# Supplementary material for: Collective genomic segments with differential pleiotropic patterns between cognitive dimensions and psychopathology
Source: Nat Commun. 2022 Nov 11;13:6868. doi: 10.1038/s41467-022-34418-y (PMC9652380; doi:10.1038/s41467-022-34418-y)
Supplement: Supplementary file 5 — Supplementary Data 3 [file 41467_2022_34418_MOESM5_ESM.xlsx]

## Sheet: TableS3
Supplementary Data 3. Local heritability of Cognitive Task Performance and Non-Cognitive Factor. Note: The total heritability based on the sum of all 2353 independent LD segments is h^2 = 0.23 for Cognitive Task Perforamance and h^2 = 0.31 for Non-Cognitive Factor; num_snp = number of snps use for estimation of local genetic correlations; k = number of eigen vectors for single value decomposition…
		Cognitive Task Performance							Non-Cognitive Factor
UID	LOCI	num_snp	k	local_h2g	var	se	z	p	num_snp	k	local_h2g	var	se	z	p
1:11008:1099437	1	464	36	5.1069e-05	3.0081e-09	5.4846e-05	0.93113	0.17589	454	29	8.7783e-05	1.6847e-08	0.0001298	0.67631	0.24942
1:1103150:2320702	2	1605	50	0.0001119	5.1702e-09	7.1904e-05	1.5562	0.059825	1575	29	0.00024809	3.0871e-08	0.0001757	1.412	0.078978
1:2321099:3065568	3	1113	50	1.6042e-05	4.3789e-09	6.6173e-05	0.24243	0.40422	1093	29	0.00012469	2.824e-08	0.00016805	0.742	0.22904
1:3066761:3679461	4	1196	50	6.679e-05	4.7978e-09	6.9266e-05	0.96426	0.16746	1174	29	1.8884e-05	2.607e-08	0.00016146	0.11695	0.45345
1:3679775:4749076	5	2751	50	4.8828e-05	4.6495e-09	6.8187e-05	0.71609	0.23697	2707	29	0.00020855	2.9984e-08	0.00017316	1.2044	0.11422
1:4750013:5000086	6	604	47	4.6006e-05	3.145e-09	5.608e-05	0.82036	0.206	593	29	7.596e-05	1.781e-08	0.00013345	0.56919	0.28461
1:5000970:5471517	7	1077	50	7.6401e-05	4.7834e-09	6.9162e-05	1.1047	0.13465	1063	29	0.00011109	2.7158e-08	0.0001648	0.67412	0.25012
1:5472626:6133700	8	1268	50	3.766e-05	4.5573e-09	6.7508e-05	0.55785	0.28847	1233	29	-1.0206e-05	2.545e-08	0.00015953	0	0.5
1:6134990:7245669	9	1701	50	0.00016355	5.5966e-09	7.481e-05	2.1862	0.014401	1684	29	0.00020954	3.0085e-08	0.00017345	1.2081	0.11351
1:7245922:7604778	10	631	48	0.00017661	4.8011e-09	6.929e-05	2.5489	0.0054035	624	29	0.00026542	2.5394e-08	0.00015936	1.6656	0.047896
1:7604831:9067142	11	2165	50	8.8509e-05	4.9771e-09	7.0549e-05	1.2546	0.10482	2132	29	0.00027835	3.1466e-08	0.00017739	1.5692	0.058302
1:9067673:9959051	12	1321	50	2.8243e-05	4.4796e-09	6.693e-05	0.42197	0.33652	1301	29	8.0379e-05	2.7319e-08	0.00016528	0.48631	0.31337
1:9959748:11774956	13	2151	50	2.4715e-05	4.4505e-09	6.6712e-05	0.37047	0.35552	2127	29	0.00016206	2.9044e-08	0.00017042	0.95096	0.17081
1:11776196:12147753	14	794	39	2.1783e-05	2.9282e-09	5.4113e-05	0.40255	0.34364	780	29	6.9801e-05	1.755e-08	0.00013248	0.5269	0.29913
1:12150385:14625524	15	2740	50	2.6307e-05	4.4636e-09	6.681e-05	0.39376	0.34688	2700	29	0.00014758	2.8735e-08	0.00016951	0.87061	0.19198
1:14626896:15423481	16	1597	50	6.6092e-05	4.7921e-09	6.9225e-05	0.95475	0.16985	1573	29	5.6565e-05	2.684e-08	0.00016383	0.34527	0.36495
1:15424441:17123862	17	2916	50	3.6843e-06	4.2769e-09	6.5398e-05	0.056337	0.47754	2860	29	0.00020436	2.9926e-08	0.00017299	1.1814	0.11873
1:17176635:17872659	18	1417	50	0.00017506	5.6916e-09	7.5443e-05	2.3204	0.010159	1400	29	0.00020365	2.9923e-08	0.00017298	1.1773	0.11954
1:17874843:18484945	19	1073	50	4.2042e-05	4.5935e-09	6.7775e-05	0.62031	0.26753	1047	29	8.9196e-06	2.5848e-08	0.00016077	0.055479	0.47788
1:18486272:20022063	20	3209	50	1.9075e-05	4.4039e-09	6.6362e-05	0.28744	0.38689	3151	29	0.00029508	3.1784e-08	0.00017828	1.6552	0.048945
1:20023833:20763899	21	1382	50	7.5939e-05	4.8733e-09	6.9809e-05	1.0878	0.13834	1344	29	0.00022791	3.0404e-08	0.00017437	1.3071	0.09559
1:20765245:22634131	22	3459	50	0.00026358	6.4224e-09	8.014e-05	3.289	0.00050281	3406	29	7.7661e-05	2.7318e-08	0.00016528	0.46987	0.31922
1:22636103:23082667	23	689	50	0.00010857	4.1631e-09	6.4522e-05	1.6826	0.046224	675	29	8.8248e-05	2.1063e-08	0.00014513	0.60806	0.27157
1:23085227:24527501	24	1823	50	4.9865e-05	4.6581e-09	6.825e-05	0.73062	0.23251	1789	29	0.00011351	2.8064e-08	0.00016752	0.67758	0.24902
1:24528210:25305673	25	1247	50	-1.6518e-05	4.1101e-09	6.411e-05	0	0.5	1230	29	0.00018121	2.9411e-08	0.0001715	1.0566	0.14534
1:25305783:26976424	26	2163	50	8.4874e-05	4.9471e-09	7.0336e-05	1.2067	0.11377	2132	29	0.00012577	2.8287e-08	0.00016819	0.7478	0.22729
1:26981479:28160199	27	769	43	2.7704e-05	2.8494e-09	5.338e-05	0.51899	0.30189	761	29	-2.682e-05	1.4797e-08	0.00012164	0	0.5
1:28168872:29181525	28	1185	50	9.8661e-05	4.5582e-09	6.7514e-05	1.4613	0.071962	1168	29	0.00018726	2.6345e-08	0.00016231	1.1537	0.12431
1:29184254:30792409	29	2723	50	0.00016875	5.6395e-09	7.5097e-05	2.2471	0.012317	2686	29	3.8435e-05	2.6491e-08	0.00016276	0.23614	0.40666
1:30792984:32042421	30	2468	50	0.00012333	5.2646e-09	7.2557e-05	1.6997	0.04459	2418	29	3.0643e-05	2.6311e-08	0.00016221	0.18891	0.42508
1:32042540:34016219	31	1706	50	0.00023502	6.1866e-09	7.8655e-05	2.9879	0.0014043	1682	29	0.00034651	3.2903e-08	0.00018139	1.9103	0.028049
1:34017349:34797348	32	1243	50	8.9447e-05	4.9849e-09	7.0604e-05	1.2669	0.1026	1214	29	0.00012209	2.8213e-08	0.00016797	0.72685	0.23366
1:34798014:35364965	33	1150	50	9.8844e-05	5.0539e-09	7.1091e-05	1.3904	0.082204	1123	29	0.00012453	2.8198e-08	0.00016792	0.74156	0.22918
1:35366056:38196841	34	2862	50	0.00017333	5.6774e-09	7.5348e-05	2.3004	0.010712	2822	29	6.62e-05	2.7054e-08	0.00016448	0.40247	0.34367
1:38197401:38457741	35	363	16	6.6303e-05	1.579e-09	3.9737e-05	1.6685	0.047603	360	16	7.757e-05	7.2894e-09	8.5378e-05	0.90855	0.18179
1:38459210:39535259	36	1663	50	0.00016665	5.6222e-09	7.4981e-05	2.2225	0.013125	1642	29	0.00010185	2.779e-08	0.0001667	0.61095	0.27062
1:39537291:40933221	37	1757	50	7.2268e-05	4.843e-09	6.9592e-05	1.0385	0.14953	1727	29	0.00011354	2.804e-08	0.00016745	0.67805	0.24887
1:40934284:42166782	38	2191	50	0.00044297	7.9034e-09	8.8901e-05	4.9828	3.1337e-07	2151	29	0.00022521	3.0443e-08	0.00017448	1.2907	0.098398
1:42168539:43365094	39	1704	50	3.0977e-05	4.2892e-09	6.5492e-05	0.47298	0.31811	1663	29	0.00013795	2.6956e-08	0.00016418	0.84024	0.20039
1:43365565:44482312	40	1518	50	0.00022385	6.0944e-09	7.8067e-05	2.8674	0.0020694	1500	29	0.00024739	3.0888e-08	0.00017575	1.4076	0.079622
1:44483704:46895641	41	3088	50	0.00015288	5.5086e-09	7.422e-05	2.0599	0.019705	3046	29	0.00012233	2.8218e-08	0.00016798	0.72825	0.23323
1:46897698:47999344	42	1538	50	0.00010497	5.113e-09	7.1506e-05	1.4681	0.071045	1509	29	0.00016161	2.9058e-08	0.00017047	0.94807	0.17155
1:48000156:50640662	43	2453	50	5.5534e-05	4.7049e-09	6.8592e-05	0.80962	0.20908	2410	29	1.2724e-05	2.5923e-08	0.00016101	0.079029	0.4685
1:50641944:53116453	44	1800	50	0.0001559	5.5335e-09	7.4387e-05	2.0958	0.018051	1772	29	0.000227	3.0454e-08	0.00017451	1.3008	0.096668
1:53117066:54197141	45	1597	50	7.3595e-05	4.854e-09	6.9671e-05	1.0563	0.14541	1574	29	0.00010416	2.7831e-08	0.00016683	0.62433	0.26621
1:54197688:55012825	46	1131	50	0.00012347	5.2657e-09	7.2565e-05	1.7015	0.044424	1116	29	0.00011076	2.7991e-08	0.00016731	0.66203	0.25397
1:55012881:55479198	47	1069	50	6.1982e-05	4.5195e-09	6.7228e-05	0.92197	0.17827	1055	29	1.9405e-05	2.4441e-08	0.00015634	0.12412	0.45061
1:55479967:56413577	48	1642	50	5.2996e-05	4.6839e-09	6.8439e-05	0.77435	0.21936	1612	29	0.00015089	2.8793e-08	0.00016969	0.88925	0.18693
1:56414730:57585670	49	2125	50	8.4389e-05	4.9431e-09	7.0307e-05	1.2003	0.11501	2085	29	0.00010534	2.786e-08	0.00016691	0.6311	0.26399
1:57585980:58535140	50	1733	50	9.8889e-05	5.0628e-09	7.1153e-05	1.3898	0.082295	1704	29	8.6724e-05	2.7472e-08	0.00016575	0.52323	0.30041
1:58536417:59306823	51	1500	50	0.0001317	5.2399e-09	7.2387e-05	1.8194	0.034422	1477	29	2.2775e-05	2.5285e-08	0.00015901	0.14322	0.44306
1:59307290:59736866	52	592	41	0.00011658	3.2507e-09	5.7015e-05	2.0447	0.020444	589	29	1.6228e-05	1.3726e-08	0.00011716	0.13851	0.44492
1:59739179:61257170	53	1809	50	5.2315e-05	4.6783e-09	6.8398e-05	0.76486	0.22218	1783	29	7.858e-05	2.731e-08	0.00016526	0.4755	0.31721
1:61258378:62107806	54	1165	50	0.00017452	5.6872e-09	7.5413e-05	2.3142	0.010328	1152	29	0.00019409	2.9707e-08	0.00017236	1.1261	0.13007
1:62108681:63376404	55	2046	50	9.6791e-05	5.0455e-09	7.1032e-05	1.3627	0.086496	2015	29	0.00017461	2.9323e-08	0.00017124	1.0197	0.15394
1:63379031:65008206	56	3031	50	5.6381e-05	4.7119e-09	6.8643e-05	0.82137	0.20572	2991	29	8.417e-06	2.585e-08	0.00016078	0.052351	0.47912
1:65010679:66773349	57	2669	50	0.00017698	5.7074e-09	7.5548e-05	2.3426	0.0095758	2633	29	0.00020983	3.0064e-08	0.00017339	1.2102	0.11311
1:66774350:67760291	58	1984	50	6.9618e-05	4.8126e-09	6.9373e-05	1.0035	0.1578	1950	29	0.00015398	2.8803e-08	0.00016971	0.9073	0.18212
1:67761365:69441414	59	2759	50	0.00016604	5.6172e-09	7.4948e-05	2.2154	0.013365	2718	29	8.4101e-05	2.7462e-08	0.00016572	0.5075	0.3059
1:69441920:70486660	60	1584	50	6.5991e-05	4.4163e-09	6.6456e-05	0.99301	0.16035	1562	29	5.8346e-05	2.4375e-08	0.00015613	0.37371	0.35431
1:70490925:71818029	61	1972	50	0.00015603	5.5345e-09	7.4394e-05	2.0973	0.017984	1929	29	7.0952e-05	2.7152e-08	0.00016478	0.43059	0.33338
1:71822765:74326378	62	3188	50	0.00048367	8.2393e-09	9.0771e-05	5.3285	4.9517e-08	3142	29	0.00023692	3.0717e-08	0.00017526	1.3518	0.088223
1:74326484:75992462	63	2182	50	0.00022006	6.0631e-09	7.7866e-05	2.8261	0.0023559	2143	29	0.00035696	3.3108e-08	0.00018196	1.9618	0.024895
1:75992778:76476360	64	960	26	3.3491e-05	1.6822e-09	4.1014e-05	0.81657	0.20709	944	26	9.9706e-05	1.005e-08	0.00010025	0.99459	0.15997
1:76477207:77139859	65	1329	50	0.00018157	5.7454e-09	7.5798e-05	2.3954	0.0083	1309	29	0.00019548	2.9772e-08	0.00017254	1.1329	0.12862
1:77141039:79111862	66	2614	50	0.00011622	5.1973e-09	7.2093e-05	1.612	0.053476	2579	29	0.00014526	2.8637e-08	0.00016923	0.85837	0.19534
1:79113455:80341320	67	2350	50	4.918e-05	4.6524e-09	6.8209e-05	0.72102	0.23545	2311	29	0.00012669	2.8343e-08	0.00016835	0.7525	0.22587
1:80341732:81056946	68	1181	49	4.1124e-05	3.2748e-09	5.7226e-05	0.71863	0.23618	1155	29	0.0001108	1.9518e-08	0.00013971	0.7931	0.21386
1:81058295:82883310	69	3339	50	0.00023542	6.19e-09	7.8676e-05	2.9923	0.0013843	3284	29	4.5712e-05	2.6635e-08	0.0001632	0.2801	0.3897
1:82884721:83990906	70	1907	50	9.2736e-05	5.012e-09	7.0796e-05	1.3099	0.095113	1865	29	0.00012572	2.8288e-08	0.00016819	0.7475	0.22738
1:83991748:84728665	71	1113	50	0.00016835	4.3753e-09	6.6146e-05	2.5451	0.0054627	1090	29	7.2832e-05	1.9153e-08	0.00013839	0.52627	0.29935
1:84729134:85940249	72	2182	50	3.6046e-05	4.544e-09	6.7409e-05	0.53474	0.29642	2146	29	0.00018594	2.9527e-08	0.00017183	1.0821	0.13961
1:85940875:86549498	73	1074	48	6.1094e-05	3.3374e-09	5.7771e-05	1.0575	0.14514	1056	29	0.00010184	1.8804e-08	0.00013713	0.74266	0.22884
1:86549569:87652502	74	1766	50	4.2591e-05	4.598e-09	6.7809e-05	0.62811	0.26497	1744	29	0.00021606	3.0198e-08	0.00017378	1.2433	0.10687
1:87654606:89447978	75	2241	50	0.00010872	5.144e-09	7.1722e-05	1.5159	0.064775	2208	29	0.00023152	3.0477e-08	0.00017458	1.3262	0.092394
1:89451664:91866856	76	3484	50	0.00025184	6.3255e-09	7.9533e-05	3.1665	0.00077139	3425	29	0.00035404	3.3069e-08	0.00018185	1.9469	0.025772
1:91867046:93351477	77	2164	50	4.7994e-05	4.6426e-09	6.8137e-05	0.70437	0.2406	2128	29	0.00026444	3.1201e-08	0.00017664	1.4971	0.067187
1:93352491:94451007	78	1520	49	0.00012633	4.0457e-09	6.3606e-05	1.9861	0.02351	1497	29	0.00018157	2.1591e-08	0.00014694	1.2357	0.10829
1:94452062:95199048	79	1234	50	6.3802e-05	4.7646e-09	6.9026e-05	0.92431	0.17766	1220	29	0.00028891	3.1623e-08	0.00017783	1.6247	0.052119
1:95199771:96149941	80	1636	50	9.4242e-05	5.0159e-09	7.0823e-05	1.3307	0.091649	1609	29	0.00025509	3.0916e-08	0.00017583	1.4508	0.073418
1:96150318:97457893	81	1998	50	0.00031321	6.8236e-09	8.2605e-05	3.7917	7.4821e-05	1962	29	0.0002433	3.0602e-08	0.00017493	1.3908	0.082143
1:97458722:98562260	82	1331	50	0.0003815	6.9692e-09	8.3482e-05	4.5698	2.4406e-06	1311	29	0.00049198	3.3035e-08	0.00018176	2.7068	0.0033966
1:98564736:100064599	83	2498	50	0.00019053	5.8193e-09	7.6285e-05	2.4976	0.0062519	2462	29	0.00026254	3.1129e-08	0.00017643	1.488	0.068371
1:100065413:101682573	84	2179	50	6.961e-05	4.8211e-09	6.9434e-05	1.0025	0.15804	2135	29	4.4641e-05	2.6604e-08	0.00016311	0.27369	0.39216
1:101683165:102039858	85	873	46	2.2888e-05	2.8267e-09	5.3167e-05	0.43049	0.33342	858	29	0.00013125	1.8321e-08	0.00013535	0.96969	0.1661
1:102040268:102893372	86	1549	50	4.9828e-05	3.8146e-09	6.1763e-05	0.80676	0.2099	1523	29	0.00011515	2.2452e-08	0.00014984	0.76852	0.22109
1:102894567:104369301	87	1831	50	9.5914e-05	3.9736e-09	6.3036e-05	1.5216	0.064059	1799	29	0.00016488	2.192e-08	0.00014805	1.1137	0.13271
1:104373157:105192916	88	1533	50	4.1609e-05	3.883e-09	6.2314e-05	0.66774	0.25215	1502	29	8.5365e-05	2.2805e-08	0.00015101	0.56527	0.28594
1:105193022:106641877	89	2735	50	5.9668e-05	4.739e-09	6.8841e-05	0.86675	0.19304	2699	29	0.00017429	2.928e-08	0.00017111	1.0186	0.15421
1:106642705:107432265	90	1365	49	1.6073e-05	3.0342e-09	5.5083e-05	0.2918	0.38522	1322	29	0.00011359	1.947e-08	0.00013954	0.81402	0.20782
1:107432576:109075191	91	2516	50	-9.3937e-06	4.1689e-09	6.4567e-05	0	0.5	2483	29	9.2072e-05	2.7574e-08	0.00016606	0.55446	0.28963
1:109075561:110301260	92	1801	50	0.00016908	5.6422e-09	7.5115e-05	2.2509	0.012196	1780	29	7.5367e-05	2.7282e-08	0.00016517	0.4563	0.32409
1:110302505:111738116	93	2421	50	0.00012072	5.2431e-09	7.2409e-05	1.6672	0.047733	2380	29	0.00023827	3.0621e-08	0.00017499	1.3616	0.086661
1:111739749:112560278	94	1690	50	0.00013544	5.3646e-09	7.3243e-05	1.8492	0.032214	1667	29	0.00013841	2.854e-08	0.00016894	0.81933	0.2063
1:112561693:114451307	95	2562	50	0.00011368	5.1849e-09	7.2006e-05	1.5787	0.057198	2518	29	0.00017681	2.9343e-08	0.0001713	1.0322	0.15099
1:114451386:115878242	96	2146	50	5.8444e-05	4.7289e-09	6.8767e-05	0.84988	0.1977	2110	29	0.00015748	2.8954e-08	0.00017016	0.9255	0.17735
1:115879821:116884431	97	1590	50	0.0001234	5.2652e-09	7.2562e-05	1.7007	0.044502	1560	29	5.1849e-05	2.6783e-08	0.00016365	0.31682	0.37569
1:116884519:118837474	98	2386	50	6.6012e-05	4.7914e-09	6.922e-05	0.95366	0.17013	2341	29	0.00025462	3.0934e-08	0.00017588	1.4477	0.073851
1:118837888:119792751	99	1632	50	1.9197e-05	3.7917e-09	6.1577e-05	0.31176	0.37761	1598	29	8.9987e-05	2.3545e-08	0.00015344	0.58645	0.27879
1:119793605:120347239	100	853	50	3.9465e-05	3.5759e-09	5.9799e-05	0.65996	0.25464	839	29	2.4021e-05	1.9578e-08	0.00013992	0.17167	0.43185
1:120347632:144993501	101	175	17	3.0521e-05	8.9397e-10	2.9899e-05	1.0208	0.15368	170	16	5.8682e-05	4.3237e-09	6.5755e-05	0.89243	0.18608
1:144998563:147347713	102	1737	50	6.9217e-05	4.8179e-09	6.9411e-05	0.99722	0.15933	1705	29	0.00028292	3.1543e-08	0.0001776	1.593	0.055579
1:147348339:151830844	103	2403	50	9.3433e-05	5.0178e-09	7.0836e-05	1.319	0.093584	2362	29	0.0001936	2.9696e-08	0.00017233	1.1235	0.13062
1:151832901:152535021	104	927	34	5.2889e-05	2.7596e-09	5.2532e-05	1.0068	0.15702	907	29	8.3362e-05	1.5041e-08	0.00012264	0.67972	0.24834
1:152535586:153163377	105	967	35	3.0579e-05	2.3971e-09	4.8961e-05	0.62456	0.26613	947	29	0.00011277	1.4717e-08	0.00012131	0.92955	0.1763
1:153165450:154544651	106	1823	50	0.00017054	5.6544e-09	7.5195e-05	2.268	0.011664	1799	29	2.4924e-05	2.623e-08	0.00016196	0.15389	0.43885
1:154547292:156334116	107	1657	50	0.00018984	5.8136e-09	7.6247e-05	2.4897	0.0063918	1632	29	0.00011445	2.8042e-08	0.00016746	0.68344	0.24717
1:156335111:157154186	108	1084	50	0.00011515	5.197e-09	7.2091e-05	1.5973	0.0551	1073	29	0.00028304	3.166e-08	0.00017793	1.5907	0.055836
1:157154324:158867538	109	3395	50	6.071e-05	4.7476e-09	6.8903e-05	0.88109	0.18914	3327	29	6.111e-05	2.6939e-08	0.00016413	0.37233	0.35482
1:158870085:160648549	110	2616	50	7.4944e-05	4.8651e-09	6.9751e-05	1.0745	0.14131	2568	29	0.00017746	2.9345e-08	0.00017131	1.0359	0.15012
1:160649926:161973976	111	1892	50	9.3305e-05	5.0167e-09	7.0829e-05	1.3173	0.093865	1863	29	7.264e-05	2.717e-08	0.00016483	0.44068	0.32972
1:161974584:162995355	112	1661	50	5.2104e-05	4.6766e-09	6.8386e-05	0.76192	0.22305	1631	29	8.4004e-05	2.7408e-08	0.00016555	0.50741	0.30593
1:163000394:164410254	113	2781	50	9.3876e-05	5.0214e-09	7.0862e-05	1.3248	0.092624	2730	29	9.4508e-05	2.7624e-08	0.0001662	0.56863	0.2848
1:164412847:165190876	114	1214	50	7.814e-05	4.8915e-09	6.9939e-05	1.1172	0.13194	1187	29	0.00019231	2.9662e-08	0.00017223	1.1166	0.13209
1:165191702:166363258	115	2060	50	0.00012163	5.2505e-09	7.246e-05	1.6785	0.046623	2028	29	0.00020969	3.0014e-08	0.00017325	1.2104	0.11307
1:166364063:167158927	116	1711	50	6.6276e-05	4.7936e-09	6.9236e-05	0.95725	0.16922	1680	29	0.00011742	2.8143e-08	0.00016776	0.69995	0.24198
1:167159608:168168773	117	1433	50	7.3419e-05	4.8525e-09	6.966e-05	1.054	0.14595	1406	29	2.7838e-05	2.6252e-08	0.00016203	0.17181	0.43179
1:168169452:169077127	118	1714	50	7.5619e-05	4.8707e-09	6.979e-05	1.0835	0.13929	1688	29	0.00026474	3.1185e-08	0.00017659	1.4991	0.066918
1:169078572:169521853	119	868	27	3.8516e-05	2.0378e-09	4.5142e-05	0.85322	0.19677	855	27	0.00015138	1.3042e-08	0.0001142	1.3256	0.092487
1:169522554:170372503	120	2016	50	4.8397e-06	3.8435e-09	6.1996e-05	0.078065	0.46889	1987	29	2.4288e-05	2.3198e-08	0.00015231	0.15946	0.43665
1:170375663:170914261	121	909	38	4.3258e-05	2.5867e-09	5.0859e-05	0.85054	0.19751	899	29	5.6517e-05	1.4176e-08	0.00011906	0.47468	0.31751
1:170915133:172647523	122	3173	50	0.00019184	5.8302e-09	7.6356e-05	2.5125	0.005994	3109	29	0.0003727	3.3441e-08	0.00018287	2.0381	0.020771
1:172648956:175384090	123	3468	50	0.00013187	5.3351e-09	7.3042e-05	1.8054	0.035503	3407	29	0.00011588	2.8132e-08	0.00016772	0.69088	0.24482
1:175385076:176416712	124	1373	50	0.0001993	5.5422e-09	7.4446e-05	2.6771	0.0037132	1353	29	0.00026422	2.8965e-08	0.00017019	1.5525	0.060274
1:176418578:177431255	125	1423	50	0.00015445	4.6438e-09	6.8146e-05	2.2665	0.01171	1401	29	0.00019455	2.4153e-08	0.00015541	1.2518	0.10532
1:177432237:178940717	126	2099	50	4.8899e-05	4.6501e-09	6.8192e-05	0.71708	0.23666	2077	29	0.00017187	2.9215e-08	0.00017093	1.0055	0.15732
1:178943012:179676274	127	1794	49	1.987e-05	3.2866e-09	5.7329e-05	0.34659	0.36445	1768	29	0.00017965	2.2168e-08	0.00014889	1.2066	0.11379
1:179678188:180567596	128	1579	50	4.1326e-05	4.5876e-09	6.7732e-05	0.61014	0.27089	1558	29	0.00021975	3.023e-08	0.00017387	1.2639	0.10314
1:180568720:181311800	129	1125	50	2.0039e-05	3.705e-09	6.0869e-05	0.32922	0.371	1105	29	0.00018734	2.4719e-08	0.00015722	1.1916	0.11671
1:181313404:182293001	130	1447	50	0.00025976	6.3909e-09	7.9943e-05	3.2493	0.00057837	1420	29	0.00010947	2.7995e-08	0.00016732	0.65429	0.25646
1:182294372:183796074	131	2292	50	0.00023672	6.2007e-09	7.8744e-05	3.0062	0.0013227	2251	29	0.00030273	3.2093e-08	0.00017915	1.6899	0.045528
1:183796618:185511423	132	2255	50	0.000111	5.1628e-09	7.1852e-05	1.5448	0.061199	2229	29	0.00010577	2.789e-08	0.000167	0.63333	0.26326
1:185512838:187847742	133	3607	50	8.588e-05	4.9554e-09	7.0395e-05	1.22	0.11124	3541	29	-4.5301e-06	2.5568e-08	0.0001599	0	0.5
1:187848898:189756187	134	3397	50	6.7905e-05	4.807e-09	6.9333e-05	0.97941	0.16369	3335	29	0.0001453	2.8696e-08	0.0001694	0.85771	0.19553
1:189758772:190107648	135	866	27	3.0694e-05	1.7695e-09	4.2065e-05	0.72966	0.2328	853	27	0.00011264	1.0902e-08	0.00010441	1.0787	0.14035
1:190107883:191432168	136	2152	50	0.00013639	4.9292e-09	7.0208e-05	1.9426	0.026031	2121	29	0.00018274	2.6408e-08	0.00016251	1.1245	0.1304
1:191433917:192444256	137	1564	50	0.00013405	4.4414e-09	6.6644e-05	2.0115	0.022139	1542	29	0.00019259	2.3643e-08	0.00015376	1.2525	0.10519
1:192452631:193504005	138	1195	50	7.1845e-05	3.792e-09	6.1579e-05	1.1667	0.12167	1175	29	7.8829e-05	2.0587e-08	0.00014348	0.5494	0.29137
1:193505535:194000243	139	1038	37	8.3401e-05	2.8411e-09	5.3302e-05	1.5647	0.058828	1021	29	0.0002701	1.8132e-08	0.00013466	2.0059	0.022436
1:194000953:194733444	140	1176	40	8.3046e-05	3.0933e-09	5.5617e-05	1.4932	0.067695	1150	29	9.0195e-05	1.5761e-08	0.00012554	0.71843	0.23625
1:194734415:195155161	141	1154	26	4.0228e-05	1.9755e-09	4.4446e-05	0.90511	0.1827	1140	26	8.2348e-05	1.1146e-08	0.00010557	0.78	0.2177
1:195155293:195995510	142	1514	50	0.00013727	4.5106e-09	6.7161e-05	2.0439	0.020483	1480	29	6.376e-05	2.1168e-08	0.00014549	0.43824	0.33061
1:195995948:197309603	143	1605	50	0.00011858	4.0584e-09	6.3705e-05	1.8613	0.031348	1591	29	0.00012012	2.0755e-08	0.00014407	0.83381	0.20219
1:197310096:198540028	144	1621	50	6.8622e-05	4.0889e-09	6.3944e-05	1.0732	0.1416	1590	29	0.00028222	2.6858e-08	0.00016388	1.722	0.042531
1:198540418:199578700	145	1525	50	6.723e-05	4.5032e-09	6.7106e-05	1.0018	0.15821	1506	29	0.00020941	2.8028e-08	0.00016742	1.2508	0.1055
1:199580285:201070422	146	2759	50	0.00018703	5.7904e-09	7.6095e-05	2.4578	0.0069889	2705	29	2.7327e-07	2.5687e-08	0.00016027	0.001705	0.49932
1:201070740:201365889	147	737	48	7.1066e-05	3.743e-09	6.118e-05	1.1616	0.1227	724	29	6.8317e-05	2.0026e-08	0.00014151	0.48275	0.31464
1:201366509:202820077	148	2204	50	0.00024463	6.266e-09	7.9158e-05	3.0904	0.00099929	2146	29	0.00011819	2.8134e-08	0.00016773	0.70461	0.24053
1:202820815:203979519	149	1796	50	3.6361e-05	4.5466e-09	6.7429e-05	0.53925	0.29486	1770	29	0.00017047	2.9201e-08	0.00017088	0.99761	0.15923
1:203980019:205458538	150	2509	50	0.00013657	5.3738e-09	7.3306e-05	1.8629	0.031236	2481	29	0.00031759	3.2256e-08	0.0001796	1.7683	0.038502
1:205459511:206705609	151	1131	50	0.00017072	5.6558e-09	7.5205e-05	2.2701	0.011601	1104	29	9.6506e-05	2.7708e-08	0.00016646	0.57976	0.28104
1:206706419:208158787	152	1963	50	0.0001617	5.5814e-09	7.4709e-05	2.1645	0.015214	1880	29	0.00018494	2.958e-08	0.00017199	1.0753	0.14112
1:208160220:210738604	153	4115	50	0.00013536	5.3639e-09	7.3239e-05	1.8483	0.032282	4037	29	0.00016172	2.903e-08	0.00017038	0.94914	0.17127
1:210741816:211763053	154	1750	50	0.00015591	5.5335e-09	7.4388e-05	2.0959	0.018045	1722	29	8.3224e-05	2.7406e-08	0.00016555	0.50272	0.30758
1:211763754:213578006	155	2664	50	9.8353e-05	5.0584e-09	7.1122e-05	1.3829	0.083353	2626	29	0.0001092	2.7931e-08	0.00016712	0.65342	0.25674
1:213578592:215128675	156	2596	50	7.358e-05	4.8539e-09	6.967e-05	1.0561	0.14545	2557	29	0.00013064	2.8384e-08	0.00016847	0.77543	0.21904
1:215129087:216672805	157	1971	50	8.4674e-05	4.9455e-09	7.0324e-05	1.2041	0.11428	1945	29	0.00014716	2.8733e-08	0.00016951	0.86816	0.19265
1:216673326:217575665	158	1998	50	0.000158	5.5508e-09	7.4504e-05	2.1207	0.016973	1958	29	0.0001826	2.9495e-08	0.00017174	1.0632	0.14384
1:217577346:218860068	159	2347	50	5.4811e-05	4.6989e-09	6.8549e-05	0.79959	0.21197	2304	29	0.00012342	2.8243e-08	0.00016806	0.73441	0.23135
1:218860456:220068681	160	2317	50	2.2819e-05	4.4348e-09	6.6594e-05	0.34266	0.36593	2281	29	1.3053e-05	2.5927e-08	0.00016102	0.081065	0.4677
1:220069681:221856899	161	2680	50	9.9061e-05	5.0642e-09	7.1163e-05	1.392	0.081959	2638	29	0.00015385	2.8859e-08	0.00016988	0.90564	0.18256
1:221857359:223630391	162	2590	50	0.0001047	5.1108e-09	7.149e-05	1.4646	0.071514	2548	29	0.00018525	2.9531e-08	0.00017185	1.078	0.14052
1:223630619:224434769	163	1185	50	4.0945e-05	3.9712e-09	6.3017e-05	0.64973	0.25793	1166	29	4.383e-05	2.26e-08	0.00015033	0.29155	0.38531
1:224435934:226143348	164	2375	50	7.5341e-05	4.8684e-09	6.9774e-05	1.0798	0.14012	2348	29	4.9954e-05	2.6705e-08	0.00016342	0.30569	0.37992
1:226146348:226808294	165	927	50	0.00016233	5.1688e-09	7.1895e-05	2.2578	0.011978	910	29	0.00025982	2.8323e-08	0.00016829	1.5438	0.061315
1:226808697:228100891	166	2699	50	3.9977e-05	4.5765e-09	6.765e-05	0.59095	0.27728	2655	29	0.00019136	2.9648e-08	0.00017218	1.1114	0.1332
1:228101119:229075210	167	1271	50	1.6775e-05	4.0868e-09	6.3928e-05	0.26241	0.3965	1231	29	6.01e-05	2.464e-08	0.00015697	0.38287	0.35091
1:229076157:230477970	168	2125	50	3.3204e-05	4.5205e-09	6.7235e-05	0.49385	0.31071	2084	29	0.00015632	2.8911e-08	0.00017003	0.91937	0.17895
1:230479324:231318678	169	1878	50	2.3911e-05	4.4438e-09	6.6662e-05	0.35869	0.35991	1846	29	0.00020582	2.9934e-08	0.00017302	1.1896	0.1171
1:231321215:232382234	170	1588	50	0.00010178	5.0866e-09	7.1321e-05	1.427	0.076787	1557	29	0.00012282	2.8211e-08	0.00016796	0.73122	0.23232
1:232384356:232949914	171	1190	50	6.0259e-05	4.7439e-09	6.8876e-05	0.87489	0.19082	1162	29	0.0001034	2.7805e-08	0.00016675	0.62011	0.26759
1:232950888:233750725	172	1594	50	5.8029e-06	4.2943e-09	6.5531e-05	0.088551	0.46472	1566	29	6.0666e-05	2.6916e-08	0.00016406	0.36977	0.35578
1:233753991:234206593	173	899	50	8.6461e-05	4.0488e-09	6.363e-05	1.3588	0.087104	887	29	0.00014977	2.2832e-08	0.0001511	0.99122	0.16079
1:234209087:235772624	174	2645	50	0.00011891	5.2281e-09	7.2306e-05	1.6446	0.050028	2594	29	0.00011515	2.8068e-08	0.00016754	0.68734	0.24594
1:235773790:236536723	175	1371	50	8.4217e-05	4.9417e-09	7.0297e-05	1.198	0.11546	1355	29	3.3575e-05	2.6401e-08	0.00016248	0.20664	0.41815
1:236537770:237493854	176	1967	50	9.9739e-05	5.0698e-09	7.1203e-05	1.4008	0.080641	1931	29	0.00021079	3.0062e-08	0.00017339	1.2157	0.11204
1:237495080:239297872	177	3755	50	0.00010489	5.1123e-09	7.1501e-05	1.4669	0.071195	3680	29	0.00012716	2.8307e-08	0.00016825	0.7558	0.22489
1:239299272:240562764	178	2396	50	4.2933e-05	4.6009e-09	6.783e-05	0.63296	0.26338	2349	29	4.203e-05	2.6539e-08	0.00016291	0.258	0.3982
1:240563367:241178287	179	1081	50	8.0162e-05	4.9082e-09	7.0059e-05	1.1442	0.12627	1050	29	7.0122e-05	2.7151e-08	0.00016478	0.42556	0.33521
1:241178944:241766551	180	1123	50	4.518e-05	4.6194e-09	6.7966e-05	0.66474	0.25311	1103	29	0.00019631	2.9727e-08	0.00017242	1.1386	0.12743
1:241768617:242697031	181	2264	50	2.6895e-05	4.4685e-09	6.6847e-05	0.40235	0.34371	2222	29	1.0952e-05	2.5903e-08	0.00016094	0.068047	0.47287
1:242700803:244105053	182	1765	50	0.00012634	5.2894e-09	7.2728e-05	1.7371	0.041185	1735	29	0.00017921	2.9404e-08	0.00017148	1.0451	0.14799
1:244106113:244927751	183	1461	50	0.00013653	5.3736e-09	7.3305e-05	1.8625	0.031263	1439	29	0.00012694	2.8302e-08	0.00016823	0.75453	0.22527
1:244929262:246606531	184	3611	50	3.1958e-05	4.5103e-09	6.7159e-05	0.47586	0.31709	3552	29	0.0001043	2.7839e-08	0.00016685	0.62514	0.26594
1:246606926:246989171	185	795	45	2.085e-05	3.5755e-09	5.9796e-05	0.34868	0.36367	781	29	5.0824e-05	2.1186e-08	0.00014555	0.34918	0.36348
1:246991094:247838628	186	1888	50	0.00010038	5.0751e-09	7.124e-05	1.409	0.079412	1849	29	2.6948e-05	2.6237e-08	0.00016198	0.16636	0.43394
1:247838870:248585259	187	1524	50	3.513e-05	3.77e-09	6.14e-05	0.57215	0.28361	1497	29	1.8979e-05	2.0864e-08	0.00014444	0.13139	0.44773
1:248586307:249240540	188	352	20	6.9782e-05	1.718e-09	4.1449e-05	1.6836	0.046134	341	19	3.6951e-05	6.9698e-09	8.3485e-05	0.44261	0.32902
2:11320:1158981	189	2750	50	0.0001179	5.2197e-09	7.2248e-05	1.6319	0.051355	2694	29	0.00019767	2.9787e-08	0.00017259	1.1453	0.12604
2:1159982:1681720	190	1383	50	7.1145e-05	4.8338e-09	6.9525e-05	1.0233	0.15308	1363	29	0.00020919	3.0007e-08	0.00017322	1.2076	0.1136
2:1683187:3003071	191	2657	50	7.2165e-05	4.8422e-09	6.9586e-05	1.0371	0.14985	2619	29	2.6493e-05	2.6228e-08	0.00016195	0.16359	0.43503
2:3003472:4148069	192	2501	50	0.00013183	5.3347e-09	7.3039e-05	1.8049	0.035544	2444	29	7.644e-05	2.7254e-08	0.00016509	0.46303	0.32167
2:4148784:5017172	193	1779	50	0.00015142	5.4965e-09	7.4138e-05	2.0424	0.020554	1757	29	-2.0681e-05	2.5275e-08	0.00015898	0	0.5
2:5118816:6361343	194	2427	50	9.2453e-05	5.0097e-09	7.0779e-05	1.3062	0.09574	2373	29	8.9165e-05	2.753e-08	0.00016592	0.5374	0.2955
2:6363082:7322437	195	2055	50	0.00016332	5.5947e-09	7.4798e-05	2.1835	0.014501	2011	29	0.00010084	2.7791e-08	0.00016671	0.60486	0.27264
2:7323039:8980346	196	2517	50	0.00026209	6.4101e-09	8.0063e-05	3.2736	0.00053101	2475	29	0.00021976	3.0286e-08	0.00017403	1.2628	0.10333
2:8980472:10440987	197	2925	50	0.00010851	5.1422e-09	7.1709e-05	1.5132	0.06512	2875	29	4.8105e-05	2.6681e-08	0.00016334	0.2945	0.38419
2:10442541:10879340	198	1058	50	5.6393e-05	4.6694e-09	6.8333e-05	0.82527	0.20461	1046	29	0.0002556	3.0471e-08	0.00017456	1.4643	0.071562
2:10881867:11652586	199	1750	50	0.00012356	5.2665e-09	7.2571e-05	1.7027	0.044316	1726	29	0.00019942	2.982e-08	0.00017269	1.1548	0.12409
2:11652795:12720977	200	2045	50	0.00012261	5.2586e-09	7.2517e-05	1.6908	0.045437	2014	29	2.5058e-05	2.62e-08	0.00016186	0.15481	0.43849
2:12723749:14648908	201	3663	50	9.6767e-05	5.0453e-09	7.103e-05	1.3623	0.086547	3607	29	6.045e-05	2.6917e-08	0.00016406	0.36845	0.35627
2:14649571:15720775	202	1824	50	4.6394e-05	4.6294e-09	6.804e-05	0.68187	0.24766	1802	29	8.9995e-05	2.7549e-08	0.00016598	0.54221	0.29384
2:15721423:16549199	203	1487	50	5.7662e-05	4.7225e-09	6.872e-05	0.83908	0.20071	1457	29	0.00010508	2.7847e-08	0.00016688	0.62968	0.26445
2:16549538:18344242	204	2944	50	0.00022701	6.1205e-09	7.8234e-05	2.9017	0.0018557	2886	29	9.143e-05	2.7583e-08	0.00016608	0.55051	0.29098
2:18344821:18646822	205	581	34	1.3772e-05	1.9867e-09	4.4573e-05	0.30899	0.37867	571	29	6.4751e-05	1.2065e-08	0.00010984	0.5895	0.27776
2:18647868:20059542	206	2632	50	5.031e-05	4.6618e-09	6.8277e-05	0.73686	0.2306	2592	29	3.6252e-05	2.6423e-08	0.00016255	0.22302	0.41176
2:20062043:22427190	207	3245	50	4.1028e-05	4.5851e-09	6.7714e-05	0.60591	0.27229	3183	29	9.5106e-05	2.7642e-08	0.00016626	0.57203	0.28365
2:22428680:23855977	208	2169	50	0.00015424	5.5197e-09	7.4295e-05	2.076	0.018946	2131	29	5.5041e-05	2.6821e-08	0.00016377	0.33608	0.3684
2:23857184:25485735	209	2392	50	0.00027915	6.5509e-09	8.0938e-05	3.4489	0.00028139	2348	29	0.00026705	3.1296e-08	0.00017691	1.5095	0.065581
2:25486770:26894217	210	1628	50	0.00015921	5.5608e-09	7.4571e-05	2.1351	0.016377	1593	29	0.00016011	2.8985e-08	0.00017025	0.94042	0.1735
2:26894589:28597305	211	1711	50	0.00015458	5.5141e-09	7.4257e-05	2.0817	0.018684	1668	29	0.00017428	2.9317e-08	0.00017122	1.0179	0.15437
2:28597624:29484922	212	1615	50	0.00013512	5.3619e-09	7.3225e-05	1.8452	0.032501	1589	29	2.9492e-05	2.6297e-08	0.00016216	0.18187	0.42784
2:29486078:29987735	213	1110	50	5.7698e-05	4.135e-09	6.4304e-05	0.89728	0.18479	1090	29	0.00015239	2.4929e-08	0.00015789	0.96516	0.16723
2:29988753:31009977	214	1867	50	3.1022e-05	4.5025e-09	6.7101e-05	0.46232	0.32192	1839	29	0.0001328	2.8415e-08	0.00016857	0.78782	0.2154
2:31010212:32489851	215	2125	50	6.8677e-05	4.8134e-09	6.9379e-05	0.98989	0.16111	2086	29	0.00015808	2.8999e-08	0.00017029	0.92828	0.17663
2:32493210:33361425	216	1296	50	7.1123e-05	4.8336e-09	6.9524e-05	1.023	0.15315	1274	29	-2.7563e-05	2.5103e-08	0.00015844	0	0.5
2:33362643:34279720	217	2152	50	4.7101e-05	4.6353e-09	6.8083e-05	0.69182	0.24453	2105	29	5.3737e-06	2.5789e-08	0.00016059	0.033463	0.48665
2:34280335:35607183	218	2672	50	0.00012291	5.2611e-09	7.2534e-05	1.6946	0.045079	2615	29	0.00016218	2.9032e-08	0.00017039	0.95181	0.1706
2:35608923:36121342	219	1595	50	0.00010073	4.4049e-09	6.637e-05	1.5177	0.064543	1568	29	-5.0386e-05	2.0172e-08	0.00014203	0	0.5
2:36122006:37004185	220	1908	50	6.9537e-05	4.8205e-09	6.943e-05	1.0015	0.15828	1866	29	4.0374e-05	2.6502e-08	0.00016279	0.248	0.40207
2:37008066:38882278	221	3380	50	6.7357e-05	4.8025e-09	6.93e-05	0.97196	0.16553	3307	29	0.00013386	2.8454e-08	0.00016868	0.79354	0.21373
2:38882577:40077971	222	1246	50	6.7523e-05	4.8039e-09	6.931e-05	0.97421	0.16498	1227	29	2.0759e-05	2.6112e-08	0.00016159	0.12846	0.44889
2:40080343:40625847	223	1119	50	0.00012002	5.2373e-09	7.2369e-05	1.6584	0.048614	1086	29	5.5729e-05	2.6767e-08	0.00016361	0.34063	0.36669
2:40626336:41381901	224	1217	50	2.7238e-05	4.4713e-09	6.6868e-05	0.40734	0.34188	1179	29	0.00014794	2.8764e-08	0.0001696	0.87226	0.19153
2:41382889:42087411	225	1641	50	0.00020677	5.9534e-09	7.7158e-05	2.6798	0.0036829	1608	29	0.00024585	3.0948e-08	0.00017592	1.3975	0.081129
2:42088016:42947335	226	1625	50	2.393e-05	4.444e-09	6.6663e-05	0.35896	0.35981	1584	29	-9.8437e-06	2.5443e-08	0.00015951	0	0.5
2:42949616:43307776	227	878	50	4.0792e-05	4.5747e-09	6.7636e-05	0.6031	0.27322	864	29	3.5287e-05	2.6342e-08	0.0001623	0.21741	0.41394
2:43309247:44048346	228	1348	50	8.0651e-05	4.9122e-09	7.0087e-05	1.1507	0.12492	1309	29	0.00010881	2.7921e-08	0.0001671	0.65117	0.25747
2:44049120:45194289	229	2091	50	0.00032359	6.9178e-09	8.3173e-05	3.8906	5.0007e-05	2036	29	0.00047949	3.5682e-08	0.0001889	2.5384	0.0055684
2:45195022:45562814	230	919	50	1.432e-05	4.3647e-09	6.6066e-05	0.21676	0.4142	902	29	0.00017526	2.931e-08	0.0001712	1.0237	0.15299
2:45563613:47052067	231	2869	50	4.5397e-05	4.6212e-09	6.7979e-05	0.66781	0.25213	2810	29	0.00011377	2.804e-08	0.00016745	0.67945	0.24843
2:47052788:47782756	232	1473	50	8.3973e-05	4.9397e-09	7.0283e-05	1.1948	0.11608	1441	29	0.00018793	2.9589e-08	0.00017201	1.0925	0.1373
2:47782836:49112501	233	2463	50	0.00012408	5.2708e-09	7.26e-05	1.7091	0.043714	2425	29	0.00011181	2.7986e-08	0.00016729	0.66834	0.25196
2:49113132:50757671	234	3427	50	0.00013806	5.3862e-09	7.3391e-05	1.8812	0.029972	3361	29	0.00029739	3.1836e-08	0.00017843	1.6667	0.047782
2:50758657:51667413	235	1607	50	0.00016487	5.6075e-09	7.4883e-05	2.2017	0.013844	1585	29	0.00052179	3.6675e-08	0.00019151	2.7247	0.0032182
2:51668142:53351493	236	3475	50	0.00012353	5.2663e-09	7.2569e-05	1.7023	0.04435	3400	29	0.00046191	3.5332e-08	0.00018797	2.4574	0.0069974
2:53352175:54599930	237	2310	50	0.0001574	5.5458e-09	7.447e-05	2.1136	0.017276	2270	29	0.00015755	2.9066e-08	0.00017049	0.92414	0.17771
2:54600556:56158646	238	2813	50	0.00010872	5.144e-09	7.1722e-05	1.5159	0.064775	2754	29	0.00022318	3.0303e-08	0.00017408	1.282	0.099913
2:56160647:56599354	239	745	50	5.8892e-05	3.3873e-09	5.8201e-05	1.0119	0.1558	727	29	0.00012835	1.9721e-08	0.00014043	0.91399	0.18036
2:56600739:57938354	240	2725	50	0.00020783	5.9622e-09	7.7215e-05	2.6916	0.0035553	2661	29	7.5355e-05	2.7298e-08	0.00016522	0.45608	0.32417
2:57939866:60449069	241	3289	50	0.00046049	8.048e-09	8.9711e-05	5.1331	1.425e-07	3229	29	0.00032255	3.2429e-08	0.00018008	1.7911	0.036636
2:60449710:62420656	242	2494	50	0.00026422	6.4277e-09	8.0173e-05	3.2956	0.00049098	2452	29	0.00028163	3.1533e-08	0.00017758	1.586	0.056374
2:62425639:64623935	243	2630	50	0.00015628	5.5366e-09	7.4408e-05	2.1003	0.017852	2588	29	0.00034208	3.2985e-08	0.00018162	1.8835	0.029817
2:64626895:65226463	244	961	50	0.00010563	5.0588e-09	7.1125e-05	1.4852	0.06875	949	29	5.9859e-05	2.6294e-08	0.00016216	0.36915	0.35601
2:65228236:66374803	245	1983	50	0.00011888	5.2278e-09	7.2304e-05	1.6441	0.050076	1945	29	0.00028299	3.1589e-08	0.00017773	1.5922	0.055667
2:66375016:67978287	246	2768	50	4.647e-05	4.6301e-09	6.8045e-05	0.68294	0.24732	2720	29	0.00010542	2.7855e-08	0.0001669	0.63167	0.2638
2:67981487:68871573	247	1512	50	0.00012479	5.2767e-09	7.2641e-05	1.7179	0.042903	1494	29	0.0001401	2.856e-08	0.000169	0.82903	0.20354
2:68871710:70753882	248	2914	50	0.00010064	5.0773e-09	7.1255e-05	1.4124	0.078918	2866	29	0.00018595	2.9539e-08	0.00017187	1.0819	0.13964
2:70756057:71704491	249	1995	50	0.00016912	5.6426e-09	7.5117e-05	2.2515	0.012178	1964	29	0.00020611	3.005e-08	0.00017335	1.189	0.11722
2:71704844:73172972	250	1680	50	0.00012485	5.2771e-09	7.2644e-05	1.7187	0.042838	1658	29	0.00012358	2.8269e-08	0.00016813	0.73498	0.23117
2:73174848:74121000	251	1150	43	0.00023206	4.7987e-09	6.9272e-05	3.35	0.00040413	1135	29	0.00016414	2.0534e-08	0.0001433	1.1454	0.12601
2:74121278:76615798	252	3914	50	8.6085e-05	4.9571e-09	7.0407e-05	1.2227	0.11072	3850	29	1.953e-05	2.6071e-08	0.00016146	0.12095	0.45186
2:76616819:77384991	253	1665	50	0.00013833	5.3884e-09	7.3406e-05	1.8844	0.029755	1633	29	7.587e-05	2.7284e-08	0.00016518	0.45932	0.323
2:77386522:79007966	254	2968	50	2.5888e-05	4.4602e-09	6.6784e-05	0.38763	0.34914	2921	29	8.6647e-05	2.7462e-08	0.00016572	0.52287	0.30053
2:79008155:80804284	255	3440	50	0.00021954	6.0588e-09	7.7839e-05	2.8205	0.0023977	3392	29	0.00013246	2.8426e-08	0.0001686	0.78566	0.21603
2:80804991:81588311	256	1163	44	2.4999e-05	3.1758e-09	5.6354e-05	0.4436	0.32867	1130	29	2.3564e-05	1.7711e-08	0.00013308	0.17706	0.42973
2:81588482:83604057	257	4040	50	0.00016455	5.6049e-09	7.4866e-05	2.1979	0.013977	3986	29	7.5129e-05	2.7292e-08	0.0001652	0.45477	0.32464
2:83604796:85283713	258	2175	50	0.00019235	5.8343e-09	7.6383e-05	2.5182	0.0058978	2140	29	6.9588e-06	2.5832e-08	0.00016072	0.043297	0.48273
2:85284353:86559358	259	2243	50	0.00014039	5.4054e-09	7.3521e-05	1.9095	0.0281	2194	29	6.2008e-05	2.7061e-08	0.0001645	0.37695	0.35311
2:86562902:89135764	260	1729	50	8.0068e-05	4.9074e-09	7.0053e-05	1.143	0.12653	1691	29	0.00015508	2.8912e-08	0.00017003	0.91204	0.18087
2:89139214:90489969	261	156	9	4.719e-05	1.15e-09	3.3912e-05	1.3915	0.082031	154	9	0.00018191	7.6955e-09	8.7724e-05	2.0737	0.019053
2:90521812:92324139	262	52	4	5.6917e-05	6.6192e-10	2.5728e-05	2.2123	0.013474	50	4	0.00011148	2.6804e-09	5.1773e-05	2.1533	0.015649
2:92324281:98790763	263	1761	50	0.0001102	5.1562e-09	7.1807e-05	1.5347	0.062429	1742	29	0.00032281	3.2351e-08	0.00017987	1.7947	0.036348
2:98791433:100195879	264	1772	50	0.00021882	5.8909e-09	7.6752e-05	2.8511	0.0021787	1732	29	0.00028776	3.0357e-08	0.00017423	1.6516	0.049307
2:100197638:101338509	265	1929	50	0.0003542	7.1705e-09	8.4679e-05	4.1828	1.4396e-05	1886	29	0.00028203	3.1681e-08	0.00017799	1.5845	0.056542
2:101338644:102688272	266	2314	50	0.00010303	5.097e-09	7.1393e-05	1.4431	0.074493	2275	29	0.00012987	2.8354e-08	0.00016839	0.77124	0.22028
2:102688495:103262415	267	1368	44	6.1859e-05	3.1822e-09	5.6411e-05	1.0966	0.13641	1346	29	9.6369e-05	1.7756e-08	0.00013325	0.72321	0.23477
2:103264434:104481488	268	1281	50	7.4333e-05	3.9487e-09	6.2839e-05	1.1829	0.11842	1247	29	0.0003206	2.6346e-08	0.00016231	1.9752	0.024125
2:104485456:105871610	269	1753	50	3.9696e-05	4.5741e-09	6.7632e-05	0.58693	0.27863	1727	29	8.9837e-05	2.7518e-08	0.00016589	0.54155	0.29406
2:105872982:107406122	270	3151	50	0.00018741	5.7936e-09	7.6116e-05	2.4622	0.0069044	3106	29	0.00011426	2.8058e-08	0.00016751	0.68212	0.24758
2:107406885:108427822	271	1945	50	0.00015591	5.4227e-09	7.3639e-05	2.1173	0.017119	1912	29	0.00024938	2.9918e-08	0.00017297	1.4417	0.074687
2:108427959:110109210	272	2408	50	0.00014829	5.4706e-09	7.3964e-05	2.0049	0.022488	2365	29	0.00018668	2.9575e-08	0.00017197	1.0855	0.13885
2:110109222:112924907	273	2151	50	0.00010696	5.1294e-09	7.162e-05	1.4934	0.06766	2112	29	3.0851e-05	2.633e-08	0.00016227	0.19012	0.42461
2:112924973:114846282	274	2914	50	5.2819e-05	4.6825e-09	6.8429e-05	0.77189	0.22009	2850	29	0.00023248	3.0491e-08	0.00017462	1.3314	0.091531
2:114848115:116770829	275	2605	50	7.8338e-05	4.8931e-09	6.9951e-05	1.1199	0.13138	2565	29	8.0351e-05	2.7326e-08	0.00016531	0.48607	0.31346
2:116772945:117727045	276	1765	46	0.00012597	4.2726e-09	6.5365e-05	1.9272	0.026975	1729	29	8.1189e-05	2.0774e-08	0.00014413	0.5633	0.28662
2:117728904:119581280	277	2955	50	0.00018211	5.7499e-09	7.5828e-05	2.4017	0.0081604	2893	29	0.00021335	3.0126e-08	0.00017357	1.2292	0.1095
2:119581439:121070811	278	2023	50	0.00010337	5.0998e-09	7.1413e-05	1.4475	0.073872	1988	29	7.5978e-05	2.7256e-08	0.00016509	0.46021	0.32268
2:121073253:123241656	279	3212	50	7.7772e-05	4.8885e-09	6.9918e-05	1.1123	0.133	3163	29	4.87e-05	2.668e-08	0.00016334	0.29815	0.38279
2:123244233:124730999	280	2875	50	5.2094e-05	4.6765e-09	6.8385e-05	0.76178	0.2231	2836	29	0.00011751	2.8106e-08	0.00016765	0.70095	0.24167
2:124733246:125735879	281	1886	50	5.5366e-05	4.7035e-09	6.8582e-05	0.8073	0.20975	1849	29	0.00013186	2.839e-08	0.00016849	0.78256	0.21694
2:125741434:127372889	282	3171	50	8.3862e-05	4.9302e-09	7.0216e-05	1.1944	0.11617	3121	29	0.00014292	2.857e-08	0.00016903	0.84556	0.1989
2:127374341:129310292	283	3824	50	5.5368e-05	4.7035e-09	6.8582e-05	0.80732	0.20974	3687	29	0.00020192	2.985e-08	0.00017277	1.1687	0.12126
2:129312188:129864416	284	1060	50	6.1502e-05	3.2387e-09	5.691e-05	1.0807	0.13992	1044	29	4.3182e-05	1.6963e-08	0.00013024	0.33155	0.37011
2:129864730:131463038	285	1812	50	2.3173e-05	4.4377e-09	6.6616e-05	0.34786	0.36397	1786	29	0.00015039	2.8781e-08	0.00016965	0.88645	0.18769
2:131466136:133030349	286	1806	50	7.343e-05	4.8526e-09	6.9661e-05	1.0541	0.14592	1768	29	7.3792e-06	2.5818e-08	0.00016068	0.045925	0.48168
2:133034031:133950661	287	1437	50	0.00010777	5.1361e-09	7.1667e-05	1.5038	0.066316	1407	29	1.9217e-05	2.6087e-08	0.00016151	0.11898	0.45265
2:133951544:136822267	288	3744	50	0.00010515	5.1145e-09	7.1516e-05	1.4703	0.07074	3685	29	0.00023003	3.0478e-08	0.00017458	1.3176	0.093814
2:136825272:138619715	289	3183	50	0.00011249	5.1751e-09	7.1938e-05	1.5637	0.058947	3140	29	0.00013515	2.856e-08	0.000169	0.7997	0.21194
2:138620371:139412389	290	1061	48	5.6505e-05	2.9679e-09	5.4479e-05	1.0372	0.14982	1049	29	8.4968e-05	1.6302e-08	0.00012768	0.66549	0.25287
2:139413312:140902261	291	2808	50	7.9482e-05	4.9026e-09	7.0019e-05	1.1352	0.12815	2763	29	0.00024049	3.0664e-08	0.00017511	1.3733	0.084823
2:140902383:141803496	292	1885	50	5.077e-05	4.6656e-09	6.8305e-05	0.74329	0.22865	1843	29	3.2863e-05	2.602e-08	0.00016131	0.20373	0.41928
2:141803602:143254981	293	3091	50	0.00016051	5.5715e-09	7.4643e-05	2.1504	0.015763	3045	29	0.00047032	3.5457e-08	0.0001883	2.4977	0.0062495
2:143255262:145301314	294	2218	50	0.00027485	6.5155e-09	8.0719e-05	3.4051	0.0003307	2179	29	0.00058607	3.7918e-08	0.00019472	3.0097	0.0013074
2:145303576:147252762	295	2020	50	0.00012339	5.2651e-09	7.2561e-05	1.7006	0.044513	1995	29	0.00051489	3.6424e-08	0.00019085	2.6979	0.0034894
2:147255216:149268931	296	2120	50	0.00026516	6.4354e-09	8.0221e-05	3.3054	0.00047427	2084	29	0.0002973	3.1846e-08	0.00017846	1.6659	0.047862
2:149270710:151184680	297	2558	50	0.00013726	5.3796e-09	7.3346e-05	1.8714	0.030645	2524	29	0.00025573	3.0972e-08	0.00017599	1.4531	0.073097
2:151191481:152490219	298	2182	50	4.1023e-05	4.5851e-09	6.7713e-05	0.60583	0.27231	2152	29	0.00020387	2.9896e-08	0.00017291	1.1791	0.11918
2:152491269:153369892	299	1231	48	6.7027e-05	3.3524e-09	5.79e-05	1.1576	0.12351	1220	29	0.00012987	1.9366e-08	0.00013916	0.93326	0.17534
2:153371042:154414456	300	1887	50	9.1462e-05	5.0015e-09	7.0721e-05	1.2933	0.097958	1856	29	0.00014596	2.8708e-08	0.00016944	0.86144	0.1945
2:154415112:155208173	301	1414	49	9.4838e-05	3.8625e-09	6.2149e-05	1.526	0.063509	1388	29	0.00018368	2.2072e-08	0.00014857	1.2363	0.10817
2:155209736:156568446	302	2088	50	0.00023484	6.1852e-09	7.8646e-05	2.9861	0.0014129	2047	29	0.0003292	3.2656e-08	0.00018071	1.8217	0.034252
2:156568806:158165818	303	1755	50	0.00034318	7.0795e-09	8.414e-05	4.0787	2.2647e-05	1729	29	0.00010803	2.7962e-08	0.00016722	0.64604	0.25913
2:158173710:159574883	304	1916	50	9.8884e-05	5.0628e-09	7.1153e-05	1.3897	0.082304	1895	29	0.00027034	3.1314e-08	0.00017696	1.5277	0.063294
2:159575554:161077823	305	2741	50	0.00013608	5.3698e-09	7.3279e-05	1.857	0.031657	2693	29	0.00011967	2.8132e-08	0.00016772	0.71347	0.23778
2:161078891:163358537	306	2519	50	0.00058602	9.0843e-09	9.5311e-05	6.1485	3.9121e-10	2490	29	0.00029815	3.1946e-08	0.00017873	1.6681	0.047646
2:163359084:165200324	307	2136	50	0.00039983	7.5472e-09	8.6875e-05	4.6024	2.0881e-06	2104	29	0.00034116	3.2998e-08	0.00018165	1.8781	0.030184
2:165202539:167120956	308	2862	50	0.00019157	5.8279e-09	7.6341e-05	2.5094	0.0060465	2823	29	5.0977e-05	2.6769e-08	0.00016361	0.31157	0.37768
2:167123247:168427789	309	2151	50	6.312e-05	4.742e-09	6.8862e-05	0.91662	0.17967	2114	29	0.00012697	2.7935e-08	0.00016714	0.75966	0.22373
2:168431583:169176766	310	1224	50	5.4045e-05	4.6926e-09	6.8503e-05	0.78895	0.21507	1207	29	0.00011861	2.7874e-08	0.00016695	0.71044	0.23872
2:169178092:170973262	311	3148	50	5.0409e-05	4.6626e-09	6.8283e-05	0.73824	0.23019	3112	29	6.6503e-05	2.7039e-08	0.00016443	0.40443	0.34295
2:170973461:172086127	312	1913	50	7.5651e-05	4.8624e-09	6.9731e-05	1.0849	0.13898	1873	29	0.0002163	3.0146e-08	0.00017363	1.2458	0.10642
2:172088943:173586201	313	2600	50	2.6508e-05	4.4653e-09	6.6823e-05	0.39669	0.3458	2562	29	0.00028597	3.1619e-08	0.00017782	1.6083	0.05389
2:173588663:175585616	314	3066	50	0.00016042	5.5708e-09	7.4638e-05	2.1493	0.015804	3007	29	0.00015444	2.8908e-08	0.00017002	0.90835	0.18185
2:175586510:177326682	315	2445	50	7.9484e-05	4.9026e-09	7.0019e-05	1.1352	0.12815	2408	29	0.00019054	2.9629e-08	0.00017213	1.1069	0.13416
2:177327202:178551958	316	2008	50	7.8532e-05	4.8947e-09	6.9962e-05	1.1225	0.13083	1977	29	0.00010232	2.7794e-08	0.00016672	0.61371	0.2697
2:178552788:180138313	317	2342	50	9.6045e-05	5.0393e-09	7.0988e-05	1.353	0.088033	2311	29	9.254e-05	2.7605e-08	0.00016615	0.55698	0.28877
2:180139219:180661233	318	1240	50	3.4354e-05	4.53e-09	6.7306e-05	0.51042	0.30488	1226	29	0.00018693	2.9219e-08	0.00017093	1.0936	0.13707
2:180662102:181627195	319	1806	50	0.00021209	5.9973e-09	7.7442e-05	2.7387	0.0030843	1776	29	0.00020613	2.9989e-08	0.00017317	1.1903	0.11696
2:181628139:182840114	320	1647	50	4.2446e-05	4.5883e-09	6.7737e-05	0.62662	0.26545	1621	29	2.0262e-05	2.6036e-08	0.00016136	0.12557	0.45003
2:182845657:184442530	321	2732	50	8.2204e-05	4.9165e-09	7.0118e-05	1.1724	0.12053	2690	29	8.9798e-05	2.7475e-08	0.00016576	0.54175	0.294
2:184443166:185277576	322	1688	50	8.1896e-05	3.7303e-09	6.1076e-05	1.3409	0.089978	1663	29	0.00033794	2.5246e-08	0.00015889	2.1269	0.016714
2:185279087:186731282	323	1915	50	0.00018535	5.4612e-09	7.39e-05	2.5082	0.0060678	1886	29	0.00020876	2.7812e-08	0.00016677	1.2518	0.10532
2:186731309:188540877	324	2588	50	9.7216e-05	4.7252e-09	6.874e-05	1.4143	0.078642	2542	29	0.00016548	2.6858e-08	0.00016388	1.0097	0.15631
2:188542361:190794689	325	2422	50	7.3905e-05	4.8566e-09	6.9689e-05	1.0605	0.14446	2385	29	0.00023728	3.0605e-08	0.00017494	1.3563	0.087495
2:190797341:191870624	326	1555	50	5.1606e-05	4.3061e-09	6.5621e-05	0.78643	0.21581	1530	29	0.00030899	2.9577e-08	0.00017198	1.7967	0.036195
2:191873553:192695107	327	1054	50	2.1378e-05	4.4229e-09	6.6505e-05	0.32145	0.37393	1040	29	7.8598e-05	2.7122e-08	0.00016469	0.47726	0.31659
2:192696255:195109845	328	2142	50	9.3351e-05	5.0171e-09	7.0831e-05	1.3179	0.093762	2102	29	0.00063689	3.9311e-08	0.00019827	3.2122	0.00065861
2:195117932:197307918	329	2619	50	8.6442e-05	4.9601e-09	7.0428e-05	1.2274	0.10984	2581	29	0.00020172	2.9861e-08	0.0001728	1.1673	0.12154
2:197308707:198140953	330	1089	45	1.7994e-05	2.4463e-09	4.9461e-05	0.3638	0.358	1072	29	0.00012059	1.5907e-08	0.00012612	0.95615	0.1695
2:198141746:200498970	331	2282	50	0.00038752	7.4456e-09	8.6288e-05	4.491	3.5439e-06	2261	29	0.00023971	3.0822e-08	0.00017556	1.3654	0.086067
2:200504209:201571624	332	1377	50	0.00018801	5.7986e-09	7.6148e-05	2.469	0.006774	1356	29	0.00019629	2.9789e-08	0.00017259	1.1373	0.12771
2:201572564:202829668	333	1320	50	6.8114e-05	4.8087e-09	6.9345e-05	0.98225	0.16299	1298	29	6.9644e-05	2.7142e-08	0.00016475	0.42273	0.33624
2:202830132:204814896	334	2114	50	0.00012501	5.2784e-09	7.2653e-05	1.7206	0.042661	2086	29	0.00010657	2.7917e-08	0.00016708	0.6378	0.2618
2:204815902:206043539	335	1710	50	0.00012598	5.2865e-09	7.2708e-05	1.7327	0.041576	1676	29	0.00018365	2.9498e-08	0.00017175	1.0693	0.14247
2:206045927:207721890	336	2570	50	0.00019988	5.8965e-09	7.6789e-05	2.603	0.0046206	2533	29	0.00027666	3.1428e-08	0.00017728	1.5606	0.059311
2:207722425:208639154	337	1474	50	0.00012877	5.3095e-09	7.2866e-05	1.7672	0.038595	1453	29	0.00017533	2.9333e-08	0.00017127	1.0237	0.15298
2:208641174:209940909	338	1795	50	7.8432e-05	4.8939e-09	6.9957e-05	1.1212	0.13111	1769	29	0.00019552	2.9761e-08	0.00017251	1.1333	0.12854
2:209941332:210832981	339	1556	44	6.8058e-05	3.5906e-09	5.9921e-05	1.1358	0.12802	1527	29	6.865e-05	1.9226e-08	0.00013866	0.4951	0.31026
2:210838781:212377672	340	2427	50	6.6057e-05	4.7918e-09	6.9223e-05	0.95427	0.16997	2399	29	0.00010765	2.7895e-08	0.00016702	0.64457	0.2596
2:212377759:212845716	341	1137	50	0.00012713	4.8954e-09	6.9967e-05	1.817	0.034611	1121	29	9.8585e-05	2.4954e-08	0.00015797	0.62408	0.26629
2:212845994:215005050	342	3687	50	0.0001354	5.3642e-09	7.3241e-05	1.8487	0.032252	3624	29	0.00012343	2.8262e-08	0.00016811	0.73423	0.2314
2:215006557:216448007	343	2317	50	0.00015505	5.5264e-09	7.434e-05	2.0857	0.018504	2279	29	0.0001943	2.9709e-08	0.00017236	1.1273	0.12981
2:216449570:217184275	344	1217	50	2.7364e-05	4.4723e-09	6.6876e-05	0.40918	0.3412	1195	29	-1.9915e-05	2.5253e-08	0.00015891	0	0.5
2:217184715:218615634	345	2129	50	0.00010528	5.1155e-09	7.1523e-05	1.4719	0.070519	2088	29	0.0001579	2.8951e-08	0.00017015	0.92803	0.1767
2:218616633:219671910	346	1307	50	8.2622e-06	4.3146e-09	6.5686e-05	0.12578	0.44995	1266	29	0.00015811	2.8951e-08	0.00017015	0.92923	0.17639
2:219675067:220774229	347	1338	50	0.00019556	5.8609e-09	7.6556e-05	2.5545	0.0053174	1320	29	3.467e-05	2.6405e-08	0.00016249	0.21336	0.41552
2:220775971:221445218	348	1549	50	4.6973e-05	4.1487e-09	6.441e-05	0.72927	0.23292	1521	29	0.00016293	2.5912e-08	0.00016097	1.0122	0.15573
2:221445953:222985126	349	2201	50	0.00010956	5.1509e-09	7.177e-05	1.5266	0.063432	2155	29	0.00013178	2.8415e-08	0.00016857	0.78175	0.21718
2:222985611:224002780	350	1807	50	6.0504e-05	4.7459e-09	6.8891e-05	0.87826	0.1899	1785	29	5.7542e-05	2.6852e-08	0.00016387	0.35115	0.36274
2:224003069:225832409	351	3203	50	0.00015178	5.4994e-09	7.4158e-05	2.0467	0.020345	3143	29	0.00029309	3.1779e-08	0.00017827	1.6441	0.050074
2:225833758:227531180	352	2742	50	0.00016039	5.5705e-09	7.4636e-05	2.1489	0.015819	2693	29	0.00020829	2.9989e-08	0.00017317	1.2028	0.11453
2:227532464:228456451	353	1717	50	4.0845e-05	4.5836e-09	6.7703e-05	0.6033	0.27315	1688	29	7.3799e-05	2.7208e-08	0.00016495	0.4474	0.32729
2:228457117:229368530	354	2116	50	1.7933e-05	4.3945e-09	6.6291e-05	0.27052	0.39338	2071	29	0.0003066	3.2046e-08	0.00017901	1.7127	0.04338
2:229368812:230282624	355	1644	50	7.5139e-05	4.8667e-09	6.9762e-05	1.0771	0.14072	1626	29	0.0001747	2.9276e-08	0.0001711	1.021	0.15362
2:230283310:231322125	356	1945	50	4.7477e-05	4.6384e-09	6.8106e-05	0.69711	0.24287	1918	29	9.9756e-05	2.7736e-08	0.00016654	0.59898	0.27459
2:231322831:232790491	357	2487	50	0.00015731	5.5451e-09	7.4465e-05	2.1125	0.017321	2443	29	0.00012715	2.8319e-08	0.00016828	0.75554	0.22496
2:232791948:233964632	358	2019	50	6.4184e-05	4.7763e-09	6.9111e-05	0.92872	0.17652	1992	29	0.00014731	2.8735e-08	0.00016951	0.86898	0.19243
2:233968153:234699046	359	1176	50	0.00012833	5.0672e-09	7.1185e-05	1.8028	0.035707	1158	29	0.00016144	2.7414e-08	0.00016557	0.97505	0.16477
2:234699366:235626316	360	2125	50	1.4174e-05	4.3635e-09	6.6056e-05	0.21458	0.41505	2093	29	5.8144e-05	2.6875e-08	0.00016394	0.35467	0.36142
2:235627087:236619385	361	2228	50	7.4195e-05	4.8589e-09	6.9706e-05	1.0644	0.14357	2192	29	0.0001978	2.976e-08	0.00017251	1.1466	0.12577
2:236619713:238209382	362	2682	50	0.00017406	5.6834e-09	7.5388e-05	2.3089	0.010476	2630	29	0.00023961	3.066e-08	0.0001751	1.3684	0.085594
2:238209871:239122917	363	2082	50	0.00012414	5.2713e-09	7.2604e-05	1.7099	0.043647	2041	29	6.9485e-05	2.7131e-08	0.00016471	0.42185	0.33657
2:239123082:239801883	364	1390	50	2.8875e-05	4.4848e-09	6.6969e-05	0.43117	0.33317	1367	29	-4.998e-06	2.556e-08	0.00015987	0	0.5
2:239832097:240325991	365	1144	50	-1.4072e-06	4.2348e-09	6.5075e-05	0	0.5	1128	29	0.00012619	2.8279e-08	0.00016816	0.75037	0.22652
2:240327154:240961852	366	1547	50	7.1776e-05	4.839e-09	6.9563e-05	1.0318	0.15108	1527	29	0.00028603	3.1614e-08	0.0001778	1.6087	0.053846
2:240962194:241907076	367	2358	50	0.00013552	5.3652e-09	7.3247e-05	1.8501	0.032148	2313	29	6.6959e-05	2.7075e-08	0.00016455	0.40693	0.34203
2:241909927:243185680	368	2214	50	7.4816e-05	4.8641e-09	6.9743e-05	1.0727	0.14169	2181	29	6.8324e-05	2.7081e-08	0.00016456	0.41518	0.339
3:60197:1128944	369	1981	50	0.00010396	5.1047e-09	7.1447e-05	1.4551	0.072821	1944	29	0.00010649	2.7884e-08	0.00016699	0.63774	0.26182
3:1129028:1527748	370	1255	50	0.00010287	5.0956e-09	7.1384e-05	1.441	0.074787	1232	29	3.1936e-05	2.6337e-08	0.00016229	0.19679	0.422
3:1528147:2423237	371	2541	50	3.1753e-05	4.5086e-09	6.7146e-05	0.4729	0.31814	2474	29	4.0542e-05	2.6508e-08	0.00016281	0.24901	0.40168
3:2423999:2769230	372	833	50	0.00011067	5.1601e-09	7.1834e-05	1.5407	0.061697	813	29	0.0001644	2.9084e-08	0.00017054	0.96401	0.16752
3:2769392:3364279	373	1591	50	7.4987e-05	4.8655e-09	6.9753e-05	1.075	0.14118	1561	29	2.943e-05	2.6296e-08	0.00016216	0.18148	0.42799
3:3364442:4430024	374	2335	50	9.9925e-05	5.0714e-09	7.1214e-05	1.4032	0.080282	2276	29	0.00015305	2.8856e-08	0.00016987	0.90097	0.1838
3:4430848:5564422	375	2229	50	5.6697e-05	4.7145e-09	6.8662e-05	0.82573	0.20448	2181	29	8.6818e-05	2.7474e-08	0.00016575	0.52378	0.30022
3:5565384:6421659	376	2119	50	5.0062e-05	4.6597e-09	6.8262e-05	0.73338	0.23166	2063	29	1.6382e-05	2.6003e-08	0.00016125	0.10159	0.45954
3:6422814:7509288	377	2232	50	0.00017754	5.7121e-09	7.5579e-05	2.3491	0.0094092	2193	29	9.9469e-05	2.7754e-08	0.0001666	0.59707	0.27523
3:7509715:7991133	378	1449	50	0.00024196	6.2439e-09	7.9018e-05	3.062	0.0010992	1409	29	6.5733e-05	2.6954e-08	0.00016418	0.40038	0.34444
3:7991981:9194649	379	2676	50	0.00013853	5.39e-09	7.3417e-05	1.8868	0.02959	2633	29	0.00016003	2.8985e-08	0.00017025	0.93995	0.17362
3:9195331:10526438	380	2097	50	8.5362e-05	4.9511e-09	7.0364e-05	1.2131	0.11254	2057	29	0.00010508	2.7861e-08	0.00016692	0.62956	0.26449
3:10526803:11220278	381	1231	50	6.7251e-05	4.8016e-09	6.9294e-05	0.97052	0.16589	1210	29	4.2644e-05	2.6544e-08	0.00016292	0.26174	0.39676
3:11221721:12858028	382	2652	50	0.00018623	5.7838e-09	7.6051e-05	2.4487	0.0071685	2605	29	6.4449e-05	2.7037e-08	0.00016443	0.39196	0.34754
3:12859004:13523338	383	1377	50	6.8546e-05	4.8123e-09	6.9371e-05	0.98811	0.16155	1359	29	8.5814e-05	2.747e-08	0.00016574	0.51776	0.30231
3:13524741:14309204	384	1462	50	-1.5279e-05	4.1203e-09	6.419e-05	0	0.5	1430	29	1.3982e-05	2.5972e-08	0.00016116	0.086761	0.46543
3:14309548:14816364	385	1063	50	5.4798e-05	4.6988e-09	6.8548e-05	0.79941	0.21203	1049	29	1.8011e-05	2.6037e-08	0.00016136	0.11162	0.45556
3:14816745:16661587	386	3191	50	5.7481e-05	4.721e-09	6.8709e-05	0.83659	0.20141	3150	29	9.1517e-05	2.7558e-08	0.00016601	0.55128	0.29072
3:16662488:18454062	387	2244	50	0.00020478	5.937e-09	7.7052e-05	2.6577	0.0039335	2206	29	-4.8929e-05	2.4677e-08	0.00015709	0	0.5
3:18457304:18886128	388	851	36	4.9586e-05	2.2989e-09	4.7947e-05	1.0342	0.15052	846	29	2.2829e-05	1.1473e-08	0.00010711	0.21313	0.41561
3:18886158:20752492	389	2832	50	6.7487e-05	4.8036e-09	6.9308e-05	0.97373	0.1651	2794	29	0.00037917	3.3529e-08	0.00018311	2.0707	0.019192
3:20753368:21522703	390	1766	50	0.00011408	5.1882e-09	7.203e-05	1.5839	0.056614	1737	29	0.00034193	3.2759e-08	0.00018099	1.8892	0.029433
3:21523116:22102707	391	1883	50	0.00020608	5.9477e-09	7.7121e-05	2.6721	0.0037685	1844	29	0.00022852	3.0422e-08	0.00017442	1.3102	0.095065
3:22103146:23122359	392	2044	50	4.6178e-05	4.6277e-09	6.8027e-05	0.67882	0.24862	2010	29	0.00017144	2.9236e-08	0.00017099	1.0027	0.15801
3:23123318:23802647	393	1394	50	8.8481e-05	4.7298e-09	6.8773e-05	1.2866	0.099124	1361	29	9.2882e-05	2.568e-08	0.00016025	0.57961	0.28109
3:23803541:25459497	394	3314	50	0.00036639	7.2712e-09	8.5271e-05	4.2968	8.664e-06	3258	29	0.00028258	3.1614e-08	0.0001778	1.5893	0.055996
3:25460109:26392563	395	1068	50	7.1316e-05	4.324e-09	6.5757e-05	1.0845	0.13907	1055	29	4.8161e-05	2.3321e-08	0.00015271	0.31537	0.37624
3:26393305:27606695	396	2365	50	0.00011157	5.1675e-09	7.1885e-05	1.552	0.060327	2312	29	0.00014655	2.8707e-08	0.00016943	0.86498	0.19353
3:27609447:29409547	397	3098	50	0.00016005	5.5677e-09	7.4617e-05	2.1449	0.015979	3052	29	5.9488e-05	2.6908e-08	0.00016404	0.36265	0.35843
3:29409589:30716602	398	2682	50	7.7901e-05	4.8895e-09	6.9925e-05	1.1141	0.13263	2625	29	0.00019706	2.9752e-08	0.00017249	1.1425	0.12663
3:30717661:31720982	399	1599	50	6.0717e-05	4.7477e-09	6.8903e-05	0.88118	0.18911	1570	29	0.00016704	2.9145e-08	0.00017072	0.97845	0.16393
3:31721774:33011510	400	2279	50	3.9987e-05	4.5765e-09	6.765e-05	0.59108	0.27723	2240	29	5.0833e-06	2.5784e-08	0.00016057	0.031657	0.48737
3:33012981:33986974	401	1445	50	5.0773e-05	4.6571e-09	6.8243e-05	0.74401	0.22844	1428	29	7.158e-05	2.6739e-08	0.00016352	0.43774	0.33079
3:33988115:35241960	402	2165	50	0.00013353	5.3403e-09	7.3077e-05	1.8272	0.033831	2135	29	4.3667e-05	2.6533e-08	0.00016289	0.26807	0.39432
3:35243764:36481385	403	1975	50	0.0002138	5.9944e-09	7.7423e-05	2.7614	0.0028778	1946	29	0.00018914	2.9553e-08	0.00017191	1.1002	0.13562
3:36484375:38078255	404	2019	50	9.6565e-05	5.0436e-09	7.1018e-05	1.3597	0.08696	1983	29	8.4517e-05	2.7451e-08	0.00016568	0.51011	0.30499
3:38080101:38723967	405	925	50	6.0542e-05	3.5881e-09	5.9901e-05	1.0107	0.15608	906	29	5.3282e-05	1.9281e-08	0.00013886	0.38372	0.35059
3:38724849:40649760	406	3037	50	3.7583e-05	4.5567e-09	6.7503e-05	0.55676	0.28884	2986	29	0.00016717	2.9148e-08	0.00017073	0.97913	0.16376
3:40660283:42184173	407	2111	50	0.00012401	5.2702e-09	7.2596e-05	1.7083	0.043795	2075	29	7.4328e-05	2.7236e-08	0.00016503	0.45038	0.32622
3:42184361:45162316	408	3797	50	8.1122e-05	4.9161e-09	7.0115e-05	1.157	0.12364	3749	29	0.00022732	3.0408e-08	0.00017438	1.3036	0.09619
3:45165430:46657162	409	2933	50	2.8882e-05	4.4849e-09	6.6969e-05	0.43127	0.33314	2898	29	0.00015125	2.8795e-08	0.00016969	0.89131	0.18638
3:46657428:48525955	410	1404	50	0.00017727	5.5564e-09	7.4541e-05	2.3781	0.008701	1379	29	0.00015162	2.7747e-08	0.00016657	0.91024	0.18135
3:48531227:52214640	411	2655	50	0.00050412	8.4082e-09	9.1696e-05	5.4978	1.9232e-08	2619	29	0.00073642	4.1243e-08	0.00020308	3.6262	0.0001438
3:52215002:54078568	412	2347	50	0.00028818	6.6255e-09	8.1397e-05	3.5405	0.00019972	2311	29	0.00054341	3.7425e-08	0.00019346	2.809	0.0024851
3:54080241:55731145	413	3024	50	0.00013843	5.3892e-09	7.3411e-05	1.8856	0.029673	2963	29	0.00011607	2.8088e-08	0.00016759	0.69258	0.24429
3:55733390:58063819	414	3552	50	0.00016737	5.6282e-09	7.5021e-05	2.231	0.01284	3507	29	0.00019155	2.9684e-08	0.00017229	1.1118	0.13312
3:58067795:58700675	415	1401	50	3.3528e-05	4.2932e-09	6.5523e-05	0.51171	0.30443	1381	29	5.1921e-05	2.5048e-08	0.00015826	0.32806	0.37143
3:58700802:60347135	416	3072	50	3.8979e-05	4.5682e-09	6.7589e-05	0.57672	0.28207	3018	29	8.1113e-05	2.7349e-08	0.00016538	0.49048	0.3119
3:60347701:61277928	417	2099	50	7.5493e-05	4.8697e-09	6.9783e-05	1.0818	0.13967	2057	29	0.00018237	2.9482e-08	0.0001717	1.0621	0.14409
3:61279726:62881664	418	2898	50	5.3165e-05	4.6853e-09	6.845e-05	0.77671	0.21867	2843	29	8.8615e-05	2.7507e-08	0.00016585	0.5343	0.29657
3:62882619:63504979	419	1208	50	7.6959e-05	4.8818e-09	6.987e-05	1.1015	0.13535	1184	29	7.2889e-05	2.7213e-08	0.00016496	0.44185	0.3293
3:63505191:64473972	420	1524	50	0.00014603	5.452e-09	7.3838e-05	1.9778	0.023977	1502	29	0.00023316	3.0548e-08	0.00017478	1.334	0.091103
3:64475164:65337581	421	1907	50	0.00018845	5.8022e-09	7.6172e-05	2.474	0.0066797	1871	29	0.00022511	3.0386e-08	0.00017432	1.2914	0.098288
3:65340365:66169323	422	1607	50	0.00015455	5.5223e-09	7.4312e-05	2.0798	0.018774	1570	29	0.00024779	3.0817e-08	0.00017555	1.4115	0.079045
3:66170253:67294968	423	1769	50	5.0718e-05	4.6651e-09	6.8302e-05	0.74256	0.22887	1741	29	0.00012261	2.823e-08	0.00016802	0.72974	0.23277
3:67299401:69197507	424	3201	50	0.00011173	5.1688e-09	7.1895e-05	1.5541	0.060082	3135	29	0.0001867	2.9535e-08	0.00017186	1.0863	0.13866
3:69205190:70288126	425	1930	50	0.0001271	5.2957e-09	7.2771e-05	1.7465	0.040362	1882	29	0.00034099	3.2763e-08	0.00018101	1.8839	0.029791
3:70289919:71418327	426	1421	50	0.00027326	6.5024e-09	8.0637e-05	3.3888	0.00035097	1402	29	0.00062781	3.8914e-08	0.00019727	3.1826	0.00072992
3:71421152:73238935	427	3082	50	0.00021071	5.9859e-09	7.7369e-05	2.7234	0.0032305	3019	29	0.00012837	2.8357e-08	0.0001684	0.76232	0.22293
3:73239448:75376291	428	3482	50	0.00010451	5.1092e-09	7.1479e-05	1.4621	0.07186	3421	29	7.6213e-05	2.7261e-08	0.00016511	0.46159	0.32219
3:75377075:76854466	429	1651	50	4.6804e-05	4.6328e-09	6.8065e-05	0.68764	0.24584	1624	29	0.00019871	2.9807e-08	0.00017265	1.1509	0.12488
3:76855676:77507524	430	1196	50	6.5429e-05	4.3606e-09	6.6035e-05	0.99083	0.16088	1172	29	0.0001927	2.6876e-08	0.00016394	1.1754	0.11991
3:77508835:79022673	431	2070	50	0.00018374	5.7633e-09	7.5917e-05	2.4203	0.0077531	2035	29	0.00028742	3.1671e-08	0.00017796	1.6151	0.053148
3:79024541:81187867	432	3129	50	0.00011167	5.1598e-09	7.1832e-05	1.5546	0.060021	3073	29	4.0345e-05	2.6455e-08	0.00016265	0.24805	0.40205
3:81190039:82446513	433	1576	50	0.00024416	5.3585e-09	7.3202e-05	3.3355	0.00042572	1552	29	0.00029971	2.6225e-08	0.00016194	1.8507	0.032105
3:82446746:83946780	434	2249	50	0.00016802	5.625e-09	7.5e-05	2.2403	0.012535	2193	29	0.00018495	2.9362e-08	0.00017135	1.0794	0.14021
3:83947451:85090935	435	2109	50	0.00017511	5.1124e-09	7.1501e-05	2.449	0.0071625	2076	29	0.00016141	2.5265e-08	0.00015895	1.0155	0.15494
3:85093629:86734415	436	2434	50	0.00018888	5.7887e-09	7.6083e-05	2.4826	0.0065217	2397	29	0.00029843	3.1803e-08	0.00017833	1.6734	0.047122
3:86736368:87407921	437	1193	35	4.2237e-05	2.6122e-09	5.111e-05	0.8264	0.20429	1169	29	9.544e-05	1.5176e-08	0.00012319	0.77475	0.21924
3:87408634:88725583	438	2548	50	0.00011008	5.1552e-09	7.18e-05	1.5332	0.062614	2497	29	0.00016132	2.9003e-08	0.0001703	0.94723	0.17176
3:88725754:94202010	439	2447	50	0.00016477	5.6067e-09	7.4878e-05	2.2005	0.013886	2382	29	0.00013585	2.8532e-08	0.00016891	0.80426	0.21062
3:94202771:96056259	440	3380	50	2.7382e-05	4.4725e-09	6.6877e-05	0.40945	0.34111	3323	29	0.00010717	2.7886e-08	0.00016699	0.64176	0.26051
3:96058717:96677540	441	630	24	2.7275e-05	1.8093e-09	4.2535e-05	0.64124	0.26068	619	24	-2.9106e-06	8.8806e-09	9.4237e-05	0	0.5
3:96679063:98299365	442	2255	50	5.5727e-05	4.7065e-09	6.8604e-05	0.8123	0.20831	2207	29	0.00018075	2.9434e-08	0.00017156	1.0535	0.14605
3:98300731:100591006	443	3254	50	5.8573e-05	4.73e-09	6.8775e-05	0.85167	0.1972	3207	29	0.0001281	2.8318e-08	0.00016828	0.76124	0.22326
3:100591848:101808006	444	2102	50	8.1366e-05	4.9181e-09	7.0129e-05	1.1602	0.12298	2068	29	1.838e-05	2.6062e-08	0.00016144	0.11385	0.45468
3:101808379:103025517	445	1914	50	2.1423e-05	3.8016e-09	6.1657e-05	0.34746	0.36412	1871	29	8.7669e-05	2.3293e-08	0.00015262	0.57443	0.28284
3:103025715:103698105	446	1389	42	0.00013064	3.9281e-09	6.2675e-05	2.0844	0.01856	1360	29	9.9282e-05	1.8747e-08	0.00013692	0.72511	0.23419
3:103700909:104579408	447	2015	50	2.7051e-05	4.4612e-09	6.6792e-05	0.405	0.34274	1975	29	6.2536e-05	2.689e-08	0.00016398	0.38136	0.35147
3:104580063:104878270	448	791	29	6.6986e-05	2.213e-09	4.7042e-05	1.424	0.077229	781	29	0.00012622	1.2181e-08	0.00011037	1.1437	0.12638
3:104879008:106330349	449	2463	50	8.3658e-05	4.9371e-09	7.0264e-05	1.1906	0.1169	2431	29	-1.2146e-06	2.5642e-08	0.00016013	0	0.5
3:106332831:107729547	450	2065	50	0.00016001	5.5674e-09	7.4615e-05	2.1444	0.015999	2037	29	0.00010611	2.7879e-08	0.00016697	0.6355	0.26255
3:107730020:108635884	451	1478	50	0.0002074	5.3278e-09	7.2992e-05	2.8414	0.0022457	1464	29	0.00027702	2.7427e-08	0.00016561	1.6727	0.047193
3:108636466:109961316	452	2213	50	2.7813e-05	4.476e-09	6.6903e-05	0.41572	0.33881	2176	29	5.8613e-05	2.672e-08	0.00016346	0.35857	0.35996
3:109962369:111416310	453	1963	50	9.8174e-05	4.8865e-09	6.9903e-05	1.4044	0.080096	1937	29	7.4687e-05	2.5896e-08	0.00016092	0.46412	0.32128
3:111416451:112182995	454	1812	50	1.2294e-05	4.3394e-09	6.5874e-05	0.18664	0.42597	1788	29	3.5999e-05	2.6363e-08	0.00016237	0.22171	0.41227
3:112183360:113323793	455	1769	50	3.9749e-05	4.5746e-09	6.7636e-05	0.58769	0.27837	1730	29	0.00020081	2.9843e-08	0.00017275	1.1624	0.12253
3:113324119:115280312	456	1982	50	0.00018422	5.7673e-09	7.5943e-05	2.4258	0.0076372	1960	29	0.0003562	3.3105e-08	0.00018195	1.9577	0.025133
3:115282058:116450487	457	1911	50	3.08e-05	4.5007e-09	6.7087e-05	0.45911	0.32308	1890	29	6.1532e-05	2.6929e-08	0.0001641	0.37497	0.35384
3:116452274:117998840	458	2749	50	0.00016907	5.6422e-09	7.5115e-05	2.2509	0.012198	2697	29	0.00022918	3.0435e-08	0.00017446	1.3137	0.094481
3:118000136:120520317	459	4139	50	0.00011433	5.1903e-09	7.2043e-05	1.5869	0.056266	4092	29	9.6152e-05	2.7667e-08	0.00016633	0.57806	0.28161
3:120521733:121335461	460	1161	36	4.5928e-05	2.4217e-09	4.9211e-05	0.93329	0.17534	1134	29	0.0001397	1.4726e-08	0.00012135	1.1512	0.12483
3:121336367:122692039	461	2434	50	7.976e-06	4.3123e-09	6.5668e-05	0.12146	0.45166	2389	29	0.00013912	2.8561e-08	0.000169	0.82322	0.20519
3:122693533:123196819	462	838	48	6.8195e-05	3.8385e-09	6.1956e-05	1.1007	0.13551	826	29	8.0146e-06	1.9452e-08	0.00013947	0.057464	0.47709
3:123200440:124677278	463	2231	50	0.00024825	6.2958e-09	7.9346e-05	3.1287	0.00087804	2193	29	0.00019767	2.9812e-08	0.00017266	1.1448	0.12614
3:124678230:125875831	464	2509	50	0.00012794	5.3026e-09	7.2819e-05	1.7569	0.039465	2471	29	0.00019151	2.9689e-08	0.00017231	1.1115	0.13318
3:125876862:126213162	465	875	50	6.7896e-05	3.7679e-09	6.1384e-05	1.1061	0.13434	859	29	8.8279e-05	2.0707e-08	0.0001439	0.61347	0.26978
3:126213467:127471230	466	1971	50	0.00015472	5.5237e-09	7.4322e-05	2.0817	0.018684	1936	29	0.00010779	2.795e-08	0.00016718	0.64476	0.25954
3:127471641:130243259	467	3759	50	3.7583e-05	4.5567e-09	6.7503e-05	0.55675	0.28885	3700	29	2.3885e-05	2.6162e-08	0.00016175	0.14767	0.4413
3:130244120:131373405	468	1368	50	4.3956e-05	3.7321e-09	6.1091e-05	0.71951	0.23591	1347	29	9.238e-05	2.1922e-08	0.00014806	0.62394	0.26633
3:131373740:132115911	469	2003	50	8.202e-05	4.6338e-09	6.8072e-05	1.2049	0.11412	1977	29	0.00022002	2.8286e-08	0.00016818	1.3082	0.0954
3:132117285:133128449	470	1792	50	5.9939e-05	4.2642e-09	6.5301e-05	0.91789	0.17934	1764	29	0.00013722	2.5323e-08	0.00015913	0.86232	0.19426
3:133129272:134383242	471	2046	50	0.0001022	5.0902e-09	7.1345e-05	1.4325	0.075997	2019	29	0.00010443	2.7851e-08	0.00016689	0.62573	0.26575
3:134385789:137369181	472	4037	50	0.00027684	6.5318e-09	8.082e-05	3.4253	0.00030701	3972	29	0.00019192	2.9765e-08	0.00017253	1.1124	0.13298
3:137370076:138662229	473	1498	50	0.00018436	5.5467e-09	7.4476e-05	2.4754	0.0066547	1472	29	0.00016851	2.7742e-08	0.00016656	1.0117	0.15584
3:138665796:140275652	474	2625	50	0.00015022	5.4866e-09	7.4072e-05	2.0281	0.021276	2579	29	0.00018704	2.9587e-08	0.00017201	1.0874	0.13843
3:140276484:142863564	475	3862	50	0.00015765	5.5479e-09	7.4484e-05	2.1165	0.017149	3808	29	0.00033965	3.2734e-08	0.00018093	1.8773	0.030237
3:142864473:143494546	476	1197	50	0.00016923	5.6435e-09	7.5123e-05	2.2527	0.012138	1182	29	3.1628e-05	2.635e-08	0.00016233	0.19484	0.42276
3:143495679:145663879	477	3788	50	0.0001373	5.3799e-09	7.3348e-05	1.8719	0.03061	3710	29	0.00010592	2.7889e-08	0.000167	0.63426	0.26296
3:145664135:146722271	478	1998	50	3.1903e-05	4.5098e-09	6.7155e-05	0.47506	0.31737	1959	29	0.00015077	2.8796e-08	0.00016969	0.88848	0.18714
3:146722383:148316359	479	2401	50	0.0001084	5.1413e-09	7.1703e-05	1.5117	0.0653	2366	29	0.00032772	3.2476e-08	0.00018021	1.8185	0.034492
3:148316766:149988630	480	2797	50	8.9011e-05	4.9813e-09	7.0578e-05	1.2612	0.10362	2759	29	9.1392e-05	2.7567e-08	0.00016603	0.55044	0.29101
3:149994553:151178708	481	1726	50	0.00014037	5.4053e-09	7.3521e-05	1.9093	0.028111	1706	29	0.00023122	3.0484e-08	0.0001746	1.3243	0.092698
3:151178836:151904190	482	1438	50	4.0324e-05	3.9661e-09	6.2977e-05	0.64029	0.26099	1417	29	4.7127e-05	2.2658e-08	0.00015053	0.31309	0.37711
3:151905386:153054901	483	1764	50	4.3571e-05	4.6061e-09	6.7869e-05	0.64199	0.26044	1737	29	8.3456e-05	2.7398e-08	0.00016552	0.50419	0.30706
3:153056839:154181836	484	2271	50	0.00011266	5.1765e-09	7.1948e-05	1.5659	0.05869	2236	29	4.4111e-06	2.5762e-08	0.00016051	0.027483	0.48904
3:154183562:156005200	485	2454	50	0.00014358	5.4317e-09	7.37e-05	1.9481	0.025701	2403	29	6.5859e-05	2.7047e-08	0.00016446	0.40046	0.34441
3:156005905:157311596	486	2021	50	0.00011403	5.1878e-09	7.2026e-05	1.5832	0.05669	1992	29	0.00033015	3.2515e-08	0.00018032	1.8309	0.033558
3:157312028:159272972	487	3352	50	8.631e-05	4.959e-09	7.042e-05	1.2257	0.11017	3307	29	0.00033142	3.2551e-08	0.00018042	1.837	0.033109
3:159274785:161523859	488	2974	50	4.4431e-05	4.6132e-09	6.7921e-05	0.65415	0.25651	2909	29	0.00015846	2.9025e-08	0.00017037	0.93014	0.17615
3:161524489:162065286	489	1449	50	7.1943e-05	3.3249e-09	5.7662e-05	1.2477	0.10608	1433	29	0.00025505	2.1394e-08	0.00014627	1.7438	0.0406
3:162067622:163250087	490	2818	50	0.00011968	4.4336e-09	6.6585e-05	1.7974	0.036133	2774	29	0.00013076	2.3088e-08	0.00015195	0.86052	0.19475
3:163251056:164816939	491	3150	50	9.7737e-05	5.0277e-09	7.0906e-05	1.3784	0.084041	3111	29	-2.1067e-06	2.5465e-08	0.00015958	0	0.5
3:164820183:167116849	492	3768	50	0.00018911	5.8076e-09	7.6208e-05	2.4815	0.0065418	3716	29	0.00020251	2.9881e-08	0.00017286	1.1715	0.1207
3:167117143:167912878	493	1270	50	5.1781e-05	3.4223e-09	5.85e-05	0.88515	0.18804	1252	29	0.00013999	2.0431e-08	0.00014294	0.97935	0.1637
3:167913564:170158128	494	2864	50	5.3556e-05	4.6886e-09	6.8473e-05	0.78214	0.21706	2820	29	0.0002658	3.1193e-08	0.00017662	1.505	0.066167
3:170159134:171311936	495	1882	50	0.00015889	5.5582e-09	7.4553e-05	2.1313	0.016533	1863	29	0.00011646	2.8094e-08	0.00016761	0.6948	0.24359
3:171312880:172965694	496	2653	50	0.00010773	5.1358e-09	7.1665e-05	1.5033	0.066383	2606	29	9.5181e-05	2.7645e-08	0.00016627	0.57246	0.2835
3:172966405:174274308	497	1968	50	9.7062e-05	5.0477e-09	7.1047e-05	1.3662	0.085944	1935	29	0.00015574	2.8919e-08	0.00017006	0.91583	0.17988
3:174275336:175049294	498	1713	50	2.7513e-05	4.4736e-09	6.6885e-05	0.41135	0.34041	1689	29	9.8528e-05	2.7704e-08	0.00016644	0.59196	0.27694
3:175050262:176268375	499	2154	50	5.9365e-05	4.7365e-09	6.8822e-05	0.86259	0.19418	2128	29	0.00037641	3.3495e-08	0.00018302	2.0567	0.019857
3:176269091:177530606	500	2338	50	7.677e-05	4.8802e-09	6.9858e-05	1.0989	0.1359	2290	29	0.00017597	2.935e-08	0.00017132	1.0271	0.15218
3:177531847:179359242	501	2820	50	0.00020978	5.9783e-09	7.7319e-05	2.7132	0.003332	2775	29	0.00024015	3.0685e-08	0.00017517	1.3709	0.085202
3:179366819:181426554	502	2356	50	0.00030205	6.7399e-09	8.2097e-05	3.6791	0.00011702	2324	29	0.00037028	3.3435e-08	0.00018285	2.025	0.021434
3:181431571:182975975	503	1851	50	7.6432e-05	4.8774e-09	6.9838e-05	1.0944	0.13689	1827	29	2.4856e-05	2.619e-08	0.00016183	0.15359	0.43897
3:182976382:183762614	504	1495	50	1.9648e-05	4.4086e-09	6.6398e-05	0.29591	0.38365	1474	29	4.025e-05	2.6492e-08	0.00016276	0.24729	0.40234
3:183762644:185262137	505	2409	50	0.00020202	5.9142e-09	7.6904e-05	2.6269	0.0043087	2378	29	6.8672e-05	2.7098e-08	0.00016461	0.41717	0.33828
3:185263467:186780913	506	2528	50	8.2683e-05	4.929e-09	7.0207e-05	1.1777	0.11946	2485	29	0.00012975	2.8372e-08	0.00016844	0.7703	0.22056
3:186782999:187220633	507	717	50	5.4764e-05	3.3448e-09	5.7834e-05	0.94692	0.17184	710	29	4.3795e-05	1.8091e-08	0.0001345	0.3256	0.37236
3:187220777:188201380	508	1688	50	0.00015308	5.5102e-09	7.4231e-05	2.0623	0.019592	1651	29	0.00018659	2.9564e-08	0.00017194	1.0852	0.13892
3:188202550:189531496	509	2241	50	2.8341e-05	4.4804e-09	6.6936e-05	0.42341	0.336	2207	29	6.1661e-05	2.6934e-08	0.00016412	0.37571	0.35356
3:189531911:190303805	510	1804	50	7.8265e-05	4.8926e-09	6.9947e-05	1.1189	0.13159	1772	29	4.6565e-05	2.6634e-08	0.0001632	0.28533	0.3877
3:190304172:190992002	511	1409	50	4.3623e-05	4.104e-09	6.4062e-05	0.68095	0.24795	1386	29	0.00012187	2.4865e-08	0.00015769	0.77285	0.21981
3:190993386:191840443	512	1944	50	5.9321e-05	4.7362e-09	6.882e-05	0.86197	0.19435	1914	29	0.00011524	2.8092e-08	0.00016761	0.68758	0.24586
3:191840983:192753870	513	1529	50	3.8161e-05	4.5615e-09	6.7539e-05	0.56502	0.28603	1497	29	0.00023721	3.0607e-08	0.00017495	1.3559	0.087572
3:192754177:193885973	514	2142	50	1.013e-05	4.3301e-09	6.5803e-05	0.15395	0.43883	2104	29	9.8639e-05	2.7737e-08	0.00016655	0.59226	0.27684
3:193886289:194464791	515	1324	50	7.1143e-05	4.8338e-09	6.9525e-05	1.0233	0.15309	1305	29	0.00012854	2.836e-08	0.00016841	0.76328	0.22265
3:194465233:194756339	516	909	50	4.3432e-05	3.7874e-09	6.1542e-05	0.70573	0.24018	885	29	7.3671e-05	2.1833e-08	0.00014776	0.49859	0.30904
3:194756597:195854787	517	1730	50	7.5531e-05	4.87e-09	6.9785e-05	1.0823	0.13955	1701	29	5.4004e-05	2.6797e-08	0.0001637	0.3299	0.37074
3:195855401:196414159	518	1042	50	0.00010605	5.1219e-09	7.1567e-05	1.4818	0.069202	1029	29	6.6506e-05	2.7099e-08	0.00016462	0.404	0.34311
3:196415355:197962382	519	2434	50	0.00010295	5.0964e-09	7.1389e-05	1.4421	0.074632	2386	29	0.00029665	3.1848e-08	0.00017846	1.6623	0.048228
4:10642:685993	520	766	31	3.6961e-05	2.6622e-09	5.1597e-05	0.71634	0.23689	752	29	9.8881e-05	1.5538e-08	0.00012465	0.79327	0.21381
4:686563:1422863	521	1498	50	0.00015294	5.509e-09	7.4223e-05	2.0606	0.019672	1463	29	8.487e-05	2.745e-08	0.00016568	0.51225	0.30424
4:1478711:3612028	522	3173	50	0.00027546	6.5204e-09	8.0749e-05	3.4113	0.00032332	3109	29	0.00033124	3.2595e-08	0.00018054	1.8347	0.033275
4:3613164:4263579	523	1542	50	6.2389e-05	4.7615e-09	6.9004e-05	0.90414	0.18296	1508	29	0.0001372	2.8502e-08	0.00016883	0.81268	0.2082
4:4264705:5044744	524	1870	50	3.7298e-05	4.5543e-09	6.7486e-05	0.55268	0.29024	1830	29	0.00014111	2.8596e-08	0.0001691	0.83447	0.20201
4:5047695:5971152	525	1979	50	1.5514e-05	4.3745e-09	6.614e-05	0.23456	0.40728	1942	29	7.4658e-05	2.7206e-08	0.00016494	0.45264	0.32541
4:5971634:7135912	526	2486	50	-2.0596e-05	4.0764e-09	6.3847e-05	0	0.5	2435	29	0.00011061	2.7956e-08	0.0001672	0.66151	0.25414
4:7136158:8054472	527	2923	50	8.4076e-05	4.9405e-09	7.0289e-05	1.1961	0.11582	2855	29	0.0001641	2.9083e-08	0.00017054	0.96224	0.16797
4:8055323:9408136	528	1556	50	1.0407e-05	4.3324e-09	6.5821e-05	0.15812	0.43718	1522	29	2.6705e-05	2.6232e-08	0.00016196	0.16489	0.43452
4:9408158:10696229	529	3061	50	7.6742e-05	4.88e-09	6.9857e-05	1.0986	0.13598	2989	29	9.6835e-05	2.7751e-08	0.00016659	0.58129	0.28052
4:10696913:12198579	530	3184	50	0.00014572	5.4494e-09	7.382e-05	1.9739	0.024195	3124	29	0.00016776	2.9184e-08	0.00017083	0.98198	0.16306
4:12201002:13002341	531	1777	50	3.206e-05	4.4855e-09	6.6974e-05	0.4787	0.31608	1746	29	6.4763e-05	2.6629e-08	0.00016318	0.39687	0.34573
4:13002905:14394452	532	2447	50	5.3235e-05	4.6859e-09	6.8454e-05	0.77768	0.21838	2401	29	0.00018191	2.9446e-08	0.0001716	1.0601	0.14456
4:14394902:15849986	533	2574	50	8.2395e-05	4.9266e-09	7.019e-05	1.1739	0.12022	2527	29	0.00020845	3.0017e-08	0.00017325	1.2032	0.11446
4:15850685:16520118	534	1342	50	0.00012109	5.2461e-09	7.243e-05	1.6718	0.047282	1328	29	0.00010962	2.8056e-08	0.0001675	0.65445	0.25641
4:16521003:18752293	535	3633	50	0.00025075	6.3165e-09	7.9476e-05	3.155	0.00080244	3563	29	0.00025686	3.106e-08	0.00017624	1.4574	0.072498
4:18752722:20084049	536	2851	50	0.00010742	5.1333e-09	7.1647e-05	1.4993	0.066892	2809	29	6.5363e-06	2.5805e-08	0.00016064	0.04069	0.48377
4:20084563:21292213	537	2358	50	9.9874e-05	5.0709e-09	7.1211e-05	1.4025	0.080381	2318	29	3.3125e-05	2.6364e-08	0.00016237	0.20401	0.41917
4:21292651:22393873	538	2036	50	0.0001174	5.2156e-09	7.2219e-05	1.6256	0.052022	2006	29	9.5255e-05	2.7652e-08	0.00016629	0.57283	0.28338
4:22395570:23563570	539	1702	50	0.00011038	5.1576e-09	7.1817e-05	1.5369	0.062157	1676	29	8.6115e-05	2.7478e-08	0.00016577	0.5195	0.30171
4:23563931:24992827	540	2561	50	0.00022411	6.0966e-09	7.8081e-05	2.8703	0.0020506	2515	29	0.00016585	2.9125e-08	0.00017066	0.9718	0.16557
4:24993167:26468997	541	2498	50	8.5942e-05	4.9559e-09	7.0398e-05	1.2208	0.11108	2454	29	0.00014141	2.8601e-08	0.00016912	0.83617	0.20153
4:26473220:27903383	542	2160	50	7.0781e-05	4.8308e-09	6.9504e-05	1.0184	0.15425	2126	29	0.00017855	2.9365e-08	0.00017136	1.0419	0.14872
4:27904556:28871862	543	2116	50	3.7958e-05	4.5598e-09	6.7526e-05	0.56212	0.28702	2085	29	0.00013059	2.8374e-08	0.00016845	0.77524	0.2191
4:28872833:30453156	544	2904	50	0.00019829	5.8834e-09	7.6703e-05	2.5852	0.0048668	2858	29	0.0001162	2.8107e-08	0.00016765	0.69311	0.24412
4:30453619:31739254	545	2503	50	0.0001232	5.2635e-09	7.255e-05	1.6981	0.044741	2463	29	0.00018824	2.9581e-08	0.00017199	1.0945	0.13687
4:31740009:32592949	546	1894	50	9.864e-05	4.754e-09	6.8949e-05	1.4306	0.076268	1866	29	7.7809e-05	2.5151e-08	0.00015859	0.49062	0.31185
4:32593453:33640100	547	1526	50	7.5257e-05	3.4798e-09	5.899e-05	1.2758	0.10102	1498	29	2.0899e-06	1.6774e-08	0.00012952	0.016136	0.49356
4:33640864:35150284	548	2428	50	5.0051e-05	3.8931e-09	6.2395e-05	0.80217	0.21123	2387	29	0.00016683	2.4221e-08	0.00015563	1.072	0.14187
4:35151237:36301997	549	2562	50	6.154e-05	4.7545e-09	6.8953e-05	0.89249	0.18606	2517	29	0.0001882	2.9586e-08	0.000172	1.0942	0.13694
4:36304377:37534798	550	3146	50	0.0001136	5.1842e-09	7.2002e-05	1.5777	0.057315	3105	29	0.00017627	2.9338e-08	0.00017128	1.0291	0.15171
4:37536119:37886455	551	845	50	6.1134e-05	3.7462e-09	6.1206e-05	0.99882	0.15894	833	29	3.3793e-05	1.9797e-08	0.0001407	0.24017	0.4051
4:37887735:38974458	552	2291	50	9.5372e-05	5.0338e-09	7.0949e-05	1.3442	0.089437	2248	29	0.00016349	2.9049e-08	0.00017044	0.95925	0.16872
4:38976533:40199852	553	2231	50	0.00013498	5.3608e-09	7.3217e-05	1.8436	0.032624	2207	29	7.9757e-05	2.7325e-08	0.0001653	0.48249	0.31473
4:40200304:40869208	554	1285	50	8.4059e-05	4.9404e-09	7.0288e-05	1.1959	0.11586	1260	29	0.00015504	2.8897e-08	0.00016999	0.91208	0.18086
4:40870402:42662283	555	3264	50	9.5376e-05	5.0338e-09	7.0949e-05	1.3443	0.089429	3228	29	0.00016428	2.9076e-08	0.00017052	0.96342	0.16767
4:42662718:43962569	556	2357	50	7.8881e-05	4.8976e-09	6.9983e-05	1.1271	0.12984	2317	29	0.00011972	2.81e-08	0.00016763	0.71421	0.23755
4:43963518:45187835	557	2574	50	9.3356e-05	5.0171e-09	7.0832e-05	1.318	0.093752	2523	29	0.00013602	2.8529e-08	0.0001689	0.80529	0.21033
4:45188855:47543891	558	3081	50	0.00022573	6.1099e-09	7.8166e-05	2.8878	0.0019396	3032	29	0.00033782	3.2722e-08	0.00018089	1.8675	0.030914
4:47544012:48226267	559	1225	46	4.7152e-05	3.2565e-09	5.7066e-05	0.82628	0.20432	1213	29	0.00010683	1.9087e-08	0.00013815	0.77328	0.21968
4:48227642:53412129	560	1619	50	4.2708e-05	4.2157e-09	6.4928e-05	0.65777	0.25534	1589	29	4.1351e-05	2.386e-08	0.00015447	0.2677	0.39447
4:53413674:55202613	561	2526	50	0.00012086	5.2442e-09	7.2417e-05	1.669	0.04756	2490	29	0.00019136	2.964e-08	0.00017216	1.1115	0.13317
4:55202697:57418400	562	3967	50	5.9546e-05	4.738e-09	6.8833e-05	0.86507	0.1935	3899	29	0.00011679	2.8084e-08	0.00016758	0.69689	0.24294
4:57420107:58696072	563	2749	50	0.00012425	5.2721e-09	7.261e-05	1.7112	0.043526	2695	29	0.00016083	2.9029e-08	0.00017038	0.94395	0.1726
4:58697912:59358251	564	1359	50	9.0147e-05	3.96e-09	6.2929e-05	1.4325	0.075997	1330	29	0.00015642	2.1939e-08	0.00014812	1.0561	0.14546
4:59358729:60145179	565	1860	49	0.00010335	4.3925e-09	6.6276e-05	1.5595	0.059444	1814	29	5.9791e-05	2.23e-08	0.00014933	0.40039	0.34443
4:60145181:61371992	566	2327	50	9.8574e-05	5.0602e-09	7.1135e-05	1.3857	0.082915	2289	29	0.000109	2.7937e-08	0.00016714	0.65214	0.25715
4:61372415:61872517	567	1148	36	5.4819e-05	2.3506e-09	4.8483e-05	1.1307	0.12909	1122	29	0.00016549	1.4363e-08	0.00011985	1.3808	0.083663
4:61872656:64117718	568	3672	50	8.6506e-05	4.9606e-09	7.0431e-05	1.2282	0.10968	3580	29	0.00012309	2.8241e-08	0.00016805	0.73244	0.23195
4:64118963:65300308	569	1584	50	8.9849e-05	4.2811e-09	6.543e-05	1.3732	0.084844	1554	29	0.00023182	2.5652e-08	0.00016016	1.4474	0.073889
4:65302153:65561957	570	814	24	5.8367e-05	1.8872e-09	4.3441e-05	1.3436	0.089544	803	24	0.00011981	1.0395e-08	0.00010196	1.1752	0.11997
4:65562213:66598615	571	2081	50	0.0002632	6.4192e-09	8.012e-05	3.285	0.00050989	2045	29	0.00026304	3.1172e-08	0.00017655	1.4898	0.068135
4:66599449:68058793	572	2555	50	0.0002412	6.2376e-09	7.8979e-05	3.054	0.0011291	2510	29	0.000189	2.9618e-08	0.0001721	1.0982	0.13606
4:68059850:68455531	573	834	34	2.473e-05	2.1705e-09	4.6589e-05	0.53083	0.29777	818	29	0.00017364	1.4896e-08	0.00012205	1.4227	0.077418
4:68456074:69954151	574	2583	50	7.5742e-05	4.8206e-09	6.943e-05	1.0909	0.13766	1465	29	3.4255e-05	1.8468e-08	0.0001359	0.25207	0.40049
4:69954297:70517143	575	1518	38	3.164e-05	3.1455e-09	5.6085e-05	0.56414	0.28633	1492	29	7.8052e-05	1.8479e-08	0.00013594	0.57418	0.28292
4:70517792:71516586	576	2410	50	1.7009e-05	4.2931e-09	6.5522e-05	0.25959	0.39759	2357	29	3.8365e-05	2.5663e-08	0.0001602	0.23949	0.40536
4:71518346:72415556	577	589	33	8.2529e-05	2.5875e-09	5.0867e-05	1.6224	0.052355	581	29	0.00023298	1.5953e-08	0.00012631	1.8446	0.032549
4:72416258:75196731	578	3309	50	3.4702e-05	4.5329e-09	6.7327e-05	0.51542	0.30313	3239	29	0.00010716	2.7892e-08	0.00016701	0.64161	0.26056
4:75198158:75547845	579	506	21	4.6843e-05	1.6224e-09	4.0279e-05	1.163	0.12242	500	21	0.00014786	9.9497e-09	9.9748e-05	1.4823	0.06913
4:75555658:76283179	580	1370	50	0.00014088	4.1742e-09	6.4608e-05	2.1805	0.01461	1349	29	0.0001131	2.0046e-08	0.00014158	0.79881	0.2122
4:76284248:77128724	581	1795	50	8.8484e-05	4.2869e-09	6.5474e-05	1.3514	0.088277	1773	29	0.00037011	2.906e-08	0.00017047	2.1711	0.014962
4:77129568:78333381	582	2619	50	0.00011419	5.1891e-09	7.2035e-05	1.5852	0.056465	2584	29	0.00021338	3.0094e-08	0.00017348	1.2301	0.10934
4:78333798:79469226	583	1884	50	9.0851e-05	4.9965e-09	7.0686e-05	1.2853	0.099347	1853	29	9.2049e-05	2.7587e-08	0.00016609	0.5542	0.28972
4:79470550:80994124	584	2077	50	5.7162e-05	4.7183e-09	6.869e-05	0.83217	0.20266	2037	29	4.3845e-05	2.6577e-08	0.00016302	0.26895	0.39398
4:80995881:81978151	585	1085	49	9.4834e-05	3.4201e-09	5.8481e-05	1.6216	0.052444	1068	29	0.0001822	1.9264e-08	0.00013879	1.3128	0.094633
4:81979993:83012967	586	1665	50	4.2364e-05	4.5962e-09	6.7795e-05	0.62488	0.26603	1640	29	8.6669e-05	2.748e-08	0.00016577	0.52283	0.30055
4:83017789:83994716	587	1641	50	0.00015438	5.5209e-09	7.4303e-05	2.0777	0.018867	1614	29	4.4912e-07	2.5684e-08	0.00016026	0.0028024	0.49888
4:83998014:85080933	588	1920	50	4.4058e-05	4.6102e-09	6.7898e-05	0.64889	0.25821	1880	29	0.00010225	2.7786e-08	0.00016669	0.61339	0.26981
4:85081980:87980070	589	3948	50	7.4209e-05	4.8591e-09	6.9707e-05	1.0646	0.14353	3879	29	2.0838e-06	2.5698e-08	0.00016031	0.012999	0.49481
4:87980748:89236855	590	2411	50	4.5774e-05	4.6243e-09	6.8002e-05	0.67313	0.25043	2382	29	-2.05e-05	2.525e-08	0.0001589	0	0.5
4:89238369:90126190	591	1433	50	9.2841e-05	4.7317e-09	6.8787e-05	1.3497	0.088559	1409	29	4.2094e-05	2.4679e-08	0.00015709	0.26795	0.39437
4:90126331:91453993	592	1935	50	0.00010766	5.1352e-09	7.166e-05	1.5023	0.066504	1899	29	0.00016143	2.9066e-08	0.00017049	0.94689	0.17185
4:91456722:94229509	593	3683	50	0.00010985	5.1533e-09	7.1786e-05	1.5302	0.062987	3631	29	0.00023261	3.0545e-08	0.00017477	1.3309	0.091605
4:94230511:95596188	594	2090	50	0.00016796	5.633e-09	7.5053e-05	2.2378	0.012616	2066	29	5.0468e-05	2.6735e-08	0.00016351	0.30865	0.37879
4:95596744:96181408	595	963	47	7.3369e-05	3.8982e-09	6.2436e-05	1.1751	0.11997	949	29	5.9829e-05	2.0744e-08	0.00014403	0.4154	0.33892
4:96182669:96464931	596	593	43	3.9961e-05	3.0186e-09	5.4941e-05	0.72734	0.23351	582	29	0.0001524	1.8957e-08	0.00013769	1.1069	0.13417
4:96466095:97911191	597	2635	50	0.00014675	5.4579e-09	7.3878e-05	1.9864	0.023495	2596	29	4.2166e-05	2.6574e-08	0.00016302	0.25866	0.39795
4:97911459:99422081	598	2440	50	0.00013307	4.7996e-09	6.9279e-05	1.9208	0.027381	2395	29	4.7361e-05	2.3e-08	0.00015166	0.31229	0.37741
4:99423280:100322786	599	1694	50	7.1024e-05	4.7731e-09	6.9088e-05	1.028	0.15197	1663	29	3.2681e-05	2.5596e-08	0.00015999	0.20427	0.41907
4:100323029:101897750	600	2751	50	7.7742e-05	4.8882e-09	6.9916e-05	1.1119	0.13308	2708	29	2.3537e-05	2.6168e-08	0.00016176	0.1455	0.44216
4:101898276:103387944	601	2455	50	0.00035677	7.1917e-09	8.4804e-05	4.207	1.294e-05	2423	29	0.00022858	3.0459e-08	0.00017453	1.3097	0.095143
4:103388441:104802530	602	1906	50	0.00016478	5.2402e-09	7.2389e-05	2.2763	0.011415	1883	29	0.00016806	2.6805e-08	0.00016372	1.0265	0.15232
4:104803329:106479425	603	2166	50	0.00040033	7.5513e-09	8.6898e-05	4.6068	2.0441e-06	2130	29	0.00021087	3.0124e-08	0.00017356	1.2149	0.1122
4:106482185:108468632	604	2643	50	4.6306e-05	4.6287e-09	6.8035e-05	0.68063	0.24805	2614	29	0.00012448	2.8254e-08	0.00016809	0.74059	0.22947
4:108469756:109979131	605	2437	50	2.1872e-05	4.427e-09	6.6536e-05	0.32872	0.37118	2397	29	7.1289e-05	2.7143e-08	0.00016475	0.4327	0.33262
4:109980374:112204254	606	3353	50	8.8213e-05	4.9747e-09	7.0531e-05	1.2507	0.10552	3306	29	0.00024235	3.0686e-08	0.00017517	1.3835	0.083256
4:112204259:114902479	607	3868	50	0.00024934	6.3048e-09	7.9403e-05	3.1401	0.00084434	3804	29	0.00032858	3.2531e-08	0.00018036	1.8218	0.034246
4:114904730:117275534	608	4124	50	8.0106e-05	4.9077e-09	7.0055e-05	1.1435	0.12642	4066	29	0.00027581	3.1406e-08	0.00017722	1.5564	0.05981
4:117275542:118219755	609	1901	50	4.475e-06	3.6447e-09	6.0371e-05	0.074124	0.47046	1864	29	5.6023e-05	2.228e-08	0.00014926	0.37533	0.35371
4:118220292:119945314	610	3089	50	4.636e-05	4.6292e-09	6.8038e-05	0.68138	0.24782	3028	29	0.00012588	2.8339e-08	0.00016834	0.74779	0.22729
4:119946706:121391843	611	2494	50	7.3617e-05	4.8542e-09	6.9672e-05	1.0566	0.14534	2461	29	0.00029371	3.1762e-08	0.00017822	1.648	0.049676
4:121393020:121973864	612	1433	50	6.9448e-06	2.9759e-09	5.4552e-05	0.12731	0.44935	1410	29	8.4021e-05	1.8917e-08	0.00013754	0.61089	0.27064
4:121976226:123561869	613	2745	50	6.5864e-05	4.7902e-09	6.9211e-05	0.95164	0.17064	2703	29	0.00031721	3.2248e-08	0.00017958	1.7664	0.038661
4:123563078:125863762	614	3906	50	4.603e-05	4.6264e-09	6.8018e-05	0.67673	0.24929	3820	29	1.3937e-05	2.596e-08	0.00016112	0.086497	0.46554
4:125863974:127236805	615	2639	50	3.7253e-05	4.554e-09	6.7483e-05	0.55203	0.29046	2595	29	-6.2001e-05	2.4372e-08	0.00015612	0	0.5
4:127237363:129514427	616	2709	50	8.9717e-05	4.9871e-09	7.0619e-05	1.2704	0.10197	2662	29	9.7033e-05	2.7697e-08	0.00016642	0.58304	0.27993
4:129514448:130364383	617	1322	50	0.00011755	4.9782e-09	7.0557e-05	1.6661	0.047849	1300	29	6.2294e-05	2.5329e-08	0.00015915	0.39141	0.34775
4:130364741:130949530	618	945	36	8.6569e-05	2.9778e-09	5.4569e-05	1.5864	0.056322	929	29	0.00014991	1.6282e-08	0.0001276	1.1748	0.12003
4:130950008:131948861	619	1963	50	4.6071e-05	4.6268e-09	6.802e-05	0.67732	0.2491	1917	29	3.9424e-05	2.6477e-08	0.00016272	0.24228	0.40428
4:131951466:133741365	620	3064	50	1.6064e-05	4.379e-09	6.6174e-05	0.24275	0.4041	3018	29	6.1007e-05	2.6927e-08	0.00016409	0.37178	0.35503
4:133741753:135744132	621	3264	50	8.4175e-05	4.9413e-09	7.0295e-05	1.1975	0.11556	3218	29	0.00014712	2.8725e-08	0.00016948	0.86807	0.19268
4:135749591:137247266	622	2539	50	9.1016e-05	4.9978e-09	7.0695e-05	1.2874	0.09897	2502	29	8.9394e-05	2.7551e-08	0.00016598	0.53857	0.29509
4:137247703:137987679	623	1817	50	0.0001275	5.2905e-09	7.2736e-05	1.7529	0.039807	1788	29	0.00015053	2.8757e-08	0.00016958	0.88764	0.18737
4:137988838:139114529	624	2250	50	8.2957e-05	4.9313e-09	7.0223e-05	1.1813	0.11874	2222	29	0.00013552	2.8491e-08	0.00016879	0.80286	0.21103
4:139115093:139552965	625	1014	50	6.7774e-05	3.8606e-09	6.2133e-05	1.0908	0.13768	999	29	0.00011881	2.2085e-08	0.00014861	0.79947	0.21201
4:139553359:140546206	626	1446	50	0.00012678	5.293e-09	7.2753e-05	1.7426	0.040706	1426	29	8.2505e-05	2.7388e-08	0.00016549	0.49854	0.30905
4:140548713:141751418	627	1653	50	0.00016506	5.6091e-09	7.4894e-05	2.2039	0.013764	1630	29	0.00042721	3.4552e-08	0.00018588	2.2983	0.010773
4:141752960:142807957	628	1735	50	5.1311e-05	4.67e-09	6.8338e-05	0.75084	0.22637	1706	29	6.8521e-05	2.7117e-08	0.00016467	0.41611	0.33867
4:142808503:145021868	629	3412	50	7.511e-05	4.8665e-09	6.976e-05	1.0767	0.14081	3351	29	8.341e-05	2.7419e-08	0.00016559	0.50372	0.30723
4:145024452:148047972	630	3518	50	0.00011244	5.1747e-09	7.1935e-05	1.5631	0.059019	3452	29	1.9662e-05	2.609e-08	0.00016152	0.12173	0.45156
4:148053679:150632409	631	3376	50	0.00010644	5.1251e-09	7.159e-05	1.4867	0.068542	3321	29	2.9133e-05	2.6267e-08	0.00016207	0.17975	0.42867
4:150634191:153226998	632	3342	50	0.00021501	6.0214e-09	7.7598e-05	2.7708	0.0027958	3270	29	0.00012203	2.8267e-08	0.00016813	0.72581	0.23398
4:153233476:154947363	633	2528	50	2.9703e-05	4.4916e-09	6.702e-05	0.44319	0.32881	2488	29	7.6028e-05	2.7237e-08	0.00016504	0.46068	0.32252
4:154949091:156604003	634	2847	50	4.9016e-05	4.6511e-09	6.8199e-05	0.71873	0.23615	2799	29	9.7399e-05	2.7705e-08	0.00016645	0.58517	0.27922
4:156604173:158112985	635	2842	50	6.0994e-05	4.75e-09	6.892e-05	0.885	0.18808	2789	29	3.4563e-05	2.6387e-08	0.00016244	0.21278	0.41575
4:158114105:160356254	636	3232	50	0.00019297	5.8395e-09	7.6416e-05	2.5252	0.0057815	3174	29	0.00018829	2.9579e-08	0.00017198	1.0948	0.1368
4:160357877:160822830	637	760	32	8.8023e-05	2.6413e-09	5.1393e-05	1.7127	0.043381	742	29	0.00011679	1.3528e-08	0.00011631	1.0041	0.15766
4:160823065:161055488	638	332	15	3.7721e-05	1.369e-09	3.7e-05	1.0195	0.15399	325	15	1.863e-05	6.1233e-09	7.8252e-05	0.23808	0.40591
4:161056173:161796696	639	1644	50	5.8619e-05	4.7304e-09	6.8778e-05	0.8523	0.19702	1627	29	0.00010888	2.7758e-08	0.00016661	0.65352	0.25671
4:161796755:162149858	640	1283	31	1.2991e-05	2.1587e-09	4.6462e-05	0.27962	0.38989	1268	29	7.0267e-05	1.3314e-08	0.00011539	0.60896	0.27127
4:162151565:162629423	641	1126	50	0.00011783	4.4353e-09	6.6598e-05	1.7692	0.03843	1101	29	0.00018029	2.4137e-08	0.00015536	1.1605	0.12292
4:162629512:163181531	642	1209	46	9.5163e-05	3.4738e-09	5.8939e-05	1.6146	0.0532	1186	29	0.0001759	1.9595e-08	0.00013998	1.2566	0.10446
4:163183341:163726178	643	1198	50	4.9109e-05	3.2386e-09	5.6909e-05	0.86294	0.19408	1183	29	0.00012853	1.9258e-08	0.00013877	0.92617	0.17718
4:163728264:164910818	644	1673	50	0.00012828	5.3054e-09	7.2838e-05	1.7611	0.039107	1649	29	0.00030044	3.192e-08	0.00017866	1.6816	0.04632
4:164913270:165817608	645	2083	50	0.00016062	5.5724e-09	7.4649e-05	2.1516	0.015713	2028	29	-3.3649e-06	2.5618e-08	0.00016006	0	0.5
4:165820093:166609852	646	1746	50	0.00011375	5.1855e-09	7.201e-05	1.5796	0.057098	1717	29	6.7854e-05	2.7122e-08	0.00016469	0.41202	0.34016
4:166611193:167643023	647	1591	50	9.4624e-06	4.2223e-09	6.4979e-05	0.14562	0.44211	1556	29	0.00016394	2.7783e-08	0.00016668	0.98354	0.16267
4:167643601:169568082	648	3461	50	9.7206e-05	5.0489e-09	7.1056e-05	1.368	0.085653	3412	29	0.00011437	2.806e-08	0.00016751	0.68277	0.24738
4:169569516:170676328	649	1639	50	4.6668e-05	4.6317e-09	6.8057e-05	0.68573	0.24644	1611	29	6.975e-05	2.7161e-08	0.00016481	0.42322	0.33607
4:170678993:172735897	650	3163	50	0.00013856	5.3903e-09	7.3419e-05	1.8873	0.029563	3105	29	0.00041109	3.4258e-08	0.00018509	2.221	0.013174
4:172737462:173760563	651	1459	50	8.7035e-05	4.4026e-09	6.6352e-05	1.3117	0.09481	1437	29	0.00012511	2.4516e-08	0.00015657	0.79906	0.21213
4:173761916:174832248	652	1350	50	0.00011705	5.2128e-09	7.2199e-05	1.6212	0.052484	1325	29	6.2161e-05	2.6973e-08	0.00016424	0.37849	0.35253
4:174833988:176193705	653	2702	50	5.219e-05	4.6773e-09	6.8391e-05	0.76312	0.2227	2652	29	3.3452e-05	2.6368e-08	0.00016238	0.20601	0.41839
4:176199091:177290105	654	1603	50	0.0001612	5.5772e-09	7.4681e-05	2.1586	0.015442	1576	29	0.00012877	2.8363e-08	0.00016841	0.76462	0.22225
4:177290945:177972278	655	1331	50	4.4327e-05	3.8459e-09	6.2015e-05	0.71478	0.23737	1294	29	7.0921e-05	2.2184e-08	0.00014894	0.47617	0.31698
4:177974062:178758792	656	1515	50	4.5347e-05	4.6208e-09	6.7976e-05	0.6671	0.25235	1483	29	6.1721e-05	2.6945e-08	0.00016415	0.376	0.35346
4:178758930:180119509	657	2638	50	6.7117e-05	4.8005e-09	6.9286e-05	0.9687	0.16635	2595	29	0.0001644	2.9072e-08	0.0001705	0.96421	0.16747
4:180120693:181732608	658	4092	50	6.741e-05	4.8029e-09	6.9303e-05	0.97269	0.16535	4021	29	-3.5348e-06	2.5591e-08	0.00015997	0	0.5
4:181732746:182420390	659	1773	50	9.4505e-05	5.0266e-09	7.0899e-05	1.333	0.091273	1740	29	0.00023234	3.0496e-08	0.00017463	1.3305	0.09168
4:182420863:184283167	660	3856	50	2.4548e-06	4.2667e-09	6.532e-05	0.037581	0.48501	3804	29	0.0001443	2.8666e-08	0.00016931	0.85225	0.19704
4:184283411:185477454	661	2787	50	0.00011934	5.2316e-09	7.233e-05	1.6499	0.049479	2734	29	7.9018e-06	2.5837e-08	0.00016074	0.049159	0.4804
4:185477964:185932497	662	1295	50	2.7872e-05	4.4765e-09	6.6907e-05	0.41658	0.33849	1273	29	0.00017248	2.926e-08	0.00017105	1.0083	0.15665
4:185934003:187113041	663	2527	50	0.00012579	5.2849e-09	7.2697e-05	1.7303	0.041786	2483	29	0.00010743	2.791e-08	0.00016706	0.64306	0.26009
4:187114073:188687052	664	3142	50	5.0121e-05	4.6602e-09	6.8266e-05	0.7342	0.23141	3087	29	-1.3423e-05	2.5396e-08	0.00015936	0	0.5
4:188687155:189524815	665	2451	50	4.6185e-05	4.6277e-09	6.8027e-05	0.67892	0.24859	2410	29	4.4916e-05	2.6596e-08	0.00016308	0.27542	0.3915
4:189525752:190088167	666	1930	50	7.8735e-05	4.8964e-09	6.9974e-05	1.1252	0.13025	1890	29	4.687e-05	2.6639e-08	0.00016321	0.28717	0.38699
4:190088768:191043878	667	1302	50	1.9254e-05	4.3798e-09	6.618e-05	0.29094	0.38555	1260	29	-1.8834e-06	2.4766e-08	0.00015737	0	0.5
5:10056:1267356	668	2173	50	1.5647e-05	4.3756e-09	6.6148e-05	0.23655	0.4065	2139	29	9.0722e-05	2.7539e-08	0.00016595	0.54668	0.2923
5:1270983:1762678	669	1117	50	1.5328e-05	4.373e-09	6.6129e-05	0.2318	0.40835	1097	29	5.2127e-05	2.6732e-08	0.0001635	0.31882	0.37493
5:1763566:2369337	670	1851	50	4.9311e-05	4.6535e-09	6.8217e-05	0.72285	0.23489	1821	29	0.00018813	2.9577e-08	0.00017198	1.0939	0.13699
5:2369710:2979000	671	1523	50	0.0001682	5.635e-09	7.5067e-05	2.2407	0.012524	1504	29	2.9892e-05	2.6299e-08	0.00016217	0.18432	0.42688
5:2979710:3600334	672	1873	50	0.00017094	5.6576e-09	7.5217e-05	2.2726	0.011524	1836	29	0.00014868	2.8768e-08	0.00016961	0.87661	0.19035
5:3601924:4222111	673	1411	50	2.8687e-05	4.4833e-09	6.6957e-05	0.42844	0.33416	1383	29	6.2211e-05	2.6958e-08	0.00016419	0.3789	0.35238
5:4223577:5137474	674	1541	50	4.4627e-05	4.6149e-09	6.7933e-05	0.65693	0.25561	1501	29	7.3127e-06	2.5819e-08	0.00016068	0.04551	0.48185
5:5137788:5718773	675	1278	50	4.6334e-05	4.6289e-09	6.8036e-05	0.68101	0.24793	1260	29	6.1135e-05	2.6932e-08	0.00016411	0.37253	0.35475
5:5719162:6858229	676	2712	50	0.00019422	5.8498e-09	7.6484e-05	2.5394	0.0055528	2657	29	0.00011472	2.8076e-08	0.00016756	0.68467	0.24677
5:6859297:7852978	677	1876	50	0.00016321	5.5938e-09	7.4792e-05	2.1822	0.014546	1849	29	0.00030828	3.2096e-08	0.00017915	1.7208	0.042646
5:7853304:9084076	678	2913	50	8.6756e-05	4.9626e-09	7.0446e-05	1.2315	0.10906	2856	29	0.00022789	3.0386e-08	0.00017432	1.3073	0.095555
5:9084701:10533767	679	2732	50	1.5648e-05	4.3756e-09	6.6148e-05	0.23656	0.4065	2684	29	7.3502e-05	2.7183e-08	0.00016487	0.44581	0.32787
5:10534653:10666515	680	275	18	4.1183e-05	1.44e-09	3.7947e-05	1.0853	0.1389	273	18	-6.8972e-06	5.9697e-09	7.7264e-05	0	0.5
5:10666804:11170506	681	1177	50	4.1619e-05	4.2152e-09	6.4925e-05	0.64104	0.26075	1154	29	7.4425e-05	2.4602e-08	0.00015685	0.4745	0.31757
5:11170703:13603734	682	3559	50	0.00019892	5.8886e-09	7.6737e-05	2.5923	0.0047675	3500	29	6.8005e-05	2.7121e-08	0.00016468	0.41294	0.33983
5:13603883:14987807	683	2477	50	6.0092e-05	4.7425e-09	6.8866e-05	0.87259	0.19144	2443	29	0.00011746	2.81e-08	0.00016763	0.70073	0.24173
5:14988284:16034608	684	1010	48	3.5974e-05	3.3259e-09	5.7671e-05	0.62379	0.26638	995	29	1.5556e-05	1.836e-08	0.0001355	0.1148	0.4543
5:16035369:17161451	685	1917	50	5.1904e-05	4.6749e-09	6.8373e-05	0.75913	0.22389	1890	29	0.00013094	2.8388e-08	0.00016849	0.77712	0.21854
5:17162704:18048683	686	1145	50	9.8218e-05	4.9209e-09	7.0149e-05	1.4001	0.080738	1125	29	0.00020856	2.8986e-08	0.00017025	1.225	0.11029
5:18050107:18791978	687	1587	50	3.8859e-05	3.8348e-09	6.1926e-05	0.62752	0.26516	1564	29	0.0001183	2.3284e-08	0.00015259	0.77529	0.21908
5:18792568:19486153	688	1441	50	4.7215e-05	3.5548e-09	5.9622e-05	0.7919	0.21421	1418	29	5.3366e-05	1.9878e-08	0.00014099	0.37851	0.35253
5:19487359:20414139	689	1221	48	6.6918e-05	3.0963e-09	5.5644e-05	1.2026	0.11457	1195	29	0.00013729	1.7823e-08	0.0001335	1.0284	0.15188
5:20415799:21573200	690	1497	50	8.2879e-05	3.6788e-09	6.0653e-05	1.3664	0.085901	1452	29	4.6664e-05	1.8598e-08	0.00013638	0.34217	0.36611
5:21574347:23150924	691	2190	50	2.8424e-05	4.4811e-09	6.6941e-05	0.42461	0.33556	2150	29	0.00014167	2.8614e-08	0.00016916	0.8375	0.20116
5:23153562:24794957	692	3080	50	6.8309e-05	4.8104e-09	6.9357e-05	0.98489	0.16234	3017	29	0.00013905	2.856e-08	0.000169	0.82281	0.20531
5:24796795:26183141	693	2716	50	7.5115e-05	4.8665e-09	6.9761e-05	1.0768	0.14079	2671	29	8.3183e-05	2.7424e-08	0.0001656	0.5023	0.30773
5:26185302:26849079	694	1275	50	0.00010533	3.847e-09	6.2024e-05	1.6982	0.044734	1254	29	0.0001367	2.0411e-08	0.00014287	0.95686	0.16932
5:26849808:28303480	695	2372	50	0.00021988	6.0616e-09	7.7857e-05	2.8242	0.0023701	2340	29	9.0034e-05	2.7562e-08	0.00016602	0.54231	0.2938
5:28310093:30129786	696	4030	50	5.5159e-05	4.7018e-09	6.857e-05	0.80443	0.21058	3953	29	0.00011828	2.8121e-08	0.00016769	0.70533	0.2403
5:30130713:31748529	697	2700	50	0.00013577	5.3673e-09	7.3262e-05	1.8533	0.031922	2656	29	0.00017991	2.9409e-08	0.00017149	1.0491	0.14707
5:31748611:33944217	698	3926	50	2.7175e-05	4.4708e-09	6.6864e-05	0.40642	0.34222	3867	29	0.00011276	2.801e-08	0.00016736	0.67373	0.25024
5:33945758:35798682	699	2926	50	5.0919e-05	4.6668e-09	6.8314e-05	0.74536	0.22803	2872	29	0.0001464	2.8712e-08	0.00016944	0.86399	0.1938
5:35799275:37888797	700	2853	50	4.9917e-05	4.6585e-09	6.8253e-05	0.73135	0.23228	2801	29	0.00018799	2.9576e-08	0.00017198	1.0931	0.13718
5:37889231:39438373	701	2348	50	0.00013993	5.4016e-09	7.3496e-05	1.9039	0.02846	2309	29	-6.6644e-06	2.5538e-08	0.0001598	0	0.5
5:39438575:40954879	702	3030	50	5.832e-05	4.7194e-09	6.8698e-05	0.84893	0.19796	2975	29	7.0509e-05	2.7072e-08	0.00016454	0.42854	0.33413
5:40955561:42620153	703	2619	50	9.2893e-05	5.0133e-09	7.0805e-05	1.312	0.094767	2574	29	0.00020018	2.9835e-08	0.00017273	1.159	0.12324
5:42623245:43859513	704	1586	50	0.00012777	4.6111e-09	6.7905e-05	1.8817	0.029941	1556	29	0.00014939	2.4293e-08	0.00015586	0.95844	0.16892
5:43862567:45286358	705	1493	50	0.0001019	4.0144e-09	6.3359e-05	1.6082	0.053891	1474	29	9.7157e-05	2.0936e-08	0.00014469	0.67146	0.25096
5:45286977:50161698	706	2519	39	5.178e-05	4.2139e-09	6.4914e-05	0.79766	0.21253	2331	29	0.00015129	2.4968e-08	0.00015801	0.95744	0.16917
5:50162186:52133670	707	3087	50	9.0463e-05	4.9932e-09	7.0663e-05	1.2802	0.10024	3046	29	0.00026182	3.1101e-08	0.00017635	1.4846	0.068823
5:52134410:52661197	708	1075	48	7.9339e-05	3.4794e-09	5.8987e-05	1.345	0.089307	1052	29	0.00010552	1.858e-08	0.00013631	0.7741	0.21943
5:52662483:53513531	709	1680	50	0.00010526	5.1154e-09	7.1522e-05	1.4717	0.070551	1657	29	0.00023598	3.0571e-08	0.00017485	1.3496	0.088564
5:53515888:55412347	710	3410	50	2.7335e-05	4.4721e-09	6.6874e-05	0.40875	0.34136	3352	29	7.7866e-05	2.7274e-08	0.00016515	0.47149	0.31864
5:55413961:55932471	711	1077	50	8.952e-05	4.9855e-09	7.0608e-05	1.2679	0.10242	1056	29	9.6916e-05	2.7688e-08	0.0001664	0.58244	0.28013
5:55933701:57337744	712	2248	50	0.00013061	5.3247e-09	7.297e-05	1.7899	0.036737	2215	29	0.00017942	2.942e-08	0.00017152	1.046	0.14777
5:57338357:58834736	713	3247	50	0.0002364	6.198e-09	7.8727e-05	3.0027	0.0013379	3196	29	0.00018573	2.9538e-08	0.00017187	1.0807	0.13992
5:58834852:60880207	714	2295	50	0.00021264	5.9848e-09	7.7361e-05	2.7486	0.0029923	2257	29	0.00052956	3.668e-08	0.00019152	2.765	0.0028457
5:60883078:62531300	715	2378	50	0.00020801	5.9636e-09	7.7224e-05	2.6935	0.003535	2355	29	0.00030168	3.2057e-08	0.00017905	1.6849	0.046003
5:62531952:63837838	716	1952	50	0.00018938	5.7416e-09	7.5774e-05	2.4993	0.0062218	1919	29	9.5513e-05	2.7093e-08	0.0001646	0.58027	0.28087
5:63840208:65083148	717	1821	50	0.00017547	5.6439e-09	7.5126e-05	2.3357	0.0097534	1786	29	0.00016043	2.8555e-08	0.00016898	0.9494	0.17121
5:65083209:65909616	718	1284	50	0.0001681	5.0035e-09	7.0735e-05	2.3765	0.0087386	1266	29	6.0691e-05	2.2897e-08	0.00015132	0.40108	0.34418
5:65910316:67096208	719	1782	50	0.00016793	5.6328e-09	7.5052e-05	2.2376	0.012624	1757	29	4.589e-05	2.6636e-08	0.00016321	0.28118	0.38929
5:67096780:70682458	720	2648	50	0.00013376	5.3507e-09	7.3149e-05	1.8287	0.033726	2603	29	0.00013581	2.8499e-08	0.00016882	0.80446	0.21057
5:70683839:72420748	721	2460	50	0.00018382	5.764e-09	7.5921e-05	2.4212	0.0077338	2351	29	9.3507e-05	2.7629e-08	0.00016622	0.56255	0.28687
5:72420784:73507955	722	2025	50	0.00017447	5.6867e-09	7.5411e-05	2.3136	0.010345	1974	29	7.1525e-05	2.7165e-08	0.00016482	0.43396	0.33216
5:73508509:75240469	723	2915	50	5.2221e-05	4.6775e-09	6.8393e-05	0.76355	0.22257	2876	29	4.8588e-05	2.6675e-08	0.00016332	0.29749	0.38304
5:75242395:75740199	724	910	50	0.00011272	4.1207e-09	6.4193e-05	1.7559	0.039549	888	29	3.9636e-05	1.9584e-08	0.00013994	0.28323	0.3885
5:75743532:77203135	725	2608	50	1.1516e-05	4.3415e-09	6.589e-05	0.17478	0.43063	2579	29	0.00014523	2.8673e-08	0.00016933	0.85767	0.19554
5:77203718:79068089	726	2644	50	-1.2441e-05	4.1437e-09	6.4372e-05	0	0.5	2595	29	9.1476e-05	2.7561e-08	0.00016602	0.551	0.29082
5:79068300:80480761	727	2855	50	6.3768e-05	4.7729e-09	6.9086e-05	0.92302	0.178	2821	29	0.00020495	2.9929e-08	0.000173	1.1847	0.11807
5:80481996:81712715	728	1424	50	0.00025864	6.3817e-09	7.9885e-05	3.2377	0.00060249	1406	29	0.00015043	2.8843e-08	0.00016983	0.88577	0.18787
5:81714078:82658571	729	1499	50	2.0643e-05	4.4083e-09	6.6395e-05	0.31091	0.37794	1475	29	0.0001632	2.8984e-08	0.00017025	0.95862	0.16887
5:82660901:84397685	730	2610	50	5.0595e-05	4.6641e-09	6.8294e-05	0.74084	0.2294	2564	29	0.00014867	2.8754e-08	0.00016957	0.87676	0.19031
5:84399219:85315500	731	2396	50	3.7573e-05	3.7816e-09	6.1495e-05	0.611	0.2706	2367	29	5.4618e-05	2.175e-08	0.00014748	0.37034	0.35556
5:85316429:86490293	732	1637	50	5.1095e-05	4.5745e-09	6.7635e-05	0.75545	0.22499	1609	29	6.0938e-05	2.5974e-08	0.00016117	0.37811	0.35267
5:86492986:88065637	733	1246	50	0.00039963	6.7265e-09	8.2015e-05	4.8727	5.5046e-07	1234	29	0.00027636	2.6196e-08	0.00016185	1.7075	0.043867
5:88069593:90500398	734	2344	50	0.0002859	6.6067e-09	8.1282e-05	3.5175	0.00021785	2318	29	0.00035625	3.3126e-08	0.00018201	1.9573	0.025154
5:90504842:93602613	735	2913	50	0.00030529	6.7667e-09	8.226e-05	3.7112	0.00010312	2866	29	0.00030718	3.2088e-08	0.00017913	1.7148	0.043188
5:93607443:95822590	736	2696	50	7.8031e-05	4.8906e-09	6.9933e-05	1.1158	0.13225	2663	29	7.2839e-05	2.7188e-08	0.00016489	0.44175	0.32934
5:95822732:96867936	737	2115	50	0.000116	5.204e-09	7.2139e-05	1.608	0.05392	2058	29	0.00012419	2.8302e-08	0.00016823	0.73821	0.23019
5:96870861:97435808	738	1104	37	3.9908e-05	2.1852e-09	4.6746e-05	0.85372	0.19663	1082	29	8.086e-05	1.2243e-08	0.00011065	0.73078	0.23246
5:97436504:99258325	739	3105	50	5.8715e-05	4.7312e-09	6.8783e-05	0.85362	0.19666	3051	29	0.00014432	2.865e-08	0.00016926	0.85265	0.19693
5:99259751:101101103	740	2242	50	8.6881e-05	4.9637e-09	7.0453e-05	1.2332	0.10876	2211	29	0.00012074	2.8181e-08	0.00016787	0.71925	0.23599
5:101101325:102681586	741	2438	50	0.0001633	5.4922e-09	7.411e-05	2.2035	0.01378	2412	29	9.1529e-05	2.6734e-08	0.0001635	0.5598	0.28781
5:102686157:104542488	742	3114	50	0.00024867	6.2993e-09	7.9368e-05	3.1331	0.00086488	3067	29	0.00022859	3.0452e-08	0.00017451	1.3099	0.095111
5:104543131:105885913	743	1703	50	9.8274e-05	5.0151e-09	7.0818e-05	1.3877	0.082612	1678	29	0.00023401	3.0155e-08	0.00017365	1.3476	0.088894
5:105887333:106800282	744	1564	50	0.00011516	5.1971e-09	7.2091e-05	1.5974	0.055087	1541	29	0.000215	3.0211e-08	0.00017381	1.237	0.10805
5:106800765:108633176	745	3409	50	0.00022899	6.1369e-09	7.8338e-05	2.9231	0.0017326	3357	29	2.7665e-05	2.6264e-08	0.00016206	0.17071	0.43223
5:108633347:109231597	746	1210	40	0.00010015	3.2683e-09	5.7169e-05	1.7518	0.039907	1189	29	7.1266e-05	1.5818e-08	0.00012577	0.56664	0.28548
5:109232816:110819753	747	2112	50	0.00013971	5.3998e-09	7.3483e-05	1.9012	0.028639	2077	29	-1.9936e-05	2.5289e-08	0.00015902	0	0.5
5:110821786:111962676	748	2019	50	0.0002181	6.047e-09	7.7762e-05	2.8048	0.0025177	1984	29	0.00017478	2.9335e-08	0.00017127	1.0205	0.15375
5:111963025:112396750	749	612	30	4.7831e-05	2.6584e-09	5.1559e-05	0.92769	0.17678	601	29	8.112e-05	1.4886e-08	0.00012201	0.66486	0.25307
5:112397011:113603768	750	2582	50	0.00019598	5.8643e-09	7.6579e-05	2.5592	0.0052457	2534	29	0.00018046	2.943e-08	0.00017155	1.0519	0.14642
5:113604579:114448326	751	1748	50	0.00014288	4.7102e-09	6.8631e-05	2.0819	0.018678	1711	29	0.0001633	2.4299e-08	0.00015588	1.0476	0.14742
5:114448597:115828291	752	2687	50	6.7819e-05	4.8063e-09	6.9328e-05	0.97824	0.16398	2622	29	6.2661e-05	2.6955e-08	0.00016418	0.38166	0.35136
5:115829425:117003674	753	2366	50	2.8363e-05	4.4806e-09	6.6937e-05	0.42372	0.33589	2314	29	8.6318e-05	2.7454e-08	0.00016569	0.52095	0.3012
5:117004531:117712427	754	1335	50	2.105e-05	4.2498e-09	6.5191e-05	0.3229	0.37338	1314	29	5.2029e-05	2.5528e-08	0.00015977	0.32564	0.37235
5:117714517:119668423	755	3029	50	2.6917e-05	4.4686e-09	6.6848e-05	0.40266	0.3436	2975	29	8.9368e-05	2.7522e-08	0.0001659	0.5387	0.29505
5:119669457:120962383	756	2661	50	0.0001298	5.318e-09	7.2925e-05	1.7799	0.037544	2617	29	0.00018734	2.9571e-08	0.00017196	1.0894	0.13798
5:120963248:121481183	757	581	33	3.9863e-05	2.3802e-09	4.8787e-05	0.81708	0.20694	568	29	0.00010681	1.4042e-08	0.0001185	0.90134	0.1837
5:121485609:122603725	758	1803	50	2.8254e-05	4.4797e-09	6.693e-05	0.42214	0.33646	1773	29	6.0259e-05	2.6934e-08	0.00016411	0.36717	0.35674
5:122604501:123236124	759	1118	49	2.4151e-05	3.5177e-09	5.931e-05	0.40721	0.34193	1104	29	0.000197	2.3808e-08	0.0001543	1.2767	0.10085
5:123238611:123797013	760	872	50	5.6349e-05	3.7237e-09	6.1022e-05	0.92341	0.1779	858	29	1.3694e-05	1.9642e-08	0.00014015	0.097711	0.46108
5:123798436:124746813	761	1859	50	0.0002415	6.2401e-09	7.8995e-05	3.0572	0.0011171	1834	29	0.00022813	3.0461e-08	0.00017453	1.3071	0.095591
5:124748624:126938920	762	3786	50	0.00014271	5.4246e-09	7.3652e-05	1.9377	0.026332	3722	29	0.00014768	2.8757e-08	0.00016958	0.87084	0.19192
5:126940058:128727903	763	3198	50	6.1365e-05	4.753e-09	6.8942e-05	0.89009	0.18671	3143	29	8.2646e-05	2.739e-08	0.0001655	0.49938	0.30876
5:128730275:130376511	764	1854	50	1.2439e-05	3.9658e-09	6.2975e-05	0.19752	0.42171	1828	29	5.5729e-05	2.4337e-08	0.000156	0.35723	0.36046
5:130376936:131873073	765	1502	44	0.00011761	4.2803e-09	6.5424e-05	1.7977	0.036112	1486	29	6.0103e-05	2.0928e-08	0.00014467	0.41546	0.3389
5:131874022:132603137	766	869	46	8.0858e-05	3.4579e-09	5.8804e-05	1.375	0.08456	860	29	9.0509e-05	1.8387e-08	0.0001356	0.66748	0.25223
5:132609517:134321546	767	2428	50	1.6365e-05	4.3815e-09	6.6193e-05	0.24722	0.40237	2380	29	0.00025145	3.0892e-08	0.00017576	1.4307	0.076264
5:134329463:135339464	768	1755	50	2.0458e-05	4.4153e-09	6.6448e-05	0.30788	0.37909	1729	29	0.00010677	2.7874e-08	0.00016695	0.63949	0.26125
5:135340951:137948424	769	3122	50	0.00025365	6.3404e-09	7.9627e-05	3.1855	0.00072251	3089	29	0.00041004	3.4189e-08	0.0001849	2.2176	0.013292
5:137950183:140644484	770	2504	50	0.00032734	6.9488e-09	8.3359e-05	3.9269	4.3026e-05	2466	29	0.00019502	2.9872e-08	0.00017283	1.1283	0.12959
5:140644957:141640050	771	1625	50	0.00015397	5.5175e-09	7.428e-05	2.0728	0.019094	1601	29	0.00030334	3.1972e-08	0.00017881	1.6965	0.0449
5:141640419:142230251	772	841	50	2.8449e-05	4.1917e-09	6.4743e-05	0.43941	0.33018	828	29	6.6669e-05	2.4872e-08	0.00015771	0.42274	0.33624
5:142230949:144583138	773	3518	50	0.00018747	5.794e-09	7.6119e-05	2.4628	0.0068926	3481	29	0.00011786	2.8121e-08	0.00016769	0.70285	0.24107
5:144584265:145803004	774	1738	50	0.00015697	5.5423e-09	7.4447e-05	2.1085	0.017492	1715	29	8.4117e-05	2.7425e-08	0.00016561	0.50793	0.30575
5:145803849:147651230	775	2881	50	1.8378e-05	4.3982e-09	6.6319e-05	0.27711	0.39085	2829	29	0.0001688	2.9145e-08	0.00017072	0.98877	0.16139
5:147665223:150393107	776	4123	50	0.00012128	5.2476e-09	7.2441e-05	1.6742	0.047049	4050	29	0.00013578	2.8522e-08	0.00016888	0.80397	0.21071
5:150395351:150917796	777	1266	50	-1.8585e-06	4.2311e-09	6.5047e-05	0	0.5	1240	29	1.4702e-05	2.5956e-08	0.00016111	0.091256	0.46364
5:150918158:152360494	778	2570	50	0.00011319	5.1724e-09	7.1919e-05	1.5739	0.057759	2537	29	3.491e-05	2.6364e-08	0.00016237	0.215	0.41488
5:152361546:152864614	779	812	32	0.00012086	2.725e-09	5.2201e-05	2.3152	0.0103	799	29	0.00024613	1.4957e-08	0.0001223	2.0126	0.02208
5:152867348:153494463	780	1289	48	8.9294e-05	3.3489e-09	5.7869e-05	1.543	0.061412	1271	29	0.00023948	2.0335e-08	0.0001426	1.6794	0.046539
5:153495193:154448863	781	1529	50	6.132e-05	4.7527e-09	6.894e-05	0.88947	0.18688	1505	29	0.00021807	3.0233e-08	0.00017388	1.2542	0.10489
5:154449856:155290211	782	1627	50	0.00012535	4.3781e-09	6.6167e-05	1.8944	0.029088	1592	29	4.9188e-05	2.0796e-08	0.00014421	0.34109	0.36652
5:155290613:156628287	783	1908	50	5.0271e-05	4.6614e-09	6.8275e-05	0.73631	0.23077	1870	29	5.5367e-05	2.6863e-08	0.0001639	0.33781	0.36775
5:156629754:157197141	784	1210	50	7.9349e-05	3.6922e-09	6.0764e-05	1.3059	0.095799	1189	29	3.6776e-05	1.8625e-08	0.00013647	0.26948	0.39378
5:157199547:158491655	785	2296	50	0.00016086	5.5744e-09	7.4662e-05	2.1545	0.0156	2264	29	0.00040479	3.4074e-08	0.00018459	2.1929	0.014158
5:158492279:159135376	786	1155	50	3.8021e-05	3.8449e-09	6.2007e-05	0.61317	0.26988	1137	29	0.00015537	2.4045e-08	0.00015506	1.002	0.15818
5:159136348:160908680	787	2984	50	0.00015087	5.4919e-09	7.4107e-05	2.0358	0.020885	2940	29	0.00031953	3.2318e-08	0.00017977	1.7774	0.037753
5:160910101:161688620	788	1098	50	0.00010488	3.9114e-09	6.2541e-05	1.677	0.046769	1090	29	0.00030438	2.4358e-08	0.00015607	1.9503	0.025572
5:161688913:162741298	789	1637	50	0.00010551	5.1175e-09	7.1537e-05	1.4749	0.070114	1603	29	0.00018382	2.9512e-08	0.00017179	1.07	0.1423
5:162742614:163769136	790	1950	50	5.0817e-05	4.666e-09	6.8308e-05	0.74394	0.22845	1922	29	6.1787e-05	2.6971e-08	0.00016423	0.37623	0.35337
5:163769738:164944949	791	1908	50	0.00010803	5.1383e-09	7.1682e-05	1.5071	0.065894	1867	29	0.00010743	2.7893e-08	0.00016701	0.64323	0.26004
5:164947504:165638940	792	975	50	0.00018482	5.7722e-09	7.5975e-05	2.4326	0.0074951	962	29	-5.7808e-06	2.5633e-08	0.0001601	0	0.5
5:165642395:166432731	793	1319	50	0.00011389	5.1867e-09	7.2018e-05	1.5814	0.056892	1307	29	0.00017859	2.9442e-08	0.00017159	1.0408	0.14898
5:166433367:167760730	794	1846	50	9.2389e-05	5.0091e-09	7.0775e-05	1.3054	0.095881	1821	29	0.00042312	3.4468e-08	0.00018566	2.2791	0.011331
5:167761922:169124478	795	2423	50	8.9232e-05	4.9831e-09	7.0591e-05	1.2641	0.1031	2385	29	0.00023535	3.056e-08	0.00017481	1.3463	0.089107
5:169125063:170889081	796	3096	50	0.00015534	5.5288e-09	7.4356e-05	2.0891	0.018347	3048	29	0.00015664	2.8933e-08	0.0001701	0.92086	0.17856
5:170891834:171772889	797	1500	50	0.00018623	5.7838e-09	7.6052e-05	2.4487	0.007168	1473	29	7.3985e-05	2.722e-08	0.00016498	0.44843	0.32692
5:171775715:172376903	798	1158	50	6.0528e-05	4.7461e-09	6.8892e-05	0.87859	0.18981	1139	29	0.00027573	3.1377e-08	0.00017714	1.5566	0.05978
5:172377031:173611384	799	2432	50	6.4534e-05	4.7792e-09	6.9132e-05	0.93349	0.17528	2383	29	0.00018918	2.9618e-08	0.0001721	1.0992	0.13583
5:173613085:174468408	800	1827	50	2.5496e-06	4.2675e-09	6.5326e-05	0.039028	0.48443	1798	29	7.0087e-05	2.712e-08	0.00016468	0.42559	0.3352
5:174468624:176128648	801	2262	50	5.4498e-05	4.6963e-09	6.853e-05	0.79525	0.21324	2224	29	0.00016036	2.8996e-08	0.00017028	0.94175	0.17316
5:176129392:177991305	802	2184	50	0.00017959	5.729e-09	7.569e-05	2.3727	0.0088301	2139	29	0.00016443	2.909e-08	0.00017056	0.96406	0.16751
5:177992368:178410668	803	1298	50	0.00011432	5.0453e-09	7.103e-05	1.6095	0.053758	1280	29	0.00028926	3.0572e-08	0.00017485	1.6544	0.049026
5:178410839:179245749	804	1587	50	7.4655e-05	4.8627e-09	6.9733e-05	1.0706	0.14218	1567	29	0.00016904	2.9188e-08	0.00017085	0.98941	0.16123
5:179245856:180007693	805	1542	50	5.2432e-05	4.6793e-09	6.8405e-05	0.76649	0.22169	1509	29	0.00016233	2.9048e-08	0.00017044	0.95246	0.17043
5:180008456:180790950	806	1199	50	0.00012628	5.2889e-09	7.2725e-05	1.7364	0.041247	1183	29	0.00010347	2.7821e-08	0.0001668	0.62036	0.26751
6:63979:824529	807	1123	50	3.7209e-06	4.2772e-09	6.54e-05	0.056894	0.47731	1097	29	1.7897e-05	2.6031e-08	0.00016134	0.11093	0.45584
6:826312:1582647	808	1909	50	3.9368e-05	4.5714e-09	6.7612e-05	0.58226	0.2802	1886	29	4.8852e-05	2.6672e-08	0.00016331	0.29913	0.38242
6:1582926:2890836	809	2472	50	4.7803e-05	4.6411e-09	6.8125e-05	0.70169	0.24144	2439	29	6.6456e-06	2.5805e-08	0.00016064	0.04137	0.4835
6:2891016:4315210	810	2914	50	6.6517e-05	4.7956e-09	6.925e-05	0.96054	0.16839	2872	29	0.00021308	3.009e-08	0.00017347	1.2284	0.10965
6:4317398:5056146	811	1642	50	7.2038e-05	4.8411e-09	6.9578e-05	1.0354	0.15025	1619	29	1.0604e-05	2.5912e-08	0.00016097	0.065876	0.47374
6:5057399:6246639	812	2531	50	9.5205e-05	5.0324e-09	7.0939e-05	1.3421	0.089788	2504	29	0.00015149	2.8812e-08	0.00016974	0.89248	0.18607
6:6246984:7328580	813	2466	50	7.5987e-05	4.8737e-09	6.9812e-05	1.0885	0.1382	2411	29	7.8065e-05	2.7304e-08	0.00016524	0.47244	0.31831
6:7329417:8791321	814	3159	50	7.7727e-05	4.8881e-09	6.9915e-05	1.1117	0.13312	3113	29	0.00014725	2.8735e-08	0.00016951	0.86866	0.19252
6:8791421:9760323	815	1632	50	6.9815e-05	4.8228e-09	6.9446e-05	1.0053	0.15737	1619	29	6.2571e-05	2.6969e-08	0.00016422	0.38102	0.3516
6:9764413:11234164	816	2724	50	9.8667e-05	5.061e-09	7.1141e-05	1.3869	0.082731	2592	29	0.00011158	2.7977e-08	0.00016726	0.66711	0.25235
6:11235682:12183952	817	1934	50	0.00023594	6.1942e-09	7.8703e-05	2.9978	0.0013596	1904	29	0.00021141	3.013e-08	0.00017358	1.218	0.11162
6:12186102:13388480	818	2037	50	4.02e-05	4.5783e-09	6.7663e-05	0.59412	0.27622	2013	29	0.00024939	3.0829e-08	0.00017558	1.4204	0.077749
6:13389521:14618107	819	1964	50	0.00029806	6.7071e-09	8.1897e-05	3.6395	0.00013659	1925	29	0.00018706	2.9603e-08	0.00017206	1.0872	0.13847
6:14619148:15998368	820	2318	50	0.00019387	5.8469e-09	7.6465e-05	2.5354	0.0056166	2279	29	0.0003449	3.286e-08	0.00018127	1.9027	0.028543
6:15998406:17067160	821	1697	50	0.00039415	7.5003e-09	8.6604e-05	4.5511	2.668e-06	1673	29	0.00038314	3.3677e-08	0.00018351	2.0878	0.018408
6:17069966:19203108	822	4000	50	0.00025091	6.3178e-09	7.9485e-05	3.1568	0.00079766	3942	29	0.0001924	2.9685e-08	0.00017229	1.1167	0.13206
6:19203782:20228741	823	2086	50	0.00017411	5.6838e-09	7.5391e-05	2.3094	0.01046	2047	29	0.00024056	3.0693e-08	0.00017519	1.3731	0.084855
6:20231516:22049758	824	3233	50	0.0001945	5.8521e-09	7.6499e-05	2.5425	0.0055028	3182	29	3.6127e-05	2.6455e-08	0.00016265	0.22211	0.41211
6:22052425:23495209	825	2945	50	7.6943e-05	4.8816e-09	6.9869e-05	1.1012	0.13539	2901	29	0.00015515	2.8902e-08	0.00017	0.91265	0.18071
6:23495260:23935020	826	1071	50	0.000146	4.5315e-09	6.7317e-05	2.1689	0.015046	1056	29	9.2138e-05	2.171e-08	0.00014734	0.62534	0.26587
6:23935352:24799440	827	1712	50	0.00020251	5.9097e-09	7.6875e-05	2.6343	0.0042161	1682	29	0.00011317	2.8014e-08	0.00016737	0.67614	0.24948
6:24803038:25483400	828	1644	50	9.6117e-05	5.0399e-09	7.0992e-05	1.3539	0.087884	1608	29	5.584e-05	2.6841e-08	0.00016383	0.34084	0.36661
6:25484295:26774948	829	2456	50	0.0002612	6.3686e-09	7.9804e-05	3.273	0.00053198	2417	29	0.00030907	3.2067e-08	0.00017907	1.726	0.042176
6:26778827:28669698	830	2535	50	0.00029418	6.1548e-09	7.8452e-05	3.7498	8.8474e-05	2324	29	0.00034895	2.8896e-08	0.00016999	2.0528	0.020046
6:28671343:29331819	831	1259	27	0.00029129	4.0787e-09	6.3864e-05	4.561	2.5454e-06	88	8	0.00022339	5.7662e-09	7.5935e-05	2.9419	0.0016311
6:29335154:29600552	832	504	23	0.00024223	3.4788e-09	5.8981e-05	4.1068	2.0057e-05	7	3	9.0974e-05	1.3229e-09	3.6372e-05	2.5012	0.0061885
6:29601560:30315454	833	3521	50	0.00023112	5.5406e-09	7.4435e-05	3.105	0.00095145	152	12	0.00021233	6.1858e-09	7.865e-05	2.6997	0.0034705
6:30316739:30797083	834	1375	36	0.00020077	4.2597e-09	6.5267e-05	3.0762	0.0010483	16	6	8.4428e-05	1.6541e-09	4.0671e-05	2.0759	0.018953
6:30797991:30930633	835	330	12	0.00010478	1.4208e-09	3.7693e-05	2.7798	0.0027197	3	1	6.023e-05	5.7844e-10	2.4051e-05	2.5043	0.006135
6:30931245:31435119	836	4438	50	7.31e-05	4.8414e-09	6.958e-05	1.0506	0.14673	470	29	0.00014296	1.5941e-08	0.00012626	1.1323	0.12875
6:31435833:31569901	837	601	27	7.7959e-05	2.159e-09	4.6465e-05	1.6778	0.046694	202	15	0.00026954	1.0011e-08	0.00010006	2.6939	0.0035314
6:31571894:31948448	838	474	26	9.2557e-05	2.4322e-09	4.9318e-05	1.8767	0.030276	124	13	0.00019521	7.4101e-09	8.6082e-05	2.2677	0.011673
6:31964785:32339647	839	1061	37	9.7143e-05	3.252e-09	5.7026e-05	1.7035	0.044239	75	9	0.00023572	6.7132e-09	8.1934e-05	2.8769	0.0020079
6:32339840:32381472	840	343	13	7.6456e-05	1.1536e-09	3.3964e-05	2.2511	0.01219	9	2	5.5397e-05	5.3234e-10	2.3072e-05	2.401	0.0081754
6:32381736:32424094	841	411	14	6.6355e-05	1.2655e-09	3.5574e-05	1.8653	0.03107	NA	NA	NA	NA	NA	NA	NA
6:32424108:32682443	842	1576	27	5.7147e-05	4.633e-09	6.8066e-05	0.83959	0.20057	412	16	0.00014275	1.8363e-08	0.00013551	1.0534	0.14607
6:32682452:32739174	843	613	14	3.9497e-05	1.8251e-09	4.2721e-05	0.92453	0.1776	9	2	5.7647e-05	8.3973e-10	2.8978e-05	1.9893	0.023333
6:32739312:32803576	844	494	16	5.8788e-05	1.3983e-09	3.7394e-05	1.5721	0.057959	118	13	8.3999e-05	4.1616e-09	6.4511e-05	1.3021	0.096443
6:32803840:32899485	845	307	14	4.2503e-05	1.1878e-09	3.4464e-05	1.2332	0.10874	80	11	8.5238e-05	3.8716e-09	6.2222e-05	1.3699	0.085359
6:32900018:33863002	846	2942	50	0.00013481	5.3593e-09	7.3207e-05	1.8414	0.032778	1400	29	0.00028299	3.1618e-08	0.00017781	1.5915	0.055747
6:33863662:35451187	847	2110	50	7.5784e-05	4.8721e-09	6.98e-05	1.0857	0.1388	2083	29	0.00012308	2.8221e-08	0.00016799	0.73266	0.23188
6:35452346:36608267	848	1531	50	0.00010519	5.1148e-09	7.1518e-05	1.4708	0.070666	1514	29	0.00029786	3.1872e-08	0.00017853	1.6684	0.047617
6:36611164:38686222	849	3851	50	0.00010218	5.09e-09	7.1344e-05	1.4322	0.076044	3786	29	0.00012308	2.8228e-08	0.00016801	0.73255	0.23192
6:38687185:39021712	850	834	36	1.6974e-05	2.0471e-09	4.5245e-05	0.37516	0.35377	819	29	-4.2479e-07	1.0989e-08	0.00010483	0	0.5
6:39022698:40344526	851	2274	50	9.9996e-05	5.0719e-09	7.1218e-05	1.4041	0.080146	2225	29	0.00012107	2.8197e-08	0.00016792	0.72101	0.23545
6:40345542:42105449	852	3138	50	0.00010098	5.0801e-09	7.1275e-05	1.4168	0.078268	3080	29	0.00012621	2.8297e-08	0.00016822	0.75029	0.22654
6:42105555:43957473	853	2299	50	0.00023168	6.1591e-09	7.848e-05	2.9522	0.0015778	2272	29	0.00040324	3.4105e-08	0.00018468	2.1835	0.014499
6:43959116:45787468	854	2863	50	4.2379e-05	4.5963e-09	6.7796e-05	0.6251	0.26595	2821	29	7.5648e-05	2.7243e-08	0.00016506	0.45832	0.32336
6:45788111:46556325	855	1119	50	5.9553e-05	3.963e-09	6.2952e-05	0.946	0.17207	1098	29	3.3203e-05	2.137e-08	0.00014618	0.22713	0.41016
6:46560003:47885216	856	2472	50	9.8797e-05	5.062e-09	7.1148e-05	1.3886	0.082476	2424	29	0.00029292	3.1748e-08	0.00017818	1.6439	0.050094
6:47887063:49494241	857	2654	50	0.0001065	5.1256e-09	7.1594e-05	1.4876	0.068431	2607	29	6.9265e-05	2.6857e-08	0.00016388	0.42265	0.33627
6:49494933:50406476	858	1599	50	0.00010898	4.2516e-09	6.5204e-05	1.6714	0.047324	1569	29	3.4072e-05	2.038e-08	0.00014276	0.23867	0.40568
6:50406575:51703012	859	2083	50	0.00018091	5.6888e-09	7.5424e-05	2.3986	0.0082289	2055	29	0.00019422	2.9422e-08	0.00017153	1.1323	0.12876
6:51704668:53402679	860	3053	50	8.3845e-05	4.9386e-09	7.0275e-05	1.1931	0.11642	3012	29	0.00025883	3.1068e-08	0.00017626	1.4685	0.070987
6:53405127:54291407	861	1569	50	3.3654e-05	4.3624e-09	6.6048e-05	0.50954	0.30519	1539	29	0.00022373	2.8945e-08	0.00017013	1.3151	0.094245
6:54293261:56103747	862	4098	50	5.2284e-05	4.6781e-09	6.8396e-05	0.76443	0.2223	4019	29	8.7124e-05	2.7476e-08	0.00016576	0.5256	0.29958
6:56104522:57082026	863	1294	50	5.4956e-05	3.7463e-09	6.1207e-05	0.89787	0.18463	1278	29	0.00010163	2.1724e-08	0.00014739	0.68954	0.24524
6:57085542:58084365	864	1190	28	1.875e-05	2.2656e-09	4.7599e-05	0.39393	0.34682	1127	28	0.0001943	1.57e-08	0.0001253	1.5507	0.060482
6:58139505:62691733	865	2734	39	5.6543e-06	3.6459e-09	6.0381e-05	0.093642	0.4627	2666	29	0.00020232	2.5402e-08	0.00015938	1.2694	0.10215
6:62692409:63712779	866	1699	36	2.7929e-05	3.0469e-09	5.5199e-05	0.50597	0.30644	1657	29	9.6901e-05	1.8512e-08	0.00013606	0.7122	0.23817
6:63713620:65760585	867	2998	50	0.00012909	5.3121e-09	7.2884e-05	1.7711	0.03827	2956	29	0.00015258	2.8845e-08	0.00016984	0.89839	0.18449
6:65762553:67028107	868	2925	50	0.00010458	5.1098e-09	7.1483e-05	1.463	0.071733	2872	29	0.0002132	3.0121e-08	0.00017355	1.2284	0.10964
6:67029501:67556729	869	1390	50	7.5766e-05	3.5861e-09	5.9884e-05	1.2652	0.1029	1368	29	0.00020597	2.1712e-08	0.00014735	1.3978	0.081084
6:67557245:68546601	870	2542	50	7.7612e-05	4.836e-09	6.9542e-05	1.116	0.1322	2501	29	0.00016981	2.8666e-08	0.00016931	1.0029	0.15795
6:68546995:69295414	871	2042	50	9.7118e-05	4.6647e-09	6.8299e-05	1.422	0.07752	2012	29	0.0001641	2.6423e-08	0.00016255	1.0096	0.15635
6:69295526:70359936	872	1937	50	6.9017e-05	4.3647e-09	6.6066e-05	1.0447	0.14809	1908	29	0.00012187	2.5101e-08	0.00015843	0.7692	0.22089
6:70360869:72448598	873	3533	50	0.00016787	5.6323e-09	7.5048e-05	2.2368	0.012649	3475	29	0.00040827	3.4185e-08	0.00018489	2.2081	0.013618
6:72449421:73170712	874	1250	50	2.5501e-05	3.4863e-09	5.9045e-05	0.43189	0.33291	1236	29	0.00012005	2.1894e-08	0.00014797	0.81133	0.20859
6:73171594:75064563	875	3449	50	0.00010836	5.141e-09	7.1701e-05	1.5113	0.065361	3398	29	2.5725e-05	2.6202e-08	0.00016187	0.15892	0.43686
6:75065279:75843360	876	858	43	5.1668e-05	2.877e-09	5.3638e-05	0.96327	0.16771	836	29	-2.7205e-05	1.3656e-08	0.00011686	0	0.5
6:75843845:77257094	877	1869	50	4.2915e-05	3.8853e-09	6.2332e-05	0.68849	0.24557	1825	29	4.3042e-05	2.1872e-08	0.00014789	0.29104	0.38551
6:77257275:78957547	878	3456	50	0.00018628	5.7843e-09	7.6054e-05	2.4493	0.0071564	3397	29	0.00017844	2.9379e-08	0.0001714	1.0411	0.14892
6:78958134:79861169	879	1551	47	5.8091e-05	3.4998e-09	5.9159e-05	0.98194	0.16306	1523	29	1.367e-05	1.7926e-08	0.00013389	0.1021	0.45934
6:79862483:80556359	880	1286	50	0.00010421	4.5614e-09	6.7538e-05	1.543	0.061417	1275	29	0.00018705	2.6107e-08	0.00016158	1.1576	0.12351
6:80557170:82387384	881	3761	50	3.5042e-05	4.5357e-09	6.7348e-05	0.52031	0.30142	3686	29	2.9529e-05	2.627e-08	0.00016208	0.18219	0.42772
6:82387920:83904869	882	2135	50	0.00013454	5.3572e-09	7.3193e-05	1.8382	0.033015	2108	29	0.00019758	2.981e-08	0.00017266	1.1443	0.12624
6:83908232:86040334	883	3316	50	3.1021e-05	4.5025e-09	6.7101e-05	0.4623	0.32193	3242	29	6.7069e-05	2.7047e-08	0.00016446	0.40781	0.34171
6:86040497:87138115	884	1716	50	6.5034e-05	3.7103e-09	6.0912e-05	1.0677	0.14283	1679	29	0.00017914	2.2556e-08	0.00015019	1.1928	0.11648
6:87140364:88532072	885	2252	50	0.00015422	5.5196e-09	7.4294e-05	2.0758	0.018955	2213	29	0.00021446	3.0169e-08	0.00017369	1.2347	0.10847
6:88533324:89668547	886	1878	50	7.9212e-05	4.9004e-09	7.0003e-05	1.1316	0.12891	1842	29	8.009e-05	2.7361e-08	0.00016541	0.48419	0.31413
6:89673861:91400644	887	2881	50	5.3984e-05	4.6921e-09	6.8499e-05	0.7881	0.21532	2843	29	6.1914e-05	2.6947e-08	0.00016415	0.37717	0.35302
6:91401234:93426186	888	3259	50	0.00017106	5.6586e-09	7.5224e-05	2.274	0.011483	3202	29	0.00014901	2.8782e-08	0.00016965	0.8783	0.18989
6:93429797:94919277	889	2610	50	0.00018718	5.7916e-09	7.6103e-05	2.4595	0.0069565	2570	29	0.00025726	3.1027e-08	0.00017615	1.4605	0.072079
6:94920611:97093037	890	3531	50	0.00022824	6.1306e-09	7.8298e-05	2.915	0.0017787	3483	29	0.00016876	2.9184e-08	0.00017083	0.98784	0.16162
6:97093295:98893182	891	2285	50	0.00070167	1.0039e-08	0.00010019	7.003	1.2525e-12	2250	29	0.00022069	3.0387e-08	0.00017432	1.266	0.10276
6:98893830:100286683	892	2396	50	0.00023139	6.1567e-09	7.8465e-05	2.949	0.0015939	2351	29	9.8003e-05	2.7746e-08	0.00016657	0.58836	0.27815
6:100287245:101862923	893	2006	50	4.8767e-05	4.649e-09	6.8184e-05	0.71523	0.23723	1957	29	0.00021533	3.0149e-08	0.00017363	1.2401	0.10746
6:101863563:102887537	894	1670	50	9.9585e-05	5.0686e-09	7.1194e-05	1.3988	0.080938	1642	29	6.2009e-05	2.6685e-08	0.00016335	0.3796	0.35212
6:102888281:104211089	895	2560	50	7.0087e-05	4.8165e-09	6.9401e-05	1.0099	0.15627	2498	29	9.5835e-05	2.761e-08	0.00016616	0.57675	0.28205
6:104211475:105752435	896	2499	50	9.9722e-05	5.0697e-09	7.1202e-05	1.4006	0.080674	2463	29	0.00025665	3.1021e-08	0.00017613	1.4572	0.072535
6:105754306:106921804	897	1941	50	4.9958e-06	4.2877e-09	6.548e-05	0.076294	0.46959	1918	29	0.0001482	2.8741e-08	0.00016953	0.8742	0.191
6:106922281:108322638	898	2415	50	0.00021253	6.001e-09	7.7466e-05	2.7435	0.003039	2377	29	0.00023098	3.0484e-08	0.0001746	1.323	0.092924
6:108325624:110654066	899	3035	50	0.00024557	6.2737e-09	7.9207e-05	3.1004	0.0009664	2985	29	0.00017046	2.9246e-08	0.00017102	0.99673	0.15945
6:110654605:111390344	900	1408	50	8.2825e-05	4.5212e-09	6.724e-05	1.2318	0.10901	1392	29	0.00018957	2.6831e-08	0.0001638	1.1573	0.12357
6:111391537:114218733	901	3964	50	0.00010169	5.086e-09	7.1316e-05	1.426	0.076939	3908	29	0.00017325	2.9257e-08	0.00017105	1.0129	0.15556
6:114220361:116130955	902	3137	50	0.00014549	5.4475e-09	7.3807e-05	1.9712	0.024348	3078	29	0.00016805	2.9224e-08	0.00017095	0.98303	0.1628
6:116130983:117566682	903	2052	50	4.2194e-05	4.5948e-09	6.7785e-05	0.62247	0.26682	2014	29	0.00011014	2.7958e-08	0.00016721	0.65873	0.25503
6:117567468:119071713	904	2308	50	8.2075e-05	4.924e-09	7.0171e-05	1.1696	0.12107	2249	29	0.00017672	2.9356e-08	0.00017134	1.0314	0.15117
6:119075856:120628075	905	2653	50	8.2723e-05	4.9208e-09	7.0149e-05	1.1793	0.11915	2620	29	0.0001363	2.8454e-08	0.00016868	0.808	0.20955
6:120628214:121673627	906	1858	46	3.545e-05	3.1174e-09	5.5834e-05	0.63491	0.26274	1827	29	3.1693e-05	1.7311e-08	0.00013157	0.24088	0.40482
6:121674337:123104703	907	2533	50	4.2626e-05	4.5983e-09	6.7811e-05	0.62861	0.2648	2494	29	0.00012083	2.8225e-08	0.000168	0.71922	0.236
6:123105676:123889346	908	1493	50	5.1981e-05	4.5222e-09	6.7247e-05	0.77298	0.21977	1462	29	0.00015819	2.7553e-08	0.00016599	0.95299	0.1703
6:123890282:125333797	909	2151	50	0.00018384	5.7642e-09	7.5922e-05	2.4215	0.0077284	2119	29	0.00038494	3.3688e-08	0.00018354	2.0973	0.017985
6:125336799:128759251	910	3517	50	0.00021735	6.0407e-09	7.7722e-05	2.7964	0.0025834	3444	29	0.00016727	2.9167e-08	0.00017078	0.97944	0.16368
6:128759755:130538497	911	2914	50	8.946e-05	4.985e-09	7.0604e-05	1.2671	0.10257	2865	29	-1.9498e-05	2.5265e-08	0.00015895	0	0.5
6:130540383:131972731	912	2579	50	9.9133e-05	5.0648e-09	7.1168e-05	1.3929	0.081818	2532	29	7.9435e-05	2.7317e-08	0.00016528	0.48062	0.31539
6:131973932:133867802	913	3010	50	7.5173e-05	4.867e-09	6.9764e-05	1.0775	0.14062	2960	29	0.00015297	2.884e-08	0.00016982	0.90077	0.18386
6:133869809:136186007	914	3079	50	9.8683e-05	5.0611e-09	7.1141e-05	1.3871	0.082701	3029	29	7.4278e-05	2.723e-08	0.00016502	0.45012	0.32631
6:136186368:137811295	915	1640	50	9.487e-05	5.0296e-09	7.092e-05	1.3377	0.090496	1612	29	0.0001144	2.8046e-08	0.00016747	0.68313	0.24726
6:137813095:139532424	916	3004	50	1.4474e-05	4.3659e-09	6.6075e-05	0.21905	0.41331	2955	29	-3.5726e-06	2.5585e-08	0.00015995	0	0.5
6:139533572:142036032	917	3328	50	0.00014565	5.4488e-09	7.3816e-05	1.9731	0.024239	3275	29	0.00015548	2.8915e-08	0.00017004	0.91436	0.18026
6:142036912:143719278	918	2092	50	8.9917e-06	4.3207e-09	6.5732e-05	0.13679	0.4456	2063	29	0.00016832	2.9147e-08	0.00017073	0.98589	0.16209
6:143720467:146663272	919	4141	50	0.00011976	5.2351e-09	7.2354e-05	1.6552	0.048941	4088	29	0.00011828	2.8119e-08	0.00016769	0.70534	0.2403
6:146665424:148179283	920	1951	50	4.3438e-05	4.605e-09	6.786e-05	0.6401	0.26105	1912	29	3.865e-05	2.647e-08	0.0001627	0.23756	0.40611
6:148180191:148917941	921	1847	50	7.8237e-05	4.8923e-09	6.9945e-05	1.1185	0.13167	1824	29	0.00028595	3.1616e-08	0.00017781	1.6082	0.053895
6:148919158:150298842	922	2499	50	3.9786e-05	4.5749e-09	6.7638e-05	0.58822	0.27819	2462	29	-2.0125e-05	2.5241e-08	0.00015887	0	0.5
6:150299299:151097980	923	2100	50	5.4629e-05	4.6974e-09	6.8538e-05	0.79706	0.21271	2060	29	-3.0986e-05	2.5025e-08	0.00015819	0	0.5
6:151100484:151929942	924	1790	50	8.4472e-05	4.9438e-09	7.0312e-05	1.2014	0.1148	1765	29	7.9477e-05	2.7312e-08	0.00016526	0.48091	0.31529
6:151930249:153550147	925	3169	50	8.8777e-05	4.9793e-09	7.0564e-05	1.2581	0.10418	3100	29	0.0003063	3.2033e-08	0.00017898	1.7114	0.043505
6:153551177:155228511	926	3269	50	9.724e-05	5.0492e-09	7.1058e-05	1.3685	0.085583	3212	29	0.00014244	2.864e-08	0.00016923	0.84171	0.19998
6:155229566:156756457	927	2876	50	0.00024642	6.2807e-09	7.9251e-05	3.1093	0.0009375	2811	29	0.00014553	2.8726e-08	0.00016949	0.85864	0.19527
6:156761338:157398853	928	815	50	0.00021959	5.1898e-09	7.204e-05	3.0481	0.0011513	796	29	8.2355e-05	2.1568e-08	0.00014686	0.56077	0.28748
6:157402041:158192951	929	1134	50	0.00014534	5.4463e-09	7.3799e-05	1.9694	0.024453	1115	29	0.00015079	2.8812e-08	0.00016974	0.88837	0.18717
6:158193244:159318774	930	2457	50	0.00014107	5.411e-09	7.3559e-05	1.9177	0.027574	2420	29	0.00012481	2.8293e-08	0.00016821	0.74203	0.22904
6:159319812:159792458	931	1141	46	3.5141e-05	2.9703e-09	5.4501e-05	0.64479	0.25953	1122	29	-8.0238e-06	1.5586e-08	0.00012484	0	0.5
6:159793334:161123451	932	2397	50	0.00010539	5.1165e-09	7.153e-05	1.4734	0.070316	2347	29	-2.4328e-05	2.5166e-08	0.00015864	0	0.5
6:161123771:162298351	933	2578	50	7.3944e-05	4.8569e-09	6.9691e-05	1.061	0.14434	2529	29	0.00015457	2.8874e-08	0.00016992	0.90963	0.18151
6:162300151:163277414	934	2387	50	0.00014735	5.4629e-09	7.3911e-05	1.9937	0.023095	2354	29	0.00013558	2.8492e-08	0.0001688	0.80323	0.21092
6:163277858:164003180	935	1456	50	0.00012813	5.3042e-09	7.283e-05	1.7593	0.039261	1428	29	5.643e-05	2.6849e-08	0.00016386	0.34439	0.36528
6:164006012:165242243	936	2653	50	0.00011683	5.211e-09	7.2187e-05	1.6185	0.052778	2595	29	0.00013382	2.8461e-08	0.00016871	0.79321	0.21383
6:165246062:166191910	937	2395	50	1.9643e-05	4.4086e-09	6.6397e-05	0.29584	0.38367	2354	29	0.00016871	2.9173e-08	0.0001708	0.98776	0.16164
6:166193932:167177733	938	2399	50	0.00016426	5.6025e-09	7.485e-05	2.1945	0.014098	2364	29	5.0328e-05	2.6729e-08	0.00016349	0.30784	0.3791
6:167178790:168548525	939	2790	50	1.3158e-05	4.3551e-09	6.5993e-05	0.19938	0.42098	2744	29	7.2669e-05	2.7167e-08	0.00016482	0.44089	0.32965
6:168549335:169231503	940	1932	50	2.3158e-06	4.2656e-09	6.5311e-05	0.035458	0.48586	1897	29	7.43e-05	2.7206e-08	0.00016494	0.45046	0.32619
6:169231937:171049558	941	3901	50	0.00010146	5.0841e-09	7.1303e-05	1.423	0.077369	3839	29	0.00028561	3.1605e-08	0.00017778	1.6066	0.054075
7:20608:1490775	942	2659	50	6.4664e-05	4.7803e-09	6.9139e-05	0.93527	0.17482	2602	29	7.1013e-05	2.7143e-08	0.00016475	0.43103	0.33322
7:1493090:2479029	943	1692	50	6.5661e-05	4.7885e-09	6.9199e-05	0.94887	0.17134	1658	29	0.00059559	3.8159e-08	0.00019534	3.0489	0.0011483
7:2480729:2930941	944	1076	50	4.7675e-05	4.64e-09	6.8118e-05	0.69989	0.242	1036	29	0.00018615	2.9564e-08	0.00017194	1.0826	0.13949
7:2931676:3736942	945	2234	50	0.00016458	5.6051e-09	7.4867e-05	2.1983	0.013965	2175	29	4.6935e-05	2.6651e-08	0.00016325	0.2875	0.38686
7:3738087:4783224	946	2230	50	9.0345e-05	4.9923e-09	7.0656e-05	1.2787	0.10051	2192	29	0.00010768	2.7921e-08	0.0001671	0.64444	0.25965
7:4783723:5412932	947	1473	50	0.00010853	5.1424e-09	7.1711e-05	1.5135	0.06508	1444	29	0.00012841	2.8375e-08	0.00016845	0.7623	0.22294
7:5414602:6912527	948	2131	50	0.00019436	5.851e-09	7.6492e-05	2.541	0.0055275	2069	29	0.00026905	3.1302e-08	0.00017692	1.5207	0.064164
7:6915710:7167990	949	726	44	3.671e-05	2.9832e-09	5.4619e-05	0.67211	0.25076	707	29	7.7432e-05	1.7302e-08	0.00013154	0.58867	0.27804
7:7168493:7679885	950	1162	50	2.3452e-05	4.0482e-09	6.3626e-05	0.3686	0.35621	1138	29	3.6735e-06	2.3228e-08	0.00015241	0.024103	0.49039
7:7680697:8475147	951	1888	50	0.00018654	5.7864e-09	7.6068e-05	2.4523	0.0070978	1856	29	0.00021838	3.0217e-08	0.00017383	1.2562	0.10451
7:8476787:9223721	952	1907	50	5.7061e-05	4.7175e-09	6.8684e-05	0.83078	0.20305	1871	29	0.00020508	2.9917e-08	0.00017297	1.1857	0.11788
7:9223762:9893744	953	1955	50	3.68e-05	4.5417e-09	6.7392e-05	0.54606	0.29251	1911	29	0.00011968	2.8098e-08	0.00016763	0.71399	0.23762
7:9894421:11298815	954	3319	50	0.00014318	5.4284e-09	7.3678e-05	1.9433	0.02599	3260	29	0.00018726	2.9571e-08	0.00017196	1.089	0.13808
7:11299552:12687871	955	4033	50	0.0002115	5.9924e-09	7.7411e-05	2.7321	0.0031465	3958	29	0.00010835	2.7943e-08	0.00016716	0.64816	0.25844
7:12689322:13674908	956	2559	50	7.8762e-05	4.8967e-09	6.9976e-05	1.1256	0.13018	2502	29	8.5214e-05	2.7437e-08	0.00016564	0.51445	0.30347
7:13675094:14941781	957	2280	50	0.00018698	5.79e-09	7.6092e-05	2.4572	0.0070003	2232	29	0.00013902	2.8564e-08	0.00016901	0.82256	0.20538
7:14942134:16480989	958	2953	50	4.4141e-05	4.6108e-09	6.7903e-05	0.65006	0.25783	2887	29	8.6552e-05	2.7459e-08	0.00016571	0.52232	0.30072
7:16481863:17277084	959	1817	50	3.4349e-05	4.53e-09	6.7305e-05	0.51035	0.3049	1784	29	3.8744e-05	2.6473e-08	0.00016271	0.23812	0.40589
7:17279294:18861958	960	2408	50	7.2093e-05	4.8416e-09	6.9582e-05	1.0361	0.15008	2349	29	0.00014652	2.8701e-08	0.00016941	0.86485	0.19356
7:18863387:19975992	961	1894	50	3.7607e-05	4.5569e-09	6.7505e-05	0.5571	0.28873	1863	29	6.9276e-05	2.7105e-08	0.00016464	0.42078	0.33696
7:19978609:21712233	962	3505	50	0.00021693	6.0372e-09	7.77e-05	2.7918	0.0026205	3451	29	0.0001469	2.8726e-08	0.00016949	0.86674	0.19304
7:21712615:22811384	963	2400	50	3.4972e-05	4.5351e-09	6.7343e-05	0.5193	0.30177	2363	29	7.4404e-05	2.7203e-08	0.00016493	0.45111	0.32595
7:22811921:24389035	964	2864	50	0.00013561	5.366e-09	7.3253e-05	1.8513	0.032066	2820	29	0.00025526	3.0977e-08	0.000176	1.4503	0.073487
7:24389147:24980408	965	1275	50	7.7935e-05	4.8898e-09	6.9927e-05	1.1145	0.13253	1257	29	0.0003859	3.375e-08	0.00018371	2.1006	0.01784
7:24982494:26300992	966	2468	50	5.2629e-05	4.6809e-09	6.8417e-05	0.76924	0.22088	2432	29	0.00018029	2.9412e-08	0.0001715	1.0513	0.14657
7:26302668:28038375	967	2986	50	0.00012596	5.2863e-09	7.2707e-05	1.7324	0.041598	2935	29	0.00016893	2.9173e-08	0.0001708	0.98908	0.16131
7:28039590:28710596	968	1205	50	0.00010481	5.1117e-09	7.1496e-05	1.466	0.071322	1185	29	3.5315e-05	2.6423e-08	0.00016255	0.21725	0.414
7:28710857:30171413	969	2898	50	9.0248e-05	4.9915e-09	7.065e-05	1.2774	0.10073	2847	29	3.5853e-05	2.6417e-08	0.00016253	0.22059	0.41271
7:30172195:31608495	970	2196	50	6.4008e-05	4.7749e-09	6.91e-05	0.92631	0.17714	2154	29	0.00010197	2.7808e-08	0.00016676	0.61151	0.27043
7:31609317:33150311	971	3178	50	0.00023974	6.2256e-09	7.8903e-05	3.0385	0.0011889	3130	29	0.00019106	2.9689e-08	0.00017231	1.1088	0.13375
7:33151181:34939884	972	2828	50	0.0001694	5.6449e-09	7.5133e-05	2.2547	0.012076	2775	29	0.00018016	2.941e-08	0.00017149	1.0505	0.14674
7:34940039:35614036	973	1418	50	7.099e-05	4.2191e-09	6.4955e-05	1.0929	0.13722	1400	29	7.0723e-05	2.306e-08	0.00015185	0.46573	0.3207
7:35615611:37353302	974	2931	50	0.0001437	5.4327e-09	7.3707e-05	1.9496	0.025614	2894	29	0.00018341	2.9501e-08	0.00017176	1.0678	0.1428
7:37354091:38159855	975	1707	50	1.1395e-05	4.3405e-09	6.5883e-05	0.17296	0.43134	1677	29	4.4611e-05	2.6577e-08	0.00016302	0.27365	0.39218
7:38160558:39534540	976	2948	50	0.00030486	6.7632e-09	8.2239e-05	3.707	0.00010486	2905	29	0.00013145	2.8449e-08	0.00016867	0.77935	0.21789
7:39535570:40925323	977	1609	50	0.00015284	5.5082e-09	7.4217e-05	2.0593	0.019731	1587	29	0.00013276	2.8463e-08	0.00016871	0.78692	0.21566
7:40926906:42494824	978	2542	50	0.00024672	6.2832e-09	7.9267e-05	3.1125	0.00092759	2498	29	0.00018446	2.9527e-08	0.00017183	1.0735	0.14153
7:42495555:44971837	979	4019	50	0.00017908	5.7249e-09	7.5663e-05	2.3669	0.0089696	3958	29	0.00019898	2.9813e-08	0.00017266	1.1524	0.12457
7:44972152:46665658	980	3283	50	2.6655e-05	4.458e-09	6.6768e-05	0.39921	0.34487	3221	29	0.0001394	2.8513e-08	0.00016886	0.82556	0.20453
7:46667873:47279128	981	1424	50	5.4484e-05	4.594e-09	6.7779e-05	0.80385	0.21074	1395	29	7.913e-05	2.6232e-08	0.00016196	0.48856	0.31258
7:47281095:49130572	982	3845	50	5.9313e-05	4.7361e-09	6.8819e-05	0.86186	0.19438	3782	29	0.00011379	2.8037e-08	0.00016744	0.67956	0.24839
7:49131824:49821750	983	1624	50	2.9878e-05	3.5819e-09	5.9849e-05	0.49923	0.30881	1598	29	0.00017286	2.3353e-08	0.00015282	1.1312	0.12899
7:49822437:51674880	984	3220	50	0.00011096	5.1625e-09	7.1851e-05	1.5444	0.061248	3171	29	0.00022786	3.0413e-08	0.00017439	1.3066	0.095671
7:51675218:52274523	985	1320	50	0.000113	5.0344e-09	7.0953e-05	1.5925	0.055632	1304	29	0.00023107	2.9301e-08	0.00017118	1.3499	0.088524
7:52275656:53175065	986	2832	50	2.9971e-05	4.4853e-09	6.6973e-05	0.4475	0.32726	2779	29	3.5241e-05	2.6337e-08	0.00016229	0.21715	0.41404
7:53175319:53348677	987	669	27	4.538e-05	2.1368e-09	4.6226e-05	0.98169	0.16313	658	27	4.1786e-06	1.0204e-08	0.00010101	0.041367	0.4835
7:53348777:54707110	988	2925	50	7.2305e-05	4.8178e-09	6.941e-05	1.0417	0.14878	2855	29	0.00018602	2.9387e-08	0.00017143	1.0851	0.13893
7:54707337:55641707	989	1867	50	0.00020812	5.9646e-09	7.7231e-05	2.6948	0.0035213	1838	29	0.00010963	2.795e-08	0.00016718	0.65573	0.256
7:55641798:57382254	990	3016	50	1.4012e-06	4.258e-09	6.5253e-05	0.021474	0.49143	2951	29	-2.1281e-05	2.5214e-08	0.00015879	0	0.5
7:57382271:62556935	991	1797	36	2.9008e-05	3.7024e-09	6.0848e-05	0.47672	0.31678	1672	29	0.00010833	2.1895e-08	0.00014797	0.73209	0.23206
7:62557202:64193303	992	2126	50	4.2419e-05	4.4092e-09	6.6402e-05	0.63882	0.26147	2093	29	0.00027372	2.9798e-08	0.00017262	1.5857	0.056406
7:64197449:64699105	993	600	24	5.5489e-05	1.9738e-09	4.4428e-05	1.249	0.10584	589	24	0.00016344	1.1988e-08	0.00010949	1.4928	0.06775
7:64699988:65570171	994	969	23	6.2968e-05	2.5197e-09	5.0197e-05	1.2544	0.10484	953	23	7.4092e-05	1.3098e-08	0.00011445	0.6474	0.25869
7:65570310:66453460	995	1496	17	3.4418e-05	1.9191e-09	4.3807e-05	0.78567	0.21603	1476	17	1.7803e-05	9.6632e-09	9.8301e-05	0.18111	0.42814
7:66454071:67369810	996	2512	50	5.1134e-05	4.6686e-09	6.8327e-05	0.74838	0.22712	2453	29	0.00014455	2.8661e-08	0.0001693	0.8538	0.19661
7:67370861:68125403	997	1862	50	5.1254e-05	4.6696e-09	6.8334e-05	0.75005	0.22661	1825	29	6.3142e-05	2.6985e-08	0.00016427	0.38437	0.35035
7:68126378:68561421	998	1091	50	6.4605e-05	3.443e-09	5.8677e-05	1.101	0.13544	1070	29	0.00010238	1.9033e-08	0.00013796	0.74208	0.22902
7:68562932:69806895	999	1302	50	0.00021598	5.4582e-09	7.388e-05	2.9233	0.0017315	1285	29	0.00026686	2.7469e-08	0.00016574	1.6101	0.053683
7:69808153:71204524	1000	2657	50	0.00034911	7.1285e-09	8.443e-05	4.1348	1.776e-05	2614	29	9.3292e-05	2.7649e-08	0.00016628	0.56105	0.28738
7:71205507:71873571	1001	1232	50	0.00021992	5.1499e-09	7.1763e-05	3.0645	0.0010901	1223	29	0.00012024	2.2441e-08	0.0001498	0.80267	0.21108
7:71874997:73996533	1002	1919	50	0.00014468	5.4408e-09	7.3762e-05	1.9614	0.024913	1886	29	2.6768e-05	2.6258e-08	0.00016204	0.16519	0.4344
7:73997700:76550299	1003	2126	50	6.89e-05	4.8152e-09	6.9392e-05	0.99291	0.16038	2085	29	0.00011002	2.7947e-08	0.00016717	0.6581	0.25524
7:76551983:77101532	1004	797	42	8.6565e-05	3.4625e-09	5.8843e-05	1.4711	0.070629	791	29	4.3242e-05	1.7265e-08	0.00013139	0.3291	0.37104
7:77102731:77953248	1005	1653	50	0.00011838	5.2238e-09	7.2276e-05	1.638	0.050715	1629	29	0.00014609	2.8693e-08	0.00016939	0.86243	0.19423
7:77954163:78839317	1006	1938	50	0.0002185	6.0503e-09	7.7783e-05	2.8091	0.0024839	1903	29	0.00015103	2.8812e-08	0.00016974	0.88975	0.1868
7:78843289:80546745	1007	2627	50	4.6911e-05	4.6337e-09	6.8071e-05	0.68915	0.24537	2580	29	0.00011861	2.8136e-08	0.00016774	0.70714	0.23974
7:80547047:82758529	1008	3542	50	0.00010744	5.1334e-09	7.1648e-05	1.4995	0.06687	3484	29	8.5618e-06	2.5862e-08	0.00016082	0.05324	0.47877
7:82758644:83959105	1009	2398	50	0.00017806	5.7164e-09	7.5607e-05	2.3551	0.0092596	2372	29	0.00023051	3.0525e-08	0.00017471	1.3193	0.093526
7:83959751:85570789	1010	2343	50	6.1269e-05	4.7522e-09	6.8937e-05	0.88878	0.18706	2312	29	6.3885e-05	2.6942e-08	0.00016414	0.38921	0.34856
7:85571372:86341446	1011	1437	38	0.00013399	3.4538e-09	5.8769e-05	2.28	0.011304	1413	29	0.00010921	1.5885e-08	0.00012604	0.86647	0.19312
7:86345013:88732142	1012	2927	50	0.00014917	5.4779e-09	7.4013e-05	2.0155	0.021926	2878	29	0.00016024	2.9001e-08	0.0001703	0.94093	0.17337
7:88732470:89270556	1013	1189	46	7.5055e-05	3.1124e-09	5.5789e-05	1.3453	0.089258	1173	29	0.00011171	1.6801e-08	0.00012962	0.86183	0.19439
7:89271899:91173749	1014	3224	50	0.00011476	5.1938e-09	7.2068e-05	1.5924	0.055651	3167	29	0.00019817	2.9776e-08	0.00017256	1.1484	0.1254
7:91174778:93339775	1015	2241	50	0.00016215	5.585e-09	7.4733e-05	2.1697	0.015016	2194	29	0.0001703	2.9227e-08	0.00017096	0.99613	0.15959
7:93340137:95171731	1016	2142	50	0.00013448	5.3566e-09	7.3189e-05	1.8374	0.033073	2114	29	-1.5434e-05	2.5361e-08	0.00015925	0	0.5
7:95173082:95417186	1017	537	24	2.4342e-05	1.7596e-09	4.1948e-05	0.58031	0.28085	529	24	-5.1346e-06	8.789e-09	9.375e-05	0	0.5
7:95419256:96611864	1018	1573	50	2.0987e-05	4.4197e-09	6.6481e-05	0.31569	0.37612	1551	29	1.5853e-05	2.5987e-08	0.00016121	0.098341	0.46083
7:96613246:98151455	1019	2577	50	0.00013321	5.3461e-09	7.3117e-05	1.8219	0.034238	2534	29	0.00021503	3.0133e-08	0.00017359	1.2387	0.10772
7:98152191:100555361	1020	2615	50	9.4016e-05	5.0226e-09	7.087e-05	1.3266	0.092321	2559	29	0.00028119	3.1523e-08	0.00017755	1.5838	0.056624
7:100606141:101730309	1021	2283	50	0.00014493	5.4429e-09	7.3776e-05	1.9644	0.024741	2242	29	0.00024499	3.0751e-08	0.00017536	1.3971	0.081194
7:101731567:103193331	1022	1617	50	7.2334e-05	4.6817e-09	6.8423e-05	1.0572	0.14522	1597	29	-3.1165e-05	2.3849e-08	0.00015443	0	0.5
7:103193651:104157576	1023	2149	50	4.0783e-05	4.5831e-09	6.7699e-05	0.60242	0.27345	2117	29	0.00022653	3.0382e-08	0.0001743	1.2996	0.09687
7:104158491:105425027	1024	1777	50	0.00014531	5.446e-09	7.3797e-05	1.969	0.024475	1740	29	0.00022592	3.0459e-08	0.00017453	1.2945	0.097748
7:105427565:106052506	1025	1092	50	3.2692e-05	4.5163e-09	6.7204e-05	0.48646	0.31332	1075	29	0.00014617	2.8684e-08	0.00016936	0.86308	0.19405
7:106052873:107305328	1026	1905	50	0.00022489	6.0945e-09	7.8067e-05	2.8807	0.0019837	1878	29	0.00015831	2.9082e-08	0.00017053	0.92835	0.17661
7:107306421:108375939	1027	1717	50	7.968e-05	4.9042e-09	7.003e-05	1.1378	0.1276	1685	29	0.00040599	3.4108e-08	0.00018468	2.1983	0.013964
7:108376173:109584769	1028	1934	50	3.0513e-05	4.4898e-09	6.7006e-05	0.45538	0.32442	1897	29	8.4271e-05	2.7382e-08	0.00016547	0.50927	0.30528
7:109587777:111447153	1029	2277	50	0.00023938	6.2227e-09	7.8884e-05	3.0346	0.0012041	2240	29	0.00016452	2.9142e-08	0.00017071	0.96374	0.16759
7:111450919:113336970	1030	2385	50	8.0441e-05	4.9105e-09	7.0075e-05	1.1479	0.1255	2350	29	0.00022591	3.0356e-08	0.00017423	1.2967	0.097376
7:113337327:116315205	1031	3521	50	0.00020123	5.9077e-09	7.6862e-05	2.6181	0.0044208	3467	29	0.00026169	3.1126e-08	0.00017642	1.4833	0.069001
7:116317043:118347634	1032	2085	50	0.00012097	5.2451e-09	7.2423e-05	1.6703	0.047429	2061	29	0.00039351	3.3871e-08	0.00018404	2.1382	0.01625
7:118348359:121094386	1033	2787	50	3.0145e-07	4.2489e-09	6.5184e-05	0.0046246	0.49816	2744	29	0.00011539	2.8047e-08	0.00016747	0.68901	0.24541
7:121094460:122368663	1034	1964	50	9.2883e-05	5.0132e-09	7.0804e-05	1.3118	0.094788	1928	29	0.00025156	3.0888e-08	0.00017575	1.4314	0.076164
7:122369853:124154451	1035	2926	50	0.00019599	5.8644e-09	7.658e-05	2.5593	0.0052439	2876	29	0.00013651	2.8514e-08	0.00016886	0.80841	0.20943
7:124155319:125386718	1036	2099	50	4.9259e-05	4.3038e-09	6.5603e-05	0.75087	0.22637	2071	29	1.1894e-05	2.3644e-08	0.00015377	0.07735	0.46917
7:125387168:126516683	1037	2365	50	5.9987e-05	4.1454e-09	6.4384e-05	0.93169	0.17575	2322	29	0.0001552	2.489e-08	0.00015777	0.9837	0.16263
7:126517818:127905983	1038	1892	50	0.00033299	6.9954e-09	8.3638e-05	3.9813	3.4273e-05	1867	29	0.0003753	3.3707e-08	0.0001836	2.0442	0.020468
7:127907054:128554075	1039	1105	49	0.00015486	4.6727e-09	6.8357e-05	2.2654	0.011744	1087	29	0.00018636	2.3992e-08	0.00015489	1.2031	0.11446
7:128555262:130074230	1040	2558	50	7.4837e-05	4.8642e-09	6.9744e-05	1.073	0.14163	2531	29	3.6428e-06	2.5748e-08	0.00016046	0.022702	0.49094
7:130075370:130797123	1041	911	50	4.8297e-05	4.0063e-09	6.3296e-05	0.76304	0.22272	896	29	6.7467e-05	2.2756e-08	0.00015085	0.44724	0.32735
7:130797776:131856855	1042	1962	50	5.6738e-05	4.7148e-09	6.8665e-05	0.82631	0.20431	1941	29	2.6591e-05	2.6219e-08	0.00016192	0.16422	0.43478
7:131857419:134306672	1043	3481	50	0.00033674	7.0264e-09	8.3823e-05	4.0173	2.9439e-05	3429	29	0.0002052	3.0032e-08	0.0001733	1.1841	0.11819
7:134307114:135464701	1044	1976	50	0.00016446	5.6041e-09	7.4861e-05	2.1969	0.014014	1951	29	0.00011999	2.8174e-08	0.00016785	0.71489	0.23734
7:135466022:137137511	1045	2849	50	0.00011326	5.1814e-09	7.1982e-05	1.5734	0.05781	2810	29	0.00041968	3.4395e-08	0.00018546	2.2629	0.01182
7:137138736:138742981	1046	2388	50	6.0705e-05	4.7476e-09	6.8903e-05	0.88102	0.18915	2347	29	0.00014317	2.8635e-08	0.00016922	0.84609	0.19875
7:138744100:141106552	1047	3186	50	0.00010819	5.1396e-09	7.1691e-05	1.5092	0.065629	3132	29	6.6295e-05	2.7054e-08	0.00016448	0.40306	0.34345
7:141109797:142655113	1048	2168	50	3.009e-05	4.4948e-09	6.7044e-05	0.44882	0.32678	2122	29	9.114e-05	2.7551e-08	0.00016598	0.54909	0.29147
7:142655717:144274735	1049	1735	50	3.0989e-05	4.3489e-09	6.5946e-05	0.46992	0.31921	1685	29	0.00012895	2.6995e-08	0.0001643	0.78485	0.21627
7:144276424:146018520	1050	3075	50	6.1963e-05	4.758e-09	6.8978e-05	0.8983	0.18451	3016	29	0.00011982	2.8162e-08	0.00016782	0.71397	0.23762
7:146023023:147204086	1051	2269	50	8.5772e-05	4.9545e-09	7.0388e-05	1.2186	0.11151	2231	29	7.4941e-05	2.7227e-08	0.00016501	0.45417	0.32485
7:147204549:148619685	1052	2815	50	8.5881e-05	4.9554e-09	7.0395e-05	1.22	0.11123	2775	29	0.00025439	3.0955e-08	0.00017594	1.4459	0.074103
7:148620581:150491084	1053	3276	50	0.00015655	5.5389e-09	7.4424e-05	2.1036	0.017708	3224	29	0.00018751	2.9599e-08	0.00017204	1.0899	0.13788
7:150491851:151390799	1054	1744	50	-1.1983e-05	4.1475e-09	6.4401e-05	0	0.5	1720	29	0.00028047	3.1478e-08	0.00017742	1.5808	0.056957
7:151391044:152409155	1055	1288	50	3.72e-05	4.5535e-09	6.748e-05	0.55128	0.29072	1269	29	4.9362e-05	2.6682e-08	0.00016335	0.30219	0.38125
7:152410248:153080056	1056	1405	50	1.0934e-05	4.3367e-09	6.5854e-05	0.16604	0.43406	1368	29	8.7992e-05	2.7491e-08	0.0001658	0.5307	0.29781
7:153081698:153934166	1057	1475	50	9.1327e-05	5.0004e-09	7.0713e-05	1.2915	0.098264	1448	29	6.159e-05	2.6947e-08	0.00016416	0.37519	0.35376
7:153934210:154963787	1058	2172	50	0.00013107	5.3285e-09	7.2997e-05	1.7956	0.036277	2111	29	8.4662e-05	2.7447e-08	0.00016567	0.51102	0.30467
7:154964316:155379409	1059	1233	50	0.0001106	5.1595e-09	7.183e-05	1.5397	0.061811	1208	29	6.7895e-05	2.7082e-08	0.00016457	0.41257	0.33996
7:155380353:156814410	1060	2798	50	8.5679e-05	4.9538e-09	7.0383e-05	1.2173	0.11174	2754	29	0.00012799	2.8335e-08	0.00016833	0.76036	0.22352
7:156815867:158029340	1061	2732	50	0.00014739	5.4632e-09	7.3913e-05	1.9941	0.023072	2675	29	0.00013137	2.8419e-08	0.00016858	0.77926	0.21791
7:158030463:158759939	1062	1405	50	2.9834e-05	4.4927e-09	6.7028e-05	0.44509	0.32813	1376	29	9.7914e-05	2.7714e-08	0.00016648	0.58816	0.27821
7:158760677:159127587	1063	701	37	-2.2717e-06	2.5597e-09	5.0594e-05	0	0.5	691	29	2.9026e-05	1.5708e-08	0.00012533	0.23159	0.40843
8:11774:246886	1064	219	16	5.9857e-05	1.7466e-09	4.1793e-05	1.4322	0.076038	215	15	2.2997e-05	7.4255e-09	8.6171e-05	0.26688	0.39478
8:246934:1162157	1065	2333	50	4.6606e-05	4.6312e-09	6.8053e-05	0.68486	0.24672	2283	29	2.9837e-05	2.6284e-08	0.00016212	0.18404	0.42699
8:1162454:1625424	1066	1314	50	0.00012697	5.2946e-09	7.2764e-05	1.7449	0.0405	1278	29	0.00013405	2.8466e-08	0.00016872	0.7945	0.21345
8:1625732:2042364	1067	1127	50	9.1881e-06	4.3223e-09	6.5744e-05	0.13976	0.44443	1095	29	6.6463e-05	2.7044e-08	0.00016445	0.40415	0.34305
8:2043187:2680255	1068	1843	50	4.6606e-05	4.6312e-09	6.8053e-05	0.68485	0.24672	1793	29	7.0105e-06	2.5822e-08	0.00016069	0.043627	0.4826
8:2681051:3358423	1069	2631	50	3.4557e-05	4.5317e-09	6.7318e-05	0.51333	0.30386	2539	29	0.00010206	2.7775e-08	0.00016666	0.61239	0.27014
8:3358433:3584832	1070	1183	50	7.3547e-05	4.8536e-09	6.9668e-05	1.0557	0.14556	1139	29	8.8822e-05	2.7507e-08	0.00016585	0.53555	0.29614
8:3585058:4071438	1071	2321	50	1.3778e-05	4.3602e-09	6.6032e-05	0.20866	0.41736	2235	29	1.3634e-06	2.5684e-08	0.00016026	0.0085072	0.49661
8:4071516:4274957	1072	697	50	-2.1788e-06	4.2199e-09	6.4961e-05	0	0.5	672	29	0.00010831	2.7876e-08	0.00016696	0.64874	0.25825
8:4275286:4479596	1073	714	50	9.6837e-05	5.0459e-09	7.1034e-05	1.3632	0.086403	686	29	0.00018113	2.9453e-08	0.00017162	1.0554	0.14562
8:4479836:4754328	1074	815	50	6.2392e-05	4.7445e-09	6.888e-05	0.9058	0.18252	777	29	8.5453e-05	2.7226e-08	0.000165	0.51789	0.30227
8:4755088:5146808	1075	1523	50	-3.5768e-06	4.2169e-09	6.4938e-05	0	0.5	1469	29	7.3578e-05	2.7194e-08	0.00016491	0.44618	0.32774
8:5147734:5781592	1076	2503	50	8.6584e-05	4.9612e-09	7.0436e-05	1.2293	0.10949	2418	29	7.9107e-05	2.7322e-08	0.00016529	0.47859	0.31612
8:5781947:6017670	1077	1026	47	6.3988e-05	4.1699e-09	6.4574e-05	0.99092	0.16086	983	29	0.00014974	2.4598e-08	0.00015684	0.95477	0.16985
8:6018292:6350873	1078	1243	50	1.5211e-05	4.372e-09	6.6121e-05	0.23004	0.40903	1200	29	3.1908e-05	2.6326e-08	0.00016225	0.19665	0.42205
8:6352358:7793703	1079	1708	50	5.0396e-05	4.6625e-09	6.8282e-05	0.73806	0.23024	1648	29	5.8281e-05	2.6879e-08	0.00016395	0.35548	0.36111
8:7793837:8735213	1080	1699	50	5.0616e-05	4.6558e-09	6.8233e-05	0.74182	0.2291	1659	29	3.9967e-05	2.6442e-08	0.00016261	0.24578	0.40292
8:8736386:10117293	1081	3273	50	3.1934e-05	4.5101e-09	6.7157e-05	0.47551	0.31721	3205	29	0.00020607	2.9943e-08	0.00017304	1.1909	0.11685
8:10117411:10535826	1082	1123	50	0.00020275	5.9202e-09	7.6943e-05	2.6351	0.0042057	1092	29	0.00013179	2.8427e-08	0.0001686	0.78168	0.2172
8:10537940:11249261	1083	1582	50	6.4425e-05	4.7783e-09	6.9125e-05	0.932	0.17567	1546	29	8.7165e-05	2.7506e-08	0.00016585	0.52557	0.29959
8:11250848:11836622	1084	1639	50	2.2882e-05	4.4353e-09	6.6598e-05	0.34358	0.36558	1589	29	0.00013923	2.8564e-08	0.00016901	0.8238	0.20503
8:11838355:12975295	1085	1231	50	5.6808e-05	4.7154e-09	6.8669e-05	0.82728	0.20404	1186	29	0.00028475	3.1595e-08	0.00017775	1.602	0.054582
8:12975578:13940652	1086	3677	50	0.00016493	5.608e-09	7.4887e-05	2.2024	0.013819	3582	29	8.4931e-05	2.7433e-08	0.00016563	0.51278	0.30405
8:13942500:14876660	1087	2572	50	0.00027679	6.5315e-09	8.0818e-05	3.4249	0.0003075	2503	29	0.00039845	3.4171e-08	0.00018485	2.1555	0.015562
8:14877288:15273777	1088	1158	50	3.8668e-05	4.2675e-09	6.5326e-05	0.59192	0.27695	1127	29	7.4725e-05	2.5045e-08	0.00015826	0.47218	0.3184
8:15274608:16087631	1089	2081	50	0.00011693	5.2117e-09	7.2192e-05	1.6197	0.052648	2028	29	0.00013312	2.8465e-08	0.00016872	0.78902	0.21505
8:16087729:17579518	1090	3355	50	9.5261e-05	5.0329e-09	7.0943e-05	1.3428	0.08967	3281	29	8.5834e-05	2.7452e-08	0.00016568	0.51805	0.30221
8:17581106:18670645	1091	2587	50	9.3083e-05	5.0149e-09	7.0816e-05	1.3144	0.094348	2517	29	0.00017972	2.9444e-08	0.00017159	1.0474	0.14746
8:18670908:19490180	1092	2112	50	6.829e-05	4.8102e-09	6.9356e-05	0.98464	0.1624	2068	29	0.0001762	2.9329e-08	0.00017126	1.0288	0.15178
8:19491428:21021401	1093	3367	50	0.00011907	5.2294e-09	7.2314e-05	1.6465	0.04983	3301	29	0.00021605	3.0161e-08	0.00017367	1.244	0.10675
8:21022075:21402658	1094	884	50	0.00017524	4.7898e-09	6.9208e-05	2.532	0.0056703	870	29	0.00014059	2.2682e-08	0.00015061	0.93346	0.17529
8:21404381:22539316	1095	1684	50	6.6953e-05	4.7992e-09	6.9276e-05	0.96646	0.16691	1652	29	0.00015265	2.8839e-08	0.00016982	0.89889	0.18436
8:22539641:23548146	1096	2258	50	5.6414e-05	4.7122e-09	6.8645e-05	0.82182	0.20559	2211	29	-2.9118e-05	2.5057e-08	0.00015829	0	0.5
8:23548749:24456913	1097	1234	50	8.1846e-06	4.0925e-09	6.3973e-05	0.12794	0.4491	1221	29	0.00012112	2.6529e-08	0.00016288	0.7436	0.22856
8:24457122:25461315	1098	1694	50	0.00010848	5.142e-09	7.1707e-05	1.5128	0.065169	1659	29	0.00018137	2.9421e-08	0.00017153	1.0574	0.14517
8:25461344:26681450	1099	2778	50	8.1409e-05	4.9185e-09	7.0132e-05	1.1608	0.12286	2715	29	9.5199e-05	2.764e-08	0.00016625	0.57261	0.28345
8:26681799:27404354	1100	1654	50	4.1784e-05	4.2166e-09	6.4935e-05	0.64348	0.25996	1629	29	0.00012017	2.5626e-08	0.00016008	0.75066	0.22643
8:27405207:27759126	1101	907	39	9.6099e-05	3.2094e-09	5.6651e-05	1.6963	0.044912	893	29	6.7309e-05	1.5656e-08	0.00012512	0.53794	0.29531
8:27759839:29277590	1102	2204	50	0.00015055	5.4893e-09	7.409e-05	2.032	0.021077	2166	29	0.00015299	2.8864e-08	0.00016989	0.90053	0.18392
8:29277652:31947675	1103	4163	50	0.00013341	5.3478e-09	7.3128e-05	1.8243	0.034054	4096	29	0.00022371	3.0308e-08	0.00017409	1.285	0.099394
8:31947880:32448740	1104	1297	50	4.275e-05	3.4669e-09	5.888e-05	0.72605	0.2339	1282	29	6.1153e-05	1.9597e-08	0.00013999	0.43684	0.33112
8:32449533:33980486	1105	1622	50	0.00012937	5.3144e-09	7.29e-05	1.7746	0.037983	1591	29	8.4961e-05	2.7506e-08	0.00016585	0.51228	0.30423
8:33981742:35313077	1106	2080	50	0.00013878	4.7104e-09	6.8632e-05	2.022	0.021587	2047	29	0.00021414	2.55e-08	0.00015969	1.341	0.089967
8:35314837:37375458	1107	1650	50	5.8798e-05	4.7318e-09	6.8788e-05	0.85477	0.19634	1636	29	0.00029161	3.1732e-08	0.00017814	1.637	0.050814
8:37376914:39779989	1108	2588	50	3.2255e-05	4.5127e-09	6.7177e-05	0.48015	0.31556	2542	29	7.2816e-05	2.7173e-08	0.00016484	0.44173	0.32934
8:39781444:40415799	1109	1702	50	8.8603e-05	4.8415e-09	6.9581e-05	1.2734	0.10144	1659	29	6.4462e-05	2.5678e-08	0.00016024	0.40227	0.34374
8:40417433:41718356	1110	2598	50	5.2601e-05	4.6807e-09	6.8416e-05	0.76885	0.22099	2561	29	9.5219e-05	2.7645e-08	0.00016627	0.57269	0.28343
8:41719750:42501174	1111	733	38	3.6153e-05	2.8426e-09	5.3316e-05	0.6781	0.24886	718	29	0.00034838	2.2006e-08	0.00014834	2.3485	0.0094253
8:42501717:49028667	1112	2101	50	4.3345e-05	4.6043e-09	6.7855e-05	0.63879	0.26148	2045	29	7.0297e-05	2.7134e-08	0.00016473	0.42675	0.33478
8:49038732:52156842	1113	4524	50	6.7156e-05	4.8008e-09	6.9288e-05	0.96923	0.16622	4445	29	-1.0684e-05	2.5432e-08	0.00015947	0	0.5
8:52157415:54115712	1114	3419	50	3.7571e-05	4.5566e-09	6.7503e-05	0.55659	0.2889	3362	29	4.247e-05	2.6545e-08	0.00016293	0.26067	0.39717
8:54116775:55914038	1115	2840	50	7.8304e-05	4.8929e-09	6.9949e-05	1.1194	0.13148	2776	29	0.00019578	2.9766e-08	0.00017253	1.1348	0.12824
8:55914314:57653028	1116	2867	50	0.00011871	5.2179e-09	7.2235e-05	1.6434	0.050155	2810	29	0.00029579	3.1791e-08	0.0001783	1.659	0.048562
8:57655067:58674153	1117	2307	50	7.6353e-05	4.8597e-09	6.9712e-05	1.0953	0.1367	2268	29	4.3537e-05	2.6474e-08	0.00016271	0.26758	0.39451
8:58675131:59568410	1118	1580	50	3.3519e-05	4.5232e-09	6.7254e-05	0.49839	0.3091	1557	29	0.00015713	2.8915e-08	0.00017004	0.92404	0.17773
8:59570176:61809929	1119	3259	50	0.00016125	5.5777e-09	7.4684e-05	2.1592	0.015419	3200	29	8.9464e-05	2.7553e-08	0.00016599	0.53897	0.29495
8:61810694:63710298	1120	3231	50	8.8413e-05	4.9763e-09	7.0543e-05	1.2533	0.10504	3166	29	0.00014922	2.8804e-08	0.00016972	0.87919	0.18965
8:63711348:65193342	1121	2103	50	0.00011406	5.1881e-09	7.2028e-05	1.5836	0.056642	2063	29	0.00041771	3.4491e-08	0.00018572	2.2492	0.012251
8:65195953:66024947	1122	1029	50	0.00011217	3.6141e-09	6.0117e-05	1.8658	0.031032	1014	29	0.00038803	2.3956e-08	0.00015478	2.507	0.0060873
8:66025862:67192642	1123	1813	50	0.00020281	5.8781e-09	7.6669e-05	2.6453	0.0040807	1790	29	0.00018048	2.891e-08	0.00017003	1.0615	0.14424
8:67193708:69108839	1124	1922	50	0.00012517	5.2798e-09	7.2662e-05	1.7227	0.042476	1886	29	0.00015144	2.8834e-08	0.00016981	0.89184	0.18624
8:69111244:70003448	1125	1468	50	0.00012019	5.2387e-09	7.2379e-05	1.6606	0.048395	1446	29	0.00011282	2.8021e-08	0.0001674	0.67395	0.25017
8:70003607:72013005	1126	3256	50	0.00026428	6.4281e-09	8.0176e-05	3.2962	0.00049	3201	29	8.1404e-05	2.745e-08	0.00016568	0.49133	0.3116
8:72014069:72749564	1127	1442	50	1.6573e-05	4.3833e-09	6.6206e-05	0.25032	0.40117	1419	29	0.00010067	2.7749e-08	0.00016658	0.60432	0.27282
8:72751469:73423214	1128	1490	50	-1.2327e-05	3.8296e-09	6.1883e-05	0	0.5	1461	29	5.6847e-06	2.3323e-08	0.00015272	0.037223	0.48515
8:73423786:74996061	1129	2499	50	0.00016104	5.5759e-09	7.4672e-05	2.1567	0.015515	2457	29	0.00014412	2.8672e-08	0.00016933	0.8511	0.19736
8:74998868:76294909	1130	1923	50	5.1485e-05	4.6715e-09	6.8348e-05	0.75327	0.22564	1897	29	-8.5712e-06	2.549e-08	0.00015966	0	0.5
8:76295292:78015335	1131	2448	50	0.00013638	5.3723e-09	7.3296e-05	1.8607	0.031394	2394	29	3.547e-05	2.6416e-08	0.00016253	0.21823	0.41362
8:78015611:78632215	1132	1200	29	1.8378e-05	2.1181e-09	4.6023e-05	0.39931	0.34483	1179	29	-9.0257e-06	1.1029e-08	0.00010502	0	0.5
8:78632893:79831888	1133	2200	50	0.0001109	4.7018e-09	6.857e-05	1.6174	0.052896	2171	29	7.045e-05	2.3917e-08	0.00015465	0.45554	0.32436
8:79832211:80654655	1134	1107	50	4.5083e-05	3.784e-09	6.1514e-05	0.73289	0.23181	1084	29	0.00011311	2.2506e-08	0.00015002	0.75395	0.22544
8:80656206:81330540	1135	898	50	1.5766e-05	3.5676e-09	5.973e-05	0.26395	0.39591	884	29	9.7136e-05	2.2527e-08	0.00015009	0.64719	0.25875
8:81331077:83726996	1136	3972	50	0.00014167	5.416e-09	7.3594e-05	1.9251	0.027109	3877	29	0.00014928	2.8774e-08	0.00016963	0.88005	0.18941
8:83727741:85093121	1137	2673	50	0.00018322	5.759e-09	7.5888e-05	2.4143	0.0078818	2626	29	0.00015693	2.9003e-08	0.0001703	0.92146	0.17841
8:85094979:86979097	1138	1428	50	0.00017653	5.1753e-09	7.1939e-05	2.4539	0.0070663	1405	29	2.0271e-05	2.2609e-08	0.00015036	0.13481	0.44638
8:86990451:87562786	1139	1052	29	0.00013915	3.1222e-09	5.5877e-05	2.4904	0.0063808	1044	29	6.1333e-05	1.2758e-08	0.00011295	0.543	0.29356
8:87563878:89083319	1140	2460	50	0.00013338	5.3475e-09	7.3127e-05	1.824	0.03408	2405	29	0.00029051	3.1749e-08	0.00017818	1.6304	0.051507
8:89083979:90605445	1141	2396	50	9.7941e-05	5.055e-09	7.1098e-05	1.3775	0.084172	2358	29	0.00016179	2.9046e-08	0.00017043	0.94934	0.17122
8:90607207:92342283	1142	2080	50	5.1387e-05	4.6707e-09	6.8342e-05	0.75191	0.22605	2047	29	0.00033895	3.2747e-08	0.00018096	1.873	0.030532
8:92344138:94269630	1143	1971	50	0.00026498	6.4339e-09	8.0212e-05	3.3035	0.00047746	1938	29	0.00021151	3.018e-08	0.00017372	1.2175	0.11171
8:94272436:95810190	1144	2237	50	0.00015636	5.5373e-09	7.4413e-05	2.1013	0.017807	2205	29	7.8695e-06	2.5843e-08	0.00016076	0.048952	0.48048
8:95810772:96533604	1145	1367	50	3.4485e-05	4.5311e-09	6.7314e-05	0.51231	0.30422	1347	29	0.00016515	2.9114e-08	0.00017063	0.96791	0.16654
8:96534326:97318660	1146	1322	50	6.2765e-05	4.7646e-09	6.9026e-05	0.9093	0.1816	1296	29	-1.1436e-05	2.5421e-08	0.00015944	0	0.5
8:97320605:98867870	1147	2322	50	2.6257e-05	4.4632e-09	6.6807e-05	0.39303	0.34715	2299	29	3.7356e-05	2.6442e-08	0.00016261	0.22973	0.40915
8:98869940:101450242	1148	2556	50	4.3648e-05	4.6068e-09	6.7873e-05	0.64308	0.26009	2511	29	7.337e-05	2.7175e-08	0.00016485	0.44507	0.32813
8:101451169:102937063	1149	2196	50	0.00010391	5.1042e-09	7.1444e-05	1.4544	0.07292	2166	29	9.5542e-05	2.7686e-08	0.00016639	0.5742	0.28291
8:102944509:103730879	1150	1447	50	5.7616e-06	4.294e-09	6.5529e-05	0.087924	0.46497	1433	29	3.7628e-06	2.5737e-08	0.00016043	0.023455	0.49064
8:103731086:103969356	1151	410	28	2.6912e-05	1.7213e-09	4.1489e-05	0.64864	0.25828	404	28	0.00010654	1.052e-08	0.00010257	1.0388	0.14945
8:103970185:105389708	1152	3120	50	0.00015466	5.5232e-09	7.4318e-05	2.0811	0.018714	3067	29	0.00051064	3.642e-08	0.00019084	2.6758	0.0037281
8:105391381:107409808	1153	3140	50	0.00015705	5.5429e-09	7.4451e-05	2.1094	0.017455	3082	29	0.00022055	3.0269e-08	0.00017398	1.2677	0.10246
8:107410067:108108114	1154	1165	47	8.7708e-05	3.4634e-09	5.8851e-05	1.4904	0.068066	1149	29	0.0001308	1.8841e-08	0.00013726	0.9529	0.17032
8:108115161:108646193	1155	979	46	6.3889e-06	2.5291e-09	5.0291e-05	0.12704	0.44945	963	29	0.00010633	1.6631e-08	0.00012896	0.82447	0.20484
8:108646968:110761074	1156	3436	50	4.277e-05	4.5995e-09	6.782e-05	0.63065	0.26414	3399	29	0.00021765	3.0253e-08	0.00017393	1.2513	0.10541
8:110761776:112611637	1157	1869	50	7.0267e-05	4.5453e-09	6.7419e-05	1.0422	0.14865	1845	29	0.0001183	2.6204e-08	0.00016188	0.73078	0.23246
8:112612842:114393054	1158	2503	50	0.00012389	4.7324e-09	6.8792e-05	1.801	0.035854	2427	29	0.00026654	2.7563e-08	0.00016602	1.6054	0.054199
8:114394256:116095059	1159	3300	50	0.00010284	5.0784e-09	7.1263e-05	1.4431	0.074499	3244	29	7.0741e-05	2.7049e-08	0.00016447	0.43012	0.33355
8:116095815:117130004	1160	980	50	5.0124e-05	3.6724e-09	6.06e-05	0.82712	0.20408	962	29	0.00017439	2.2953e-08	0.0001515	1.1511	0.12485
8:117131947:118622352	1161	1923	50	0.00011768	5.218e-09	7.2235e-05	1.6291	0.051641	1891	29	0.00011529	2.8074e-08	0.00016755	0.68811	0.24569
8:118623844:120216957	1162	2457	50	0.00014988	5.4838e-09	7.4052e-05	2.024	0.021487	2408	29	7.5713e-05	2.7255e-08	0.00016509	0.45861	0.32326
8:120217356:121767384	1163	2535	50	9.5618e-05	5.0358e-09	7.0963e-05	1.3474	0.088921	2488	29	8.848e-05	2.7495e-08	0.00016582	0.5336	0.29681
8:121770585:123545992	1164	2877	50	8.5328e-05	4.9509e-09	7.0362e-05	1.2127	0.11262	2835	29	9.7998e-05	2.7706e-08	0.00016645	0.58876	0.27801
8:123547148:124483938	1165	1354	50	7.4291e-05	4.8597e-09	6.9712e-05	1.0657	0.14328	1329	29	8.8879e-05	2.7507e-08	0.00016585	0.53589	0.29602
8:124486753:125247268	1166	1385	50	5.146e-05	4.6713e-09	6.8347e-05	0.75293	0.22575	1358	29	0.00010838	2.7948e-08	0.00016718	0.64829	0.2584
8:125248576:126268046	1167	1873	50	4.6214e-05	4.628e-09	6.8029e-05	0.67933	0.24846	1842	29	9.9992e-05	2.7733e-08	0.00016653	0.60043	0.27411
8:126269921:127434945	1168	2000	50	7.3255e-05	4.8512e-09	6.965e-05	1.0518	0.14646	1966	29	8.9955e-05	2.7556e-08	0.000166	0.5419	0.29394
8:127436003:128162974	1169	1330	50	4.9374e-05	4.654e-09	6.8221e-05	0.72374	0.23461	1303	29	0.00012015	2.8166e-08	0.00016783	0.71593	0.23702
8:128166556:128542444	1170	796	50	-2.9751e-05	3.3027e-09	5.7469e-05	0	0.5	766	29	5.1696e-05	2.1682e-08	0.00014725	0.35108	0.36276
8:128543956:129297518	1171	1433	50	1.7852e-05	4.3938e-09	6.6286e-05	0.26931	0.39384	1406	29	0.00017197	2.9222e-08	0.00017094	1.006	0.1572
8:129297807:130379330	1172	1831	50	4.8895e-05	4.6501e-09	6.8192e-05	0.71702	0.23668	1806	29	9.9322e-05	2.7726e-08	0.00016651	0.59648	0.27543
8:130380171:130812339	1173	873	50	6.5531e-05	3.2294e-09	5.6828e-05	1.1531	0.12443	860	29	0.00010237	1.8031e-08	0.00013428	0.76235	0.22292
8:130814803:131553214	1174	1219	50	0.00014996	4.7174e-09	6.8684e-05	2.1833	0.014508	1207	29	0.00014423	2.3825e-08	0.00015435	0.9344	0.17505
8:131553327:132358990	1175	1683	50	5.6141e-05	4.7099e-09	6.8629e-05	0.81805	0.20667	1650	29	6.131e-05	2.6947e-08	0.00016415	0.37349	0.35439
8:132359241:133454722	1176	2268	50	0.0001397	5.3998e-09	7.3483e-05	1.9012	0.028639	2233	29	0.00012875	2.8369e-08	0.00016843	0.76439	0.22232
8:133455530:134566686	1177	2313	50	0.0001431	5.4278e-09	7.3673e-05	1.9423	0.026048	2269	29	0.00013552	2.8483e-08	0.00016877	0.80298	0.21099
8:134567348:135269827	1178	1743	50	7.3016e-05	4.8492e-09	6.9636e-05	1.0485	0.1472	1702	29	1.0967e-05	2.5888e-08	0.0001609	0.068164	0.47283
8:135270868:136209239	1179	1908	50	0.00012681	5.2933e-09	7.2755e-05	1.7429	0.040675	1888	29	0.00018555	2.9531e-08	0.00017185	1.0798	0.14012
8:136209325:137306730	1180	2144	50	0.00012883	5.31e-09	7.287e-05	1.7679	0.038537	2113	29	0.00034231	3.2944e-08	0.0001815	1.8859	0.029652
8:137307361:138223632	1181	1629	50	6.0649e-05	4.0657e-09	6.3763e-05	0.95116	0.17076	1603	29	0.00020803	2.5688e-08	0.00016028	1.2979	0.097157
8:138224181:139194661	1182	2455	50	-2.3527e-05	4.0522e-09	6.3657e-05	0	0.5	2410	29	5.401e-05	2.676e-08	0.00016358	0.33017	0.37064
8:139195331:140093896	1183	1585	50	8.4911e-05	4.9474e-09	7.0338e-05	1.2072	0.11368	1553	29	-1.4955e-06	2.5639e-08	0.00016012	0	0.5
8:140094627:141355502	1184	2552	50	5.3434e-05	4.6876e-09	6.8466e-05	0.78045	0.21756	2495	29	8.2762e-06	2.5839e-08	0.00016074	0.051487	0.47947
8:141358681:143750205	1185	4400	50	0.00038376	7.4146e-09	8.6108e-05	4.4568	4.1603e-06	4308	29	0.00027883	3.1507e-08	0.0001775	1.5709	0.058106
8:143750619:146303789	1186	3509	50	0.0003788	7.3736e-09	8.587e-05	4.4114	5.1364e-06	3446	29	0.00016012	2.9027e-08	0.00017037	0.93983	0.17365
9:10469:342501	1187	419	25	1.0858e-05	2.243e-09	4.7361e-05	0.22925	0.40934	408	25	-8.1179e-06	1.2253e-08	0.00011069	0	0.5
9:342841:1006606	1188	1899	50	1.2539e-05	4.35e-09	6.5954e-05	0.19012	0.42461	1854	29	8.2252e-05	2.7367e-08	0.00016543	0.4972	0.30952
9:1007923:1792147	1189	2082	50	7.1395e-05	4.8358e-09	6.954e-05	1.0267	0.15229	2036	29	0.00084853	4.356e-08	0.00020871	4.0656	2.3955e-05
9:1792277:2665240	1190	2195	50	6.4864e-05	4.7819e-09	6.9151e-05	0.938	0.17412	2143	29	0.00013144	2.8395e-08	0.00016851	0.78002	0.21769
9:2666964:3348816	1191	1245	50	3.0374e-05	4.4972e-09	6.7061e-05	0.45293	0.3253	1216	29	0.00016801	2.915e-08	0.00017073	0.98406	0.16254
9:3349487:4378727	1192	2007	50	0.0002041	5.9313e-09	7.7015e-05	2.6501	0.0040236	1966	29	0.00037531	3.3478e-08	0.00018297	2.0512	0.020122
9:4380096:4590305	1193	445	42	3.5594e-05	3.1016e-09	5.5692e-05	0.63912	0.26137	437	29	0.0001511	1.9613e-08	0.00014005	1.0789	0.14031
9:4591655:5273194	1194	1320	50	2.9176e-05	4.4873e-09	6.6987e-05	0.43554	0.33159	1297	29	0.00012197	2.8196e-08	0.00016792	0.72638	0.2338
9:5273896:6144065	1195	1359	50	3.7072e-05	4.5525e-09	6.7472e-05	0.54945	0.29135	1337	29	0.00010985	2.7973e-08	0.00016725	0.65683	0.25565
9:6144333:7232230	1196	2301	50	0.00022437	6.0987e-09	7.8094e-05	2.873	0.0020328	2244	29	0.00013658	2.8549e-08	0.00016897	0.80833	0.20945
9:7232510:7757891	1197	1437	50	1.1331e-05	4.34e-09	6.5879e-05	0.172	0.43172	1410	29	0.00010225	2.7775e-08	0.00016666	0.61351	0.26977
9:7758579:8235898	1198	1025	50	8.6643e-05	4.9617e-09	7.0439e-05	1.23	0.10934	1002	29	7.3691e-05	2.722e-08	0.00016498	0.44665	0.32756
9:8236122:9374664	1199	2721	50	0.00016146	5.5793e-09	7.4695e-05	2.1615	0.015327	2666	29	0.00010951	2.7964e-08	0.00016723	0.65484	0.25629
9:9375194:9793342	1200	1063	50	0.00010333	4.8268e-09	6.9475e-05	1.4873	0.068468	1046	29	0.0001791	2.7479e-08	0.00016577	1.0804	0.13997
9:9793846:10358286	1201	1335	50	0.00014657	5.4564e-09	7.3867e-05	1.9842	0.023619	1301	29	9.3744e-05	2.7634e-08	0.00016624	0.56392	0.2864
9:10358672:10879071	1202	1254	50	9.4632e-05	5.0277e-09	7.0906e-05	1.3346	0.091002	1232	29	0.00010184	2.7816e-08	0.00016678	0.6106	0.27073
9:10879188:11616822	1203	1821	50	7.3625e-05	4.3516e-09	6.5967e-05	1.1161	0.13219	1791	29	0.00011728	2.4759e-08	0.00015735	0.74536	0.22803
9:11617265:11883868	1204	816	23	5.6503e-05	2.0841e-09	4.5652e-05	1.2377	0.10791	805	23	5.3697e-05	1.024e-08	0.00010119	0.53065	0.29783
9:11884425:12274220	1205	773	38	8.643e-05	3.1722e-09	5.6322e-05	1.5346	0.062446	754	29	0.00011585	1.6777e-08	0.00012953	0.89443	0.18555
9:12274774:12778224	1206	1229	50	5.7728e-05	4.0075e-09	6.3305e-05	0.91191	0.18091	1192	29	0.0001036	2.306e-08	0.00015185	0.68224	0.24754
9:12780295:13797055	1207	1713	50	3.674e-05	4.5497e-09	6.7452e-05	0.54469	0.29298	1681	29	6.3927e-05	2.6978e-08	0.00016425	0.38921	0.34856
9:13797496:14712257	1208	1846	50	0.0001371	5.3782e-09	7.3336e-05	1.8694	0.030782	1818	29	0.00011708	2.8102e-08	0.00016764	0.69841	0.24246
9:14714681:16054406	1209	2499	50	8.7506e-05	4.9688e-09	7.049e-05	1.2414	0.10723	2453	29	7.6089e-05	2.7284e-08	0.00016518	0.46064	0.32253
9:16056127:16833797	1210	1619	50	0.00011783	5.2192e-09	7.2244e-05	1.631	0.051441	1584	29	0.00014659	2.872e-08	0.00016947	0.865	0.19352
9:16836011:17627988	1211	1745	50	9.5083e-05	5.0314e-09	7.0932e-05	1.3405	0.090046	1711	29	-2.18e-05	2.5217e-08	0.0001588	0	0.5
9:17628726:18659920	1212	2180	50	4.2093e-05	4.5939e-09	6.7779e-05	0.62104	0.26729	2123	29	9.2652e-05	2.7595e-08	0.00016612	0.55775	0.28851
9:18660695:19129349	1213	1171	50	1.401e-06	4.258e-09	6.5253e-05	0.021471	0.49144	1147	29	0.0001796	2.9394e-08	0.00017145	1.0476	0.14742
9:19130209:19455288	1214	543	34	2.3582e-05	2.4074e-09	4.9066e-05	0.48063	0.31539	529	29	3.6812e-05	1.3558e-08	0.00011644	0.31614	0.37595
9:19456098:20324812	1215	1636	50	0.00014117	5.4118e-09	7.3565e-05	1.9189	0.027497	1608	29	0.00025857	3.1056e-08	0.00017623	1.4673	0.07115
9:20324848:21549638	1216	1704	50	0.0001239	5.2693e-09	7.259e-05	1.7068	0.043925	1678	29	0.00018717	2.9553e-08	0.00017191	1.0888	0.13813
9:21550959:22968575	1217	2246	50	5.8473e-05	4.7292e-09	6.8769e-05	0.85029	0.19758	2190	29	0.00014397	2.8676e-08	0.00016934	0.85019	0.19761
9:22968789:24154728	1218	1483	50	0.00055537	8.8227e-09	9.3929e-05	5.9126	1.6834e-09	1456	29	0.00028024	3.1553e-08	0.00017763	1.5777	0.057321
9:24155142:25425160	1219	1758	50	8.157e-05	4.9113e-09	7.0081e-05	1.1639	0.12222	1732	29	0.00012468	2.821e-08	0.00016796	0.74236	0.22894
9:25425511:26317104	1220	1498	50	5.8595e-05	4.7302e-09	6.8776e-05	0.85197	0.19711	1468	29	0.0001884	2.9577e-08	0.00017198	1.0955	0.13666
9:26317973:27335346	1221	1960	50	5.7938e-05	4.7247e-09	6.8737e-05	0.84289	0.19964	1920	29	0.00016415	2.9067e-08	0.00017049	0.96278	0.16783
9:27336207:28252383	1222	1709	50	8.7072e-05	4.9653e-09	7.0465e-05	1.2357	0.10829	1681	29	0.00021333	3.0117e-08	0.00017354	1.2293	0.10949
9:28253887:29622939	1223	3266	50	9.3888e-05	5.0215e-09	7.0863e-05	1.3249	0.092596	3214	29	0.00013938	2.8559e-08	0.00016899	0.82477	0.20475
9:29623053:30819576	1224	2072	50	2.6083e-05	4.4618e-09	6.6796e-05	0.39049	0.34809	2039	29	0.00010644	2.7888e-08	0.000167	0.63738	0.26194
9:30821676:31836697	1225	2091	50	7.7344e-05	4.8849e-09	6.9892e-05	1.1066	0.13423	2057	29	8.7309e-05	2.7505e-08	0.00016585	0.52645	0.29929
9:31837040:32249649	1226	1270	30	3.3202e-05	2.028e-09	4.5033e-05	0.73729	0.23047	1232	29	5.6996e-05	1.1083e-08	0.00010527	0.54141	0.29411
9:32250247:33186788	1227	1813	50	5.3017e-05	4.6841e-09	6.8441e-05	0.77464	0.21928	1785	29	9.7719e-05	2.7704e-08	0.00016644	0.5871	0.27857
9:33187897:34769004	1228	2637	50	8.1249e-05	4.9172e-09	7.0123e-05	1.1587	0.12329	2593	29	0.00048865	3.5834e-08	0.0001893	2.5814	0.0049201
9:34771534:36712124	1229	2391	50	0.0001553	5.5285e-09	7.4354e-05	2.0886	0.018371	2357	29	0.0001315	2.8453e-08	0.00016868	0.77956	0.21782
9:36714252:37678932	1230	1695	50	6.8402e-05	4.8111e-09	6.9362e-05	0.98615	0.16203	1671	29	8.201e-05	2.7371e-08	0.00016544	0.4957	0.31005
9:37679713:42220384	1231	1985	50	6.0597e-05	4.7467e-09	6.8896e-05	0.87954	0.18955	1971	29	6.0483e-05	2.6924e-08	0.00016408	0.36861	0.35621
9:42230898:65637951	1232	23	4	2.7176e-05	3.4074e-10	1.8459e-05	1.4722	0.070482	22	4	6.4063e-05	1.2865e-09	3.5868e-05	1.7861	0.037043
9:65712162:69576440	1233	12	2	2.7024e-05	2.5473e-10	1.596e-05	1.6932	0.04521	12	2	6.5393e-05	8.4215e-10	2.902e-05	2.2534	0.012118
9:69576527:71968825	1234	1521	50	0.00013088	5.3269e-09	7.2986e-05	1.7932	0.03647	1501	29	0.00013117	2.8408e-08	0.00016855	0.77825	0.21821
9:71969482:73398448	1235	2413	50	0.00014721	5.4618e-09	7.3904e-05	1.992	0.023187	2393	29	9.7097e-05	2.768e-08	0.00016637	0.58361	0.27974
9:73399750:73916072	1236	1086	46	5.9336e-05	3.3655e-09	5.8013e-05	1.0228	0.1532	1075	29	0.00012537	1.9666e-08	0.00014024	0.89402	0.18566
9:73916583:74600739	1237	835	50	4.0007e-05	3.5379e-09	5.948e-05	0.67262	0.25059	830	29	3.0372e-05	1.9762e-08	0.00014058	0.21606	0.41447
9:74600822:75517582	1238	1581	50	9.907e-05	4.7149e-09	6.8665e-05	1.4428	0.074539	1564	29	0.00035334	3.0619e-08	0.00017498	2.0193	0.021727
9:75519251:76785168	1239	1506	50	0.00012781	4.9436e-09	7.0311e-05	1.8178	0.034549	1487	29	4.9051e-05	2.4401e-08	0.00015621	0.31401	0.37676
9:76786297:78214833	1240	2412	50	0.00017916	5.7254e-09	7.5667e-05	2.3677	0.0089497	2364	29	0.00027067	3.1305e-08	0.00017693	1.5298	0.063031
9:78215299:78900183	1241	1532	50	3.2905e-05	4.5181e-09	6.7217e-05	0.48954	0.31223	1484	29	9.2745e-05	2.7581e-08	0.00016608	0.55845	0.28827
9:78901112:81064897	1242	3802	50	9.2686e-05	5.0116e-09	7.0793e-05	1.3093	0.095222	3734	29	0.00015258	2.8847e-08	0.00016984	0.89838	0.18449
9:81066078:81860861	1243	1219	50	0.00012481	5.2768e-09	7.2641e-05	1.7181	0.042886	1197	29	0.0002354	3.0583e-08	0.00017488	1.3461	0.089138
9:81863722:82348771	1244	743	48	4.3796e-05	3.0842e-09	5.5536e-05	0.78861	0.21517	737	29	0.00014157	1.9107e-08	0.00013823	1.0242	0.15287
9:82349606:83041982	1245	1345	50	6.5381e-05	4.7862e-09	6.9182e-05	0.94505	0.17232	1327	29	0.00025509	3.1003e-08	0.00017608	1.4487	0.073705
9:83043376:83455568	1246	1279	39	8.9987e-05	3.0144e-09	5.4904e-05	1.639	0.050608	1262	29	7.252e-05	1.4863e-08	0.00012191	0.59484	0.27597
9:83455867:84388566	1247	1856	50	9.5727e-05	5.0367e-09	7.097e-05	1.3488	0.088694	1837	29	0.00012891	2.8329e-08	0.00016831	0.76589	0.22187
9:84389168:86180165	1248	2367	50	9.1873e-05	5.0049e-09	7.0745e-05	1.2986	0.097033	2324	29	2.187e-05	2.6129e-08	0.00016165	0.13529	0.44619
9:86181461:87571563	1249	2239	50	0.00011713	5.2134e-09	7.2204e-05	1.6223	0.052374	2204	29	5.6159e-05	2.6857e-08	0.00016388	0.34268	0.36592
9:87571959:87811640	1250	419	27	2.64e-05	1.7086e-09	4.1336e-05	0.63867	0.26152	412	27	0.000165	1.1898e-08	0.00010908	1.5126	0.065184
9:87813612:88867151	1251	1259	50	8.2421e-05	4.7905e-09	6.9213e-05	1.1908	0.11686	1236	29	0.00010793	2.6942e-08	0.00016414	0.65754	0.25542
9:88869630:89948499	1252	1735	50	8.2268e-05	4.9256e-09	7.0183e-05	1.1722	0.12056	1699	29	4.4603e-05	2.6604e-08	0.00016311	0.27346	0.39225
9:89949778:90198251	1253	675	36	0.00012118	3.4332e-09	5.8594e-05	2.0682	0.019311	671	29	0.00032198	2.0939e-08	0.0001447	2.2251	0.013038
9:90198375:90893610	1254	1256	50	3.3302e-05	4.5214e-09	6.7241e-05	0.49527	0.31021	1238	29	6.7094e-05	2.7063e-08	0.00016451	0.40785	0.34169
9:90893774:91608628	1255	1450	50	3.069e-05	3.844e-09	6.2e-05	0.495	0.3103	1428	29	4.3674e-05	2.2111e-08	0.0001487	0.29371	0.38449
9:91610543:92342927	1256	1297	50	0.00016942	5.645e-09	7.5134e-05	2.2549	0.01207	1275	29	2.4745e-05	2.621e-08	0.00016189	0.15285	0.43926
9:92443570:93441674	1257	1699	50	1.706e-05	4.3873e-09	6.6236e-05	0.25755	0.39838	1671	29	4.4672e-05	2.6584e-08	0.00016305	0.27398	0.39205
9:93442205:94163515	1258	1346	50	5.8545e-05	4.7297e-09	6.8773e-05	0.85127	0.19731	1330	29	0.00010678	2.7873e-08	0.00016695	0.63961	0.26121
9:94164373:95854872	1259	2497	50	9.6954e-05	5.0468e-09	7.1041e-05	1.3648	0.086163	2475	29	7.4971e-05	2.7251e-08	0.00016508	0.45415	0.32486
9:95855100:97719592	1260	3205	50	0.00016574	5.6147e-09	7.4931e-05	2.2119	0.013485	3165	29	0.00011918	2.8153e-08	0.00016779	0.7103	0.23876
9:97720818:98889276	1261	1673	50	0.00020337	5.9254e-09	7.6976e-05	2.642	0.0041209	1649	29	0.00012575	2.8313e-08	0.00016826	0.74736	0.22742
9:98891743:100917602	1262	2313	50	9.6564e-05	5.0436e-09	7.1018e-05	1.3597	0.086962	2280	29	8.0516e-05	2.7357e-08	0.0001654	0.4868	0.3132
9:100919318:101473404	1263	1353	50	6.8327e-05	4.8105e-09	6.9358e-05	0.98514	0.16228	1339	29	5.6002e-05	2.6834e-08	0.00016381	0.34187	0.36623
9:101474837:103543692	1264	2516	50	6.7884e-05	4.8069e-09	6.9331e-05	0.97913	0.16376	2474	29	0.00024353	3.0779e-08	0.00017544	1.3881	0.082551
9:103544757:103969076	1265	729	29	2.1538e-05	1.8639e-09	4.3173e-05	0.49889	0.30893	717	29	2.8198e-05	1.016e-08	0.0001008	0.27975	0.38984
9:103969339:104552711	1266	1127	50	0.00010799	4.1413e-09	6.4353e-05	1.6781	0.046661	1099	29	0.0002248	2.3899e-08	0.00015459	1.4541	0.072952
9:104553938:105041375	1267	1182	50	8.0791e-05	3.9169e-09	6.2585e-05	1.2909	0.098369	1167	29	0.00015054	2.2426e-08	0.00014975	1.0053	0.15738
9:105041756:105743445	1268	1890	50	1.9381e-05	3.7081e-09	6.0894e-05	0.31827	0.37514	1863	29	8.2595e-05	2.2675e-08	0.00015058	0.54851	0.29167
9:105744075:106487777	1269	1635	50	1.7579e-05	3.9827e-09	6.3109e-05	0.27855	0.3903	1611	29	0.0002393	2.7799e-08	0.00016673	1.4352	0.075609
9:106488291:107545903	1270	2091	50	2.6774e-05	4.459e-09	6.6775e-05	0.40096	0.34422	2050	29	1.0535e-05	2.5829e-08	0.00016071	0.065555	0.47387
9:107546901:108751162	1271	2166	50	0.00011236	5.174e-09	7.193e-05	1.562	0.059144	2128	29	0.00011929	2.8157e-08	0.0001678	0.7109	0.23857
9:108754828:109972524	1272	1605	50	9.039e-05	4.9926e-09	7.0659e-05	1.2793	0.1004	1589	29	0.00026429	3.115e-08	0.00017649	1.4974	0.067139
9:109974206:111137001	1273	2332	50	3.9126e-05	4.5694e-09	6.7598e-05	0.5788	0.28136	2300	29	3.819e-05	2.6462e-08	0.00016267	0.23477	0.40719
9:111138232:111997222	1274	2009	50	0.00011085	5.1615e-09	7.1844e-05	1.5429	0.06143	1977	29	0.00027007	3.1325e-08	0.00017699	1.5259	0.063514
9:112001473:112593531	1275	1203	50	5.1937e-05	4.0023e-09	6.3264e-05	0.82096	0.20583	1194	29	1.6888e-05	2.1678e-08	0.00014723	0.1147	0.45434
9:112594858:113255402	1276	1338	50	1.9341e-05	4.4061e-09	6.6378e-05	0.29137	0.38538	1315	29	9.0034e-05	2.7528e-08	0.00016592	0.54265	0.29369
9:113255544:114077164	1277	1813	50	2.6638e-05	4.4663e-09	6.6831e-05	0.39859	0.3451	1793	29	0.00016766	2.9144e-08	0.00017072	0.98209	0.16303
9:114078103:114828332	1278	1365	50	0.0001042	5.0981e-09	7.1401e-05	1.4593	0.072235	1350	29	0.00021058	2.9987e-08	0.00017317	1.2161	0.11198
9:114830330:115391053	1279	1016	33	8.4094e-05	3.0764e-09	5.5465e-05	1.5162	0.064739	1002	29	4.2838e-05	1.482e-08	0.00012174	0.35189	0.36246
9:115393806:116148630	1280	1453	50	7.7084e-05	4.8828e-09	6.9877e-05	1.1031	0.13498	1432	29	7.6229e-05	2.7265e-08	0.00016512	0.46165	0.32217
9:116149967:117306807	1281	2086	50	4.5555e-05	4.6225e-09	6.7989e-05	0.67004	0.25142	2051	29	2.7847e-05	2.6252e-08	0.00016202	0.17187	0.43177
9:117307880:118569429	1282	2527	50	7.9981e-05	4.8982e-09	6.9987e-05	1.1428	0.12656	2487	29	9.3839e-05	2.7572e-08	0.00016605	0.56513	0.28599
9:118570426:120030166	1283	2370	50	9.768e-05	5.0528e-09	7.1083e-05	1.3742	0.084695	2326	29	4.2283e-05	2.6548e-08	0.00016294	0.25951	0.39762
9:120030269:121008844	1284	1663	50	0.00018124	5.7341e-09	7.5724e-05	2.3934	0.0083455	1629	29	0.00013425	2.8423e-08	0.00016859	0.79633	0.21292
9:121009165:121318886	1285	618	23	7.9382e-05	2.1028e-09	4.5856e-05	1.7311	0.041717	607	22	0.00026043	1.3532e-08	0.00011633	2.2388	0.012586
9:121319662:122258204	1286	1412	50	8.2739e-05	4.9295e-09	7.021e-05	1.1784	0.11931	1395	29	0.00023028	3.0443e-08	0.00017448	1.3198	0.093449
9:122258577:124870612	1287	3137	50	0.00015963	5.5642e-09	7.4594e-05	2.14	0.016178	3094	29	0.00019983	2.9817e-08	0.00017268	1.1572	0.12359
9:124871322:125542861	1288	1119	50	0.00011479	4.8702e-09	6.9787e-05	1.6448	0.050001	1107	29	0.00015854	2.6746e-08	0.00016354	0.96942	0.16617
9:125545194:126926376	1289	1525	50	0.00010884	5.1449e-09	7.1728e-05	1.5174	0.064587	1496	29	8.791e-05	2.7494e-08	0.00016581	0.53017	0.298
9:126927204:128926989	1290	2104	50	8.9138e-05	4.9823e-09	7.0585e-05	1.2628	0.10332	2062	29	7.65e-05	2.7279e-08	0.00016516	0.46317	0.32162
9:128927088:129477470	1291	1099	50	6.9038e-05	4.8164e-09	6.94e-05	0.99478	0.15992	1087	29	0.00013471	2.8464e-08	0.00016871	0.79843	0.21231
9:129477886:131429495	1292	1931	50	0.00011751	5.2165e-09	7.2225e-05	1.6269	0.051875	1892	29	7.1517e-05	2.716e-08	0.0001648	0.43396	0.33216
9:131430602:132891863	1293	2080	50	0.0001367	5.375e-09	7.3314e-05	1.8646	0.031118	2042	29	0.00025155	3.096e-08	0.00017596	1.4296	0.076415
9:132895131:133640777	1294	1149	50	6.3101e-05	4.7674e-09	6.9046e-05	0.9139	0.18038	1126	29	7.3928e-06	2.5822e-08	0.00016069	0.046006	0.48165
9:133642918:134639655	1295	1562	50	6.8106e-05	4.8087e-09	6.9345e-05	0.98214	0.16302	1553	29	0.00016512	2.908e-08	0.00017053	0.96827	0.16646
9:134640928:135401279	1296	1158	50	0.00023609	6.1955e-09	7.8711e-05	2.9995	0.0013522	1141	29	0.00017431	2.9308e-08	0.00017119	1.0182	0.1543
9:135401721:136417159	1297	1945	50	0.00012734	5.2977e-09	7.2785e-05	1.7496	0.040096	1906	29	0.00015609	2.8924e-08	0.00017007	0.91779	0.17937
9:136429816:136979539	1298	1290	50	8.162e-05	4.9202e-09	7.0144e-05	1.1636	0.12229	1262	29	1.5352e-05	2.5993e-08	0.00016122	0.09522	0.46207
9:136979744:137928846	1299	1965	50	3.0774e-05	4.5005e-09	6.7086e-05	0.45872	0.32322	1935	29	0.00017278	2.9248e-08	0.00017102	1.0103	0.15618
9:137929853:138817142	1300	1950	50	5.793e-05	4.7247e-09	6.8736e-05	0.84278	0.19968	1913	29	0.00018751	2.9556e-08	0.00017192	1.0907	0.13771
9:138817178:141146684	1301	2982	50	0.00013079	5.3262e-09	7.2981e-05	1.7921	0.036556	2942	29	0.0001044	2.7854e-08	0.00016689	0.62552	0.26581
10:60969:747115	1302	557	33	8.032e-05	3.6236e-09	6.0197e-05	1.3343	0.091055	555	29	0.00013351	2.0456e-08	0.00014302	0.93346	0.17529
10:747772:1330771	1303	1153	50	0.00013356	5.349e-09	7.3137e-05	1.8261	0.033914	1133	29	-2.8949e-05	2.5083e-08	0.00015837	0	0.5
10:1331955:1609370	1304	718	50	0.00011178	4.164e-09	6.4529e-05	1.7322	0.041621	705	29	9.6703e-05	2.1088e-08	0.00014522	0.66592	0.25273
10:1610839:2104472	1305	1389	50	4.9134e-06	4.287e-09	6.5475e-05	0.075043	0.47009	1367	29	-5.405e-05	2.4541e-08	0.00015666	0	0.5
10:2106418:3143283	1306	2519	50	2.8756e-05	4.4838e-09	6.6961e-05	0.42944	0.3338	2473	29	6.7566e-05	2.7074e-08	0.00016454	0.41063	0.34067
10:3144251:3785605	1307	1639	50	8.5511e-05	4.9524e-09	7.0373e-05	1.2151	0.11216	1608	29	0.00013029	2.8399e-08	0.00016852	0.77312	0.21973
10:3786476:5358542	1308	3746	50	0.00021712	6.0388e-09	7.771e-05	2.794	0.0026033	3676	29	3.6942e-05	2.6459e-08	0.00016266	0.22711	0.41017
10:5359010:6316910	1309	2071	50	0.00010457	5.1097e-09	7.1482e-05	1.4629	0.071749	2034	29	0.00013083	2.8419e-08	0.00016858	0.77606	0.21886
10:6318458:7639684	1310	2998	50	4.2624e-05	4.5983e-09	6.7811e-05	0.62857	0.26481	2953	29	1.9846e-05	2.608e-08	0.00016149	0.12289	0.4511
10:7639932:9432277	1311	4103	50	8.3178e-05	4.9331e-09	7.0236e-05	1.1843	0.11816	4034	29	0.00011368	2.803e-08	0.00016742	0.67898	0.24857
10:9433090:10540465	1312	1958	50	0.00012557	5.283e-09	7.2685e-05	1.7276	0.042033	1930	29	0.00032461	3.2436e-08	0.0001801	1.8024	0.035744
10:10542217:12092029	1313	3121	50	0.00013654	5.3736e-09	7.3305e-05	1.8626	0.031261	3075	29	0.00028518	3.159e-08	0.00017773	1.6045	0.054302
10:12092208:12798954	1314	1462	50	6.4035e-05	4.7751e-09	6.9102e-05	0.92667	0.17705	1433	29	0.00015303	2.8845e-08	0.00016984	0.90104	0.18378
10:12799286:13718384	1315	2146	50	5.7811e-05	4.7237e-09	6.8729e-05	0.84115	0.20013	2113	29	0.00012732	2.8326e-08	0.0001683	0.75651	0.22467
10:13719970:14411956	1316	1667	50	7.942e-05	4.9021e-09	7.0015e-05	1.1343	0.12833	1642	29	5.9986e-05	2.6913e-08	0.00016405	0.36565	0.35731
10:14412084:15303527	1317	1913	50	4.042e-05	4.5801e-09	6.7677e-05	0.59725	0.27517	1888	29	5.5751e-05	2.6824e-08	0.00016378	0.3404	0.36678
10:15303983:16443442	1318	1872	50	0.00010619	5.1231e-09	7.1576e-05	1.4836	0.068958	1841	29	0.00014914	2.8797e-08	0.0001697	0.87884	0.18974
10:16444693:17591626	1319	2357	50	0.00010257	5.0932e-09	7.1367e-05	1.4373	0.075322	2313	29	0.0002111	3.0054e-08	0.00017336	1.2177	0.11167
10:17591919:19202731	1320	2985	50	0.00011608	5.2048e-09	7.2144e-05	1.609	0.053803	2944	29	0.00011127	2.7984e-08	0.00016728	0.66515	0.25298
10:19203300:20131614	1321	2164	50	4.5312e-05	4.6205e-09	6.7974e-05	0.66661	0.25251	2123	29	0.00011745	2.8098e-08	0.00016763	0.70069	0.24175
10:20132516:21243558	1322	2629	50	9.1623e-05	5.0028e-09	7.0731e-05	1.2954	0.097596	2597	29	9.4503e-05	2.7632e-08	0.00016623	0.56851	0.28484
10:21244087:23696890	1323	2362	50	0.00011754	5.2168e-09	7.2227e-05	1.6274	0.051829	2331	29	0.00015111	2.8833e-08	0.0001698	0.88993	0.18675
10:23698033:25414215	1324	2614	50	0.00016173	5.5815e-09	7.471e-05	2.1647	0.015205	2581	29	0.00035616	3.3097e-08	0.00018193	1.9577	0.025133
10:25416598:26631987	1325	3016	50	0.00014051	5.4064e-09	7.3528e-05	1.911	0.028003	2975	29	0.0002151	3.015e-08	0.00017364	1.2388	0.10771
10:26633775:27667904	1326	2319	50	5.8066e-06	4.2944e-09	6.5531e-05	0.088608	0.4647	2270	29	0.0001355	2.8481e-08	0.00016876	0.80289	0.21102
10:27668052:28734655	1327	2151	50	0.00011709	5.2046e-09	7.2143e-05	1.6231	0.052287	2122	29	0.0001254	2.8249e-08	0.00016807	0.74607	0.22781
10:28735045:29174963	1328	878	49	6.8427e-05	3.5596e-09	5.9662e-05	1.1469	0.12571	868	29	0.00014866	2.0806e-08	0.00014424	1.0306	0.15136
10:29175101:29961838	1329	2115	50	0.00016122	5.5773e-09	7.4682e-05	2.1587	0.015436	2089	29	6.8118e-05	2.7096e-08	0.00016461	0.41381	0.33951
10:29962511:30653567	1330	1442	50	8.9503e-05	4.9853e-09	7.0607e-05	1.2676	0.10247	1422	29	4.9409e-05	2.6718e-08	0.00016346	0.30228	0.38122
10:30654528:31479103	1331	1900	50	6.5833e-05	4.7899e-09	6.9209e-05	0.95122	0.17075	1867	29	5.2108e-05	2.6762e-08	0.00016359	0.31853	0.37504
10:31479422:33656047	1332	3645	50	0.00011145	5.1665e-09	7.1878e-05	1.5505	0.060509	3597	29	0.00021291	3.0104e-08	0.0001735	1.2271	0.10989
10:33656119:36017592	1333	3247	50	0.00013997	5.4019e-09	7.3498e-05	1.9044	0.028431	3193	29	0.00027934	3.153e-08	0.00017757	1.5732	0.057841
10:36020445:36884906	1334	1644	50	5.8036e-05	4.7255e-09	6.8743e-05	0.84425	0.19926	1616	29	4.6718e-05	2.6635e-08	0.0001632	0.28626	0.38734
10:36885921:37845308	1335	1620	50	6.411e-06	3.8054e-09	6.1688e-05	0.10393	0.45861	1590	29	-1.406e-05	2.2022e-08	0.0001484	0	0.5
10:37845751:38366072	1336	1133	18	3.3781e-05	1.4214e-09	3.7702e-05	0.89601	0.18512	1108	18	2.7911e-05	6.838e-09	8.2692e-05	0.33753	0.36786
10:38367233:43220539	1337	2474	39	6.3766e-05	3.5211e-09	5.9339e-05	1.0746	0.14128	2186	29	6.8044e-05	1.7483e-08	0.00013222	0.51461	0.30341
10:43222372:43605902	1338	973	36	6.6218e-05	2.98e-09	5.4589e-05	1.213	0.11256	964	29	9.1489e-05	1.6253e-08	0.00012749	0.71762	0.23649
10:43606687:45247184	1339	3355	50	3.1587e-05	4.4987e-09	6.7072e-05	0.47094	0.31884	3294	29	0.00017538	2.9246e-08	0.00017102	1.0255	0.15256
10:45247418:46769302	1340	1750	50	7.1903e-05	4.6952e-09	6.8521e-05	1.0494	0.14701	1719	29	5.2729e-05	2.5813e-08	0.00016066	0.3282	0.37138
10:46883495:47758390	1341	399	25	4.0653e-05	1.9959e-09	4.4676e-05	0.90995	0.18142	386	24	0.00013515	1.1936e-08	0.00010925	1.2371	0.10803
10:47768664:49812917	1342	1231	50	2.9325e-05	4.4885e-09	6.6996e-05	0.4377	0.3308	1206	29	-4.4272e-06	2.5571e-08	0.00015991	0	0.5
10:49816189:50839403	1343	2019	50	5.5818e-05	4.7072e-09	6.8609e-05	0.81356	0.20795	1981	29	8.3423e-05	2.7408e-08	0.00016556	0.5039	0.30717
10:50840736:52086621	1344	719	43	0.00010538	3.3625e-09	5.7987e-05	1.8174	0.034581	704	29	0.00015544	1.7863e-08	0.00013365	1.163	0.12241
10:52086939:52707026	1345	827	39	0.00015858	3.597e-09	5.9975e-05	2.6442	0.0040947	818	29	0.00036973	2.1188e-08	0.00014556	2.5401	0.0055417
10:52708822:53362540	1346	1075	50	0.00012199	4.5208e-09	6.7237e-05	1.8144	0.034812	1058	29	0.00010306	2.3121e-08	0.00015206	0.67775	0.24896
10:53362932:54413554	1347	1972	50	4.5204e-05	4.6196e-09	6.7968e-05	0.66509	0.253	1947	29	0.0001616	2.9015e-08	0.00017034	0.94869	0.17139
10:54413909:55334166	1348	2393	50	7.5275e-05	4.8679e-09	6.977e-05	1.0789	0.14031	2351	29	0.00011069	2.7959e-08	0.00016721	0.662	0.25398
10:55334740:56204677	1349	2220	50	5.5734e-05	4.698e-09	6.8542e-05	0.81313	0.20807	2182	29	0.00012042	2.8117e-08	0.00016768	0.71812	0.23634
10:56207098:56883966	1350	1436	50	2.528e-05	4.4551e-09	6.6747e-05	0.37874	0.35244	1416	29	6.1674e-05	2.6942e-08	0.00016414	0.37574	0.35356
10:56885639:58806290	1351	3943	50	8.4522e-05	4.9442e-09	7.0315e-05	1.202	0.11467	3907	29	2.5585e-05	2.6196e-08	0.00016185	0.15808	0.4372
10:58809061:59153910	1352	597	18	1.1329e-05	1.2534e-09	3.5403e-05	0.32001	0.37448	587	18	0.00013329	9.1107e-09	9.545e-05	1.3965	0.081286
10:59158617:59822195	1353	1847	46	3.4752e-05	3.0947e-09	5.563e-05	0.6247	0.26608	1828	29	1.4897e-05	1.6904e-08	0.00013002	0.11458	0.45439
10:59822974:60375613	1354	1000	34	5.0381e-05	2.6369e-09	5.1351e-05	0.98112	0.16327	989	29	0.00020964	1.7064e-08	0.00013063	1.6049	0.054259
10:60375857:62558737	1355	3492	50	0.0001128	5.1777e-09	7.1956e-05	1.5677	0.058477	3446	29	0.00025236	3.0956e-08	0.00017594	1.4343	0.075744
10:62558842:64263322	1356	2382	50	9.6671e-05	5.0445e-09	7.1025e-05	1.3611	0.086742	2352	29	0.0003829	3.3681e-08	0.00018352	2.0864	0.018472
10:64263402:65469133	1357	1813	50	0.00019492	5.5742e-09	7.4661e-05	2.6108	0.0045168	1753	29	0.00020985	2.8216e-08	0.00016798	1.2493	0.10578
10:65474912:65734245	1358	600	24	5.9145e-05	1.8426e-09	4.2926e-05	1.3779	0.084125	578	24	5.9207e-05	8.7576e-09	9.3582e-05	0.63268	0.26347
10:65735028:66980708	1359	1889	50	0.00011054	4.784e-09	6.9167e-05	1.5982	0.054999	1859	29	0.00020559	2.7482e-08	0.00016578	1.2402	0.10745
10:66980980:67545544	1360	1210	50	0.00010315	3.6759e-09	6.0629e-05	1.7014	0.044434	1198	29	6.5744e-05	1.805e-08	0.00013435	0.48935	0.3123
10:67546331:68429563	1361	2542	50	0.00013282	5.343e-09	7.3096e-05	1.8171	0.034598	2498	29	0.00014603	2.8703e-08	0.00016942	0.86194	0.19436
10:68430236:69893580	1362	2262	50	6.4796e-05	4.7814e-09	6.9147e-05	0.93707	0.17436	2227	29	0.00027471	3.1417e-08	0.00017725	1.5499	0.060586
10:69896336:71052508	1363	2172	50	0.00011037	5.1576e-09	7.1816e-05	1.5368	0.062168	2142	29	2.25e-05	2.6168e-08	0.00016177	0.13909	0.44469
10:71052888:72479853	1364	3242	50	0.00011542	5.1993e-09	7.2106e-05	1.6007	0.054716	3193	29	4.0851e-05	2.6519e-08	0.00016285	0.25086	0.40096
10:72480072:73612902	1365	2656	50	9.5238e-05	5.0327e-09	7.0941e-05	1.3425	0.089719	2615	29	6.4914e-05	2.7018e-08	0.00016437	0.39492	0.34645
10:73614288:75696752	1366	1998	50	7.435e-05	4.8091e-09	6.9348e-05	1.0721	0.14183	1974	29	4.5384e-05	2.603e-08	0.00016134	0.2813	0.38924
10:75700056:78638957	1367	3055	50	0.00018856	5.8031e-09	7.6178e-05	2.4752	0.0066573	3015	29	0.00024081	3.0693e-08	0.0001752	1.3745	0.084638
10:78642246:79740262	1368	1882	50	0.00017387	5.6818e-09	7.5378e-05	2.3067	0.010537	1855	29	6.9724e-05	2.7122e-08	0.00016469	0.42337	0.33601
10:79742617:80874092	1369	1815	50	9.5766e-05	5.037e-09	7.0972e-05	1.3494	0.088612	1788	29	3.0581e-05	2.6297e-08	0.00016216	0.18858	0.42521
10:80874523:81881954	1370	1845	50	4.0484e-05	4.5807e-09	6.7681e-05	0.59817	0.27486	1819	29	0.00022809	3.0433e-08	0.00017445	1.3075	0.095524
10:81882370:82378624	1371	1108	50	0.00012712	4.1799e-09	6.4652e-05	1.9661	0.024641	1089	29	0.0002774	2.452e-08	0.00015659	1.7715	0.038238
10:82379403:82881996	1372	1029	50	9.5459e-05	4.1997e-09	6.4805e-05	1.473	0.070372	1019	29	0.00024341	2.5309e-08	0.00015909	1.5301	0.063
10:82883949:83597042	1373	1538	50	4.4245e-05	3.0199e-09	5.4953e-05	0.80514	0.21037	1516	29	0.00011625	1.7964e-08	0.00013403	0.86734	0.19288
10:83597818:84383108	1374	1097	50	8.2854e-05	4.0871e-09	6.3931e-05	1.296	0.097489	1082	29	0.00015214	2.328e-08	0.00015258	0.99713	0.15935
10:84383277:85424102	1375	2442	50	6.8639e-05	4.6512e-09	6.82e-05	1.0064	0.1571	2403	29	8.69e-05	2.6337e-08	0.00016229	0.53547	0.29616
10:85424493:86459792	1376	2198	50	8.0829e-05	4.9137e-09	7.0098e-05	1.1531	0.12444	2164	29	0.00011578	2.8072e-08	0.00016755	0.69103	0.24477
10:86460169:87285511	1377	1767	50	0.00014693	4.8117e-09	6.9366e-05	2.1181	0.017082	1740	29	0.00029871	2.7668e-08	0.00016634	1.7958	0.036263
10:87285907:88450872	1378	1854	50	8.4202e-05	4.9416e-09	7.0296e-05	1.1978	0.11549	1827	29	0.00010035	2.7757e-08	0.0001666	0.60231	0.27348
10:88451869:89845801	1379	1590	50	0.00016586	5.6157e-09	7.4938e-05	2.2134	0.013437	1565	29	0.00012374	2.8266e-08	0.00016813	0.73599	0.23087
10:89846944:90734906	1380	1265	50	2.6223e-05	4.4118e-09	6.6421e-05	0.39479	0.3465	1246	29	0.00017338	2.8637e-08	0.00016923	1.0245	0.15279
10:90735832:91959588	1381	2324	50	5.3585e-05	4.6888e-09	6.8475e-05	0.78255	0.21694	2295	29	0.00015076	2.8792e-08	0.00016968	0.88847	0.18714
10:91960142:92682235	1382	1363	50	7.4659e-05	4.1557e-09	6.4465e-05	1.1581	0.1234	1338	29	2.0666e-05	2.1412e-08	0.00014633	0.14123	0.44384
10:92682369:94196248	1383	2008	50	0.00021993	6.062e-09	7.7859e-05	2.8247	0.0023664	1979	29	0.00034053	3.2817e-08	0.00018116	1.8798	0.030068
10:94196690:95064828	1384	1384	50	7.2073e-05	4.671e-09	6.8345e-05	1.0546	0.14582	1362	29	8.637e-05	2.6017e-08	0.0001613	0.53546	0.29616
10:95065655:95946938	1385	1548	50	8.6585e-05	4.9612e-09	7.0436e-05	1.2293	0.10949	1518	29	0.00020176	2.9869e-08	0.00017283	1.1674	0.12152
10:95949432:97984754	1386	3513	50	0.00012001	5.2372e-09	7.2368e-05	1.6583	0.048626	3466	29	0.00030251	3.1955e-08	0.00017876	1.6923	0.045299
10:97985690:99554180	1387	2309	50	9.6305e-05	5.0415e-09	7.1003e-05	1.3563	0.087496	2273	29	4.5122e-05	2.6616e-08	0.00016315	0.27658	0.39105
10:99554895:100240681	1388	1070	50	0.00010942	5.1498e-09	7.1762e-05	1.5248	0.063653	1051	29	0.00020201	2.9889e-08	0.00017288	1.1685	0.12131
10:100241204:102089663	1389	2646	50	0.00018101	5.7408e-09	7.5768e-05	2.389	0.0084469	2611	29	9.7681e-05	2.7743e-08	0.00016656	0.58645	0.27879
10:102090924:104207799	1390	2477	50	0.00038952	7.4621e-09	8.6383e-05	4.5092	3.254e-06	2440	29	0.00015352	2.8905e-08	0.00017002	0.90299	0.18327
10:104208761:106139081	1391	2578	50	0.00022727	6.1226e-09	7.8247e-05	2.9045	0.0018392	2547	29	0.00020366	3.0013e-08	0.00017324	1.1756	0.11988
10:106139294:107874146	1392	2835	50	0.00029789	6.7057e-09	8.1888e-05	3.6378	0.00013749	2800	29	0.00014765	2.8774e-08	0.00016963	0.87045	0.19203
10:107875182:109577686	1393	3203	50	0.00022258	6.0839e-09	7.8e-05	2.8536	0.0021614	3157	29	0.00022117	3.0291e-08	0.00017404	1.2708	0.1019
10:109578567:110311094	1394	1505	50	4.9707e-05	3.8392e-09	6.1961e-05	0.80222	0.21121	1475	29	0.00011385	2.2613e-08	0.00015038	0.7571	0.22449
10:110311425:112559414	1395	3514	50	0.00010343	5.1003e-09	7.1416e-05	1.4482	0.073778	3451	29	0.00018249	2.9449e-08	0.00017161	1.0634	0.14379
10:112560012:113839866	1396	1982	50	1.6727e-05	4.3845e-09	6.6216e-05	0.25261	0.40029	1953	29	-1.5537e-05	2.5357e-08	0.00015924	0	0.5
10:113845990:115698315	1397	2624	50	0.00011016	5.1559e-09	7.1804e-05	1.5342	0.062494	2568	29	0.00032001	3.2323e-08	0.00017979	1.7799	0.037543
10:115700005:117702645	1398	2820	50	2.6153e-06	4.268e-09	6.533e-05	0.040032	0.48403	2768	29	0.00013668	2.8526e-08	0.0001689	0.80928	0.20918
10:117705146:118416795	1399	1234	50	7.7981e-06	4.0212e-09	6.3413e-05	0.12297	0.45106	1209	29	0.00011688	2.6086e-08	0.00016151	0.72367	0.23463
10:118417453:119697663	1400	1841	50	0.00012539	5.2816e-09	7.2675e-05	1.7254	0.042227	1801	29	9.4894e-05	2.7672e-08	0.00016635	0.57045	0.28419
10:119698700:120994671	1401	2040	50	0.00011831	5.2231e-09	7.2271e-05	1.637	0.050817	2010	29	3.945e-05	2.6486e-08	0.00016275	0.2424	0.40423
10:120997666:121874991	1402	1671	50	2.8636e-05	4.4828e-09	6.6954e-05	0.42769	0.33444	1639	29	7.2484e-05	2.7154e-08	0.00016479	0.43987	0.33002
10:121875531:122805770	1403	1819	50	0.00010694	5.1293e-09	7.1619e-05	1.4932	0.067693	1782	29	1.7127e-05	2.6024e-08	0.00016132	0.10617	0.45772
10:122807254:123853223	1404	1901	50	0.00011484	5.1945e-09	7.2073e-05	1.5934	0.055537	1871	29	3.9379e-09	2.57e-08	0.00016031	2.4564e-05	0.49999
10:123855124:124894743	1405	1905	50	0.00012512	5.2794e-09	7.2659e-05	1.7221	0.04253	1870	29	0.00017261	2.9271e-08	0.00017109	1.0089	0.15652
10:124894909:125868860	1406	2197	50	0.0002529	6.3342e-09	7.9588e-05	3.1776	0.00074251	2164	29	0.00014685	2.8765e-08	0.0001696	0.86585	0.19329
10:125919795:126739513	1407	1821	50	0.00013341	5.3478e-09	7.3129e-05	1.8243	0.03405	1788	29	0.0001925	2.966e-08	0.00017222	1.1178	0.13184
10:126739798:127820978	1408	1835	50	0.00031201	6.8222e-09	8.2596e-05	3.7775	7.9215e-05	1812	29	0.000301	3.1936e-08	0.00017871	1.6843	0.046061
10:127821105:128409952	1409	1270	50	2.8819e-05	4.4843e-09	6.6965e-05	0.43035	0.33347	1253	29	0.00010658	2.7873e-08	0.00016695	0.63837	0.26162
10:128410393:129482709	1410	2366	50	1.2759e-05	4.3518e-09	6.5968e-05	0.19342	0.42332	2331	29	0.00010796	2.7916e-08	0.00016708	0.64618	0.25908
10:129483173:130282731	1411	2071	50	0.00011436	5.1905e-09	7.2045e-05	1.5873	0.056225	2043	29	4.618e-05	2.6638e-08	0.00016321	0.28295	0.38861
10:130282817:131192968	1412	1864	50	0.00010342	5.1002e-09	7.1416e-05	1.4482	0.073783	1832	29	5.0473e-05	2.6719e-08	0.00016346	0.30878	0.37874
10:131195759:132251820	1413	2302	50	0.00012713	5.296e-09	7.2773e-05	1.7469	0.040324	2277	29	0.000247	3.0807e-08	0.00017552	1.4072	0.079678
10:132252499:132964299	1414	2307	50	5.6932e-05	4.7164e-09	6.8676e-05	0.82899	0.20355	2268	29	0.00019226	2.9647e-08	0.00017218	1.1166	0.13208
10:132966372:133355925	1415	1207	50	0.00014169	5.4162e-09	7.3595e-05	1.9253	0.027095	1187	29	9.6547e-05	2.7699e-08	0.00016643	0.5801	0.28092
10:133356417:134858046	1416	3074	50	0.00019344	5.8433e-09	7.6442e-05	2.5305	0.005695	3022	29	0.00012729	2.8319e-08	0.00016828	0.75642	0.2247
10:134858720:135524335	1417	1042	50	-9.4643e-06	4.1683e-09	6.4562e-05	0	0.5	1020	29	0.00012945	2.8194e-08	0.00016791	0.77094	0.22037
11:87268:332997	1418	360	25	3.8705e-05	2.0223e-09	4.4971e-05	0.86067	0.19471	348	24	5.0428e-05	1.0376e-08	0.00010186	0.49505	0.31028
11:333347:1057948	1419	1474	50	4.8793e-05	4.6492e-09	6.8185e-05	0.7156	0.23712	1451	29	0.0001088	2.7958e-08	0.00016721	0.65069	0.25762
11:1058583:1861912	1420	1873	50	0.00015961	5.5641e-09	7.4593e-05	2.1397	0.016188	1848	29	0.00032199	3.2398e-08	0.00017999	1.7889	0.036815
11:1862168:2422034	1421	1219	50	6.4689e-05	4.7805e-09	6.9141e-05	0.9356	0.17474	1198	29	7.8946e-05	2.7297e-08	0.00016522	0.47782	0.31639
11:2423545:3660412	1422	2400	50	1.7645e-05	4.3921e-09	6.6273e-05	0.26625	0.39502	2367	29	-6.9795e-06	2.5516e-08	0.00015974	0	0.5
11:3661873:4745931	1423	2102	50	1.8594e-05	4.3999e-09	6.6332e-05	0.28031	0.38962	2061	29	0.00010789	2.7902e-08	0.00016704	0.64589	0.25918
11:4746391:5529152	1424	2350	50	2.5644e-05	4.4581e-09	6.6769e-05	0.38407	0.35046	2295	29	3.1902e-05	2.6312e-08	0.00016221	0.19668	0.42204
11:5532222:6010718	1425	1542	50	0.00010232	5.0826e-09	7.1293e-05	1.4353	0.075604	1511	29	0.00013465	2.8411e-08	0.00016856	0.79886	0.21219
11:6011761:6917273	1426	1778	50	0.00011792	5.22e-09	7.2249e-05	1.6322	0.05132	1753	29	0.00022408	3.0336e-08	0.00017417	1.2866	0.099126
11:6917772:7715871	1427	1730	50	6.5461e-05	4.7868e-09	6.9187e-05	0.94614	0.17204	1710	29	-6.9167e-06	2.5517e-08	0.00015974	0	0.5
11:7717884:9068716	1428	2532	50	8.2591e-05	4.9283e-09	7.0202e-05	1.1765	0.1197	2494	29	2.4778e-05	2.6182e-08	0.00016181	0.15313	0.43915
11:9069046:10370675	1429	2380	50	5.5296e-05	4.7029e-09	6.8578e-05	0.80633	0.21003	2333	29	0.00015532	2.8932e-08	0.00017009	0.91315	0.18058
11:10371614:11361034	1430	2301	50	1.2923e-05	4.3531e-09	6.5978e-05	0.19587	0.42236	2264	29	0.00013746	2.8509e-08	0.00016885	0.81413	0.20779
11:11361458:12018942	1431	1473	50	0.00012186	5.2525e-09	7.2474e-05	1.6815	0.046335	1443	29	0.00024357	3.0722e-08	0.00017528	1.3896	0.082319
11:12019010:13133902	1432	2333	50	7.9912e-05	4.9061e-09	7.0044e-05	1.1409	0.12696	2287	29	0.00024084	3.0657e-08	0.00017509	1.3755	0.084485
11:13134600:14934686	1433	2707	50	0.00010933	5.149e-09	7.1756e-05	1.5236	0.063809	2668	29	0.00010708	2.7898e-08	0.00016703	0.64107	0.26074
11:14936943:16789155	1434	2384	50	0.00013268	5.3417e-09	7.3087e-05	1.8153	0.034738	2345	29	0.00016359	2.9092e-08	0.00017056	0.95913	0.16875
11:16790799:18788126	1435	3397	50	0.00012688	5.2939e-09	7.2759e-05	1.7438	0.040597	3338	29	0.0002057	2.9958e-08	0.00017308	1.1884	0.11733
11:18789820:20113591	1436	2533	50	8.3646e-05	4.937e-09	7.0264e-05	1.1905	0.11693	2491	29	-3.4501e-05	2.4962e-08	0.00015799	0	0.5
11:20115277:21773251	1437	3541	50	9.1521e-05	5.002e-09	7.0725e-05	1.294	0.097826	3489	29	7.9062e-05	2.7325e-08	0.0001653	0.47829	0.31622
11:21773680:23111273	1438	2446	50	0.00015659	5.5392e-09	7.4426e-05	2.104	0.017689	2411	29	0.00020329	2.9935e-08	0.00017302	1.175	0.12
11:23112584:24749839	1439	3854	50	4.3113e-05	4.6024e-09	6.7841e-05	0.63551	0.26255	3780	29	6.7161e-06	2.5799e-08	0.00016062	0.041814	0.48332
11:24750113:25106557	1440	816	38	8.3341e-05	2.9171e-09	5.4011e-05	1.543	0.06141	770	29	4.6004e-05	1.398e-08	0.00011824	0.38909	0.34861
11:25109191:26046095	1441	2358	50	3.848e-05	4.5641e-09	6.7558e-05	0.56958	0.28448	2320	29	0.00020142	2.9841e-08	0.00017274	1.166	0.12181
11:26046627:27018778	1442	1845	50	2.4647e-05	4.4499e-09	6.6708e-05	0.36947	0.35589	1824	29	6.5303e-05	2.7019e-08	0.00016437	0.39728	0.34558
11:27019873:28741185	1443	1970	50	0.00011391	5.1868e-09	7.2019e-05	1.5816	0.056866	1946	29	0.0001268	2.8322e-08	0.00016829	0.75348	0.22558
11:28742220:30056918	1444	1671	50	0.00024631	6.2713e-09	7.9192e-05	3.1104	0.00093433	1637	29	0.00028345	3.1552e-08	0.00017763	1.5958	0.055271
11:30057440:31853968	1445	2005	50	0.00017884	5.4585e-09	7.3882e-05	2.4206	0.007748	1968	29	0.00023316	2.8756e-08	0.00016957	1.375	0.084569
11:31856654:33383448	1446	2536	50	8.1048e-05	4.9155e-09	7.0111e-05	1.156	0.12384	2504	29	6.6489e-05	2.7034e-08	0.00016442	0.40439	0.34296
11:33384046:34321466	1447	1501	50	0.00010559	5.1181e-09	7.1541e-05	1.4759	0.069986	1485	29	0.00016123	2.9051e-08	0.00017044	0.94593	0.17209
11:34321876:35034307	1448	1704	50	3.478e-05	4.1332e-09	6.429e-05	0.54099	0.29426	1667	29	5.9706e-05	2.4193e-08	0.00015554	0.38385	0.35054
11:35036029:36117340	1449	1803	50	7.9216e-06	4.3118e-09	6.5665e-05	0.12064	0.45199	1772	29	3.3986e-05	2.6362e-08	0.00016236	0.20932	0.4171
11:36118027:37838625	1450	3176	50	8.6759e-05	4.9627e-09	7.0446e-05	1.2316	0.10906	3130	29	0.00012003	2.8164e-08	0.00016782	0.71524	0.23723
11:37839347:40357803	1451	3463	50	9.5159e-05	5.032e-09	7.0937e-05	1.3415	0.089884	3419	29	0.00021696	3.0172e-08	0.0001737	1.249	0.10583
11:40359663:40716222	1452	666	25	4.9482e-05	2.1621e-09	4.6499e-05	1.0642	0.14363	649	25	3.7982e-05	1.0683e-08	0.00010336	0.36748	0.35663
11:40716823:42243196	1453	2534	50	0.00016269	5.5895e-09	7.4763e-05	2.1761	0.014775	2501	29	0.00022654	3.0387e-08	0.00017432	1.2996	0.096875
11:42244050:42854352	1454	1168	49	7.2887e-05	3.3156e-09	5.7582e-05	1.2658	0.10279	1145	29	7.1971e-05	1.7461e-08	0.00013214	0.54465	0.293
11:42854878:43952796	1455	1891	50	0.00012899	5.3028e-09	7.282e-05	1.7714	0.038248	1859	29	9.512e-05	2.7602e-08	0.00016614	0.57253	0.28348
11:43953774:46245900	1456	3834	50	9.8133e-05	5.0566e-09	7.111e-05	1.38	0.083789	3772	29	8.0984e-05	2.736e-08	0.00016541	0.4896	0.31221
11:46252956:47893120	1457	1454	47	0.00019447	5.1103e-09	7.1486e-05	2.7204	0.0032603	1434	29	0.00057133	3.3166e-08	0.00018211	3.1372	0.00085278
11:47896747:48351216	1458	601	17	0.00013661	2.447e-09	4.9467e-05	2.7617	0.0028752	592	17	0.00039963	1.594e-08	0.00012625	3.1653	0.00077455
11:48351331:49659131	1459	2438	34	0.00013304	3.8288e-09	6.1877e-05	2.1501	0.015772	2297	29	0.00036956	2.3734e-08	0.00015406	2.3988	0.0082246
11:49660004:55116367	1460	5279	40	0.00011389	4.9054e-09	7.0038e-05	1.6261	0.051968	4953	29	0.00024223	2.8166e-08	0.00016783	1.4434	0.07446
11:55116451:56160712	1461	3628	35	5.7699e-05	3.0543e-09	5.5266e-05	1.044	0.14824	3561	29	0.00019988	1.9287e-08	0.00013888	1.4393	0.075037
11:56161293:56470264	1462	758	16	3.5977e-05	1.1849e-09	3.4423e-05	1.0452	0.14798	746	16	0.00014068	7.6863e-09	8.7671e-05	1.6047	0.054283
11:56470286:56624971	1463	463	12	8.5439e-05	1.4142e-09	3.7606e-05	2.272	0.011544	452	11	0.00011556	6.0165e-09	7.7566e-05	1.4898	0.068139
11:56625775:58455947	1464	2917	50	0.0002248	6.1023e-09	7.8117e-05	2.8777	0.0020027	2874	29	0.00016239	2.9078e-08	0.00017052	0.9523	0.17047
11:58457495:59615953	1465	1339	50	7.1148e-05	3.6671e-09	6.0557e-05	1.1749	0.12002	1323	29	0.00010234	2.0311e-08	0.00014252	0.71806	0.23636
11:59620206:61870732	1466	2892	50	0.00017737	5.7107e-09	7.5569e-05	2.3471	0.0094594	2854	29	0.00034957	3.2944e-08	0.00018151	1.9259	0.027056
11:61873755:63153602	1467	1659	50	3.1598e-05	4.5073e-09	6.7136e-05	0.47066	0.31894	1637	29	7.4189e-05	2.7223e-08	0.00016499	0.44965	0.32648
11:63154309:66835194	1468	3524	50	0.00018528	5.776e-09	7.6e-05	2.4378	0.0073875	3460	29	0.00055295	3.7185e-08	0.00019283	2.8675	0.0020687
11:66835372:68515239	1469	1981	50	9.8222e-05	5.0573e-09	7.1115e-05	1.3812	0.083612	1947	29	9.3988e-05	2.763e-08	0.00016622	0.56543	0.28589
11:68521072:69508567	1470	1662	50	4.9589e-05	4.6558e-09	6.8234e-05	0.72676	0.23369	1637	29	0.0001243	2.8241e-08	0.00016805	0.73964	0.22976
11:69509343:70613763	1471	2156	50	5.6661e-05	4.7142e-09	6.866e-05	0.82524	0.20462	2116	29	7.5865e-05	2.7241e-08	0.00016505	0.45965	0.32288
11:70616465:71842303	1472	1888	50	2.1892e-05	4.4272e-09	6.6537e-05	0.32902	0.37107	1857	29	4.3014e-05	2.6545e-08	0.00016293	0.26401	0.39589
11:71842976:74158869	1473	2673	50	0.00017635	5.7023e-09	7.5513e-05	2.3353	0.0097631	2647	29	0.00018851	2.96e-08	0.00017205	1.0957	0.1366
11:74159542:76431100	1474	3062	50	1.5113e-05	4.3712e-09	6.6115e-05	0.22859	0.40959	3016	29	0.00019548	2.9713e-08	0.00017238	1.134	0.12839
11:76432156:77903706	1475	2377	50	0.00013747	5.3813e-09	7.3357e-05	1.8739	0.030471	2346	29	6.1519e-05	2.6972e-08	0.00016423	0.37458	0.35399
11:77904339:79723318	1476	2687	50	0.00018245	5.7526e-09	7.5846e-05	2.4055	0.0080758	2639	29	0.00010149	2.7799e-08	0.00016673	0.60871	0.27136
11:79723675:80720242	1477	1740	50	0.00016108	5.5762e-09	7.4674e-05	2.1571	0.015501	1718	29	0.0001931	2.9693e-08	0.00017232	1.1206	0.13123
11:80721384:81653514	1478	2232	50	0.00010542	5.1168e-09	7.1532e-05	1.4738	0.070265	2191	29	0.00010493	2.784e-08	0.00016685	0.62889	0.26471
11:81654617:82844918	1479	2092	50	5.3107e-05	4.6849e-09	6.8446e-05	0.7759	0.2189	2065	29	6.7518e-05	2.7065e-08	0.00016451	0.41041	0.34075
11:82847086:83575703	1480	1058	46	0.00010687	3.8001e-09	6.1645e-05	1.7337	0.041486	1038	29	0.00011455	1.9629e-08	0.0001401	0.81758	0.2068
11:83576460:84208616	1481	1189	50	7.4635e-06	3.2013e-09	5.658e-05	0.13191	0.44753	1165	29	6.2518e-05	1.9775e-08	0.00014062	0.44458	0.32831
11:84212522:84618654	1482	649	39	5.6319e-05	2.8559e-09	5.344e-05	1.0539	0.14597	640	29	-6.1852e-07	1.4009e-08	0.00011836	0	0.5
11:84618788:86623913	1483	3065	50	9.2107e-05	5.0068e-09	7.0759e-05	1.3017	0.096509	3022	29	0.00018436	2.9487e-08	0.00017172	1.0736	0.14149
11:86625137:87429545	1484	1953	50	3.7212e-05	4.3321e-09	6.5819e-05	0.56538	0.28591	1920	29	1.9114e-05	2.4504e-08	0.00015654	0.1221	0.45141
11:87431647:87827395	1485	642	42	6.4033e-05	2.7324e-09	5.2273e-05	1.225	0.11029	631	29	-5.1838e-06	1.2746e-08	0.0001129	0	0.5
11:87827514:89208590	1486	2366	50	0.00012493	5.2778e-09	7.2648e-05	1.7196	0.042752	2310	29	0.00019122	2.9637e-08	0.00017215	1.1108	0.13334
11:89208854:89440680	1487	413	16	4.8319e-05	1.3969e-09	3.7375e-05	1.2928	0.098038	408	16	1.7607e-05	5.8625e-09	7.6567e-05	0.22995	0.40907
11:89441680:91115475	1488	2528	50	0.00017778	5.7141e-09	7.5592e-05	2.3519	0.009339	2487	29	0.00011388	2.8012e-08	0.00016737	0.6804	0.24813
11:91118661:91676282	1489	958	40	4.6905e-05	2.7017e-09	5.1978e-05	0.9024	0.18342	950	29	4.8269e-05	1.4576e-08	0.00012073	0.3998	0.34465
11:91677374:92626428	1490	1316	50	8.8097e-05	4.0453e-09	6.3602e-05	1.3851	0.083007	1301	29	0.0001715	2.3316e-08	0.0001527	1.1231	0.13069
11:92627643:93270431	1491	1078	50	9.9514e-05	4.2501e-09	6.5193e-05	1.5264	0.063449	1059	29	0.0001143	2.2727e-08	0.00015076	0.75818	0.22417
11:93272186:94389331	1492	1728	50	2.9718e-05	4.4918e-09	6.7021e-05	0.44341	0.32873	1711	29	0.00011137	2.7979e-08	0.00016727	0.66579	0.25277
11:94391845:95329108	1493	1275	50	7.7616e-05	4.8872e-09	6.9908e-05	1.1103	0.13344	1259	29	5.8375e-05	2.6883e-08	0.00016396	0.35603	0.36091
11:95332310:96848965	1494	2425	50	0.00018826	5.8006e-09	7.6162e-05	2.4718	0.0067213	2381	29	0.00012021	2.8184e-08	0.00016788	0.71606	0.23698
11:96849530:98703542	1495	3710	50	5.6917e-05	4.7078e-09	6.8613e-05	0.82953	0.2034	3657	29	0.00026348	3.1088e-08	0.00017632	1.4943	0.067542
11:98703733:99613901	1496	2307	50	1.2066e-05	4.346e-09	6.5925e-05	0.18302	0.42739	2280	29	0.00027473	3.1371e-08	0.00017712	1.5511	0.060439
11:99614560:101156501	1497	3292	50	0.00010798	5.1379e-09	7.1679e-05	1.5065	0.065973	3231	29	0.00016834	2.9161e-08	0.00017077	0.98578	0.16212
11:101158517:101892922	1498	1616	50	4.4739e-05	3.7046e-09	6.0865e-05	0.73504	0.23116	1586	29	0.00010421	2.2e-08	0.00014832	0.70255	0.24117
11:101894471:102668702	1499	1469	50	4.7079e-05	4.6351e-09	6.8082e-05	0.69151	0.24462	1446	29	3.1386e-05	2.6305e-08	0.00016219	0.19351	0.42328
11:102668882:103491310	1500	2044	50	3.237e-05	4.5051e-09	6.712e-05	0.48227	0.31481	2002	29	7.2303e-05	2.7111e-08	0.00016466	0.43912	0.33029
11:103491586:104871322	1501	2418	50	0.00012867	5.3087e-09	7.2861e-05	1.766	0.038695	2384	29	5.2554e-05	2.6769e-08	0.00016361	0.32121	0.37403
11:104872103:106251514	1502	1923	50	0.00013279	4.5247e-09	6.7266e-05	1.9741	0.024187	1892	29	0.00014006	2.3351e-08	0.00015281	0.9166	0.17968
11:106252171:107489662	1503	2305	50	7.0831e-05	4.8312e-09	6.9507e-05	1.0191	0.15409	2278	29	0.00029215	3.1781e-08	0.00017827	1.6388	0.05063
11:107491606:108495975	1504	1327	50	6.1011e-05	4.486e-09	6.6977e-05	0.91091	0.18117	1306	29	0.00010113	2.5993e-08	0.00016122	0.62729	0.26524
11:108496357:110701645	1505	2966	50	0.00011771	5.2182e-09	7.2237e-05	1.6295	0.051608	2902	29	0.00021414	3.0117e-08	0.00017354	1.2339	0.10861
11:110702636:111981853	1506	1637	50	0.00017565	5.6965e-09	7.5475e-05	2.3272	0.0099768	1617	29	0.00035261	3.3068e-08	0.00018185	1.939	0.026248
11:111985737:113103996	1507	1756	50	0.00018372	5.7632e-09	7.5916e-05	2.4201	0.0077576	1736	29	0.00035114	3.3102e-08	0.00018194	1.9299	0.026807
11:113105405:113958177	1508	1440	50	7.2784e-05	4.8473e-09	6.9623e-05	1.0454	0.14792	1416	29	7.6576e-05	2.7256e-08	0.00016509	0.46383	0.32138
11:113959061:114742322	1509	1406	50	8.4457e-05	4.9437e-09	7.0311e-05	1.2012	0.11484	1382	29	5.8119e-05	2.6875e-08	0.00016393	0.35452	0.36147
11:114743956:115627217	1510	1288	50	0.00022991	6.1359e-09	7.8332e-05	2.9351	0.0016675	1275	29	0.00015223	2.8851e-08	0.00016985	0.89623	0.18506
11:115652723:117097952	1511	2718	50	0.00012257	5.2583e-09	7.2514e-05	1.6903	0.045488	2661	29	0.00014864	2.8771e-08	0.00016962	0.87629	0.19044
11:117098436:118898319	1512	3084	50	7.0018e-05	4.8245e-09	6.9458e-05	1.0081	0.15671	3031	29	8.5367e-05	2.7443e-08	0.00016566	0.51532	0.30317
11:118899218:120171371	1513	2222	50	0.00017919	5.7257e-09	7.5669e-05	2.3681	0.0089401	2178	29	0.00012583	2.8316e-08	0.00016827	0.74779	0.22729
11:120173354:121660636	1514	2257	50	0.00012291	5.2611e-09	7.2533e-05	1.6945	0.045086	2231	29	6.5215e-05	2.7028e-08	0.0001644	0.39667	0.3458
11:121661507:123289851	1515	2744	50	0.00011539	5.199e-09	7.2104e-05	1.6003	0.054762	2710	29	0.00022418	3.0318e-08	0.00017412	1.2875	0.098959
11:123291301:124403522	1516	2577	50	0.00014523	5.4454e-09	7.3793e-05	1.9681	0.024527	2533	29	9.8462e-05	2.7795e-08	0.00016672	0.59059	0.2774
11:124404297:125984562	1517	2913	50	0.00014141	5.4138e-09	7.3579e-05	1.9219	0.027309	2857	29	6.2644e-05	2.7003e-08	0.00016433	0.38122	0.35152
11:125984970:126772347	1518	1706	50	7.5475e-05	4.8695e-09	6.9782e-05	1.0816	0.13972	1677	29	0.00014558	2.8677e-08	0.00016934	0.85966	0.19499
11:126772905:127715860	1519	1640	50	0.00012365	5.2672e-09	7.2575e-05	1.7037	0.044219	1617	29	0.00011072	2.8006e-08	0.00016735	0.6616	0.25412
11:127716140:129186210	1520	2577	50	6.3359e-05	4.7695e-09	6.9061e-05	0.91742	0.17946	2547	29	7.1769e-05	2.7173e-08	0.00016484	0.43538	0.33164
11:129187995:129838375	1521	1160	50	3.4057e-05	4.5276e-09	6.7287e-05	0.50615	0.30638	1139	29	0.00013547	2.847e-08	0.00016873	0.80288	0.21102
11:129839528:130892029	1522	1653	50	6.5679e-05	4.7886e-09	6.92e-05	0.94911	0.17128	1617	29	0.00014561	2.8703e-08	0.00016942	0.85947	0.19504
11:130894131:131870763	1523	1963	50	0.00021967	6.0599e-09	7.7846e-05	2.8219	0.0023868	1930	29	0.00028171	3.1535e-08	0.00017758	1.5864	0.056328
11:131871467:132386355	1524	973	50	6.6237e-05	4.4269e-09	6.6535e-05	0.99553	0.15974	957	29	-2.3928e-05	2.2572e-08	0.00015024	0	0.5
11:132386834:133679495	1525	2297	50	0.0001666	5.6218e-09	7.4978e-05	2.2219	0.013145	2262	29	8.7118e-05	2.7483e-08	0.00016578	0.5255	0.29962
11:133679758:134946382	1526	2977	50	0.00022454	6.1001e-09	7.8103e-05	2.8749	0.002021	2928	29	0.00011328	2.804e-08	0.00016745	0.67649	0.24936
12:68657:665200	1527	806	50	8.7302e-05	4.9672e-09	7.0478e-05	1.2387	0.10772	787	29	7.2174e-05	2.7198e-08	0.00016492	0.43764	0.33082
12:665655:1602602	1528	1552	50	9.3487e-05	5.0182e-09	7.0839e-05	1.3197	0.093466	1529	29	9.5533e-05	2.7641e-08	0.00016625	0.57462	0.28278
12:1602652:2176046	1529	1082	50	0.00010291	5.096e-09	7.1386e-05	1.4416	0.074703	1066	29	3.4347e-05	2.6383e-08	0.00016243	0.21146	0.41626
12:2176265:2886299	1530	938	50	6.1163e-05	4.7514e-09	6.893e-05	0.88732	0.18745	928	29	6.3225e-05	2.6981e-08	0.00016426	0.38492	0.35015
12:2886946:3558488	1531	1435	50	6.098e-05	4.7499e-09	6.8919e-05	0.88481	0.18813	1415	29	0.00013903	2.8567e-08	0.00016902	0.82259	0.20537
12:3559429:4693778	1532	1955	50	0.00012243	5.2572e-09	7.2506e-05	1.6886	0.04565	1929	29	7.1297e-05	2.7163e-08	0.00016481	0.43259	0.33266
12:4695425:5877653	1533	2388	50	0.00010604	5.1218e-09	7.1567e-05	1.4817	0.069212	2360	29	7.3645e-05	2.7216e-08	0.00016497	0.44641	0.32765
12:5878686:6879279	1534	1639	50	0.00011448	5.1915e-09	7.2052e-05	1.5888	0.056048	1615	29	0.00014386	2.8675e-08	0.00016934	0.84954	0.19779
12:6883670:7514942	1535	59	7	3.8163e-05	7.025e-10	2.6505e-05	1.4399	0.074954	59	7	8.1887e-05	3.3882e-09	5.8209e-05	1.4068	0.079744
12:7516705:8654067	1536	NA	NA	NA	NA	NA	NA	NA	NA	NA	NA	NA	NA	NA	NA
12:8658644:10477423	1537	976	50	9.1225e-05	4.1647e-09	6.4535e-05	1.4136	0.078743	961	29	0.00018916	2.416e-08	0.00015543	1.217	0.11181
12:10477712:11684725	1538	2303	50	5.6244e-05	4.7108e-09	6.8635e-05	0.81946	0.20626	2267	29	0.00014505	2.8688e-08	0.00016938	0.85637	0.1959
12:11687997:12530718	1539	1518	50	0.00010711	5.1307e-09	7.1629e-05	1.4953	0.067416	1498	29	3.9045e-05	2.6487e-08	0.00016275	0.23991	0.4052
12:12533494:13362446	1540	1254	50	5.6412e-05	4.7121e-09	6.8645e-05	0.82179	0.2056	1232	29	9.8084e-05	2.7704e-08	0.00016645	0.58929	0.27783
12:13362818:14658341	1541	2525	50	0.00029862	6.7117e-09	8.1925e-05	3.645	0.00013368	2481	29	0.00012913	2.8363e-08	0.00016841	0.76672	0.22162
12:14659441:16423287	1542	2180	50	0.00029402	6.6737e-09	8.1693e-05	3.5991	0.00015964	2145	29	0.00030028	3.1957e-08	0.00017877	1.6798	0.046501
12:16423998:18466533	1543	3185	50	0.00015473	5.5238e-09	7.4323e-05	2.0819	0.018674	3139	29	4.717e-05	2.6664e-08	0.00016329	0.28887	0.38634
12:18467618:19924288	1544	2765	50	7.2473e-05	4.8447e-09	6.9604e-05	1.0412	0.14889	2728	29	3.8422e-05	2.6463e-08	0.00016268	0.23619	0.40664
12:19925541:21568051	1545	3801	50	0.0001201	5.2379e-09	7.2373e-05	1.6594	0.048516	3757	29	6.1153e-05	2.6932e-08	0.00016411	0.37263	0.35471
12:21569730:22325878	1546	1093	50	9.4332e-06	3.7793e-09	6.1476e-05	0.15345	0.43902	1076	29	7.7829e-06	2.2216e-08	0.00014905	0.052217	0.47918
12:22327634:22943718	1547	877	42	4.0744e-05	2.8379e-09	5.3272e-05	0.76482	0.22219	866	29	0.00012729	1.732e-08	0.0001316	0.96724	0.16671
12:22944771:23819079	1548	1167	50	9.4748e-05	5.0286e-09	7.0913e-05	1.3361	0.090755	1149	29	0.00024661	3.0772e-08	0.00017542	1.4058	0.079885
12:23819364:24545631	1549	1293	50	0.00016264	5.5891e-09	7.476e-05	2.1754	0.014799	1269	29	0.00023057	3.0451e-08	0.0001745	1.3213	0.093199
12:24545834:25991825	1550	2740	50	4.0281e-05	4.579e-09	6.7668e-05	0.59527	0.27583	2709	29	6.3747e-05	2.6987e-08	0.00016428	0.38804	0.34899
12:25992543:27529660	1551	3083	50	0.00013621	5.3709e-09	7.3286e-05	1.8586	0.031544	3048	29	0.00031508	3.2248e-08	0.00017958	1.7546	0.039666
12:27529712:29111136	1552	2713	50	7.7238e-05	4.8841e-09	6.9886e-05	1.1052	0.13454	2680	29	0.00011505	2.8057e-08	0.0001675	0.68689	0.24608
12:29111480:30354932	1553	2985	50	7.7306e-05	4.8846e-09	6.989e-05	1.1061	0.13434	2935	29	0.00010103	2.7777e-08	0.00016666	0.60619	0.27219
12:30355547:31067009	1554	1914	50	1.5881e-05	4.369e-09	6.6099e-05	0.24026	0.40506	1874	29	1.5183e-05	2.5914e-08	0.00016098	0.094316	0.46243
12:31067490:32081072	1555	2134	50	1.1275e-05	4.3395e-09	6.5875e-05	0.17116	0.43205	2098	29	5.4946e-05	2.6819e-08	0.00016376	0.33552	0.36862
12:32082695:32645755	1556	1618	50	4.2251e-05	4.5952e-09	6.7788e-05	0.62328	0.26655	1603	29	0.00020961	3.002e-08	0.00017326	1.2098	0.11318
12:32645848:33435901	1557	1880	50	8.4018e-05	4.7952e-09	6.9247e-05	1.2133	0.11251	1857	29	0.00010898	2.6819e-08	0.00016377	0.66544	0.25288
12:33436298:38231063	1558	2645	46	1.924e-05	3.9028e-09	6.2472e-05	0.30797	0.37905	2503	29	8.7305e-05	2.3807e-08	0.0001543	0.56583	0.28576
12:38233264:40017827	1559	2406	50	0.00011205	5.0436e-09	7.1018e-05	1.5777	0.057314	2352	29	0.0001416	2.7823e-08	0.0001668	0.84894	0.19796
12:40022029:41015211	1560	1845	50	0.00013342	4.8451e-09	6.9607e-05	1.9168	0.027629	1813	29	6.2867e-05	2.362e-08	0.00015369	0.40905	0.34125
12:41015333:42346846	1561	2614	50	8.0378e-05	4.91e-09	7.0071e-05	1.1471	0.12567	2573	29	0.0001567	2.8935e-08	0.0001701	0.9212	0.17847
12:42347363:43074061	1562	1141	49	7.2272e-05	3.7104e-09	6.0913e-05	1.1865	0.11772	1127	29	0.00023204	2.3136e-08	0.00015211	1.5255	0.063567
12:43074434:43982146	1563	1872	50	0.0001008	5.0701e-09	7.1205e-05	1.4157	0.078434	1843	29	0.00026485	3.1145e-08	0.00017648	1.5008	0.066709
12:43982342:44922863	1564	1165	49	7.0179e-07	2.4907e-09	4.9907e-05	0.014062	0.49439	1149	29	8.4101e-05	1.6097e-08	0.00012687	0.66288	0.2537
12:44923334:46022099	1565	1373	50	4.3671e-05	3.7213e-09	6.1002e-05	0.71589	0.23703	1352	29	0.00017226	2.3541e-08	0.00015343	1.1227	0.13078
12:46023426:47504173	1566	1874	50	0.00013556	5.3655e-09	7.325e-05	1.8506	0.032114	1835	29	0.00012354	2.8338e-08	0.00016834	0.73388	0.23151
12:47505424:48267360	1567	1723	50	9.6414e-05	5.0424e-09	7.101e-05	1.3578	0.087271	1699	29	6.277e-05	2.6957e-08	0.00016419	0.38231	0.35112
12:48267635:48965461	1568	1594	50	3.6269e-05	3.7368e-09	6.1129e-05	0.59332	0.27648	1574	29	0.00014682	2.3393e-08	0.00015295	0.95991	0.16855
12:48967935:50160195	1569	1172	50	0.00038224	6.583e-09	8.1136e-05	4.7111	1.2317e-06	1158	29	-2.5102e-05	1.9881e-08	0.000141	0	0.5
12:50160662:51582048	1570	1686	50	0.00013326	5.3295e-09	7.3003e-05	1.8254	0.033972	1667	29	9.6037e-05	2.7397e-08	0.00016552	0.58022	0.28088
12:51582188:52913730	1571	2405	50	0.00013077	5.326e-09	7.2979e-05	1.7919	0.036577	2373	29	0.00015984	2.9015e-08	0.00017034	0.93838	0.17402
12:52914211:54379670	1572	2416	50	7.8009e-05	4.8819e-09	6.9871e-05	1.1165	0.13211	2388	29	0.00031311	3.2139e-08	0.00017927	1.7465	0.040359
12:54380016:56792337	1573	2970	50	0.00014375	5.4332e-09	7.371e-05	1.9502	0.025575	2923	29	0.00015995	2.897e-08	0.00017021	0.93975	0.17367
12:56795415:57534912	1574	791	44	9.2324e-05	3.544e-09	5.9531e-05	1.5508	0.06047	783	29	0.00011691	1.8802e-08	0.00013712	0.85262	0.19693
12:57535266:58748272	1575	1313	50	0.0001758	5.1096e-09	7.1482e-05	2.4594	0.0069584	1294	29	0.00013552	2.4699e-08	0.00015716	0.8623	0.19426
12:58748846:60859665	1576	3025	50	0.0001186	5.2255e-09	7.2288e-05	1.6407	0.050432	2974	29	0.00023997	3.0678e-08	0.00017515	1.3701	0.08533
12:60859809:61738896	1577	1521	39	4.1634e-05	2.9898e-09	5.4679e-05	0.76141	0.2232	1502	29	0.00023325	2.048e-08	0.00014311	1.6299	0.051564
12:61740561:63158569	1578	2620	50	0.00015696	5.5422e-09	7.4446e-05	2.1084	0.017498	2585	29	0.0003403	3.2783e-08	0.00018106	1.8795	0.030091
12:63158712:63908647	1579	1405	50	2.737e-05	4.1828e-09	6.4674e-05	0.4232	0.33607	1382	29	5.9656e-05	2.4888e-08	0.00015776	0.37815	0.35266
12:63910665:65383507	1580	2013	50	6.443e-05	4.7783e-09	6.9126e-05	0.93208	0.17565	1978	29	6.6897e-05	2.7056e-08	0.00016449	0.4067	0.34212
12:65383970:65923311	1581	487	27	4.9937e-05	2.013e-09	4.4867e-05	1.113	0.13285	477	27	8.8049e-05	1.0876e-08	0.00010429	0.8443	0.19925
12:65926411:67039427	1582	1686	50	6.7573e-05	4.8043e-09	6.9313e-05	0.9749	0.16481	1662	29	4.4015e-05	2.6573e-08	0.00016301	0.27001	0.39358
12:67039600:67817612	1583	1334	50	3.7064e-05	4.1265e-09	6.4238e-05	0.57699	0.28197	1319	29	0.00024014	2.7988e-08	0.0001673	1.4354	0.075585
12:67818111:68740414	1584	1693	50	2.8052e-05	4.478e-09	6.6918e-05	0.41921	0.33753	1660	29	7.6509e-05	2.725e-08	0.00016507	0.46348	0.32151
12:68742112:69826093	1585	1740	50	7.6779e-05	4.8803e-09	6.9859e-05	1.0991	0.13587	1719	29	0.00015458	2.8878e-08	0.00016994	0.90963	0.18151
12:69826237:70815755	1586	2149	50	0.00010752	5.1341e-09	7.1652e-05	1.5006	0.066729	2110	29	0.0002065	3.0029e-08	0.00017329	1.1916	0.1167
12:70817279:71688642	1587	1516	50	5.2378e-05	4.6788e-09	6.8402e-05	0.76574	0.22191	1495	29	0.00014602	2.873e-08	0.0001695	0.8615	0.19448
12:71690933:72513196	1588	1287	50	2.9883e-05	3.4033e-09	5.8338e-05	0.51225	0.30424	1271	29	6.005e-06	1.8895e-08	0.00013746	0.043686	0.48258
12:72525849:74846997	1589	3440	50	9.3883e-05	5.0215e-09	7.0862e-05	1.3249	0.092609	3369	29	0.00027615	3.1408e-08	0.00017722	1.5582	0.05959
12:74848365:75192926	1590	714	27	5.5237e-05	2.0142e-09	4.488e-05	1.2308	0.1092	706	26	0.00014615	1.1803e-08	0.00010864	1.3452	0.089276
12:75193041:76058346	1591	1168	50	9.1989e-05	3.9922e-09	6.3184e-05	1.4559	0.072712	1154	29	7.7022e-05	2.0967e-08	0.0001448	0.53192	0.29739
12:76060283:77098899	1592	1620	50	0.0001294	5.3147e-09	7.2902e-05	1.775	0.037949	1602	29	0.00015521	2.8892e-08	0.00016998	0.91312	0.18059
12:77099081:78398357	1593	2456	50	0.00016258	5.5886e-09	7.4757e-05	2.1748	0.014824	2421	29	0.00033067	3.258e-08	0.0001805	1.832	0.033476
12:78400884:78925445	1594	844	50	8.618e-05	3.7486e-09	6.1226e-05	1.4076	0.079628	832	29	0.00034453	2.5079e-08	0.00015836	2.1756	0.014793
12:78926240:80944201	1595	2105	50	0.00024073	6.2338e-09	7.8954e-05	3.049	0.0011481	2084	29	0.0002146	3.0209e-08	0.00017381	1.2347	0.10847
12:80945774:83137872	1596	3447	50	8.7043e-05	4.965e-09	7.0463e-05	1.2353	0.10836	3408	29	0.0001882	2.9572e-08	0.00017196	1.0944	0.13689
12:83143660:83854442	1597	1246	50	8.1037e-05	3.8083e-09	6.1711e-05	1.3132	0.094564	1212	29	0.00011017	2.0729e-08	0.00014397	0.7652	0.22208
12:83856540:85014953	1598	2265	50	5.6612e-05	3.7855e-09	6.1526e-05	0.92013	0.17875	2229	29	0.00014051	2.2544e-08	0.00015015	0.93583	0.17468
12:85016898:87296535	1599	3220	50	4.8511e-05	4.6469e-09	6.8168e-05	0.71163	0.23835	3184	29	8.8191e-05	2.753e-08	0.00016592	0.53152	0.29753
12:87297692:87905878	1600	926	29	6.5273e-05	2.2668e-09	4.7611e-05	1.371	0.085192	920	29	0.00024083	1.4993e-08	0.00012245	1.9668	0.024605
12:87909726:88848006	1601	1038	40	6.689e-05	2.756e-09	5.2498e-05	1.2742	0.1013	1027	29	1.5814e-05	1.323e-08	0.00011502	0.13749	0.44532
12:88851543:91827908	1602	3523	50	8.5193e-05	4.9497e-09	7.0354e-05	1.2109	0.11296	3476	29	0.00023694	3.0572e-08	0.00017485	1.3551	0.087687
12:91827930:93792073	1603	3088	50	0.00019756	5.8773e-09	7.6664e-05	2.5769	0.0049845	3042	29	0.00024383	3.0808e-08	0.00017552	1.3892	0.082393
12:93792655:95717265	1604	3896	50	5.9696e-05	4.7393e-09	6.8842e-05	0.86714	0.19293	3846	29	4.9834e-05	2.6713e-08	0.00016344	0.3049	0.38022
12:95717497:97439396	1605	3439	50	5.1909e-05	4.675e-09	6.8374e-05	0.75919	0.22387	3385	29	9.8547e-05	2.7714e-08	0.00016648	0.59196	0.27694
12:97439589:99220284	1606	3128	50	0.00021552	6.0256e-09	7.7625e-05	2.7764	0.0027484	3090	29	0.00033193	3.2548e-08	0.00018041	1.8399	0.032895
12:99224060:99816442	1607	809	50	9.1213e-05	3.8922e-09	6.2388e-05	1.462	0.071865	798	29	0.00016826	2.2294e-08	0.00014931	1.1269	0.12989
12:99816842:101857521	1608	3078	50	1.6908e-05	4.386e-09	6.6227e-05	0.2553	0.39925	3033	29	8.5237e-05	2.7434e-08	0.00016563	0.51462	0.30341
12:101857796:102961329	1609	1511	50	7.5884e-05	4.8729e-09	6.9806e-05	1.0871	0.1385	1488	29	0.00010158	2.7773e-08	0.00016665	0.60952	0.27109
12:102961450:104011319	1610	1674	50	9.1687e-05	5.0034e-09	7.0734e-05	1.2962	0.097451	1648	29	0.00011885	2.8132e-08	0.00016773	0.70861	0.23928
12:104012667:105816376	1611	3705	50	0.00012238	5.2568e-09	7.2504e-05	1.688	0.045708	3643	29	1.7424e-05	2.6047e-08	0.00016139	0.10796	0.45701
12:105817813:106155478	1612	743	44	0.00010305	3.4708e-09	5.8914e-05	1.7492	0.040129	729	29	0.00014021	1.8229e-08	0.00013502	1.0385	0.14953
12:106156001:107521770	1613	1959	50	6.523e-05	4.7849e-09	6.9173e-05	0.94299	0.17284	1934	29	-1.0213e-06	2.5654e-08	0.00016017	0	0.5
12:107527013:108504440	1614	1899	50	0.00010861	5.1431e-09	7.1715e-05	1.5145	0.064949	1878	29	0.00011611	2.8095e-08	0.00016761	0.69269	0.24425
12:108506696:110111462	1615	2779	50	0.00019146	5.827e-09	7.6335e-05	2.5081	0.0060684	2736	29	9.962e-05	2.7753e-08	0.00016659	0.59798	0.27493
12:110112932:113027651	1616	2157	50	0.00014887	5.4754e-09	7.3996e-05	2.0118	0.022119	2130	29	0.00020501	3.0179e-08	0.00017372	1.1801	0.11898
12:113030227:113877766	1617	1180	50	7.6986e-05	4.8564e-09	6.9688e-05	1.1047	0.13464	1156	29	2.9967e-05	2.587e-08	0.00016084	0.18631	0.4261
12:113885696:114882476	1618	2332	50	2.9011e-06	4.2704e-09	6.5348e-05	0.044394	0.48229	2283	29	4.6533e-05	2.6632e-08	0.00016319	0.28514	0.38777
12:114883085:115326972	1619	789	50	2.3754e-05	3.7868e-09	6.1537e-05	0.38602	0.34974	780	29	1.1356e-05	2.1586e-08	0.00014692	0.07729	0.4692
12:115329869:117087376	1620	3303	50	3.4604e-05	4.5321e-09	6.7321e-05	0.51402	0.30362	3250	29	0.00017002	2.9192e-08	0.00017086	0.99509	0.15985
12:117087697:117644288	1621	784	47	0.00013102	3.9823e-09	6.3105e-05	2.0762	0.018939	774	29	0.00029771	2.3335e-08	0.00015276	1.9489	0.025653
12:117644436:118888131	1622	2252	50	6.2286e-05	4.7606e-09	6.8997e-05	0.90273	0.18333	2221	29	-1.3489e-05	2.5404e-08	0.00015939	0	0.5
12:118888731:119301273	1623	987	50	3.0238e-05	2.7768e-09	5.2696e-05	0.57382	0.28304	971	29	0.0001284	1.7298e-08	0.00013152	0.97629	0.16446
12:119303044:120007172	1624	1351	50	0.00019738	5.8759e-09	7.6654e-05	2.5749	0.0050133	1327	29	0.00013721	2.8531e-08	0.00016891	0.8123	0.20831
12:120008093:121720040	1625	2853	50	0.00021861	6.0511e-09	7.7789e-05	2.8103	0.0024749	2818	29	0.00015911	2.8998e-08	0.00017029	0.93437	0.17506
12:121721831:124710880	1626	3782	50	0.00026721	6.4523e-09	8.0326e-05	3.3265	0.00043973	3728	29	0.00085639	4.3545e-08	0.00020867	4.1039	2.0309e-05
12:124710996:125416169	1627	1396	50	3.3326e-05	4.5216e-09	6.7243e-05	0.49561	0.31009	1370	29	6.9532e-05	2.7101e-08	0.00016462	0.42237	0.33638
12:125417493:126461057	1628	2128	50	6.6262e-05	4.7935e-09	6.9235e-05	0.95707	0.16927	2101	29	6.1212e-05	2.6932e-08	0.00016411	0.373	0.35458
12:126463562:127382559	1629	2063	50	9.3569e-05	5.0189e-09	7.0844e-05	1.3208	0.093289	2039	29	0.00027552	3.1427e-08	0.00017728	1.5542	0.060072
12:127383648:128141516	1630	1654	50	0.00013849	5.3897e-09	7.3415e-05	1.8864	0.029623	1630	29	9.9088e-05	2.7731e-08	0.00016653	0.59503	0.27591
12:128141610:128810520	1631	1638	50	1.2385e-05	4.3487e-09	6.5945e-05	0.1878	0.42551	1610	29	5.1492e-05	2.6729e-08	0.00016349	0.31495	0.3764
12:128814615:129688509	1632	1957	50	4.7918e-05	4.642e-09	6.8132e-05	0.70331	0.24093	1935	29	0.00026702	3.1211e-08	0.00017667	1.5114	0.06534
12:129689639:130157939	1633	1191	50	3.0765e-05	4.5004e-09	6.7085e-05	0.4586	0.32326	1170	29	0.00010006	2.7739e-08	0.00016655	0.60076	0.274
12:130158997:130859973	1634	1682	50	9.9977e-05	5.0718e-09	7.1216e-05	1.4038	0.080183	1660	29	0.0003248	3.241e-08	0.00018003	1.8041	0.035604
12:130861322:131407836	1635	1518	50	7.5615e-05	4.8707e-09	6.979e-05	1.0835	0.1393	1493	29	0.0001545	2.8886e-08	0.00016996	0.90903	0.18167
12:131408716:132012266	1636	1488	50	2.039e-05	4.4148e-09	6.6444e-05	0.30688	0.37947	1466	29	6.0875e-05	2.696e-08	0.0001642	0.37075	0.35541
12:132014206:132706778	1637	1204	50	1.7968e-05	4.3948e-09	6.6293e-05	0.27104	0.39318	1188	29	7.4165e-05	2.7197e-08	0.00016492	0.44972	0.32646
12:132807034:133841558	1638	1831	50	0.00012906	5.3119e-09	7.2883e-05	1.7708	0.038295	1801	29	0.00010008	2.7756e-08	0.0001666	0.60072	0.27401
13:19020095:20682304	1639	2816	50	1.0385e-05	4.3322e-09	6.5819e-05	0.15778	0.43732	2757	29	-4.4234e-06	2.5566e-08	0.00015989	0	0.5
13:20684769:21688499	1640	2024	50	0.00016405	5.6007e-09	7.4838e-05	2.1921	0.014188	1989	29	0.0002684	3.127e-08	0.00017683	1.5178	0.06453
13:21688974:22209012	1641	1023	50	8.4366e-05	4.3551e-09	6.5993e-05	1.2784	0.10055	1010	29	3.9077e-05	2.2555e-08	0.00015018	0.2602	0.39736
13:22211354:23590611	1642	3120	50	2.3447e-05	4.44e-09	6.6633e-05	0.35188	0.36246	3074	29	5.1543e-05	2.6741e-08	0.00016353	0.3152	0.37631
13:23590702:23827019	1643	842	50	6.6666e-05	4.1494e-09	6.4416e-05	1.0349	0.15035	830	29	1.1178e-05	2.1656e-08	0.00014716	0.075962	0.46972
13:23827815:24477568	1644	1619	50	3.4083e-05	4.5278e-09	6.7289e-05	0.50652	0.30625	1595	29	0.00022919	3.0414e-08	0.0001744	1.3142	0.094395
13:24477971:25210959	1645	2004	50	8.4468e-05	4.9438e-09	7.0312e-05	1.2013	0.11481	1965	29	7.9143e-05	2.7308e-08	0.00016525	0.47893	0.316
13:25212359:25639070	1646	1151	50	5.9674e-05	4.1172e-09	6.4166e-05	0.92999	0.17619	1128	29	0.00012869	2.4189e-08	0.00015553	0.82745	0.20399
13:25640695:27282973	1647	2821	50	6.049e-05	4.7458e-09	6.889e-05	0.87807	0.18995	2785	29	9.5077e-05	2.7644e-08	0.00016627	0.57184	0.28372
13:27283115:28283059	1648	2258	50	5.489e-05	4.6996e-09	6.8553e-05	0.80069	0.21166	2218	29	0.00015209	2.883e-08	0.00016979	0.89572	0.1852
13:28284459:28876214	1649	1193	50	0.00011013	4.8148e-09	6.9388e-05	1.5872	0.056233	1175	29	8.1549e-05	2.4976e-08	0.00015804	0.51601	0.30292
13:28879332:29872965	1650	1747	50	4.5188e-05	4.6195e-09	6.7967e-05	0.66485	0.25307	1713	29	9.9954e-05	2.7743e-08	0.00016656	0.6001	0.27422
13:29873521:31379027	1651	3191	50	7.6303e-05	4.8763e-09	6.9831e-05	1.0927	0.13727	3136	29	0.00025081	3.0864e-08	0.00017568	1.4277	0.076696
13:31384910:32983250	1652	2779	50	0.00010321	5.0985e-09	7.1404e-05	1.4454	0.074168	2736	29	0.00023245	3.0499e-08	0.00017464	1.331	0.09159
13:32984197:34681078	1653	2382	50	3.2639e-05	4.5159e-09	6.72e-05	0.4857	0.31359	2346	29	0.00038205	3.3639e-08	0.00018341	2.083	0.018625
13:34683262:36042839	1654	1842	50	9.0066e-05	4.99e-09	7.064e-05	1.275	0.10115	1806	29	7.3744e-05	2.7201e-08	0.00016493	0.44712	0.32739
13:36043978:37027089	1655	2066	50	0.0001467	5.4575e-09	7.3875e-05	1.9858	0.023527	2044	29	6.8207e-05	2.7081e-08	0.00016456	0.41447	0.33926
13:37029009:38290705	1656	2287	50	8.1062e-05	4.9156e-09	7.0112e-05	1.1562	0.1238	2250	29	4.1194e-05	2.6518e-08	0.00016284	0.25297	0.40015
13:38291011:38877678	1657	1176	50	7.1812e-05	3.4173e-09	5.8458e-05	1.2284	0.10964	1160	29	3.3753e-05	1.7467e-08	0.00013216	0.25538	0.39921
13:38887155:40179288	1658	2129	50	1.9809e-05	4.41e-09	6.6408e-05	0.2983	0.38274	2102	29	2.4418e-05	2.6169e-08	0.00016177	0.15094	0.44001
13:40181792:41773356	1659	2426	50	1.7983e-05	4.3949e-09	6.6294e-05	0.27126	0.39309	2394	29	7.001e-05	2.7113e-08	0.00016466	0.42518	0.33535
13:41774489:43099692	1660	2139	50	2.8245e-05	4.4796e-09	6.693e-05	0.42201	0.33651	2106	29	0.00013456	2.8449e-08	0.00016867	0.7978	0.21249
13:43099889:44637493	1661	2585	50	9.9911e-05	5.0712e-09	7.1213e-05	1.403	0.080309	2550	29	0.00021066	3.0077e-08	0.00017343	1.2147	0.11224
13:44638337:46491101	1662	2534	50	-2.0012e-06	4.2299e-09	6.5038e-05	0	0.5	2489	29	4.4316e-05	2.6587e-08	0.00016306	0.27178	0.39289
13:46493234:46866562	1663	594	36	1.1403e-05	2.2135e-09	4.7048e-05	0.24236	0.40425	586	29	7.9674e-06	1.249e-08	0.00011176	0.071291	0.47158
13:46869621:48439005	1664	2729	50	0.00010065	5.0774e-09	7.1256e-05	1.4126	0.078893	2700	29	0.00011737	2.815e-08	0.00016778	0.69953	0.24211
13:48440893:49987145	1665	1953	50	0.00012948	5.3153e-09	7.2906e-05	1.7759	0.037871	1924	29	3.4043e-05	2.637e-08	0.00016239	0.20964	0.41697
13:49987663:51254196	1666	2003	50	0.00024038	6.2308e-09	7.8936e-05	3.0452	0.0011625	1982	29	0.00013735	2.8568e-08	0.00016902	0.8126	0.20822
13:51254712:53336663	1667	2059	50	2.4014e-05	4.4447e-09	6.6668e-05	0.3602	0.35935	2029	29	0.00013737	2.8508e-08	0.00016884	0.81359	0.20794
13:53337952:54681048	1668	2147	50	0.00024115	6.2373e-09	7.8976e-05	3.0535	0.0011309	2118	29	0.0003587	3.3142e-08	0.00018205	1.9703	0.024401
13:54681363:56433642	1669	3095	50	0.00021046	5.9839e-09	7.7355e-05	2.7207	0.0032576	3056	29	0.00014124	2.8624e-08	0.00016919	0.83482	0.20191
13:56434161:58247964	1670	2073	50	0.00016869	5.2043e-09	7.2141e-05	2.3384	0.0096839	2046	29	0.00029067	2.8847e-08	0.00016984	1.7114	0.043506
13:58248124:60085069	1671	3385	50	0.0002958	6.6884e-09	8.1783e-05	3.6169	0.00014908	3334	29	0.00061838	3.8579e-08	0.00019641	3.1484	0.00082092
13:60087834:60854106	1672	931	36	8.9918e-05	2.9119e-09	5.3962e-05	1.6663	0.047824	919	29	0.00029113	1.8507e-08	0.00013604	2.14	0.016176
13:60855021:61589772	1673	1579	50	8.5746e-05	4.4516e-09	6.672e-05	1.2852	0.099369	1562	29	0.00013324	2.52e-08	0.00015875	0.8393	0.20065
13:61591949:62912481	1674	2926	50	0.00016159	5.5804e-09	7.4702e-05	2.1631	0.015267	2889	29	0.00010867	2.7972e-08	0.00016725	0.64975	0.25793
13:62913542:64201284	1675	2708	50	7.4947e-05	4.8652e-09	6.9751e-05	1.0745	0.1413	2661	29	0.00010397	2.7838e-08	0.00016685	0.62315	0.26659
13:64202212:65339575	1676	2190	50	0.00019167	5.5645e-09	7.4595e-05	2.5695	0.0050924	2157	29	0.00029084	2.9913e-08	0.00017295	1.6816	0.04632
13:65340421:66197786	1677	1055	40	0.00010008	3.2932e-09	5.7386e-05	1.7439	0.040589	1038	29	9.5726e-05	1.6316e-08	0.00012773	0.74942	0.2268
13:66200191:67713633	1678	2250	50	6.8101e-05	4.8001e-09	6.9283e-05	0.98294	0.16282	2215	29	0.00020875	2.9956e-08	0.00017308	1.2061	0.11388
13:67714255:69561090	1679	3344	50	0.00019941	5.8927e-09	7.6764e-05	2.5978	0.0046917	3287	29	0.00029825	3.1876e-08	0.00017854	1.6705	0.047412
13:69561894:70642326	1680	2488	50	0.00014844	5.4463e-09	7.3799e-05	2.0114	0.022143	2452	29	8.7797e-05	2.7349e-08	0.00016538	0.53089	0.29775
13:70643712:71095217	1681	1140	50	5.2702e-05	3.549e-09	5.9573e-05	0.88465	0.18817	1126	29	1.6086e-05	1.8853e-08	0.00013731	0.11715	0.45337
13:71095483:71759743	1682	1311	50	0.0002197	6.0602e-09	7.7847e-05	2.8222	0.0023845	1298	29	0.00018137	2.9472e-08	0.00017167	1.0565	0.14538
13:71763633:72958993	1683	1669	50	0.00015028	5.4871e-09	7.4075e-05	2.0288	0.021239	1644	29	4.5089e-05	2.6636e-08	0.00016321	0.27627	0.39117
13:72959394:73795534	1684	1470	50	7.1449e-05	4.8363e-09	6.9543e-05	1.0274	0.15212	1449	29	7.2194e-05	2.7177e-08	0.00016486	0.43792	0.33072
13:73796728:75084163	1685	2431	50	9.8051e-05	5.0559e-09	7.1105e-05	1.379	0.083953	2390	29	8.7173e-05	2.7505e-08	0.00016585	0.52562	0.29958
13:75084473:76504672	1686	2388	50	4.8371e-05	4.6458e-09	6.816e-05	0.70967	0.23895	2350	29	0.00010754	2.7911e-08	0.00016707	0.64368	0.25989
13:76505282:78030962	1687	2453	50	9.8527e-05	5.0598e-09	7.1132e-05	1.3851	0.083009	2421	29	4.1374e-05	2.6553e-08	0.00016295	0.2539	0.39979
13:78032193:78807439	1688	1392	50	0.00012821	4.2144e-09	6.4919e-05	1.9749	0.024139	1376	29	0.00020831	2.3082e-08	0.00015193	1.3711	0.085164
13:78807836:80252742	1689	2062	50	2.5723e-05	4.4588e-09	6.6774e-05	0.38522	0.35004	2014	29	5.602e-05	2.6857e-08	0.00016388	0.34183	0.36624
13:80257200:82580321	1690	3914	50	0.00022968	6.1425e-09	7.8374e-05	2.9305	0.0016918	3849	29	9.1961e-05	2.7598e-08	0.00016613	0.55356	0.28994
13:82580994:84132765	1691	2673	50	8.1881e-05	4.8968e-09	6.9977e-05	1.1701	0.12098	2638	29	0.00010427	2.7674e-08	0.00016635	0.6268	0.26539
13:84133082:85035423	1692	1206	50	8.8554e-05	3.9043e-09	6.2485e-05	1.4172	0.078209	1189	29	8.092e-05	2.0377e-08	0.00014275	0.56687	0.2854
13:85037313:85609664	1693	1529	48	5.2583e-05	3.2162e-09	5.6712e-05	0.9272	0.17691	1507	29	0.00011482	1.8856e-08	0.00013732	0.8362	0.20152
13:85609760:87039195	1694	3101	50	9.7528e-05	5.0516e-09	7.1074e-05	1.3722	0.085001	3051	29	0.00013382	2.8446e-08	0.00016866	0.79343	0.21376
13:87039360:88190520	1695	2120	50	7.59e-05	3.8936e-09	6.2398e-05	1.2164	0.11192	2095	29	1.3525e-05	1.9635e-08	0.00014013	0.096522	0.46155
13:88191656:89057861	1696	1232	49	0.00014287	3.7311e-09	6.1083e-05	2.3389	0.0096708	1217	29	0.00017352	1.8649e-08	0.00013656	1.2706	0.10193
13:89059635:90177618	1697	1594	50	0.00010145	4.0192e-09	6.3397e-05	1.6002	0.054773	1571	29	0.00015075	2.195e-08	0.00014815	1.0175	0.15445
13:90179364:90867683	1698	1764	50	2.1276e-05	3.8089e-09	6.1716e-05	0.34474	0.36515	1734	29	0.00017947	2.5449e-08	0.00015953	1.125	0.13029
13:90869873:91967960	1699	1815	50	0.00016911	5.6339e-09	7.506e-05	2.253	0.012131	1793	29	6.9682e-05	2.708e-08	0.00016456	0.42344	0.33599
13:91970313:92912119	1700	1551	50	6.0748e-05	4.7479e-09	6.8905e-05	0.88161	0.18899	1529	29	5.7385e-05	2.6852e-08	0.00016387	0.3502	0.3631
13:92912423:93918144	1701	1827	50	5.3464e-05	4.6878e-09	6.8468e-05	0.78087	0.21744	1790	29	0.00010442	2.7836e-08	0.00016684	0.62583	0.26571
13:93918533:94562549	1702	1124	50	4.1217e-05	3.3777e-09	5.8118e-05	0.70921	0.2391	1118	29	0.00013712	2.0845e-08	0.00014438	0.94971	0.17113
13:94563601:95540024	1703	1620	50	3.1072e-05	4.5029e-09	6.7104e-05	0.46304	0.32167	1599	29	0.00010749	2.7887e-08	0.00016699	0.64366	0.2599
13:95540709:97520182	1704	3381	50	3.2593e-05	4.5155e-09	6.7198e-05	0.48503	0.31383	3327	29	9.9952e-05	2.7742e-08	0.00016656	0.6001	0.27422
13:97521207:98589842	1705	1286	50	0.00011823	5.2225e-09	7.2267e-05	1.636	0.050917	1275	29	0.00013293	2.8444e-08	0.00016865	0.78817	0.2153
13:98594975:100043997	1706	2712	50	4.5947e-05	4.6257e-09	6.8013e-05	0.67556	0.24966	2677	29	0.00010957	2.7932e-08	0.00016713	0.65559	0.25604
13:100044673:101392748	1707	2178	50	0.00014184	5.4174e-09	7.3603e-05	1.9271	0.026984	2151	29	0.00045693	3.5221e-08	0.00018767	2.4347	0.0074516
13:101394726:102299385	1708	1938	50	8.6216e-06	4.3176e-09	6.5709e-05	0.13121	0.4478	1920	29	0.00012528	2.8265e-08	0.00016812	0.74517	0.22809
13:102299498:103339911	1709	1912	50	8.1501e-05	4.9193e-09	7.0137e-05	1.162	0.12261	1860	29	0.00015744	2.8946e-08	0.00017014	0.92536	0.17739
13:103340536:104065375	1710	1464	50	7.9678e-05	4.9042e-09	7.003e-05	1.1378	0.12761	1440	29	0.00013065	2.8386e-08	0.00016848	0.77546	0.21903
13:104065534:104842764	1711	1504	50	9.0175e-05	4.9909e-09	7.0646e-05	1.2764	0.1009	1485	29	0.00012388	2.8247e-08	0.00016807	0.73706	0.23054
13:104843186:105990071	1712	2081	50	3.395e-05	4.5267e-09	6.7281e-05	0.50461	0.30692	2046	29	3.4226e-05	2.6372e-08	0.00016239	0.21076	0.41654
13:105990812:106439396	1713	884	50	2.9846e-05	3.6242e-09	6.0202e-05	0.49577	0.31003	867	29	0.00026297	2.5434e-08	0.00015948	1.6489	0.049585
13:106442608:107785431	1714	2430	50	0.00035394	7.1683e-09	8.4666e-05	4.1804	1.455e-05	2387	29	0.00014296	2.8692e-08	0.00016939	0.84395	0.19935
13:107788025:108518444	1715	1453	50	7.2356e-05	4.8438e-09	6.9597e-05	1.0396	0.14925	1439	29	0.00015443	2.8872e-08	0.00016992	0.90884	0.18172
13:108519987:109359792	1716	1743	50	2.7981e-05	4.4774e-09	6.6914e-05	0.41816	0.33791	1718	29	0.00010883	2.7919e-08	0.00016709	0.65135	0.25741
13:109359834:110338482	1717	2114	50	0.00012579	5.2849e-09	7.2697e-05	1.7303	0.041787	2082	29	0.00031949	3.2333e-08	0.00017981	1.7768	0.037804
13:110338913:111432821	1718	2703	50	5.9435e-05	4.7371e-09	6.8827e-05	0.86355	0.19392	2651	29	2.8282e-05	2.6262e-08	0.00016206	0.17452	0.43073
13:111434814:113266084	1719	3477	50	0.00010177	5.0866e-09	7.132e-05	1.4269	0.0768	3421	29	0.00016758	2.9154e-08	0.00017075	0.98146	0.16318
13:113269127:115109853	1720	3173	50	8.4725e-05	4.9459e-09	7.0327e-05	1.2047	0.11415	3092	29	6.1388e-05	2.6982e-08	0.00016426	0.37372	0.35431
14:19000060:20541935	1721	471	25	4.1648e-05	1.8768e-09	4.3322e-05	0.96137	0.16818	465	24	2.2314e-06	8.7337e-09	9.3454e-05	0.023877	0.49048
14:20544512:20877114	1722	749	50	5.4247e-05	3.5532e-09	5.9609e-05	0.91005	0.1814	742	29	4.5242e-05	1.9337e-08	0.00013906	0.32535	0.37246
14:20878890:21267077	1723	1079	50	2.6908e-05	4.4686e-09	6.6847e-05	0.40252	0.34365	1058	29	-5.4986e-05	2.4524e-08	0.0001566	0	0.5
14:21271573:22378835	1724	2163	50	4.7558e-05	4.639e-09	6.8111e-05	0.69824	0.24251	2124	29	3.5932e-05	2.6409e-08	0.00016251	0.22111	0.4125
14:22379132:22738105	1725	1047	50	7.5604e-05	3.6698e-09	6.0579e-05	1.248	0.10601	1030	29	5.1035e-05	1.9143e-08	0.00013836	0.36886	0.35612
14:22738161:23607730	1726	1782	50	5.3557e-05	4.6886e-09	6.8473e-05	0.78216	0.21706	1749	29	0.00012714	2.8314e-08	0.00016827	0.75561	0.22494
14:23607866:24904154	1727	1918	50	0.00012346	5.2657e-09	7.2565e-05	1.7014	0.044436	1893	29	0.00011164	2.7985e-08	0.00016729	0.66737	0.25227
14:24904240:26134815	1728	2659	50	9.1575e-05	5.0024e-09	7.0728e-05	1.2947	0.097704	2620	29	0.00015371	2.886e-08	0.00016988	0.90482	0.18278
14:26135167:26679549	1729	805	50	0.00012925	4.3422e-09	6.5895e-05	1.9614	0.024916	795	29	9.2643e-05	2.1266e-08	0.00014583	0.63529	0.26262
14:26680794:28466225	1730	2728	50	0.00018664	5.7872e-09	7.6074e-05	2.4534	0.007075	2688	29	9.166e-05	2.7583e-08	0.00016608	0.5519	0.29051
14:28466533:29196856	1731	1376	50	2.8617e-05	3.7758e-09	6.1448e-05	0.46572	0.32071	1357	29	7.1113e-05	2.2509e-08	0.00015003	0.47399	0.31775
14:29198059:32014712	1732	3089	50	0.0003395	7.0406e-09	8.3908e-05	4.0461	2.6041e-05	3050	29	0.00024779	3.079e-08	0.00017547	1.4122	0.078953
14:32016504:33033695	1733	1745	50	8.9274e-06	4.3201e-09	6.5728e-05	0.13582	0.44598	1718	29	6.3244e-05	2.699e-08	0.00016428	0.38496	0.35013
14:33036081:34769821	1734	3368	50	0.00021749	6.0419e-09	7.773e-05	2.798	0.0025711	3314	29	0.00018813	2.9603e-08	0.00017205	1.0934	0.1371
14:34769883:36344816	1735	2517	50	8.1184e-05	4.9166e-09	7.0119e-05	1.1578	0.12347	2481	29	0.00019438	2.9701e-08	0.00017234	1.1279	0.12969
14:36345767:36682357	1736	490	32	4.2363e-05	2.1969e-09	4.6871e-05	0.90382	0.18305	486	29	4.7287e-05	1.166e-08	0.00010798	0.43792	0.33072
14:36683516:38481516	1737	2351	50	0.00021931	6.057e-09	7.7826e-05	2.818	0.0024164	2308	29	0.00012862	2.8391e-08	0.0001685	0.76334	0.22263
14:38486187:39370633	1738	1488	50	4.9129e-05	4.2687e-09	6.5335e-05	0.75195	0.22604	1468	29	3.5462e-05	2.3913e-08	0.00015464	0.22932	0.40931
14:39370726:40336296	1739	1720	50	0.00010434	4.5199e-09	6.723e-05	1.5519	0.06034	1689	29	0.00010595	2.3924e-08	0.00015467	0.68499	0.24667
14:40336990:41615299	1740	2923	50	0.00019746	5.6549e-09	7.5199e-05	2.6259	0.0043214	2864	29	0.0002355	2.9194e-08	0.00017086	1.3783	0.084057
14:41615331:43065019	1741	2366	50	8.2715e-05	4.9293e-09	7.0209e-05	1.1781	0.11937	2327	29	0.00012238	2.8215e-08	0.00016797	0.72855	0.23314
14:43068948:44541699	1742	2675	50	1.263e-05	4.3507e-09	6.596e-05	0.19148	0.42407	2621	29	0.00016169	2.9062e-08	0.00017048	0.94845	0.17145
14:44542368:45247021	1743	1485	50	4.1409e-05	4.1113e-09	6.4119e-05	0.64581	0.2592	1464	29	0.00010444	2.4684e-08	0.00015711	0.66473	0.25311
14:45250418:46311209	1744	925	39	3.5204e-05	2.4098e-09	4.9089e-05	0.71714	0.23665	916	29	0.0001846	1.6133e-08	0.00012702	1.4534	0.073057
14:46312678:47456738	1745	1865	50	0.00014921	5.0605e-09	7.1138e-05	2.0974	0.017978	1822	29	8.1541e-05	2.4547e-08	0.00015668	0.52044	0.30138
14:47457846:48351664	1746	2052	50	0.00015777	5.4807e-09	7.4032e-05	2.1311	0.01654	2020	29	0.0001044	2.7418e-08	0.00016558	0.63047	0.26419
14:48352461:49001226	1747	1291	50	6.2519e-05	3.8002e-09	6.1646e-05	1.0142	0.15525	1273	29	7.6053e-05	2.1105e-08	0.00014527	0.52351	0.30031
14:49004194:49955015	1748	1587	50	7.4622e-05	4.8625e-09	6.9731e-05	1.0701	0.14228	1565	29	0.00015113	2.8813e-08	0.00016974	0.89035	0.18664
14:49955381:52077965	1749	3480	50	8.5833e-05	4.955e-09	7.0392e-05	1.2194	0.11135	3434	29	4.3028e-05	2.6564e-08	0.00016299	0.264	0.39589
14:52078316:52761693	1750	1633	50	9.2303e-05	5.0084e-09	7.077e-05	1.3043	0.096071	1615	29	8.467e-05	2.7453e-08	0.00016569	0.51102	0.30467
14:52762622:54162101	1751	2168	50	5.8693e-05	4.731e-09	6.8782e-05	0.85331	0.19674	2122	29	0.00010636	2.7918e-08	0.00016709	0.63656	0.26221
14:54162655:55043520	1752	1173	50	-1.9323e-05	3.6271e-09	6.0225e-05	0	0.5	1155	29	4.2622e-05	2.3468e-08	0.00015319	0.27822	0.39042
14:55044905:56215082	1753	1997	50	5.1834e-05	4.6744e-09	6.8369e-05	0.75815	0.22418	1972	29	7.9294e-05	2.7317e-08	0.00016528	0.47976	0.3157
14:56215477:56949485	1754	1526	50	0.00010424	5.107e-09	7.1463e-05	1.4586	0.072336	1508	29	0.00012703	2.8299e-08	0.00016822	0.75513	0.22509
14:56949644:58448681	1755	2484	50	0.0001506	5.4897e-09	7.4092e-05	2.0326	0.021048	2441	29	0.00011248	2.801e-08	0.00016736	0.6721	0.25076
14:58449526:59135770	1756	706	43	6.6885e-05	3.3087e-09	5.7521e-05	1.1628	0.12246	699	29	8.0424e-05	1.7984e-08	0.00013411	0.59971	0.27435
14:59135989:61649612	1757	3871	50	0.00014355	5.4315e-09	7.3698e-05	1.9477	0.025723	3819	29	0.00013322	2.846e-08	0.0001687	0.78966	0.21486
14:61651278:63164649	1758	2570	50	9.2959e-05	5.0139e-09	7.0809e-05	1.3128	0.094622	2532	29	5.8186e-05	2.6876e-08	0.00016394	0.35492	0.36132
14:63166807:63890839	1759	1085	50	0.00010695	4.6437e-09	6.8145e-05	1.5695	0.058264	1066	29	6.0218e-05	2.3706e-08	0.00015397	0.39111	0.34786
14:63897095:65218457	1760	1709	50	0.00015707	5.5431e-09	7.4452e-05	2.1096	0.017445	1680	29	0.00011328	2.8036e-08	0.00016744	0.67656	0.24934
14:65220775:66353557	1761	1859	50	3.2376e-05	4.5137e-09	6.7184e-05	0.4819	0.31494	1824	29	0.00010047	2.7753e-08	0.00016659	0.60309	0.27322
14:66354477:67990648	1762	1943	50	7.5274e-05	4.8508e-09	6.9648e-05	1.0808	0.1399	1927	29	0.00012784	2.8239e-08	0.00016804	0.76072	0.22341
14:67991028:69355606	1763	2083	50	6.352e-05	4.7708e-09	6.9071e-05	0.91963	0.17888	2062	29	0.00025989	3.1067e-08	0.00017626	1.4745	0.070177
14:69356353:71131097	1764	3206	50	0.00017531	5.6937e-09	7.5457e-05	2.3234	0.010079	3162	29	0.00024482	3.0803e-08	0.00017551	1.3949	0.081524
14:71132759:72213258	1765	1300	50	0.00011212	4.5756e-09	6.7643e-05	1.6575	0.048708	1274	29	0.00042991	3.0522e-08	0.0001747	2.4608	0.006932
14:72214790:72888979	1766	1499	50	3.9524e-05	4.5727e-09	6.7622e-05	0.58448	0.27945	1482	29	0.00047965	3.566e-08	0.00018884	2.54	0.0055429
14:72889376:74250730	1767	2197	50	0.00016909	5.6423e-09	7.5115e-05	2.251	0.012191	2164	29	7.278e-05	2.7196e-08	0.00016491	0.44133	0.32949
14:74252993:75747118	1768	2249	50	0.00010249	5.0755e-09	7.1242e-05	1.4386	0.075132	2207	29	0.00011683	2.8006e-08	0.00016735	0.69812	0.24255
14:75747258:76583135	1769	1145	50	3.1197e-05	4.504e-09	6.7112e-05	0.46485	0.32102	1130	29	0.00017517	2.9285e-08	0.00017113	1.0236	0.15301
14:76583775:77332160	1770	1514	50	0.00010267	5.094e-09	7.1372e-05	1.4385	0.075152	1496	29	0.00012911	2.836e-08	0.0001684	0.76665	0.22165
14:77332408:78421884	1771	2430	50	0.0002096	5.9768e-09	7.731e-05	2.7112	0.003352	2398	29	0.00019631	2.9756e-08	0.0001725	1.138	0.12755
14:78422260:79026816	1772	1149	50	9.3749e-05	4.9266e-09	7.019e-05	1.3356	0.090833	1138	29	8.1342e-05	2.6525e-08	0.00016286	0.49945	0.30873
14:79027504:80998547	1773	2664	50	0.00014375	5.4331e-09	7.371e-05	1.9502	0.025576	2629	29	6.2244e-05	2.6964e-08	0.00016421	0.37906	0.35232
14:80999361:81787255	1774	1461	50	7.1555e-05	4.1046e-09	6.4067e-05	1.1169	0.13202	1437	29	1.1342e-05	2.118e-08	0.00014553	0.077936	0.46894
14:81787481:82459297	1775	1188	50	0.00012521	4.2067e-09	6.4859e-05	1.9305	0.026772	1176	29	-4.3036e-05	1.7885e-08	0.00013373	0	0.5
14:82461794:84087895	1776	2728	50	0.00010841	5.1414e-09	7.1704e-05	1.5119	0.065278	2690	29	0.00015937	2.8986e-08	0.00017025	0.93606	0.17462
14:84087979:85035235	1777	1699	50	0.00015188	5.2361e-09	7.2361e-05	2.099	0.017909	1672	29	0.00012393	2.6385e-08	0.00016243	0.76294	0.22275
14:85037974:86051751	1778	1780	50	0.00013616	5.3705e-09	7.3283e-05	1.8579	0.031589	1758	29	8.3639e-05	2.7408e-08	0.00016555	0.50521	0.30671
14:86053777:87334624	1779	2261	50	9.6704e-05	5.0448e-09	7.1027e-05	1.3615	0.086675	2217	29	8.7895e-05	2.7502e-08	0.00016584	0.53001	0.29805
14:87335256:88641174	1780	2129	50	6.0273e-05	4.744e-09	6.8877e-05	0.87509	0.19076	2088	29	3.3796e-05	2.6348e-08	0.00016232	0.2082	0.41754
14:88641335:90069965	1781	2190	50	0.00014976	5.4828e-09	7.4046e-05	2.0225	0.021561	2152	29	0.00026193	3.111e-08	0.00017638	1.485	0.068766
14:90075441:92098486	1782	3412	50	0.00011469	5.1932e-09	7.2064e-05	1.5915	0.055752	3358	29	0.00010289	2.7811e-08	0.00016677	0.61694	0.26864
14:92099719:93378838	1783	2823	50	8.1675e-05	4.9207e-09	7.0148e-05	1.1643	0.12214	2769	29	8.0069e-05	2.7329e-08	0.00016532	0.48434	0.31407
14:93379151:94420996	1784	1721	50	9.8055e-05	5.0559e-09	7.1105e-05	1.379	0.083944	1703	29	0.00026144	3.1131e-08	0.00017644	1.4818	0.069202
14:94421488:95347359	1785	2444	50	2.3858e-05	4.4434e-09	6.6659e-05	0.35791	0.3602	2409	29	4.2897e-05	2.6552e-08	0.00016295	0.26325	0.39618
14:95347761:96250900	1786	2246	50	3.2395e-05	4.5139e-09	6.7185e-05	0.48217	0.31484	2204	29	4.5494e-05	2.6605e-08	0.00016311	0.27892	0.39015
14:96251418:97570260	1787	2509	50	6.3793e-05	4.7731e-09	6.9087e-05	0.92337	0.17791	2466	29	7.7857e-05	2.7282e-08	0.00016517	0.47136	0.31869
14:97571437:98987472	1788	2641	50	0.00020069	5.9032e-09	7.6832e-05	2.612	0.0045003	2595	29	0.00010844	2.7966e-08	0.00016723	0.64843	0.25835
14:98989483:99980087	1789	1881	50	3.17e-05	4.5081e-09	6.7143e-05	0.47212	0.31842	1854	29	8.0022e-05	2.7325e-08	0.0001653	0.48409	0.31416
14:99981105:101244250	1790	1824	50	3.0679e-05	4.4997e-09	6.708e-05	0.45734	0.32371	1789	29	0.00014538	2.8672e-08	0.00016933	0.85855	0.19529
14:101244293:102339561	1791	1792	50	0.0001865	5.7861e-09	7.6066e-05	2.4518	0.0071076	1769	29	0.00021395	3.013e-08	0.00017358	1.2326	0.10887
14:102341650:104759919	1792	3341	50	0.00029901	6.7149e-09	8.1945e-05	3.649	0.00013165	3287	29	0.00013768	2.8591e-08	0.00016909	0.81428	0.20774
14:104761778:105440784	1793	1296	50	5.6834e-05	4.7156e-09	6.867e-05	0.82764	0.20394	1272	29	0.00025557	3.0966e-08	0.00017597	1.4523	0.073206
14:105443695:106552839	1794	834	39	0.00011163	4.6482e-09	6.8178e-05	1.6374	0.050778	815	29	0.00012737	2.4562e-08	0.00015672	0.8127	0.2082
14:106552882:107289437	1795	1223	40	2.9387e-05	3.8162e-09	6.1776e-05	0.47571	0.31714	1202	29	2.8085e-05	2.1768e-08	0.00014754	0.19035	0.42452
15:20000538:20544634	1796	86	6	4.9196e-05	6.6617e-10	2.581e-05	1.9061	0.02832	83	6	0.0001271	3.5239e-09	5.9362e-05	2.1411	0.016135
15:20546609:22358818	1797	NA	NA	NA	NA	NA	NA	NA	NA	NA	NA	NA	NA	NA	NA
15:22362658:23288776	1798	727	50	7.4695e-05	3.9432e-09	6.2795e-05	1.1895	0.11712	719	29	7.4371e-05	2.1313e-08	0.00014599	0.50942	0.30523
15:23292175:24320772	1799	1376	50	3.7097e-05	4.5527e-09	6.7474e-05	0.5498	0.29123	1357	29	3.8766e-05	2.6463e-08	0.00016267	0.23831	0.40582
15:24321414:24976269	1800	2037	41	-3.7205e-06	3.6962e-09	6.0797e-05	0	0.5	2003	29	0.00010405	2.4123e-08	0.00015532	0.66995	0.25145
15:24976270:25107290	1801	383	22	3.259e-05	1.6153e-09	4.0191e-05	0.81087	0.20872	376	21	3.4092e-05	8.2816e-09	9.1003e-05	0.37462	0.35397
15:25107905:25750941	1802	813	50	1.3311e-05	3.5218e-09	5.9345e-05	0.2243	0.41126	802	29	2.5575e-05	2.0877e-08	0.00014449	0.177	0.42975
15:25752114:26185554	1803	1076	50	1.4142e-05	4.3632e-09	6.6054e-05	0.2141	0.41524	1060	29	7.0709e-05	2.7129e-08	0.00016471	0.4293	0.33385
15:26186113:26675188	1804	1021	50	0.00010651	5.1257e-09	7.1594e-05	1.4877	0.068419	995	29	6.9847e-05	2.7116e-08	0.00016467	0.42416	0.33573
15:26676258:27265824	1805	1062	50	0.00015656	5.5303e-09	7.4366e-05	2.1052	0.017637	1045	29	0.00024178	3.0479e-08	0.00017458	1.3849	0.083044
15:27266835:27819408	1806	945	50	9.7299e-05	4.7685e-09	6.9054e-05	1.409	0.079414	940	29	5.0571e-05	2.4921e-08	0.00015786	0.32034	0.37435
15:27820352:28325439	1807	1072	50	1.8616e-05	3.838e-09	6.1952e-05	0.30049	0.3819	1057	29	7.7124e-05	2.3537e-08	0.00015342	0.50271	0.30758
15:28326536:29617158	1808	875	48	5.9243e-05	3.4753e-09	5.8952e-05	1.0049	0.15746	861	29	4.3421e-05	1.8459e-08	0.00013586	0.3196	0.37464
15:29617517:31314317	1809	1717	50	0.00010874	5.1441e-09	7.1723e-05	1.5161	0.064741	1689	29	3.202e-07	2.5691e-08	0.00016028	0.0019977	0.4992
15:31315570:32177326	1810	1355	50	8.0896e-05	4.9143e-09	7.0102e-05	1.154	0.12425	1334	29	0.00010837	2.7913e-08	0.00016707	0.64866	0.25828
15:32180607:33251727	1811	1126	50	8.3912e-05	4.9392e-09	7.0279e-05	1.194	0.11624	1108	29	0.00010599	2.7876e-08	0.00016696	0.63484	0.26277
15:33253484:33792116	1812	1294	50	4.3654e-05	4.6068e-09	6.7874e-05	0.64317	0.26006	1280	29	3.1957e-06	2.5743e-08	0.00016045	0.019917	0.49205
15:33793179:34273308	1813	1099	50	0.00011114	5.1639e-09	7.186e-05	1.5466	0.060986	1073	29	-1.4289e-05	2.5369e-08	0.00015928	0	0.5
15:34273346:34970673	1814	1055	50	7.516e-05	3.513e-09	5.9271e-05	1.2681	0.10239	1040	29	0.00012319	1.9567e-08	0.00013988	0.88067	0.18925
15:34971983:35941864	1815	1442	50	6.4959e-05	4.7827e-09	6.9157e-05	0.9393	0.17379	1427	29	0.00010828	2.7942e-08	0.00016716	0.6478	0.25856
15:35943377:36424581	1816	1005	50	6.0423e-05	4.0638e-09	6.3748e-05	0.94784	0.17161	989	29	2.7939e-05	2.1895e-08	0.00014797	0.18882	0.42512
15:36425448:36968033	1817	1059	50	7.8137e-05	4.457e-09	6.676e-05	1.1704	0.12092	1040	29	8.3182e-05	2.447e-08	0.00015643	0.53176	0.29745
15:36968291:37930544	1818	1674	50	9.7083e-05	5.0479e-09	7.1049e-05	1.3664	0.085901	1650	29	0.00014084	2.8612e-08	0.00016915	0.83262	0.20253
15:37931874:38804104	1819	1385	50	9.5572e-05	5.0354e-09	7.0961e-05	1.3468	0.089017	1370	29	0.00010488	2.7847e-08	0.00016687	0.62847	0.26485
15:38805185:39518563	1820	1241	50	1.5491e-05	4.3743e-09	6.6139e-05	0.23423	0.4074	1220	29	0.00010083	2.7748e-08	0.00016658	0.6053	0.27249
15:39519092:40382441	1821	1404	50	4.0718e-05	4.5826e-09	6.7695e-05	0.6015	0.27375	1376	29	0.00012422	2.8235e-08	0.00016803	0.73925	0.22988
15:40383779:41211827	1822	1132	50	0.00018451	5.565e-09	7.4599e-05	2.4734	0.0066921	1112	29	0.00023543	2.9077e-08	0.00017052	1.3806	0.083696
15:41212265:42222063	1823	1293	49	0.00015898	5.1242e-09	7.1584e-05	2.2209	0.013177	1266	29	7.4373e-05	2.4288e-08	0.00015585	0.47722	0.3166
15:42222390:43473907	1824	1415	50	0.00011546	5.1996e-09	7.2108e-05	1.6012	0.054662	1401	29	0.00010174	2.7776e-08	0.00016666	0.61047	0.27078
15:43474655:44988610	1825	799	37	5.8702e-05	2.9435e-09	5.4254e-05	1.082	0.13963	795	29	0.00015028	1.761e-08	0.0001327	1.1325	0.12872
15:44992475:46292382	1826	1803	50	1.69e-05	4.386e-09	6.6227e-05	0.25519	0.39929	1760	29	5.5468e-05	2.6806e-08	0.00016373	0.33878	0.36739
15:46294385:47000090	1827	1163	50	0.00018243	4.8491e-09	6.9636e-05	2.6198	0.0043988	1146	29	6.3663e-05	2.1128e-08	0.00014535	0.43799	0.3307
15:47000857:47977097	1828	1537	50	0.00013747	4.6655e-09	6.8305e-05	2.0126	0.022078	1517	29	0.00041358	2.9739e-08	0.00017245	2.3982	0.0082373
15:47979127:49075918	1829	1021	50	0.00014214	4.5252e-09	6.727e-05	2.113	0.017302	1000	29	0.00027431	2.528e-08	0.000159	1.7253	0.04224
15:49078966:50004817	1830	1224	43	4.247e-05	3.1328e-09	5.5971e-05	0.75879	0.22399	1205	29	7.8781e-05	1.7901e-08	0.00013379	0.58882	0.27799
15:50006184:51681073	1831	2833	50	9.3711e-05	5.0201e-09	7.0852e-05	1.3226	0.092981	2789	29	0.00012013	2.8237e-08	0.00016804	0.71488	0.23734
15:51682775:52589995	1832	1049	43	0.00023809	5.2657e-09	7.2565e-05	3.281	0.00051718	1032	29	0.00023667	2.462e-08	0.00015691	1.5083	0.065733
15:52590615:53014125	1833	700	28	0.00013422	2.8606e-09	5.3484e-05	2.5095	0.006045	693	28	0.00010823	1.2335e-08	0.00011107	0.97448	0.16491
15:53015101:53766542	1834	1275	50	0.00017085	5.5972e-09	7.4815e-05	2.2837	0.011194	1256	29	0.00015394	2.8331e-08	0.00016832	0.91456	0.18021
15:53767876:54336662	1835	1232	50	0.00015287	4.8863e-09	6.9902e-05	2.1869	0.014375	1209	29	6.9328e-05	2.312e-08	0.00015205	0.45595	0.32421
15:54337243:55134743	1836	1853	50	3.7095e-05	4.5442e-09	6.741e-05	0.55029	0.29106	1814	29	7.5117e-05	2.7178e-08	0.00016486	0.45565	0.32432
15:55135408:55469163	1837	677	33	3.6437e-05	2.5134e-09	5.0134e-05	0.72678	0.23368	668	29	0.00020761	1.7255e-08	0.00013136	1.5805	0.057
15:55470187:55877891	1838	854	39	-2.2054e-05	2.1331e-09	4.6186e-05	0	0.5	844	29	0.00012537	1.6069e-08	0.00012676	0.98898	0.16134
15:55879453:56784345	1839	1868	50	3.8141e-05	4.5613e-09	6.7537e-05	0.56474	0.28613	1842	29	0.00019501	2.9713e-08	0.00017237	1.1313	0.12896
15:56784506:57637678	1840	955	35	0.000104	3.7679e-09	6.1384e-05	1.6943	0.045104	939	29	0.00029753	2.3316e-08	0.0001527	1.9485	0.025676
15:57638075:58438535	1841	1582	50	3.4583e-05	4.5319e-09	6.732e-05	0.51371	0.30373	1550	29	0.00011081	2.7979e-08	0.00016727	0.66245	0.25384
15:58439935:59505191	1842	1768	50	0.00014357	5.4316e-09	7.37e-05	1.948	0.025708	1739	29	4.3069e-05	2.6564e-08	0.00016298	0.26425	0.39579
15:59507391:60018662	1843	930	50	6.6732e-05	4.5417e-09	6.7392e-05	0.9902	0.16104	914	29	0.0001636	2.7338e-08	0.00016534	0.98947	0.16122
15:60019136:60670149	1844	1072	50	3.6673e-05	4.4895e-09	6.7004e-05	0.54732	0.29208	1057	29	7.0244e-05	2.6634e-08	0.0001632	0.43042	0.33345
15:60670287:61803306	1845	1916	50	0.00025523	6.3535e-09	7.9709e-05	3.2021	0.00068222	1881	29	4.6931e-05	2.6656e-08	0.00016327	0.28745	0.38688
15:61803892:62735671	1846	1627	50	0.00011596	5.2038e-09	7.2137e-05	1.6075	0.05397	1590	29	0.00011904	2.8149e-08	0.00016778	0.70954	0.239
15:62737452:64335240	1847	2553	50	0.00011768	5.218e-09	7.2236e-05	1.6292	0.051638	2513	29	0.00027084	3.137e-08	0.00017712	1.5292	0.063109
15:64335804:65101626	1848	640	22	0.00014876	2.8275e-09	5.3174e-05	2.7976	0.0025743	632	21	0.00035979	1.6459e-08	0.00012829	2.8044	0.0025206
15:65104668:66358474	1849	1348	50	0.00017963	5.7294e-09	7.5693e-05	2.3732	0.0088184	1331	29	0.00020935	3.0078e-08	0.00017343	1.2071	0.11369
15:66359486:66948204	1850	1290	50	5.1055e-05	4.6679e-09	6.8322e-05	0.74727	0.22745	1268	29	0.00033486	3.2669e-08	0.00018075	1.8526	0.031967
15:66948951:68640917	1851	2700	50	6.9604e-05	4.821e-09	6.9434e-05	1.0025	0.15806	2656	29	0.000298	3.1894e-08	0.00017859	1.6686	0.047594
15:68642047:69936117	1852	1436	50	9.9297e-05	5.0662e-09	7.1177e-05	1.3951	0.081497	1408	29	5.1825e-05	2.6756e-08	0.00016357	0.31683	0.37569
15:69938058:70772135	1853	1633	50	0.00019923	5.8912e-09	7.6754e-05	2.5957	0.0047194	1606	29	0.00017604	2.9345e-08	0.0001713	1.0276	0.15206
15:70772414:71919256	1854	1615	50	8.8902e-05	4.9804e-09	7.0572e-05	1.2597	0.10388	1581	29	7.316e-05	2.7177e-08	0.00016485	0.44378	0.3286
15:71920065:74447996	1855	2546	50	0.0001061	5.1224e-09	7.1571e-05	1.4825	0.069105	2500	29	0.00033448	3.2605e-08	0.00018057	1.8524	0.031987
15:74453873:75516403	1856	1179	50	6.8321e-05	4.6315e-09	6.8055e-05	1.0039	0.15771	1161	29	0.00019912	2.848e-08	0.00016876	1.1799	0.11902
15:75520945:76397358	1857	694	37	5.6357e-05	3.1623e-09	5.6234e-05	1.0022	0.15813	685	29	0.00011329	1.8211e-08	0.00013495	0.8395	0.20059
15:76397390:77910873	1858	1932	50	9.5463e-05	4.9237e-09	7.0169e-05	1.3605	0.086841	1914	29	0.00014138	2.7815e-08	0.00016678	0.84771	0.1983
15:77912408:78637877	1859	1313	50	0.00010319	5.0983e-09	7.1402e-05	1.4451	0.074211	1300	29	0.00039818	3.3932e-08	0.00018421	2.1616	0.015324
15:78640760:79259009	1860	1085	50	1.5912e-05	3.9094e-09	6.2525e-05	0.25449	0.39956	1065	29	0.00017872	2.6282e-08	0.00016212	1.1024	0.13514
15:79261077:79991408	1861	1558	50	9.0834e-05	4.9963e-09	7.0685e-05	1.2851	0.099386	1535	29	9.4279e-05	2.7651e-08	0.00016629	0.56697	0.28537
15:79992629:80635045	1862	1284	50	1.8669e-05	4.4006e-09	6.6337e-05	0.28143	0.38919	1257	29	4.8527e-05	2.6604e-08	0.00016311	0.29751	0.38304
15:80637749:81604871	1863	1763	50	9.3182e-05	5.0157e-09	7.0822e-05	1.3157	0.094132	1731	29	0.00017799	2.937e-08	0.00017138	1.0386	0.14949
15:81607249:84062334	1864	2188	50	0.00020071	5.9034e-09	7.6834e-05	2.6123	0.0044964	2157	29	0.00020327	2.9983e-08	0.00017316	1.1739	0.12021
15:84063245:85517022	1865	2074	50	9.3315e-05	5.0168e-09	7.0829e-05	1.3175	0.093842	2035	29	0.00018153	2.9449e-08	0.00017161	1.0578	0.14507
15:85518062:86341812	1866	1484	50	2.529e-05	3.8335e-09	6.1915e-05	0.40846	0.34147	1461	29	3.3746e-05	2.2482e-08	0.00014994	0.22506	0.41097
15:86342119:86650301	1867	724	39	1.4329e-05	2.8157e-09	5.3063e-05	0.27004	0.39356	711	29	3.3431e-05	1.654e-08	0.00012861	0.25994	0.39745
15:86650331:87113409	1868	827	39	1.7891e-05	2.9726e-09	5.4522e-05	0.32814	0.3714	813	29	7.6403e-05	1.8267e-08	0.00013516	0.5653	0.28594
15:87114392:87693557	1869	1258	50	0.00012557	5.283e-09	7.2685e-05	1.7275	0.042035	1233	29	9.7272e-05	2.7711e-08	0.00016647	0.58434	0.2795
15:87693885:88032107	1870	538	32	0.00010802	3.2652e-09	5.7142e-05	1.8904	0.029354	525	29	0.00030936	2.0262e-08	0.00014234	2.1733	0.014878
15:88032736:88742960	1871	1043	50	0.00014636	5.4547e-09	7.3856e-05	1.9817	0.023755	1027	29	0.00021268	3.0141e-08	0.00017361	1.225	0.11028
15:88743108:89561223	1872	1297	50	6.1515e-05	4.7543e-09	6.8951e-05	0.89215	0.18616	1276	29	1.7986e-05	2.6037e-08	0.00016136	0.11147	0.45562
15:89562631:90452882	1873	1445	50	0.00011598	5.2039e-09	7.2138e-05	1.6078	0.053939	1426	29	0.00018233	2.9461e-08	0.00017164	1.0623	0.14406
15:90453183:91221307	1874	1394	50	4.6107e-05	4.6271e-09	6.8023e-05	0.67782	0.24894	1368	29	0.00012889	2.8386e-08	0.00016848	0.765	0.22214
15:91226586:91745246	1875	1055	50	7.4055e-05	4.7811e-09	6.9145e-05	1.071	0.14209	1034	29	0.00014432	2.7961e-08	0.00016721	0.86308	0.19405
15:91749626:92164207	1876	781	50	8.4638e-05	4.9452e-09	7.0322e-05	1.2036	0.11438	767	29	0.00010327	2.7805e-08	0.00016675	0.61931	0.26786
15:92165068:92667377	1877	931	50	0.00015719	5.5441e-09	7.4459e-05	2.1111	0.017382	914	29	0.00040701	3.4142e-08	0.00018477	2.2028	0.013806
15:92669184:93590376	1878	2027	50	6.7735e-05	4.8056e-09	6.9323e-05	0.9771	0.16426	1992	29	0.00023384	3.0511e-08	0.00017467	1.3387	0.090335
15:93591893:93908402	1879	911	50	3.9391e-05	4.5716e-09	6.7614e-05	0.58259	0.28008	891	29	5.8783e-06	2.579e-08	0.00016059	0.036603	0.4854
15:93909052:94547933	1880	1541	50	5.1553e-05	4.672e-09	6.8352e-05	0.75423	0.22536	1514	29	9.9877e-05	2.7744e-08	0.00016656	0.59963	0.27438
15:94548924:95576904	1881	2207	50	8.0017e-05	4.907e-09	7.005e-05	1.1423	0.12667	2175	29	0.00012637	2.8297e-08	0.00016822	0.75126	0.22625
15:95577096:96497729	1882	1426	50	0.00017738	5.7108e-09	7.557e-05	2.3473	0.0094558	1410	29	0.00021096	3.0071e-08	0.00017341	1.2166	0.11189
15:96500358:97091511	1883	1029	50	7.4577e-05	4.8621e-09	6.9729e-05	1.0695	0.14242	1017	29	0.00015742	2.8936e-08	0.00017011	0.92541	0.17738
15:97092654:98496698	1884	2554	50	8.0641e-05	4.9122e-09	7.0087e-05	1.1506	0.12495	2518	29	6.1524e-05	2.6953e-08	0.00016417	0.37475	0.35392
15:98497881:99128454	1885	1710	50	7.1371e-05	4.8356e-09	6.9539e-05	1.0264	0.15236	1681	29	0.00014643	2.871e-08	0.00016944	0.86421	0.19374
15:99128932:100077720	1886	1802	50	3.6125e-05	4.5447e-09	6.7414e-05	0.53586	0.29603	1778	29	2.8776e-05	2.6255e-08	0.00016203	0.17759	0.42952
15:100078196:100456641	1887	884	41	5.0898e-05	3.3469e-09	5.7853e-05	0.87978	0.18949	868	29	7.3023e-06	1.733e-08	0.00013165	0.05547	0.47788
15:100457692:101403655	1888	2122	50	2.6991e-07	4.2487e-09	6.5182e-05	0.0041409	0.49835	2084	29	2.2759e-05	2.6133e-08	0.00016166	0.14079	0.44402
15:101408616:101918220	1889	1015	50	6.1393e-05	4.7533e-09	6.8944e-05	0.89048	0.1866	992	29	0.00014054	2.8593e-08	0.0001691	0.8311	0.20296
15:101918830:102516259	1890	995	50	8.9729e-06	4.3205e-09	6.5731e-05	0.13651	0.44571	985	29	1.2148e-05	2.5915e-08	0.00016098	0.075463	0.46992
16:60291:596605	1891	844	50	6.3555e-05	4.7711e-09	6.9073e-05	0.92011	0.17876	827	29	7.6859e-05	2.7273e-08	0.00016515	0.4654	0.32082
16:598838:945806	1892	636	47	0.00014518	4.661e-09	6.8272e-05	2.1266	0.016728	629	29	0.00017488	2.4313e-08	0.00015593	1.1215	0.13103
16:946205:1547999	1893	1476	50	0.00018594	5.7814e-09	7.6036e-05	2.4454	0.0072347	1448	29	0.00013673	2.8535e-08	0.00016892	0.80944	0.20913
16:1551082:2293296	1894	1489	50	6.638e-05	4.7944e-09	6.9242e-05	0.95867	0.16886	1463	29	0.00012393	2.8248e-08	0.00016807	0.73734	0.23046
16:2294890:3960458	1895	1969	50	4.0238e-05	4.5786e-09	6.7665e-05	0.59466	0.27604	1940	29	9.7843e-05	2.7694e-08	0.00016641	0.58795	0.27828
16:3961770:4689471	1896	1175	50	8.7934e-05	4.9724e-09	7.0515e-05	1.247	0.10619	1151	29	9.703e-05	2.7691e-08	0.00016641	0.5831	0.27991
16:4690187:5114499	1897	840	50	0.00012393	5.2695e-09	7.2592e-05	1.7072	0.04389	819	29	4.0629e-07	2.5714e-08	0.00016036	0.0025337	0.49899
16:5115228:5854496	1898	1994	50	0.00011609	5.2048e-09	7.2145e-05	1.6092	0.053789	1934	29	0.0001357	2.8493e-08	0.0001688	0.80393	0.21072
16:5855169:6264138	1899	959	50	0.00010124	5.0822e-09	7.1289e-05	1.4201	0.077793	929	29	0.00013952	2.8581e-08	0.00016906	0.82529	0.2046
16:6264139:7045506	1900	2626	50	0.00011637	5.2072e-09	7.2161e-05	1.6127	0.053403	2547	29	0.00018057	2.944e-08	0.00017158	1.0524	0.14631
16:7046430:7524343	1901	1657	50	0.00012983	5.3182e-09	7.2926e-05	1.7803	0.037514	1602	29	0.00013592	2.8531e-08	0.00016891	0.80466	0.21051
16:7525825:8236887	1902	2176	50	0.00020336	5.9253e-09	7.6976e-05	2.6419	0.0041223	2123	29	5.7222e-05	2.6855e-08	0.00016388	0.34918	0.36348
16:8237157:8572350	1903	1245	50	0.00011882	5.2274e-09	7.23e-05	1.6434	0.050147	1214	29	0.00010934	2.7941e-08	0.00016715	0.65414	0.25651
16:8572557:8960864	1904	1032	50	2.8514e-05	4.4818e-09	6.6947e-05	0.42593	0.33508	1010	29	0.00011707	2.8099e-08	0.00016763	0.69837	0.24247
16:8962907:9658861	1905	1557	50	0.00016717	5.6265e-09	7.501e-05	2.2287	0.012917	1524	29	0.0001563	2.8933e-08	0.0001701	0.91892	0.17907
16:9659584:9997178	1906	743	46	5.0863e-05	3.5849e-09	5.9874e-05	0.8495	0.1978	729	29	0.00023175	2.3565e-08	0.00015351	1.5097	0.065566
16:10002419:10430046	1907	1266	50	9.9214e-05	5.0058e-09	7.0752e-05	1.4023	0.080415	1246	29	0.00036207	3.2952e-08	0.00018153	1.9946	0.023043
16:10431221:11493266	1908	2390	50	7.1283e-06	4.3053e-09	6.5615e-05	0.10864	0.45674	2338	29	1.5976e-05	2.5989e-08	0.00016121	0.099101	0.46053
16:11493716:11610940	1909	437	27	2.5393e-05	2.1675e-09	4.6556e-05	0.54543	0.29273	420	26	-1.0289e-05	1.0794e-08	0.00010389	0	0.5
16:11612436:12151685	1910	1043	50	0.00011715	5.0261e-09	7.0895e-05	1.6525	0.049218	1016	29	0.00010965	2.657e-08	0.000163	0.67266	0.25058
16:12151797:12775407	1911	1615	50	0.00019534	5.859e-09	7.6544e-05	2.552	0.0053557	1548	29	5.4839e-05	2.686e-08	0.00016389	0.33461	0.36896
16:12775897:13119544	1912	750	44	0.00019513	4.2472e-09	6.5171e-05	2.9941	0.0013762	737	29	0.00014685	1.8505e-08	0.00013603	1.0795	0.14018
16:13120367:13978116	1913	1975	50	0.0003654	7.263e-09	8.5223e-05	4.2876	9.0325e-06	1950	29	0.0002472	3.0891e-08	0.00017576	1.4065	0.079795
16:13979558:15885158	1914	1379	50	0.00021389	6.0122e-09	7.7538e-05	2.7585	0.0029036	1358	29	0.00013043	2.8423e-08	0.00016859	0.77365	0.21957
16:15885866:16220858	1915	730	47	4.1647e-05	3.3387e-09	5.7781e-05	0.72076	0.23553	719	29	3.6568e-05	1.8491e-08	0.00013598	0.26892	0.394
16:16222763:17334499	1916	1092	50	4.1514e-05	4.521e-09	6.7238e-05	0.61741	0.26848	1076	29	5.517e-05	2.6162e-08	0.00016175	0.34109	0.36652
16:17335780:18062164	1917	1350	50	3.7389e-05	4.5551e-09	6.7491e-05	0.55398	0.2898	1323	29	2.6375e-05	2.6214e-08	0.00016191	0.1629	0.4353
16:18065944:20054371	1918	2204	50	7.9549e-05	4.9031e-09	7.0022e-05	1.136	0.12797	2162	29	0.00029214	3.1747e-08	0.00017818	1.6396	0.050545
16:20055884:21235343	1919	1854	50	-1.9063e-06	4.2307e-09	6.5044e-05	0	0.5	1815	29	7.3266e-05	2.7183e-08	0.00016487	0.44438	0.32838
16:21237217:23369433	1920	1687	50	9.4109e-05	5.0233e-09	7.0876e-05	1.3278	0.092121	1655	29	5.8151e-05	2.6914e-08	0.00016405	0.35446	0.3615
16:23371110:24308825	1921	1387	50	0.00012408	5.2708e-09	7.26e-05	1.7091	0.043715	1355	29	0.00014802	2.8764e-08	0.0001696	0.87279	0.19139
16:24309108:25589623	1922	2461	50	0.00016407	5.6009e-09	7.4839e-05	2.1923	0.014181	2409	29	4.9566e-05	2.6731e-08	0.0001635	0.30317	0.38088
16:25590147:26681997	1923	2393	50	0.00011492	5.1951e-09	7.2077e-05	1.5944	0.055424	2356	29	0.00012501	2.826e-08	0.00016811	0.74365	0.22855
16:26683251:26943239	1924	537	44	0.00011041	3.3954e-09	5.827e-05	1.8948	0.029061	530	29	0.00011077	1.6767e-08	0.00012949	0.85547	0.19614
16:26944850:27445360	1925	1157	50	3.1946e-05	4.5102e-09	6.7158e-05	0.47568	0.31715	1140	29	3.9161e-05	2.6471e-08	0.0001627	0.2407	0.4049
16:27446054:29023966	1926	1434	50	0.00032775	6.9521e-09	8.3379e-05	3.9308	4.2331e-05	1416	29	0.00016261	2.9218e-08	0.00017093	0.95133	0.17072
16:29025978:29694414	1927	592	31	6.4929e-05	2.8843e-09	5.3706e-05	1.209	0.11334	573	29	-1.8129e-05	1.3002e-08	0.00011403	0	0.5
16:29694822:31380596	1928	1111	50	4.0793e-05	4.515e-09	6.7194e-05	0.60709	0.2719	1075	29	0.00017915	2.8792e-08	0.00016968	1.0558	0.14553
16:31384554:47981754	1929	1177	50	7.6376e-05	4.877e-09	6.9835e-05	1.0937	0.13705	1156	29	7.1435e-05	2.7155e-08	0.00016479	0.43349	0.33233
16:47982405:49006844	1930	1129	50	8.2505e-05	3.6332e-09	6.0276e-05	1.3688	0.085531	1110	29	9.264e-05	1.9262e-08	0.00013879	0.6675	0.25223
16:49007408:50694011	1931	2451	50	9.3317e-05	5.0168e-09	7.0829e-05	1.3175	0.093838	2405	29	0.00025557	3.0979e-08	0.00017601	1.4521	0.073244
16:50698071:51700822	1932	1466	50	0.00022556	6.1086e-09	7.8157e-05	2.886	0.0019507	1442	29	0.00024016	3.0692e-08	0.00017519	1.3708	0.085216
16:51703888:53845487	1933	3211	50	0.00036822	7.2862e-09	8.5359e-05	4.3137	8.026e-06	3161	29	9.3088e-05	2.7665e-08	0.00016633	0.55966	0.28785
16:53848448:54671719	1934	1719	50	0.00017348	5.6786e-09	7.5357e-05	2.3022	0.010663	1686	29	0.00026255	3.1141e-08	0.00017647	1.4878	0.068403
16:54673195:55505040	1935	1770	50	3.5392e-05	4.5386e-09	6.7369e-05	0.52534	0.29967	1736	29	3.439e-05	2.6376e-08	0.00016241	0.21175	0.41615
16:55506137:56906006	1936	2233	50	8.9388e-05	4.9844e-09	7.06e-05	1.2661	0.10274	2183	29	0.00017719	2.9379e-08	0.0001714	1.0338	0.15062
16:56908045:57663112	1937	1328	50	4.7347e-05	4.6373e-09	6.8098e-05	0.69528	0.24344	1299	29	9.0979e-05	2.7549e-08	0.00016598	0.54813	0.2918
16:57663619:58508278	1938	1563	50	8.1719e-05	4.9211e-09	7.015e-05	1.1649	0.12203	1531	29	0.00019931	2.9851e-08	0.00017278	1.1536	0.12433
16:58510034:59888170	1939	2479	50	7.4541e-05	4.8618e-09	6.9727e-05	1.069	0.14253	2423	29	8.1588e-05	2.7377e-08	0.00016546	0.49309	0.31097
16:59889269:60744157	1940	1564	50	9.2648e-05	4.9005e-09	7.0003e-05	1.3235	0.09284	1534	29	9.8965e-05	2.6858e-08	0.00016388	0.60387	0.27296
16:60745208:61991704	1941	1583	50	0.00022661	5.3755e-09	7.3318e-05	3.0908	0.00099809	1558	29	0.00018059	2.4662e-08	0.00015704	1.15	0.12508
16:61993462:63395786	1942	2208	50	0.00013204	5.3365e-09	7.3051e-05	1.8075	0.035339	2179	29	0.00016038	2.9009e-08	0.00017032	0.94163	0.17319
16:63396006:64714759	1943	2168	50	0.0001291	5.3122e-09	7.2885e-05	1.7712	0.038261	2131	29	0.00012181	2.8189e-08	0.0001679	0.72548	0.23408
16:64716851:65538017	1944	1481	50	0.00022774	5.6832e-09	7.5387e-05	3.021	0.0012597	1461	29	0.00018146	2.6509e-08	0.00016282	1.1145	0.13253
16:65538484:68429077	1945	2923	50	0.00017094	5.6576e-09	7.5217e-05	2.2726	0.011524	2875	29	0.00029903	3.19e-08	0.0001786	1.6742	0.047041
16:68429894:70885818	1946	2785	50	0.00027909	6.5505e-09	8.0935e-05	3.4484	0.00028201	2735	29	0.00036031	3.3237e-08	0.00018231	1.9763	0.024059
16:70887506:72915425	1947	2140	50	0.00024385	6.2595e-09	7.9117e-05	3.0821	0.0010278	2102	29	7.3617e-05	2.724e-08	0.00016504	0.44604	0.32778
16:72915753:73542956	1948	1207	50	8.7287e-05	4.967e-09	7.0477e-05	1.2385	0.10776	1194	29	0.00027958	3.1485e-08	0.00017744	1.5756	0.057556
16:73543220:74724933	1949	1505	50	0.00012632	5.2893e-09	7.2728e-05	1.737	0.041197	1470	29	3.4294e-05	2.6376e-08	0.00016241	0.21116	0.41638
16:74730819:75517115	1950	1648	50	6.6743e-05	4.7974e-09	6.9263e-05	0.96361	0.16762	1616	29	0.00017987	2.9392e-08	0.00017144	1.0492	0.14705
16:75518129:76056374	1951	735	40	0.0001072	3.5901e-09	5.9918e-05	1.7891	0.036798	726	29	0.00014305	1.8947e-08	0.00013765	1.0393	0.14934
16:76058697:76987262	1952	2049	50	0.00013291	5.3437e-09	7.31e-05	1.8182	0.034518	2013	29	0.00015946	2.9021e-08	0.00017035	0.93606	0.17462
16:76988130:77455781	1953	1386	50	3.1465e-05	4.4551e-09	6.6746e-05	0.47141	0.31867	1353	29	0.00021113	2.9761e-08	0.00017251	1.2239	0.1105
16:77456244:77688760	1954	696	37	6.9674e-05	3.051e-09	5.5236e-05	1.2614	0.10358	680	29	1.9447e-05	1.4926e-08	0.00012217	0.15918	0.43676
16:77689074:78446696	1955	2577	50	0.00011005	5.155e-09	7.1798e-05	1.5328	0.062661	2521	29	0.00013843	2.8561e-08	0.000169	0.81914	0.20635
16:78452348:78709939	1956	830	49	6.8224e-05	4.0856e-09	6.3919e-05	1.0674	0.1429	801	29	0.00012445	2.3255e-08	0.0001525	0.81612	0.20722
16:78710328:79368760	1957	2011	50	2.5259e-05	4.455e-09	6.6746e-05	0.37844	0.35255	1949	29	1.6262e-05	2.6006e-08	0.00016126	0.10084	0.45984
16:79369779:80184442	1958	1882	50	7.1074e-05	4.8332e-09	6.9521e-05	1.0223	0.15331	1838	29	0.00016481	2.9104e-08	0.0001706	0.96605	0.16701
16:80184495:81209234	1959	2507	50	6.9908e-05	4.8236e-09	6.9452e-05	1.0066	0.15707	2458	29	0.00021259	3.0075e-08	0.00017342	1.2259	0.11013
16:81209631:82481987	1960	3064	50	9.2103e-05	5.0068e-09	7.0759e-05	1.3017	0.096518	2994	29	0.00016462	2.9093e-08	0.00017057	0.96516	0.16723
16:82482458:83078581	1961	1822	50	8.2823e-05	4.9302e-09	7.0215e-05	1.1796	0.11909	1775	29	0.00012581	2.8291e-08	0.0001682	0.74801	0.22723
16:83078959:83971446	1962	2808	50	0.00015132	5.4957e-09	7.4133e-05	2.0412	0.020614	2745	29	3.5317e-05	2.6401e-08	0.00016248	0.21736	0.41396
16:83972415:84645588	1963	2365	50	1.6619e-05	4.3836e-09	6.6209e-05	0.251	0.40091	2301	29	5.7464e-05	2.6864e-08	0.0001639	0.3506	0.36295
16:84646612:85146709	1964	1400	50	7.4672e-05	4.8629e-09	6.9734e-05	1.0708	0.14213	1378	29	2.7932e-05	2.6252e-08	0.00016203	0.17239	0.43156
16:85146935:85663943	1965	994	50	0.00010825	5.1401e-09	7.1694e-05	1.5099	0.065539	964	29	6.4002e-05	2.7009e-08	0.00016434	0.38944	0.34847
16:85664453:86221644	1966	1347	50	5.7319e-05	4.7196e-09	6.87e-05	0.83435	0.20204	1312	29	0.00018929	2.96e-08	0.00017205	1.1002	0.13561
16:86222417:86745679	1967	1539	50	3.6726e-05	4.5496e-09	6.7451e-05	0.54448	0.29305	1484	29	7.7588e-05	2.728e-08	0.00016517	0.46976	0.31926
16:86745955:87173290	1968	936	50	-9.8185e-07	4.2383e-09	6.5102e-05	0	0.5	910	29	2.344e-05	2.614e-08	0.00016168	0.14498	0.44236
16:87175053:88389287	1969	2870	50	0.00014233	5.4214e-09	7.363e-05	1.9331	0.026615	2802	29	0.00018421	2.9499e-08	0.00017175	1.0725	0.14174
16:88439429:88964934	1970	1303	50	2.4135e-05	4.4457e-09	6.6676e-05	0.36198	0.35868	1275	29	3.7109e-05	2.6424e-08	0.00016255	0.22829	0.40971
16:88966667:89604610	1971	1139	50	4.7059e-05	4.6179e-09	6.7955e-05	0.69251	0.24431	1112	29	0.00016528	2.9018e-08	0.00017035	0.97024	0.16596
16:89605495:90292767	1972	1312	50	0.00015928	5.5529e-09	7.4518e-05	2.1375	0.016277	1290	29	0.00019538	2.9738e-08	0.00017245	1.133	0.12861
17:828:296442	1973	681	50	2.4115e-05	4.4455e-09	6.6675e-05	0.36168	0.3588	668	29	0.00017153	2.8845e-08	0.00016984	1.01	0.15625
17:396660:820493	1974	818	50	4.6055e-05	4.4136e-09	6.6435e-05	0.69323	0.24408	800	29	0.0001043	2.618e-08	0.0001618	0.64464	0.25958
17:820511:1480393	1975	1483	50	4.9698e-05	4.6567e-09	6.824e-05	0.72828	0.23322	1457	29	0.00014402	2.8643e-08	0.00016924	0.85098	0.19739
17:1481897:2613925	1976	1770	50	0.00010842	5.1415e-09	7.1704e-05	1.5121	0.065255	1741	29	0.00021611	3.0149e-08	0.00017363	1.2446	0.10663
17:2616352:3425788	1977	1633	50	0.00013987	5.4011e-09	7.3492e-05	1.9032	0.028509	1605	29	-1.2861e-05	2.5394e-08	0.00015936	0	0.5
17:3426133:4321755	1978	1640	50	3.0031e-05	4.4944e-09	6.704e-05	0.44796	0.32709	1617	29	0.00012548	2.8302e-08	0.00016823	0.7459	0.22786
17:4322053:4650487	1979	799	50	9.7454e-05	4.8976e-09	6.9983e-05	1.3926	0.081878	778	29	9.0078e-05	2.5984e-08	0.0001612	0.55881	0.28815
17:4652156:5573766	1980	1858	50	7.5921e-05	4.8732e-09	6.9808e-05	1.0876	0.13839	1827	29	0.00014656	2.865e-08	0.00016926	0.8659	0.19327
17:5574433:6570522	1981	2302	50	0.00010851	5.1422e-09	7.1709e-05	1.5132	0.065114	2274	29	3.2143e-05	2.6348e-08	0.00016232	0.19802	0.42151
17:6572170:6975193	1982	752	50	2.0048e-05	3.7817e-09	6.1496e-05	0.326	0.37221	739	29	0.00011545	2.3915e-08	0.00015465	0.74652	0.22768
17:6976284:7723513	1983	1145	50	9.0795e-05	4.996e-09	7.0682e-05	1.2846	0.099474	1132	29	0.00039066	3.3838e-08	0.00018395	2.1237	0.016849
17:7725660:8704551	1984	1380	50	0.00019148	5.8272e-09	7.6336e-05	2.5084	0.0060634	1357	29	0.00022854	3.0453e-08	0.00017451	1.3096	0.095157
17:8705612:9229793	1985	985	50	2.4828e-05	4.4514e-09	6.6719e-05	0.37213	0.3549	972	29	5.7516e-05	2.6863e-08	0.0001639	0.35092	0.36282
17:9233113:9714549	1986	842	50	5.0154e-05	4.0727e-09	6.3818e-05	0.78589	0.21597	828	29	7.7774e-05	2.3393e-08	0.00015295	0.5085	0.30555
17:9714995:10573151	1987	1877	50	-2.7957e-05	4.0156e-09	6.3369e-05	0	0.5	1847	29	5.161e-05	2.6725e-08	0.00016348	0.3157	0.37611
17:10573457:11667346	1988	1812	50	0.00013804	5.386e-09	7.3389e-05	1.8809	0.029993	1785	29	0.00019605	2.9765e-08	0.00017253	1.1363	0.12791
17:11668104:13000883	1989	2470	50	5.2119e-05	4.6767e-09	6.8386e-05	0.76212	0.22299	2447	29	9.798e-06	2.5869e-08	0.00016084	0.060918	0.47571
17:13001700:13625425	1990	1573	50	4.7415e-05	4.6379e-09	6.8102e-05	0.69624	0.24314	1536	29	1.5521e-06	2.5691e-08	0.00016029	0.0096831	0.49614
17:13626102:14209988	1991	1261	50	1.2926e-05	4.3532e-09	6.5978e-05	0.19592	0.42234	1240	29	8.937e-06	2.5844e-08	0.00016076	0.055592	0.47783
17:14210015:14499605	1992	718	50	1.7044e-05	3.0677e-09	5.5387e-05	0.30772	0.37915	706	29	-1.0027e-05	1.6982e-08	0.00013032	0	0.5
17:14500054:14859339	1993	1062	50	3.4216e-05	3.5667e-09	5.9722e-05	0.57292	0.28335	1050	29	0.00011051	2.184e-08	0.00014778	0.74777	0.2273
17:14860784:16319512	1994	1842	50	4.0696e-05	4.5824e-09	6.7693e-05	0.60118	0.27386	1802	29	6.2302e-05	2.6952e-08	0.00016417	0.3795	0.35216
17:16321959:17292491	1995	1412	50	4.9451e-05	4.6547e-09	6.8225e-05	0.72482	0.23428	1391	29	2.8962e-05	2.6258e-08	0.00016204	0.17873	0.42908
17:17299591:18446092	1996	1271	50	0.00020134	5.6869e-09	7.5411e-05	2.6699	0.0037938	1250	29	0.00015061	2.733e-08	0.00016532	0.91105	0.18114
17:18456679:19666001	1997	917	50	6.8672e-05	4.0638e-09	6.3748e-05	1.0772	0.14069	901	29	0.00025254	2.5956e-08	0.00016111	1.5675	0.058498
[truncated: 358 more rows]
