# Supplementary material for: Collective genomic segments with differential pleiotropic patterns between cognitive dimensions and psychopathology
Source: Nat Commun. 2022 Nov 11;13:6868. doi: 10.1038/s41467-022-34418-y (PMC9652380; doi:10.1038/s41467-022-34418-y)
Supplement: Supplementary file 6 — Supplementary Data 4 [file 41467_2022_34418_MOESM6_ESM.xlsx]

## Sheet: TableS4
Supplementary Data 4. Local genetic correlations estimated by HESS for 17 Cognitive Task Performance - Psychopathology trait pairs. Note: Heritability indicated for each region was for General Cognitive Ability - the strength of the heritability was colored in indigo. For each of the columns representing z-scores, each cell was colored based on their direction. Positive Z-scores were colored red,…																																														20 Dimensional UMAP for DB Cluster Deriavition
UID	LOCI	CHR	START	END	Length_MB	h2	Anxiety_QT	Anxiety_MVP	PTSD_PCL	PTSD_MVP	ADHD	MDD_MVP	Insomnia	Dep-Aff	Neuroticism	Worry	MDD	Tourette's	Anorexia	Bipolar	Schizophrenia	OCD	ASD	p	p	p	p	p	p	p	p	p	p	p	p	p	p	p	p	p	UMAP1	UMAP2	Meta-Loci	DB_cluster	H_cluster	V1	V2	V3	V4
1:11008:1099437	1	1	11008	1099437	1.08843	5.1069e-05	0.2559	0.040081	0.43114	-0.22974	-0.44678	0.066491	-0.012887	0.61055	1.0094	0.36674	-0.26895	-0.74039	-0.44864	0.076881	-0.46583	0.081334	0.631	0.79803	0.66637	0.96803	0.81829	0.65504	0.94699	0.98972	0.5415	0.3128	0.71381	0.78797	0.45906	0.65504	0.93872	0.64134	0.93518	0.52804	-16.4153	8.27462	1	6	3	-16.6603	8.38878	17.2579	-8.472
1:1103150:2320702	2	1	1103150	2320702	1.21755	0.0001119	0.93755	-0.73821	-0.41196	-0.95136	-1.2739	-0.97109	0.39078	-0.29759	-0.80507	-0.82618	0.15301	0.62236	-0.078562	0.60606	-1.9476	1.0177	-0.12421	0.34848	0.68037	0.46039	0.34142	0.2027	0.3315	0.69596	0.76602	0.42078	0.4087	0.87839	0.53371	0.2027	0.54448	0.051468	0.3088	0.90115	5.01906	-10.1011	2	0	0	9.18984	-8.24457	-10.1054	8.29883
1:2321099:3065568	3	1	2321099	3065568	0.744469	1.6042e-05	-0.72526	0.016921	0.22723	-0.17973	0.1279	-0.070756	1.2312	-0.17033	0.075547	0.21477	0.44943	-1.0181	-0.50234	-0.75101	-1.016	0.68145	0.53581	0.46829	0.82025	0.9865	0.85737	0.89823	0.94359	0.21825	0.86475	0.93978	0.82995	0.65312	0.30861	0.89823	0.45264	0.30962	0.49558	0.59209	-3.90057	9.83654	3	23	7	-3.87147	13.7191	6.32451	-13.5716
1:3066761:3679461	4	1	3066761	3679461	0.6127	6.679e-05	0.20094	-0.60075	-0.86281	-0.18926	-0.20183	-0.96892	0.64631	0.28341	0.44327	-0.056802	0.022003	-0.6654	0.1247	-1.2025	-2.1215	-0.34512	0.52352	0.84074	0.38824	0.548	0.84989	0.84005	0.33258	0.51808	0.77686	0.65757	0.9547	0.98245	0.5058	0.84005	0.22916	0.033882	0.73	0.60061	8.09288	17.9511	4	50	13	8.61213	17.4905	-10.6746	-15.7172
1:3679775:4749076	5	1	3679775	4749076	1.0693	4.8828e-05	0.33487	-0.94563	-1.22	-0.78017	-0.93214	-1.1254	-0.83711	-1.6453	-0.96232	-0.45879	-0.064527	-1.7653	0.13765	-0.67073	-2.3824	-0.37076	0.39292	0.73772	0.22246	0.34434	0.43529	0.35126	0.26044	0.40253	0.099898	0.33589	0.64638	0.94855	0.077519	0.35126	0.50239	0.017199	0.71082	0.69438	13.8235	-13.3908	1	44	11	14.6779	-13.4375	-17.7608	7.74553
1:4750013:5000086	6	1	4750013	5000086	0.250073	4.6006e-05	-0.41009	-1.9198	-0.83586	-0.45753	-0.080365	-0.052536	0.19945	0.20387	-0.17097	-0.72646	0.56378	-1.9204	0.45154	-0.1734	0.26785	0.21464	0.46564	0.68174	0.40323	0.054877	0.64729	0.93595	0.9581	0.84191	0.83845	0.86425	0.46756	0.57291	0.054806	0.93595	0.86234	0.78881	0.83005	0.64148	-22.6357	-7.97297	1	0	0	-11.6686	-14.8721	13.4855	11.0857
1:5000970:5471517	7	1	5000970	5471517	0.470547	7.6401e-05	-0.68333	0.03393	-0.035288	-0.28971	0.53637	-1.0976	-1.111	-1.0378	-1.0581	-0.41433	-1.2519	0.75914	-0.71024	1.1973	-0.0014913	0.61059	0.17581	0.4944	0.97185	0.97293	0.77204	0.59171	0.27237	0.26659	0.29936	0.28999	0.67863	0.2106	0.44777	0.59171	0.2312	0.99881	0.54147	0.86044	-1.72683	-9.72446	5	0	0	-0.870231	-7.97579	-1.17615	7.06555
1:5472626:6133700	8	1	5472626	6133700	0.661074	3.766e-05	0.038931	0.038294	0.23655	0.55915	0.0115	-0.76206	0.58946	-1.176	-0.85157	-0.78537	-1.1348	0.28674	0.0058249	-0.51595	-0.65608	-0.98682	-0.061258	0.96895	0.81301	0.96945	0.57606	0.99082	0.44602	0.55555	0.2396	0.39446	0.43223	0.25646	0.77431	0.99082	0.60589	0.51177	0.32373	0.95115	5.63127	-3.29636	1	42	10	4.66289	-1.6145	-7.99641	2.03712
1:6134990:7245669	9	1	6134990	7245669	1.11068	0.00016355	-0.19338	-0.43807	-0.79737	-0.75947	-1.7549	-0.044552	0.36204	-1.0201	0.12593	0.046923	0.5991	-0.23976	-0.71221	-1.9142	-1.3842	-0.32638	-0.17629	0.84666	0.42524	0.66134	0.44757	0.079271	0.96446	0.71733	0.30769	0.89979	0.96257	0.5491	0.81051	0.079271	0.055599	0.16631	0.74414	0.86007	-6.34488	10.795	3	0	0	0.0670811	15.7885	1.08448	-9.48686
1:7245922:7604778	10	1	7245922	7604778	0.358856	0.00017661	0.79434	-1.0571	0.51869	-1.0903	-2.5536	0.32394	0.72287	0.091795	1.0048	1.5358	0.23173	-1.2385	-0.84205	-0.21352	0.10214	1.3257	-0.38158	0.427	0.60398	0.29047	0.2756	0.010661	0.74599	0.46976	0.92686	0.31497	0.12459	0.81675	0.21555	0.010661	0.83092	0.91864	0.18493	0.70277	-7.15243	17.1819	3	0	0	-10.6311	16.8331	7.09546	-18.6895
1:7604831:9067142	11	1	7604831	9067142	1.46231	8.8509e-05	0.40461	-1.2593	-0.97054	-0.46169	0.83395	0.22719	-0.37072	0.95957	0.65225	0.13577	1.1832	-0.20729	-1.1909	-1.7641	-1.8371	1.1972	1.1915	0.68576	0.33178	0.20792	0.6443	0.40431	0.82028	0.71084	0.33727	0.51424	0.892	0.23675	0.83578	0.40431	0.077707	0.066195	0.23122	0.23345	7.83108	17.7288	4	50	13	8.74179	17.6094	-10.2473	-15.4661
1:9067673:9959051	12	1	9067673	9959051	0.891378	2.8243e-05	-0.096888	-0.82329	-0.53097	0.32876	-0.23263	0.24126	0.070216	-0.28176	-0.12677	-0.88727	0.21068	-0.31468	-0.33419	-0.27665	-1.2608	0.31045	1.1719	0.92282	0.59544	0.41034	0.74233	0.81605	0.80936	0.94402	0.77813	0.89912	0.37493	0.83314	0.75301	0.81605	0.78205	0.2074	0.75622	0.24125	4.79205	9.55312	3	0	0	1.65995	8.09814	-7.92797	-6.43946
1:9959748:11774956	13	1	9959748	11774956	1.81521	2.4715e-05	0.6364	-0.089484	0.25919	0.069047	-0.61522	-0.88548	-0.62282	-1.7075	-1.1096	-0.67361	-0.21868	0.039178	-0.23543	0.087193	1.1936	-0.079007	0.10856	0.52451	0.79549	0.9287	0.94495	0.53841	0.3759	0.5334	0.087735	0.26716	0.50056	0.8269	0.96875	0.53841	0.93052	0.23262	0.93703	0.91355	-2.27575	-14.4431	1	28	5	-5.93486	-14.0143	6.4952	16.1629
1:11776196:12147753	14	1	11776196	12147753	0.371557	2.1783e-05	0.46182	-0.78544	-0.62068	-0.0057654	-0.95324	0.33892	-0.17151	1.1353	0.52234	-0.26948	0.88648	-0.086125	-0.91826	-0.27256	0.94968	-0.40574	1.3411	0.64421	0.53481	0.43219	0.9954	0.34047	0.73467	0.86382	0.25625	0.60143	0.78756	0.37536	0.93137	0.34047	0.78519	0.34228	0.68493	0.17989	-19.7686	5.4917	1	1	1	-18.3052	6.13643	20.1734	-7.85333
1:12150385:14625524	15	1	12150385	14625524	2.47514	2.6307e-05	-0.0014771	-0.2931	-0.37693	-0.53468	0.59564	0.48424	0.42882	0.23022	-0.28126	-0.50259	0.36284	0.74041	0.062699	-0.94642	-2.0543	0.0057746	0.76273	0.99882	0.70622	0.76945	0.59287	0.55142	0.62821	0.66806	0.81792	0.77851	0.61526	0.71673	0.45905	0.55142	0.34393	0.039951	0.99539	0.44563	11.784	12.3518	4	52	13	12.0916	11.8114	-10.1743	-9.78691
1:14626896:15423481	16	1	14626896	15423481	0.796585	6.6092e-05	0.27481	0.33418	0.0619	-0.22141	-0.57424	-0.10166	0.42468	0.74134	0.44715	-0.24698	0.23135	0.46853	-0.13171	0.58662	0.98454	-0.25892	0.25309	0.78346	0.95064	0.73825	0.82478	0.5658	0.91903	0.67107	0.45849	0.65476	0.80492	0.81705	0.6394	0.5658	0.55746	0.32485	0.7957	0.8002	-24.4962	-1.20961	1	1	1	-23.8684	1.25904	22.3833	-0.329561
1:15424441:17123862	17	1	15424441	17123862	1.69942	3.6843e-06	-0.84985	0.9751	0.83948	0.36331	-0.32102	0.53842	0.47239	0.35228	0.27609	0.50255	0.22603	0.21759	-1.9289	0.79015	1.0673	0.46343	0.16883	0.39541	0.4012	0.32951	0.71638	0.74819	0.59029	0.63665	0.72463	0.78248	0.61528	0.82118	0.82775	0.74819	0.42944	0.28584	0.64305	0.86593	-22.9038	0.0454896	1	0	0	-21.8538	0.778277	19.745	-1.48567
1:17176635:17872659	18	1	17176635	17872659	0.696024	0.00017506	0.37264	-0.59766	-0.61577	0.56337	-0.1665	0.16866	-0.1668	-0.20681	0.1553	0.28044	1.0651	-0.47938	0.81072	1.0364	2.2767	-0.28354	0.40571	0.70942	0.53805	0.55007	0.57318	0.86776	0.86606	0.86753	0.83616	0.87659	0.77914	0.28683	0.63167	0.86776	0.3	0.022805	0.77676	0.68496	-19.6764	-10.9482	6	4	2	-18.3448	-9.62474	22.1865	6.08116
1:17874843:18484945	19	1	17874843	18484945	0.610102	4.2042e-05	0.88242	-1.3155	-1.5896	-0.493	0.06017	-0.48644	-0.84292	-1.0794	-1.4383	-1.1083	-0.3374	0.13234	-0.23972	1.1016	-2.4085	-0.0018404	0.25216	0.37755	0.11192	0.18835	0.62201	0.95202	0.62666	0.39927	0.2804	0.15034	0.26773	0.73582	0.89472	0.95202	0.27063	0.01602	0.99853	0.80092	17.8409	-13.9815	7	44	11	17.9785	-13.9717	-14.9119	14.1194
1:18486272:20022063	20	1	18486272	20022063	1.53579	1.9075e-05	0.1762	-0.29078	-0.34685	-0.14169	-0.25755	0.31538	-0.075762	0.10276	-0.40705	-0.33804	-0.24533	0.24319	0.33312	-1.1699	-0.39597	0.076668	-0.06712	0.86014	0.72871	0.77122	0.88732	0.79675	0.75247	0.93961	0.91815	0.68397	0.73534	0.8062	0.80786	0.79675	0.24203	0.69213	0.93889	0.94649	-6.03713	10.5328	3	23	7	0.365931	15.52	1.00478	-9.34415
1:20023833:20763899	21	1	20023833	20763899	0.740066	7.5939e-05	1.0914	-0.12978	0.043518	0.18192	-0.85434	-0.46862	0.6651	-0.15387	-0.030985	0.3191	-0.025502	0.00067293	-0.064663	-0.54058	-0.83577	-0.74576	-0.46575	0.2751	0.96529	0.89674	0.85565	0.39292	0.63934	0.50599	0.87772	0.97528	0.74965	0.97965	0.99946	0.39292	0.58879	0.40329	0.45581	0.64139	-6.8504	16.7951	3	23	7	-5.17097	12.5303	3.69554	-12.5788
1:20765245:22634131	22	1	20765245	22634131	1.86889	0.00026358	-1.0215	-1.3076	-0.71403	-1.0835	-2.1095	-0.64063	-1.5764	-2.1867	-2.4568	-2.2567	-1.2454	-1.0071	-0.29767	-1.3672	-3.2017	-1.1557	0.66381	0.30702	0.47521	0.191	0.27859	0.034901	0.52176	0.11494	0.028761	0.014018	0.024027	0.21299	0.31387	0.034901	0.17158	0.0013663	0.24779	0.50681	21.9503	-12.6358	8	44	11	21.4618	-10.1101	-20.8794	12.4427
1:22636103:23082667	23	1	22636103	23082667	0.446564	0.00010857	0.1534	-0.89103	-0.15969	-0.14236	-0.4971	-0.78538	-0.056954	1.7158	1.3218	1.6255	-0.43947	0.417	-1.7977	0.27731	-2.9995	-0.01134	-0.38825	0.87808	0.87312	0.37291	0.88679	0.61912	0.43223	0.95458	0.08619	0.18623	0.10406	0.66032	0.67668	0.61912	0.78155	0.0027038	0.99095	0.69783	7.49904	17.8858	4	50	13	8.4358	17.8999	-10.1951	-15.4744
1:23085227:24527501	24	1	23085227	24527501	1.44227	4.9865e-05	-0.44881	-0.97984	0.21301	0.57629	-0.29542	0.50866	-0.076774	0.1178	-0.19768	-0.96125	1.0804	-0.018116	-0.79999	-0.97901	-0.84156	0.604	-0.68457	0.65357	0.83132	0.32717	0.56442	0.76767	0.61099	0.9388	0.90623	0.84329	0.33642	0.27995	0.98555	0.76767	0.32757	0.40003	0.54585	0.49362	-8.85617	11.4118	3	37	7	-0.818605	16.878	8.55527	-13.1863
1:24528210:25305673	25	1	24528210	25305673	0.777463	-1.6518e-05	-0.23255	-0.67199	-0.30319	-0.18	-0.13053	0.12778	-0.24203	0.12884	0.42465	-0.088996	0.18436	0.16057	-0.83645	1.4423	-0.10617	0.99039	0.22276	0.81611	0.76175	0.50159	0.85716	0.89615	0.89832	0.80876	0.89748	0.67109	0.92908	0.85373	0.87243	0.89615	0.14923	0.91545	0.32198	0.82372	-10.2665	-4.90548	1	11	3	-14.8033	-0.885108	10.0449	-9.17755
1:25305783:26976424	26	1	25305783	26976424	1.67064	8.4874e-05	0.16911	-0.60763	-0.61557	-0.35875	-2.0974	-0.18055	0.14066	0.12733	0.18952	0.28845	-0.74718	-1.0389	-0.15353	1.5731	-2.4223	-0.01417	-0.83116	0.86571	0.53818	0.54343	0.71978	0.035961	0.85672	0.88814	0.89868	0.84969	0.77301	0.45496	0.29884	0.035961	0.1157	0.015424	0.98869	0.40588	7.20947	3.99413	9	45	12	12.8778	2.48776	-12.7385	-5.74779
1:26981479:28160199	27	1	26981479	28160199	1.17872	2.7704e-05	0.1669	-0.19641	-0.30389	-0.20525	0.9438	0.20122	0.2612	-0.20444	0.026827	0.8255	0.28924	0.88311	-0.37282	-1.0046	-0.79755	0.60114	0.048883	0.86745	0.76121	0.84429	0.83738	0.34527	0.84053	0.79394	0.83801	0.9786	0.40909	0.7724	0.37718	0.34527	0.31508	0.42513	0.54775	0.96101	-10.3133	12.9224	3	19	4	-9.54797	11.0933	10.5842	-14.7285
1:28168872:29181525	28	1	28168872	29181525	1.01265	9.8661e-05	-0.017116	-1.3833	-0.88728	-0.7611	-0.34527	-0.23024	-0.74189	-0.45039	-0.67415	-0.30336	0.35838	-1.7619	-0.48247	0.83264	-1.6927	0.42117	-0.03094	0.98634	0.37493	0.16656	0.4466	0.72989	0.81791	0.45815	0.65243	0.50022	0.76161	0.72006	0.078087	0.72989	0.40505	0.090505	0.67363	0.97532	10.8444	-6.65866	1	0	0	3.94312	8.4648	-5.92024	-6.46865
1:29184254:30792409	29	1	29184254	30792409	1.60816	0.00016875	0.50445	-0.63185	-0.13885	-0.096517	0.54442	0.67327	0.46666	-1.6357	-1.101	-0.89304	0.87015	-0.90355	-0.24045	0.14842	-0.46271	0.32046	0.8745	0.61395	0.88957	0.52749	0.92311	0.58615	0.50077	0.64074	0.10189	0.27089	0.37184	0.38422	0.36623	0.58615	0.88201	0.64357	0.74862	0.38185	2.0775	-0.971701	1	40	10	1.27664	-1.79742	-0.601959	1.93014
1:30792984:32042421	30	1	30792984	32042421	1.24944	0.00012333	-0.036869	-0.19712	-1.5668	-0.31861	-0.12311	-0.12123	-0.52454	0.014777	0.19844	0.33647	0.72739	-0.40869	0.22645	0.69873	-1.4905	0.45787	-1.0093	0.97059	0.11717	0.84373	0.75002	0.90202	0.90351	0.5999	0.98821	0.8427	0.73652	0.46699	0.68277	0.90202	0.48472	0.13608	0.64705	0.31283	2.33483	10.5494	3	0	0	3.65352	15.465	9.61419	-9.48449
1:32042540:34016219	31	1	32042540	34016219	1.97368	0.00023502	0.12351	-2.1379	-1.1123	-0.56037	-0.88075	-1.5705	0.19117	-0.42315	-0.19425	-0.23842	-0.85486	0.98852	-0.096354	-1.9195	-2.7291	-0.0083731	-1.3341	0.90171	0.26599	0.032526	0.57523	0.37846	0.1163	0.84839	0.67218	0.84598	0.81155	0.39263	0.3229	0.37846	0.054925	0.0063507	0.99332	0.18216	20.9017	-4.65499	1	58	14	18.6542	-0.972532	-24.4887	5.207
1:34017349:34797348	32	1	34017349	34797348	0.779999	8.9447e-05	-0.33	-0.22795	0.095432	-0.75567	-0.19885	-1.047	-0.43302	-1.5993	-1.1566	-1.0016	-1.3354	-0.5313	0.43636	0.39356	-0.25432	-0.41644	0.61835	0.7414	0.92397	0.81968	0.44985	0.84238	0.29509	0.665	0.10976	0.24743	0.31654	0.18173	0.59521	0.84238	0.69391	0.79925	0.67709	0.53634	0.734813	-10.8357	5	0	0	0.179507	-10.5406	-3.17585	7.36337
1:34798014:35364965	33	1	34798014	35364965	0.566951	9.8844e-05	-0.33996	-0.35887	-0.19071	-0.13829	0.45222	-1.6263	-1.0729	-1.5203	-1.734	-0.88053	-1.0355	-1.593	0.1434	-0.12291	-1.1502	0.28445	0.62687	0.73389	0.84876	0.71969	0.89001	0.65111	0.10388	0.28333	0.12844	0.082922	0.37857	0.30045	0.11116	0.65111	0.90218	0.25006	0.77607	0.53075	13.8713	-13.5719	1	44	11	14.4675	-13.6389	-16.8918	9.07023
1:35366056:38196841	34	1	35366056	38196841	2.83078	0.00017333	0.32593	-1.6469	-0.21802	-1.5187	-0.84548	-2.2442	-0.54378	-2.4079	-2.1595	-1.388	-2.1721	0.19081	-0.15563	-0.89283	-2.0321	-0.26986	0.57998	0.74448	0.82741	0.099579	0.12885	0.39784	0.024819	0.58659	0.016045	0.030813	0.16513	0.029851	0.84867	0.39784	0.37195	0.042144	0.78727	0.56193	21.8111	-12.571	8	44	11	21.3353	-10.2172	-20.8578	12.458
1:38197401:38457741	35	1	38197401	38457741	0.26034	6.6303e-05	0.062526	-1.2879	-1.1706	-0.54373	-1.0182	-0.39002	0.84278	0.04631	0.47383	0.34173	-0.069433	-0.29886	-0.57962	-0.069788	-0.36102	0.19608	0.86252	0.95014	0.24177	0.19777	0.58663	0.30856	0.69652	0.39935	0.96306	0.63562	0.73256	0.94465	0.76505	0.30856	0.94436	0.71809	0.84455	0.3884	-17.5354	7.40238	1	0	0	-18.1604	9.45419	17.8267	-7.96171
1:38459210:39535259	36	1	38459210	39535259	1.07605	0.00016665	0.15773	-0.89965	-0.56586	0.83608	0.64066	-0.38912	-0.47046	-0.91429	-0.26587	0.9433	-0.99934	0.028895	-0.12236	0.40697	-0.84878	0.46903	0.21684	0.87467	0.57149	0.36831	0.40311	0.52174	0.69719	0.63802	0.36056	0.79034	0.34553	0.31763	0.97695	0.52174	0.68403	0.396	0.63905	0.82834	-7.35661	4.59594	1	0	0	-6.7459	3.65472	3.1266	1.8515
1:39537291:40933221	37	1	39537291	40933221	1.39593	7.2268e-05	-0.16018	0.61742	-0.0044683	0.69056	-0.69831	0.17152	-0.7839	-0.82676	-0.61691	0.17523	0.3188	0.93192	0.054636	1.7739	-1.0031	0.36315	1.1775	0.87274	0.99643	0.53696	0.48984	0.48498	0.86382	0.4331	0.40837	0.53729	0.8609	0.74988	0.35138	0.48498	0.076076	0.31583	0.71649	0.23899	-1.80881	-5.68573	10	0	0	0.643614	5.103	6.00674	-6.27868
1:40934284:42166782	38	1	40934284	42166782	1.2325	0.00044297	0.18631	-1.3931	-1.1526	0.042354	1.1707	-0.92151	-0.30531	-1.1127	-1.1158	-1.077	-0.082046	-1.056	-2.4116	-0.54532	-0.575	-0.15551	1.979	0.8522	0.24908	0.16359	0.96622	0.24171	0.35679	0.76013	0.26583	0.26451	0.28146	0.93461	0.29096	0.24171	0.58554	0.56529	0.87642	0.047814	9.32866	-15.1031	1	47	8	7.02713	-16.978	-5.00484	15.3057
1:42168539:43365094	39	1	42168539	43365094	1.19656	3.0977e-05	-0.026899	0.42439	0.53853	-0.48348	-0.59234	0.41099	0.55286	-0.67877	-0.51053	-0.1312	0.077109	0.30576	0.095331	-1.8833	-0.32429	0.84324	0.27285	0.97854	0.59021	0.67128	0.62875	0.55362	0.68108	0.58036	0.49728	0.60968	0.89562	0.93854	0.75979	0.55362	0.059659	0.74572	0.3991	0.78497	-2.30945	8.2059	3	35	7	-2.43948	8.61325	2.50926	-6.66518
1:43365565:44482312	40	1	43365565	44482312	1.11675	0.00022385	-1.1018	-1.3451	-0.83626	-0.078372	-4.7927	-1.3014	-0.34994	-0.49107	0.36375	0.69226	-0.9669	0.4529	0.12244	-1.4005	-5.2803	-0.3087	1.1432	0.27053	0.40301	0.1786	0.93753	1.6459e-06	0.19311	0.72638	0.62338	0.71605	0.48878	0.33359	0.65062	1.6459e-06	0.16136	1.2896e-07	0.75755	0.25295	19.9917	0.812934	4	61	15	21.4585	-2.10545	-23.2876	1.25468
1:44483704:46895641	41	1	44483704	46895641	2.41194	0.00015288	-0.45035	-1.4835	-1.6138	-1.6928	-0.53789	0.22559	0.47218	-1.4696	-0.11933	-0.01228	0.18075	-0.1683	-0.79483	0.98665	-4.3219	-0.46828	2.0985	0.65246	0.10657	0.13794	0.090488	0.59065	0.82152	0.6368	0.14166	0.90502	0.9902	0.85657	0.86635	0.59065	0.32382	1.5467e-05	0.63959	0.035862	19.7813	-6.88269	1	0	0	21.1558	-2.55254	-14.1956	13.3384
1:46897698:47999344	42	1	46897698	47999344	1.10165	0.00010497	-0.20118	0.062388	0.11148	0.23324	-0.27274	2.5139	0.27423	1.3013	1.9503	1.2277	2.0476	0.26673	-0.19411	-0.69382	-2.5351	-0.5869	-0.2171	0.84055	0.91124	0.95025	0.81558	0.78505	0.01194	0.78391	0.19315	0.051143	0.21955	0.0406	0.78968	0.78505	0.48779	0.011242	0.55727	0.82813	-2.06363	19.9337	3	26	7	-5.55263	19.0274	0.758862	-18.8733
1:48000156:50640662	43	1	48000156	50640662	2.64051	5.5534e-05	0.29817	-0.49307	-1.074	0.26144	1.1507	1.1225	0.52306	0.64668	0.26981	-0.35077	1.0155	-0.11103	0.048475	-0.19323	-2.1219	-0.79438	0.2141	0.76557	0.28283	0.62196	0.79376	0.24987	0.26166	0.60093	0.51784	0.78731	0.72576	0.30985	0.9116	0.24987	0.84678	0.033845	0.42697	0.83047	2.53744	12.5458	3	27	7	3.97118	15.0542	-3.90296	-13.088
1:50641944:53116453	44	1	50641944	53116453	2.47451	0.0001559	-0.32738	0.049537	0.67912	1.0393	1.0197	1.4739	0.32174	-0.87347	0.24317	-0.51723	0.72452	-2.2276	0.19822	0.79107	-2.0636	0.10213	1.0199	0.74338	0.49706	0.96049	0.29864	0.30785	0.14051	0.74765	0.38241	0.80788	0.605	0.46874	0.025907	0.30785	0.4289	0.039054	0.91865	0.30779	5.3651	0.682433	3	41	10	2.61808	1.25782	-4.81343	0.50181
1:53117066:54197141	45	1	53117066	54197141	1.08008	7.3595e-05	0.17748	0.073768	0.66093	-0.12339	0.77851	0.44973	0.35241	-0.80022	0.10705	0.26334	0.25113	0.13558	-0.6598	0.32591	3.5582	0.88721	0.46338	0.85913	0.50866	0.9412	0.9018	0.43627	0.65291	0.72453	0.42359	0.91475	0.79229	0.80172	0.89215	0.43627	0.74449	0.00037336	0.37496	0.64309	-23.512	-2.13474	1	1	1	-21.9537	-1.34558	22.9302	0.0789759
1:54197688:55012825	46	1	54197688	55012825	0.815137	0.00012347	0.89207	0.17423	-0.32637	-1.0144	0.47934	0.51876	1.444	1.0443	0.42167	-0.81002	0.79567	0.041747	0.89964	-0.038928	-1.1842	-0.18383	-0.87835	0.37235	0.74414	0.86168	0.31038	0.63169	0.60393	0.14874	0.29633	0.67326	0.41793	0.42622	0.9667	0.63169	0.96895	0.23635	0.85415	0.37976	2.73989	10.8395	3	39	9	1.26074	12.7434	-3.33768	-10.0778
1:55012881:55479198	47	1	55012881	55479198	0.466317	6.1982e-05	1.1433	-0.86604	-0.12309	0.02201	-1.5153	-0.23617	-0.60439	0.77955	0.55774	-0.083779	0.20646	-0.5241	-0.41622	-0.62538	-0.15543	0.48357	-0.72314	0.25292	0.90204	0.38647	0.98244	0.1297	0.8133	0.54559	0.43566	0.57702	0.93323	0.83643	0.60021	0.1297	0.53172	0.87648	0.62869	0.46959	-4.91165	16.4872	3	23	7	-9.16245	17.8892	5.0571	-19.4137
1:55479967:56413577	48	1	55479967	56413577	0.93361	5.2996e-05	0.12693	0.56264	-0.037857	0.079981	-0.75092	-0.26039	0.79543	-0.1455	0.015936	0.037085	0.2077	0.36893	-0.97557	-0.95846	-0.54644	0.08482	0.3681	0.89899	0.9698	0.57368	0.93625	0.4527	0.79457	0.42636	0.88432	0.98729	0.97042	0.83547	0.71218	0.4527	0.33783	0.58477	0.9324	0.7128	-2.4485	8.29003	3	23	7	-5.16154	12.2595	4.9383	-11.3844
1:56414730:57585670	49	1	56414730	57585670	1.17094	8.4389e-05	0.35777	-0.72289	-0.35128	-0.35809	-1.3276	0.022987	-0.7868	-1.3578	-1.6629	-0.99929	-0.3411	-0.28064	0.72196	1.1884	1.0369	0.68802	0.025064	0.72052	0.72538	0.46974	0.72028	0.18432	0.98166	0.4314	0.17452	0.09634	0.31766	0.73303	0.77898	0.18432	0.23469	0.2998	0.49144	0.98	-2.50316	-18.268	1	28	5	-4.37125	-16.4642	6.43503	16.3683
1:57585980:58535140	50	1	57585980	58535140	0.94916	9.8889e-05	-0.062575	-1.3129	-1.1311	-1.5214	-1.4862	-1.3469	0.75415	-1.7557	-1.6034	-0.56662	-0.37934	-0.72329	-1.8747	0.54458	-0.11776	0.13245	0.44551	0.9501	0.25802	0.18921	0.12815	0.13721	0.17802	0.45076	0.079139	0.10885	0.57097	0.70444	0.4695	0.13721	0.58604	0.90626	0.89463	0.65595	-1.42759	-16.7369	1	28	5	-0.536812	-14.1402	4.95343	17.1168
1:58536417:59306823	51	1	58536417	59306823	0.770406	0.0001317	0.46012	-0.47848	-0.98737	-0.95074	-0.71688	-0.32719	0.57076	-1.5432	-1.4408	-1.1134	-0.16596	0.57993	-0.79885	0.19521	0.65201	0.87664	0.59004	0.64543	0.32346	0.63231	0.34174	0.47345	0.74353	0.56816	0.12277	0.14965	0.26552	0.86819	0.56196	0.47345	0.84523	0.5144	0.38068	0.55516	-1.06125	-16.5064	1	28	5	-0.442185	-14.5347	4.73866	17.1969
1:59307290:59736866	52	1	59307290	59736866	0.429576	0.00011658	0.14146	-0.91458	-0.34879	-0.36818	-1.4124	-0.74384	0.19886	0.92386	0.24023	0.35023	0.73537	-0.6976	-0.35128	2.7998	0.18027	-0.92369	-0.95851	0.88751	0.72725	0.36041	0.71274	0.15785	0.45698	0.84237	0.35556	0.81015	0.72616	0.46211	0.48543	0.15785	0.0051138	0.85694	0.35565	0.33781	-11.0191	-7.96751	1	0	0	-20.6286	-9.22278	7.15474	-7.07257
1:59739179:61257170	53	1	59739179	61257170	1.51799	5.2315e-05	-0.46935	-0.018485	-0.14927	-0.45842	-0.49541	0.2141	0.32159	-0.34007	0.33571	0.62112	0.40437	-0.02739	-0.38154	0.32375	1.4675	1.5391	0.63715	0.63882	0.88134	0.98525	0.64665	0.62031	0.83047	0.74776	0.7338	0.73709	0.53452	0.68594	0.97815	0.62031	0.74613	0.14225	0.12378	0.52403	-23.4675	-1.83993	1	1	1	-22.3018	-0.434959	22.0598	-2.36952
1:61258378:62107806	54	1	61258378	62107806	0.849428	0.00017452	-0.61161	-0.65805	-1.1453	-0.81241	-1.3507	0.67145	0.92652	0.13574	0.11686	0.92578	1.2671	0.26769	-0.83808	-0.89356	0.38079	2.3197	-0.98808	0.54079	0.25208	0.51051	0.41655	0.17679	0.50193	0.35418	0.89203	0.90697	0.35456	0.20511	0.78894	0.17679	0.37156	0.70336	0.020355	0.32312	-6.69085	12.5314	3	0	0	-3.4187	13.7899	2.39552	-11.7692
1:62108681:63376404	55	1	62108681	63376404	1.26772	9.6791e-05	0.14878	-0.24491	-0.64412	-1.1629	-0.25446	-0.93586	0.80754	-0.46281	0.059096	0.12584	-0.19248	0.74261	-0.38479	1.4533	2.7385	-0.52615	0.9385	0.88173	0.5195	0.80653	0.24487	0.79914	0.34935	0.41936	0.6435	0.95288	0.89986	0.84737	0.45772	0.79914	0.14614	0.0061724	0.59878	0.34799	-15.3881	-16.4726	11	5	2	-17.862	-14.8764	20.0205	13.4745
1:63379031:65008206	56	1	63379031	65008206	1.62918	5.6381e-05	0.17698	-0.1617	-0.50794	-0.66448	-0.93176	-0.18278	-0.40922	-1.2002	-0.56309	-0.16553	0.25137	-0.053835	-1.1422	1.2941	0.74321	-0.54384	-0.15235	0.85952	0.6115	0.87154	0.50639	0.35146	0.85497	0.68237	0.23007	0.57337	0.86853	0.80153	0.95707	0.35146	0.19563	0.45736	0.58655	0.87891	-17.2991	-11.8544	6	5	2	-16.5663	-11.5057	19.146	8.94129
1:65010679:66773349	57	1	65010679	66773349	1.76267	0.00017698	-0.42725	-0.70562	0.13807	-0.71858	-0.07802	-0.84196	-0.86807	-0.085423	-0.12016	-0.31153	0.11534	0.21663	1.0266	-0.14328	-2.1159	-0.88683	0.045125	0.6692	0.89018	0.48042	0.4724	0.93781	0.39981	0.38536	0.93192	0.90436	0.7554	0.90818	0.82849	0.93781	0.88607	0.034357	0.37517	0.96401	8.4839	9.02997	4	49	12	9.5679	8.55367	-14.5962	-8.31391
1:66774350:67760291	58	1	66774350	67760291	0.985941	6.9618e-05	-0.83397	-0.54155	-0.85446	0.42531	-0.61731	-1.338	-0.025874	-0.58911	-0.87084	-1.1892	-1.4584	-0.14325	0.20726	0.78947	-1.8902	-0.65984	2.1861	0.4043	0.39285	0.58813	0.67061	0.53703	0.1809	0.97936	0.55579	0.38384	0.23434	0.14473	0.88609	0.53703	0.42984	0.058737	0.50936	0.028809	13.1036	-7.46076	1	55	11	15.3505	-10.3133	-16.0258	9.67632
1:67761365:69441414	59	1	67761365	69441414	1.68005	0.00016604	1.0416	-1.4977	-1.3634	-0.4267	-1.154	-1.9367	-0.59584	-0.12121	-0.36492	-0.39169	-0.61178	0.96029	1.5089	0.95143	1.2735	0.38461	0.50035	0.29761	0.17275	0.1342	0.6696	0.24849	0.05278	0.55128	0.90352	0.71517	0.69529	0.54068	0.33691	0.24849	0.34138	0.20285	0.70053	0.61683	-10.2039	-14.396	12	17	5	-11.9577	-14.7321	13.5003	13.808
1:69441920:70486660	60	1	69441920	70486660	1.04474	6.5991e-05	-0.38086	-0.18602	-0.38554	-0.70264	-1.3775	-0.6537	0.1263	0.67736	1.5662	1.3929	-0.5464	0.69658	-0.015478	0.55201	-0.32848	0.28195	-0.18648	0.70331	0.69984	0.85243	0.48228	0.16834	0.5133	0.89949	0.49818	0.11731	0.16366	0.58479	0.48607	0.16834	0.58094	0.74255	0.77798	0.85207	-10.8296	15.4919	3	0	0	-9.1952	15.0507	6.63443	-17.015
1:70490925:71818029	61	1	70490925	71818029	1.3271	0.00015603	-0.33791	-0.78623	-0.46889	-0.282	-0.020572	0.91209	1.0174	-1.0025	-0.7048	-0.48932	1.1147	-0.0039428	-1.6715	0.13176	0.17758	0.31366	1.0935	0.73543	0.63915	0.43173	0.77795	0.98359	0.36172	0.30898	0.3161	0.48094	0.62462	0.26497	0.99685	0.98359	0.89517	0.85905	0.75378	0.27416	-16.0536	-3.53086	1	8	2	-16.9991	-3.96862	15.458	6.78025
1:71822765:74326378	62	1	71822765	74326378	2.50361	0.00048367	0.34433	-1.0729	-2.0384	-0.45334	-0.57471	1.7849	0.82944	-3.2405	-3.1937	-1.9361	2.8015	1.4251	-2.6568	0.099476	-0.44738	0.6598	1.6732	0.7306	0.041512	0.2833	0.65031	0.56549	0.074276	0.40685	0.0011931	0.0014047	0.052851	0.005087	0.15413	0.56549	0.92076	0.6546	0.50938	0.094285	2.20919	-12.6232	5	0	0	-0.24979	-14.6712	-3.49017	12.6726
1:74326484:75992462	63	1	74326484	75992462	1.66598	0.00022006	-0.19367	-1.2976	-0.82652	-1.0627	1.0306	-0.46387	-0.22142	-2.6924	-2.608	-2.4508	-0.47966	0.71118	-1.1972	-0.18933	-3.8064	1.2573	0.93	0.84643	0.40851	0.19441	0.28791	0.30273	0.64274	0.82477	0.0070949	0.0091073	0.014254	0.63147	0.47697	0.30273	0.84984	0.00014102	0.20863	0.35237	19.6527	-14.2902	7	44	11	20.7028	-13.9215	-17.9019	14.9105
1:75992778:76476360	64	1	75992778	76476360	0.483582	3.3491e-05	-0.40219	-1.3671	-1.2301	-0.66742	1.1469	-0.25943	-0.12338	-1.4916	-1.1626	-1.0458	0.11411	-1.1629	-0.24066	-1.1069	-0.87734	0.09791	0.53067	0.68754	0.21866	0.17158	0.5045	0.25143	0.7953	0.9018	0.13579	0.245	0.29566	0.90915	0.24488	0.25143	0.26833	0.3803	0.922	0.59565	11.4326	-13.4848	1	0	0	11.1663	-14.9955	-8.16864	14.4774
1:76477207:77139859	65	1	76477207	77139859	0.662652	0.00018157	0.11499	-0.42203	-0.015696	-0.92139	-1.2924	-0.48893	0.32515	-1.5525	-1.3068	-1.2592	0.23742	0.64536	-0.082614	-0.67569	-4.9358	-0.18214	0.096055	0.90845	0.98748	0.67301	0.35685	0.19622	0.62489	0.74506	0.12055	0.19127	0.20798	0.81233	0.51869	0.19622	0.49924	7.9843e-07	0.85547	0.92348	18.9954	4.19808	4	57	15	18.7205	9.65966	-18.0226	-2.77388
1:77141039:79111862	66	1	77141039	79111862	1.97082	0.00011622	-0.30621	-0.91444	-1.1585	-0.72575	0.31807	-0.38865	0.21757	-0.96124	-0.37075	0.078358	0.21101	0.41583	0.27257	1.7845	-1.4392	-0.23931	1.9254	0.75944	0.24665	0.36048	0.46799	0.75044	0.69754	0.82776	0.33643	0.71082	0.93754	0.83288	0.67753	0.75044	0.074337	0.15009	0.81086	0.054185	-4.48962	-11.4919	1	38	8	-0.744739	-7.94465	1.48821	8.18279
1:79113455:80341320	67	1	79113455	80341320	1.22786	4.918e-05	-0.011382	-1.2075	-0.56871	-0.47627	0.46122	0.50972	-0.14263	0.072651	-0.0069117	0.45963	0.27907	-0.22058	0.086614	0.010645	1.1033	0.36947	0.40322	0.99092	0.56955	0.22725	0.63388	0.64464	0.61025	0.88658	0.94208	0.99449	0.64578	0.78019	0.82542	0.64464	0.99151	0.26991	0.71178	0.68679	-21.707	-6.03868	1	2	1	-21.5678	-4.58876	24.2354	2.58693
1:80341732:81056946	68	1	80341732	81056946	0.715214	4.1124e-05	-0.64666	-0.045303	-0.3312	-0.7083	0.020486	-0.51928	-0.34921	-1.3221	-2.0402	-1.1199	-1.3049	0.15456	0.17526	-1.7801	-2.4053	-0.17968	-0.74968	0.51785	0.74049	0.96387	0.47876	0.98366	0.60356	0.72693	0.18612	0.041335	0.26278	0.19194	0.87717	0.98366	0.075063	0.016159	0.85741	0.45345	12.8014	0.783457	4	56	14	13.2596	-2.63611	-13.0168	1.57819
1:81058295:82883310	69	1	81058295	82883310	1.82502	0.00023542	-1.0918	-0.29962	-0.05409	-1.117	0.67602	-1.1788	-1.2442	-1.2307	-1.3368	-1.0767	-0.97932	-0.63301	-0.2868	0.95361	-1.8079	-0.17297	0.48127	0.27492	0.95686	0.76447	0.26399	0.49903	0.23849	0.21341	0.21844	0.18128	0.2816	0.32742	0.52672	0.49903	0.34028	0.070622	0.86268	0.63033	0.577524	-10.6168	5	38	8	0.543301	-9.35463	-3.25283	7.34909
1:82884721:83990906	70	1	82884721	83990906	1.10618	9.2736e-05	0.69385	-0.087868	-0.13496	0.63854	-0.34065	0.47163	0.37043	0.46754	0.58813	0.98757	0.57702	-0.3827	-0.44313	0.48771	-0.51791	0.11262	0.032129	0.48778	0.89264	0.92998	0.52312	0.73336	0.63719	0.71106	0.64011	0.55644	0.32336	0.56392	0.70194	0.73336	0.62575	0.60452	0.91033	0.97437	-5.00139	16.7195	3	23	7	-9.05103	17.6984	4.99073	-18.6571
1:83991748:84728665	71	1	83991748	84728665	0.736917	0.00016835	-0.93651	-0.053295	-0.62716	-0.44247	-0.44627	-0.46053	0.60307	0.58818	0.70933	0.91264	0.74433	0.086739	2.1802	-3.3292	-1.7058	-0.32219	-1.2265	0.34901	0.53055	0.9575	0.65815	0.6554	0.64514	0.54646	0.55641	0.47812	0.36143	0.45667	0.93088	0.6554	0.00087104	0.088049	0.74731	0.22001	-5.7301	10.3426	3	0	0	0.51086	15.4393	-8.05363	-13.926
1:84729134:85940249	72	1	84729134	85940249	1.21111	3.6046e-05	0.25979	-1.3083	-0.62069	-0.95972	0.79885	-0.056616	-0.07204	0.12408	0.43127	-0.40889	0.16297	0.074547	-0.50091	-0.51338	-2.368	-0.17441	-0.68763	0.79503	0.53481	0.19079	0.3372	0.42438	0.95485	0.94257	0.90125	0.66627	0.68262	0.87055	0.94057	0.42438	0.60768	0.017883	0.86154	0.49168	13.9585	12.2031	4	52	13	13.6526	11.6376	-12.1749	-11.5632
1:85940875:86549498	73	1	85940875	86549498	0.608623	6.1094e-05	0.33026	-1.4732	-0.79024	-0.85693	-0.75888	-0.19988	0.56043	1.3318	0.73413	0.66776	-0.31506	-0.37621	-0.5609	-0.38624	-1.9703	-0.14777	0.81782	0.7412	0.42939	0.14068	0.39148	0.44792	0.84157	0.57519	0.18293	0.46287	0.50429	0.75271	0.70676	0.44792	0.69932	0.048804	0.88253	0.41346	7.83675	17.8715	4	50	13	8.52397	17.7645	-10.4453	-15.5975
1:86549569:87652502	74	1	86549569	87652502	1.10293	4.2591e-05	-0.16059	-0.44012	-0.47753	-1.1965	-0.23252	-0.28361	0.16334	-0.55029	-0.32008	0.50081	-0.15955	-0.36514	0.10021	-0.98224	1.6863	0.37887	0.045275	0.87242	0.63298	0.65985	0.23149	0.81613	0.77671	0.87025	0.58212	0.74891	0.61651	0.87323	0.715	0.81613	0.32598	0.091739	0.70478	0.96389	-22.5094	-8.07124	1	0	0	-22.3793	-6.71515	13.7183	3.852
1:87654606:89447978	75	1	87654606	89447978	1.79337	0.00010872	0.28036	-1.3514	-2.175	-0.79784	-0.18744	0.44025	-0.06346	0.20296	-0.48857	-1.2536	0.88606	0.48437	-0.33111	0.24154	-2.8053	-0.095996	0.19865	0.7792	0.029631	0.17657	0.42496	0.85131	0.65975	0.9494	0.83917	0.62514	0.20999	0.37559	0.62812	0.85131	0.80914	0.0050273	0.92352	0.84254	19.045	8.54701	4	0	0	21.2467	3.83611	-22.2473	-1.05929
1:89451664:91866856	76	1	89451664	91866856	2.41519	0.00025184	0.2389	-2.0259	-1.552	-1.4676	0.040673	-0.33644	0.59238	-1.4771	-1.4093	-0.74398	0.29416	-1.2967	0.34604	-0.17199	-2.6471	-0.32165	2.2897	0.81118	0.12067	0.04277	0.14222	0.96756	0.73654	0.55359	0.13965	0.15875	0.45689	0.76863	0.19473	0.96756	0.86345	0.0081181	0.74772	0.022041	11.7463	-13.3628	1	0	0	11.2486	-14.9173	-8.33906	14.4745
1:91867046:93351477	77	1	91867046	93351477	1.48443	4.7994e-05	0.17641	-1.1831	-0.46029	-0.88721	-0.4593	-0.23446	0.072304	0.14024	-0.47593	-0.85153	-0.3626	0.31663	-0.74195	0.74924	1.0043	0.33525	0.98094	0.85997	0.64531	0.23679	0.37496	0.64602	0.81463	0.94236	0.88847	0.63412	0.39447	0.7169	0.75152	0.64602	0.45371	0.31524	0.73744	0.32662	-10.2593	-14.3181	12	0	0	-12.9751	-13.8978	13.7579	13.4718
1:93352491:94451007	78	1	93352491	94451007	1.09852	0.00012633	0.10345	-1.7241	-1.8531	-1.9802	-0.99813	-2.2447	-0.80519	-1.6242	-1.0015	-0.07813	-1.336	-0.96119	-0.12185	-0.19378	0.21144	0.35456	-0.6658	0.91761	0.063864	0.084698	0.047686	0.31822	0.024789	0.42071	0.10433	0.31657	0.93772	0.18156	0.33646	0.31822	0.84635	0.83254	0.72292	0.50554	3.41685	-17.9071	1	0	0	1.22058	-18.9905	-10.1141	17.118
1:94452062:95199048	79	1	94452062	95199048	0.746986	6.3802e-05	-0.0049417	-0.32214	-0.64092	-0.18881	0.54455	-0.52095	-0.73397	-0.92411	-1.0875	-0.58378	-0.12523	-0.053216	-0.32539	0.28609	-1.7574	-0.10916	0.19793	0.99606	0.52158	0.74735	0.85024	0.58606	0.6024	0.46297	0.35543	0.27683	0.55937	0.90034	0.95756	0.58606	0.77481	0.078849	0.91307	0.8431	7.70043	-0.92465	1	42	10	7.10338	-5.26851	-5.58475	5.77919
1:95199771:96149941	80	1	95199771	96149941	0.95017	9.4242e-05	-0.43375	NA	NA	NA	-1.4903	-0.38636	-1.0369	-0.85266	-0.49647	0.54411	0.32746	0.13006	0.13862	-0.42773	-1.7872	0.86259	-0.55087	0.66447	NA	NA	NA	0.13615	0.69923	0.29978	0.39385	0.61957	0.58637	0.74332	0.89652	0.13615	0.66885	0.073901	0.38836	0.58172	11.1618	4.93219	4	49	12	10.5346	4.10052	-12.0258	-2.70356
1:96150318:97457893	81	1	96150318	97457893	1.30758	0.00031321	-0.79556	NA	NA	NA	-0.033185	0.13655	-0.16453	-0.64427	-1.1603	-0.76298	-0.080364	-1.5115	-2.2779	-1.6995	-2.3628	-1.1187	0.68308	0.42629	NA	NA	NA	0.97353	0.89139	0.86931	0.5194	0.24594	0.44548	0.93595	0.13067	0.97353	0.089233	0.018136	0.26325	0.49456	18.6577	4.49164	4	0	0	2.57473	0.969353	-5.21879	0.333938
1:97458722:98562260	82	1	97458722	98562260	1.10354	0.0003815	-0.50771	NA	NA	NA	0.024279	-0.061416	-0.15625	-0.5364	0.11619	-0.48753	-0.25765	1.0025	-1.2181	-1.8097	1.0681	1.3744	1.3258	0.61166	NA	NA	NA	0.98063	0.95103	0.87584	0.59168	0.9075	0.62588	0.79668	0.31611	0.98063	0.070348	0.28549	0.16933	0.1849	-13.3538	7.10631	1	6	3	-13.9413	7.41195	15.2792	-5.39076
1:98564736:100064599	83	1	98564736	100064599	1.49986	0.00019053	-0.32011	-0.40577	0.22441	-0.2086	-0.86166	0.3685	-0.19515	-1.2555	-1.1298	-0.80927	0.25047	0.060488	-0.92747	-0.26711	-2.7115	0.15392	-1.4039	0.74889	0.82244	0.68491	0.83476	0.38887	0.7125	0.84528	0.20928	0.25857	0.41836	0.80222	0.95177	0.38887	0.78938	0.0066973	0.87767	0.16035	7.9301	6.76168	4	49	12	8.72676	6.1933	-10.6253	-4.34898
1:100065413:101682573	84	1	100065413	101682573	1.61716	6.961e-05	0.26198	-0.09176	0.29382	0.19858	0.77663	-0.6724	-0.25991	-0.35821	-0.22129	-0.3018	-0.55254	0.14402	-0.39297	-0.82707	-2.2684	-0.10742	1.6827	0.79333	0.76889	0.92689	0.84259	0.43738	0.50133	0.79493	0.72019	0.82487	0.7628	0.58058	0.88548	0.43738	0.4082	0.023303	0.91445	0.092437	2.07799	17.1975	3	0	0	9.52066	12.353	-7.39804	-12.0235
1:101683165:102039858	85	1	101683165	102039858	0.356693	2.2888e-05	-0.40846	-1.038	-0.73205	-0.91987	0.31198	-1.0082	0.38807	-0.074174	-0.12957	-0.19994	-0.56096	0.35113	-0.48023	-0.50042	-0.46816	0.34351	1.0077	0.68293	0.46414	0.29928	0.35764	0.75505	0.31336	0.69797	0.94087	0.89691	0.84153	0.57482	0.72549	0.75505	0.61678	0.63967	0.73121	0.31359	-4.75623	2.27831	1	31	6	-4.69475	2.52301	2.72642	0.59252
1:102040268:102893372	86	1	102040268	102893372	0.853104	4.9828e-05	0.023324	-1.8922	-1.7216	-0.63549	-0.075354	-0.25515	-0.28583	-0.13261	-0.15606	-0.17347	0.49286	-1.0883	-0.48712	-0.59518	1.2872	0.29186	0.042521	0.98139	0.085147	0.058469	0.52511	0.93993	0.79861	0.77501	0.8945	0.87598	0.86228	0.62211	0.27648	0.93993	0.55172	0.19802	0.77039	0.96608	-22.6114	-7.95683	1	3	2	-22.3461	-6.7061	13.5894	11.0693
1:102894567:104369301	87	1	102894567	104369301	1.47473	9.5914e-05	0.39414	-1.3353	-1.3605	-1.3663	-0.050273	-0.93598	0.03299	-1.4863	-1.5022	-1.0908	-0.90069	-0.85788	-1.2014	-0.58798	-1.8318	-0.036324	1.1136	0.69348	0.17368	0.18179	0.17183	0.9599	0.34928	0.97368	0.1372	0.13305	0.27537	0.36775	0.39096	0.9599	0.55655	0.066975	0.97102	0.26543	11.785	-13.2625	1	44	11	11.3514	-14.958	-8.36944	14.5
1:104373157:105192916	88	1	104373157	105192916	0.819759	4.1609e-05	-0.10789	0.06164	-0.26561	0.33477	-0.064843	0.45914	-0.10694	0.54523	1.5103	0.91366	0.77239	-0.22161	0.51772	1.1592	-1.1928	-0.060905	0.23895	0.91408	0.79054	0.95085	0.7378	0.9483	0.64613	0.91484	0.58559	0.13096	0.3609	0.43988	0.82462	0.9483	0.24637	0.23295	0.95143	0.81114	-4.33872	18.7048	3	23	7	-7.33997	16.9477	4.70907	-18.2251
1:105193022:106641877	89	1	105193022	106641877	1.44886	5.9668e-05	-0.38655	-1.9038	-1.0788	-0.60822	0.43714	-0.07539	0.37168	-0.56698	-0.77246	-0.71624	-0.63044	-0.52526	0.64696	1.3066	1.2281	-0.92328	-0.38464	0.69909	0.28066	0.056934	0.54304	0.66201	0.9399	0.71013	0.57073	0.43984	0.47384	0.52841	0.5994	0.66201	0.19133	0.21942	0.35586	0.70051	-8.8941	-9.97228	1	20	5	-9.52621	-8.34885	8.29953	9.03809
1:106642705:107432265	90	1	106642705	107432265	0.78956	1.6073e-05	-0.44391	-0.6801	-0.56779	-0.63455	-0.18366	-1.3851	0.16564	-1.3689	-1.0206	-0.86697	-1.452	-0.81781	0.57148	0.69743	-1.9624	0.77637	-0.27026	0.65711	0.57018	0.49644	0.52572	0.85428	0.16602	0.86844	0.17104	0.30745	0.38596	0.14651	0.41347	0.85428	0.48553	0.049711	0.43753	0.78696	13.7585	-4.62236	1	54	14	13.3308	-5.78297	-15.182	6.06684
1:107432576:109075191	91	1	107432576	109075191	1.64261	-9.3937e-06	-0.45105	-0.83576	-0.54508	-0.46964	0.14644	-0.73647	-0.37248	-0.2528	-0.25489	-0.062886	-0.15642	-0.25152	-0.53472	-0.13311	-0.95657	-0.26365	0.16429	0.65196	0.5857	0.40329	0.63861	0.88357	0.46144	0.70953	0.80042	0.79881	0.94986	0.87571	0.80141	0.88357	0.89411	0.33879	0.79205	0.8695	-4.48925	2.00188	1	0	0	-0.0532648	1.13258	2.2586	0.958497
1:109075561:110301260	92	1	109075561	110301260	1.2257	0.00016908	0.19009	-0.99245	-0.85736	-0.27953	-1.1293	1.1077	-1.128	-0.44249	0.94207	1.0461	0.91248	-1.1781	-1.0051	2.3587	-0.82012	-0.64297	1.0377	0.84924	0.39124	0.32098	0.77984	0.25877	0.268	0.25932	0.65814	0.34616	0.29551	0.36151	0.23874	0.25877	0.01834	0.41215	0.52024	0.2994	-4.64216	14.2442	3	23	7	-9.19953	18.4236	5.59793	-20.1302
1:110302505:111738116	93	1	110302505	111738116	1.43561	0.00012072	-0.60042	-0.011869	0.097925	-0.33388	-1.1302	0.66317	-0.28521	-0.59891	-1.1807	-1.3462	0.26526	-1.3189	-0.3091	-1.4194	0.34253	-0.50856	1.2994	0.54823	0.92199	0.99053	0.73847	0.25839	0.50722	0.77548	0.54923	0.23771	0.17823	0.79081	0.18722	0.25839	0.1558	0.73195	0.61106	0.19381	-6.46779	-0.401666	1	0	0	-9.36749	-0.713162	8.12756	2.01242
1:111739749:112560278	94	1	111739749	112560278	0.820529	0.00013544	-0.32907	-1.4538	-1.8084	-0.33496	-1.0329	-0.7054	0.44849	-1.0821	-1.2443	-0.46928	-1.495	-0.33246	-1.3761	-0.26354	-3.7791	1.4198	-0.53548	0.74211	0.070544	0.14601	0.73765	0.30166	0.48056	0.6538	0.27922	0.21339	0.63887	0.13491	0.73954	0.30166	0.79213	0.00015738	0.15567	0.59231	20.007	0.707416	4	0	0	21.2249	-2.50868	-23.3173	1.35795
1:112561693:114451307	95	1	112561693	114451307	1.88961	0.00011368	-0.51015	0.29124	0.35021	-0.31501	0.81388	-0.34847	-0.68305	-0.46475	-0.20093	-0.12015	-0.49405	-0.53037	-0.22186	-1.2371	0.59388	1.3996	0.67767	0.60995	0.72618	0.77087	0.75276	0.41571	0.72749	0.49457	0.64211	0.84075	0.90436	0.62127	0.59586	0.41571	0.21605	0.55259	0.16163	0.49798	-11.769	4.93782	1	6	3	-11.3755	3.97922	13.5517	-3.40173
1:114451386:115878242	96	1	114451386	115878242	1.42686	5.8444e-05	0.26367	-0.88937	-0.39705	-0.76272	0.072088	0.12305	-0.61987	0.23383	0.26932	-0.0033555	0.6565	-0.005698	0.44141	-2.1583	-2.6794	0.53583	0.25215	0.79203	0.69133	0.3738	0.44563	0.94253	0.90207	0.53534	0.81512	0.78768	0.99732	0.5115	0.99545	0.94253	0.030905	0.0073757	0.59207	0.80092	13.8392	14.8071	4	52	13	13.478	14.9064	-11.5476	-13.1871
1:115879821:116884431	97	1	115879821	116884431	1.00461	0.0001234	-0.28019	0.29112	0.059211	-0.39917	-1.1002	-0.9553	-0.6144	-0.68855	-0.88846	-0.53931	-1.0687	0.23042	0.62882	-0.91012	-0.57569	0.28218	-0.57257	0.77933	0.95278	0.77096	0.68977	0.27126	0.33943	0.53895	0.49111	0.37429	0.58967	0.28522	0.81777	0.27126	0.36276	0.56483	0.77781	0.56694	-3.94463	1.40834	1	0	0	-3.74134	0.403687	5.58832	1.04434
1:116884519:118837474	98	1	116884519	118837474	1.95295	6.6012e-05	-0.22277	-1.5635	-1.2548	-0.69549	-1.0546	0.081786	-0.8767	0.1786	-0.024933	-0.33936	0.41094	-0.46588	0.86827	-0.29302	-0.29507	-0.85839	1.0664	0.82371	0.20956	0.11794	0.48675	0.29161	0.93482	0.38065	0.85825	0.98011	0.73434	0.68112	0.6413	0.29161	0.76951	0.76794	0.39068	0.28623	-17.289	7.51967	1	0	0	-18.0512	9.36044	17.8188	-7.89447
1:118837888:119792751	99	1	118837888	119792751	0.954863	1.9197e-05	0.50686	0.3102	-0.58235	-0.45725	-0.34397	-0.035501	-0.12537	-0.0097503	-0.39836	-0.6602	-0.47989	-0.58743	-0.65388	-0.4269	0.45453	-0.15496	0.68398	0.61226	0.56033	0.75641	0.64749	0.73087	0.97168	0.90023	0.99222	0.69037	0.50912	0.63131	0.55691	0.73087	0.66945	0.64945	0.87686	0.49398	-13.3077	-6.81382	1	0	0	-9.81893	-4.96435	13.8982	3.54496
1:119793605:120347239	100	1	119793605	120347239	0.553634	3.9465e-05	-0.049553	-0.32872	-0.53583	0.16775	0.5135	-0.058228	0.52165	0.15363	0.38242	0.59015	-0.1405	0.18858	0.11747	0.52782	-1.5541	-0.4743	-1.0548	0.96048	0.59208	0.74236	0.86678	0.6076	0.95357	0.60192	0.8779	0.70215	0.55509	0.88827	0.85042	0.6076	0.59762	0.12017	0.63529	0.2915	2.2559	10.3874	3	23	7	-3.48752	13.7149	3.64894	-12.6209
1:120347632:144993501	101	1	120347632	144993501	24.6459	3.0521e-05	-0.34166	0.13592	0.020569	0.12669	-0.6277	-1.0171	0.15702	0.9423	-0.077885	0.17942	-0.69741	0.07183	0.38634	-1.3855	-0.66177	0.76258	-0.46131	0.73261	0.98359	0.89188	0.89919	0.5302	0.3091	0.87523	0.34604	0.93792	0.85761	0.48554	0.94274	0.5302	0.16591	0.50812	0.44571	0.64458	0.182257	7.77272	3	0	0	7.81453	9.72258	1.48149	-7.21534
1:144998563:147347713	102	1	144998563	147347713	2.34915	6.9217e-05	-0.058677	-0.078055	-0.47537	-1.1006	0.69391	-0.51146	0.61562	-0.46038	-1.2189	-1.616	-0.17009	0.37875	-0.37136	-0.59357	-2.2177	0.52279	1.1839	0.95321	0.63453	0.93778	0.27109	0.48774	0.60903	0.53815	0.64524	0.2229	0.10609	0.86494	0.70487	0.48774	0.5528	0.026573	0.60112	0.23643	13.1285	-9.42648	1	0	0	11.9946	11.9671	-11.36	3.58326
1:147348339:151830844	103	1	147348339	151830844	4.4825	9.3433e-05	0.4955	-2.4988	-1.9809	-1.5273	0.24092	-0.62159	0.15108	-0.60194	-0.23527	-0.36791	0.010586	0.34971	-1.1149	-0.27419	-0.64516	0.055642	0.69668	0.62025	0.047599	0.01246	0.12668	0.80962	0.53421	0.87991	0.54721	0.814	0.71294	0.99155	0.72656	0.80962	0.78394	0.51882	0.95563	0.486	10.3765	-12.2588	1	44	8	8.167	-14.6609	-11.1828	12.9697
1:151832901:152535021	104	1	151832901	152535021	0.70212	5.2889e-05	0.10443	-0.7115	-0.92461	0.14529	0.036945	0.56595	0.40011	-1.0092	0.6348	1.3648	0.88994	0.41228	-0.77427	-0.40144	0.5278	-0.19173	-0.50381	0.91683	0.35517	0.47678	0.88448	0.97053	0.57143	0.68907	0.3129	0.52556	0.17233	0.3735	0.68014	0.97053	0.6881	0.59764	0.84796	0.6144	-21.501	-5.82772	1	0	0	-20.8773	-2.44308	20.1456	-7.87499
1:152535586:153163377	105	1	152535586	153163377	0.627791	3.0579e-05	-0.66906	0.52454	0.44461	0.10856	0.32153	0.39764	-0.42039	-0.56863	-0.14089	0.14731	0.36111	0.41977	-1.3626	-0.19219	0.35623	-0.32036	0.77306	0.50346	0.6566	0.5999	0.91355	0.74781	0.6909	0.6742	0.56961	0.88796	0.88289	0.71802	0.67465	0.74781	0.8476	0.72167	0.74869	0.43949	-12.0846	3.2366	1	6	3	-12.3199	2.61239	13.438	-3.51268
1:153165450:154544651	106	1	153165450	154544651	1.3792	0.00017054	-0.13401	-1.7046	-0.2792	-1.0307	-0.13948	-0.25702	-0.88227	-0.24143	-0.44747	-1.1308	-0.16402	-0.2627	-0.30077	2.2038	-1.7385	0.23535	-0.41692	0.8934	0.78009	0.088264	0.30267	0.88907	0.79716	0.37763	0.80922	0.65453	0.25816	0.86971	0.79278	0.88907	0.027535	0.082121	0.81394	0.67674	-0.534393	-9.5363	5	38	8	1.89153	-7.1554	0.784436	7.92613
1:154547292:156334116	107	1	154547292	156334116	1.78682	0.00018984	-0.084826	-1.3491	-1.3163	-0.9897	-1.0294	0.20652	-0.84879	1.4227	1.8451	1.0457	0.43299	-0.59381	-0.42771	-2.751	0.93898	0.36492	-0.76018	0.9324	0.18809	0.17732	0.32232	0.30331	0.83639	0.396	0.15482	0.065027	0.2957	0.66503	0.55264	0.30331	0.0059417	0.34774	0.71517	0.44715	-8.2194	18.4311	3	0	0	-4.74348	16.0284	1.51094	-9.62512
1:156335111:157154186	108	1	156335111	157154186	0.819075	0.00011515	1.0085	0.98295	0.37584	0.57823	0.66234	-0.02842	-0.30304	-1.3816	-1.5042	-1.9119	-0.77607	-0.16071	-0.13265	-1.0256	-2.2336	-0.015466	-0.32014	0.31322	0.70704	0.32563	0.56311	0.50776	0.97733	0.76186	0.1671	0.13254	0.055887	0.43771	0.87232	0.50776	0.30507	0.025511	0.98766	0.74887	8.42814	-2.75658	1	42	10	7.66384	-2.02406	-9.17868	3.56331
1:157154324:158867538	109	1	157154324	158867538	1.71321	6.071e-05	0.013459	-0.72905	-0.38403	-0.34827	-0.0062478	0.10511	0.4504	-0.1157	-0.34687	-0.92142	-0.13278	0.30444	-0.021896	-1.4693	-2.6219	-0.0012564	-0.53292	0.98926	0.70096	0.46597	0.72764	0.99501	0.91629	0.65242	0.90789	0.72869	0.35683	0.89437	0.7608	0.99501	0.14176	0.0087437	0.999	0.59409	15.2901	9.77859	4	57	13	14.9472	9.99452	-17.0023	-7.3106
1:158870085:160648549	110	1	158870085	160648549	1.77846	7.4944e-05	-0.027303	-0.20829	0.56471	-0.58286	-0.35287	-0.40238	-0.6804	0.17374	-0.5144	-0.57801	0.045754	-0.34076	0.13046	-1.3224	-2.2052	-0.46977	0.28027	0.97822	0.57227	0.835	0.55999	0.72419	0.6874	0.49625	0.86207	0.60697	0.56326	0.96351	0.73328	0.72419	0.18604	0.027442	0.63852	0.77927	11.2749	8.93272	13	49	12	12.5918	8.31263	-15.8541	-7.70536
1:160649926:161973976	111	1	160649926	161973976	1.32405	9.3305e-05	0.1679	-1.0879	-1.5432	-0.48974	0.56367	-0.74101	-0.32377	-0.57667	-0.36218	-0.11383	0.12411	0.14165	0.20351	-0.011048	-0.53087	0.12127	0.6141	0.86666	0.12278	0.27665	0.62432	0.57298	0.45869	0.74611	0.56416	0.71722	0.90938	0.90123	0.88736	0.57298	0.99119	0.59551	0.90348	0.53915	-4.48228	2.04114	1	33	6	-4.7482	-1.81995	3.28585	2.34261
1:161974584:162995355	112	1	161974584	162995355	1.02077	5.2104e-05	-0.16114	-0.81566	-0.35055	0.173	-0.17978	0.21572	-0.71327	-0.92952	-0.17192	-0.21926	0.47494	0.40534	-0.076422	0.46191	-1.7045	0.41167	-1.1078	0.87198	0.72593	0.4147	0.86265	0.85733	0.8292	0.47568	0.35262	0.8635	0.82644	0.63483	0.68522	0.85733	0.64415	0.088279	0.68058	0.26796	7.63722	6.87193	4	0	0	7.2081	6.48376	-1.11862	-1.08593
1:163000394:164410254	113	1	163000394	164410254	1.40986	9.3876e-05	0.35413	-0.64992	-0.59051	-0.71447	-1.5065	-0.55857	0.30522	0.32694	1.2171	0.44041	0.0060209	-1.9369	-0.62071	-0.32952	0.59616	0.36604	-0.66864	0.72324	0.55485	0.51574	0.47494	0.13195	0.57646	0.7602	0.74372	0.22355	0.65964	0.9952	0.052754	0.13195	0.74176	0.55107	0.71433	0.50372	-7.22503	17.2277	3	0	0	-10.6688	16.8156	7.09306	-18.6906
1:164412847:165190876	114	1	164412847	165190876	0.778029	7.814e-05	-0.56511	-0.078845	-0.24616	-0.36394	-1.0469	0.06487	-0.18129	-0.43267	-0.25805	-0.10966	0.58286	-0.30806	0.51664	-0.66051	-1.7914	0.040935	-0.22351	0.572	0.80556	0.93716	0.71591	0.29516	0.94828	0.85614	0.66526	0.79637	0.91268	0.55999	0.75803	0.29516	0.50892	0.073227	0.96735	0.82314	11.7194	5.5318	4	49	12	10.6131	4.19919	-12.1085	-2.7255
1:165191702:166363258	115	1	165191702	166363258	1.17156	0.00012163	-0.20153	-1.333	-1.4971	-1.3217	-0.12206	-0.22858	0.039216	0.14097	-0.86255	-0.47265	0.012625	0.41153	-0.89773	1.6741	2.6669	-0.91515	0.58167	0.84028	0.13437	0.18252	0.18626	0.90285	0.81919	0.96872	0.8879	0.38839	0.63647	0.98993	0.68069	0.90285	0.094121	0.0076545	0.36011	0.56079	-15.3453	-16.5384	11	5	2	-17.805	-14.9174	19.9883	13.4512
1:166364063:167158927	116	1	166364063	167158927	0.794864	6.6276e-05	0.39136	-1.3413	-1.5137	-0.91716	0.31474	-0.059247	0.20894	-0.11232	0.56411	0.82878	0.49214	0.14295	-0.14627	0.23777	0.092508	0.40715	1.9688	0.69553	0.1301	0.17983	0.35906	0.75296	0.95276	0.8345	0.91057	0.57268	0.40723	0.62262	0.88633	0.75296	0.81206	0.92629	0.6839	0.048981	-18.8915	0.928318	1	7	3	-17.8031	1.70133	14.6355	-9.25356
1:167159608:168168773	117	1	167159608	168168773	1.00916	7.3419e-05	0.0084677	-0.44753	0.17024	-0.84914	-0.45113	-0.25097	0.52909	0.31176	0.39394	0.97913	-0.027683	-0.9959	-0.097276	-0.6362	-0.13388	-1.0373	0.090733	0.99324	0.86482	0.65449	0.3958	0.65189	0.80184	0.59674	0.75522	0.69362	0.32752	0.97792	0.3193	0.65189	0.52464	0.8935	0.29959	0.9277	-8.13995	18.3205	3	0	0	-15.3971	11.7224	17.087	-8.63946
1:168169452:169077127	118	1	168169452	169077127	0.907675	7.5619e-05	-0.18293	0.3492	0.466	-0.44339	-0.70651	0.99474	0.92076	0.11085	0.97679	0.79223	1.0921	0.38187	1.0355	-0.58731	0.092365	0.17781	0.51226	0.85485	0.64122	0.72694	0.65748	0.47987	0.31986	0.35718	0.91174	0.32867	0.42823	0.27477	0.70256	0.47987	0.557	0.92641	0.85887	0.60847	-22.0857	1.49722	1	1	1	-20.6787	2.59277	18.6039	-2.48954
1:169078572:169521853	119	1	169078572	169521853	0.443281	3.8516e-05	-0.32168	-1.0403	-0.66212	-0.0032975	-0.52962	-0.0083464	-0.81104	-0.44877	0.2191	0.061937	-0.69789	0.64395	0.33422	0.46531	-0.55746	-0.37819	-0.0089602	0.7477	0.50789	0.29819	0.99737	0.59637	0.99334	0.41734	0.6536	0.82657	0.95061	0.48525	0.5196	0.59637	0.64171	0.57721	0.70529	0.99285	-17.9484	4.66202	1	0	0	1.16789	-4.2121	1.3863	5.42384
1:169522554:170372503	120	1	169522554	170372503	0.849949	4.8397e-06	-0.85224	-0.36267	-0.61671	0.14573	0.69589	-0.13256	-0.13929	-1.035	-1.2374	-0.5894	-0.6442	-0.074673	-0.40412	0.80932	1.4118	0.341	-0.28471	0.39408	0.53742	0.71685	0.88413	0.4865	0.89454	0.88922	0.30068	0.21594	0.5556	0.51944	0.94048	0.4865	0.41833	0.15802	0.7331	0.77586	-16.9806	-9.05751	1	5	2	-17.6023	-8.03085	19.1484	5.22866
1:170375663:170914261	121	1	170375663	170914261	0.538598	4.3258e-05	-0.47302	0.62483	0.58685	0.95506	-0.49405	0.36645	0.26444	0.11131	-0.57185	-0.20213	0.55247	0.36373	-1.6616	-0.64447	-0.25657	-0.050612	0.025779	0.6362	0.55731	0.53208	0.33955	0.62127	0.71403	0.79144	0.91137	0.56742	0.83982	0.58062	0.71606	0.62127	0.51927	0.79751	0.95963	0.97943	-2.70378	8.63681	3	23	7	-5.02416	12.2864	4.93006	-11.4004
1:170915133:172647523	122	1	170915133	172647523	1.73239	0.00019184	-0.20795	-0.40159	-0.542	-0.6636	-0.68173	-0.38948	0.39936	-1.9535	-0.98934	0.1675	0.21979	0.01823	-0.30222	-1.1539	-2.3716	1.0992	-0.10449	0.83527	0.58782	0.68798	0.50695	0.49541	0.69692	0.68963	0.050763	0.3225	0.86698	0.82604	0.98546	0.49541	0.24855	0.017711	0.27169	0.91678	18.4933	4.65078	4	57	15	18.4847	9.76177	-18.0901	-5.9016
1:172648956:175384090	123	1	172648956	175384090	2.73513	0.00013187	-0.27654	-1.153	-0.36834	0.064502	-0.77288	-1.6041	-0.34734	0.077818	-0.6754	-2.0361	-0.69425	-0.68611	0.20934	1.1112	-2.1046	0.27344	0.70769	0.78213	0.71262	0.24893	0.94857	0.43959	0.10869	0.72833	0.93797	0.49942	0.041736	0.48752	0.49264	0.43959	0.2665	0.035326	0.78452	0.47914	13.0343	-7.3952	1	55	11	15.3394	-10.2816	-16.0844	9.61984
1:175385076:176416712	124	1	175385076	176416712	1.03164	0.0001993	-0.28564	-1.0356	-1.3808	-1.1744	0.19784	-0.67171	-0.018051	-1.4766	-0.22059	-0.22447	-0.55201	-0.14182	-0.16617	-2.3832	-3.3606	0.5722	-0.11118	0.77515	0.16735	0.30038	0.24024	0.84317	0.50177	0.9856	0.13979	0.82541	0.82239	0.58094	0.88722	0.84317	0.017162	0.00077773	0.56719	0.91147	22.435	-3.61683	1	62	14	22.4666	-6.52015	-21.0012	3.30014
1:176418578:177431255	125	1	176418578	177431255	1.01268	0.00015445	-0.61058	-1.5226	-0.56223	-1.0861	-2.7719	-0.93271	0.28876	-1.6136	-1.8337	-1.6062	-1.126	0.13028	0.37842	-1.1218	0.47322	-0.30607	-0.06781	0.54148	0.57396	0.12785	0.27745	0.0055739	0.35097	0.77276	0.10661	0.066694	0.10823	0.26016	0.89634	0.0055739	0.26193	0.63606	0.75955	0.94594	3.47118	-18.0004	1	0	0	1.2241	-18.9994	-10.0103	17.256
1:177432237:178940717	126	1	177432237	178940717	1.50848	4.8899e-05	0.30127	-0.16179	-0.17595	-0.44852	0.47949	-0.40132	-0.35177	-0.74594	-0.69804	-0.77785	-0.50202	-0.32035	0.23483	0.2203	-2.4326	-0.36733	0.018191	0.76321	0.86033	0.87147	0.65378	0.63159	0.68818	0.72501	0.4557	0.48515	0.43666	0.61565	0.74871	0.63159	0.82564	0.01499	0.71338	0.98549	10.1622	-1.61004	1	42	10	7.34017	-5.12951	-6.46675	5.14244
1:178943012:179676274	127	1	178943012	179676274	0.733262	1.987e-05	-0.042927	0.60282	-0.092948	0.18725	0.49458	-0.13906	-0.038748	0.61552	0.26431	0.25582	-0.087535	0.41871	-0.87064	-0.59356	0.32613	0.7243	-0.38787	0.96576	0.92595	0.54663	0.85146	0.62089	0.8894	0.96909	0.53821	0.79154	0.79809	0.93025	0.67543	0.62089	0.5528	0.74433	0.46888	0.69811	-13.4937	7.02532	1	6	3	-13.8602	7.23744	15.396	-5.27453
1:179678188:180567596	128	1	179678188	180567596	0.889408	4.1326e-05	0.015451	-1.1449	-1.1376	-0.30884	0.49007	0.62988	0.30273	0.39155	0.33793	0.15397	0.43928	0.25944	0.819	-0.25617	-0.61041	-0.77263	-0.0022345	0.98767	0.25528	0.25224	0.75744	0.62408	0.52877	0.7621	0.69539	0.73542	0.87763	0.66046	0.79529	0.62408	0.79782	0.54159	0.43974	0.99822	2.38192	10.1429	3	39	9	3.96492	15.0689	-3.04508	-10.4931
1:180568720:181311800	129	1	180568720	181311800	0.74308	2.0039e-05	-0.78871	-0.78261	-0.81403	0.2976	0.86521	0.52193	-0.090076	-1.3959	-1.1615	-1.535	0.35337	-0.69649	-0.18614	-1.6723	-2.0529	0.19818	0.093943	0.43028	0.41563	0.43386	0.76601	0.38693	0.60172	0.92823	0.16276	0.24545	0.12478	0.72381	0.48612	0.38693	0.094465	0.040082	0.84291	0.92515	12.6756	0.818341	4	42	10	7.85904	-1.68282	-11.5035	2.89713
1:181313404:182293001	130	1	181313404	182293001	0.979597	0.00025976	-0.58883	-0.38171	0.34636	0.6062	-0.2341	-0.59458	-0.32158	-0.25841	-0.65892	-0.89416	0.56966	0.46806	-0.73555	-1.3733	-0.62176	0.66624	1.6894	0.55598	0.72908	0.70267	0.54438	0.81491	0.55212	0.74777	0.79609	0.50994	0.37124	0.56891	0.63974	0.81491	0.16965	0.5341	0.50526	0.091144	-8.48923	-0.105357	1	22	6	-9.62516	-0.51064	12.2334	-5.19195
1:182294372:183796074	131	1	182294372	183796074	1.5017	0.00023672	0.23564	-0.8377	0.088856	0.25932	-0.22001	0.33987	-0.1748	-0.036162	-0.50096	-0.62475	1.2408	-0.45358	-0.49067	-1.2884	-0.65505	1.0188	1.3624	0.81371	0.9292	0.4022	0.79539	0.82587	0.73396	0.86124	0.97115	0.6164	0.53214	0.21467	0.65013	0.82587	0.19762	0.51244	0.30829	0.17307	-8.47293	-0.107564	1	22	6	-9.58651	-0.544277	12.2134	-5.20925
1:183796618:185511423	132	1	183796618	185511423	1.71481	0.000111	-0.197	-1.038	-1.7941	-1.0258	-1.8182	-0.70033	-0.28104	-0.57958	-0.054736	0.23448	-0.66147	0.062836	1.1291	1.694	2.7783	-0.31939	-1.9673	0.84382	0.072789	0.29927	0.30497	0.06903	0.48372	0.77868	0.5622	0.95635	0.81461	0.50831	0.9499	0.06903	0.090267	0.0054644	0.74943	0.049145	-17.796	-14.6074	6	5	2	-19.9262	-12.1853	21.6309	10.9283
1:185512838:187847742	133	1	185512838	187847742	2.3349	8.588e-05	-0.082683	-0.18748	-0.52422	0.42313	0.41201	-0.69742	-0.64103	-2.0271	-1.3777	-1.1719	-0.73606	0.25761	0.10968	0.89876	-0.9384	0.61683	0.78646	0.9341	0.60013	0.85128	0.6722	0.68033	0.48554	0.52151	0.042656	0.16828	0.24124	0.46169	0.79671	0.68033	0.36878	0.34804	0.53735	0.4316	0.643471	-10.5619	5	38	8	0.228688	-10.4365	-3.28528	7.37354
1:187848898:189756187	134	1	187848898	189756187	1.90729	6.7905e-05	-0.5936	0.6355	0.28005	1.0823	0.14891	0.45228	0.5659	0.3907	1.1904	1.0548	0.40291	-0.15838	-0.046514	0.4872	1.0342	0.29735	-0.68929	0.55278	0.77944	0.5251	0.27912	0.88162	0.65107	0.57146	0.69602	0.23387	0.29154	0.68702	0.87416	0.88162	0.62612	0.30103	0.7662	0.49064	-22.4359	0.625924	1	1	1	-20.8357	2.36613	21.6544	-2.3967
1:189758772:190107648	135	1	189758772	190107648	0.348876	3.0694e-05	0.33889	0.2326	0.07655	0.58379	-0.30532	0.33401	0.32865	0.4194	1.0557	1.2889	1.1306	0.36873	-1.0073	0.050075	0.61588	0.39949	-0.15503	0.73469	0.93898	0.81607	0.55936	0.76012	0.73837	0.74242	0.67493	0.2911	0.19744	0.25824	0.71233	0.76012	0.96006	0.53797	0.68953	0.8768	-7.06131	21.4229	14	12	4	-14.7559	13.7793	14.3904	-16.1489
1:190107883:191432168	136	1	190107883	191432168	1.32429	0.00013639	1.143	-1.5402	-0.95987	0.59015	-2.4801	-1.4371	0.42595	0.13724	0.14516	0.79364	-1.1068	-0.82113	-0.39465	-1.065	-1.0435	0.46413	-1.4391	0.25304	0.33712	0.1235	0.55509	0.013136	0.15069	0.67015	0.89084	0.88459	0.42741	0.26837	0.41157	0.013136	0.28687	0.29673	0.64255	0.15013	17.6476	12.9438	4	0	0	14.7152	-3.81702	-2.47277	-7.38175
1:191433917:192444256	137	1	191433917	192444256	1.01034	0.00013405	0.89763	-1.6571	-0.16806	-1.0431	0.098379	-1.0906	0.52312	0.31631	-0.2541	-0.74542	-0.27765	-0.0026067	-1.0558	-0.84707	-3.217	-0.93759	-0.35673	0.36938	0.86654	0.097504	0.29688	0.92163	0.27546	0.60089	0.75177	0.79942	0.45602	0.78128	0.99792	0.92163	0.39696	0.0012953	0.34846	0.72129	14.0246	7.79805	4	0	0	15.4521	3.99046	-10.9834	-15.8608
1:192452631:193504005	138	1	192452631	193504005	1.05137	7.1845e-05	-0.041943	-0.60951	0.77311	-0.22354	0.49515	-0.4657	0.34207	0.62546	1.1493	0.28621	0.074485	0.033759	-1.5209	-0.057164	1.0815	0.84888	-0.2089	0.96654	0.43946	0.54219	0.82312	0.6205	0.64143	0.7323	0.53167	0.25044	0.77471	0.94062	0.97307	0.6205	0.95441	0.27945	0.39595	0.83452	-13.5391	7.00821	1	6	3	-13.9684	7.33184	15.4747	-5.21089
1:193505535:194000243	139	1	193505535	194000243	0.494708	8.3401e-05	0.1848	-1.3274	-0.91709	-1.046	-0.46654	-0.77289	-0.33298	-0.19439	-0.95665	-0.56818	-0.65611	-0.048392	0.81427	-0.42357	-1.4954	0.12436	-0.18127	0.85338	0.3591	0.18439	0.29555	0.64083	0.43959	0.73915	0.84587	0.33874	0.56991	0.51175	0.9614	0.64083	0.67188	0.13482	0.90103	0.85616	14.987	-9.54744	1	55	11	14.6152	-9.44775	-14.4458	11.0377
1:194000953:194733444	140	1	194000953	194733444	0.732491	8.3046e-05	-1.2541	-0.83246	-1.3104	-0.44723	1.0804	0.38622	-0.45052	0.049977	0.56877	-0.24574	0.38336	2.6722	1.4134	1.1683	-1.5603	-1.2607	0.75286	0.20981	0.19006	0.40515	0.65471	0.27998	0.69934	0.65234	0.96014	0.56951	0.80588	0.70146	0.0075349	0.27998	0.24268	0.11869	0.20743	0.45153	-10.5364	-2.02252	1	32	6	-2.89866	-5.66347	3.97524	6.19528
1:194734415:195155161	141	1	194734415	195155161	0.420746	4.0228e-05	0.68375	-1.2131	-0.1459	-1.5597	1.0993	0.064611	-0.37858	-0.98131	-1.2765	-0.98723	-0.75142	0.50847	-0.40719	0.92366	-1.481	0.14638	1.9676	0.49413	0.884	0.22508	0.11884	0.27163	0.94848	0.705	0.32644	0.20177	0.32353	0.4524	0.61112	0.27163	0.35566	0.1386	0.88362	0.049115	0.397442	-10.4567	5	38	8	-0.680055	-8.03748	-1.90669	7.21533
1:195155293:195995510	142	1	195155293	195995510	0.840217	0.00013727	-1.2037	-1.5479	0.13311	-0.57792	0.32049	-0.96615	-0.90525	-1.1729	-0.79977	-0.63726	-0.27809	0.72522	0.98751	-1.2853	-2.2972	-0.29616	0.91495	0.22872	0.89411	0.12164	0.56332	0.7486	0.33397	0.36533	0.24082	0.42384	0.52396	0.78094	0.46832	0.7486	0.1987	0.021605	0.76711	0.36022	13.1696	-9.34464	1	0	0	13.4099	-10.29	-13.344	9.5325
1:195995948:197309603	143	1	195995948	197309603	1.31366	0.00011858	-0.23657	0.33231	-0.24976	0.57331	-0.24376	-0.54999	0.32533	-1.6851	-1.2099	0.50179	-0.28013	-0.11889	-0.13566	0.46497	1.3555	-0.80171	-1.163	0.81299	0.80277	0.73965	0.56643	0.80742	0.58233	0.74493	0.091979	0.22633	0.61582	0.77938	0.90536	0.80742	0.64196	0.17525	0.42272	0.24483	-20.0027	-13.4822	6	0	0	-20.1088	-12.0604	10.0228	13.8051
1:197310096:198540028	144	1	197310096	198540028	1.22993	6.8622e-05	-0.24538	-0.7476	-0.43402	-0.26088	-1.5592	-0.001515	-0.55204	1.0416	1.4925	1.6177	0.98102	0.069515	-0.06249	-1.748	-1.7079	0.089487	-0.5837	0.80616	0.66428	0.4547	0.79419	0.11895	0.99879	0.58092	0.29761	0.13558	0.10572	0.32658	0.94458	0.11895	0.080458	0.087657	0.92869	0.55942	-8.16008	18.4442	3	0	0	-4.76667	16.0508	3.04426	-16.6902
1:198540418:199578700	145	1	198540418	199578700	1.03828	6.723e-05	0.012506	-0.51292	-1.2935	-0.63479	-0.56009	-1.0857	-0.47611	-0.85985	-0.7648	-0.20591	-0.72561	-0.41115	-0.61756	-1.5788	-1.659	-0.9446	0.81098	0.99002	0.19583	0.60801	0.52556	0.57542	0.2776	0.63399	0.38987	0.44439	0.83686	0.46808	0.68096	0.57542	0.11439	0.097114	0.34486	0.41738	19.0144	-5.69161	1	58	14	18.7165	-6.15577	-19.3683	7.00089
1:199580285:201070422	146	1	199580285	201070422	1.49014	0.00018703	-0.27755	-0.40972	-0.71403	-1.0887	0.056405	0.65626	-0.76566	-0.35673	-0.01708	-0.10281	0.95975	-0.8915	-0.87512	2.0014	3.8175	0.090749	0.2234	0.78136	0.47521	0.68201	0.27628	0.95502	0.51166	0.44388	0.72129	0.98637	0.91812	0.33718	0.37266	0.95502	0.045354	0.00013481	0.92769	0.82322	-19.6444	-10.9638	6	4	2	-18.3264	-9.61564	22.2039	6.1037
1:201070740:201365889	147	1	201070740	201365889	0.295149	7.1066e-05	0.26332	-0.97122	-0.91349	-0.42484	-0.77817	0.13899	-0.60761	-0.92602	-0.51565	-0.36364	0.70493	0.35646	0.16493	-0.44578	-0.39783	-0.94099	0.33881	0.7923	0.36099	0.33144	0.67096	0.43647	0.88946	0.54344	0.35444	0.6061	0.71613	0.48085	0.72149	0.43647	0.65576	0.69075	0.34671	0.73475	0.27203	-0.0988431	1	34	6	-6.96327	-4.02818	8.10357	4.94381
1:201366509:202820077	148	1	201366509	202820077	1.45357	0.00024463	0.4653	-2.3694	-1.1434	-1.0254	-1.7433	-0.58439	-1.1364	-0.321	-0.39151	0.37036	1.1477	0.14181	-0.67134	0.30714	-1.9985	-0.045816	0.22244	0.64172	0.25287	0.017819	0.30518	0.081278	0.55896	0.25578	0.74821	0.69542	0.71111	0.25111	0.88723	0.081278	0.75874	0.045659	0.96346	0.82397	19.2552	-5.90296	1	0	0	21.0635	-2.36455	-24.3515	5.08112
1:202820815:203979519	149	1	202820815	203979519	1.1587	3.6361e-05	0.88069	-0.034232	-0.019778	-0.10475	-0.27457	0.16019	0.75544	-0.022449	0.22749	0.46351	0.54934	0.28157	-0.47304	-0.30253	-2.7591	0.34409	0.076865	0.37848	0.98422	0.97269	0.91658	0.78365	0.87273	0.44999	0.98209	0.82004	0.643	0.58278	0.77827	0.78365	0.76225	0.0057956	0.73078	0.93873	13.9537	12.3962	4	52	13	14.2398	12.6784	-11.7734	-11.1319
1:203980019:205458538	150	1	203980019	205458538	1.47852	0.00013657	-0.11465	-0.20387	0.34108	-0.57418	-1.8495	-0.46742	-0.31999	-2.4548	-2.1972	-1.9478	-0.26259	0.36349	-0.85647	0.34774	1.8724	-0.40521	0.57147	0.90872	0.73304	0.83846	0.56584	0.064379	0.6402	0.74897	0.014096	0.028004	0.051442	0.79287	0.71624	0.064379	0.72803	0.061153	0.68532	0.56768	-2.42966	-18.38	1	28	5	-4.44178	-16.5547	6.45299	16.2947
1:205459511:206705609	151	1	205459511	206705609	1.2461	0.00017072	0.71517	-0.28509	-1.5666	-0.41109	-0.40925	-0.29826	0.45518	-0.64451	-1.1073	-1.6481	-0.33989	0.039368	1.7619	-2.2287	-5.9912	-0.66524	-1.1349	0.4745	0.1172	0.77558	0.68101	0.68236	0.7655	0.64898	0.51925	0.26816	0.09933	0.73394	0.9686	0.68236	0.025833	2.0831e-09	0.50589	0.25641	20.8612	6.35697	4	57	15	20.5935	5.57102	-23.9352	-2.55827
1:206706419:208158787	152	1	206706419	208158787	1.45237	0.0001617	0.7602	1.2866	1.3848	0.2974	-0.28046	-0.44645	0.93895	0.10821	-0.054947	-0.21382	-1.6704	0.98404	-1.1678	-1.7923	-3.0764	-0.7661	0.78873	0.44713	0.16611	0.19823	0.76616	0.77913	0.65527	0.34776	0.91383	0.95618	0.83069	0.094835	0.32509	0.77913	0.07309	0.0020953	0.44362	0.43027	17.1396	6.61656	4	0	0	7.91682	10.0755	-1.05865	-6.5752
1:208160220:210738604	153	1	208160220	210738604	2.57838	0.00013536	0.52693	-1.4983	-0.92004	-1.1666	0.34197	-0.47219	-0.071482	-0.55192	-0.025023	-0.3657	-0.3301	-0.019212	0.39123	-0.76764	-2.7825	0.10811	0.67581	0.59824	0.35755	0.13406	0.24337	0.73238	0.63679	0.94301	0.581	0.98004	0.71459	0.74132	0.98467	0.73238	0.4427	0.0053939	0.91391	0.49916	18.8846	11.3338	4	0	0	18.1112	3.38619	-19.5383	1.53495
1:210741816:211763053	154	1	210741816	211763053	1.02124	0.00015591	0.10884	-1.3815	-1.2391	-0.93475	0.65762	-0.36299	-1.4796	-0.61649	-0.68232	-1.1044	0.5305	0.86006	-0.50964	-0.60889	-0.34847	-0.3262	0.13757	0.91333	0.21531	0.16713	0.34992	0.51078	0.71661	0.13898	0.53757	0.49504	0.26943	0.59576	0.38975	0.51078	0.5426	0.72749	0.74428	0.89058	10.4086	-12.2736	1	44	8	8.16726	-14.6547	-6.05064	13.1502
1:211763754:213578006	155	1	211763754	213578006	1.81425	9.8353e-05	0.90948	0.20828	0.70862	0.49611	-1.2669	-0.62572	0.13127	-0.85729	-0.8641	-1.0079	-0.78691	-0.53689	-0.62152	-0.41966	-0.89631	-0.21138	-0.13043	0.3631	0.47856	0.83501	0.61982	0.20518	0.5315	0.89556	0.39129	0.38753	0.31351	0.43134	0.59134	0.20518	0.67474	0.37009	0.83259	0.89622	5.89345	-3.02243	1	42	10	6.09597	-2.88466	-10.2254	1.57486
1:213578592:215128675	156	1	213578592	215128675	1.55008	7.358e-05	0.83593	-0.034943	0.067973	0.36589	-0.40434	0.18523	-0.032195	0.94531	0.72385	-0.28021	0.32604	-0.062156	0.045822	0.085996	0.026198	-0.26267	0.27846	0.40319	0.94581	0.97213	0.71445	0.68596	0.85305	0.97432	0.3445	0.46916	0.77932	0.74439	0.95044	0.68596	0.93147	0.9791	0.79281	0.78066	-19.5918	5.56187	1	0	0	-18.2759	6.18462	20.1032	-7.88073
1:215129087:216672805	157	1	215129087	216672805	1.54372	8.4674e-05	-0.3804	-0.094974	-0.1959	-0.48546	0.44569	0.38014	0.3901	-0.57994	-0.79477	-0.98805	-0.32269	0.062369	-0.62938	0.88774	-0.28566	0.016423	1.3325	0.70365	0.84469	0.92434	0.62735	0.65582	0.70384	0.69647	0.56195	0.42674	0.32313	0.74693	0.95027	0.65582	0.37468	0.77514	0.9869	0.18268	-7.12289	-8.87246	1	0	0	-6.29249	-7.84592	8.99276	-5.53371
1:216673326:217575665	158	1	216673326	217575665	0.902339	0.000158	-0.24872	-0.35557	-0.24922	0.3156	0.062279	-0.52726	-0.74625	-0.65269	-0.54223	-0.7043	-0.45817	-0.27404	-0.61672	0.47959	1.8348	-0.82348	2.3874	0.80358	0.80319	0.72217	0.75231	0.95034	0.59801	0.45552	0.51396	0.58766	0.48124	0.64683	0.78405	0.95034	0.63152	0.066533	0.41023	0.016966	-17.3438	-12.0828	6	5	2	-16.5751	-11.4883	19.3826	8.97674
1:217577346:218860068	159	1	217577346	218860068	1.28272	5.4811e-05	0.040945	0.2624	-0.35982	-0.035252	0.38262	0.48167	0.88621	0.5788	0.47033	0.4674	0.60746	0.19964	-0.14764	-0.69674	-0.26688	-0.049528	0.5766	0.96734	0.71898	0.79301	0.97188	0.702	0.63004	0.3755	0.56272	0.63812	0.64021	0.54354	0.84176	0.702	0.48596	0.78956	0.9605	0.56421	-11.6454	11.5369	3	19	4	-10.9892	9.94633	10.9408	-14.4966
1:218860456:220068681	160	1	218860456	220068681	1.20822	2.2819e-05	0.097751	-0.41331	0.069489	-0.31943	0.34518	-0.1576	0.11609	0.20291	-0.33948	-0.21922	-0.4932	-0.11863	0.024877	1.0721	0.51641	-0.57877	-0.20441	0.92213	0.9446	0.67938	0.7494	0.72996	0.87477	0.90758	0.83921	0.73425	0.82648	0.62187	0.90557	0.72996	0.28369	0.60557	0.56275	0.83803	-18.3771	-5.86037	1	5	2	-17.7964	-4.99106	17.8555	4.81604
1:220069681:221856899	161	1	220069681	221856899	1.78722	9.9061e-05	0.095243	-0.84461	-1.134	-0.35671	-1.4125	-0.76998	-0.68872	-0.80081	0.13715	0.50675	-0.73671	1.2	-0.79289	0.00017823	-3.8107	0.66366	0.76224	0.92412	0.25678	0.39833	0.72131	0.15779	0.44131	0.491	0.42324	0.89091	0.61233	0.4613	0.23014	0.15779	0.99986	0.00013859	0.50691	0.44592	19.5422	1.21425	4	61	15	21.219	-2.36406	-23.2928	1.2951
1:221857359:223630391	162	1	221857359	223630391	1.77303	0.0001047	-0.54404	NA	NA	NA	0.47056	-0.34449	-0.36026	-0.30359	-0.50972	0.03355	-0.88593	0.87111	0.33936	0.16216	-1.333	-0.2472	-0.26698	0.58642	NA	NA	NA	0.63796	0.73048	0.71865	0.76144	0.61025	0.97324	0.37565	0.3837	0.63796	0.87118	0.18252	0.80476	0.78948	5.68239	-3.20151	1	42	10	4.78587	-1.86464	-8.11715	2.02854
1:223630619:224434769	163	1	223630619	224434769	0.80415	4.0945e-05	-0.91023	NA	NA	NA	-0.4827	-0.48291	-0.01408	-0.51393	-0.58765	-0.17173	-0.41613	-0.15654	-1.0098	-2.4686	-3.8449	-0.41098	-0.090016	0.3627	NA	NA	NA	0.62931	0.62916	0.98877	0.6073	0.55677	0.86365	0.67732	0.87561	0.62931	0.013564	0.0001206	0.68109	0.92827	17.2283	6.52662	4	57	15	16.7419	9.24668	-18.1023	-5.98094
1:224435934:226143348	164	1	224435934	226143348	1.70741	7.5341e-05	0.68419	-0.075489	-0.4748	-1.1719	-0.9262	-1.0246	-0.63694	-0.45454	-0.46193	-0.3546	-0.036669	0.7512	-0.91314	0.14291	0.32127	0.4982	0.26471	0.49386	0.63493	0.93983	0.24125	0.35434	0.30555	0.52416	0.64944	0.64413	0.72289	0.97075	0.45253	0.35434	0.88636	0.748	0.61834	0.79123	-20.2287	-13.2377	6	0	0	-13.4379	-8.44562	20.6903	7.67937
1:226146348:226808294	165	1	226146348	226808294	0.661946	0.00016233	0.54926	-0.6595	-0.12453	0.3212	-2.8121	-0.37322	-1.7053	-0.40657	-1.1654	-1.0607	-1.4177	0.35664	1.241	-1.2735	-4.5891	0.3007	-1.4489	0.58283	0.90089	0.50958	0.74806	0.0049225	0.70899	0.088136	0.68432	0.24385	0.28883	0.15629	0.72136	0.0049225	0.20284	4.452e-06	0.76364	0.14738	19.1074	-10.7541	8	59	11	18.6025	-10.8939	-19.1815	10.3184
1:226808697:228100891	166	1	226808697	228100891	1.29219	3.9977e-05	-0.0080704	-1.0496	-0.61334	-1.0609	-0.31605	-0.92672	0.27394	-0.45084	-1.105	-1.0615	-0.54886	-0.065028	1.6765	-0.74479	-2.3434	0.26675	-0.24667	0.99356	0.53965	0.29389	0.28873	0.75197	0.35407	0.78413	0.65211	0.26915	0.28845	0.5831	0.94815	0.75197	0.4564	0.019111	0.78966	0.80516	18.9469	-10.8828	8	0	0	18.716	-11.1317	-25.163	-0.841509
1:228101119:229075210	167	1	228101119	229075210	0.974091	1.6775e-05	0.021767	0.12108	0.050749	1.2428	-0.099618	-0.74237	-0.11316	0.25555	0.2943	-0.40448	-0.35073	-0.11836	-0.37191	-1.1255	-0.64141	-0.4044	0.050702	0.98263	0.95953	0.90363	0.21393	0.92065	0.45786	0.9099	0.7983	0.76853	0.68586	0.72579	0.90579	0.92065	0.26038	0.52126	0.68592	0.95956	-9.45115	6.06117	1	0	0	-8.49854	5.63663	5.57732	-2.72278
1:229076157:230477970	168	1	229076157	230477970	1.40181	3.3204e-05	-0.18545	-0.45761	-0.24147	-0.41977	0.65279	-0.71709	-0.81575	-0.74227	-0.70256	-0.34906	-0.32145	0.29271	-0.30062	1.5407	-1.1255	0.1204	1.037	0.85288	0.80919	0.64723	0.67465	0.51389	0.47332	0.41464	0.45792	0.48233	0.72705	0.74787	0.76974	0.51389	0.12339	0.26038	0.90416	0.29976	-1.63586	-9.76551	5	38	8	-0.752869	-8.00363	-1.24761	7.07039
1:230479324:231318678	169	1	230479324	231318678	0.839354	2.3911e-05	-0.23337	-0.83374	-0.35221	-0.10802	0.62554	-0.48571	-0.45763	-0.3104	-0.015893	-0.24016	0.3094	0.31906	-0.10388	-0.17262	-0.71072	-0.10279	0.34488	0.81548	0.72468	0.40443	0.91398	0.53161	0.62717	0.64722	0.75626	0.98732	0.8102	0.75702	0.74968	0.53161	0.86295	0.47726	0.91813	0.73018	-4.39419	1.9598	1	33	6	-4.69788	-1.78694	3.32457	2.19146
1:231321215:232382234	170	1	231321215	232382234	1.06102	0.00010178	-0.039747	-0.60083	-0.28398	-0.69	0.9221	-0.049984	0.30732	-0.60203	-0.48715	-0.28527	0.11035	0.12191	-1.3229	-0.14266	0.28673	0.69068	0.71306	0.9683	0.77643	0.54795	0.49019	0.35648	0.96013	0.7586	0.54715	0.62615	0.77544	0.91213	0.90297	0.35648	0.88656	0.77432	0.48976	0.47581	-16.1213	-3.60626	1	8	2	-17.0639	-4.04798	15.424	6.83929
1:232384356:232949914	171	1	232384356	232949914	0.565558	6.0259e-05	0.43162	-0.70073	0.57876	-0.48899	-0.10253	0.5574	-0.75114	-0.097236	-0.69485	-0.37748	0.89937	-0.30203	-1.022	2.5739	0.71025	0.19823	0.17902	0.66602	0.56275	0.48347	0.62485	0.91834	0.57725	0.45257	0.92254	0.48715	0.70582	0.36845	0.76263	0.91834	0.010055	0.47755	0.84287	0.85792	-13.9291	-4.37873	1	8	2	-16.0906	-8.24157	18.2494	8.15248
1:232950888:233750725	172	1	232950888	233750725	0.799837	5.8029e-06	-0.26867	0.064676	-0.020502	0.30939	0.98488	0.54515	0.24561	0.042213	0.17959	0.4943	0.16758	-0.89927	-0.45199	-0.34656	0.64607	-0.3398	-0.3782	0.78818	0.98364	0.94843	0.75702	0.32469	0.58565	0.80598	0.96633	0.85748	0.6211	0.86691	0.36851	0.32469	0.72892	0.51823	0.73401	0.70528	-12.0395	11.0215	3	6	3	-11.8032	7.39519	15.8079	-1.96628
1:233753991:234206593	173	1	233753991	234206593	0.452602	8.6461e-05	0.030174	-0.64079	-0.03631	0.18609	-0.85693	0.33414	-0.44635	0.48366	0.67253	-0.33925	0.52014	-1.2607	0.40085	0.90995	1.1874	-1.392	0.73648	0.97593	0.97103	0.52166	0.85238	0.39148	0.73827	0.65535	0.62862	0.50125	0.73442	0.60297	0.20743	0.39148	0.36285	0.23506	0.16391	0.46144	-19.881	-11.1403	6	4	2	-20.4624	-9.29887	22.3766	5.92616
1:234209087:235772624	174	1	234209087	235772624	1.56354	0.00011891	0.37779	-1.8904	-1.1345	-2.4592	-0.2711	-0.60447	1.6133	-0.39258	0.51538	0.43511	-0.34334	0.37237	-1.1831	1.4537	-2.0117	-0.46764	1.2031	0.70559	0.25659	0.05871	0.013923	0.78631	0.54553	0.10669	0.69463	0.60629	0.66348	0.73134	0.70962	0.78631	0.14604	0.044249	0.64004	0.22894	19.8489	-6.95912	1	0	0	3.94443	-8.50028	-11.7207	12.6799
1:235773790:236536723	175	1	235773790	236536723	0.762933	8.4217e-05	0.11826	-0.50591	-0.022646	-1.432	0.32133	-1.4483	0.31331	-0.63472	-0.0086725	0.070645	-0.59069	-0.4959	0.23656	-0.13933	-0.57916	0.066712	2.0729	0.90586	0.98193	0.61292	0.15215	0.74796	0.14755	0.75405	0.52561	0.99308	0.94368	0.55473	0.61996	0.74796	0.88919	0.56248	0.94681	0.03818	-6.18735	2.94338	1	0	0	-4.83643	2.74224	2.25543	-1.7079
1:236537770:237493854	176	1	236537770	237493854	0.956084	9.9739e-05	-0.56223	0.063255	1.0129	-0.24436	0.31108	0.37037	0.54617	0.72992	0.66236	-0.16156	-0.13492	0.86016	0.44472	-0.042728	-2.7442	1.077	-0.52197	0.57396	0.31109	0.94956	0.80695	0.75574	0.71111	0.58495	0.46544	0.50774	0.87165	0.89267	0.3897	0.75574	0.96592	0.0060657	0.28146	0.60169	10.6084	16.3402	4	0	0	9.19781	14.7273	-8.04208	-14.0359
1:237495080:239297872	177	1	237495080	239297872	1.80279	0.00010489	-0.44631	0.21912	-0.065592	0.25671	0.38642	-0.27115	-0.37631	-0.93082	-1.0232	-0.94519	-0.12307	-0.084402	-0.082158	-0.72004	-1.5044	0.11946	0.38581	0.65537	0.9477	0.82656	0.79741	0.69919	0.78627	0.70669	0.35195	0.30623	0.34456	0.90205	0.93274	0.69919	0.4715	0.13248	0.90491	0.69964	7.69935	-0.666572	1	42	10	7.77748	-1.74738	-10.1324	1.86112
1:239299272:240562764	178	1	239299272	240562764	1.26349	4.2933e-05	-0.39239	-0.51745	-0.83489	0.54069	-0.92385	-0.68029	0.04568	0.25593	0.52546	0.58045	-0.61317	0.76206	-0.67982	-0.20361	0.091433	-0.47564	0.067535	0.69477	0.40378	0.60484	0.58872	0.35556	0.49632	0.96356	0.798	0.59927	0.56161	0.53976	0.44602	0.35556	0.83866	0.92715	0.63433	0.94616	-19.6578	5.44579	1	1	1	-18.1436	6.06387	20.1039	-7.90799
1:240563367:241178287	179	1	240563367	241178287	0.61492	8.0162e-05	-0.48035	0.049671	-1.085	-0.61593	0.37021	0.28034	0.80321	-1.5988	-1.0929	-0.96633	-0.38693	0.48423	1.1	-0.54244	-1.0511	-0.23352	0.061849	0.63098	0.27792	0.96038	0.53794	0.71123	0.77922	0.42185	0.10987	0.27445	0.33388	0.6988	0.62822	0.71123	0.58752	0.29321	0.81536	0.95068	5.61175	-3.2512	1	42	10	4.66983	-1.66313	-8.0604	2.06672
1:241178944:241766551	180	1	241178944	241766551	0.587607	4.518e-05	-0.59204	-0.30037	-1.1378	-0.91704	-1.9107	-0.80258	0.23114	-1.2296	-1.1279	-0.45184	-0.43397	-0.040524	0.47388	-0.41046	1.0712	-0.72129	-0.013583	0.55382	0.25519	0.76389	0.35912	0.056041	0.42222	0.81721	0.21886	0.25936	0.65139	0.66431	0.96768	0.056041	0.68147	0.28408	0.47073	0.98916	-11.4439	-16.1847	12	0	0	-10.3069	-17.1783	-9.86743	17.3908
1:241768617:242697031	181	1	241768617	242697031	0.928414	2.6895e-05	0.91737	-0.85683	-0.66502	-0.59333	0.019278	-1.1984	-0.23494	-0.56166	-0.1437	0.43334	-0.5409	0.48144	1.1903	-0.99777	-0.91714	-0.62311	0.18439	0.35895	0.50604	0.39154	0.55296	0.98462	0.23075	0.81425	0.57435	0.88574	0.66477	0.58857	0.6302	0.98462	0.31839	0.35907	0.53321	0.8537	16.0983	12.6454	4	0	0	13.3533	2.0402	-14.3812	-15.2029
1:242700803:244105053	182	1	242700803	244105053	1.40425	0.00012634	-0.24179	0.62643	0.56699	0.26542	-0.38637	-0.61739	0.39553	-1.2474	-0.8981	-1.1774	-0.013616	0.47919	-0.16673	1.1409	-0.014749	0.75655	-0.31341	0.80895	0.57072	0.53103	0.79069	0.69922	0.53698	0.69245	0.21224	0.36913	0.23902	0.98914	0.6318	0.69922	0.25393	0.98823	0.44932	0.75397	-4.88039	-7.93364	1	29	5	-5.36261	-10.7458	7.83128	11.5589
1:244106113:244927751	183	1	244106113	244927751	0.821638	0.00013653	-0.10313	-0.6294	0.031336	-0.29126	0.76526	1.3287	-0.10131	-0.43176	-0.064452	-0.71737	1.3683	1.6192	0.35147	0.5936	0.66029	1.204	-0.041871	0.91786	0.975	0.52909	0.77085	0.44412	0.18395	0.9193	0.66591	0.94861	0.47314	0.17123	0.10541	0.44412	0.55278	0.50907	0.22858	0.9666	-22.6468	-0.0303729	1	1	1	-21.7208	0.926689	19.5831	-1.56097
1:244929262:246606531	184	1	244929262	246606531	1.67727	3.1958e-05	0.0085194	-0.8582	-1.1163	-0.99175	-0.9451	-0.36952	0.10367	-0.27461	0.20558	0.38363	0.05935	-0.065055	0.19708	-0.52372	-1.9403	0.03827	0.6418	0.9932	0.26431	0.39078	0.32132	0.34461	0.71174	0.91743	0.78362	0.83712	0.70125	0.95267	0.94813	0.34461	0.60048	0.052349	0.96947	0.521	19.2555	11.0326	4	0	0	16.6099	1.23789	-18.08	4.22585
1:246606926:246989171	185	1	246606926	246989171	0.382245	2.085e-05	0.10606	-0.2605	-0.1517	-0.04395	-1.032	-0.55398	-0.96547	-0.96161	-0.80016	-0.86905	-0.039765	-0.64007	-0.5488	-1.0494	-0.23784	-0.57927	0.083401	0.91554	0.87942	0.79448	0.96494	0.30207	0.57959	0.33431	0.33624	0.42362	0.38482	0.96828	0.52213	0.30207	0.29401	0.812	0.56241	0.93353	-6.17383	-0.227109	1	34	6	-7.38803	-1.92727	5.25584	1.88261
1:246991094:247838628	186	1	246991094	247838628	0.847534	0.00010038	0.31812	-0.19432	-0.19994	0.71845	0.27349	0.13014	-0.64518	-1.4224	-0.72287	0.27224	-0.15376	-0.089593	-0.28879	0.25534	1.9831	0.65408	1.0992	0.75039	0.84153	0.84593	0.47248	0.78448	0.89645	0.51881	0.1549	0.46976	0.78544	0.8778	0.92861	0.78448	0.79846	0.047354	0.51306	0.2717	-17.21	-12.037	6	5	2	-16.6307	-11.4681	19.2673	9.06477
1:247838870:248585259	187	1	247838870	248585259	0.746389	3.513e-05	-0.44334	-0.086883	-0.18231	0.31145	0.08485	-0.079295	0.19897	0.30117	-0.21321	-0.53883	-0.41951	-1.3155	-0.48421	-0.21515	-1.6677	0.17542	-0.91403	0.65752	0.85534	0.93076	0.75546	0.93238	0.9368	0.84229	0.76329	0.83116	0.59001	0.67484	0.18834	0.93238	0.82965	0.095383	0.86075	0.3607	0.913395	13.9709	3	27	7	3.69744	8.51264	-4.60014	-16.3158
1:248586307:249240540	188	1	248586307	249240540	0.654233	6.9782e-05	-0.86971	0.83834	0.57614	0.34203	-0.71559	-0.025027	-0.20911	-1.1806	-0.42786	-0.63434	-0.93523	0.84088	-1.0496	0.88986	-0.18283	0.57783	-1.0627	0.38446	0.56452	0.40184	0.73233	0.47424	0.98003	0.83436	0.23775	0.66875	0.52586	0.34967	0.40042	0.47424	0.37354	0.85493	0.56338	0.2879	-0.329959	-3.70498	10	36	6	-1.32152	4.23081	8.17196	-2.59814
2:11320:1158981	189	2	11320	1158981	1.14766	0.0001179	-0.024401	-0.52866	-0.61303	-0.76816	-0.47673	-0.76284	-0.56362	-1.2003	-1.0686	-0.2228	-0.57383	-0.56903	-0.69296	0.74119	1.323	-0.068117	-0.044536	0.98053	0.53985	0.59704	0.44239	0.63356	0.44556	0.57301	0.23001	0.28526	0.82369	0.56609	0.56934	0.63356	0.45858	0.18585	0.94569	0.96448	-3.68742	-16.227	1	0	0	-16.3257	-11.8114	6.26073	16.254
2:1159982:1681720	190	2	1159982	1681720	0.521738	7.1145e-05	0.15592	-0.1982	0.12649	0.076763	-0.56364	0.063618	0.34264	-0.48185	-0.12591	0.23432	0.32111	0.10489	-0.24328	0.33196	-3.2922	-0.66752	-0.81428	0.8761	0.89934	0.84289	0.93881	0.573	0.94927	0.73187	0.62991	0.8998	0.81474	0.74813	0.91646	0.573	0.73992	0.0009942	0.50444	0.41548	15.167	4.51131	4	57	15	20.023	7.8933	-16.5669	-4.44617
2:1683187:3003071	191	2	1683187	3003071	1.31988	7.2165e-05	-0.74776	-1.2252	-1.7825	-0.39808	0.063818	-0.99594	-0.28446	-0.47252	-0.94981	-0.58918	-0.71406	0.59186	-0.23467	-0.34909	-0.73947	-0.056577	-0.45336	0.4546	0.074666	0.22048	0.69057	0.94912	0.31928	0.77606	0.63656	0.34221	0.55574	0.47519	0.55395	0.94912	0.72702	0.45962	0.95488	0.65029	10.4458	-12.3013	1	44	8	8.18597	-14.6464	-6.17498	13.2317
2:3003472:4148069	192	2	3003472	4148069	1.1446	0.00013183	0.71655	-0.6477	0.20319	0.22868	-1.3146	-0.61111	-1.5322	-1.3663	-0.35242	0.73131	-0.77435	0.20971	-0.27328	-0.66898	-0.67079	-0.087152	-0.077213	0.47365	0.83899	0.51718	0.81912	0.18863	0.54113	0.12548	0.17184	0.72452	0.46459	0.43873	0.83389	0.18863	0.50351	0.50235	0.93055	0.93845	6.977	-7.63967	2	46	8	6.4495	-10.1203	-0.709537	10.2975
2:4148784:5017172	193	2	4148784	5017172	0.868388	0.00015142	0.51124	-1.5149	-0.9552	-0.52416	-0.91904	-1.505	-0.59703	-1.2206	-0.92353	0.16344	-0.74567	-0.08475	0.14018	-0.87968	0.012892	0.86652	-0.75077	0.60918	0.33948	0.12979	0.60016	0.35807	0.13233	0.55049	0.22222	0.35573	0.87017	0.45587	0.93246	0.35807	0.37903	0.98971	0.3862	0.45279	3.33037	-17.8868	1	0	0	1.10788	-18.8992	-10.0771	17.132
2:5118816:6361343	194	2	5118816	6361343	1.24253	9.2453e-05	-0.19161	-1.7561	-1.4977	-0.45641	-0.6579	-1.4628	-0.70433	-1.6354	-1.6957	-1.7448	-0.83943	0.69066	1.6814	-1.1477	-2.2096	0.015353	0.48405	0.84805	0.1342	0.079065	0.6481	0.5106	0.14351	0.48122	0.10197	0.089951	0.081014	0.40123	0.48978	0.5106	0.25111	0.027134	0.98775	0.62835	19.8003	-14.3324	7	44	11	20.7845	-13.7521	-18.034	14.9889
2:6363082:7322437	195	2	6363082	7322437	0.959355	0.00016332	0.99474	-1.0622	-0.45978	-1.4664	-0.27912	-1.7715	-0.63387	-1.2188	-0.91896	-0.51967	-1.8238	1.1998	0.26704	0.45377	-1.2403	0.12319	-0.55531	0.31986	0.64567	0.28814	0.14255	0.78015	0.076474	0.52617	0.22291	0.35812	0.6033	0.068184	0.23023	0.78015	0.64999	0.21485	0.90196	0.57869	13.6902	-9.94757	1	55	11	13.2476	-10.5625	-14.3893	10.9117
2:7323039:8980346	196	2	7323039	8980346	1.65731	0.00026209	-0.14906	-1.1652	-1.8237	-2.0416	-0.016858	-0.2802	0.16831	-0.42021	-0.19584	-1.0578	0.53351	0.47971	0.59834	1.9803	-1.7773	-0.063686	0.98695	0.8815	0.068203	0.24393	0.041194	0.98655	0.77933	0.86634	0.67433	0.84474	0.29014	0.59368	0.63143	0.98655	0.047671	0.075513	0.94922	0.32367	-4.81687	-11.3503	1	38	8	-0.624408	-8.13255	0.527839	7.83117
2:8980472:10440987	197	2	8980472	10440987	1.46052	0.00010851	0.20234	-0.55593	-0.47055	-0.13246	-0.64584	-0.58434	0.01656	0.92011	0.76425	0.13131	-0.034629	0.55032	-0.25334	-2.1778	-2.9744	0.5348	-0.12549	0.83965	0.63796	0.57826	0.89462	0.51838	0.55899	0.98679	0.35752	0.44472	0.89553	0.97238	0.5821	0.51838	0.029418	0.0029355	0.59279	0.90013	13.8463	14.7918	4	52	13	13.4913	14.9028	-11.4826	-13.2935
2:10442541:10879340	198	2	10442541	10879340	0.436799	5.6393e-05	-0.3213	0.68558	-0.26763	0.28593	-0.34804	0.28659	-0.2981	-0.60292	-0.43049	-0.64366	0.043217	-0.29386	-0.081508	0.68147	1.1886	0.4605	-0.53091	0.74798	0.78898	0.49298	0.77493	0.72781	0.77443	0.76563	0.54656	0.66684	0.5198	0.96553	0.76886	0.72781	0.49558	0.23461	0.64516	0.59548	-16.6339	-8.42637	1	16	2	-13.2547	-4.40854	18.0531	1.67925
2:10881867:11652586	199	2	10881867	11652586	0.770719	0.00012356	-0.90077	-0.55901	0.29731	-0.21224	-2.3151	-0.83268	-0.4096	-0.44849	0.61641	0.62502	-1.1443	0.21528	-1.3142	0.63425	-2.0719	-0.14545	-1.4397	0.36771	0.76623	0.57615	0.83192	0.020607	0.40503	0.6821	0.6538	0.53762	0.53196	0.25251	0.82955	0.020607	0.52592	0.038278	0.88436	0.14995	15.0061	4.60971	4	0	0	12.9318	2.40678	-14.454	-5.15269
2:11652795:12720977	200	2	11652795	12720977	1.06818	0.00012261	0.35289	-0.40429	0.63659	-0.38388	-0.58182	0.39253	-0.53167	-0.94656	-0.79294	-0.69553	0.54736	1.6084	0.4286	1.7109	0.58602	0.45999	0.17862	0.72417	0.52439	0.686	0.70107	0.56069	0.69467	0.59496	0.34386	0.42781	0.48672	0.58413	0.10774	0.56069	0.087109	0.55786	0.64552	0.85824	-5.87891	-10.9362	1	29	5	-5.206	-8.76484	10.9808	7.30403
2:12723749:14648908	201	2	12723749	14648908	1.92516	9.6767e-05	0.5335	-1.2704	-0.60676	-0.94282	-0.89649	-0.78555	-0.7419	0.19644	0.85955	1.0601	-0.036939	0.97784	-0.66593	-0.49764	-2.2771	1.1853	0.051631	0.59369	0.54401	0.20393	0.34577	0.36999	0.43213	0.45815	0.84426	0.39003	0.2891	0.97053	0.32815	0.36999	0.61874	0.022782	0.2359	0.95882	13.0489	6.79993	4	0	0	15.1053	3.84563	-16.8181	-10.9721
2:14649571:15720775	202	2	14649571	15720775	1.0712	4.6394e-05	0.34402	-0.65752	-0.42328	-1.3963	-1.4076	-0.7625	-0.47931	-0.74873	-0.45455	-0.1395	-0.21276	-0.028996	-0.32747	-1.8672	-2.2495	-0.92926	0.28948	0.73083	0.67209	0.51085	0.16262	0.15924	0.44576	0.63172	0.45402	0.64943	0.88906	0.83152	0.97687	0.15924	0.06188	0.024483	0.35276	0.77222	19.0229	-5.66807	1	58	14	18.6896	-6.09644	-19.4091	6.9831
2:15721423:16549199	203	2	15721423	16549199	0.827776	5.7662e-05	0.13323	-1.1856	-0.68936	-0.59869	-0.49048	-0.79374	-0.68447	-0.26525	0.24854	0.28573	-0.60377	-0.60241	-0.82032	-1.1575	-1.8134	0.18112	0.39402	0.89401	0.4906	0.2358	0.54938	0.6238	0.42735	0.49368	0.79082	0.80371	0.77508	0.546	0.5469	0.6238	0.24709	0.069777	0.85628	0.69357	13.7587	7.37644	4	0	0	15.3002	3.75023	-16.7645	-10.9158
2:16549538:18344242	204	2	16549538	18344242	1.7947	0.00022701	-0.023195	-0.56979	-0.7988	-0.18138	-0.22807	-1.043	-0.89022	-1.1091	-0.41431	0.0066383	-0.088957	1.049	0.76317	0.77843	-1.9264	-0.65521	-0.32011	0.9815	0.42441	0.56882	0.85607	0.81959	0.29695	0.37335	0.26738	0.67864	0.9947	0.92912	0.29416	0.81959	0.43632	0.054048	0.51233	0.74888	0.537971	-10.5171	5	38	8	0.238761	-8.78258	-3.14243	7.33275
2:18344821:18646822	205	2	18344821	18646822	0.302001	1.3772e-05	0.49366	-0.69846	-0.52535	-0.52757	-0.30746	0.22809	0.13275	0.44505	0.5277	0.41272	-0.10028	0.23354	-0.50953	-0.48435	-0.50634	-0.21325	0.53473	0.62154	0.59934	0.48489	0.5978	0.75849	0.81957	0.89439	0.65628	0.59771	0.67981	0.92012	0.81534	0.75849	0.62814	0.61262	0.83113	0.59283	-17.5875	7.38243	1	6	3	-18.0114	9.20637	19.9515	-7.98744
2:18647868:20059542	206	2	18647868	20059542	1.41167	5.031e-05	0.41119	-0.77984	-0.67714	0.12504	-1.3201	-0.33829	-0.67745	-0.60531	-0.47166	-0.50819	-0.47543	0.025559	-0.62242	0.40184	-0.8521	-0.054687	-0.0096623	0.68093	0.49832	0.43549	0.90049	0.18679	0.73514	0.49812	0.54497	0.63717	0.61132	0.63448	0.97961	0.18679	0.6878	0.39416	0.95639	0.99229	6.82715	-7.69077	2	38	8	6.32909	-10.0706	-0.579889	10.1713
2:20062043:22427190	207	2	20062043	22427190	2.36515	4.1028e-05	0.16634	-0.60914	-0.098739	-0.11655	0.2514	0.13488	0.044983	0.6471	0.11271	0.045938	0.55783	0.22277	-0.083	0.3676	-0.58433	-0.8992	0.44032	0.86789	0.92135	0.54243	0.90722	0.80151	0.89271	0.96412	0.51757	0.91026	0.96336	0.57696	0.82371	0.80151	0.71317	0.559	0.36855	0.6597	-16.3081	8.38856	1	6	3	-16.6973	8.17741	16.7037	-9.87226
2:22428680:23855977	208	2	22428680	23855977	1.4273	0.00015424	0.095278	-2.1964	-1.1011	-1.6719	-2.314	-1.2325	-0.95878	-0.86338	-0.63215	0.087144	-1.0862	0.19893	0.031078	-0.64707	-2.3293	-1.2733	-0.08489	0.92409	0.27087	0.028063	0.094548	0.02067	0.21778	0.33767	0.38793	0.52729	0.93056	0.2774	0.84232	0.02067	0.51759	0.019846	0.20291	0.93235	19.161	-5.82488	1	58	14	16.5043	-7.79657	-19.4043	7.01966
2:23857184:25485735	209	2	23857184	25485735	1.62855	0.00027915	-0.179	-0.73264	0.86939	-0.57197	-0.10222	1.0427	-0.55759	0.51737	-0.068109	-1.6071	0.62035	-0.57701	-1.2926	1.8185	-3.5029	-0.37475	0.95327	0.85794	0.38464	0.46378	0.56734	0.91858	0.2971	0.57712	0.6049	0.9457	0.10803	0.53503	0.56393	0.91858	0.06898	0.00046017	0.70785	0.34045	3.75296	2.424	3	41	10	3.34448	2.88006	-4.21991	-2.12556
2:25486770:26894217	210	2	25486770	26894217	1.40745	0.00015921	-0.026209	-1.003	-1.0194	-1.1466	-0.10683	0.26727	-1.3274	-0.18427	-0.27917	-0.99732	-0.45799	-0.39979	0.78459	-0.76466	-2.6294	0.80156	1.8097	0.97909	0.30803	0.31587	0.25155	0.91493	0.78926	0.18436	0.8538	0.78011	0.31861	0.64696	0.68931	0.91493	0.44447	0.0085545	0.42281	0.070341	18.9159	11.2902	4	0	0	18.183	3.33314	-19.6306	1.48836
2:26894589:28597305	211	2	26894589	28597305	1.70272	0.00015458	-0.26132	-2.0967	-1.3836	-1.6579	-1.1554	-0.87096	-0.66776	-0.10324	0.41039	0.51851	1.2932	0.34639	-0.521	-3.7159	-3.737	0.21184	0.98126	0.79385	0.16648	0.036018	0.097341	0.24791	0.38378	0.50429	0.91777	0.68152	0.6041	0.19596	0.72905	0.24791	0.00020245	0.00018625	0.83223	0.32647	13.8731	14.8286	4	0	0	13.5617	14.8391	-21.1174	3.22694
2:28597624:29484922	212	2	28597624	29484922	0.887298	0.00013512	0.60127	-0.60813	-0.27539	-0.96098	0.38254	0.76814	0.84127	0.59198	0.79462	0.052911	0.64794	0.66063	-0.32514	1.6081	-0.34841	0.60684	1.0362	0.54766	0.78302	0.5431	0.33656	0.70206	0.4424	0.4002	0.55386	0.42684	0.9578	0.51702	0.50885	0.70206	0.10781	0.72753	0.54396	0.30013	-16.7852	-0.721748	1	7	3	-16.1818	-0.145075	12.5937	-9.74762
2:29486078:29987735	213	2	29486078	29987735	0.501657	5.7698e-05	0.96276	-1.3217	-1.6801	-0.60971	-0.39165	-0.43997	-0.3939	-0.1098	0.10622	-0.73326	-0.14308	-0.093122	0.33851	0.33397	0.82201	0.034536	-0.37639	0.33567	0.092939	0.18627	0.54205	0.69531	0.65996	0.69365	0.91257	0.9154	0.4634	0.88623	0.92581	0.69531	0.7384	0.41107	0.97245	0.70663	-11.4362	-16.0155	12	17	5	-11.9113	-14.8085	13.4785	13.8701
2:29988753:31009977	214	2	29988753	31009977	1.02122	3.1022e-05	-0.072083	-0.65797	-1.2519	-0.16875	-0.32214	-0.52224	-0.59261	-0.025154	-0.46033	-0.69493	0.15269	-0.088351	0.012482	-0.58768	-0.076027	0.72401	0.26418	0.94254	0.21061	0.51055	0.86599	0.74735	0.60151	0.55344	0.97993	0.64528	0.4871	0.87864	0.9296	0.74735	0.55675	0.9394	0.46906	0.79164	-11.5856	-10.2216	1	0	0	-7.143	-6.45677	8.69288	5.30564
2:31010212:32489851	215	2	31010212	32489851	1.47964	6.8677e-05	-0.96918	-1.3423	-1.0493	0.22719	-0.74935	-0.25199	0.11115	-0.66123	-1.0026	-1.0694	-0.0047831	0.5292	-0.22197	-1.6836	-1.759	-0.61141	-0.21238	0.33246	0.29404	0.1795	0.82027	0.45364	0.80105	0.91149	0.50847	0.31607	0.28489	0.99618	0.59667	0.45364	0.092253	0.078583	0.54093	0.83181	16.2275	-3.192	1	58	14	15.8954	-3.11674	-22.507	6.28108
2:32493210:33361425	216	2	32493210	33361425	0.868215	7.1123e-05	0.52855	-1.7933	-0.73705	-0.5961	0.35532	-0.47368	-0.42174	-0.67641	-0.69569	-0.6112	-0.36637	0.66784	-0.6929	-0.49443	-0.64947	0.096384	-0.32847	0.59712	0.46109	0.072927	0.55111	0.72235	0.63573	0.67322	0.49878	0.48663	0.54106	0.71409	0.50424	0.72235	0.621	0.51603	0.92322	0.74256	10.3565	-12.2388	1	44	8	8.11744	-14.6083	-5.9036	13.0938
2:33362643:34279720	217	2	33362643	34279720	0.917077	4.7101e-05	0.085586	-0.10712	-0.41892	0.67179	0.031635	0.41827	-1.0525	0.0094418	0.23012	-0.013497	-0.095675	-0.10811	0.93054	-0.59724	-1.4647	-0.92121	0.74215	0.9318	0.67528	0.91469	0.50172	0.97476	0.67575	0.29255	0.99247	0.818	0.98923	0.92378	0.91391	0.97476	0.55035	0.14299	0.35694	0.458	1.36536	13.4901	3	0	0	1.45482	10.6845	-3.87979	-14.9532
2:34280335:35607183	218	2	34280335	35607183	1.32685	0.00012291	-0.81242	-0.38192	-1.5582	0.16994	-1.7599	1.5963	-0.32738	-0.014408	0.75709	0.90638	1.3037	0.24868	-0.65021	1.1868	-0.16592	-0.11669	0.070807	0.41655	0.1192	0.70252	0.86506	0.078433	0.11042	0.74338	0.9885	0.449	0.36473	0.19233	0.8036	0.078433	0.23532	0.86822	0.90711	0.94355	-4.66699	14.2267	3	23	7	-9.38486	18.3312	5.55247	-20.1473
2:35608923:36121342	219	2	35608923	36121342	0.512419	0.00010073	-0.67321	0.47264	-0.0062216	0.30095	-0.54394	0.93642	-2.2285	-0.67838	0.84923	0.42122	0.92908	0.17244	-0.97206	0.0037735	0.42034	-0.31934	0.39873	0.50082	0.99504	0.63647	0.76345	0.58648	0.34906	0.025848	0.49753	0.39575	0.6736	0.35285	0.86309	0.58648	0.99699	0.67424	0.74947	0.69009	-13.7544	6.88747	1	6	3	-14.3877	7.59789	15.5304	-5.1565
2:36122006:37004185	220	2	36122006	37004185	0.882179	6.9537e-05	0.032758	-0.843	-0.6749	-0.38058	-0.65308	-0.044057	0.31601	0.99712	0.59997	-0.047673	0.51072	0.041316	0.25611	-0.20318	-0.35429	0.91429	-0.10038	0.97387	0.49974	0.39923	0.70351	0.51371	0.96486	0.75199	0.31871	0.54853	0.96198	0.60955	0.96704	0.51371	0.839	0.72312	0.36056	0.92004	-6.13378	10.565	3	23	7	0.269469	15.0692	1.48983	-9.82576
2:37008066:38882278	221	2	37008066	38882278	1.87421	6.7357e-05	-0.43834	0.07354	0.036375	-0.31391	-0.051685	0.63515	0.53192	-0.05457	0.028572	0.15727	0.43467	-0.4533	0.9182	-0.6747	-0.87161	-0.18841	-0.56942	0.66114	0.97098	0.94138	0.75359	0.95878	0.52533	0.59478	0.95648	0.97721	0.87503	0.6638	0.65033	0.95878	0.49987	0.38342	0.85055	0.56907	-4.25568	10.1172	3	23	7	1.03267	12.9048	0.327333	-8.66631
2:38882577:40077971	222	2	38882577	40077971	1.19539	6.7523e-05	-0.46083	0.37212	-0.026191	0.33441	-0.93847	0.040937	0.55188	-0.51554	-0.30785	-0.0079511	0.37181	0.071593	-0.1381	0.85872	-0.64283	0.54256	0.24713	0.64492	0.97911	0.7098	0.73807	0.348	0.96735	0.58103	0.60618	0.7582	0.99366	0.71003	0.94293	0.348	0.39049	0.52033	0.58743	0.80481	-1.75634	-5.65378	10	0	0	0.672689	5.07625	6.0243	-6.28369
2:40080343:40625847	223	2	40080343	40625847	0.545504	0.00012002	0.01462	0.020723	-0.6705	0.6457	-1.8462	-1.0953	1.1266	0.67807	0.11672	-0.15564	-1.06	-0.5245	0.82608	-0.74014	0.67738	-1.1747	0.88363	0.98834	0.50254	0.98347	0.51847	0.064859	0.27338	0.25993	0.49773	0.90708	0.87632	0.28912	0.59993	0.064859	0.45922	0.49817	0.2401	0.37689	-16.9585	7.68801	1	0	0	-5.31295	12.623	1.4707	-7.34561
2:40626336:41381901	224	2	40626336	41381901	0.755565	2.7238e-05	-0.050024	-0.13974	-0.31612	-0.87735	0.50194	-0.5174	-0.060013	-0.65259	-1.4229	-0.91539	-0.22881	0.7674	-0.47009	-0.66276	-1.0778	0.66045	0.70614	0.9601	0.75192	0.88886	0.3803	0.61571	0.60488	0.95215	0.51402	0.15477	0.35999	0.81902	0.44284	0.61571	0.50748	0.28113	0.50896	0.4801	7.7744	-0.64677	1	42	10	8.00256	-1.57014	-11.3532	3.48476
2:41382889:42087411	225	2	41382889	42087411	0.704522	0.00020677	-0.070392	-1.2354	-1.3343	-2.0912	-1.5243	-0.091997	-0.78924	-0.93599	0.10087	-0.39161	-0.67405	-1.2288	-0.76005	-0.9158	-1.4099	-0.62496	0.65109	0.94388	0.18211	0.2167	0.036512	0.12743	0.9267	0.42997	0.34928	0.91966	0.69534	0.50028	0.21913	0.12743	0.35977	0.15857	0.532	0.51499	19.265	-5.58132	1	58	14	18.796	-5.93258	-19.5475	6.92324
2:42088016:42947335	226	2	42088016	42947335	0.859319	2.393e-05	0.30194	0.17982	-0.63661	0.43297	-1.1286	0.12151	-0.45825	-0.33752	-0.73208	-0.7995	-0.28071	0.015017	-0.58409	-0.61958	-0.42278	0.49502	-0.66046	0.7627	0.52438	0.8573	0.66504	0.25905	0.90329	0.64677	0.73573	0.46412	0.424	0.77893	0.98802	0.25905	0.53554	0.67246	0.62058	0.50896	-0.219333	-3.6444	10	36	6	-1.26757	4.16121	8.13108	-2.57849
2:42949616:43307776	227	2	42949616	43307776	0.35816	4.0792e-05	-0.1464	0.12745	0.018928	0.035755	0.17149	-0.070137	0.13759	-0.21441	-0.14286	0.12041	-0.074601	0.66359	-0.71424	-0.13248	-0.33474	-0.34781	0.39112	0.88361	0.9849	0.89859	0.97148	0.86384	0.94408	0.89056	0.83023	0.8864	0.90416	0.94053	0.50695	0.86384	0.8946	0.73782	0.72798	0.69571	-12.2016	3.36751	1	6	3	-12.3662	2.79427	13.3972	-3.52631
2:43309247:44048346	228	2	43309247	44048346	0.739099	8.0651e-05	-0.0046356	-1.7808	-0.92852	-0.42634	-1.3647	-0.2388	-1.037	-1.1366	-0.73394	-0.33025	-0.49184	0.18177	0.37098	-0.18611	3.8394	-0.22981	0.70364	0.9963	0.35314	0.074948	0.66986	0.17236	0.81126	0.29972	0.2557	0.46298	0.74121	0.62283	0.85577	0.17236	0.85236	0.00012331	0.81824	0.48165	-17.8049	-14.6346	6	5	2	-19.8432	-12.3642	21.5283	10.9533
2:44049120:45194289	229	2	44049120	45194289	1.14517	0.00032359	0.40619	0.61999	0.64614	0.24551	-1.5315	0.0025108	1.9614	1.3334	0.63388	0.0041986	0.76455	0.28083	-0.533	-2.4891	-1.153	0.76665	-0.64375	0.68461	0.51819	0.53526	0.80607	0.12564	0.998	0.049828	0.18238	0.52616	0.99665	0.44454	0.77884	0.12564	0.012805	0.24892	0.44329	0.51973	-2.27681	13.7431	3	26	7	-2.65831	17.0705	4.46244	-14.7157
2:45195022:45562814	230	2	45195022	45562814	0.367792	1.432e-05	0.10165	-0.56058	-0.025052	-1.0904	0.040505	0.086417	0.49896	0.3494	-0.024615	-0.64919	0.25182	-0.61742	-0.16169	0.1637	0.60122	0.039205	-0.21218	0.91904	0.98001	0.57508	0.27553	0.96769	0.93114	0.61781	0.72679	0.98036	0.51622	0.80118	0.53696	0.96769	0.86997	0.54769	0.96873	0.83197	-20.2318	-4.03646	1	0	0	-20.5945	2.34426	20.3427	0.961111
2:45563613:47052067	231	2	45563613	47052067	1.48845	4.5397e-05	0.41488	-0.087217	-0.23086	0.36216	-0.079797	0.54474	0.20807	-0.33582	-0.036605	0.25727	0.48731	0.040182	0.51006	0.027851	-0.27285	-0.062935	0.059501	0.67823	0.81743	0.9305	0.71723	0.9364	0.58593	0.83517	0.73701	0.9708	0.79697	0.62604	0.96795	0.9364	0.97778	0.78497	0.94982	0.95255	-14.7008	4.52208	1	6	3	-13.0739	4.9689	15.8831	-2.0512
2:47052788:47782756	232	2	47052788	47782756	0.729968	8.3973e-05	-0.14919	-0.66177	-0.32501	0.023106	0.1437	0.25259	0.5715	-0.50476	-0.64942	-0.4961	0.073164	-0.11016	0.069373	1.5052	1.5047	0.23834	-0.30562	0.88141	0.74517	0.50812	0.98157	0.88574	0.80058	0.56766	0.61372	0.51607	0.61982	0.94168	0.91228	0.88574	0.13227	0.13241	0.81162	0.75989	-16.9645	-8.93331	1	5	2	-17.7516	-8.15958	19.2382	5.16679
2:47782836:49112501	233	2	47782836	49112501	1.32966	0.00012408	-0.32678	-0.51407	-0.39841	-1.0789	-0.53861	-1.3556	-0.5772	-0.7039	-0.5708	-0.88487	-1.2341	-0.31412	-0.03347	-0.46306	-0.46143	0.82851	0.25736	0.74383	0.69033	0.6072	0.28065	0.59016	0.17523	0.5638	0.48149	0.56813	0.37623	0.21716	0.75343	0.59016	0.64332	0.64449	0.40738	0.7969	16.7788	-7.97048	1	0	0	16.2917	-8.01677	-5.49806	12.7616
2:49113132:50757671	234	2	49113132	50757671	1.64454	0.00013806	-0.44885	-1.4578	-1.0209	-0.5958	-2.1814	-0.6667	-0.67478	-1.2187	-0.6963	-0.069224	-0.29262	-0.88694	-0.22884	-1.4139	-1.7607	-0.095406	0.43962	0.65354	0.30731	0.1449	0.55131	0.029152	0.50496	0.49981	0.22296	0.48624	0.94481	0.76981	0.37511	0.029152	0.1574	0.078286	0.92399	0.66021	19.2745	-5.70854	1	58	14	18.814	-5.96027	-19.5706	6.98755
2:50758657:51667413	235	2	50758657	51667413	0.908756	0.00016487	0.39577	0.0055414	-0.16614	-0.5143	-0.37118	1.0288	0.33261	0.98258	1.9028	1.5501	1.4913	-0.056743	-1.1939	0.90439	0.20267	0.5443	0.30564	0.69228	0.86805	0.99558	0.60704	0.71051	0.30358	0.73943	0.32581	0.057067	0.12111	0.13588	0.95475	0.71051	0.36579	0.83939	0.58623	0.75988	-7.03933	21.4078	14	12	4	-14.7599	13.7784	14.379	-16.1424
2:51668142:53351493	236	2	51668142	53351493	1.68335	0.00012353	0.22086	-1.2921	-0.22179	-0.85227	-0.78056	-1.6354	-1.8034	-1.2267	-1.1534	-1.0456	-1.1472	-0.10037	0.50056	0.093376	-0.19989	0.37247	-0.2728	0.8252	0.82448	0.19633	0.39406	0.43506	0.10198	0.071323	0.21995	0.24875	0.29575	0.25129	0.92005	0.43506	0.9256	0.84157	0.70954	0.785	7.05172	-7.73934	2	46	8	6.48794	-10.2379	-0.272484	16.7877
2:53352175:54599930	237	2	53352175	54599930	1.24776	0.0001574	0.0062281	-2.0056	-0.98003	-0.60651	-0.27373	0.25824	0.12103	-0.11242	0.063612	-0.18855	0.52712	1.0504	-1.0337	0.026922	1.2488	0.35593	0.26504	0.99503	0.32707	0.044894	0.54418	0.78429	0.79622	0.90367	0.91049	0.94928	0.85044	0.59811	0.29353	0.78429	0.97852	0.21176	0.72189	0.79098	-22.5622	-7.85824	1	2	1	-22.3959	-6.5915	24.339	2.7023
2:54600556:56158646	238	2	54600556	56158646	1.55809	0.00010872	0.78491	-0.86179	-0.12731	-0.34886	0.17239	0.58588	0.36579	-0.73498	-0.70368	-0.65538	0.31534	-0.59426	-0.17221	0.232	1.2145	0.24031	0.052942	0.4325	0.8987	0.3888	0.72719	0.86313	0.55795	0.71452	0.46235	0.48163	0.51222	0.75251	0.55234	0.86313	0.81654	0.22456	0.81009	0.95778	-16.9861	-9.01912	1	8	2	-16.3789	-8.21521	18.2494	8.00725
2:56160647:56599354	239	2	56160647	56599354	0.438707	5.8892e-05	0.20809	-0.22135	-0.35627	0.46793	0.43506	0.44772	-0.42907	-1.0755	-0.8539	-0.47077	-0.23591	-0.66089	0.34414	-0.65968	0.11987	-0.96685	-1.4407	0.83516	0.72164	0.82482	0.63983	0.66352	0.65436	0.66787	0.28214	0.39316	0.63781	0.8135	0.50868	0.66352	0.50946	0.90459	0.33362	0.14967	-4.29916	-4.48416	15	0	0	1.14145	-4.0881	-0.0715979	2.70774
2:56600739:57938354	240	2	56600739	57938354	1.33761	0.00020783	0.42568	-0.062336	0.03172	-1.3438	-0.024352	1.0906	-0.055706	0.93258	1.6351	1.1871	0.93458	-0.51987	-0.34615	-0.25082	0.27384	0.73644	0.19091	0.67034	0.9747	0.9503	0.17902	0.98057	0.27545	0.95558	0.35104	0.10202	0.23519	0.35001	0.60315	0.98057	0.80195	0.78421	0.46146	0.8486	-7.02038	21.368	14	12	4	-14.7903	13.7089	14.3163	-16.0806
2:57939866:60449069	241	2	57939866	60449069	2.5092	0.00046049	-0.77905	-3.0844	-2.1523	-1.8213	-0.20564	-1.5555	-0.60663	-0.62498	0.28053	0.16972	-1.0742	0.50184	-1.164	1.7018	-3.9596	-0.33498	0.046653	0.43595	0.03137	0.0020398	0.068554	0.83707	0.11983	0.5441	0.53198	0.77907	0.86523	0.28275	0.61578	0.83707	0.088794	7.5061e-05	0.73764	0.96279	19.7783	-6.87411	1	0	0	21.1697	-2.50139	-14.2562	13.3621
2:60449710:62420656	242	2	60449710	62420656	1.97095	0.00026422	0.38136	-1.9142	-0.39743	-2.1162	-0.76359	-1.0148	0.078296	-2.4918	-0.96698	0.97547	-0.3244	1.0079	-2.1345	1.1675	2.2488	0.4729	0.44735	0.70293	0.69105	0.055599	0.034326	0.44511	0.31021	0.93759	0.012708	0.33355	0.32933	0.74563	0.31352	0.44511	0.24302	0.024527	0.63628	0.65462	-15.1966	-16.6411	11	5	2	-16.7036	-11.5006	19.8113	13.2393
2:62425639:64623935	243	2	62425639	64623935	2.1983	0.00015628	0.089317	-1.2584	-2.0445	-1.4943	-2.1044	-2.2075	0.018947	-2.514	-2.8199	-2.3953	-1.9099	0.093112	-0.26724	-0.41174	-4.0583	0.56533	0.6282	0.92883	0.040908	0.20824	0.1351	0.035345	0.02728	0.98488	0.011937	0.0048031	0.016605	0.056143	0.92581	0.035345	0.68053	4.9424e-05	0.57185	0.52987	22.1805	-12.9337	8	44	11	21.6034	-10.4545	-20.8952	12.5019
2:64626895:65226463	244	2	64626895	65226463	0.599568	0.00010563	-0.072861	0.37414	-0.40435	-0.089044	0.28931	0.35206	0.83352	0.027057	0.4107	0.090022	1.0188	-0.1454	-0.02887	-0.19115	-1.4199	-0.86287	1.1889	0.94192	0.68596	0.7083	0.92905	0.77235	0.72479	0.40455	0.97841	0.68129	0.92827	0.30831	0.8844	0.77235	0.84841	0.15564	0.38821	0.23446	1.84608	13.1118	3	27	7	1.82842	11.2343	-4.05461	-14.3677
2:65228236:66374803	245	2	65228236	66374803	1.14657	0.00011888	0.3633	-1.453	-1.0558	-1.3066	-0.52383	-0.2023	0.11287	-0.2916	0.1227	0.088061	0.04964	-0.075912	0.29316	0.77407	1.2051	1.3422	-0.44862	0.71638	0.29107	0.14621	0.19136	0.6004	0.83968	0.91013	0.77059	0.90235	0.92983	0.96041	0.93949	0.6004	0.43889	0.22816	0.17954	0.6537	-11.6038	-16.0139	12	0	0	-20.856	-8.46104	13.5144	13.8417
2:66375016:67978287	246	2	66375016	67978287	1.60327	4.647e-05	-0.12462	-0.98221	-0.975	-0.1531	-1.2366	-0.78138	0.29242	-1.2213	-1.141	-0.98507	-1.1199	0.11117	-0.096653	0.93653	0.26226	-0.45516	0.14293	0.90082	0.32956	0.326	0.87832	0.21625	0.43458	0.76996	0.22199	0.25388	0.32459	0.26274	0.91148	0.21625	0.349	0.79312	0.64899	0.88635	-3.3976	-16.4275	1	28	5	-2.89446	-15.1361	7.38026	17.714
2:67981487:68871573	247	2	67981487	68871573	0.890086	0.00012479	0.46925	-2.161	-1.4827	-1.2415	-0.0099916	0.24189	-1.2837	0.73725	0.19665	-0.16624	-0.044866	-0.284	-0.26688	0.77699	2.9637	-0.026648	-0.047859	0.63889	0.13817	0.030693	0.21442	0.99203	0.80887	0.19923	0.46097	0.8441	0.86797	0.96421	0.77641	0.99203	0.43716	0.0030395	0.97874	0.96183	-15.3233	-16.5251	11	5	2	-17.8359	-14.8949	19.9724	13.5211
2:68871710:70753882	248	2	68871710	70753882	1.88217	0.00010064	-0.30316	-0.53536	0.91503	-0.17535	-0.37284	-0.26464	-0.63171	-0.75293	-0.76123	-0.69804	0.127	-0.20409	-1.3042	-0.079266	-0.38622	-0.26275	-0.33862	0.76177	0.36017	0.5924	0.8608	0.70926	0.79129	0.52758	0.45149	0.44652	0.48515	0.89894	0.83828	0.70926	0.93682	0.69933	0.79274	0.73489	-0.626877	0.567891	1	34	6	-3.61825	-0.34511	5.16476	1.80236
2:70756057:71704491	249	2	70756057	71704491	0.948434	0.00016912	-0.14244	-0.97953	-0.061951	0.043778	0.24971	1.9494	0.24264	0.99712	1.7925	1.7389	2.2523	0.50078	-0.082414	-1.0292	-4.9464	0.55375	1.9088	0.88673	0.9506	0.32732	0.96508	0.80281	0.051253	0.80828	0.31871	0.073056	0.082045	0.024303	0.61653	0.80281	0.30337	7.5616e-07	0.57975	0.056284	-2.04938	19.9559	3	26	7	-5.4971	19.0809	0.681691	-18.9059
2:71704844:73172972	250	2	71704844	73172972	1.46813	0.00012485	-0.51161	-0.56806	-0.49121	-0.1716	-0.68384	-0.94003	0.28101	1.2696	0.89589	0.0068357	-0.64817	-0.0098773	-0.73032	-1.9022	-1.6944	0.41523	-0.39986	0.60892	0.62328	0.57	0.86375	0.49408	0.3472	0.7787	0.20424	0.37031	0.99455	0.51687	0.99212	0.49408	0.057145	0.090184	0.67798	0.68926	13.8315	14.819	4	52	13	13.4946	14.9106	-11.5733	-13.306
2:73174848:74121000	251	2	73174848	74121000	0.946152	0.00023206	-0.43744	-1.379	-0.60411	-0.29323	-0.52804	-1.2106	-0.098384	-1.1447	-1.0062	-0.7073	-1.1048	-1.3299	-0.678	-3.0997	-5.7794	-0.24409	-0.77126	0.66179	0.54577	0.16791	0.76935	0.59747	0.22605	0.92163	0.25233	0.3143	0.47938	0.26926	0.18355	0.59747	0.0019369	7.4958e-09	0.80716	0.44055	22.6473	-3.45948	1	62	14	22.5981	-6.39465	-21.2216	3.1171
2:74121278:76615798	252	2	74121278	76615798	2.49452	8.6085e-05	0.035156	0.42046	0.19451	-0.11923	-0.036317	-0.28734	0.21368	-0.75845	-0.92102	-0.058144	0.36587	0.10573	-1.2853	0.52276	0.10992	-0.51859	0.72738	0.97196	0.84578	0.67415	0.90509	0.97103	0.77385	0.83079	0.44818	0.35704	0.95363	0.71446	0.9158	0.97103	0.60114	0.91247	0.60405	0.467	-12.1091	3.21923	1	0	0	-12.2815	2.61222	10.241	3.62574
2:76616819:77384991	253	2	76616819	77384991	0.768172	0.00013833	0.03075	-0.081899	-0.29429	-0.1047	-0.035636	1.274	0.43651	-0.27563	0.20093	0.65956	1.4009	-0.3704	-1.3328	0.89367	-0.79501	-0.15681	1.654	0.97547	0.76854	0.93473	0.91661	0.97157	0.20266	0.66246	0.78283	0.84075	0.50954	0.16124	0.71109	0.97157	0.3715	0.42661	0.8754	0.098131	-16.8908	-0.5543	1	7	3	-16.2069	-0.121816	12.6472	-9.73724
2:77386522:79007966	254	2	77386522	79007966	1.62144	2.5888e-05	0.17967	-0.72452	-0.34247	-0.47856	0.20491	-0.15297	0.43093	-0.15765	0.11201	-0.087563	-0.79672	0.17574	-0.46774	0.70411	1.1825	1.3566	-0.69762	0.85741	0.732	0.46875	0.63225	0.83764	0.87842	0.66652	0.87474	0.91082	0.93022	0.42562	0.8605	0.83764	0.48137	0.237	0.17491	0.48542	-11.8464	-15.9015	12	5	2	-18.9289	-6.90178	18.2054	4.57986
2:79008155:80804284	255	2	79008155	80804284	1.79613	0.00021954	-0.021294	-1.4174	-2.5965	-0.25429	-0.63608	-0.39612	-1.1739	-1.2977	-1.6618	-2.4539	-0.075417	-1.2606	-1.8995	-0.013742	-1.0993	0.6905	0.4245	0.98301	0.0094172	0.15638	0.79927	0.52472	0.69202	0.24045	0.19438	0.096556	0.014132	0.93988	0.20745	0.52472	0.98904	0.27165	0.48988	0.6712	8.75959	-13.3218	1	44	8	9.65392	-15.9913	-7.82986	14.0965
2:80804991:81588311	256	2	80804991	81588311	0.78332	2.4999e-05	-0.70683	-0.84298	-0.31964	-0.41242	-1.4771	0.6636	0.59434	0.094162	-0.15583	-0.44037	0.23825	0.062098	-0.71426	-0.26229	-0.12103	-0.26759	-0.44665	0.47967	0.74924	0.39924	0.68003	0.13964	0.50694	0.55228	0.92498	0.87616	0.65967	0.81169	0.95049	0.13964	0.7931	0.90367	0.78901	0.65513	-6.59628	12.6323	3	23	7	-1.78181	14.2454	2.56852	-11.8535
2:81588482:83604057	257	2	81588482	83604057	2.01558	0.00016455	0.11476	-0.43477	0.15206	-0.28243	-0.57835	0.083964	-0.6866	-0.64891	-0.40871	-0.56562	0.63608	0.46615	-1.5137	-1.4429	0.67641	-0.11148	0.17263	0.90864	0.87914	0.66373	0.77762	0.56303	0.93309	0.49233	0.51639	0.68275	0.57165	0.52473	0.64111	0.56303	0.14905	0.49878	0.91123	0.86294	-3.27529	0.618887	1	34	6	-4.05247	-0.169362	5.9372	2.86898
2:83604796:85283713	258	2	83604796	85283713	1.67892	0.00019235	0.29047	0.58192	0.28889	-0.28539	-1.5277	-0.15723	-1.0392	1.2142	1.0978	0.25777	-0.057605	-1.1127	-1.3416	0.73674	-2.1719	0.95517	-0.75257	0.77146	0.77267	0.56062	0.77534	0.1266	0.87507	0.29872	0.22468	0.27231	0.79658	0.95406	0.26583	0.1266	0.46128	0.029864	0.33949	0.45171	-3.73903	15.8233	3	0	0	-9.10515	17.9869	4.96695	-19.4357
2:85284353:86559358	259	2	85284353	86559358	1.27501	0.00014039	0.090685	-0.69593	-0.0091109	-0.54205	-0.31429	-0.31225	-0.38021	-0.85544	-0.13368	0.38082	0.16704	0.020533	-0.66104	1.1683	1.4649	0.17777	-0.047803	0.92774	0.99273	0.48647	0.58778	0.7533	0.75485	0.70379	0.39231	0.89365	0.70334	0.86734	0.98362	0.7533	0.24267	0.14294	0.8589	0.96187	-17.337	-11.8594	6	5	2	-16.7017	-11.4345	19.2347	9.03276
2:86562902:89135764	260	2	86562902	89135764	2.57286	8.0068e-05	0.21078	-0.85531	-0.49036	-0.71177	0.24472	-0.8292	-0.4264	-0.56668	-0.036592	0.20411	0.13375	0.19275	-0.37351	0.36934	0.68164	0.44913	0.51936	0.83306	0.62388	0.39238	0.47661	0.80667	0.40699	0.66982	0.57093	0.97081	0.83827	0.8936	0.84715	0.80667	0.71187	0.49546	0.65334	0.60351	-14.7075	-8.90611	1	8	2	-15.8912	-7.54256	16.8698	9.49648
2:89139214:90489969	261	2	89139214	90489969	1.35076	4.719e-05	0.53829	0.97232	-0.72631	-0.5798	-0.46918	0.59323	-0.26818	0.14217	0.059359	0.49534	0.22614	-0.8651	NA	-0.25649	-1.5823	0.18256	0.76849	0.59038	0.46765	0.33089	0.56205	0.63894	0.55303	0.78856	0.88695	0.95267	0.62036	0.82109	0.38698	0.63894	0.79757	0.11358	0.85515	0.4422	1.36569	13.4377	3	27	7	1.33457	10.6704	-3.84062	-14.8929
2:90521812:92324139	262	2	90521812	92324139	1.80233	5.6917e-05	0.69763	-0.41532	-0.47314	-0.015707	0.032558	0.18764	-0.48172	-0.82697	-0.41559	-0.60322	NA	NA	NA	-0.35541	0.8441	-0.0037248	0.42416	0.48541	0.63611	0.67791	0.98747	0.97403	0.85116	0.63	0.40826	0.67771	0.54636	NA	NA	0.97403	0.72228	0.39862	0.99703	0.67145	-13.3539	-6.83549	1	21	3	-9.93449	-4.93032	14.0827	3.3917
2:92324281:98790763	263	2	92324281	98790763	6.46648	0.0001102	0.26538	-0.62032	-0.54313	0.64313	-1.1762	-0.45772	-0.16663	-2.202	-1.8881	-1.6295	NA	0.38864	0.33046	0.66336	1.6608	0.37527	0.26807	0.79072	0.58704	0.53504	0.52014	0.23951	0.64715	0.86766	0.027667	0.05901	0.10321	NA	0.69754	0.23951	0.5071	0.096753	0.70746	0.78864	-2.456	-18.3536	1	28	5	-4.4256	-16.5168	6.45166	16.2724
2:98791433:100195879	264	2	98791433	100195879	1.40445	0.00021882	0.049984	-1.5734	-0.78792	-0.46259	-0.49867	-1.1786	0.2388	-1.4819	-0.67105	-0.15574	NA	-0.89913	-1.3624	-0.65943	1.3066	0.89659	0.76156	0.96013	0.43074	0.11563	0.64366	0.61801	0.23857	0.81126	0.13836	0.50219	0.87624	NA	0.36858	0.61801	0.50962	0.19136	0.36994	0.44633	-6.3595	-13.8359	1	0	0	-8.33785	-11.8549	10.9038	11.5241
2:100197638:101338509	265	2	100197638	101338509	1.14087	0.0003542	-0.87648	-2.2449	-1.4046	-1.7966	-1.1119	-1.591	-1.0458	-2.6985	-0.41473	0.88083	NA	-0.20742	-1.3083	-0.43499	-1.883	-0.30056	1.4271	0.38077	0.16014	0.024776	0.072395	0.26616	0.1116	0.29566	0.0069652	0.67834	0.37841	NA	0.83568	0.26616	0.66357	0.059697	0.76375	0.15355	19.2202	-5.88725	1	58	14	18.814	-5.99004	-19.4523	6.95345
2:101338644:102688272	266	2	101338644	102688272	1.34963	0.00010303	0.66012	-0.92606	-0.77675	-0.90958	-0.26309	-1.1127	-0.33117	0.39707	0.66371	0.11166	NA	-0.82358	-0.43051	-0.08085	-2.346	-1.2278	0.0029704	0.50918	0.43731	0.35442	0.36305	0.79248	0.26584	0.74051	0.69131	0.50688	0.91109	NA	0.41018	0.79248	0.93556	0.018976	0.21951	0.99763	8.02041	17.869	4	50	13	8.6673	17.5524	-10.7625	-15.7753
2:102688495:103262415	267	2	102688495	103262415	0.57392	6.1859e-05	0.17181	-1.1129	-1.011	-1.1183	-0.7377	-0.0010079	-0.32091	0.46514	0.97434	0.83166	NA	0.044122	-0.67265	-0.072122	1.4943	-0.050725	-0.25625	0.86358	0.31204	0.26576	0.26343	0.46069	0.9992	0.74828	0.64183	0.32989	0.4056	NA	0.96481	0.46069	0.94251	0.1351	0.95954	0.79776	-22.3131	-7.71526	1	0	0	-22.3359	-6.69596	24.0916	2.6618
2:103264434:104481488	268	2	103264434	104481488	1.21705	7.4333e-05	-0.92091	-1.1374	-0.33839	-0.98941	-0.089031	-0.19458	-0.32786	-0.97717	-1.3652	-0.46779	NA	-0.20301	-0.89893	1.2032	3.8253	0.50781	0.88115	0.3571	0.73507	0.25535	0.32246	0.92906	0.84572	0.74302	0.32849	0.17219	0.63994	NA	0.83913	0.92906	0.2289	0.00013062	0.61159	0.37824	-15.3963	-16.4859	11	5	2	-17.8288	-14.8827	19.9989	13.4047
2:104485456:105871610	269	2	104485456	105871610	1.38615	3.9696e-05	0.27749	-0.043281	-0.55652	-0.087688	0.095646	0.56315	-0.3015	-0.43671	-0.052302	0.15889	NA	0.56548	-0.10849	0.34357	-0.55322	1.2929	1.5766	0.7814	0.57785	0.96548	0.93012	0.9238	0.57333	0.76304	0.66232	0.95829	0.87376	NA	0.57175	0.9238	0.73117	0.58011	0.19604	0.1149	-16.7107	-0.804753	1	7	3	-16.2437	-0.107101	12.4573	-9.91023
2:105872982:107406122	270	2	105872982	107406122	1.53314	0.00018741	-1.0465	-2.1636	-1.0497	-1.2443	-0.85858	0.5092	0.54322	-0.2331	0.59693	1.2104	NA	0.71164	-0.7851	-1.4494	-3.0402	-0.015023	-0.11774	0.29535	0.29387	0.030492	0.21337	0.39057	0.61061	0.58698	0.81568	0.55055	0.22611	NA	0.47669	0.39057	0.14722	0.0023641	0.98801	0.90627	14.0236	12.3075	4	52	13	14.4036	12.6672	-12.3323	-11.3113
2:107406885:108427822	271	2	107406885	108427822	1.02094	0.00015591	0.36355	-2.1852	-1.3379	-0.66097	-1.5096	-0.59529	0.10734	-1.4654	-1.2302	-0.54699	NA	0.17517	0.50681	0.54462	-0.10871	0.74915	-0.64263	0.71619	0.18093	0.028875	0.50863	0.13115	0.55165	0.91452	0.14281	0.21863	0.58439	NA	0.86095	0.13115	0.58602	0.91343	0.45377	0.52046	4.00525	-14.6925	5	43	8	3.55094	-15.1275	-0.298017	14.193
2:108427959:110109210	272	2	108427959	110109210	1.68125	0.00014829	0.66053	-0.72592	-0.81226	-0.97726	0.0027709	-0.39321	-0.093147	0.87188	0.96585	-0.22432	NA	-0.96152	0.15296	-1.0943	-2.1226	0.031926	0.30323	0.50891	0.41665	0.46789	0.32844	0.99779	0.69416	0.92579	0.38327	0.33412	0.82251	NA	0.33629	0.99779	0.2738	0.033791	0.97453	0.76172	8.01095	17.8683	4	50	13	8.69103	17.5952	-10.5159	-15.6352
2:110109222:112924907	273	2	110109222	112924907	2.81568	0.00010696	0.33342	0.034527	0.096511	-0.53559	0.18416	0.39521	-0.035493	-0.59992	-0.41035	0.32213	NA	0.1856	-1.0768	0.073542	1.1897	-0.13277	0.19448	0.73882	0.92311	0.97246	0.59224	0.85389	0.69268	0.97169	0.54856	0.68155	0.74735	NA	0.85276	0.85389	0.94137	0.23417	0.89437	0.8458	-17.2532	-11.8451	6	5	2	-16.6628	-11.3074	18.6256	8.4137
2:112924973:114846282	274	2	112924973	114846282	1.92131	5.2819e-05	-0.6233	-0.088083	-0.62899	0.27577	-0.824	-0.58361	-0.63666	-0.47451	-0.70311	-0.80852	NA	0.0050647	-0.58461	-0.067862	-2.0018	0.26841	-0.1529	0.53309	0.52935	0.92981	0.78272	0.40994	0.55948	0.52435	0.63514	0.48199	0.41879	NA	0.99596	0.40994	0.9459	0.04531	0.78838	0.87848	-0.397256	0.48585	1	0	0	8.11594	3.48665	1.19726	2.29278
2:114848115:116770829	275	2	114848115	116770829	1.92271	7.8338e-05	0.34221	-0.93092	-0.95046	-0.071871	-1.9992	0.11693	-0.28204	-0.40559	-0.84831	-1.0185	NA	-0.60378	1.0237	-1.5618	-1.3631	-0.49914	-0.94365	0.73219	0.34188	0.35189	0.9427	0.045589	0.90692	0.77791	0.68504	0.39626	0.30845	NA	0.54599	0.045589	0.11834	0.17285	0.61768	0.34535	16.1116	-3.28339	1	58	14	15.8476	-3.10738	-22.4512	6.31548
2:116772945:117727045	276	2	116772945	117727045	0.9541	0.00012597	-0.42095	0.28526	0.050435	-0.082781	-0.30146	-0.57964	-0.28592	-1.6026	-1.3693	-0.071916	NA	-1.3859	-1.6749	-0.17854	-0.25935	-0.0095797	0.65753	0.67379	0.95978	0.77545	0.93403	0.76307	0.56216	0.77494	0.10902	0.17089	0.94267	NA	0.16578	0.76307	0.8583	0.79537	0.99236	0.51084	-6.44949	-0.479066	1	25	6	-7.97342	-2.21508	8.27358	2.18263
2:117728904:119581280	277	2	117728904	119581280	1.85238	0.00018211	-0.70272	-1.7143	-1.2837	-1.1554	-0.074215	-1.0315	0.58809	-1.6263	-0.93669	0.12973	NA	-0.17559	0.63722	1.4235	0.47632	-0.19527	-0.4457	0.48223	0.19925	0.086476	0.24791	0.94084	0.30233	0.55647	0.10389	0.34892	0.89678	NA	0.86062	0.94084	0.15459	0.63384	0.84518	0.65581	-8.89578	-9.97013	1	20	5	-9.50332	-8.30742	8.35524	8.99493
2:119581439:121070811	278	2	119581439	121070811	1.48937	0.00010337	-0.36182	-0.3808	0.19989	0.00076993	-1.5131	-0.40616	0.40917	0.63216	0.51664	-0.27654	NA	0.10654	0.33926	0.098252	-1.0194	0.44642	-0.60082	0.71749	0.84157	0.70335	0.99939	0.13025	0.68462	0.68242	0.52728	0.60541	0.78213	NA	0.91515	0.13025	0.92173	0.308	0.6553	0.54796	-2.56461	11.3951	3	23	7	-0.749905	12.1142	2.18155	-11.8552
2:121073253:123241656	279	2	121073253	123241656	2.1684	7.7772e-05	0.35446	0.85316	1.2467	0.63636	0.31628	0.76414	0.12426	0.57678	0.87145	0.87411	NA	0.55288	-0.1339	-0.94668	-1.2629	-0.0233	0.092311	0.72299	0.21251	0.39357	0.52454	0.75179	0.44479	0.90111	0.56409	0.38351	0.38206	NA	0.58034	0.75179	0.3438	0.20663	0.98141	0.92645	-1.86694	14.1265	3	26	7	-7.14982	11.359	1.2946	-15.0406
2:123244233:124730999	280	2	123244233	124730999	1.48677	5.2094e-05	0.23368	-0.88499	-0.21239	-0.43664	-0.28815	-0.32072	-1.0235	-1.4196	-0.992	-0.14406	NA	0.084053	0.78788	-0.55935	2.5656	0.56578	0.94474	0.81523	0.83181	0.37616	0.66237	0.77323	0.74842	0.30605	0.15573	0.3212	0.88545	NA	0.93301	0.77323	0.57592	0.010301	0.57154	0.34479	-17.0777	-12.324	6	5	2	-19.0754	-12.8184	19.5543	10.8942
2:124733246:125735879	281	2	124733246	125735879	1.00263	5.5366e-05	0.74763	0.11329	0.011514	-0.078374	-1.1326	0.39598	-0.68902	-0.74347	-0.18856	0.093101	NA	-0.23419	0.28616	0.61034	0.15205	0.33597	0.8183	0.45469	0.99081	0.9098	0.93753	0.25738	0.69212	0.49081	0.45719	0.85043	0.92582	NA	0.81484	0.25738	0.54164	0.87915	0.73689	0.41319	-20.1845	-13.2308	6	15	2	-13.3501	-8.36943	20.7611	7.71176
2:125741434:127372889	282	2	125741434	127372889	1.63145	8.3862e-05	-0.74231	-1.2964	-0.33633	-0.227	-0.15469	-0.55068	-0.77231	-0.40819	-0.70106	-0.78336	NA	-0.40018	-0.29646	0.79735	-1.9139	0.39325	0.50402	0.4579	0.73662	0.19484	0.82042	0.87706	0.58185	0.43993	0.68313	0.48327	0.43342	NA	0.68903	0.87706	0.42525	0.055628	0.69414	0.61425	12.9909	-7.35313	1	0	0	1.97277	-7.12385	-3.73499	2.00314
2:127374341:129310292	283	2	127374341	129310292	1.93595	5.5368e-05	-0.078266	-0.54573	-0.053093	-0.75952	0.33232	-0.095923	-0.44029	0.14985	-0.86026	-1.1247	NA	-0.50325	-0.4706	-0.12789	-2.5281	-0.0013054	0.42204	0.93762	0.95766	0.58525	0.44754	0.73965	0.92358	0.65973	0.88088	0.38964	0.26072	NA	0.61479	0.73965	0.89824	0.011468	0.99896	0.67299	18.7203	8.50621	4	0	0	8.72732	5.65191	-9.80366	-4.84494
2:129312188:129864416	284	2	129312188	129864416	0.552228	6.1502e-05	-0.00092578	-1.2159	-0.83917	-0.3495	-0.79559	-0.64982	0.17345	-0.8696	-0.44926	-0.38275	NA	-0.26695	-0.12747	0.76195	-1.3708	-0.38629	1.2556	0.99926	0.40137	0.22401	0.72672	0.42627	0.51581	0.8623	0.38452	0.65325	0.70191	NA	0.78951	0.42627	0.44609	0.17045	0.69929	0.20925	4.5256	-7.83578	2	38	8	3.92842	-8.47897	1.45096	8.25349
2:129864730:131463038	285	2	129864730	131463038	1.59831	2.3173e-05	-0.066102	-0.81188	-0.57989	-0.7108	-0.45736	0.20019	0.40715	-0.052444	-0.23325	-0.34272	NA	-0.27457	-0.96849	-1.3738	-0.48844	-0.11934	-0.079481	0.9473	0.56199	0.41686	0.47721	0.64741	0.84133	0.6839	0.95817	0.81557	0.73181	NA	0.78365	0.64741	0.16949	0.62524	0.90501	0.93665	-6.34409	10.7677	3	23	7	-0.0152334	15.8575	1.06321	-9.4543
2:131466136:133030349	286	2	131466136	133030349	1.56421	7.343e-05	-0.34935	0.85177	0.60848	-0.50297	-0.09418	-0.95156	0.014242	-0.35416	-0.19229	-0.61115	NA	0.13015	-0.58026	-0.68046	-0.64379	-0.42054	1.2385	0.72683	0.54287	0.39434	0.61498	0.92497	0.34132	0.98864	0.72322	0.84751	0.5411	NA	0.89645	0.92497	0.49622	0.51971	0.67409	0.21553	-11.971	3.10518	1	6	3	-12.2667	2.57168	13.4042	-3.4511
2:133034031:133950661	287	2	133034031	133950661	0.91663	0.00010777	-0.73907	-0.19421	-0.72136	-0.37468	-1.6442	0.93442	0.1236	-0.26405	0.65566	0.18912	NA	-0.5496	-0.93243	0.82128	0.84981	-0.61577	0.22676	0.45987	0.47069	0.84601	0.7079	0.10014	0.35008	0.90163	0.79174	0.51204	0.85	NA	0.58259	0.10014	0.41149	0.39543	0.53805	0.82061	-16.0566	-6.49124	1	5	2	-14.0352	-6.27528	22.6724	5.38165
2:133951544:136822267	288	2	133951544	136822267	2.87072	0.00010515	-0.4459	-0.31849	-0.12156	-0.98652	-0.45428	1.2095	-0.3761	0.88865	1.3187	1.3318	NA	-0.69321	-0.38762	1.1775	-0.54305	-0.014673	0.13765	0.65567	0.90325	0.75012	0.32388	0.64963	0.22647	0.70684	0.37419	0.18729	0.18292	NA	0.48818	0.64963	0.239	0.58709	0.98829	0.89052	-4.45904	18.7025	3	23	7	-7.36644	17.0143	4.78003	-18.2696
2:136825272:138619715	289	2	136825272	138619715	1.79444	0.00011249	0.2321	-2.7682	-2.0793	-1.4816	-0.60048	-1.1684	-1.0534	-1.329	-2.2317	-2.0914	NA	0.70455	0.066804	1.1205	-3.558	0.04603	0.12978	0.81646	0.037588	0.0056373	0.13846	0.54819	0.24266	0.29218	0.18384	0.025635	0.036492	NA	0.48109	0.54819	0.26249	0.00037367	0.96329	0.89674	17.6708	-13.9734	7	44	11	17.9205	-13.9219	-15.0365	14.2703
2:138620371:139412389	290	2	138620371	139412389	0.792018	5.6505e-05	0.24746	-0.0027869	-0.27825	0.006591	-1.3643	-0.028692	-0.13029	-0.019128	1.0236	0.77145	NA	-1.0164	-0.10897	-0.75865	-0.77586	-0.29631	-0.057052	0.80455	0.78082	0.99778	0.99474	0.17247	0.97711	0.89634	0.98474	0.30602	0.44044	NA	0.30942	0.17247	0.44806	0.43783	0.767	0.9545	-7.38133	17.4519	3	23	7	-5.12713	15.6585	3.21177	-16.7061
2:139413312:140902261	291	2	139413312	140902261	1.48895	7.9482e-05	0.18372	-1.4275	-1.4141	-1.0749	-1.6862	-0.81921	-0.40327	-1.1138	-0.66917	-0.033193	NA	-0.19151	-0.55913	-0.51546	0.73194	-0.27801	-0.078251	0.85424	0.15735	0.15343	0.2824	0.091754	0.41267	0.68675	0.26537	0.50339	0.97352	NA	0.84813	0.091754	0.60623	0.46421	0.78101	0.93763	-11.4281	-16.2067	12	17	5	-10.2853	-17.2131	13.4122	13.9595
2:140902383:141803496	292	2	140902383	141803496	0.901113	5.077e-05	-0.71696	-0.43744	-0.32833	-0.98457	-0.77659	0.44093	0.57156	0.40736	1.7651	1.6688	NA	-0.18917	0.32716	0.36756	2.2656	1.1249	-0.25827	0.4734	0.74266	0.66179	0.32483	0.4374	0.65926	0.56762	0.68374	0.07754	0.095164	NA	0.84996	0.4374	0.7132	0.023476	0.26065	0.7962	-22.2844	0.696513	1	1	1	-20.848	2.15696	21.8036	-2.42421
2:141803602:143254981	293	2	141803602	143254981	1.45138	0.00016051	0.42963	-0.38025	-1.2853	-1.1855	-1.5905	-2.0578	-1.2825	-1.521	-2.7287	-1.7676	NA	-0.74848	1.4655	-1.1699	-2.3726	-0.99674	-0.76105	0.66746	0.19867	0.70376	0.23582	0.11172	0.039605	0.19967	0.12826	0.0063591	0.077125	NA	0.45417	0.11172	0.24205	0.017661	0.31889	0.44663	21.7905	-12.5964	8	44	11	21.3475	-10.3448	-20.7632	12.3599
2:143255262:145301314	294	2	143255262	145301314	2.04605	0.00027485	-0.49591	-2.9693	-2.7538	-1.6321	-0.72953	-1.8426	-0.5943	-2.7737	-2.409	-1.3893	NA	0.69664	2.1506	-1.2987	-3.4368	-0.4718	0.68884	0.61996	0.0058911	0.002985	0.10266	0.46568	0.065382	0.55231	0.0055429	0.015998	0.16474	NA	0.48603	0.46568	0.19406	0.0005887	0.63707	0.49093	19.8091	-14.3226	7	44	11	20.823	-13.7829	-18.0424	14.9974
2:145303576:147252762	295	2	145303576	147252762	1.94919	0.00012339	0.14106	-0.78873	-0.55345	-0.37272	-1.0781	-0.13939	0.16827	-0.052705	0.88387	0.60915	NA	-0.19625	-0.11291	-1.394	-1.0976	-0.96349	1.4206	0.88782	0.57996	0.43027	0.70936	0.28101	0.88914	0.86637	0.95797	0.37676	0.54242	NA	0.84441	0.28101	0.16333	0.27239	0.3353	0.15543	7.23922	16.9446	4	0	0	-18.0142	9.29726	19.756	-8.10764
2:147255216:149268931	296	2	147255216	149268931	2.01371	0.00026516	0.44511	-1.4634	-1.3585	-0.7908	0.25568	-0.88144	-1.0411	0.079971	-0.30874	-1.4046	NA	0.28271	-1.051	-0.46622	-1.586	0.31645	-2.8089	0.65624	0.1743	0.14336	0.42906	0.7982	0.37808	0.29784	0.93626	0.75752	0.16014	NA	0.7774	0.7982	0.64106	0.11274	0.75166	0.0049714	17.1471	-1.47237	1	58	14	17.6595	-1.91951	-24.6037	5.33559
2:149270710:151184680	297	2	149270710	151184680	1.91397	0.00013726	1.0274	-0.95301	-0.90242	0.70038	1.612	-0.067214	-0.15354	0.62854	0.63506	-0.082775	NA	-0.8313	0.16417	-1.1435	-2.3246	0.14529	0.56811	0.30421	0.36683	0.34059	0.48369	0.10696	0.94641	0.87797	0.52965	0.52539	0.93403	NA	0.40581	0.10696	0.25284	0.020094	0.88448	0.56996	10.407	16.5272	4	50	13	8.7597	17.5618	-10.0301	-14.9185
2:151191481:152490219	298	2	151191481	152490219	1.29874	4.1023e-05	-0.16246	-0.6345	0.33437	-0.27303	-1.3813	0.17774	-0.0019257	0.63837	0.64039	0.00457	NA	0.86851	1.2454	0.52208	-1.0787	0.32376	-0.6454	0.87094	0.7381	0.52575	0.78483	0.16717	0.85893	0.99846	0.52323	0.52192	0.99635	NA	0.38511	0.16717	0.60162	0.28072	0.74612	0.51867	-2.64018	11.4425	3	23	7	-0.686229	12.0225	1.30002	-12.8777
2:152491269:153369892	299	2	152491269	153369892	0.878623	6.7027e-05	-0.6163	-1.799	-0.74831	-0.092762	-0.14834	-0.29452	1.1984	-0.41001	-0.018502	-1.7965	NA	-0.17152	0.41525	0.14663	-2.6648	-0.16034	-0.26896	0.5377	0.45428	0.072019	0.92609	0.88207	0.76836	0.23076	0.6818	0.98524	0.072419	NA	0.86382	0.88207	0.88343	0.0077042	0.87261	0.78796	16.8105	-4.2679	1	58	14	16.6186	1.0249	-18.1656	4.3087
2:153371042:154414456	300	2	153371042	154414456	1.04341	9.1462e-05	-0.41307	0.37641	-0.2973	0.27995	-1.0765	0.4552	0.63941	-0.80321	-0.65813	-0.67687	NA	0.11479	-0.090996	-0.060318	0.91558	-0.94746	0.47553	0.67956	0.76624	0.70662	0.77952	0.28172	0.64897	0.52255	0.42186	0.51046	0.49849	NA	0.90861	0.28172	0.9519	0.35989	0.3434	0.63441	-15.8558	-6.34143	1	10	2	-13.9099	-6.44924	15.6071	0.264483
2:154415112:155208173	301	2	154415112	155208173	0.793061	9.4838e-05	0.49178	-0.56988	-0.41137	-0.93565	-1.4899	-0.43247	0.2223	-1.0136	-0.87708	-0.49977	NA	-0.12811	0.087914	0.039033	0.62129	1.1136	-1.1757	0.62288	0.6808	0.56876	0.34945	0.13626	0.6654	0.82408	0.31077	0.38044	0.61723	NA	0.89806	0.13626	0.96886	0.53441	0.26544	0.23971	3.14966	-17.7685	1	28	5	0.993276	-18.7619	3.23385	17.6233
2:155209736:156568446	302	2	155209736	156568446	1.35871	0.00023484	-0.29426	-1.7627	-1.4849	-1.4732	-2.0988	-0.50573	-0.54335	0.59292	0.58413	0.021896	NA	0.24472	-0.41361	2.691	-0.46505	0.37474	1.2313	0.76856	0.13758	0.077955	0.14069	0.035833	0.61305	0.58689	0.55323	0.55914	0.98253	NA	0.80667	0.035833	0.0071234	0.6419	0.70786	0.21823	-10.0066	-14.2392	12	0	0	-12.6776	-14.1056	3.65627	10.2009
2:156568806:158165818	303	2	156568806	158165818	1.59701	0.00034318	-0.4954	-1.412	0.37801	-0.92949	-0.56438	-0.023778	0.42697	-0.8094	0.12506	0.53177	NA	0.10363	-1.352	-0.82027	-3.0286	0.19104	-0.21681	0.62032	0.70542	0.15796	0.35264	0.5725	0.98103	0.6694	0.41829	0.90048	0.59488	NA	0.91746	0.5725	0.41206	0.0024569	0.84849	0.82835	14.0022	12.2326	4	52	13	14.3841	12.6192	-12.2651	-11.3706
2:158173710:159574883	304	2	158173710	159574883	1.40117	9.8884e-05	-0.32231	-0.98066	-0.24861	-0.91369	-1.7603	-1.678	-0.67157	-0.91329	-1.1114	-1.4161	NA	-0.80942	-0.37135	-1.4548	-2.1112	-0.31759	0.19262	0.74721	0.80366	0.32676	0.36088	0.078356	0.093343	0.50186	0.36109	0.26638	0.15676	NA	0.41827	0.078356	0.14574	0.034752	0.7508	0.84725	20.6202	-4.68344	1	58	14	18.7322	-5.85162	-21.302	7.7631
2:159575554:161077823	305	2	159575554	161077823	1.50227	0.00013608	0.32235	-1.0435	-1.2643	-0.32906	0.087412	-1.4802	-1.2822	-1.8366	-1.2681	-0.57479	NA	0.44668	0.32117	0.66041	0.37568	0.52512	-0.5325	0.74719	0.20612	0.2967	0.74211	0.93034	0.13882	0.19977	0.066273	0.20476	0.56544	NA	0.65511	0.93034	0.50899	0.70716	0.5995	0.59438	3.99006	-14.6485	5	43	8	3.51494	-15.1524	-0.243148	14.3697
2:161078891:163358537	306	2	161078891	163358537	2.27965	0.00058602	0.6195	-3.2527	-2.3685	-2.3047	-0.57404	-1.7953	0.31588	-3.8395	-2.0105	-0.14976	NA	0.38662	-0.54533	-2.65	-4.7421	1.3801	2.0417	0.53559	0.017863	0.0011433	0.021185	0.56594	0.072611	0.7521	0.0001233	0.044382	0.88096	NA	0.69904	0.56594	0.0080494	2.1153e-06	0.16757	0.041185	22.1588	-13.0236	8	44	11	22.4706	-11.5065	-20.2494	14.2253
2:163359084:165200324	307	2	163359084	165200324	1.84124	0.00039983	1.3135	-0.59038	-0.34671	-1.7458	-2.5831	-1.2298	0.70788	-0.25698	1.1936	1.9422	NA	-0.88031	0.92014	0.016522	-1.3294	-1.0052	0.60231	0.18902	0.72881	0.55494	0.080838	0.0097918	0.21876	0.47902	0.79719	0.23264	0.052113	NA	0.37869	0.0097918	0.98682	0.18372	0.31479	0.54697	-7.37687	17.4304	3	23	7	-5.11542	15.6028	3.17395	-16.6386
2:165202539:167120956	308	2	165202539	167120956	1.91842	0.00019157	-0.27983	-0.83957	-0.52716	-0.60636	-1.1664	-1.5949	-0.45259	-0.56164	1.6661	1.6414	NA	-0.004063	-0.38361	-0.20882	0.11818	-0.36133	1.5124	0.77961	0.59808	0.40115	0.54427	0.24344	0.11073	0.65084	0.57436	0.095689	0.10071	NA	0.99676	0.24344	0.83459	0.90593	0.71786	0.13044	-17.1248	7.59351	1	0	0	-18.1578	9.45517	17.778	-7.90992
2:167123247:168427789	309	2	167123247	168427789	1.30454	6.312e-05	-0.30652	0.21221	0.50129	-0.40531	0.3895	-1.1232	0.10806	-0.83102	-0.7511	-0.51845	NA	0.43237	0.64714	-0.46976	-0.54112	0.20057	-0.57238	0.75921	0.61617	0.83194	0.68525	0.69691	0.26133	0.91395	0.40596	0.45259	0.60414	NA	0.66547	0.69691	0.63852	0.58843	0.84103	0.56707	-2.8415	0.397693	1	0	0	4.73536	-1.73166	-1.03617	-0.97517
2:168431583:169176766	310	2	168431583	169176766	0.745183	5.4045e-05	0.049413	-0.010951	-0.66795	0.064833	-0.66795	-0.37796	0.014791	-1.8923	-1.5614	-1.3243	NA	0.69536	-0.93814	-1.4149	-2.8359	0.48184	-0.39123	0.96059	0.50417	0.99126	0.94831	0.50417	0.70546	0.9882	0.05845	0.11844	0.18542	NA	0.48683	0.50417	0.1571	0.0045697	0.62992	0.69563	18.6498	4.39859	4	57	15	18.6783	9.58711	-17.9334	-2.87555
2:169178092:170973262	311	2	169178092	170973262	1.79517	5.0409e-05	-0.37124	-1.4218	-1.3541	-0.60918	-1.1967	-0.78714	-0.46444	-0.62285	-0.35627	0.13361	NA	0.30409	-0.58372	-0.23495	-1.0381	0.50888	-1.1727	0.71046	0.17569	0.1551	0.54241	0.23143	0.4312	0.64233	0.53339	0.72164	0.89371	NA	0.76106	0.23143	0.81425	0.29922	0.61084	0.2409	17.1591	-1.46611	1	58	14	17.6657	-1.91566	-24.6103	5.33051
2:170973461:172086127	312	2	170973461	172086127	1.11267	7.5651e-05	-0.15112	0.4548	0.64104	0.71073	-0.66322	0.95464	0.16126	0.74759	0.45644	-0.44766	NA	0.34317	0.87588	0.21536	-1.1923	-0.14225	-0.64635	0.87988	0.5215	0.64925	0.47725	0.50719	0.33976	0.87189	0.45471	0.64807	0.6544	NA	0.73147	0.50719	0.82949	0.23316	0.88688	0.51805	-2.67272	11.4545	3	23	7	-0.719634	11.9802	1.34732	-12.9473
2:172088943:173586201	313	2	172088943	173586201	1.49726	2.6508e-05	-0.046815	0.13178	0.31714	-0.64437	-1.4947	0.208	-0.068833	-0.49474	-0.012024	0.18408	NA	-0.06117	0.15058	-0.35818	-0.26282	-0.87556	-0.67795	0.96266	0.75114	0.89516	0.51934	0.13501	0.83523	0.94512	0.62078	0.99041	0.85395	NA	0.95122	0.13501	0.72021	0.79269	0.38127	0.4978	-19.124	7.90058	1	0	0	-1.1268	10.325	3.507	-12.7081
2:173588663:175585616	314	2	173588663	175585616	1.99695	0.00016042	0.40859	-1.1298	0.17556	-0.055233	-2.3165	0.111	-0.26897	-0.57668	-0.35904	0.27554	NA	0.15502	0.30907	-0.59244	-3.1558	-0.63848	0.62179	0.68284	0.86064	0.25856	0.95595	0.02053	0.91161	0.78795	0.56416	0.71957	0.7829	NA	0.87681	0.02053	0.55355	0.0016008	0.52316	0.53408	12.3531	5.73577	4	0	0	15.0726	5.79432	-24.0332	-2.6247
2:175586510:177326682	315	2	175586510	177326682	1.74017	7.9484e-05	0.58717	0.0033492	-0.34246	-0.34661	-1.1075	-0.1134	-0.82079	-0.42434	-0.7299	-0.39618	NA	0.8168	1.153	0.90988	0.15512	-0.55569	-0.7602	0.55709	0.732	0.99733	0.72888	0.26806	0.90971	0.41176	0.67132	0.46545	0.69197	NA	0.41404	0.26806	0.36289	0.87673	0.57842	0.44714	-6.11561	-10.8506	1	20	5	-4.6966	-8.93784	11.0514	9.57088
2:177327202:178551958	316	2	177327202	178551958	1.22476	7.8532e-05	-0.72184	-0.037494	0.031032	-0.77862	-0.28096	0.10241	1.0426	0.44681	0.091727	0.059975	NA	0.16609	0.35444	0.68282	0.55665	0.20032	-0.47716	0.4704	0.97524	0.97009	0.4362	0.77874	0.91843	0.29711	0.65501	0.92691	0.95218	NA	0.86809	0.77874	0.49472	0.57776	0.84123	0.63325	-20.0703	-4.20759	1	0	0	-20.6929	2.30744	20.3354	0.952518
2:178552788:180138313	317	2	178552788	180138313	1.58553	9.6045e-05	0.092539	-1.1809	-0.4591	-1.194	0.97669	-0.69795	0.21381	-0.53775	-0.25924	-0.65991	NA	0.57299	0.07954	-0.50209	-2.3007	-0.055028	1.5712	0.92627	0.64616	0.23764	0.23246	0.32872	0.48521	0.8307	0.59075	0.79545	0.50931	NA	0.56665	0.32872	0.61561	0.02141	0.95612	0.11613	13.0821	-9.43262	1	0	0	13.3268	-10.368	-13.2138	9.47222
2:180139219:180661233	318	2	180139219	180661233	0.522014	3.4354e-05	0.018024	-0.41739	-0.27281	-0.40041	-0.3559	0.39277	0.37701	0.29365	-0.070606	-0.40241	NA	-1.1433	-0.063569	-0.55306	-1.9643	-0.67726	-0.33376	0.98562	0.785	0.6764	0.68885	0.72192	0.69449	0.70616	0.76902	0.94371	0.68738	NA	0.25291	0.72192	0.58022	0.049496	0.49824	0.73856	8.52651	9.05726	4	0	0	9.55796	8.35443	-14.5635	-8.47767
2:180662102:181627195	319	2	180662102	181627195	0.965093	0.00021209	-0.5757	-0.050248	-0.092813	-0.70773	0.21939	-0.78464	-0.0033066	-0.91257	-1.6162	-1.5451	NA	0.037139	-1.0426	1.8786	-0.28525	-0.4746	0.38658	0.56482	0.92605	0.95993	0.47911	0.82635	0.43267	0.99736	0.36147	0.10605	0.12233	NA	0.97037	0.82635	0.060305	0.77545	0.63508	0.69907	0.604263	-10.5843	5	38	8	0.16749	-10.3611	-3.18986	7.35742
2:181628139:182840114	320	2	181628139	182840114	1.21197	4.2446e-05	0.13783	-0.4899	-0.072847	0.76555	-1.6266	-0.81863	-1.1846	-0.30416	-0.23447	-0.10625	NA	-0.25428	-1.0123	-0.10653	-4.1695	0.14356	0.2485	0.89038	0.94193	0.6242	0.44395	0.10382	0.41299	0.23617	0.761	0.81462	0.91538	NA	0.79928	0.10382	0.91516	3.0525e-05	0.88585	0.80375	18.9967	3.84721	4	57	15	19.0216	9.27904	-17.8071	-2.75924
2:182845657:184442530	321	2	182845657	184442530	1.59687	8.2204e-05	0.50896	-2.0681	-1.6501	-0.63467	0.37398	-0.33175	0.1427	-1.5453	-1.0162	-0.72179	NA	-0.75542	1.6422	-0.21328	-2.6957	0.74293	0.11302	0.61078	0.098919	0.038629	0.52565	0.70842	0.74008	0.88652	0.12227	0.30955	0.47042	NA	0.45	0.70842	0.83111	0.0070232	0.45752	0.91001	17.0231	-13.0854	7	0	0	16.7131	-12.9861	-19.5674	1.5424
2:184443166:185277576	322	2	184443166	185277576	0.83441	8.1896e-05	0.073041	-0.77909	-0.33157	-0.42455	1.3248	1.2886	0.67641	1.7887	0.96545	0.42751	NA	-1.0717	-0.32931	-2.1565	1.1016	-0.57553	0.11512	0.94177	0.74021	0.43593	0.67117	0.18525	0.19753	0.49878	0.073669	0.33432	0.66901	NA	0.28386	0.18525	0.031041	0.27064	0.56493	0.90835	-11.6018	11.4844	3	19	4	-10.914	10.0053	10.9345	-14.5865
2:185279087:186731282	323	2	185279087	186731282	1.45219	0.00018535	0.071896	-2.5671	-1.9119	-0.52793	1.1718	-1.5937	0.39529	-0.51055	-0.95124	-0.97579	NA	-1.8286	-1.2427	-2.1554	-3.641	-0.94381	-0.18606	0.94268	0.055891	0.010255	0.59755	0.24129	0.11099	0.69263	0.60967	0.34148	0.32917	NA	0.067456	0.24129	0.03113	0.00027158	0.34527	0.8524	22.6194	-3.48249	1	62	14	22.4474	-6.47943	-21.0569	3.28143
2:186731309:188540877	324	2	186731309	188540877	1.80957	9.7216e-05	-0.16307	-0.74035	-0.64222	-0.99408	0.37068	-1.1838	0.33823	-0.5499	-1.037	-0.85112	NA	0.34882	0.48856	0.52106	0.34065	-0.26212	-0.28811	0.87046	0.52073	0.45909	0.32018	0.71088	0.2365	0.73519	0.58239	0.29972	0.3947	NA	0.72723	0.71088	0.60232	0.73337	0.79323	0.77326	-10.2243	-8.84249	1	20	5	-9.83685	-8.22985	7.38781	6.98799
2:188542361:190794689	325	2	188542361	190794689	2.25233	7.3905e-05	1.1341	-1.296	-0.79432	-0.71906	-0.0068212	0.094793	0.15118	-0.56193	-1.2821	-0.86223	NA	-0.10245	-1.2333	-0.65763	-1.7402	-1.029	1.2618	0.25673	0.42701	0.19496	0.47211	0.99456	0.92448	0.87984	0.57416	0.19981	0.38856	NA	0.9184	0.99456	0.51077	0.081831	0.30349	0.20701	11.3339	12.0722	4	0	0	1.43083	-1.40911	-8.39203	-8.98227
2:190797341:191870624	326	2	190797341	191870624	1.07328	5.1606e-05	0.56122	-0.51419	-0.091414	0.083704	-1.0691	0.66586	-0.756	0.082725	0.3792	-0.081853	NA	0.54028	0.15534	-0.42674	-1.1977	0.13325	0.43598	0.57465	0.92716	0.60712	0.93329	0.285	0.5055	0.44965	0.93407	0.70454	0.93476	NA	0.58901	0.285	0.66957	0.23105	0.894	0.66285	1.6989	16.8345	3	27	7	-1.3933	9.19904	-1.31524	-14.9724
2:191873553:192695107	327	2	191873553	192695107	0.821554	2.1378e-05	-0.17779	0.8939	1.7838	0.42541	0.63503	0.050285	-0.41992	-0.86643	-0.60836	0.26487	NA	-1.0329	-0.21303	-0.56614	0.16406	-0.47058	1.1164	0.85889	0.074451	0.37137	0.67054	0.52541	0.9599	0.67455	0.38626	0.54295	0.79111	NA	0.30163	0.52541	0.5713	0.86968	0.63794	0.26425	-9.04726	2.44864	1	0	0	-11.5409	1.03864	10.4559	0.307297
2:192696255:195109845	328	2	192696255	195109845	2.41359	9.3351e-05	0.42029	0.54046	1.0286	0.067981	-0.14835	-0.24839	-0.35129	-0.62519	-0.54071	-0.62807	NA	0.13093	1.6462	-2.2539	-3.0828	-0.088702	-0.14868	0.67428	0.30367	0.58888	0.9458	0.88207	0.80383	0.72537	0.53184	0.58871	0.52996	NA	0.89583	0.88207	0.024205	0.0020503	0.92932	0.88181	11.9974	2.08863	4	53	12	13.7676	6.68175	-16.4442	-7.56898
2:195117932:197307918	329	2	195117932	197307918	2.18999	8.6442e-05	-0.50718	-0.87796	-0.44671	-0.12479	-0.7018	-0.91202	0.39946	-0.24738	0.51656	0.39346	NA	-0.089459	0.39444	-1.0732	0.76765	-0.39163	0.31316	0.61203	0.65508	0.37996	0.90069	0.48281	0.36176	0.68955	0.80462	0.60546	0.69398	NA	0.92872	0.48281	0.28318	0.4427	0.69533	0.75416	-16.9589	7.70502	1	0	0	-18.1206	9.42804	17.7463	-7.94174
2:197308707:198140953	330	2	197308707	198140953	0.832246	1.7994e-05	-0.15892	-0.025336	0.35519	-0.17219	-0.73765	-0.22518	0.64616	-1.1476	-0.75401	-0.56828	NA	-0.86544	0.451	0.057076	1.5079	0.42733	0.05501	0.87373	0.72245	0.97979	0.86329	0.46073	0.82184	0.51817	0.25111	0.45084	0.56985	NA	0.3868	0.46073	0.95448	0.13158	0.66914	0.95613	-17.7903	-14.5801	6	0	0	-20.0102	-12.2104	21.7469	10.7898
2:198141746:200498970	331	2	198141746	200498970	2.35722	0.00038752	0.70548	-1.1632	0.15416	-0.069739	-1.0741	1.0676	0.13735	-2.6583	-1.2128	0.92152	NA	-0.51495	-0.77061	-0.29487	3.3488	-0.15419	1.4253	0.48051	0.87748	0.24474	0.9444	0.28277	0.28569	0.89075	0.0078539	0.22522	0.35678	NA	0.60659	0.28277	0.7681	0.00081174	0.87746	0.15406	-17.1502	-12.1095	6	5	2	-16.6105	-11.5099	19.2448	9.05751
2:200504209:201571624	332	2	200504209	201571624	1.06742	0.00018801	0.64376	-2.1166	-0.51012	-0.14685	0.28241	-0.46722	-0.66589	0.024735	-0.51146	-0.90928	NA	-2.3319	-0.70205	-3.3606	-5.9702	-0.56642	1.4465	0.51973	0.60997	0.034293	0.88325	0.77763	0.64034	0.50548	0.98027	0.60903	0.3632	NA	0.019706	0.77763	0.00077773	2.3701e-09	0.57111	0.14803	22.6025	-3.48543	1	62	14	22.5561	-6.41516	-21.1387	3.20433
2:201572564:202829668	333	2	201572564	202829668	1.2571	6.8114e-05	-0.65226	-1.4365	-0.94422	-1.0013	-0.71856	-0.3919	-0.30645	-0.14571	-0.16102	-0.68516	NA	0.81601	0.49916	0.44613	0.39777	-0.77398	-1.1169	0.51423	0.34506	0.15085	0.31669	0.47241	0.69513	0.75926	0.88415	0.87208	0.49324	NA	0.41449	0.47241	0.65551	0.6908	0.43894	0.26405	1.32714	-17.3248	1	28	5	-0.220149	-17.6685	2.59099	16.0452
2:202830132:204814896	334	2	202830132	204814896	1.98476	0.00012501	-0.12261	-0.47296	0.12795	0.042108	-1.0459	0.089916	-0.62106	-1.3922	-0.93988	-0.29255	NA	1.3599	-0.0086788	1.3892	-1.6147	1.1282	-1.1237	0.90241	0.89819	0.63624	0.96641	0.29561	0.92835	0.53456	0.16386	0.34728	0.76987	NA	0.17385	0.29561	0.16479	0.10638	0.25923	0.26116	1.64978	-9.40435	5	38	8	0.40471	-10.6301	-4.96995	6.17784
2:204815902:206043539	335	2	204815902	206043539	1.22764	0.00012598	0.72767	-0.94446	-1.3768	-1.2742	-2.0498	-0.76457	-0.044122	-1.7497	-1.4634	-0.62314	NA	0.44094	-0.89973	-1.1548	-1.0979	0.15988	-0.95718	0.46681	0.16859	0.34494	0.20258	0.040386	0.44453	0.96481	0.080167	0.14336	0.53319	NA	0.65926	0.040386	0.24818	0.27225	0.87298	0.33848	16.3655	-3.38594	1	58	14	15.1938	-3.66339	-22.4431	6.33295
2:206045927:207721890	336	2	206045927	207721890	1.67596	0.00019988	0.63715	-0.28281	-0.11703	-0.50185	-0.22278	-0.90706	0.24422	-1.5873	-1.5251	-0.89391	NA	-0.0031244	-0.65082	-0.73207	-2.7379	-0.52718	0.55117	0.52403	0.90684	0.77733	0.61577	0.82371	0.36437	0.80706	0.11245	0.12724	0.37137	NA	0.99751	0.82371	0.46413	0.0061829	0.59807	0.58152	18.8083	4.25777	4	57	15	18.7063	9.61653	-18.004	-2.78877
2:207722425:208639154	337	2	207722425	208639154	0.916729	0.00012877	-0.096643	-1.2217	-0.7713	-0.46108	-0.42285	-0.23984	-0.80454	-0.21316	-0.11159	-0.51953	NA	-0.79685	-0.051326	-1.3243	-2.4269	0.34137	-0.36615	0.92301	0.44053	0.22183	0.64474	0.6724	0.81046	0.42109	0.8312	0.91115	0.60339	NA	0.42554	0.6724	0.18541	0.015227	0.73282	0.71425	13.709	7.37205	4	57	13	15.3128	4.01527	-16.5922	-10.6892
2:208641174:209940909	338	2	208641174	209940909	1.29973	7.8432e-05	-0.32698	0.46777	1.2368	-0.50746	-0.42581	-0.085067	-0.080724	-0.34962	0.29583	0.40599	NA	0.87492	-1.6595	0.25009	-1.7302	0.81508	0.95415	0.74369	0.21616	0.63995	0.61183	0.67025	0.93221	0.93566	0.72662	0.76736	0.68475	NA	0.38162	0.67025	0.80252	0.08359	0.41503	0.34001	-5.47895	7.00713	1	0	0	-6.61447	9.29544	5.97478	-10.0652
2:209941332:210832981	339	2	209941332	210832981	0.891649	6.8058e-05	-0.99211	-0.53976	-0.73954	-0.28494	0.033342	0.069875	-0.57339	-0.66719	-0.17831	0.76367	NA	-0.73736	-0.45659	-0.46953	0.16375	1.315	0.4515	0.32114	0.45958	0.58936	0.77569	0.9734	0.94429	0.56638	0.50465	0.85848	0.44507	NA	0.4609	0.9734	0.63869	0.86993	0.1885	0.65163	-5.38683	2.26911	1	0	0	-4.60245	2.40669	3.95659	-0.146143
2:210838781:212377672	340	2	210838781	212377672	1.53889	6.6057e-05	-0.8872	-0.73586	-0.65856	-0.078023	0.065176	-0.68294	-0.66175	-1.9074	-1.9856	-2.2905	NA	-0.5876	0.1113	0.028546	1.0021	0.43129	-0.32434	0.37497	0.51018	0.46182	0.93781	0.94803	0.49465	0.50813	0.056464	0.047081	0.021992	NA	0.5568	0.94803	0.97723	0.31631	0.66626	0.74568	-2.49297	-18.3178	1	28	5	-4.51795	-16.5897	6.25709	16.0963
2:212377759:212845716	341	2	212377759	212845716	0.467957	0.00012713	-0.11288	-1.6183	-1.3244	-0.34402	-1.3838	-2.1843	-0.27612	-2.5518	-2.8821	-2.155	NA	-0.70403	-0.1716	-0.84742	-0.38108	-0.072333	0.13635	0.91012	0.18537	0.10559	0.73083	0.16643	0.028939	0.78246	0.010716	0.0039498	0.031159	NA	0.48141	0.16643	0.39676	0.70314	0.94234	0.89154	15.0641	-16.2403	1	44	11	20.224	-14.5153	-11.7332	16.3339
2:212845994:215005050	342	2	212845994	215005050	2.15906	0.0001354	0.25092	-0.88105	-0.86304	0.20274	-0.4166	-0.22318	0.79005	-0.54404	-0.40901	0.18527	NA	0.59035	0.23912	-0.5772	-0.67985	0.58673	0.96273	0.80187	0.38811	0.37829	0.83934	0.67697	0.8234	0.4295	0.58641	0.68253	0.85302	NA	0.55495	0.67697	0.5638	0.4966	0.55738	0.33568	3.04767	7.08317	3	0	0	5.07317	11.7973	-8.40473	-13.3337
2:215006557:216448007	343	2	215006557	216448007	1.44145	0.00015505	0.20692	-2.6611	-0.52378	-1.6684	-2.2414	-0.22549	0.32814	-0.0031223	0.81611	0.58443	NA	-0.34914	-0.52266	2.1438	-3.938	0.34149	-0.2073	0.83607	0.60043	0.0077881	0.095227	0.025003	0.8216	0.74281	0.99751	0.41444	0.55893	NA	0.72698	0.025003	0.032046	8.217e-05	0.73274	0.83577	7.19705	3.97511	9	0	0	21.1307	-2.38272	-12.7012	-5.76151
2:216449570:217184275	344	2	216449570	217184275	0.734705	2.7364e-05	-0.53321	-0.85246	-0.46441	0.072928	-0.30575	-0.14903	-1.2339	-1.0314	-0.78816	-0.94681	NA	0.45387	0.74998	0.62942	0.39222	-0.47598	0.18814	0.59389	0.64235	0.39396	0.94186	0.75979	0.88153	0.21725	0.30235	0.43061	0.34374	NA	0.64992	0.75979	0.52907	0.6949	0.63409	0.85077	-4.436	-11.6782	1	28	5	-3.60415	-12.7294	5.8071	13.7229
2:217184715:218615634	345	2	217184715	218615634	1.43092	0.00010528	-0.77854	-0.70677	-0.092034	-0.13397	-1.1013	-0.66132	-0.46728	-1.1395	-0.98924	-0.72018	NA	-1.0965	0.15653	-1.1877	-2.8476	-0.58919	0.80606	0.43625	0.92667	0.47971	0.89343	0.27077	0.50841	0.6403	0.25451	0.32254	0.47141	NA	0.27288	0.27077	0.23496	0.0044045	0.55574	0.42021	20.4944	-4.5128	1	58	14	18.7091	-5.83198	-21.2549	7.75244
2:218616633:219671910	346	2	218616633	219671910	1.05528	8.2622e-06	-0.39406	0.59322	0.46697	-0.27434	-1.0601	-0.090975	-1.0423	0.49722	0.98469	0.53058	NA	0.031127	-0.35037	-1.0427	0.078553	-0.48207	0.1097	0.69354	0.64052	0.55304	0.78383	0.28909	0.92751	0.29728	0.61904	0.32478	0.59571	NA	0.97517	0.28909	0.29708	0.93739	0.62976	0.91265	-13.6941	7.01303	1	6	3	-14.3758	7.62251	15.572	-5.21855
2:219675067:220774229	347	2	219675067	220774229	1.09916	0.00019556	1.0521	-1.9313	-0.54668	-1.0917	-0.85546	-2.0208	-0.98233	-1.1245	-0.35352	0.69747	NA	-0.63645	-0.73597	-0.029633	0.67541	1.3967	0.57652	0.29275	0.5846	0.053448	0.27498	0.3923	0.043299	0.32594	0.26078	0.7237	0.48551	NA	0.52448	0.3923	0.97636	0.49941	0.1625	0.56426	-6.36623	-13.8325	1	0	0	-8.35058	-11.859	10.913	11.545
2:220775971:221445218	348	2	220775971	221445218	0.669247	4.6973e-05	0.25122	-1.2234	-1.1165	-0.40426	-0.78232	-0.40696	1.2217	-0.74819	-0.74391	-0.2777	NA	-0.19028	0.17542	-0.22627	-2.2155	-0.058985	0.52573	0.80164	0.26422	0.22119	0.68602	0.43403	0.68403	0.22183	0.45435	0.45693	0.78124	NA	0.84909	0.43403	0.82099	0.026725	0.95296	0.59908	16.8431	-4.2534	1	58	14	16.6227	1.12204	-18.1957	4.29449
2:221445953:222985126	349	2	221445953	222985126	1.53917	0.00010956	1.1285	-0.20005	-0.87458	0.19244	-0.79901	0.21219	-0.45606	-0.60653	0.77218	0.86929	NA	0.60429	-0.9586	0.7727	-1.0722	1.0617	-0.13455	0.25911	0.3818	0.84144	0.8474	0.42428	0.83196	0.64834	0.54416	0.44001	0.38469	NA	0.54565	0.42428	0.4397	0.28361	0.28838	0.89297	-5.00398	16.665	3	0	0	-7.46	11.6086	1.18651	-14.9533
2:222985611:224002780	350	2	222985611	224002780	1.01717	6.0504e-05	-0.57829	-0.91571	-1.1518	0.071411	-0.5475	-0.27841	-0.0046438	0.10535	0.47515	0.28883	NA	-0.43924	-0.18168	-0.17636	-1.1983	-1.9253	0.50638	0.56307	0.2494	0.35982	0.94307	0.58404	0.7807	0.99629	0.9161	0.63468	0.77271	NA	0.66049	0.58404	0.86001	0.23082	0.054197	0.61259	7.97231	17.9344	4	50	13	7.45037	16.4193	-12.3054	-16.5214
2:224003069:225832409	351	2	224003069	225832409	1.82934	0.00015178	0.096553	-0.5131	-0.20167	-0.13864	-0.30703	0.16565	-0.62019	-0.1503	0.082032	-0.27319	NA	-0.58125	-1.4888	-2.1371	-3.8725	-0.8035	2.1628	0.92308	0.84017	0.60788	0.88974	0.75882	0.86843	0.53513	0.88053	0.93462	0.7847	NA	0.56107	0.75882	0.032589	0.00010775	0.42169	0.030556	20.8968	6.28795	4	57	15	20.4993	5.75168	-21.1675	-2.80517
2:225833758:227531180	352	2	225833758	227531180	1.69742	0.00016039	0.82704	-1.7872	-1.4763	-1.4779	0.18886	-2.8472	0.10826	-3.2692	-3.3858	-2.8524	NA	-0.10629	1.2672	-0.20036	-3.2566	-0.09663	0.69214	0.40821	0.13986	0.073905	0.13942	0.8502	0.0044103	0.91379	0.0010784	0.00070962	0.004339	NA	0.91536	0.8502	0.8412	0.0011277	0.92302	0.48885	19.7588	-14.2851	7	44	11	20.7291	-13.9106	-18.0514	14.9934
2:227532464:228456451	353	2	227532464	228456451	0.923987	4.0845e-05	-0.68484	-0.49169	0.050289	-0.59786	0.40971	0.94799	-0.70628	-0.51897	0.35132	0.77334	NA	-0.29662	0.5629	-0.10955	1.1785	0.19941	0.078851	0.49345	0.95989	0.62294	0.54993	0.68202	0.34314	0.48001	0.60378	0.72534	0.43932	NA	0.76675	0.68202	0.91277	0.2386	0.84194	0.93715	-21.6683	-5.99625	1	2	1	-21.5157	-4.51959	24.187	2.49705
2:228457117:229368530	354	2	228457117	229368530	0.911413	1.7933e-05	-0.14489	-0.36928	0.17091	0.011865	-0.87751	-0.08372	-0.38216	-0.65519	-0.29708	-0.18469	NA	-0.030182	0.30949	-0.81353	-0.22669	0.25274	-0.023209	0.8848	0.86429	0.71192	0.99053	0.38021	0.93328	0.70234	0.51235	0.76641	0.85347	NA	0.97592	0.38021	0.41592	0.82066	0.80047	0.98148	-3.97031	1.34159	1	0	0	-3.71993	0.453811	5.94595	0.859137
2:229368812:230282624	355	2	229368812	230282624	0.913812	7.5139e-05	-0.10256	-1.5638	-1.1808	-0.46811	-0.42615	-0.54875	1.0742	-0.12091	0.32455	0.38849	NA	-0.033596	-0.67685	0.20297	1.8841	-0.69405	0.37876	0.91831	0.2377	0.11785	0.6397	0.67	0.58318	0.28274	0.90376	0.74552	0.69765	NA	0.9732	0.67	0.83916	0.059556	0.48765	0.70486	-22.6297	-7.96844	1	0	0	-22.4051	-6.68813	24.5364	2.89889
2:230283310:231322125	356	2	230283310	231322125	1.03882	4.7477e-05	-0.8195	-0.15893	0.49847	-0.35398	-0.18352	-0.8836	-0.82869	-0.61724	-0.29687	-0.57069	NA	0.47315	-0.65971	1.0863	-0.73124	-0.18634	0.506	0.4125	0.61815	0.87372	0.72335	0.85439	0.37691	0.40728	0.53707	0.76656	0.56821	NA	0.6361	0.85439	0.27735	0.46463	0.85218	0.61285	-1.66959	-9.72909	5	38	8	-0.822063	-8.00475	-1.24766	7.03974
2:231322831:232790491	357	2	231322831	232790491	1.46766	0.00015731	0.02928	-2.0318	-2.1454	-0.8096	-0.79509	-0.28887	-0.75858	-0.73272	-0.62599	-0.38923	NA	0.24209	-0.50477	1.3986	-3.7074	0.11236	1.0461	0.97664	0.031922	0.042174	0.41817	0.42656	0.77268	0.44811	0.46373	0.53132	0.69711	NA	0.80871	0.42656	0.16193	0.00020939	0.91054	0.29553	19.7833	-6.89239	1	0	0	21.1622	-2.48631	-14.2659	13.3737
2:232791948:233964632	358	2	232791948	233964632	1.17268	6.4184e-05	-0.16546	-1.5094	-1.3549	-0.84135	-1.4269	-0.9463	-0.62516	-0.46201	-0.23698	0.099252	NA	0.55148	-0.2307	-0.36708	1.6819	0.25017	-0.1262	0.86858	0.17545	0.1312	0.40015	0.1536	0.34399	0.53187	0.64408	0.81267	0.92094	NA	0.58131	0.1536	0.71356	0.092587	0.80245	0.89957	-11.4614	-16.1645	12	17	5	-10.3367	-17.1676	13.5024	13.8701
2:233968153:234699046	359	2	233968153	234699046	0.730893	0.00012833	-0.088889	0.92072	0.5998	0.58172	-0.30496	0.16055	-0.034282	-0.71253	-0.38156	-0.61486	NA	-0.071762	-0.55727	-0.12659	0.65596	-0.29274	0.35193	0.92917	0.54864	0.3572	0.56076	0.76039	0.87245	0.97265	0.47614	0.70278	0.53865	NA	0.94279	0.76039	0.89927	0.51185	0.76972	0.72489	-11.5875	1.8204	1	10	2	-11.6798	0.959531	15.4501	0.160741
2:234699366:235626316	360	2	234699366	235626316	0.92695	1.4174e-05	0.20612	-0.55324	-0.69259	-0.68012	-0.27204	-1.0869	-0.28838	-1.6588	-1.137	-0.40898	NA	-0.12725	-0.24746	0.93355	0.76215	-0.044352	0.43303	0.8367	0.48857	0.5801	0.49643	0.78559	0.2771	0.77305	0.097154	0.25555	0.68256	NA	0.89874	0.78559	0.35054	0.44597	0.96462	0.66499	-3.64101	-16.2495	1	28	5	-3.08621	-14.5523	6.20919	16.2441
2:235627087:236619385	361	2	235627087	236619385	0.992298	7.4195e-05	-0.32959	-0.32507	-0.58433	-0.89444	0.89222	0.82256	-0.92612	-0.63227	-0.56656	-0.16232	NA	-0.21239	-1.2492	1.2809	1.1466	-0.68784	2.0953	0.74171	0.559	0.74513	0.37109	0.37228	0.41076	0.35439	0.52721	0.57101	0.87105	NA	0.8318	0.37228	0.20024	0.25156	0.49156	0.036146	-17.3266	-12.0331	6	5	2	-16.607	-11.4208	18.8957	8.63074
2:236619713:238209382	362	2	236619713	238209382	1.58967	0.00017406	0.39843	-0.51448	0.058692	-0.7138	-0.53218	0.29644	0.51506	-0.26033	-0.48688	-0.38139	NA	-0.68389	0.1679	-0.44648	0.73213	-0.71579	0.77851	0.69032	0.9532	0.60692	0.47535	0.5946	0.76689	0.60651	0.79461	0.62634	0.70292	NA	0.49404	0.5946	0.65525	0.46409	0.47412	0.43627	-13.2612	-6.85615	1	21	3	-9.63054	-5.37072	13.6864	3.70573
2:238209871:239122917	363	2	238209871	239122917	0.913046	0.00012414	0.84165	-1.1199	-0.17897	-0.75598	-0.36893	0.16323	-0.73263	0.38783	-0.32353	-0.57255	NA	0.38633	-0.09955	-2.2593	-0.50585	0.39284	-0.62083	0.39998	0.85796	0.26275	0.44966	0.71218	0.87033	0.46379	0.69814	0.74629	0.56695	NA	0.69925	0.71218	0.023862	0.61297	0.69444	0.53471	-6.21029	10.6588	3	23	7	0.251415	15.6257	1.0351	-9.47021
2:239123082:239801883	364	2	239123082	239801883	0.678801	2.8875e-05	0.54782	0.25367	0.19014	-0.069118	0.75718	0.63244	-0.17224	0.10133	-0.20834	0.14075	NA	-0.99738	-0.18769	-1.6369	-0.79896	0.086999	0.012066	0.58382	0.8492	0.79975	0.9449	0.44894	0.5271	0.86325	0.91929	0.83496	0.88807	NA	0.31858	0.44894	0.10165	0.42431	0.93067	0.99037	9.16413	13.3047	4	0	0	-10.3907	10.4574	-7.46263	-9.87261
2:239832097:240325991	365	2	239832097	240325991	0.493894	-1.4072e-06	0.31185	-0.27332	0.39393	0.21608	0.49952	-0.066702	-0.28758	-0.70284	-0.43607	-0.26284	NA	-0.21184	0.15863	-0.71341	1.027	-0.64925	-0.043238	0.75515	0.69363	0.78461	0.82893	0.61742	0.94682	0.77367	0.48216	0.66279	0.79267	NA	0.83223	0.61742	0.47559	0.3044	0.51617	0.96551	-13.3411	-6.81465	1	21	3	-9.92095	-4.9398	14.134	3.30755
2:240327154:240961852	366	2	240327154	240961852	0.634698	7.1776e-05	-0.037018	-0.36141	-0.29595	-0.83871	-0.79914	-0.12625	-0.74154	-1.1385	-0.88062	-0.9811	NA	0.20485	0.25192	0.2522	-0.89129	-0.82459	-0.88383	0.97047	0.76727	0.71779	0.40163	0.42421	0.89953	0.45837	0.2549	0.37852	0.32654	NA	0.83769	0.42421	0.80089	0.37277	0.4096	0.37679	9.54812	-5.31333	1	0	0	-2.09679	-11.6732	-8.33876	6.79137
2:240962194:241907076	367	2	240962194	241907076	0.944882	0.00013552	0.40451	-1.3277	-0.41321	-0.87017	0.87997	0.23035	-0.33881	0.97101	0.66287	-0.46723	NA	0.64524	-0.28813	-0.87201	0.092837	-0.4395	0.29621	0.68584	0.67945	0.18429	0.38421	0.37888	0.81782	0.73475	0.33155	0.50742	0.64034	NA	0.51877	0.37888	0.3832	0.92603	0.6603	0.76707	-14.4704	11.6445	3	13	3	-13.6837	10.1242	16.4671	-10.3043
2:241909927:243185680	368	2	241909927	243185680	1.27575	7.4816e-05	-0.43957	-0.71384	-0.43119	-0.1605	0.47034	-0.27534	0.067316	-0.073249	-0.029622	-0.35605	NA	-0.65712	-1.5713	-0.47343	1.3369	0.60761	1.5169	0.66025	0.66633	0.47533	0.87249	0.63811	0.78305	0.94633	0.94161	0.97637	0.7218	NA	0.5111	0.63811	0.63591	0.18127	0.54345	0.1293	-16.124	-3.57921	1	8	2	-17.042	-4.01283	15.5687	6.74025
3:60197:1128944	369	3	60197	1128944	1.06875	0.00010396	0.012205	-0.69038	-0.62018	-0.29677	-0.21302	0.76053	-0.25648	-0.21604	-0.28092	-0.3383	0.54812	0.52444	-0.52	0.3991	-1.4664	-0.52604	0.52426	0.99026	0.53514	0.48996	0.76664	0.83131	0.44694	0.79758	0.82896	0.77877	0.73513	0.58361	0.59997	0.83131	0.68982	0.14254	0.59886	0.6001	3.62366	2.56468	3	0	0	3.39139	2.9805	-4.79812	-8.75431
3:1129028:1527748	370	3	1129028	1527748	0.39872	0.00010287	0.35352	-0.60544	-0.96334	-0.82606	0.066165	-0.30032	0.74145	-0.38209	0.006637	0.10431	-0.34165	-0.78898	-0.033944	-0.52596	0.90502	0.084572	0.52637	0.7237	0.33538	0.54489	0.40877	0.94725	0.76394	0.45842	0.70239	0.9947	0.91692	0.73262	0.43012	0.94725	0.59892	0.36546	0.9326	0.59863	-22.5834	-8.04127	1	3	2	-22.3702	-6.72056	13.6721	3.83186
3:1528147:2423237	371	3	1528147	2423237	0.89509	3.1753e-05	0.30088	-0.29865	-0.40754	-0.14668	-0.40876	-0.31525	0.34562	-0.22761	-0.31673	-0.73534	0.0086415	0.30896	0.30681	-0.95785	-2.2603	-0.24272	0.16444	0.7635	0.68361	0.76521	0.88338	0.68272	0.75257	0.72963	0.81995	0.75145	0.46213	0.99311	0.75735	0.68272	0.33814	0.023803	0.80822	0.86939	15.1702	9.85991	4	57	13	14.9089	9.9352	-16.799	-7.40082
3:2423999:2769230	372	3	2423999	2769230	0.345231	0.00011067	-0.015906	0.8355	0.73645	0.62002	-0.44153	0.86206	1.045	-0.077937	-0.36474	0.16611	0.32882	-0.19194	0.13078	1.5552	1.2715	0.1572	-0.34678	0.98731	0.46145	0.40343	0.53524	0.65883	0.38865	0.29601	0.93788	0.7153	0.86807	0.74229	0.84779	0.65883	0.11989	0.20354	0.87509	0.72876	-22.6012	-0.016215	1	1	1	-21.7484	0.668521	18.1552	1.48979
3:2769392:3364279	373	3	2769392	3364279	0.594887	7.4987e-05	-0.03734	-0.20354	0.44467	-0.12284	0.35046	0.053405	0.15509	-0.3562	-0.065262	-0.47546	0.080642	0.12264	-0.40069	-0.38442	-1.07	0.0058038	-0.086826	0.97021	0.65655	0.83871	0.90223	0.726	0.95741	0.87675	0.72169	0.94797	0.63446	0.93573	0.90239	0.726	0.70066	0.28462	0.99537	0.93081	-6.73437	5.26369	1	0	0	-5.68387	6.33461	4.62153	-8.8714
3:3364442:4430024	374	3	3364442	4430024	1.06558	9.9925e-05	-0.82103	-1.3588	-0.42121	-0.78562	-1.4335	-0.75409	-0.71047	-1.085	-0.92853	-1.0518	-1.0443	0.56623	-0.042787	0.26908	0.17175	-0.83518	-0.45554	0.41163	0.6736	0.1742	0.43209	0.1517	0.45079	0.47742	0.2779	0.35313	0.29289	0.29634	0.57124	0.1517	0.78787	0.86363	0.40362	0.64872	1.19132	-17.4017	1	0	0	-2.40792	-17.405	2.55137	16.0295
3:4430848:5564422	375	3	4430848	5564422	1.13357	5.6697e-05	-0.3009	-0.27063	-0.22539	-0.029825	-0.66006	-0.78735	-0.25673	-0.23259	0.13589	-0.59093	-1.1184	-0.72368	0.58516	0.025986	-2.0014	0.03942	-0.16095	0.76349	0.82168	0.78668	0.97621	0.50921	0.43108	0.79739	0.81608	0.89191	0.55457	0.26341	0.46926	0.50921	0.97927	0.045353	0.96856	0.87213	8.47376	9.2095	4	49	12	9.62805	8.56966	-14.2689	-7.95851
3:5565384:6421659	376	3	5565384	6421659	0.856275	5.0062e-05	0.45907	-0.50483	0.098049	-0.84394	0.91024	0.46524	-0.025224	-1.1431	-0.23124	0.33871	0.79984	-0.54184	-1.212	0.15928	1.2788	0.56752	0.05725	0.64618	0.92189	0.61368	0.3987	0.3627	0.64176	0.97988	0.25298	0.81713	0.73483	0.42381	0.58793	0.3627	0.87345	0.20095	0.57036	0.95435	-17.2602	-11.7912	6	5	2	-16.5924	-11.3019	18.6597	8.42609
3:6422814:7509288	377	3	6422814	7509288	1.08647	0.00017754	0.19966	-0.8071	-0.63781	1.2605	-2.2489	-1.2209	-0.14469	-1.8913	-0.9078	-0.7454	-0.47214	0.3105	-1.0922	-0.58129	-3.1069	-0.28351	0.17866	0.84175	0.5236	0.41961	0.20749	0.024516	0.22211	0.88496	0.058588	0.36399	0.45603	0.63682	0.75618	0.024516	0.56105	0.0018904	0.77678	0.85821	18.7461	4.05266	4	57	15	18.9397	9.36386	-17.7712	-2.73131
3:7509715:7991133	378	3	7509715	7991133	0.481418	0.00024196	-0.28753	0.55645	-0.23263	-0.00079885	-0.9148	-0.15831	-1.9413	-0.023595	-1.1886	-1.1131	0.58648	0.74462	-0.36742	0.77899	0.38437	-1.1574	-0.95876	0.77371	0.81605	0.5779	0.99936	0.36029	0.87421	0.052223	0.98118	0.23459	0.26566	0.55755	0.4565	0.36029	0.43598	0.7007	0.24712	0.33768	-6.05166	-10.83	1	20	5	-2.16289	-11.6811	11.0594	9.54703
3:7991981:9194649	379	3	7991981	9194649	1.20267	0.00013853	-0.090038	0.45411	-0.17941	-0.16632	-1.3511	0.68908	-0.80499	0.38742	-0.065342	0.19394	0.57621	-0.25502	-1.0604	-0.29639	-1.3834	0.55309	0.52557	0.92826	0.85761	0.64975	0.8679	0.17667	0.49077	0.42083	0.69844	0.9479	0.84623	0.56447	0.79871	0.17667	0.76693	0.16653	0.5802	0.59919	-1.77117	13.9211	3	0	0	-1.02897	10.2326	1.5331	-15.2538
3:9195331:10526438	380	3	9195331	10526438	1.33111	8.5362e-05	0.16408	0.56081	0.90518	-0.093339	0.32488	-1.1616	-1.2312	-1.3682	-1.7091	-1.6536	-0.7993	-0.17414	0.89704	1.2272	-0.24425	-0.38035	0.64657	0.86967	0.36537	0.57493	0.92563	0.74528	0.24539	0.21824	0.17126	0.087429	0.098213	0.42411	0.86176	0.74528	0.21974	0.80704	0.70369	0.51791	0.691091	-10.8466	5	0	0	0.0918308	-10.6108	7.63833	14.0698
3:10526803:11220278	381	3	10526803	11220278	0.693475	6.7251e-05	1.0533	0.99486	1.453	0.090099	-0.98599	0.086463	-0.27191	0.77489	1.3306	1.4647	1.1096	-0.60962	-0.21597	0.60038	-1.2845	-0.54004	0.42624	0.2922	0.14621	0.31981	0.92821	0.32414	0.9311	0.78569	0.4384	0.18332	0.14301	0.26719	0.54211	0.32414	0.54826	0.19898	0.58917	0.66993	-4.36918	18.6845	3	26	7	-7.29785	16.9266	4.74995	-18.1861
3:11221721:12858028	382	3	11221721	12858028	1.63631	0.00018623	-0.65337	0.3613	0.074335	-0.58984	-0.58721	-1.0185	-0.82512	-0.45911	-1.1014	-1.41	-1.3616	-0.0053095	0.086176	-1.5231	-3.1321	0.051226	0.2957	0.51352	0.94074	0.71787	0.5553	0.55706	0.30844	0.4093	0.64615	0.27071	0.15855	0.17333	0.99576	0.55706	0.12774	0.0017356	0.95915	0.76746	12.8985	0.693587	4	56	14	13.2513	-2.62953	-13.0451	1.55663
3:12859004:13523338	383	3	12859004	13523338	0.664334	6.8546e-05	-1.2598	-0.19416	-0.19686	0.024601	0.60058	-0.098972	-0.4227	-0.10058	0.11242	0.55213	0.037644	-0.61337	-0.51992	0.21387	-2.791	-0.85126	-0.080833	0.20773	0.84393	0.84605	0.98037	0.54812	0.92116	0.67251	0.91988	0.91049	0.58086	0.96997	0.53963	0.54812	0.83065	0.005255	0.39463	0.93557	9.09854	13.3908	4	0	0	9.91773	12.2076	-7.45975	-9.82057
3:13524741:14309204	384	3	13524741	14309204	0.784463	-1.5279e-05	0.25357	-0.78084	-0.23849	0.041431	-0.647	-0.28659	-0.12298	-0.29582	-0.32576	-0.60559	-0.52555	0.41867	0.78695	-0.11665	-0.6875	-0.62561	0.51017	0.79983	0.8115	0.4349	0.96695	0.51763	0.77443	0.90212	0.76737	0.74461	0.54479	0.5992	0.67546	0.51763	0.90714	0.49177	0.53157	0.60994	2.49358	6.17287	3	0	0	1.76692	-3.30333	-2.24541	3.29581
3:14309548:14816364	385	3	14309548	14816364	0.506816	5.4798e-05	-0.20349	-0.24044	-0.30649	0.067766	-0.64841	0.59076	-0.532	-0.5619	-0.18866	0.31556	0.087343	1.5186	0.08408	0.539	0.15102	-0.70174	-0.13177	0.83875	0.75923	0.80999	0.94597	0.51672	0.55468	0.59473	0.57419	0.85036	0.75234	0.9304	0.12886	0.51672	0.58989	0.87996	0.48284	0.89517	-16.6558	3.66039	1	9	3	-16.3338	4.32337	17.9213	-2.38293
3:14816745:16661587	386	3	14816745	16661587	1.84484	5.7481e-05	0.43743	-0.88375	-0.73183	0.16711	-0.71841	-0.26941	0.21473	-0.55723	0.098614	-0.082874	0.64316	1.0068	-0.24219	0.79398	-0.10727	0.41715	0.092077	0.6618	0.46427	0.37683	0.86728	0.47251	0.78761	0.82998	0.57737	0.92144	0.93395	0.52012	0.31401	0.47251	0.42721	0.91457	0.67657	0.92664	-19.0011	4.46372	1	0	0	-18.0585	5.98606	16.4632	9.72975
3:16662488:18454062	387	3	16662488	18454062	1.79157	0.00020478	-0.20584	-1.1814	-0.93221	-1.001	-1.5979	-1.6986	-0.35	-0.70343	-1.1659	-0.68187	-0.71206	1.6846	-1.0133	-1.6825	-4.8051	0.2755	-1.2019	0.83692	0.35123	0.23746	0.31684	0.11007	0.089391	0.72634	0.48178	0.24367	0.49532	0.47643	0.092067	0.11007	0.092475	1.5469e-06	0.78293	0.22942	22.3925	-13.1251	8	0	0	22.6101	-11.4162	-20.3914	14.2494
3:18457304:18886128	388	3	18457304	18886128	0.428824	4.9586e-05	-0.78665	1.0004	0.041545	0.39947	-1.4955	-0.49766	0.6624	-0.28156	-0.7109	-0.74155	-0.61305	-1.163	0.68529	-0.095928	-2.473	-0.98035	-0.78183	0.43149	0.96686	0.31712	0.68955	0.13478	0.61872	0.50771	0.77828	0.47714	0.45836	0.53984	0.24484	0.13478	0.92358	0.0134	0.32691	0.43431	9.54602	5.77211	4	49	12	10.1423	6.94772	-14.3525	-5.41758
3:18886158:20752492	389	3	18886158	20752492	1.86633	6.7487e-05	0.2275	0.080541	0.29247	-0.26604	-0.094486	0.33038	0.17271	-1.2429	-0.83343	-0.58589	-0.19481	-0.32756	-0.23597	-1.1377	-2.8076	0.74345	-0.0096786	0.82004	0.76993	0.93581	0.79021	0.92472	0.74111	0.86288	0.2139	0.4046	0.55795	0.84554	0.74324	0.92472	0.25524	0.0049915	0.45721	0.99228	18.4455	4.73556	4	57	15	18.397	9.80199	-18.1008	-5.93509
3:20753368:21522703	390	3	20753368	21522703	0.769335	0.00011408	0.13398	-0.74002	-0.56579	-1.1229	0.91034	-0.26261	0.60236	0.52817	0.91282	0.8551	0.15477	0.35228	0.30756	0.19128	0.038655	-0.24439	-0.47872	0.89342	0.57154	0.45929	0.26149	0.36264	0.79285	0.54693	0.59738	0.36134	0.3925	0.877	0.72463	0.36264	0.8483	0.96917	0.80693	0.63214	-10.893	15.426	3	0	0	-9.22738	14.9449	9.6746	-9.53394
3:21523116:22102707	391	3	21523116	22102707	0.579591	0.00020608	0.82558	-0.53138	-1.5708	-1.0623	-1.4648	-2.2773	0.086382	-1.1897	-0.95362	-0.63522	-1.2235	-0.27078	0.40154	1.4919	-1.5868	-0.061053	-0.71569	0.40905	0.11624	0.59515	0.28811	0.14298	0.022769	0.93116	0.23416	0.34028	0.52528	0.22115	0.78656	0.14298	0.13573	0.11255	0.95132	0.47418	13.7055	-4.62135	1	0	0	13.2507	-5.71111	-8.28957	9.06262
3:22103146:23122359	392	3	22103146	23122359	1.01921	4.6178e-05	-0.054835	-0.28458	-0.46564	-0.83711	-0.30835	-0.073054	-0.43255	0.10697	0.082071	-0.30029	0.051305	0.36795	0.38238	1.0402	0.010981	0.50608	-0.42129	0.95627	0.64147	0.77597	0.40253	0.75782	0.94176	0.66534	0.91481	0.93459	0.76395	0.95908	0.71291	0.75782	0.29824	0.99124	0.6128	0.67354	-6.16682	-10.9815	1	20	5	-3.89367	-8.1409	10.7108	7.71133
3:23123318:23802647	393	3	23123318	23802647	0.679329	8.8481e-05	-0.075413	0.254	0.29107	0.7057	-0.42531	0.35517	-0.50779	0.81417	1.0546	0.59363	0.4645	-0.41713	-1.1476	1.3267	-2.6651	0.13381	0.26562	0.93989	0.771	0.79949	0.48037	0.67061	0.72246	0.6116	0.41555	0.29159	0.55276	0.64229	0.67658	0.67061	0.18461	0.0076959	0.89355	0.79053	-2.46191	16.9707	3	26	7	-5.2975	19.2783	0.49879	-18.9457
3:23803541:25459497	394	3	23803541	25459497	1.65596	0.00036639	-0.14924	-0.99762	-1.5817	-2.1536	-1.216	-1.2379	-0.35036	-0.080921	1.2984	0.76218	0.1581	-0.15904	-2.7896	1.0164	-2.0514	0.28753	-0.06154	0.88137	0.11371	0.31846	0.03127	0.22397	0.21577	0.72607	0.9355	0.19415	0.44595	0.87438	0.87364	0.22397	0.30943	0.04023	0.77371	0.95093	-0.809501	18.4418	3	0	0	-4.77521	19.721	0.618254	-18.8721
3:25460109:26392563	395	3	25460109	26392563	0.932454	7.1316e-05	-0.49708	-0.97433	-1.6275	-1.6747	-0.44668	-0.0058565	-0.4034	-1.1593	-0.9803	-0.23304	0.86066	0.20709	0.093841	0.18351	-1.0127	0.61667	-0.68332	0.61913	0.10362	0.32989	0.094002	0.6551	0.99533	0.68666	0.24633	0.32694	0.81573	0.38943	0.83594	0.6551	0.8544	0.31118	0.53745	0.49441	-1.46174	1.5934	1	0	0	-2.04375	-1.38323	-4.65348	-7.55201
3:26393305:27606695	396	3	26393305	27606695	1.21339	0.00011157	-0.23549	-0.012175	-0.21567	-0.91644	0.57905	-0.76398	-1.086	-1.5901	-0.67279	0.57437	0.13186	1.3084	-0.016359	0.79182	0.96252	0.24968	0.80389	0.81383	0.82925	0.99029	0.35944	0.56256	0.44488	0.27748	0.11182	0.50108	0.56572	0.89509	0.19073	0.56256	0.42847	0.33579	0.80283	0.42146	-13.5698	-6.90739	1	0	0	-15.8666	-7.54889	16.9969	9.4576
3:27609447:29409547	397	3	27609447	29409547	1.8001	0.00016005	-0.67459	-0.31849	0.02442	-0.88265	-1.0745	0.10447	0.1512	0.1572	0.059668	-0.16767	0.70698	0.28723	-0.57795	1.181	-2.0484	-0.82671	0.18118	0.49994	0.98052	0.75011	0.37743	0.2826	0.9168	0.87982	0.87509	0.95242	0.86684	0.47958	0.77394	0.2826	0.23759	0.040517	0.4084	0.85622	3.69646	2.59406	3	0	0	3.34404	3.01181	-1.6561	-17.8406
3:29409589:30716602	398	3	29409589	30716602	1.30701	7.7901e-05	-0.23388	0.18535	0.020334	-0.91552	0.096422	-0.23507	0.85015	-0.84062	-0.79922	-0.30355	0.028434	-0.58141	-0.68675	-0.59222	-1.4014	-0.62667	0.78483	0.81508	0.98378	0.85295	0.35992	0.92319	0.81415	0.39524	0.40056	0.42416	0.76147	0.97732	0.56097	0.92319	0.55371	0.16109	0.53088	0.43255	5.44735	-3.39649	1	42	10	2.55351	0.969965	-5.83711	0.00567185
3:30717661:31720982	399	3	30717661	31720982	1.00332	6.0717e-05	-0.32782	-0.021056	0.11693	-0.028702	-0.89413	0.29389	-0.050231	-0.19481	-0.513	-0.089372	0.67628	1.1601	-0.070144	-0.40452	-0.41454	-0.30665	0.28955	0.74305	0.90692	0.9832	0.9771	0.37125	0.76884	0.95994	0.84555	0.60795	0.92879	0.49886	0.24601	0.37125	0.68583	0.67848	0.75911	0.77216	-12.4636	3.45338	1	9	3	-14.7296	3.60962	13.2268	-3.69899
3:31721774:33011510	400	3	31721774	33011510	1.28974	3.9987e-05	-0.39451	-0.32379	-0.4169	-0.36326	0.19289	-0.83075	0.18269	-0.16006	-0.28053	0.030924	-0.18168	-0.36389	-0.35972	0.16091	1.4237	-0.24506	-0.062402	0.6932	0.67675	0.7461	0.71641	0.84705	0.40611	0.85504	0.87284	0.77907	0.97533	0.85584	0.71594	0.84705	0.87216	0.15455	0.80641	0.95024	-18.369	-6.04776	1	5	2	-18.6081	-6.60274	17.9757	4.71056
3:33012981:33986974	401	3	33012981	33986974	0.973993	5.0773e-05	-0.26077	-1.0125	0.17444	-1.2093	-0.0044503	0.52213	-0.66346	-0.23566	-0.50581	-0.25071	0.83412	-0.26851	-0.97579	1.2026	-1.377	0.030991	0.73825	0.79427	0.86152	0.31129	0.22653	0.99645	0.60158	0.50703	0.81369	0.61299	0.80204	0.40422	0.78831	0.99645	0.22911	0.1685	0.97528	0.46036	3.69551	2.53644	3	41	10	3.36035	2.90725	-4.15497	-2.06657
3:33988115:35241960	402	3	33988115	35241960	1.25385	0.00013353	0.60562	-1.6576	-1.5006	-0.74696	-1.2902	0.2453	-1.89	-2.1173	-1.9169	-0.78526	4.1777e-06	0.17876	-0.54268	-1.3868	-3.7022	-0.40128	0.62043	0.54477	0.13345	0.097392	0.45509	0.197	0.80622	0.058757	0.034238	0.055253	0.4323	1	0.85813	0.197	0.1655	0.00021372	0.68821	0.53498	20.7193	-2.31979	1	62	14	22.4482	-4.38468	-21.1556	3.27677
3:35243764:36481385	403	3	35243764	36481385	1.23762	0.0002138	-0.49885	-2.6923	-1.7607	-1.7246	-0.71146	-0.21603	-1.1353	-1.9056	-1.8767	-1.1502	0.049412	-0.089909	0.65806	0.65449	-3.1959	0.7477	0.016266	0.61789	0.078295	0.0070972	0.084602	0.4768	0.82897	0.25627	0.056704	0.060561	0.25007	0.96059	0.92836	0.4768	0.51279	0.0013938	0.45464	0.98702	17.416	-13.6747	7	44	11	17.8154	-13.8045	-15.132	14.3284
3:36484375:38078255	404	3	36484375	38078255	1.59388	9.6565e-05	0.91449	0.64151	0.15704	0.016705	-0.49545	0.26898	-0.14171	-0.44145	-0.09221	-0.27779	0.78613	-1.0053	-0.24459	1.4087	2.282	0.78869	2.186	0.36046	0.87522	0.52119	0.98667	0.62029	0.78795	0.88731	0.65889	0.92653	0.78118	0.43179	0.31475	0.62029	0.15892	0.022487	0.43029	0.028816	-19.6979	-10.9325	6	4	2	-18.2579	-9.61425	22.2164	6.05694
3:38080101:38723967	405	3	38080101	38723967	0.643866	6.0542e-05	-0.018611	-0.55	1.1182	0.30738	-1.0483	-0.87195	-0.43109	0.30028	-0.41326	-0.77229	-0.68814	0.47109	1.69	-0.386	-0.1438	-0.54603	0.8835	0.98515	0.26346	0.58232	0.75855	0.29451	0.38323	0.6664	0.76397	0.67942	0.43995	0.49137	0.63758	0.29451	0.6995	0.88566	0.58504	0.37696	2.45229	6.17576	3	0	0	1.71964	-3.36328	-2.28479	3.33962
3:38724849:40649760	406	3	38724849	40649760	1.92491	3.7583e-05	0.12856	-0.51814	-0.16453	-0.57667	-0.22684	-0.11024	-0.99817	-0.36204	-0.45307	0.23792	0.46331	-0.55243	-0.43683	-0.55958	-0.11314	-0.22462	0.11496	0.8977	0.86932	0.60436	0.56416	0.82055	0.91222	0.3182	0.71732	0.6505	0.81194	0.64314	0.58065	0.82055	0.57577	0.90992	0.82227	0.90847	-6.3815	-0.600614	1	25	6	-7.90597	-2.43637	8.28863	2.20218
3:40660283:42184173	407	3	40660283	42184173	1.52389	0.00012401	-0.055226	-0.30367	-0.41302	0.49843	-1.2763	-0.16807	0.17632	-0.21372	-0.36703	-0.59648	-0.43636	-0.29712	1.2362	-1.0381	-1.3077	-0.71635	0.3276	0.95596	0.67959	0.76138	0.61818	0.20184	0.86652	0.86005	0.83077	0.7136	0.55085	0.66257	0.76637	0.20184	0.29925	0.19097	0.47378	0.74321	2.42908	6.25568	3	0	0	5.26179	11.6107	-2.27295	3.31124
3:42184361:45162316	408	3	42184361	45162316	2.97796	8.1122e-05	-0.38131	-1.3886	-1.2296	-0.98457	-1.7472	-1.541	-0.33132	-0.92743	-0.87885	-1.5078	-0.88683	0.16441	-0.40653	-2.4763	-2.4127	-0.073539	0.21478	0.70297	0.21884	0.16495	0.32484	0.080605	0.12332	0.7404	0.3537	0.37948	0.1316	0.37517	0.86941	0.080605	0.013276	0.015837	0.94138	0.82994	21.0536	-4.67435	1	58	14	21.5149	-7.76439	-21.4051	8.0451
3:45165430:46657162	409	3	45165430	46657162	1.49173	2.8882e-05	0.61417	0.71621	0.48642	-0.87182	0.49336	-0.36589	-0.074844	0.18918	-0.16136	0.0079473	-0.62279	-0.60558	-0.19086	0.37712	-0.58331	0.61631	0.73183	0.53911	0.62667	0.47386	0.38331	0.62176	0.71445	0.94034	0.84995	0.87181	0.99366	0.53342	0.54479	0.62176	0.70608	0.55968	0.53769	0.46427	-6.89389	5.11362	1	0	0	-5.66289	6.13448	2.15083	-1.94149
3:46657428:48525955	410	3	46657428	48525955	1.86853	0.00017727	-0.17447	-3.085	-2.2746	-1.3138	-1.6263	-1.5477	-0.53517	-2.3587	-1.2572	-0.49787	-0.019955	0.53748	-2.2538	0.85118	3.5693	-0.22936	2.0558	0.8615	0.022932	0.0020356	0.1889	0.10389	0.1217	0.59253	0.01834	0.20868	0.61858	0.98408	0.59094	0.10389	0.39467	0.00035787	0.81859	0.039799	-15.2353	-16.624	11	5	2	-17.6785	-15.0073	19.8765	13.3046
3:48531227:52214640	411	3	48531227	52214640	3.68341	0.00050412	1.1493	-3.6401	-2.4075	-2.8175	-0.59121	-2.8744	-1.2992	-3.5937	-2.2759	-1.5223	-1.7315	0.78205	-3.3202	-1.6771	0.63221	1.4621	0.80872	0.25043	0.01606	0.00027252	0.0048405	0.55438	0.0040475	0.19387	0.00032604	0.022855	0.12795	0.083366	0.43419	0.55438	0.093516	0.52725	0.1437	0.41868	8.81812	-13.6147	1	44	11	9.66859	-16.1689	-8.23021	14.4696
3:52215002:54078568	412	3	52215002	54078568	1.86357	0.00028818	0.11153	-2.077	-2.3606	-0.53759	-2.0897	-2.9735	-1.4518	-2.3831	-3.2474	-3.9589	-2.2937	-1.3729	0.66235	-2.3242	-4.7544	-0.81811	-0.98721	0.9112	0.018244	0.037803	0.59086	0.036641	0.0029442	0.14655	0.017167	0.0011645	7.5304e-05	0.02181	0.16979	0.036641	0.020117	1.9902e-06	0.4133	0.32354	22.2557	-13.0761	8	44	11	22.3755	-11.1944	-20.9143	12.5909
3:54080241:55731145	413	3	54080241	55731145	1.6509	0.00013843	-0.19637	0.128	-0.18998	0.065187	-0.28106	0.3367	-0.11893	-0.49964	-0.19619	0.13487	0.44178	-0.88537	-0.29677	-0.54237	-4.427	-0.047963	0.72781	0.84432	0.84932	0.89815	0.94802	0.77866	0.73634	0.90533	0.61733	0.84446	0.89272	0.65865	0.37596	0.77866	0.58756	9.5574e-06	0.96175	0.46673	20.8551	6.35839	4	57	15	20.5018	5.72794	-21.2217	-2.82285
3:55733390:58063819	414	3	55733390	58063819	2.33043	0.00016737	0.2826	0.28713	-0.32311	-0.243	-0.69842	-0.39601	1.1309	-0.35047	-0.73352	-0.53223	-0.16208	-0.02536	0.76222	0.056557	-1.3175	0.011788	-0.37989	0.77748	0.74661	0.77401	0.80801	0.48491	0.6921	0.2581	0.72599	0.46324	0.59457	0.87124	0.97977	0.48491	0.9549	0.18766	0.9906	0.70403	12.5385	0.952636	4	0	0	9.29898	6.66283	-12.8681	1.41312
3:58067795:58700675	415	3	58067795	58700675	0.63288	3.3528e-05	0.73974	-0.89465	-0.60273	-0.42613	-1.7444	0.23674	-0.26398	-0.64118	-0.8195	-1.2497	0.60214	-0.02986	0.034477	-0.3977	0.33254	0.59893	0.0026278	0.45946	0.54669	0.37097	0.67002	0.081087	0.81286	0.7918	0.52141	0.4125	0.21142	0.54708	0.97618	0.081087	0.69085	0.73948	0.54922	0.9979	0.800262	-17.7984	1	28	5	-0.431437	-17.445	4.15197	17.4856
3:58700802:60347135	416	3	58700802	60347135	1.64633	3.8979e-05	0.50144	-0.41488	-0.1724	-0.14559	-0.03721	-0.35856	-0.17686	-0.86949	-1.0131	-0.84897	-0.028703	0.68767	-0.35384	0.42869	0.019726	0.14716	-0.66765	0.61606	0.86312	0.67823	0.88425	0.97032	0.71992	0.85962	0.38458	0.311	0.3959	0.9771	0.49166	0.97032	0.66815	0.98426	0.883	0.50436	3.93827	-14.6553	5	43	8	3.46767	-15.1181	-0.262017	14.2758
3:60347701:61277928	417	3	60347701	61277928	0.930227	7.5493e-05	-0.6441	-1.1856	-0.22306	-0.14967	-1.0447	-0.57224	0.56671	-0.86743	-0.70405	-0.10874	-0.13445	0.52633	0.6655	-0.47026	-0.76922	0.65479	-0.13185	0.51951	0.82349	0.23579	0.88103	0.29616	0.56716	0.57091	0.38571	0.4814	0.91341	0.89305	0.59866	0.29616	0.63817	0.44176	0.51261	0.8951	-2.67527	-2.21859	1	0	0	1.07608	-4.06692	0.890894	12.7618
3:61279726:62881664	418	3	61279726	62881664	1.60194	5.3165e-05	0.037217	0.3439	0.16637	-0.18071	-0.90212	0.10351	-0.48139	-0.96136	0.87465	0.28755	-0.056064	-0.82592	0.90307	0.33664	-2.6981	0.50638	-0.086399	0.97031	0.86786	0.73092	0.8566	0.36699	0.91756	0.63024	0.33637	0.38176	0.77369	0.95529	0.40885	0.36699	0.73639	0.0069739	0.61259	0.93115	8.42506	8.7919	4	49	12	9.13464	6.44032	-10.9555	-4.37324
3:62882619:63504979	419	3	62882619	63504979	0.62236	7.6959e-05	0.26853	0.51856	0.83011	0.44529	0.42951	-0.062129	0.18483	0.60157	-0.031651	-1.2098	-0.062551	-0.67632	-0.95028	0.0008126	0.63828	0.27475	1.1455	0.78829	0.40648	0.60406	0.65611	0.66756	0.95046	0.85336	0.54746	0.97475	0.22636	0.95012	0.49884	0.66756	0.99935	0.52329	0.78351	0.25202	-14.3555	4.7401	1	6	3	-12.8103	5.28842	15.4906	-2.33848
3:63505191:64473972	420	3	63505191	64473972	0.968781	0.00014603	0.25686	-0.88788	0.27354	-0.046091	1.5305	-0.30535	0.14151	0.64265	-0.34435	-0.01418	0.47165	0.96567	-0.021705	-0.4936	-3.728	0.5167	0.43778	0.79729	0.78444	0.37461	0.96324	0.12589	0.7601	0.88747	0.52045	0.73058	0.98869	0.63717	0.33421	0.12589	0.62159	0.00019299	0.60537	0.66155	14.043	12.2403	4	52	13	14.1389	12.5267	-11.8601	-11.134
3:64475164:65337581	421	3	64475164	65337581	0.862417	0.00018845	0.49879	0.70743	1.9811	-0.29121	0.21127	-0.77162	-1.0399	-1.688	-2.725	-2.6831	-0.98884	0.65687	-0.89282	-0.43191	0.36744	0.77209	0.84935	0.61792	0.047575	0.4793	0.77089	0.83268	0.44034	0.29837	0.091418	0.0064296	0.0072934	0.32274	0.51127	0.83268	0.66581	0.71329	0.44006	0.39568	-2.16927	-14.3156	1	0	0	-6.02163	-13.9063	7.66599	14.0446
3:65340365:66169323	422	3	65340365	66169323	0.828958	0.00015455	0.1928	-2.0691	-1.8003	-1.1293	0.63414	-1.8357	0.1115	-2.481	-2.6468	-1.0575	-1.9965	-0.56123	0.98837	-1.4884	-2.2291	0.81946	-0.5152	0.84712	0.07181	0.038533	0.25878	0.52599	0.066403	0.91122	0.013103	0.0081259	0.29028	0.045882	0.57464	0.52599	0.13666	0.025804	0.41252	0.60641	19.8565	-14.3506	7	44	11	20.8107	-13.7848	-18.0498	14.9969
3:66170253:67294968	423	3	66170253	67294968	1.12471	5.0718e-05	0.027931	-0.55614	-0.97316	0.096591	-0.21186	-0.67146	-0.2123	-0.23137	0.10941	0.15762	-0.25014	-0.18231	0.68976	-0.48409	-2.7964	-0.42825	0.7879	0.97772	0.33048	0.57812	0.92305	0.83222	0.50193	0.83187	0.81703	0.91288	0.87476	0.80248	0.85534	0.83222	0.62832	0.0051673	0.66847	0.43076	18.4616	11.7456	4	57	15	18.1496	3.38454	-23.1663	-5.42177
3:67299401:69197507	424	3	67299401	69197507	1.89811	0.00011173	-0.30733	-0.57221	-0.70541	-0.9306	-1.0043	-1.9914	-0.31849	-1.7838	-0.88379	-0.90319	-1.1457	0.61905	-0.55331	-0.86235	-0.74463	-0.51238	0.80207	0.75859	0.48055	0.56718	0.35206	0.31524	0.046433	0.75011	0.074457	0.37681	0.36643	0.25191	0.53589	0.31524	0.38849	0.4565	0.60838	0.42251	13.1185	-12.6575	1	44	11	13.435	-15.2145	-11.0361	15.1766
3:69205190:70288126	425	3	69205190	70288126	1.08294	0.0001271	-0.07114	-0.89864	0.21706	-0.11195	-1.4899	-1.3812	0.023941	-1.7246	-0.56332	0.63502	-1.3153	-0.39603	-0.45641	0.89213	1.7954	1.0892	-1.4849	0.94329	0.82816	0.36884	0.91086	0.13626	0.16722	0.9809	0.084604	0.57322	0.52541	0.1884	0.69208	0.13626	0.37232	0.072591	0.27609	0.13756	3.20989	-17.8152	1	0	0	-15.6039	-12.3968	3.17358	17.6395
3:70289919:71418327	426	3	70289919	71418327	1.12841	0.00027326	0.57374	-1.9352	-1.7335	-1.2939	-0.44678	-0.4613	-0.52286	0.65673	1.231	-0.2331	-0.96812	1.1576	2.344	-1.3661	-4.7561	0.23773	-1.4116	0.56614	0.083005	0.05296	0.1957	0.65503	0.64459	0.60107	0.51136	0.21833	0.81568	0.33298	0.24703	0.65503	0.17191	1.974e-06	0.81209	0.15806	19.013	-10.8112	8	0	0	18.6297	-11.0027	-25.1675	-0.835192
3:71421152:73238935	427	3	71421152	73238935	1.81778	0.00021071	-0.32152	-0.50093	-0.20367	-0.31744	-1.452	-0.15843	-0.029825	-0.072684	-0.42819	-0.89754	-0.20502	-0.45649	1.1942	1.3362	-3.988	-0.092388	0.11662	0.74782	0.83861	0.61642	0.75091	0.14651	0.87412	0.97621	0.94206	0.66851	0.36943	0.83756	0.64804	0.14651	0.18148	6.6631e-05	0.92639	0.90716	19.5855	1.45185	4	61	15	21.3199	-0.16656	-22.091	-1.00262
3:73239448:75376291	428	3	73239448	75376291	2.13684	0.00010451	0.26159	-0.18151	-0.65241	0.088662	0.63401	-0.34941	0.040445	0.11953	0.16809	-0.22127	-0.62296	-1.193	0.24067	-0.09001	-0.16331	-0.75262	-0.0055278	0.79364	0.51414	0.85597	0.92935	0.52607	0.72678	0.96774	0.90486	0.86651	0.82488	0.53331	0.23289	0.52607	0.92828	0.87028	0.45168	0.99559	-8.85644	2.62204	1	0	0	-8.24656	2.20372	10.2275	0.0863444
3:75377075:76854466	429	3	75377075	76854466	1.47739	4.6804e-05	-0.83658	0.75051	0.59491	0.98417	0.19309	0.97862	0.28576	0.74335	0.49581	0.089539	0.033729	0.80315	-0.23887	0.85405	1.1077	0.5622	0.32339	0.40283	0.5519	0.45295	0.32503	0.84689	0.32777	0.77506	0.45727	0.62003	0.92865	0.97309	0.42189	0.84689	0.39308	0.26799	0.57398	0.7464	-22.7169	0.200336	1	1	1	-21.7627	0.865466	19.7249	-1.48129
3:76855676:77507524	430	3	76855676	77507524	0.651848	6.5429e-05	0.029389	0.60838	0.31854	-0.13088	-0.74532	-0.57353	-0.27907	-0.14649	-0.15221	0.25634	-0.055939	0.34221	-1.0396	-0.17817	-1.543	-0.073806	-0.38821	0.97655	0.75008	0.54294	0.89587	0.45608	0.56628	0.78019	0.88354	0.87902	0.79769	0.95539	0.73219	0.45608	0.85859	0.12283	0.94116	0.69786	-5.29981	7.11064	1	0	0	5.01308	4.2403	5.01625	-11.0567
3:77508835:79022673	431	3	77508835	79022673	1.51384	0.00018374	-0.19756	-1.0859	-0.33803	-0.34269	-1.0882	0.59106	0.077612	0.0082672	-0.75001	-0.85296	1.5824	-0.18315	-0.10725	1.1082	-2.2981	0.80442	0.096826	0.84339	0.73534	0.27753	0.73183	0.27652	0.55448	0.93814	0.9934	0.45325	0.39368	0.11355	0.85468	0.27652	0.26779	0.021557	0.42115	0.92286	7.49394	6.88638	4	49	12	7.12597	6.75677	-10.7499	-4.33195
3:79024541:81187867	432	3	79024541	81187867	2.16333	0.00011167	-0.54232	-0.32268	-0.056801	-0.53295	-0.13335	0.025706	-0.41534	-1.4149	-0.23309	0.21857	0.36569	-0.067248	-1.1899	2.0028	1.0461	0.6317	0.60425	0.5876	0.9547	0.74694	0.59407	0.89392	0.97949	0.67789	0.1571	0.81569	0.82698	0.7146	0.94638	0.89392	0.045201	0.29553	0.52758	0.54568	-13.9422	-4.40124	1	5	2	-16.6039	-11.4111	18.8657	8.64414
3:81190039:82446513	433	3	81190039	82446513	1.25647	0.00024416	-0.22269	-0.60556	0.33162	-0.46828	1.0374	0.45656	0.35917	1.0994	1.8934	1.3298	1.2048	1.5721	0.77289	1.4928	-3.7647	-0.75754	1.1924	0.82378	0.74017	0.54481	0.63959	0.29955	0.64799	0.71947	0.27161	0.058303	0.18358	0.22827	0.11592	0.29955	0.13548	0.00016674	0.44872	0.23312	-2.06514	19.8681	3	26	7	-5.88596	18.7072	0.734686	-18.7771
3:82446746:83946780	434	3	82446746	83946780	1.50003	0.00016802	-0.14289	0.058238	0.42701	-0.65892	-0.91188	-0.22717	-0.46671	-0.20722	1.135	1.0178	1.0364	-0.1121	-1.622	1.2988	-1.8291	0.6689	0.33434	0.88638	0.66937	0.95356	0.50995	0.36183	0.82029	0.64071	0.83584	0.25637	0.30877	0.30002	0.91074	0.36183	0.19401	0.067386	0.50356	0.73812	-0.850159	18.5656	3	26	7	-5.34992	19.2202	0.585759	-18.8751
3:83947451:85090935	435	3	83947451	85090935	1.14348	0.00017511	-0.7848	0.15637	1.25	-0.34509	-2.8066	-0.3444	0.056913	-0.48196	0.38777	0.41962	-0.33839	0.2901	-1.2029	1.2467	0.89802	0.44169	1.4768	0.43257	0.21131	0.87574	0.73003	0.0050065	0.73054	0.95461	0.62984	0.69819	0.67476	0.73507	0.77174	0.0050065	0.21252	0.36917	0.65872	0.13973	-17.0478	3.26189	1	0	0	-11.4265	-10.6534	8.31961	-2.4895
3:85093629:86734415	436	3	85093629	86734415	1.64079	0.00018888	-1.1635	-1.233	-0.28696	-0.69887	-1.6965	0.475	0.08581	-0.26409	0.39202	0.72236	0.82479	0.68753	-0.49238	-0.79587	-2.8585	-0.57853	1.552	0.24462	0.77414	0.21758	0.48463	0.089792	0.63479	0.93162	0.79171	0.69505	0.47007	0.40949	0.49175	0.089792	0.4261	0.0042561	0.56291	0.12066	11.3705	8.98785	13	49	12	14.3797	12.6991	-12.4247	-11.286
3:86736368:87407921	437	3	86736368	87407921	0.671553	4.2237e-05	-0.82854	-0.3279	-0.011477	0.42368	0.41159	0.015297	-0.28818	0.55165	0.82519	0.73562	-0.29423	-0.020754	-0.016581	-1.2821	1.0248	0.35567	0.4087	0.40737	0.99084	0.74299	0.6718	0.68064	0.98779	0.77321	0.58119	0.40926	0.46196	0.76858	0.98344	0.68064	0.1998	0.30548	0.72209	0.68276	-11.5688	11.5013	3	19	4	-10.9235	9.99654	10.9782	-14.5598
3:87408634:88725583	438	3	87408634	88725583	1.31695	0.00011008	-0.44272	-0.36678	-0.74278	0.25633	-1.339	0.090731	-0.56362	-0.17719	0.25447	0.68574	-0.15677	0.57566	-0.54947	-0.45678	-0.7598	0.84861	-0.47358	0.65797	0.45761	0.71379	0.7977	0.18057	0.92771	0.57302	0.85936	0.79914	0.49287	0.87543	0.56485	0.18057	0.64783	0.44737	0.3961	0.6358	12.3014	6.15416	4	0	0	-3.60987	13.8799	4.55796	-14.6112
3:88725754:94202010	439	3	88725754	94202010	5.47626	0.00016477	-1.6847	-1.611	-1.4312	-0.65012	-0.55269	0.075412	0.13705	-1.3267	-0.88272	0.26133	0.65375	0.48013	-1.2909	-1.848	0.37835	-0.46643	0.24477	0.092051	0.15236	0.10718	0.51562	0.58048	0.93989	0.89099	0.1846	0.37739	0.79384	0.51327	0.63113	0.58048	0.064606	0.70517	0.64091	0.80664	-3.302	0.74883	1	34	6	-4.43554	-0.531811	6.00408	2.97814
3:94202771:96056259	440	3	94202771	96056259	1.85349	2.7382e-05	0.076646	0.30989	-0.005316	0.54516	-0.079357	0.27284	-0.23149	-0.055533	-0.074638	0.31748	-0.33579	0.22655	-1.6682	-1.1445	0.54402	0.59871	0.070084	0.93891	0.99576	0.75665	0.58564	0.93675	0.78498	0.81693	0.95571	0.9405	0.75088	0.73703	0.82077	0.93675	0.25243	0.58643	0.54937	0.94413	-13.378	7.11599	1	6	3	-13.941	7.39218	15.3035	-5.39884
3:96058717:96677540	441	3	96058717	96677540	0.618823	2.7275e-05	-0.14728	-0.25323	0.40444	-0.47424	-0.43265	0.21255	0.1527	0.19147	0.17886	-0.14331	0.3401	-0.017874	-0.31881	-0.41057	0.091703	-0.56969	0.20385	0.88291	0.68589	0.80009	0.63533	0.66527	0.83168	0.87863	0.84816	0.85805	0.88604	0.73378	0.98574	0.66527	0.68139	0.92693	0.56889	0.83847	-16.3993	8.23108	1	6	3	-16.5652	8.32539	17.2751	-8.37427
3:96679063:98299365	442	3	96679063	98299365	1.6203	5.5727e-05	0.039698	-0.13019	0.44004	-0.099764	0.30288	0.59283	0.14154	-0.26386	0.16288	-0.27335	0.60201	0.45054	0.17565	1.1327	0.83016	0.011734	0.010232	0.96833	0.65991	0.89642	0.92053	0.76198	0.55329	0.88744	0.79189	0.87062	0.78458	0.54717	0.65232	0.76198	0.25734	0.40645	0.99064	0.99184	-22.5419	-0.106152	1	1	1	-21.7993	0.707111	19.7211	-1.46022
3:98300731:100591006	443	3	98300731	100591006	2.29028	5.8573e-05	0.037931	0.23603	0.1482	-0.39421	-1.1929	-0.59072	-0.26809	-0.99974	-0.95195	-0.82354	0.34594	-1.0965	1.7538	0.20637	-0.021732	-0.36033	0.30449	0.96974	0.88218	0.81341	0.69343	0.23292	0.55471	0.78863	0.31743	0.34112	0.4102	0.72939	0.27285	0.23292	0.8365	0.98266	0.7186	0.76075	-10.3682	-1.90913	1	0	0	-10.8322	-6.66469	10.9549	0.916214
3:100591848:101808006	444	3	100591848	101808006	1.21616	8.1366e-05	-0.14489	-0.62658	-0.16886	-1.5258	-0.13462	0.7704	0.1817	1.2725	1.1629	0.34411	1.8689	-0.21062	-1.2093	-0.22256	-2.3495	0.79038	1.4318	0.8848	0.86591	0.53093	0.12707	0.89292	0.44106	0.85582	0.20318	0.24488	0.73076	0.061643	0.83319	0.89292	0.82388	0.018798	0.42931	0.1522	-1.98983	19.9266	3	26	7	-5.44461	19.0873	0.577409	-18.9846
3:101808379:103025517	445	3	101808379	103025517	1.21714	2.1423e-05	0.163	-1.003	-0.49053	-1.0792	-0.45317	-1.111	0.19761	0.66911	0.31918	-0.41139	-0.36242	-0.72391	0.62612	1.4533	1.0548	-0.31171	1.7729	0.87052	0.62376	0.31585	0.28049	0.65043	0.26659	0.84335	0.50343	0.74959	0.68079	0.71704	0.46912	0.65043	0.14615	0.29153	0.75526	0.076249	-12.3216	-11.8169	1	0	0	-20.7668	-8.96005	13.5528	11.2566
3:103025715:103698105	446	3	103025715	103698105	0.67239	0.00013064	0.43118	-0.97317	-0.72416	-1.0737	-1.2653	-1.4093	-0.12451	-1.0028	-1.1132	-0.89156	-1.0503	-0.096469	-0.82961	1.0372	-0.012123	-0.39788	1.3987	0.66634	0.46897	0.33047	0.28297	0.20578	0.15874	0.90091	0.31594	0.26563	0.37263	0.29356	0.92315	0.20578	0.29964	0.99033	0.69072	0.1619	-3.28816	-16.4967	1	28	5	-0.632354	-14.0673	7.37985	17.8945
3:103700909:104579408	447	3	103700909	104579408	0.878499	2.7051e-05	0.83291	-0.88218	-0.53868	-0.29943	-1.168	-0.44697	0.02508	-0.23705	-0.92594	-0.83258	-0.28716	0.57316	0.80752	-0.18699	-1.4956	-0.8522	0.3325	0.4049	0.5901	0.37768	0.76461	0.24282	0.65489	0.97999	0.81262	0.35448	0.40508	0.77399	0.56654	0.24282	0.85167	0.13475	0.3941	0.73951	9.67775	-5.36469	1	42	10	9.81311	-7.50116	-8.77028	7.00188
3:104580063:104878270	448	3	104580063	104878270	0.298207	6.6986e-05	0.48131	0.67277	0.48593	0.053398	0.44517	-0.41371	0.42627	-1.7813	-1.0703	-0.73277	0.067941	-0.24413	-0.019383	-1.6326	-0.28638	0.55802	0.65745	0.63029	0.62702	0.50109	0.95741	0.65619	0.67909	0.66991	0.074866	0.28447	0.4637	0.94583	0.80713	0.65619	0.10256	0.77459	0.57683	0.51089	-2.24767	8.08433	3	0	0	-2.44258	8.55868	2.5754	-6.54566
3:104879008:106330349	449	3	104879008	106330349	1.45134	8.3658e-05	-0.26734	-0.49115	-1.2704	-0.073842	-1.0372	-0.1965	-0.82451	-0.3002	-0.047986	0.040584	0.19528	-0.26915	0.4416	-0.20023	1.0905	-0.12243	0.25936	0.7892	0.20395	0.62332	0.94114	0.29964	0.84422	0.40965	0.76403	0.96173	0.96763	0.84518	0.78782	0.29964	0.8413	0.27548	0.90256	0.79536	-12.5168	-11.6304	1	15	2	-13.3074	-8.18974	13.6475	10.9292
3:106332831:107729547	450	3	106332831	107729547	1.39672	0.00016001	0.35429	-0.95677	-0.99798	-0.18765	-1.4739	0.56307	0.43359	0.15903	0.28511	0.58954	1.4685	-0.73208	0.66935	2.6304	0.96788	-0.99562	-1.3151	0.72312	0.31829	0.33868	0.85115	0.1405	0.57339	0.66459	0.87365	0.77556	0.5555	0.14196	0.46412	0.1405	0.0085279	0.33311	0.31944	0.18846	-13.7353	-9.19208	1	0	0	-20.622	-9.23398	7.40368	-7.18257
3:107730020:108635884	451	3	107730020	108635884	0.905864	0.0002074	0.47744	-1.067	-0.47905	-1.1593	-0.66073	-0.34857	-0.65477	1.0861	1.996	1.6234	0.62607	0.31011	0.34207	-0.88309	-2.1468	0.042055	-0.85221	0.63305	0.63191	0.28596	0.24633	0.50879	0.72741	0.51262	0.27744	0.045932	0.1045	0.53127	0.75648	0.50879	0.37719	0.031808	0.96645	0.39409	-8.14913	18.4414	3	23	7	-4.74664	16.0865	3.03971	-16.6583
3:108636466:109961316	452	3	108636466	109961316	1.32485	2.7813e-05	-0.079362	-0.93847	-0.79164	-0.66556	0.40022	-1.3145	-0.36946	0.2969	0.49763	0.36299	-0.77867	-0.069039	0.47511	-0.48296	-1.2564	-0.014902	0.52897	0.93674	0.42857	0.348	0.50569	0.68899	0.18868	0.71179	0.76654	0.61874	0.71661	0.43617	0.94496	0.68899	0.62912	0.20896	0.98811	0.59683	9.17576	18.5991	4	0	0	13.2695	2.07787	-12.6537	-16.6805
3:109962369:111416310	453	3	109962369	111416310	1.45394	9.8174e-05	-0.52257	-1.0107	-0.62588	-0.53553	-1.2814	0.23363	-0.10379	-0.13323	0.63333	0.45003	0.8661	0.10092	-0.34182	-0.20862	0.034652	-0.59859	0.84304	0.60128	0.5314	0.31217	0.59228	0.20007	0.81527	0.91734	0.89402	0.52652	0.65269	0.38643	0.91961	0.20007	0.83475	0.97236	0.54945	0.3992	-17.2935	7.51755	1	0	0	-18.0852	9.39237	17.746	-7.92436
3:111416451:112182995	454	3	111416451	112182995	0.766544	1.2294e-05	0.47025	-0.19812	-0.094231	-0.04313	0.19132	0.042427	0.37531	0.043225	1.0881	1.0171	0.56425	-0.88738	-0.41753	-0.38046	-1.8964	0.050813	0.18363	0.63818	0.92493	0.84295	0.9656	0.84827	0.96616	0.70743	0.96552	0.27654	0.3091	0.57259	0.37487	0.84827	0.7036	0.057909	0.95947	0.8543	0.685626	14.2776	3	0	0	-9.1455	11.394	-3.85116	-14.9924
3:112183360:113323793	455	3	112183360	113323793	1.14043	3.9749e-05	-0.74715	0.49991	-0.57641	-0.15123	0.28558	-0.1488	0.3776	1.2603	0.50163	0.51535	-0.12758	0.70825	-0.42974	0.57912	1.5046	0.091429	0.61901	0.45497	0.56434	0.61714	0.8798	0.7752	0.88171	0.70573	0.20756	0.61593	0.60631	0.89848	0.47879	0.7752	0.56251	0.13243	0.92715	0.53591	-24.4597	-1.23932	1	1	1	-23.8266	1.27899	22.5288	-0.244487
3:113324119:115280312	456	3	113324119	115280312	1.95619	0.00018422	0.90823	-1.8404	-1.8814	-0.68491	-1.7404	-0.39023	0.18664	-1.3752	-0.98742	-0.94992	-0.59102	-0.1428	-0.084694	0.88928	1.6561	0.74998	0.080859	0.36376	0.059912	0.065714	0.4934	0.081787	0.69636	0.85194	0.16908	0.32344	0.34215	0.55451	0.88645	0.081787	0.37385	0.097695	0.45327	0.93555	0.741859	-17.8267	1	28	5	-0.510571	-17.3263	4.22453	17.6288
3:115282058:116450487	457	3	115282058	116450487	1.16843	3.08e-05	-0.27203	-1.1946	-1.2782	0.2835	-1.3843	-1.5495	-0.70084	-0.20649	-0.46591	-1.1615	-1.1569	0.20766	0.5359	0.51372	-3.7745	-0.04263	-0.4232	0.7856	0.2012	0.23223	0.7768	0.16625	0.12126	0.48341	0.83641	0.64128	0.24544	0.24733	0.8355	0.16625	0.60745	0.00016035	0.966	0.67215	19.5972	1.29929	4	61	15	21.2928	-0.283142	-23.1505	1.06203
3:116452274:117998840	458	3	116452274	117998840	1.54657	0.00016907	0.011717	-0.43723	-0.0054278	-0.13403	-0.62694	1.2735	-0.64722	1.1409	1.0102	0.49654	1.2696	-0.21473	-0.94129	0.044294	-3.7045	-0.32288	0.066072	0.99065	0.99567	0.66194	0.89338	0.5307	0.20285	0.51749	0.25389	0.31241	0.61951	0.20423	0.82998	0.5307	0.96467	0.00021178	0.74679	0.94732	-2.00117	19.9759	3	26	7	-5.44996	19.1244	0.667114	-18.9103
3:118000136:120520317	459	3	118000136	120520317	2.52018	0.00011433	-0.27278	-1.9752	-1.544	-0.51894	-0.98128	-0.4644	-0.35042	-0.51547	-0.27167	-0.2021	-0.39565	0.84004	0.39672	0.84868	-1.3271	0.14918	0.30364	0.78502	0.12258	0.048242	0.6038	0.32645	0.64236	0.72602	0.60622	0.78587	0.83983	0.69237	0.40088	0.32645	0.39606	0.18447	0.88141	0.7614	3.07969	-13.5416	5	0	0	2.00659	-7.11705	3.5292	10.2464
3:120521733:121335461	460	3	120521733	121335461	0.813728	4.5928e-05	-0.18858	-0.29999	0.10831	0.14127	0.0044477	0.35402	0.82506	0.096651	0.2926	0.086857	0.36917	0.51901	-0.87001	-0.68331	1.9162	0.41074	0.87555	0.85042	0.91375	0.76419	0.88766	0.99645	0.72333	0.40934	0.923	0.76983	0.93079	0.712	0.60375	0.99645	0.49441	0.055341	0.68126	0.38127	-23.4422	-2.08808	1	1	1	-21.8836	-1.36542	22.8165	-0.0256761
3:121336367:122692039	461	3	121336367	122692039	1.35567	7.976e-06	0.0039249	-1.1684	-0.82886	-0.22904	-0.59813	0.043371	-0.65855	-0.61023	-0.83458	-0.38688	1.1623	-0.49356	-0.16358	-0.37256	-0.69901	-0.080646	0.15494	0.99687	0.40719	0.24265	0.81884	0.54975	0.96541	0.51019	0.54171	0.40395	0.69885	0.24511	0.62162	0.54975	0.70947	0.48455	0.93572	0.87686	0.365379	-0.0840791	1	0	0	-6.9858	-3.94873	7.98072	4.7709
3:122693533:123196819	462	3	122693533	123196819	0.503286	6.8195e-05	-0.42801	0.1385	0.44319	-0.47497	-1.8278	0.061258	-0.28692	0.86115	0.35482	-0.035756	0.39133	-0.36812	0.22822	0.42328	-1.7327	0.41872	-0.088203	0.66864	0.65763	0.88984	0.63481	0.067579	0.95115	0.77418	0.38915	0.72272	0.97148	0.69555	0.71278	0.067579	0.67209	0.083144	0.67542	0.92972	-4.41583	14.323	3	0	0	-9.18508	18.0715	5.02256	-19.4911
3:123200440:124677278	463	3	123200440	124677278	1.47684	0.00024825	0.25663	-1.2748	-1.5907	-1.0684	-3.2134	-0.40581	0.41215	-1.5593	-1.4826	-1.4903	0.18519	-1.0536	-0.039468	-0.52333	-3.5752	-0.072504	-1.6563	0.79746	0.11169	0.20239	0.28534	0.0013118	0.68488	0.68023	0.11892	0.13817	0.13615	0.85308	0.29207	0.0013118	0.60075	0.00034997	0.9422	0.097655	19.0001	-11.0247	8	59	11	18.896	-11.2308	-18.0423	12.5142
3:124678230:125875831	464	3	124678230	125875831	1.1976	0.00012794	-1.0878	1.2481	0.97142	-0.26982	0.037312	-0.2467	-0.58679	-1.1455	-1.1851	-0.43051	-0.19949	0.67832	0.15779	-1.3431	-4.1835	-0.2758	-0.10634	0.27667	0.33134	0.21201	0.7873	0.97024	0.80514	0.55734	0.252	0.23596	0.66683	0.84188	0.49757	0.97024	0.17925	2.871e-05	0.7827	0.91531	20.8447	6.3139	4	57	15	20.5312	5.71952	-21.1672	-2.8478
3:125876862:126213162	465	3	125876862	126213162	0.3363	6.7896e-05	0.42467	-0.60091	-0.80207	-0.045896	0.58333	-1.0669	-0.51081	-1.023	-0.97638	-1.423	-0.26675	1.0021	-0.403	0.51371	-0.23931	0.63444	-1.0579	0.67108	0.42251	0.5479	0.96339	0.55967	0.28601	0.60949	0.30629	0.32888	0.15474	0.78966	0.3163	0.55967	0.60745	0.81086	0.52579	0.29009	3.97383	-14.6269	5	43	8	3.56106	-15.1189	-0.290108	14.2856
3:126213467:127471230	466	3	126213467	127471230	1.25776	0.00015472	0.14795	-0.19108	-0.17948	0.2416	-0.90586	-0.093261	-0.1152	0.82571	0.53279	-0.52071	-0.5355	0.29564	-0.094998	-0.26632	-2.7568	-0.29237	-0.83457	0.88238	0.85756	0.84846	0.80909	0.36501	0.9257	0.90829	0.40897	0.59418	0.60257	0.59231	0.76751	0.36501	0.78999	0.0058365	0.77	0.40396	7.74957	7.19601	4	49	12	7.59659	8.3922	-14.2198	-8.1004
3:127471641:130243259	467	3	127471641	130243259	2.77162	3.7583e-05	-0.019334	-0.030814	-0.036475	-0.29349	-0.48347	-0.25741	-0.020326	0.32406	0.12533	-0.40646	-0.099163	-0.3917	0.44381	-0.8419	-1.9226	0.023276	-0.11151	0.98457	0.9709	0.97542	0.76915	0.62876	0.79686	0.98378	0.74589	0.90026	0.68441	0.92101	0.69528	0.62876	0.39984	0.054525	0.98143	0.91121	8.4483	9.21839	4	49	12	9.51342	8.78859	-14.3434	-8.18283
3:130244120:131373405	468	3	130244120	131373405	1.12929	4.3956e-05	0.23681	-0.35968	1.0261	-0.15161	-1.211	0.01869	-0.3878	-0.46952	-1.0988	-0.73687	-0.63485	-0.17265	-0.89314	0.56652	-1.4389	0.70475	-0.38121	0.8128	0.30486	0.71909	0.87949	0.2259	0.98509	0.69816	0.6387	0.27186	0.4612	0.52553	0.86292	0.2259	0.57104	0.15019	0.48097	0.70305	-0.289297	-3.72075	10	36	6	-1.263	4.20116	8.1237	-2.61244
3:131373740:132115911	469	3	131373740	132115911	0.742171	8.202e-05	0.59093	0.019917	-0.09031	-0.44048	-0.32326	-0.56851	-1.1322	-1.7911	-1.298	-0.19802	-0.23872	-0.57665	-1.1835	-0.52086	2.2153	0.74143	-0.095437	0.55457	0.92804	0.98411	0.65959	0.7465	0.56969	0.25755	0.073277	0.19428	0.84303	0.81132	0.56418	0.7465	0.60246	0.026737	0.45843	0.92397	-2.31437	-14.4564	1	0	0	-16.3758	-11.7722	6.42039	16.1207
3:132117285:133128449	470	3	132117285	133128449	1.01116	5.9939e-05	-0.075382	-0.78505	-0.025235	-0.064172	-0.46842	0.28433	-0.067615	0.93821	0.68703	0.54503	0.62276	-0.53168	-0.54952	-1.2565	-1.3748	0.87728	0.70996	0.93991	0.97987	0.43242	0.94883	0.63948	0.77616	0.94609	0.34814	0.49206	0.58574	0.53344	0.59494	0.63948	0.20893	0.16919	0.38033	0.47773	10.4067	16.4313	4	50	13	8.72268	15.1351	-8.29065	-13.6251
3:133129272:134383242	471	3	133129272	134383242	1.25397	0.0001022	0.34105	0.51745	0.00051078	-0.23577	0.66392	0.89346	0.30386	-0.18067	0.37245	0.17623	1.666	0.65743	-0.091374	0.37872	0.14456	0.64171	1.2096	0.73307	0.99959	0.60484	0.81361	0.50674	0.37161	0.76123	0.85663	0.70956	0.86011	0.095704	0.5109	0.50674	0.7049	0.88506	0.52106	0.22642	-24.7667	-0.830676	1	1	1	-23.7921	2.31938	22.016	-5.08463
3:134385789:137369181	472	3	134385789	137369181	2.98339	0.00027684	-0.55521	-2.2148	-2.061	-0.96692	-2.4711	-1.0771	-0.75849	-2.789	-3.2228	-2.83	-0.25052	0.47517	-0.53646	2.0605	-3.3263	1.1328	1.5895	0.57875	0.039301	0.026773	0.33358	0.013471	0.28142	0.44816	0.0052867	0.0012695	0.0046547	0.80219	0.63466	0.013471	0.039354	0.00088007	0.25732	0.11194	17.7133	-14.0762	7	44	11	17.9426	-13.93	-14.9841	14.2639
3:137370076:138662229	473	3	137370076	138662229	1.29215	0.00018436	0.1815	0.11799	0.34654	0.058549	-3.9187	-0.0092354	-1.0075	-1.1536	-1.3248	-0.94974	-0.41037	1.2832	-0.070411	-0.29584	-1.2871	0.64344	-0.8644	0.85598	0.72894	0.90608	0.95331	8.9011e-05	0.99263	0.3137	0.24865	0.18523	0.34225	0.68153	0.19943	8.9011e-05	0.76735	0.19807	0.51994	0.38737	7.96657	6.66859	4	49	12	8.69702	6.23591	-10.7145	-4.2199
3:138665796:140275652	474	3	138665796	140275652	1.60986	0.00015022	1.2553	-0.84483	-0.74465	-0.84476	-2.013	0.72646	-0.34805	-0.70201	0.091852	0.39209	0.85618	-0.43813	-0.024662	1.4545	0.58324	-0.594	-0.05787	0.20938	0.45648	0.3982	0.39824	0.044119	0.46756	0.72781	0.48267	0.92682	0.69499	0.3919	0.66129	0.044119	0.14579	0.55973	0.55251	0.95385	-19.915	-11.2315	6	0	0	-20.5949	-9.21683	22.5207	5.75473
3:140276484:142863564	475	3	140276484	142863564	2.58708	0.00015765	-0.41354	1.1097	0.83298	-0.056556	0.048259	0.28155	-0.55212	-0.56897	-0.42187	-0.64289	0.47459	0.36189	-2.4111	0.84228	-2.5278	0.43103	0.86117	0.67921	0.40485	0.26713	0.9549	0.96151	0.77829	0.58087	0.56938	0.67312	0.5203	0.63508	0.71744	0.96151	0.39963	0.011479	0.66645	0.38914	-5.28819	7.03424	1	0	0	4.83969	4.17363	-4.4108	-2.5285
3:142864473:143494546	476	3	142864473	143494546	0.630073	0.00016923	0.48429	-1.5945	-0.51953	-0.868	-0.81337	-0.78176	-0.85794	-1.4765	-1.559	-1.5096	-0.43728	0.51174	1.1201	0.76593	-2.4154	0.26008	0.3208	0.62818	0.60339	0.11082	0.38539	0.416	0.43435	0.39093	0.13981	0.11899	0.13114	0.66191	0.60884	0.416	0.44372	0.015716	0.7948	0.74836	17.8916	-13.9514	7	44	11	17.9134	-13.8139	-15.0461	14.1932
3:143495679:145663879	477	3	143495679	145663879	2.1682	0.0001373	0.95405	-0.73903	-1.0234	-0.94189	-1.9703	-0.99926	-0.50354	-1.0713	-0.82061	-0.70928	-0.31263	-0.44004	0.7837	-0.31818	0.23365	-0.37391	-0.87581	0.34006	0.30611	0.45989	0.34625	0.048808	0.31767	0.61459	0.28404	0.41187	0.47815	0.75456	0.65991	0.048808	0.75035	0.81525	0.70847	0.38113	3.18399	-17.7939	1	28	5	1.07038	-18.8642	3.19608	17.6437
3:145664135:146722271	478	3	145664135	146722271	1.05814	3.1903e-05	0.0062152	0.11325	0.20953	-0.020527	-0.78791	-0.70974	0.0054161	-0.18402	0.35865	0.46692	-0.42143	0.62351	-0.9364	0.94351	0.33303	-0.18757	0.61334	0.99504	0.83403	0.90983	0.98362	0.43075	0.47787	0.99568	0.854	0.71985	0.64056	0.67344	0.53295	0.43075	0.34542	0.73911	0.85121	0.53965	-17.2416	3.18549	1	9	3	-16.7442	4.67996	11.5739	-1.85432
3:146722383:148316359	479	3	146722383	148316359	1.59398	0.0001084	-1.0419	-1.6741	-1.1307	-0.72065	-1.0786	-0.92438	-1.2088	-1.9393	-1.6904	-0.9263	-1.1431	-0.46122	1.5154	-0.14319	-2.4626	1.0043	-0.81416	0.29748	0.2582	0.094116	0.47112	0.28075	0.35529	0.22674	0.052463	0.090953	0.35429	0.25301	0.64464	0.28075	0.88614	0.013792	0.31521	0.41555	18.9527	-10.9727	8	59	11	18.8773	-11.2335	-17.9843	12.5264
3:148316766:149988630	480	3	148316766	149988630	1.67186	8.9011e-05	0.13124	-0.050814	-1.1729	0.0846	0.114	0.0018388	0.69362	0.1843	0.31137	-0.29323	0.61112	0.90237	0.21773	0.2584	0.20385	0.38648	1.3209	0.89559	0.24082	0.95947	0.93258	0.90924	0.99853	0.48792	0.85377	0.75552	0.76935	0.54112	0.36686	0.90924	0.7961	0.83847	0.69914	0.18653	-16.7329	-0.804365	1	0	0	-16.3127	-0.0670686	12.4418	-9.93616
3:149994553:151178708	481	3	149994553	151178708	1.18416	0.00014037	-0.49624	-1.2602	-0.83631	-0.43426	-1.1738	0.11956	-0.11762	-0.85599	-0.79457	-1.2818	0.29898	0.010518	0.27623	-1.0228	-1.8117	0.069699	-0.97281	0.61972	0.40298	0.20761	0.6641	0.24049	0.90483	0.90637	0.392	0.42686	0.19992	0.76496	0.99161	0.24049	0.3064	0.070027	0.94443	0.33065	16.132	-3.28744	1	58	14	15.913	-3.05625	-22.4756	6.30628
3:151178836:151904190	482	3	151178836	151904190	0.725354	4.0324e-05	-0.1247	-0.98268	-0.7039	0.51	-0.77148	0.17555	-0.064567	-0.15426	-0.6301	-0.35105	0.14346	-1.5684	-0.040076	-0.51053	-2.2671	-0.39855	-0.67445	0.90076	0.4815	0.32576	0.61005	0.44042	0.86065	0.94852	0.87741	0.52863	0.72555	0.88593	0.11679	0.44042	0.60968	0.023384	0.69022	0.50003	13.6701	7.38571	4	57	13	10.1962	7.22316	-16.5416	-10.5922
3:151905386:153054901	483	3	151905386	153054901	1.14952	4.3571e-05	0.76245	-1.3279	-0.80661	-0.39095	0.69409	-0.36053	-0.46577	-0.45802	-0.77114	-0.48405	-0.029604	0.18696	0.33923	-0.11174	-0.15969	0.103	0.73539	0.44579	0.41989	0.1842	0.69583	0.48763	0.71845	0.64138	0.64694	0.44063	0.62835	0.97638	0.8517	0.48763	0.91103	0.87312	0.91796	0.4621	-4.44381	2.01907	1	33	6	-4.69165	-1.85768	3.26533	2.30968
3:153056839:154181836	484	3	153056839	154181836	1.125	0.00011266	-0.71018	0.1796	0.59877	-0.5181	-0.57219	-0.88621	-1.1283	-0.81592	-0.29914	-1.1318	-0.38624	0.13873	0.27813	0.24937	-4.0331	-0.88393	1.0092	0.47759	0.54933	0.85747	0.60439	0.56719	0.3755	0.2592	0.41454	0.76483	0.25773	0.69932	0.88967	0.56719	0.80307	5.5041e-05	0.37673	0.31288	20.9898	6.28938	4	57	15	20.6581	5.49597	-21.9974	-1.23855
3:154183562:156005200	485	3	154183562	156005200	1.82164	0.00014358	-0.53164	0.48354	0.057655	-0.92608	-0.64018	-1.1423	-0.84487	-1.7943	-1.8583	-1.5704	-0.41201	-0.23645	0.28445	0.4234	-2.0352	0.60926	1.4879	0.59498	0.95402	0.62871	0.3544	0.52205	0.25334	0.39818	0.072763	0.063122	0.11633	0.68033	0.81308	0.52205	0.672	0.041828	0.54235	0.13679	7.26457	-1.43972	1	0	0	6.177	-3.06424	-8.66438	1.68551
3:156005905:157311596	486	3	156005905	157311596	1.30569	0.00011403	0.057831	-0.87272	-1.0802	-0.025802	-0.24509	-1.1211	-0.0070447	-0.47492	-0.48793	-0.63401	-1.477	0.72374	-0.81053	-0.15765	-2.4897	0.90756	-1.1511	0.95388	0.28004	0.38281	0.97941	0.80639	0.26223	0.99438	0.63485	0.6256	0.52608	0.13966	0.46923	0.80639	0.87473	0.012785	0.36411	0.24971	17.187	-1.45525	1	58	14	17.7405	-1.88109	-24.5617	5.26619
3:157312028:159272972	487	3	157312028	159272972	1.96094	8.631e-05	-0.06492	-0.21164	-0.7566	-0.60675	-0.19305	0.39127	0.19603	0.035257	0.40811	0.54434	0.44278	-0.057756	0.03086	0.13577	-1.5984	-0.09078	0.3743	0.94824	0.44929	0.83239	0.54402	0.84692	0.6956	0.84458	0.97187	0.6832	0.58621	0.65792	0.95394	0.84692	0.892	0.10995	0.92767	0.70818	1.51634	13.3592	3	27	7	1.61845	10.9754	-3.83676	-14.7962
3:159274785:161523859	488	3	159274785	161523859	2.24907	4.4431e-05	-0.2459	-0.70131	-1.2918	-0.34364	0.44771	-0.35751	0.46155	-0.85324	-0.62822	-0.10609	-0.26048	-1.137	-1.1864	0.56661	0.55468	0.63123	0.46827	0.80576	0.19643	0.48311	0.73112	0.65436	0.72071	0.6444	0.39352	0.52986	0.91551	0.79449	0.25552	0.65436	0.57098	0.57912	0.52789	0.63959	-10.4962	-5.13523	1	0	0	-7.87568	-8.76898	14.8539	7.27415
3:161524489:162065286	489	3	161524489	162065286	0.540797	7.1943e-05	-0.13266	-1.2925	-0.93977	0.29116	0.55626	-0.12624	-0.88853	-1.5243	-0.64823	-0.43759	-0.070082	-0.65655	0.21594	-1.1621	-2.3123	1.0283	1.1353	0.89446	0.34734	0.19617	0.77093	0.57803	0.89954	0.37426	0.12744	0.51684	0.66168	0.94413	0.51147	0.57803	0.2452	0.02076	0.30382	0.25624	12.7252	-9.05956	1	42	10	8.05623	-1.53889	-11.4921	3.15567
3:162067622:163250087	490	3	162067622	163250087	1.18246	0.00011968	0.3452	-1.082	-0.47829	0.40724	-0.12259	0.074729	-0.71094	-0.83435	0.17855	0.46732	1.315	1.0658	-0.12931	-0.043754	-2.1724	1.1269	1.295	0.72994	0.63244	0.27924	0.68383	0.90243	0.94043	0.47712	0.40409	0.85829	0.64027	0.18852	0.28652	0.90243	0.9651	0.029826	0.25978	0.1953	11.6169	12.2318	4	0	0	12.1324	11.9126	-8.49634	-9.14302
3:163251056:164816939	491	3	163251056	164816939	1.56588	9.7737e-05	-0.17469	-1.5119	-1.3778	-1.5887	-1.3072	0.10757	-0.24984	1.1287	1.6609	0.52084	0.98288	-0.22611	-0.034892	1.3863	0.16754	0.96807	0.53335	0.86132	0.16826	0.13056	0.11212	0.19114	0.91434	0.80271	0.25904	0.096724	0.60248	0.32567	0.82112	0.19114	0.16567	0.86694	0.33301	0.59379	-9.91135	-14.1887	12	0	0	-10.6794	16.5976	19.269	-4.92516
3:164820183:167116849	492	3	164820183	167116849	2.29667	0.00018911	0.74662	-1.8472	-1.083	-0.91702	-0.6428	-0.46734	-0.30511	-0.69508	-0.99962	-1.2268	0.23741	-0.6364	-0.55075	-0.67609	-1.5022	-0.38861	-0.33028	0.4553	0.2788	0.064724	0.35913	0.52035	0.64026	0.76029	0.48701	0.3175	0.2199	0.81234	0.52452	0.52035	0.49898	0.13305	0.69756	0.74119	16.3517	-3.61572	1	0	0	15.0203	-3.69653	-6.1889	13.2375
3:167117143:167912878	493	3	167117143	167912878	0.795735	5.1781e-05	-0.074232	-0.92428	0.13471	0.44082	-1.0053	-0.95784	-0.32737	-1.3188	-1.2989	-0.78161	-0.8494	0.34462	0.78525	1.1502	-0.87802	0.14845	-0.047534	0.94083	0.89284	0.35534	0.65934	0.31474	0.33814	0.74339	0.18723	0.19397	0.43444	0.39566	0.73038	0.31474	0.25006	0.37993	0.88199	0.96209	7.08722	-7.67416	2	46	8	6.41214	-10.2442	-0.320747	16.6782
3:167913564:170158128	494	3	167913564	170158128	2.24456	5.3556e-05	0.064663	-1.4779	-0.60571	-0.88668	-1.1457	-1.6588	-0.14192	-0.14775	-0.71207	-0.37769	-1.1059	-0.46695	-0.62047	-1.2226	-2.3718	-1.2372	1.233	0.94844	0.54471	0.13944	0.37525	0.2519	0.097166	0.88714	0.88254	0.47642	0.70566	0.26879	0.64054	0.2519	0.2215	0.017703	0.21603	0.21759	18.992	-5.72271	1	58	14	18.6765	-6.17381	-19.3493	7.01829
3:170159134:171311936	495	3	170159134	171311936	1.1528	0.00015889	0.30889	-0.74863	-0.38918	-1.1535	-0.47736	0.57865	0.98165	0.30139	0.53827	0.18684	0.29199	0.34047	-0.71569	-1.0852	-2.9443	-0.24893	-0.24734	0.7574	0.69714	0.45408	0.24869	0.63311	0.56282	0.32627	0.76312	0.59039	0.85179	0.77029	0.7335	0.63311	0.27783	0.0032363	0.80342	0.80465	14.0002	12.3144	4	52	13	14.3588	12.6578	-12.1401	-11.2522
3:171312880:172965694	496	3	171312880	172965694	1.65281	0.00010773	-0.064364	-1.1904	-1.0003	-0.91958	-0.92981	-1.0476	0.035604	-0.71498	-0.12667	0.10897	-0.99617	-0.38681	-0.336	0.49486	-1.3735	0.61017	0.53824	0.94868	0.31716	0.23388	0.35779	0.35247	0.29482	0.9716	0.47462	0.8992	0.91322	0.31917	0.6989	0.35247	0.6207	0.16961	0.54175	0.59041	15.1585	-7.30793	1	0	0	13.5849	-6.12712	-15.0158	6.19582
3:172966405:174274308	497	3	172966405	174274308	1.3079	9.7062e-05	1.052	0.79498	-0.79359	-0.044447	-0.86674	0.29718	-0.085221	-0.64283	-0.18159	0.53927	0.27406	1.1042	0.72199	0.77906	-0.24264	-0.23933	0.33906	0.29278	0.42744	0.42662	0.96455	0.38609	0.76633	0.93209	0.52033	0.8559	0.5897	0.78404	0.26949	0.38609	0.43595	0.80829	0.81085	0.73457	-16.5478	3.70988	1	9	3	-16.2531	4.26449	18.0072	-2.38087
3:174275336:175049294	498	3	174275336	175049294	0.773958	2.7513e-05	0.11152	-0.15461	-0.61952	-0.74128	-0.96197	-0.62308	-0.26399	-0.69519	-0.814	-0.96587	-0.42295	0.37768	0.36258	0.078346	-1.9436	-0.10977	-0.046084	0.91121	0.53557	0.87713	0.45852	0.33607	0.53323	0.79178	0.48693	0.41564	0.33411	0.67233	0.70567	0.33607	0.93755	0.051946	0.91259	0.96324	9.66374	-5.34891	1	42	10	9.75075	-7.59107	-8.78723	7.03621
3:175050262:176268375	499	3	175050262	176268375	1.21811	5.9365e-05	-0.32575	0.42451	0.19087	-0.10246	-0.42345	0.10349	-0.11257	-0.36454	0.8016	0.72631	0.91386	-0.051508	0.22644	0.5252	-1.7346	0.055603	0.46348	0.74461	0.84863	0.67119	0.91839	0.67197	0.91758	0.91037	0.71545	0.42279	0.46765	0.36079	0.95892	0.67197	0.59944	0.082808	0.95566	0.64302	-2.09283	19.7893	3	26	7	-5.90169	18.6756	0.676952	-18.7406
3:176269091:177530606	500	3	176269091	177530606	1.26152	7.677e-05	-0.75536	-1.5515	-1.2978	-1.0618	-0.97728	-0.28547	-0.0045471	-0.29037	-0.88966	-1.0851	-0.43136	0.80225	0.7149	-0.14805	-2.4059	-0.61588	-0.33663	0.45003	0.19436	0.12078	0.28833	0.32843	0.77529	0.99637	0.77154	0.37365	0.27787	0.6662	0.42241	0.32843	0.8823	0.016133	0.53798	0.73639	17.2136	-1.38686	1	60	15	18.7093	-0.87341	-24.4565	5.17929
3:177531847:179359242	501	3	177531847	179359242	1.82739	0.00020978	0.30589	-2.8244	-2.1401	-0.92742	-0.97895	-2.4292	-1.0168	-1.621	-2.1006	-2.2564	-1.2849	-0.20513	0.43304	-3.4864	-2.4461	-1.5145	0.15898	0.75969	0.03235	0.0047366	0.35371	0.3276	0.015133	0.30924	0.10502	0.035676	0.024047	0.19882	0.83747	0.3276	0.00048951	0.014443	0.1299	0.87369	22.2587	-13.0334	8	44	11	21.671	-7.99734	-20.945	12.5516
3:179366819:181426554	502	3	179366819	181426554	2.05974	0.00030205	0.8026	-0.67922	-0.80463	-0.4843	-1.3486	-1.3842	-0.073017	-1.216	-1.1783	-1.4592	-0.48804	-0.17293	-1.8528	0.27852	-2.2772	-0.28849	1.0615	0.42221	0.42103	0.497	0.62817	0.17748	0.16629	0.94179	0.22398	0.23866	0.14452	0.62552	0.86271	0.17748	0.78061	0.022774	0.77297	0.28847	19.4342	1.32329	4	0	0	9.51137	-7.9526	-9.72205	7.88013
3:181431571:182975975	503	3	181431571	182975975	1.5444	7.6432e-05	0.066232	-0.75357	-0.62679	0.47071	-1.3739	-0.44881	-0.41594	-1.5367	-0.66467	0.017651	-0.068041	0.28048	-0.010749	1.4063	-0.73491	-0.4011	0.62714	0.94719	0.5308	0.45111	0.63784	0.16948	0.65357	0.67746	0.12436	0.50626	0.98592	0.94575	0.77911	0.16948	0.15965	0.4624	0.68835	0.53056	1.42744	-7.32913	5	38	8	3.80949	-8.40999	1.13025	8.76536
3:182976382:183762614	504	3	182976382	183762614	0.786232	1.9648e-05	0.14637	-1.1045	-0.19	-1.2315	0.18385	0.12228	-0.16422	0.15289	0.37525	0.33239	0.50036	0.30046	-1.1518	0.41564	0.63654	0.32124	0.67954	0.88363	0.84931	0.26936	0.21812	0.85413	0.90268	0.86956	0.87848	0.70748	0.7396	0.61682	0.76382	0.85413	0.67767	0.52443	0.74803	0.49679	-20.4988	-3.87745	1	2	1	-20.403	-3.00536	24.0255	2.47326
3:183762644:185262137	505	3	183762644	185262137	1.49949	0.00020202	-0.62948	-1.1312	-1.0063	-0.80745	0.41164	-0.56437	-0.78597	-1.1287	-0.99416	-1.0854	-0.6062	-1.3343	-0.53784	-0.19132	0.3779	0.10321	1.5025	0.52904	0.31427	0.25795	0.4194	0.6806	0.5725	0.43188	0.25903	0.32015	0.27774	0.54438	0.1821	0.6806	0.84828	0.7055	0.91779	0.13298	9.33548	-15.1491	1	47	8	6.92605	-16.9981	-4.99319	15.2428
3:185263467:186780913	506	3	185263467	186780913	1.51745	8.2683e-05	-0.23773	-0.62115	-0.73086	-1.0185	0.20912	-0.58522	-0.29866	0.044611	-0.60936	-1.1135	-0.1528	-0.43347	0.11223	-0.74763	-0.89363	-0.078794	0.074167	0.81209	0.46486	0.5345	0.30843	0.83435	0.5584	0.7652	0.96442	0.54228	0.26551	0.87856	0.66467	0.83435	0.45468	0.37152	0.9372	0.94088	3.20716	-2.67128	1	51	8	8.105	-14.5567	-5.78606	12.9773
3:186782999:187220633	507	3	186782999	187220633	0.437634	5.4764e-05	0.59039	0.24067	0.062539	-0.75842	-1.0864	-0.26879	-1.4829	-0.24465	-0.41595	-0.14401	0.37844	-1.1393	0.1918	0.49889	0.70254	0.39107	0.082634	0.55493	0.95013	0.80981	0.4482	0.2773	0.78809	0.13809	0.80673	0.67745	0.88549	0.7051	0.25459	0.2773	0.61786	0.48234	0.69574	0.93414	-20.1892	-13.2551	6	15	2	-13.3631	-8.3922	20.7814	7.66412
3:187220777:188201380	508	3	187220777	188201380	0.980603	0.00015308	-0.75345	-1.7164	-0.83875	-0.78205	-0.86098	1.4966	-0.8334	-0.039062	0.78359	0.49089	1.632	-0.076691	-0.29108	-0.066788	-2.2229	0.16532	0.15345	0.45118	0.40161	0.086084	0.43418	0.38925	0.13449	0.40462	0.96884	0.43328	0.6235	0.10268	0.93887	0.38925	0.94675	0.026219	0.86869	0.87804	4.8826	16.3621	4	39	9	5.13467	17.3565	-3.94187	-9.78785
3:188202550:189531496	509	3	188202550	189531496	1.32895	2.8341e-05	0.33616	-0.23544	-0.43903	0.39019	0.93665	-0.13667	0.077005	0.37872	0.77584	0.4689	0.36474	-0.28879	-0.078333	-0.31102	-1.0428	0.59751	-0.27992	0.73675	0.66064	0.81387	0.69639	0.34894	0.89129	0.93862	0.7049	0.43784	0.63914	0.7153	0.77274	0.34894	0.75579	0.29706	0.55016	0.77954	-10.2233	13.0911	3	19	4	-9.18942	11.3732	9.10366	-15.5373
3:189531911:190303805	510	3	189531911	190303805	0.771894	7.8265e-05	0.12078	0.16981	-0.68579	-0.36902	-0.33643	0.67072	-0.36546	-0.19438	-0.58066	-0.56657	0.6843	0.85821	0.04315	-0.76775	3.0277	0.055315	-0.57076	0.90387	0.49285	0.86516	0.71212	0.73655	0.5024	0.71476	0.84588	0.56147	0.57101	0.49379	0.39077	0.73655	0.44264	0.0024645	0.95589	0.56816	-17.7249	-14.4898	6	5	2	-19.8046	-12.3585	21.5583	10.7506
3:190304172:190992002	511	3	190304172	190992002	0.68783	4.3623e-05	0.54915	0.54955	0.56993	0.47364	0.25277	-0.93073	-0.3704	-0.95259	-0.12156	-0.19859	-1.1511	0.22767	-0.38137	0.84542	2.017	0.0042419	0.062164	0.5829	0.56872	0.58263	0.63576	0.80045	0.35199	0.71109	0.3408	0.90325	0.84258	0.24969	0.8199	0.80045	0.39788	0.043698	0.99662	0.95043	-15.5554	-16.3037	11	5	2	-17.9925	-14.7222	20.1038	13.4224
3:190993386:191840443	512	3	190993386	191840443	0.847057	5.9321e-05	0.22075	-0.11137	0.040551	0.35331	0.35084	-0.22495	-0.14657	-0.59594	-0.38794	-0.67252	-0.44066	0.83172	0.24296	-0.068399	-1.3068	-0.16009	0.12871	0.82529	0.96765	0.91133	0.72386	0.72571	0.82202	0.88347	0.55121	0.69806	0.50125	0.65946	0.40557	0.72571	0.94547	0.1913	0.87281	0.89758	5.70347	-3.19076	1	42	10	4.81434	-1.88818	-8.16282	2.01053
3:191840983:192753870	513	3	191840983	192753870	0.912887	3.8161e-05	-0.44386	-0.049343	-0.6813	-0.79318	0.19258	0.48881	0.16752	-0.48953	-0.4712	-0.34906	0.19682	-0.34832	-0.30718	-0.13715	0.25043	0.12058	-0.040541	0.65715	0.49568	0.96065	0.42767	0.84728	0.62498	0.86696	0.62447	0.6375	0.72704	0.84397	0.7276	0.84728	0.89091	0.80226	0.90403	0.96766	-15.8749	-6.29219	1	10	2	-14.0483	-6.34293	15.8746	0.493057
3:192754177:193885973	514	3	192754177	193885973	1.1318	1.013e-05	0.46288	0.060196	0.58103	0.041684	0.37595	0.78619	0.40474	0.42619	0.37649	0.57488	0.91904	0.1135	-0.13029	0.078948	1.0798	-0.022151	0.51294	0.64345	0.56122	0.952	0.96675	0.70696	0.43176	0.68567	0.66997	0.70655	0.56537	0.35807	0.90964	0.70696	0.93707	0.28023	0.98233	0.60799	-24.5851	-1.12634	1	1	1	-23.7719	1.44878	22.524	-0.337216
3:193886289:194464791	515	3	193886289	194464791	0.578502	7.1143e-05	0.22556	-0.90512	-0.53567	-0.40885	-0.095136	-0.35459	0.40535	-1.3246	-1.2009	-0.32338	0.05534	-0.13977	0.91186	-0.47332	-0.50744	0.60049	-0.015539	0.82154	0.59219	0.3654	0.68265	0.92421	0.7229	0.68522	0.18532	0.22978	0.74641	0.95587	0.88884	0.92421	0.63598	0.61185	0.54818	0.9876	-2.62115	-2.09656	1	0	0	-1.24999	-2.10556	0.988249	12.6919
3:194465233:194756339	516	3	194465233	194756339	0.291106	4.3432e-05	0.05153	-0.7683	-0.24555	-0.56537	-1.142	-0.185	-0.51739	0.50027	1.0073	1.2796	0.55297	-0.25452	-0.099513	-1.071	0.19771	-0.94005	-0.71158	0.9589	0.80603	0.44231	0.57182	0.25347	0.85323	0.60488	0.61688	0.31381	0.20069	0.58028	0.79909	0.25347	0.28417	0.84327	0.34719	0.47673	-8.22136	18.3286	3	0	0	-15.4489	11.6767	20.0903	-7.95946
3:194756597:195854787	517	3	194756597	195854787	1.09819	7.5531e-05	0.36227	-0.8709	-0.3745	0.086098	-0.39302	-0.77466	-0.015102	-0.27891	0.097819	0.23236	-0.72188	0.040917	-0.25492	1.3187	-0.65187	-0.65275	0.65627	0.71715	0.70803	0.38381	0.93139	0.69431	0.43854	0.98795	0.78032	0.92208	0.81626	0.47037	0.96736	0.69431	0.18727	0.51449	0.51392	0.51165	-17.406	2.85243	1	0	0	3.94454	-8.5084	1.54016	8.19533
3:195855401:196414159	518	3	195855401	196414159	0.558758	0.00010605	-0.16898	-0.64577	-0.8181	-0.27859	-1.4283	-0.4001	-0.033747	-0.25528	0.1702	0.2298	0.0608	-0.13408	0.29898	-0.88208	-2.6043	0.50216	-0.67898	0.86581	0.4133	0.51843	0.78056	0.15319	0.68909	0.97308	0.79851	0.86486	0.81825	0.95152	0.89334	0.15319	0.37774	0.0092069	0.61555	0.49715	13.5697	7.13735	4	57	13	15.329	4.17934	-16.3315	-10.311
3:196415355:197962382	519	3	196415355	197962382	1.54703	0.00010295	0.38293	-0.86864	-0.83942	0.27408	-1.5878	-0.1595	0.021965	-1.0808	-0.69248	-0.79738	-0.12856	-0.95548	-0.44319	0.28391	0.66418	0.69396	-0.84282	0.70177	0.40123	0.38504	0.78402	0.11232	0.87328	0.98248	0.27977	0.48864	0.42523	0.89771	0.33933	0.11232	0.77648	0.50657	0.48771	0.39933	0.793835	-17.79	1	28	5	-0.504904	-17.3923	4.22799	17.5473
4:10642:685993	520	4	10642	685993	0.675351	3.6961e-05	-0.78684	-1.6252	-0.77835	-1.4848	0.55126	-0.97669	-0.064172	-0.6444	-0.4104	-1.0286	-0.61904	-0.30013	-0.08553	-0.34536	0.35755	0.10564	0.25836	0.43138	0.43636	0.10412	0.13759	0.58146	0.32872	0.94883	0.51931	0.68151	0.30367	0.53589	0.76408	0.58146	0.72982	0.72068	0.91587	0.79613	9.30873	-15.1489	1	47	8	6.88885	-16.9965	-5.67742	13.0149
4:686563:1422863	521	4	686563	1422863	0.7363	0.00015294	1.4449	-1.0651	-0.040917	-1.6583	-0.16881	-1.6582	-0.89063	-1.3451	-1.6219	-1.6342	-1.3768	1.024	-2.661	2.202	-0.031849	1.6293	0.63227	0.14849	0.96736	0.28684	0.097259	0.86595	0.097283	0.37313	0.17859	0.10483	0.10222	0.16857	0.30581	0.86595	0.027667	0.97459	0.10324	0.52721	-2.28322	-16.6468	1	28	5	-0.5593	-13.9815	7.35365	17.971
4:1478711:3612028	522	4	1478711	3612028	2.13332	0.00027546	-0.70184	-1.3333	-0.97241	-1.278	-2.0567	-1.0857	-0.84698	-0.47017	0.72615	1.4506	-0.32293	-0.65965	-0.22727	0.46406	-1.0648	0.30418	-0.78167	0.48278	0.33085	0.18243	0.20123	0.039717	0.27759	0.39701	0.63824	0.46775	0.1469	0.74675	0.50948	0.039717	0.64261	0.28699	0.76099	0.43441	3.9731	8.65585	3	0	0	-10.7148	16.7204	7.11907	-18.6235
4:3613164:4263579	523	4	3613164	4263579	0.650415	6.2389e-05	0.79868	0.11679	-0.2545	-0.43031	-0.070369	0.099732	-0.37531	1.1113	1.1617	1.0133	0.65912	0.96996	-0.60674	-0.26876	-0.53654	0.38899	-0.30042	0.42447	0.79911	0.90703	0.66697	0.9439	0.92056	0.70743	0.26646	0.24537	0.31093	0.50982	0.33206	0.9439	0.78812	0.59159	0.69729	0.76386	-10.1689	13.2741	3	19	4	-9.25187	11.5623	9.10553	-15.5644
4:4264705:5044744	524	4	4264705	5044744	0.780039	3.7298e-05	-0.092559	0.54559	0.070451	0.26051	-0.49088	-0.097324	0.28727	-0.26432	-0.22882	-0.27046	-0.19774	-0.059706	0.099742	-0.58249	-0.65259	0.90821	0.16992	0.92625	0.94383	0.58535	0.79447	0.62351	0.92247	0.77391	0.79153	0.81901	0.78681	0.84325	0.95239	0.62351	0.56023	0.51402	0.36377	0.86508	-2.26594	8.12305	3	35	7	-2.52832	8.51142	2.50567	-6.62828
4:5047695:5971152	525	4	5047695	5971152	0.923457	1.5514e-05	-0.060203	-1.2268	-0.76115	-0.74483	-0.83077	-0.63292	0.15698	-0.063401	0.2709	0.097037	-0.19815	-0.73033	-0.2241	0.43499	0.032699	0.25392	0.38146	0.95199	0.44657	0.2199	0.45638	0.4061	0.52679	0.87526	0.94945	0.78647	0.9227	0.84293	0.46519	0.4061	0.66357	0.97391	0.79956	0.70286	-9.95139	-14.0893	12	17	5	-11.7606	-14.781	10.5965	10.1416
4:5971634:7135912	526	4	5971634	7135912	1.16428	-2.0596e-05	0.27876	0.13176	-0.26343	0.64891	0.58068	-0.2387	-0.67314	-0.06622	0.28274	0.49255	-0.38793	0.462	0.11174	-0.79355	-0.19884	-0.03473	0.49908	0.78043	0.79222	0.89518	0.5164	0.56145	0.81134	0.50086	0.9472	0.77737	0.62233	0.69807	0.64408	0.56145	0.42746	0.84239	0.97229	0.61773	-10.7315	7.3043	1	24	6	-8.63002	5.74454	5.60279	-2.71908
4:7136158:8054472	527	4	7136158	8054472	0.918314	8.4076e-05	-0.24862	-0.83925	-0.36497	-0.87903	0.21515	-0.8142	-0.7103	-1.5046	-1.3044	-0.77897	-0.45303	-0.12295	-0.30618	0.021883	0.99205	-0.60262	-0.0078725	0.80366	0.71513	0.40133	0.37938	0.82965	0.41553	0.47752	0.13243	0.1921	0.436	0.65053	0.90215	0.82965	0.98254	0.32117	0.54676	0.99372	-2.50756	-18.3116	1	28	5	-4.56069	-16.6093	6.25296	16.0804
4:8055323:9408136	528	4	8055323	9408136	1.35281	1.0407e-05	0.21263	-0.19598	0.17436	-0.74826	0.22599	-0.52303	-0.31372	-0.32142	-0.98631	-0.44078	-0.20831	-0.2835	0.38696	-0.20303	-0.97932	0.3354	0.83592	0.83161	0.86159	0.84462	0.4543	0.82121	0.60095	0.75374	0.74789	0.32398	0.65937	0.83499	0.7768	0.82121	0.83911	0.32742	0.73732	0.4032	-6.21249	3.06092	1	0	0	-4.82749	2.82918	2.1438	-1.83657
4:9408158:10696229	529	4	9408158	10696229	1.28807	7.6742e-05	0.81996	-1.2284	-1.5752	-0.53885	-0.56361	0.38862	-0.0079866	1.3959	0.91295	0.31009	0.75609	-0.48664	0.86083	-0.50015	-0.84728	0.51017	1.3688	0.41224	0.11522	0.21928	0.58999	0.57302	0.69755	0.99363	0.16273	0.36127	0.75649	0.4496	0.62651	0.57302	0.61697	0.39684	0.60993	0.17107	-17.0789	7.75657	1	0	0	0.552528	15.2189	-2.48494	-10.915
4:10696913:12198579	530	4	10696913	12198579	1.50167	0.00014572	1.8106	0.46033	0.49557	-0.44148	-1.0071	-0.026106	-0.14586	1.0294	1.3461	1.3132	0.20129	1.1657	1.3284	-0.42482	0.3799	-0.41316	0.93415	0.070197	0.6202	0.64528	0.65886	0.31388	0.97917	0.88403	0.30328	0.17827	0.18913	0.84047	0.24372	0.31388	0.67097	0.70402	0.67949	0.35023	-19.579	5.58561	1	0	0	-18.2248	6.2088	20.0725	-7.93388
4:12201002:13002341	531	4	12201002	13002341	0.801339	3.206e-05	-0.67532	-0.29408	-0.43897	0.87335	-1.2629	-0.059551	-0.28623	0.13572	0.20465	0.25855	-0.32498	-0.23774	0.046709	1.3869	2.2159	0.17581	0.32927	0.49947	0.66069	0.7687	0.38247	0.20662	0.95251	0.77471	0.89204	0.83784	0.79598	0.7452	0.81208	0.20662	0.16547	0.026701	0.86044	0.74195	-19.9167	-11.2574	6	4	2	-20.4	-9.55749	22.3646	5.97957
4:13002905:14394452	532	4	13002905	14394452	1.39155	5.3235e-05	0.41065	0.39784	1.011	0.34807	-0.25157	0.41145	0.21098	-0.014049	-0.28266	-0.34561	0.30844	-0.30001	0.1626	-1.2865	-1.0444	0.39182	-0.035271	0.68133	0.31203	0.69075	0.72779	0.80137	0.68074	0.83291	0.98879	0.77743	0.72964	0.75775	0.76417	0.80137	0.19827	0.29631	0.69519	0.97186	-2.30231	8.1882	3	35	7	-2.41578	8.6322	2.47061	-6.70038
4:14394902:15849986	533	4	14394902	15849986	1.45508	8.2395e-05	-0.51987	-1.218	-0.16953	-0.4141	-0.51221	-0.91605	-1.3633	-1.6866	-1.6113	-0.97622	-1.775	-0.59457	0.014002	-1.274	-1.4513	0.16793	0.22165	0.60316	0.86538	0.22324	0.6788	0.6085	0.35964	0.1728	0.091688	0.10712	0.32895	0.075904	0.55213	0.6085	0.20265	0.14668	0.86664	0.82458	13.8619	-13.5586	1	44	11	14.4709	-13.6387	-16.913	9.06589
4:15850685:16520118	534	4	15850685	16520118	0.669433	0.00012109	0.21325	-0.3066	-0.26325	-0.60751	-0.16445	-0.59817	0.050811	0.0077481	-0.22497	-0.36734	-0.084689	0.8773	0.22089	-1.1894	-0.39486	0.13189	0.28661	0.83113	0.79236	0.75915	0.54351	0.86938	0.54973	0.95948	0.99382	0.822	0.71336	0.93251	0.38032	0.86938	0.2343	0.69295	0.89507	0.77441	-1.30711	4.60381	1	48	9	6.89675	10.6707	0.108638	-5.24752
4:16521003:18752293	535	4	16521003	18752293	2.23129	0.00025075	0.94989	-1.8766	-2.7311	-2.1146	-1.0213	-0.89049	-0.78213	-1.8774	-0.65417	-0.3924	-0.15709	-1.08	1.6089	-0.26813	-3.3292	0.45939	0.059037	0.34217	0.0063122	0.060579	0.034467	0.3071	0.3732	0.43414	0.060463	0.513	0.69476	0.87518	0.28016	0.3071	0.7886	0.00087087	0.64595	0.95292	17.0629	-13.1718	7	0	0	16.7957	-13.1169	-20.107	14.356
4:18752722:20084049	536	4	18752722	20084049	1.33133	0.00010742	-0.088433	-1.4294	-1.3931	-1.1078	-1.0097	-0.83074	-0.4938	-0.18107	-0.6531	-0.8721	-0.67217	0.50505	0.13335	1.634	0.87679	-0.0093658	0.69699	0.92953	0.16358	0.15289	0.26793	0.31266	0.40612	0.62145	0.85631	0.51369	0.38316	0.50148	0.61353	0.31266	0.10225	0.3806	0.99253	0.48581	-10.2171	-14.3977	12	17	5	-12.8717	-13.9479	13.5674	13.7329
4:20084563:21292213	537	4	20084563	21292213	1.20765	9.9874e-05	0.34422	0.62293	0.46622	-0.35406	-1.7081	0.58143	-0.35998	-1.2022	-0.86038	-0.21609	0.6835	-0.34175	0.7342	0.40458	1.5768	-0.49545	-0.66112	0.73068	0.64106	0.53333	0.72329	0.087621	0.56095	0.71886	0.22928	0.38958	0.82891	0.49429	0.73254	0.087621	0.68579	0.11485	0.62028	0.50853	-17.8372	-14.5993	6	5	2	-19.9595	-12.2432	21.695	10.8025
4:21292651:22393873	538	4	21292651	22393873	1.10122	0.0001174	-1.169	-1.4794	-1.0801	-0.24215	-1.8303	-0.79792	-0.4248	-0.98707	-0.89024	-1.4732	-0.78043	-0.44048	-0.60751	-1.3588	-1.8565	-0.11035	0.059762	0.24239	0.2801	0.13904	0.80866	0.067202	0.42492	0.67098	0.32361	0.37334	0.1407	0.43514	0.65959	0.067202	0.17422	0.063379	0.91213	0.95235	20.7308	-4.67327	1	58	14	18.8289	-5.95312	-21.3561	7.93043
4:22395570:23563570	539	4	22395570	23563570	1.168	0.00011038	0.042832	0.10137	0.42823	0.33944	-0.096042	-0.8949	0.017392	-0.64304	-1.1473	-1.1064	-1.1245	1.1654	-0.051447	-0.19283	0.031781	-1.0677	-0.85785	0.96584	0.66849	0.91925	0.73428	0.92349	0.37084	0.98612	0.5202	0.25125	0.26856	0.26078	0.24385	0.92349	0.84709	0.97465	0.28567	0.39098	-0.272076	-3.70576	10	0	0	-1.75731	1.93211	5.24181	1.73168
4:23563931:24992827	540	4	23563931	24992827	1.4289	0.00022411	0.50939	-0.43725	-1.3708	-0.52777	-0.70329	-1.9715	-0.62702	-1.069	-1.7131	-1.5559	-0.49181	-1.7707	-0.84615	-0.60534	-4.5767	-0.18096	0.67391	0.61048	0.17044	0.66193	0.59766	0.48188	0.048671	0.53064	0.28506	0.086701	0.11974	0.62285	0.076604	0.48188	0.54495	4.723e-06	0.8564	0.50037	20.2316	3.66897	4	0	0	14.6697	-13.5098	-20.1654	14.2677
4:24993167:26468997	541	4	24993167	26468997	1.47583	8.5942e-05	-0.23281	-1.1579	-0.22065	-0.67107	0.45277	-0.96472	-0.25886	-0.36706	0.29219	0.38766	-0.68655	-0.43173	-0.94109	-0.31562	1.3946	-0.099687	-0.89549	0.81591	0.82536	0.24692	0.50218	0.65071	0.33468	0.79575	0.71357	0.77014	0.69827	0.49237	0.66594	0.65071	0.75229	0.16314	0.92059	0.37052	-18.0926	-6.43022	1	0	0	-18.6903	-6.78314	18.1864	4.58766
4:26473220:27903383	542	4	26473220	27903383	1.43016	7.0781e-05	-0.59464	-0.08727	0.55933	0.63162	-1.0512	0.43638	1.3717	-0.2985	-0.059662	0.14823	0.064569	0.039711	-0.20817	-0.2179	-0.98691	0.25936	-1.7511	0.55209	0.57594	0.93046	0.52764	0.29317	0.66256	0.17017	0.76532	0.95242	0.88216	0.94852	0.96832	0.29317	0.82751	0.32369	0.79535	0.079921	-3.71259	9.57109	3	23	7	-4.96911	12.452	4.9886	-11.2551
4:27904556:28871862	543	4	27904556	28871862	0.967306	3.7958e-05	-0.065818	-1.0511	-0.14968	-0.97559	0.91666	-0.33511	-0.40162	-1.4196	-0.60918	0.068966	-0.10679	0.43466	-0.4082	-0.97065	-2.111	0.20952	0.25183	0.94752	0.88102	0.29323	0.32927	0.35932	0.73754	0.68796	0.15572	0.54241	0.94502	0.91496	0.66381	0.35932	0.33172	0.034768	0.83405	0.80117	11.7771	12.3564	4	0	0	12.0428	11.8403	-11.4299	3.39587
4:28872833:30453156	544	4	28872833	30453156	1.58032	0.00019829	-0.44723	-1.5746	-1.1743	-1.0049	-0.33075	0.012726	0.071422	0.056225	-0.034481	0.8373	0.97962	0.14654	0.96319	-0.30454	-1.4099	0.047518	1.4043	0.65471	0.24028	0.11534	0.31492	0.74083	0.98985	0.94306	0.95516	0.97249	0.40243	0.32727	0.8835	0.74083	0.76072	0.15857	0.9621	0.16022	4.57576	9.51064	3	0	0	4.93964	11.9514	-2.62547	-10.8799
4:30453619:31739254	545	4	30453619	31739254	1.28564	0.0001232	-0.16548	-1.5865	-0.77728	-1.4433	-1.5338	-0.69477	-0.20661	-0.72804	-1.6541	-1.592	-0.13622	-1.3394	2.0056	-1.3941	-3.6181	-0.46446	1.5118	0.86857	0.437	0.11263	0.14894	0.12507	0.4872	0.83631	0.46659	0.098112	0.11138	0.89165	0.18045	0.12507	0.16329	0.00029677	0.64232	0.13058	16.6346	-5.00287	1	0	0	19.2686	2.10024	-19.8044	1.72218
4:31740009:32592949	546	4	31740009	32592949	0.85294	9.864e-05	-0.61206	-1.2184	-1.229	-0.98509	-0.91122	-0.69344	-1.4408	-0.20221	-0.62281	-1.5682	-0.021369	-0.43538	-0.27423	0.3023	-0.59767	0.57151	-0.12955	0.5405	0.21907	0.22308	0.32458	0.36218	0.48804	0.14963	0.83975	0.53341	0.11683	0.98295	0.66328	0.36218	0.76242	0.55006	0.56765	0.89692	-6.48924	-11.0268	1	0	0	-7.05758	-6.55753	8.77893	8.3296
4:32593453:33640100	547	4	32593453	33640100	1.04665	7.5257e-05	-0.89467	-0.10813	-0.57663	0.55302	-1.636	0.54288	0.29812	-1.1923	-0.38585	-0.080625	-0.1383	0.8428	0.84092	-0.68446	-2.8591	-0.16586	0.86551	0.37096	0.56419	0.91389	0.58025	0.10183	0.58721	0.76561	0.23315	0.69961	0.93574	0.89	0.39934	0.10183	0.49369	0.0042487	0.86827	0.38676	12.3854	5.65644	4	53	13	15.029	5.882	-17.5478	-3.47451
4:33640864:35150284	548	4	33640864	35150284	1.50942	5.0051e-05	-0.34697	-1.4103	-0.43288	-0.17626	-1.3333	-1.1009	-0.5296	-0.96549	-1.0743	-1.2163	-1.1246	-0.26934	-0.25695	-1.8912	-2.494	-0.33865	-1.2025	0.72861	0.6651	0.15845	0.86009	0.18242	0.27095	0.59639	0.3343	0.2827	0.22386	0.26075	0.78767	0.18242	0.058601	0.012632	0.73487	0.22918	20.9583	-4.67336	1	58	14	21.4784	-7.61871	-21.4399	7.91883
4:35151237:36301997	549	4	35151237	36301997	1.15076	6.154e-05	-0.080912	-0.46706	-0.25128	-1.0161	1.9693	-1.0265	-0.41891	-0.72443	-0.26937	-0.2259	-0.68769	-0.10875	-0.095428	-0.25988	-0.99975	-0.23141	0.86154	0.93551	0.8016	0.64045	0.30958	0.048916	0.30463	0.67528	0.4688	0.78765	0.82128	0.49165	0.9134	0.048916	0.79496	0.31743	0.81699	0.38894	9.21497	13.225	4	0	0	-4.65354	-1.8326	-7.51088	-9.70363
4:36304377:37534798	550	4	36304377	37534798	1.23042	0.0001136	-0.58786	-1.0204	-0.61198	-0.87311	-0.11379	0.013723	0.58563	0.097808	0.4847	0.41374	0.81794	-0.36375	-0.22337	-0.53272	0.70267	0.30419	0.94489	0.55663	0.54055	0.30755	0.38261	0.90941	0.98905	0.55812	0.92209	0.62789	0.67907	0.41339	0.71604	0.90941	0.59422	0.48226	0.76099	0.34472	-22.6498	-7.92113	1	0	0	-18.1143	9.42456	17.733	-7.97788
4:37536119:37886455	551	4	37536119	37886455	0.350336	6.1134e-05	-0.8263	0.20793	0.60689	-1.045	-0.80905	0.090837	-0.052117	-0.19519	0.18741	-0.21825	0.095673	-0.43584	-0.28007	-1.4357	3.09	0.34985	-0.82166	0.40863	0.54393	0.83528	0.29602	0.41848	0.92762	0.95844	0.84524	0.85134	0.82724	0.92378	0.66295	0.41848	0.15109	0.0020013	0.72645	0.41127	-17.8131	-14.5886	6	5	2	-19.8847	-12.3074	21.6722	10.8018
4:37887735:38974458	552	4	37887735	38974458	1.08672	9.5372e-05	-0.13625	-1.4948	-1.365	-0.60175	-1.4798	-1.2239	0.17571	-1.7838	-2.5069	-2.2879	-1.4606	-0.11427	0.84202	0.27517	-0.64712	0.060192	-0.17691	0.89162	0.17225	0.13497	0.54734	0.13891	0.22099	0.86052	0.07446	0.012181	0.022145	0.14413	0.90902	0.13891	0.78319	0.51756	0.952	0.85958	15.0947	-16.066	1	44	11	20.1867	-14.5047	-11.6856	16.3081
4:38976533:40199852	553	4	38976533	40199852	1.22332	0.00013498	0.67461	-0.32484	-0.23204	-0.77919	-1.5334	0.2908	-0.7055	-0.9679	-0.48557	-0.22515	1.1583	0.56649	-0.72922	0.29854	-2.4238	1.4772	0.50437	0.49992	0.81651	0.7453	0.43587	0.12519	0.7712	0.4805	0.3331	0.62727	0.82186	0.24675	0.57106	0.12519	0.76529	0.01536	0.13962	0.614	10.9708	4.77193	4	49	12	10.656	4.09633	-12.119	-2.64858
4:40200304:40869208	554	4	40200304	40869208	0.668904	8.4059e-05	1.225	-1.072	-0.44648	-0.88323	0.69434	-0.34503	0.52368	-0.62764	-0.53045	-0.78563	0.45902	0.5486	0.55111	-0.020282	0.21017	0.77845	1.2348	0.22058	0.65525	0.2837	0.37711	0.48747	0.73007	0.6005	0.53024	0.5958	0.43209	0.64622	0.58328	0.48747	0.98382	0.83354	0.4363	0.21692	-2.66984	-2.06402	1	0	0	-1.31854	-2.12432	1.1908	12.4889
4:40870402:42662283	555	4	40870402	42662283	1.79188	9.5376e-05	0.27413	0.098698	0.18768	-0.23997	-1.0385	0.87752	1.045	1.5362	0.91016	0.3912	1.5014	0.1861	-0.62561	0.40233	0.44868	0.2931	-0.20724	0.78398	0.85113	0.92138	0.81035	0.29903	0.38021	0.29601	0.12449	0.36274	0.69565	0.13326	0.85237	0.29903	0.68744	0.65366	0.76944	0.83582	-7.0567	21.4228	14	12	4	-14.7451	13.7896	14.3878	-16.1496
4:42662718:43962569	556	4	42662718	43962569	1.29985	7.8881e-05	0.73726	-0.043751	-0.23336	-0.4005	-0.070967	-0.041017	-0.29189	-0.31516	-0.37117	-1.0225	0.28799	1.4991	-0.98054	1.5668	2.4085	0.11568	-0.93193	0.46096	0.81549	0.9651	0.68879	0.94342	0.96728	0.77037	0.75264	0.71051	0.30653	0.77336	0.13386	0.94342	0.11715	0.01602	0.9079	0.35137	-15.4446	-16.4212	11	5	2	-17.9195	-14.8213	20.0589	13.4886
4:43963518:45187835	557	4	43963518	45187835	1.22432	9.3356e-05	-0.38238	-0.19821	0.10107	-0.49751	0.40977	0.074081	-0.72291	0.44947	0.24293	-0.31158	-0.14187	-0.88353	1.4729	0.43608	-1.5888	-0.25869	0.71693	0.70218	0.91949	0.84288	0.61883	0.68198	0.94095	0.46974	0.6531	0.80806	0.75536	0.88718	0.37695	0.68198	0.66278	0.1121	0.79588	0.47341	8.40378	9.27717	4	0	0	1.53745	10.8325	-14.2849	-8.14374
4:45188855:47543891	558	4	45188855	47543891	2.35504	0.00022573	1.086	-0.67121	-0.40949	0.63874	-0.65287	-0.42606	-0.4509	0.055169	-1.2679	-2.1577	-0.64156	-0.36136	0.22668	1.0515	-0.45819	0.41184	0.74627	0.27749	0.68218	0.50209	0.52299	0.51384	0.67006	0.65206	0.956	0.20484	0.030949	0.52116	0.71783	0.51384	0.29304	0.64681	0.68046	0.4555	8.35516	-13.1742	1	0	0	-2.61092	-14.8736	-5.18433	9.06415
4:47544012:48226267	559	4	47544012	48226267	0.682255	4.7152e-05	0.14163	-0.63208	-0.91615	-0.32484	-0.88097	-0.72701	0.17483	-0.50362	-0.043209	-0.48758	-0.44645	-0.064639	-0.1626	0.72478	-0.93149	0.1089	-0.18508	0.88738	0.35959	0.52734	0.7453	0.37833	0.46722	0.86122	0.61453	0.96553	0.62585	0.65527	0.94846	0.37833	0.46859	0.3516	0.91328	0.85317	4.55996	-7.82138	2	38	8	4.06716	-8.59732	1.45481	8.25213
4:48227642:53412129	560	4	48227642	53412129	5.18449	4.2708e-05	-0.32618	-0.33362	-1.3323	0.11907	-0.87489	0.14331	0.90411	1.3958	0.79828	-0.44873	0.083953	-0.56279	-0.00023769	-0.39928	-2.1803	0.87086	0.34509	0.74429	0.18276	0.73866	0.90522	0.38163	0.88605	0.36594	0.16276	0.42471	0.65363	0.93309	0.57358	0.38163	0.68969	0.029238	0.38383	0.73003	7.12781	14.9144	4	50	13	8.75003	15.2315	-9.68668	-15.0889
4:53413674:55202613	561	4	53413674	55202613	1.78894	0.00012086	0.37653	-1.4195	-1.0524	0.13206	-1.989	-0.55621	0.22022	-0.76426	-0.19439	-0.52411	-0.042226	-0.32418	-0.95287	1.4797	-1.0988	-0.01652	0.73242	0.70652	0.29261	0.15575	0.89494	0.046698	0.57807	0.8257	0.44471	0.84587	0.6002	0.96632	0.7458	0.046698	0.13894	0.27186	0.98682	0.46391	4.55843	-7.82462	2	38	8	3.93698	-8.49067	1.35197	8.38503
4:55202697:57418400	562	4	55202697	57418400	2.2157	5.9546e-05	0.27323	-0.24478	-0.42706	-0.35191	-0.13855	-0.074751	0.31838	0.17103	-0.10818	-0.86081	-0.37621	0.74455	-0.48157	0.038398	-0.37146	-0.76907	1.3401	0.78467	0.66934	0.80663	0.72491	0.88981	0.94041	0.7502	0.8642	0.91385	0.38934	0.70676	0.45654	0.88981	0.96937	0.7103	0.44185	0.18022	-4.02599	4.41527	1	0	0	23.1672	2.77406	-2.16594	3.13157
4:57420107:58696072	563	4	57420107	58696072	1.27597	0.00012425	0.18609	-0.5514	-0.33068	0.24215	0.28901	0.51975	-0.23072	1.4568	1.3319	0.099733	0.89629	-0.011356	-1.4864	0.25693	-1.2957	0.86002	-1.1733	0.85237	0.74089	0.58136	0.80867	0.77257	0.60324	0.81754	0.14516	0.18289	0.92056	0.3701	0.99094	0.77257	0.79723	0.19507	0.38978	0.24066	-10.19	13.1642	3	19	4	-9.23641	11.4712	9.09101	-15.5434
4:58697912:59358251	564	4	58697912	59358251	0.660339	9.0147e-05	0.87201	-0.97143	-0.12382	-0.69269	-1.0858	-1.3711	-1.0877	0.54299	-0.40269	-1.0166	-0.27332	1.878	-0.11089	-0.46547	-2.1782	0.95003	-0.55338	0.3832	0.90146	0.33133	0.4885	0.27755	0.17036	0.27673	0.58714	0.68718	0.30935	0.7846	0.060384	0.27755	0.64159	0.029391	0.3421	0.58	14.8976	-9.48967	1	55	11	15.0293	-10.0234	-14.4869	10.9763
4:59358729:60145179	565	4	59358729	60145179	0.78645	0.00010335	0.4992	0.26268	-0.18097	-0.3087	0.19773	0.48653	-0.67585	-0.34579	-0.74824	-0.92575	0.033391	-0.52154	-0.91602	0.66393	-1.9614	-0.54112	-0.47136	0.61764	0.85639	0.79279	0.75755	0.84326	0.62659	0.49914	0.7295	0.45431	0.35457	0.97336	0.60199	0.84326	0.50674	0.049836	0.58843	0.63738	5.3211	0.756464	3	0	0	4.69978	4.03765	-4.98149	0.292715
4:60145181:61371992	566	4	60145181	61371992	1.22681	9.8574e-05	0.29132	-1.2775	-0.92418	-0.99798	-1.1121	-0.58669	-0.078592	-0.98487	-1.0055	-0.95368	-0.40513	0.2594	-1.4318	0.44433	-1.774	0.74802	-2.0954	0.77081	0.35539	0.20141	0.31829	0.26609	0.55741	0.93736	0.32469	0.31465	0.34025	0.68538	0.79533	0.26609	0.6568	0.076063	0.45445	0.036134	17.1432	-1.49605	1	58	14	17.7353	-1.86086	-24.576	5.29355
4:61372415:61872517	567	4	61372415	61872517	0.500102	5.4819e-05	0.10468	-1.7026	-1.9576	-1.6559	-2.1086	-1.9399	0.05656	-1.0786	-1.0161	-0.64264	-0.97318	-0.35727	0.54563	-0.19237	-1.0731	-0.13405	-0.10005	0.91663	0.050273	0.088638	0.097749	0.034981	0.052393	0.9549	0.28078	0.30957	0.52046	0.33046	0.72089	0.034981	0.84745	0.28324	0.89337	0.9203	3.51841	-17.9415	1	0	0	1.25417	-19.01	-10.1156	17.0886
4:61872656:64117718	568	4	61872656	64117718	2.24506	8.6506e-05	-0.3118	-1.5852	-1.5628	-0.93407	-1.5153	-0.83373	-0.53582	-0.69623	-0.4852	-0.066419	-1.3444	0.67847	-0.74553	0.68925	0.66733	0.43356	0.22541	0.75519	0.1181	0.11293	0.35027	0.12969	0.40444	0.59209	0.48628	0.62753	0.94704	0.17883	0.49747	0.12969	0.49067	0.50456	0.66461	0.82166	-10.2161	-14.3842	12	17	5	-12.8786	-13.9363	13.5508	13.7583
4:64118963:65300308	569	4	64118963	65300308	1.18135	8.9849e-05	-0.45393	-0.50067	-0.055289	-0.10099	-1.3764	0.0026493	-0.36584	1.2205	1.1529	0.84493	-0.069847	0.2167	-1.8821	1.1475	-0.81635	0.9324	0.74355	0.64988	0.95591	0.6166	0.91956	0.16868	0.99789	0.71448	0.22228	0.24897	0.39815	0.94432	0.82844	0.16868	0.25118	0.4143	0.35113	0.45715	-0.915099	18.3404	3	0	0	-6.43505	18.3297	0.66959	-18.6893
4:65302153:65561957	570	4	65302153	65561957	0.259804	5.8367e-05	0.50795	-0.2469	0.19596	0.053807	-0.050461	-0.023862	-0.023207	0.01327	0.013333	-0.58856	0.54523	-0.16744	-0.69268	-0.47084	-2.3569	1.2101	1.6018	0.61149	0.84464	0.80499	0.95709	0.95975	0.98096	0.98148	0.98941	0.98936	0.55615	0.5856	0.86703	0.95975	0.63775	0.01843	0.22623	0.1092	11.7721	12.3574	4	52	13	12.1322	11.8932	-10.1188	-9.80289
4:65562213:66598615	571	4	65562213	66598615	1.0364	0.0002632	0.43863	-1.4912	-0.45272	-1.3175	-0.59571	-0.07264	0.043217	1.283	1.3531	0.39651	0.56693	-0.64355	-0.96406	-1.5684	-2.8585	0.39375	0.33959	0.66093	0.65075	0.1359	0.18769	0.55137	0.94209	0.96553	0.1995	0.17604	0.69173	0.57076	0.51987	0.55137	0.11679	0.0042566	0.69376	0.73417	7.8157	17.7576	4	50	13	8.60527	17.7661	-10.445	-15.5605
4:66599449:68058793	572	4	66599449	68058793	1.45934	0.0002412	0.25366	-2.5034	-1.2341	-1.6926	0.2658	-1.7925	-0.62901	-1.5408	-2.335	-2.0503	-0.97895	-0.79634	-0.59456	1.7303	-3.8622	0.11853	-0.34661	0.79976	0.21715	0.012302	0.090536	0.79039	0.073046	0.52934	0.12335	0.019545	0.040332	0.32761	0.42584	0.79039	0.083581	0.00011238	0.90565	0.72889	17.7896	-14.0242	7	44	11	17.9714	-13.9735	-14.9801	14.2012
4:68059850:68455531	573	4	68059850	68455531	0.395681	2.473e-05	-0.94032	-0.66416	-0.32881	0.21002	0.077777	0.065655	0.40641	-0.85125	-0.76156	-0.15173	-0.25575	-1.4552	1.0876	0.36759	-1.333	0.62167	0.29256	0.34705	0.7423	0.50659	0.83365	0.93801	0.94765	0.68444	0.39463	0.44633	0.8794	0.79814	0.1456	0.93801	0.71318	0.18253	0.53416	0.76986	1.75237	-1.41993	1	38	8	0.116465	-10.3579	-2.89562	7.10591
4:68456074:69954151	574	4	68456074	69954151	1.49808	7.5742e-05	0.63727	-1.5389	-0.65761	-0.34113	0.5707	-0.81551	-0.48053	-0.5281	-0.058245	-0.012285	-0.11931	0.34304	-0.71587	-1.005	-0.34744	0.078687	0.39199	0.52395	0.51079	0.12384	0.733	0.5682	0.41478	0.63085	0.59743	0.95355	0.9902	0.90503	0.73157	0.5682	0.31488	0.72826	0.93728	0.69507	-4.44665	2.02517	1	33	6	-4.72708	-1.79194	3.31366	2.22834
4:69954297:70517143	575	4	69954297	70517143	0.562846	3.164e-05	-0.3106	-0.16163	-0.011224	-1.454	-1.175	-0.14953	0.54846	-0.43254	-0.43386	-0.10136	0.18284	-0.82599	-1.0648	0.1416	-1.4895	-0.14972	-0.53152	0.7561	0.99104	0.87159	0.14595	0.24	0.88114	0.58337	0.66535	0.66439	0.91927	0.85493	0.40881	0.24	0.8874	0.13634	0.88099	0.59506	4.8235	-10.2596	2	0	0	9.20074	-8.19693	-9.97722	8.16939
4:70517792:71516586	576	4	70517792	71516586	0.998794	1.7009e-05	0.26409	-0.4657	-0.072338	-0.21964	1.2754	0.25066	0.18707	0.050141	-0.035366	0.34964	0.098692	0.23893	-0.4771	-0.79794	0.24162	0.16571	0.82483	0.79171	0.94233	0.64143	0.82615	0.20216	0.80208	0.8516	0.96001	0.97179	0.72661	0.92138	0.81116	0.20216	0.42491	0.80908	0.86838	0.40947	-11.7591	11.3011	3	19	4	-11.024	9.88354	10.8906	-14.435
4:71518346:72415556	577	4	71518346	72415556	0.89721	8.2529e-05	-1.3176	-0.014777	0.47256	-0.21236	-0.2156	-1.5531	-1.3453	-2.3633	-1.9948	-1.7186	-0.77691	-1.0821	0.43301	-0.93682	-0.61177	0.63683	-0.28456	0.18765	0.63652	0.98821	0.83183	0.8293	0.12039	0.17853	0.018111	0.046064	0.085691	0.43721	0.27923	0.8293	0.34885	0.54069	0.52424	0.77598	13.9014	-13.5994	1	44	11	14.5134	-13.5751	-16.9061	9.06114
4:72416258:75196731	578	4	72416258	75196731	2.78047	3.4702e-05	-0.13097	-0.4096	0.40648	-1.2879	0.25088	-0.51028	0.24956	-0.34485	-0.03164	-0.05973	-0.22934	-0.29657	0.58592	-0.66659	-1.038	0.58087	-0.20928	0.8958	0.68439	0.6821	0.19777	0.80191	0.60985	0.80293	0.73021	0.97476	0.95237	0.8186	0.7668	0.80191	0.50504	0.29928	0.56133	0.83423	-5.52593	2.47484	1	31	6	-4.6471	2.50684	2.37186	-1.58533
4:75198158:75547845	579	4	75198158	75547845	0.349687	4.6843e-05	-0.20479	0.69623	0.085115	-0.10816	0.61595	0.12032	-0.67846	0.0042564	-0.23744	-0.33437	0.29127	-0.71736	-1.0747	0.38624	-2.1212	0.1829	0.052395	0.83773	0.93217	0.48628	0.91387	0.53793	0.90423	0.49748	0.9966	0.81232	0.7381	0.77085	0.47315	0.53793	0.69932	0.033903	0.85488	0.95821	-5.24218	7.06706	1	0	0	4.74604	4.11383	-4.39479	-2.48653
4:75555658:76283179	580	4	75555658	76283179	0.727521	0.00014088	-0.10299	-0.20563	0.8053	-0.41544	1.9848	-0.26589	0.41524	0.63818	0.011295	-0.63489	0.012857	-0.22426	-0.6131	-0.22363	-2.1947	1.5333	-1.3931	0.91797	0.42064	0.83708	0.67782	0.047165	0.79032	0.67796	0.52335	0.99099	0.5255	0.98974	0.82256	0.047165	0.82304	0.028182	0.1252	0.1636	10.7026	16.2597	4	0	0	9.23153	14.6983	-0.910152	-1.26159
4:76284248:77128724	581	4	76284248	77128724	0.844476	8.8484e-05	-0.41142	-0.96579	-0.2013	-0.02047	-0.26738	0.17333	0.21026	1.3006	0.43538	-1.1602	0.40836	0.53234	-0.88513	-1.4378	-0.31509	-0.2781	0.16519	0.68076	0.84046	0.33415	0.98367	0.78918	0.86239	0.83346	0.19339	0.66329	0.24596	0.68301	0.59449	0.78918	0.15049	0.75269	0.78093	0.8688	-8.88447	11.3644	3	0	0	-0.707337	16.6611	8.59136	-13.143
4:77129568:78333381	582	4	77129568	78333381	1.20381	0.00011419	0.060479	-1.4919	-1.3917	-0.50602	0.32692	1.0211	0.7424	0.52641	0.62454	0.0083079	0.27435	0.32335	-0.83946	-0.38159	0.46679	0.23771	0.41049	0.95177	0.16403	0.13572	0.61284	0.74373	0.3072	0.45785	0.5986	0.53228	0.99337	0.78381	0.74643	0.74373	0.70276	0.64065	0.81211	0.68145	-22.5891	-7.8882	1	2	1	-22.4114	-6.59142	24.3751	2.71421
4:78333798:79469226	583	4	78333798	79469226	1.13543	9.0851e-05	-0.43512	-0.4817	-0.56344	-0.91909	-0.24644	0.10551	-0.32753	-0.223	-0.22816	-0.74939	0.89744	-1.0802	0.3387	-0.54051	-2.1365	0.77561	1.0816	0.66348	0.57313	0.63002	0.35805	0.80534	0.91597	0.74327	0.82354	0.81952	0.45362	0.36949	0.28004	0.80534	0.58884	0.032636	0.43798	0.27944	4.72787	9.5997	3	39	9	1.68218	8.09444	-3.26863	-10.441
4:79470550:80994124	584	4	79470550	80994124	1.52357	5.7162e-05	-0.95166	-0.5509	-0.61669	0.31098	-0.29302	0.85028	-0.005793	0.19068	0.16876	-0.14662	0.90508	0.40231	-0.62346	-0.51246	-0.90758	-0.099381	0.27943	0.34127	0.53744	0.58171	0.75582	0.76951	0.39517	0.99538	0.84877	0.86599	0.88344	0.36543	0.68746	0.76951	0.60833	0.3641	0.92084	0.77991	-8.83102	11.4072	3	37	7	-0.850434	16.8821	8.53965	-13.1734
4:80995881:81978151	585	4	80995881	81978151	0.98227	9.4834e-05	-1.1118	-0.80161	-0.82218	0.54216	0.38787	0.69525	1.4069	1.8038	2.2862	1.6551	1.0584	0.37596	-0.1777	0.99263	-1.2969	-0.42942	0.95402	0.26624	0.41097	0.42278	0.58771	0.69811	0.4869	0.15944	0.071257	0.022243	0.097909	0.28987	0.70695	0.69811	0.32089	0.19466	0.66762	0.34007	-2.24475	19.8215	3	0	0	-6.04129	18.5094	4.63274	-18.1878
4:81979993:83012967	586	4	81979993	83012967	1.03297	4.2364e-05	-0.0085527	-0.81385	-0.21366	-0.31518	-1.5739	0.043097	-0.79112	-1.3931	-0.68975	-0.045191	0.12168	-0.28566	-0.31958	0.23927	-1.0262	1.3696	0.67184	0.99318	0.83082	0.41573	0.75262	0.11551	0.96562	0.42887	0.16359	0.49035	0.96395	0.90315	0.77514	0.11551	0.8109	0.30482	0.17082	0.50168	10.9405	4.70499	4	49	12	10.5655	4.10169	-12.0686	-2.63066
4:83017789:83994716	587	4	83017789	83994716	0.976927	0.00015438	-1.2423	-0.062884	-0.96596	-0.0061775	0.51711	-2.099	0.35765	-1.4153	-1.4342	-0.97673	-1.8679	-0.063864	-1.2764	-1.3457	-4.1272	-0.71473	0.13361	0.21413	0.33406	0.94986	0.99507	0.60508	0.035815	0.72061	0.15699	0.15153	0.3287	0.061771	0.94908	0.60508	0.17839	3.6728e-05	0.47478	0.89371	13.8887	-13.5112	1	0	0	14.5251	-13.5608	-21.2946	-2.7142
4:83998014:85080933	588	4	83998014	85080933	1.08292	4.4058e-05	0.21444	-1.2882	-0.94877	-0.56777	0.45073	0.11212	0.11339	-0.65059	-0.0032182	0.56813	0.084454	-0.59226	-0.13904	-0.94433	-0.71586	-0.49267	-1.4346	0.8302	0.34274	0.19769	0.57019	0.65219	0.91072	0.90972	0.51531	0.99743	0.56995	0.9327	0.55368	0.65219	0.345	0.47408	0.62225	0.15139	-4.41879	-4.34474	15	0	0	-3.42205	13.6765	1.29584	5.19483
4:85081980:87980070	589	4	85081980	87980070	2.89809	7.4209e-05	0.56757	-0.97143	-0.88977	-0.55601	-0.27359	-0.31173	0.1092	-0.52038	-0.80036	-1.3931	-0.55132	0.26592	-0.97225	-1.0124	-1.3607	0.69335	0.47528	0.57033	0.37359	0.33133	0.5782	0.7844	0.75525	0.91305	0.6028	0.4235	0.1636	0.58142	0.7903	0.7844	0.31136	0.17362	0.48809	0.63459	8.66224	-13.3609	1	0	0	9.61138	-16.113	-7.79059	14.0084
4:87980748:89236855	590	4	87980748	89236855	1.25611	4.5774e-05	0.26657	0.063926	0.57662	-0.29598	0.32558	0.11092	-0.33613	-0.046821	-0.31919	-0.79163	0.20839	1.2285	-0.52562	0.038638	-0.63017	0.70519	0.0069072	0.7898	0.5642	0.94903	0.76725	0.74474	0.91168	0.73677	0.96266	0.74958	0.42857	0.83492	0.21927	0.74474	0.96918	0.52858	0.48069	0.99449	-6.72765	5.25895	1	0	0	-5.65861	6.30911	5.94945	-9.93567
4:89238369:90126190	591	4	89238369	90126190	0.887821	9.2841e-05	0.51885	0.27732	0.093685	-0.60072	-0.60947	-0.071947	-0.47834	-1.1795	-0.65625	0.14644	0.39867	-1.1788	-0.76006	-0.45361	0.70839	-0.025079	0.29538	0.60386	0.92536	0.78153	0.54803	0.54221	0.94264	0.63241	0.23821	0.51167	0.88358	0.69013	0.23848	0.54221	0.65011	0.4787	0.97999	0.7677	-6.45115	-0.544627	1	25	6	-7.96343	-2.32388	8.29369	2.18552
4:90126331:91453993	592	4	90126331	91453993	1.32766	0.00010766	-0.16808	0.03916	-0.027478	-0.3065	1.0716	1.8048	0.77459	1.473	1.7299	1.5701	1.5213	0.51867	0.32005	-0.22533	-1.619	-0.63665	1.3648	0.86652	0.97808	0.96876	0.75922	0.28389	0.071103	0.43858	0.14076	0.083643	0.1164	0.12819	0.60399	0.28389	0.82172	0.10544	0.52435	0.17233	-2.13605	19.9155	3	26	7	-5.79528	18.7957	0.777071	-18.8179
4:91456722:94229509	593	4	91456722	94229509	2.77279	0.00010985	-0.93732	0.18886	-0.45278	-0.022088	1.0201	0.12184	0.42829	0.055074	-0.076806	-0.84774	-0.34236	0.20122	0.7934	-1.0052	-0.43849	-0.017184	-0.065297	0.3486	0.65071	0.8502	0.98238	0.30766	0.90302	0.66844	0.95608	0.93878	0.39658	0.73208	0.84053	0.30766	0.3148	0.66103	0.98629	0.94794	-4.61183	10.1706	3	23	7	0.972945	12.9943	0.286465	-8.69995
4:94230511:95596188	594	4	94230511	95596188	1.36568	0.00016796	-0.12079	1.0501	0.83793	-0.52338	-0.83776	-0.059546	0.63448	0.050601	0.0053291	-0.023486	0.31762	-0.15114	0.015364	0.039195	3.9297	-0.96668	0.24691	0.90386	0.40207	0.29368	0.60071	0.40217	0.95252	0.52576	0.95964	0.99575	0.98126	0.75078	0.87986	0.40217	0.96873	8.507e-05	0.3337	0.80498	-17.8206	-14.6301	6	5	2	-19.9003	-12.2942	21.6637	10.8359
4:95596744:96181408	595	4	95596744	96181408	0.584664	7.3369e-05	-0.1351	-0.54601	0.13991	-1.1338	0.25072	0.084043	-1.0491	-0.4387	-0.30028	-0.50958	0.26331	-0.34514	-0.61717	1.062	0.63906	0.27283	0.85573	0.89253	0.88873	0.58506	0.25689	0.80203	0.93302	0.29413	0.66088	0.76397	0.61035	0.79231	0.72999	0.80203	0.28823	0.52279	0.78498	0.39214	-13.9811	-4.42156	1	8	2	-16.0456	-8.1629	18.3648	8.24121
4:96182669:96464931	596	4	96182669	96464931	0.282262	3.9961e-05	0.45026	-0.33375	-0.31698	-0.67872	0.12014	0.44537	-0.48037	1.3558	0.69916	-0.1813	0.16203	-0.88101	0.076346	0.36111	-0.96269	-1.1027	0.2729	0.65252	0.75126	0.73857	0.49732	0.90437	0.65605	0.63096	0.17518	0.48445	0.85613	0.87128	0.37831	0.90437	0.71802	0.33571	0.27016	0.78493	1.24035	13.5427	3	0	0	1.24579	10.5897	-3.78094	-14.9316
4:96466095:97911191	597	4	96466095	97911191	1.4451	0.00014675	0.36343	-0.41835	-0.097867	0.45662	-0.94851	-0.19613	0.17202	0.77753	1.0928	0.059004	0.7978	0.11777	-0.24847	1.8808	-0.53382	-0.31737	1.0335	0.71628	0.92204	0.67569	0.64794	0.34287	0.84451	0.86342	0.43685	0.27447	0.95295	0.42498	0.90625	0.34287	0.059999	0.59347	0.75097	0.30138	-1.72419	-5.61521	10	0	0	-6.67073	18.2292	6.18746	-6.47536
4:97911459:99422081	598	4	97911459	99422081	1.51062	0.00013307	0.28895	0.30079	0.068839	0.056285	-0.33628	-0.48579	-0.69301	0.11362	-0.034027	-0.70721	0.31861	0.27512	-0.68322	0.20243	0.19355	0.45038	-0.25589	0.77262	0.94512	0.76358	0.95511	0.73666	0.62712	0.4883	0.90954	0.97286	0.47943	0.75002	0.78322	0.73666	0.83958	0.84653	0.65244	0.79804	23.5786	-7.41024	0	6	3	-12.9919	5.03167	15.796	-2.00536
4:99423280:100322786	599	4	99423280	100322786	0.899506	7.1024e-05	0.23778	0.18753	1.1968	0.48044	-1.2632	-0.45275	-0.16701	0.17341	-0.050659	-0.46941	-0.13126	0.13792	-0.30415	-0.38666	-1.6109	-0.13935	1.3803	0.81206	0.23137	0.85125	0.63092	0.20653	0.65073	0.86736	0.86233	0.9596	0.63878	0.89557	0.8903	0.20653	0.69901	0.10719	0.88917	0.16749	1.62044	16.7603	3	27	7	1.52172	8.14771	-2.25894	-15.8678
4:100323029:101897750	600	4	100323029	101897750	1.57472	7.7742e-05	-0.42341	-0.93082	-0.64524	-0.85212	-0.0058075	-0.78534	-1.2342	-0.89029	-0.46117	-0.035177	-0.36608	-0.12075	-0.28112	0.41263	1.4953	0.14626	0.16469	0.67199	0.51877	0.35195	0.39415	0.99537	0.43225	0.21713	0.37331	0.64468	0.97194	0.7143	0.90389	0.99537	0.67988	0.13482	0.88371	0.86919	-16.9847	-12.3117	6	0	0	-16.3789	-11.7623	18.7156	10.354
4:101898276:103387944	601	4	101898276	103387944	1.48967	0.00035677	-1.157	-1.3016	-0.83003	-0.85811	-2.1334	-0.68701	-2.4422	-0.48579	-0.15979	-0.2723	-0.52494	-1.1476	0.29133	-1.7704	-7.3706	0.29457	-1.4946	0.24729	0.40652	0.19305	0.39083	0.032891	0.49207	0.014599	0.62712	0.87304	0.78539	0.59962	0.25112	0.032891	0.076658	1.6985e-13	0.76832	0.13503	22.6916	-3.41448	1	62	14	22.6654	-6.2915	-21.2564	3.08823
4:103388441:104802530	602	4	103388441	104802530	1.41409	0.00016478	-0.1588	-1.3923	-1.3066	-1.2594	-2.1247	-0.20214	0.17524	-0.86106	-1.248	-0.54247	-0.10996	1.0102	0.60993	1.0967	0.52483	-0.088121	0.69005	0.87382	0.19134	0.16382	0.20787	0.033609	0.83981	0.86089	0.3892	0.21202	0.5875	0.91244	0.31239	0.033609	0.27279	0.5997	0.92978	0.49016	-4.87771	-14.7262	1	0	0	-2.92353	-14.6953	1.375	12.4428
4:104803329:106479425	603	4	104803329	106479425	1.6761	0.00040033	1.2882	-0.5656	-0.23306	-0.68525	-2.3104	0.67333	2.0067	-0.81189	0.95426	-0.031398	1.0961	-0.84509	0.05403	1.3893	1.3654	1.8004	0.58535	0.19768	0.81571	0.57167	0.49319	0.020865	0.50074	0.044778	0.41685	0.33995	0.97495	0.27303	0.39806	0.020865	0.16474	0.17212	0.071794	0.55831	-7.13586	17.191	3	0	0	-10.5605	16.9253	7.02038	-18.7367
4:106482185:108468632	604	4	106482185	108468632	1.98645	4.6306e-05	0.10903	-0.55298	0.74626	-0.53232	0.031427	1.0265	-0.01697	-0.58412	-0.05872	0.49482	0.34704	0.03574	-0.089189	0.30017	-0.37147	0.77189	0.099127	0.91318	0.45551	0.58028	0.59451	0.97493	0.30464	0.98646	0.55914	0.95317	0.62072	0.72856	0.97149	0.97493	0.76405	0.71028	0.44018	0.92104	-13.9459	0.0735936	1	14	3	-13.4298	-1.98175	15.9039	0.460145
4:108469756:109979131	605	4	108469756	109979131	1.50937	2.1872e-05	0.33813	0.13595	-0.42464	-0.33658	-1.5386	-0.30246	0.29744	0.22178	0.35084	0.54714	-0.079614	-0.090861	0.4282	0.28793	-1.2404	-0.051403	0.88079	0.73527	0.6711	0.89186	0.73643	0.12389	0.7623	0.76613	0.82449	0.72571	0.58428	0.93654	0.9276	0.12389	0.7734	0.21481	0.959	0.37843	-0.948478	18.0918	3	26	7	-4.95217	15.704	2.93725	-16.5144
4:109980374:112204254	606	4	109980374	112204254	2.22388	8.8213e-05	-0.94544	-0.061638	-0.078734	0.064875	-1.4231	-0.61576	0.16528	-0.55052	-0.43995	-0.27682	-0.59739	-0.59996	0.37652	0.69345	-0.1349	0.11373	-0.093272	0.34444	0.93724	0.95085	0.94827	0.1547	0.53805	0.86872	0.58196	0.65997	0.78192	0.55025	0.54854	0.1547	0.48803	0.89269	0.90945	0.92569	2.47264	-6.01707	5	0	0	-11.248	-10.4899	5.65305	8.72996
4:112204259:114902479	607	4	112204259	114902479	2.69822	0.00024934	-0.82437	-1.0967	-0.66405	-1.8648	-0.99849	-1.4681	-0.044347	-0.89094	-1.0721	-1.694	-1.1427	1.3485	-1.9066	0.49016	-0.18636	0.17654	0.14881	0.40973	0.50666	0.27275	0.062207	0.31804	0.14207	0.96463	0.37296	0.28366	0.090275	0.25318	0.17749	0.31804	0.62402	0.85216	0.85987	0.88171	-2.05561	-16.723	1	0	0	-0.51643	-13.974	7.315	18.0224
4:114904730:117275534	608	4	114904730	117275534	2.3708	8.0106e-05	0.58208	-1.5968	-0.53085	-0.56737	-1.2558	-0.041629	-1.2675	-1.0123	-0.58201	-0.37349	0.15291	-0.10593	-0.30466	0.87899	-0.056623	-0.21192	0.69804	0.56051	0.59552	0.1103	0.57046	0.20918	0.96679	0.20498	0.31138	0.56056	0.70878	0.87847	0.91564	0.20918	0.37941	0.95485	0.83217	0.48515	-6.42446	-13.6315	1	20	5	-8.45488	-11.5827	10.6699	10.9375
4:117275542:118219755	609	4	117275542	118219755	0.944213	4.475e-06	-0.24418	-0.48917	-0.18798	0.38276	-0.39975	0.90436	0.022405	0.0070684	0.57617	0.92007	0.75559	1.2311	-0.41212	0.4281	-1.7898	0.4738	-0.58336	0.80709	0.8509	0.62472	0.7019	0.68934	0.3658	0.98213	0.99436	0.5645	0.35753	0.44989	0.21828	0.68934	0.66858	0.073491	0.63564	0.55965	-4.48071	18.7106	3	23	7	-7.30649	16.7149	4.74756	-17.927
4:118220292:119945314	610	4	118220292	119945314	1.72502	4.636e-05	-0.062886	-1.4035	-0.96085	-0.83448	-0.4902	-0.46077	0.19685	-1.7191	-1.3705	-1.4124	-0.37562	-1.209	-0.11134	-2.2867	-2.9388	-0.6011	0.26111	0.94986	0.33663	0.16047	0.40401	0.62399	0.64497	0.84394	0.085591	0.17052	0.15783	0.7072	0.22666	0.62399	0.022216	0.0032949	0.54777	0.794	22.4873	-3.56863	1	62	14	22.4589	-6.50301	-21.0574	3.30166
4:119946706:121391843	611	4	119946706	121391843	1.44514	7.3617e-05	0.25788	-0.4519	-0.80254	-1.3314	-0.26791	-0.74051	-0.77816	0.84232	0.69847	0.14472	-0.28232	-2.0849	-0.058266	-0.76875	-0.68111	-0.95126	0.51822	0.7965	0.42224	0.65134	0.18305	0.78876	0.45899	0.43648	0.39961	0.48489	0.88494	0.7777	0.037081	0.78876	0.44204	0.4958	0.34147	0.6043	8.01489	17.9646	4	0	0	15.2167	1.07886	-12.5354	-16.7608
4:121393020:121973864	612	4	121393020	121973864	0.580844	6.9448e-06	0.13694	-0.6103	-0.81725	-1.0208	1.0406	-0.46628	-0.40127	-0.41948	-0.45923	-0.689	0.29461	-0.56563	-0.14842	-0.31523	-1.7223	-0.064717	1.1066	0.89108	0.41379	0.54166	0.30734	0.29806	0.64102	0.68822	0.67486	0.64607	0.49082	0.76829	0.57164	0.29806	0.75259	0.085018	0.9484	0.26847	9.21109	13.2188	4	0	0	0.25658	1.38946	-7.54658	-9.65303
4:121976226:123561869	613	4	121976226	123561869	1.58564	6.5864e-05	0.94683	-0.83903	-0.8457	-0.050721	-0.87891	-0.26637	-1.6294	-0.042231	0.49651	0.028828	-0.29716	-1.1914	-0.096484	-0.37077	-0.73837	0.0016216	-0.2934	0.34373	0.39772	0.40145	0.95955	0.37945	0.78995	0.10323	0.96631	0.61954	0.977	0.76634	0.23349	0.37945	0.71081	0.46029	0.99871	0.76921	-4.89558	16.4312	3	23	7	-9.22636	17.95	5.09577	-19.5182
4:123563078:125863762	614	4	123563078	125863762	2.30068	4.603e-05	0.13214	-1.648	-0.71579	-0.43004	-0.84097	-0.024566	0.27936	-0.23028	0.087355	-0.07946	-0.70549	0.10171	0.013197	0.34979	0.36345	0.15746	0.59218	0.89487	0.47412	0.099343	0.66717	0.40036	0.9804	0.77997	0.81787	0.93039	0.93667	0.48051	0.91899	0.40036	0.7265	0.71627	0.87488	0.55373	-9.96228	-14.0829	12	18	5	-11.8607	-14.8104	5.79033	9.04002
4:125863974:127236805	615	4	125863974	127236805	1.37283	3.7253e-05	-0.87196	0.36456	-0.16931	-0.32872	0.73411	-0.21928	-0.21293	-0.77285	-0.46315	-0.12603	0.072471	-0.52266	-0.17328	-1.3762	-1.657	0.41986	0.88063	0.38323	0.86556	0.71544	0.74236	0.46288	0.82643	0.83138	0.43961	0.64326	0.89971	0.94223	0.60121	0.46288	0.16874	0.097522	0.67459	0.37852	9.27012	13.2518	4	0	0	-14.9674	16.5808	-7.59135	-9.90274
4:127237363:129514427	616	4	127237363	129514427	2.27706	8.9717e-05	0.20779	-0.97305	0.28092	-1.3704	-0.72655	-0.26118	-0.025645	-0.6088	-1.228	-1.3423	-0.18174	-0.41273	-0.57213	-0.33198	-2.55	0.35645	-0.73115	0.8354	0.77877	0.33053	0.17055	0.4675	0.79396	0.97954	0.54266	0.21945	0.1795	0.85579	0.67981	0.4675	0.7399	0.010773	0.7215	0.46468	9.24749	6.05049	4	49	12	8.78648	5.69756	-9.90235	-4.80544
4:129514448:130364383	617	4	129514448	130364383	0.849935	0.00011755	-0.55779	1.3685	0.7468	0.2326	0.36992	-0.069088	0.78738	-0.44637	-0.56602	-0.27286	0.15532	1.1096	-0.63881	1.5917	1.0842	1.4694	0.63168	0.57699	0.45519	0.17115	0.81607	0.71144	0.94492	0.43106	0.65533	0.57138	0.78496	0.87657	0.26718	0.71144	0.11146	0.27825	0.14174	0.5276	-16.6654	-8.62897	1	16	2	-13.1509	-4.44436	18.1818	1.62219
4:130364741:130949530	618	4	130364741	130949530	0.584789	8.6569e-05	0.52045	-0.34963	0.49241	-0.14293	-1.0193	-0.99661	-0.45398	0.3818	0.6301	0.51596	-0.15547	-1.0599	-1.1354	0.51691	-0.78452	0.56908	-1.2739	0.60275	0.62243	0.72662	0.88635	0.30808	0.31895	0.64984	0.70261	0.52863	0.60588	0.87645	0.28918	0.30808	0.60522	0.43273	0.5693	0.20271	-4.87567	16.4485	3	23	7	-9.12067	17.8524	5.03322	-19.4242
4:130950008:131948861	619	4	130950008	131948861	0.998853	4.6071e-05	0.35169	-0.95518	-1.1303	-0.7856	-0.1465	-0.21666	-0.19952	0.012285	0.35332	-0.4928	0.29636	-0.069338	0.04145	0.23854	-1.3978	-0.19094	-0.41102	0.72507	0.25835	0.33949	0.4321	0.88353	0.82847	0.84186	0.9902	0.72385	0.62215	0.76695	0.94472	0.88353	0.81146	0.16218	0.84858	0.68105	2.47473	10.4371	3	39	9	3.88391	15.3701	-4.29105	-9.42219
4:131951466:133741365	620	4	131951466	133741365	1.7899	1.6064e-05	-0.026482	-0.20328	-0.66995	-0.6802	-0.12832	-0.66164	-0.1555	0.0042883	0.14748	0.06762	-0.67587	0.096197	-0.38742	-1.6728	-0.43426	0.8544	0.7945	0.97887	0.50289	0.83892	0.49638	0.89789	0.5082	0.87643	0.99658	0.88275	0.94609	0.49912	0.92336	0.89789	0.094372	0.6641	0.39289	0.4269	-1.38377	4.55824	1	0	0	-5.67507	-1.65527	0.186207	-5.20292
4:133741753:135744132	621	4	133741753	135744132	2.00238	8.4175e-05	-0.4649	0.1166	-0.75351	-0.8229	-1.6083	-1.4633	0.1526	0.60142	0.59851	0.48124	-0.57975	0.68106	0.30413	-1.2147	-2.0715	-0.35403	-0.052302	0.64201	0.45114	0.90718	0.41057	0.10776	0.14339	0.87872	0.54756	0.5495	0.63034	0.56208	0.49584	0.10776	0.22449	0.038311	0.72331	0.95829	17.5848	12.861	4	0	0	16.3635	1.37517	-15.4465	-12.1623
4:135749591:137247266	622	4	135749591	137247266	1.49767	9.1016e-05	-0.3555	-0.32329	0.094652	-0.75831	0.74971	0.35198	-0.15068	0.46138	0.54738	0.097052	0.5119	-0.11918	0.11854	-1.3088	0.49178	0.48908	1.8111	0.72222	0.92459	0.74647	0.44827	0.45343	0.72485	0.88023	0.64453	0.58411	0.92268	0.60872	0.90513	0.45343	0.19061	0.62288	0.62478	0.07012	-11.7522	11.3398	3	19	4	-11.0525	9.90594	10.8882	-14.4257
4:137247703:137987679	623	4	137247703	137987679	0.739976	0.0001275	-0.35661	-2.0671	-1.1698	-0.48922	-0.70462	0.55248	-0.31992	-0.63813	0.68789	1.04	0.4127	1.1999	-1.1457	-1.3963	-1.0394	0.98315	0.96397	0.72138	0.24208	0.038727	0.62468	0.48104	0.58062	0.74903	0.52339	0.49152	0.29832	0.67983	0.23018	0.48104	0.16264	0.29864	0.32554	0.33506	5.00054	16.2187	4	39	9	5.08718	17.3487	-5.70333	-11.2343
4:137988838:139114529	624	4	137988838	139114529	1.12569	8.2957e-05	-0.90785	0.29479	0.88402	0.90572	-1.0529	-0.27475	-0.34098	1.1286	0.65895	0.53849	-0.26459	-0.19998	-0.13418	0.33911	-0.65562	0.45811	0.11735	0.36396	0.37669	0.76816	0.36508	0.29237	0.78351	0.73312	0.25906	0.50993	0.59024	0.79133	0.8415	0.29237	0.73453	0.51207	0.64687	0.90658	-16.2451	8.29843	1	6	3	-15.7706	7.90588	15.7042	-5.12836
4:139115093:139552965	625	4	139115093	139552965	0.437872	6.7774e-05	-0.01748	-0.31661	-1.2871	-0.70442	-0.045547	-0.097129	0.32123	0.14638	0.37617	0.29325	-0.050224	-0.20402	0.10029	-0.70278	0.48734	0.80073	-0.93881	0.98605	0.19808	0.75154	0.48117	0.96367	0.92262	0.74803	0.88362	0.70679	0.76933	0.95994	0.83834	0.96367	0.4822	0.62602	0.42329	0.34783	-17.974	-6.65688	1	0	0	-3.41798	13.6867	3.88265	-0.236094
4:139553359:140546206	626	4	139553359	140546206	0.992847	0.00012678	-0.13398	-1.0443	-0.49443	-0.51033	-0.84573	-1.0481	-0.16702	0.28929	0.61162	-0.058488	-0.52038	-0.21926	-0.48164	0.62213	-3.3388	0.23412	1.3032	0.89342	0.621	0.29633	0.60982	0.39771	0.29459	0.86736	0.77236	0.54079	0.95336	0.6028	0.82645	0.39771	0.53385	0.00084148	0.81489	0.19249	18.6407	11.5691	4	57	15	18.1303	3.38278	-23.1729	-5.38974
4:140548713:141751418	627	4	140548713	141751418	1.2027	0.00016506	0.44669	-1.1123	-0.96531	-0.58171	-1.6504	-0.65918	0.06737	-0.91214	-0.067124	0.6741	0.19669	0.78139	0.59446	0.047886	1.965	1.2961	0.22859	0.6551	0.33439	0.26602	0.56076	0.098868	0.50978	0.94629	0.36169	0.94648	0.50025	0.84407	0.43457	0.098868	0.96181	0.049413	0.19496	0.81919	-11.5554	-16.0038	12	17	5	-10.5237	-16.9847	13.508	13.8321
4:141752960:142807957	628	4	141752960	142807957	1.055	5.1311e-05	-0.1371	-0.50561	0.12838	-0.6767	-0.25377	-0.23514	0.37046	-0.09606	-0.078587	-0.20106	0.082444	0.96889	0.25689	-0.11372	-1.5543	0.59216	0.35804	0.89095	0.89785	0.61313	0.49859	0.79967	0.8141	0.71104	0.92347	0.93736	0.84065	0.93429	0.3326	0.79967	0.90946	0.1201	0.55374	0.72032	2.92167	6.85449	3	0	0	5.21368	11.8488	-9.05483	-11.892
4:142808503:145021868	629	4	142808503	145021868	2.21336	7.511e-05	0.41958	0.054559	0.27067	0.62687	0.90544	0.058476	-0.4498	-0.91332	-0.42328	0.052132	0.23707	-0.97085	0.41291	0.72975	-2.0995	-0.70958	0.97894	0.6748	0.78665	0.95649	0.53074	0.36523	0.95337	0.65285	0.36107	0.67209	0.95842	0.8126	0.33163	0.36523	0.46555	0.035777	0.47796	0.32761	5.38532	0.68428	3	41	10	2.62668	1.21609	-4.88546	0.433334
4:145024452:148047972	630	4	145024452	148047972	3.02352	0.00011244	0.45071	-1.1105	-0.062164	-0.044818	-1.0314	-0.7848	-0.2742	-1.1711	-1.1963	-0.50274	-0.59031	-0.54071	-0.38885	0.92281	-1.772	0.39043	0.46734	0.6522	0.95043	0.2668	0.96425	0.30235	0.43257	0.78393	0.24155	0.23158	0.61515	0.55498	0.58871	0.30235	0.35611	0.076397	0.69622	0.64026	9.90062	-5.54469	1	42	10	9.53562	-7.81373	-9.13519	7.31819
4:148053679:150632409	631	4	148053679	150632409	2.57873	0.00010644	0.43095	-0.15857	0.70196	-1.2013	1.0971	-0.44186	-0.2433	-0.69871	-0.79962	-0.89636	0.13592	-0.37487	0.34442	0.57661	-1.2627	0.1495	0.79403	0.6665	0.48271	0.87401	0.22965	0.2726	0.65859	0.80778	0.48473	0.42393	0.37006	0.89188	0.70776	0.2726	0.5642	0.20671	0.88116	0.42718	0.436585	-10.4598	5	0	0	-4.82789	2.88654	2.09699	-1.8519
4:150634191:153226998	632	4	150634191	153226998	2.59281	0.00021501	-0.11795	-3.0792	-2.2998	-1.6529	0.92048	-0.95465	-0.9239	-0.85337	-0.21948	-0.15887	0.20326	0.75712	0.248	0.27738	-1.1965	0.74167	1.7247	0.9061	0.021457	0.0020757	0.098358	0.35732	0.33976	0.35554	0.39345	0.82628	0.87377	0.83893	0.44898	0.35732	0.78149	0.23148	0.45829	0.084577	12.6787	-11.5531	1	44	11	13.4756	-15.0349	-11.2336	12.9816
4:153233476:154947363	633	4	153233476	154947363	1.71389	2.9703e-05	-0.083943	-0.063784	0.02772	-0.22374	-0.074472	-0.27591	-0.46973	-0.57615	-0.14361	0.37632	0.1065	0.25282	0.46801	0.62121	-1.3645	0.29779	-0.32565	0.9331	0.97789	0.94914	0.82296	0.94064	0.78262	0.63855	0.56451	0.88581	0.70668	0.91518	0.80041	0.94064	0.53446	0.17242	0.76587	0.74469	4.28838	4.8826	3	0	0	5.10595	6.03561	-1.05917	-1.11672
4:154949091:156604003	634	4	154949091	156604003	1.65491	4.9016e-05	-0.41155	-0.52648	0.0011053	-0.29125	0.5676	-0.26901	-0.57321	-1.1899	-0.93809	-0.80356	-0.65093	-0.41084	-0.41889	-0.61478	-3.8576	-0.26378	0.5244	0.68067	0.99912	0.59855	0.77086	0.57031	0.78793	0.5665	0.23407	0.3482	0.42165	0.51509	0.68119	0.57031	0.5387	0.0001145	0.79195	0.6	20.9808	6.27412	4	57	15	20.5889	5.57247	-21.2558	-2.68598
4:156604173:158112985	635	4	156604173	158112985	1.50881	6.0994e-05	-0.2935	0.052853	0.45467	-0.5602	-1.2809	-0.99635	0.3664	-0.14385	0.0053411	0.023998	0.10778	-0.92058	-1.342	0.23493	-2.8863	-0.25649	0.23233	0.76914	0.64935	0.95785	0.57534	0.20025	0.31908	0.71407	0.88562	0.99574	0.98085	0.91417	0.35727	0.20025	0.81426	0.0038974	0.79757	0.81628	9.38501	5.88838	4	49	12	10.1891	6.93179	-14.3205	-5.38111
4:158114105:160356254	636	4	158114105	160356254	2.24215	0.00019297	-0.47586	-1.0808	-1.2337	-0.60639	-0.48156	-2.2184	-0.81431	-1.0312	-0.60189	-0.42998	-1.6769	-0.62785	0.91429	-1.1486	0.88801	-0.68671	0.56026	0.63417	0.21732	0.2798	0.54425	0.63012	0.026528	0.41547	0.30245	0.54725	0.66721	0.093569	0.5301	0.63012	0.25074	0.37453	0.49227	0.5753	12.7734	-17.1047	1	0	0	-2.53206	-17.4492	-0.201876	16.8749
4:160357877:160822830	637	4	160357877	160822830	0.464953	8.8023e-05	0.36694	-1.3549	-0.51121	-0.68565	-1.9927	-0.6948	-0.98638	-1.7048	-1.6372	-0.62678	-1.0584	-1.7139	-1.2272	-0.79417	0.26147	-0.4472	1.1045	0.71366	0.6092	0.17545	0.49293	0.0463	0.48718	0.32395	0.088223	0.10159	0.5308	0.28989	0.086554	0.0463	0.42709	0.79373	0.65473	0.26938	-6.39733	-13.7325	1	20	5	-8.40985	-11.715	10.6661	11.1408
4:160823065:161055488	638	4	160823065	161055488	0.232423	3.7721e-05	-0.31609	-1.261	-0.63349	-0.90744	-1.1619	0.55318	-0.37428	0.034753	-0.52113	-0.2073	0.42202	0.025096	-0.74166	-0.71167	-1.7921	0.035785	-0.9965	0.75193	0.52642	0.20731	0.36418	0.24527	0.58014	0.7082	0.97228	0.60228	0.83578	0.67301	0.97998	0.24527	0.47667	0.073116	0.97145	0.31901	16.2105	-3.25737	1	58	14	16.0362	-2.95146	-22.6621	6.1617
4:161056173:161796696	639	4	161056173	161796696	0.740523	5.8619e-05	-0.14083	-0.64051	-0.59532	-1.3035	-1.0534	-0.31219	0.1044	-0.87923	-0.47083	-0.17852	-0.27988	0.12849	0.014679	-0.62222	-1.7863	-0.35315	0.29323	0.88801	0.55163	0.52184	0.1924	0.29215	0.75489	0.91685	0.37928	0.63776	0.85831	0.77957	0.89776	0.29215	0.53379	0.074044	0.72398	0.76934	16.6758	-4.00417	1	58	14	16.5395	1.05019	-18.1248	4.36176
4:161796755:162149858	640	4	161796755	162149858	0.353103	1.2991e-05	0.50392	-1.5017	-0.85092	-0.47484	-0.080222	-0.59294	0.019628	-0.12814	-0.053614	0.1938	-0.42211	0.71766	0.52905	-0.080562	-0.30612	-0.42415	-0.69966	0.61432	0.39481	0.13316	0.6349	0.93606	0.55322	0.98434	0.89804	0.95724	0.84633	0.67294	0.47297	0.93606	0.93579	0.75951	0.67146	0.48414	-4.30926	-4.4428	15	0	0	1.13545	-4.22377	1.37338	5.41912
4:162151565:162629423	641	4	162151565	162629423	0.477858	0.00011783	0.65173	-1.0967	-0.33292	-1.6693	-1.5634	-0.263	-0.6624	-0.76592	-0.40149	-0.46921	0.216	-0.20301	0.68768	-0.48865	-1.3906	0.25213	-0.68179	0.51457	0.73919	0.27276	0.095061	0.11796	0.79255	0.50771	0.44372	0.68806	0.63892	0.82898	0.83913	0.11796	0.62509	0.16434	0.80094	0.49537	16.4209	-3.53681	1	58	14	16.6717	-2.5509	-22.691	6.13255
4:162629512:163181531	642	4	162629512	163181531	0.552019	9.5163e-05	1.2435	-0.55587	-0.52608	0.63594	-2.3037	0.38772	0.053505	-0.38177	-1.176	-0.73856	0.70959	-0.46728	0.62536	-1.3298	-2.3304	-0.45765	-1.5263	0.21368	0.59883	0.5783	0.52481	0.021237	0.69822	0.95733	0.70263	0.23959	0.46018	0.47796	0.6403	0.021237	0.18358	0.019786	0.6472	0.12692	11.7602	2.32353	4	0	0	13.5297	6.4872	-15.2094	-2.17028
4:163183341:163726178	643	4	163183341	163726178	0.542837	4.9109e-05	1.117	-0.75322	-0.77308	-0.33612	-0.028531	0.71973	-0.40032	0.23541	-0.13092	0.38532	0.89141	0.084251	-1.0923	0.9411	-1.4706	-0.48834	0.22277	0.26401	0.43947	0.45132	0.73678	0.97724	0.47169	0.68892	0.81389	0.89584	0.7	0.37271	0.93286	0.97724	0.34665	0.14141	0.62531	0.82371	3.60993	2.60357	3	0	0	3.43636	3.03486	-4.73265	-8.9598
4:163728264:164910818	644	4	163728264	164910818	1.18255	0.00012828	-0.29095	-0.86808	-0.54726	0.083959	-1.167	-1.3675	-0.94735	-1.4909	-1.1418	-0.86333	-0.89714	0.82987	0.68387	0.25951	-2.5372	0.12663	1.223	0.77109	0.5842	0.38535	0.93309	0.24322	0.17147	0.34346	0.13599	0.25354	0.38796	0.36965	0.40661	0.24322	0.79524	0.011174	0.89923	0.22132	15.1041	-9.34961	1	55	11	15.4647	-10.3413	-15.8821	9.95298
4:164913270:165817608	645	4	164913270	165817608	0.904338	0.00016062	0.087177	-0.41753	-0.1663	-0.94278	1.116	-1.2703	1.8121	-1.4596	-0.31589	0.0249	-0.97445	-0.84147	-0.90943	0.56542	-0.13911	0.27199	0.7062	0.93053	0.86792	0.67629	0.3458	0.26443	0.20398	0.06997	0.1444	0.75209	0.98013	0.32983	0.40008	0.26443	0.57179	0.88936	0.78563	0.48006	-16.3137	-3.85067	1	8	2	-17.6485	-4.80825	15.0514	7.15277
4:165820093:166609852	646	4	165820093	166609852	0.789759	0.00011375	-0.64586	-1.5849	-2.0631	-0.063078	0.27419	-0.70873	0.052763	-1.683	-2.2641	-2.0298	0.19456	0.37209	0.6867	-1.3916	-4.2882	-0.51316	-0.10673	0.51837	0.039104	0.113	0.9497	0.78394	0.47849	0.95792	0.092377	0.02357	0.042376	0.84574	0.70983	0.78394	0.16404	1.8009e-05	0.60784	0.91501	22.4325	-13.2214	8	44	11	22.6261	-11.4154	-20.3159	14.3336
4:166611193:167643023	647	4	166611193	167643023	1.03183	9.4624e-06	-0.034948	-1.0798	-0.76861	-0.05674	0.89626	-1.0151	-0.7489	-1.1601	-0.49894	-0.48217	-0.75076	0.19956	-0.28932	-1.3273	-2.0067	0.19407	0.43852	0.97212	0.44213	0.28024	0.95475	0.37011	0.31004	0.45392	0.24601	0.61782	0.62969	0.4528	0.84182	0.37011	0.1844	0.044778	0.84612	0.66101	12.9916	-9.24554	1	42	10	8.05585	-1.5481	-11.4415	3.36413
4:167643601:169568082	648	4	167643601	169568082	1.92448	9.7206e-05	0.45418	-1.0696	0.15589	-0.24539	-0.46782	0.12121	0.64951	-0.081227	0.30133	0.75203	0.24145	0.67055	-0.20398	1.3507	-1.5077	0.66849	-0.76756	0.6497	0.87612	0.28481	0.80616	0.63992	0.90353	0.51601	0.93526	0.76316	0.45203	0.80921	0.50251	0.63992	0.17678	0.13164	0.50382	0.44275	-10.1297	-4.75871	1	0	0	-9.09813	14.8408	9.9496	-9.31964
4:169569516:170676328	649	4	169569516	170676328	1.10681	4.6668e-05	0.0080244	-0.15433	0.11248	0.24923	-0.4176	0.40119	0.13736	-0.32276	-0.52634	-1.1199	0.15703	1.1601	-0.084848	-0.53556	-0.12466	0.36597	0.66198	0.9936	0.91044	0.87735	0.80318	0.67624	0.68828	0.89075	0.74688	0.59865	0.26275	0.87522	0.246	0.67624	0.59227	0.9008	0.71438	0.50798	-12.4244	3.44863	1	6	3	-14.6028	3.57074	13.1525	-3.76946
4:170678993:172735897	650	4	170678993	172735897	2.0569	0.00013856	-0.055194	-0.77963	-0.69327	0.001871	-0.47277	-1.473	-1.6399	-0.51019	-0.42193	-0.19867	-0.44349	0.35941	-1.2146	0.084393	-0.47317	0.076815	-0.231	0.95598	0.48814	0.43561	0.99851	0.63638	0.14076	0.10103	0.60992	0.67307	0.84252	0.65741	0.71929	0.63638	0.93274	0.63609	0.93877	0.81732	6.95016	-7.66381	2	46	8	6.50479	-10.1748	-0.809462	10.2277
4:172737462:173760563	651	4	172737462	173760563	1.0231	8.7035e-05	1.012	-0.8009	-0.96106	-0.82855	0.23901	-0.21391	-0.137	1.4063	0.85014	-0.16488	0.33256	-0.83347	-0.67155	-0.77413	-2.2728	0.8434	0.40097	0.31154	0.33652	0.42319	0.40736	0.81109	0.83061	0.89103	0.15964	0.39525	0.86904	0.73947	0.40458	0.81109	0.43885	0.023037	0.39901	0.68845	7.76364	17.7316	4	50	13	8.67793	17.6579	-10.3489	-15.5457
4:173761916:174832248	652	4	173761916	174832248	1.07033	0.00011705	-0.19851	-0.14861	0.0064699	-0.67526	0.26983	-0.77902	0.71702	-0.46962	-0.33439	-0.033688	-0.56976	-1.1781	-0.85752	0.94935	0.29301	-0.5484	-0.16515	0.84264	0.99484	0.88186	0.49951	0.78729	0.43597	0.47336	0.63863	0.73808	0.97313	0.56884	0.23874	0.78729	0.34245	0.76951	0.58342	0.86882	-16.3547	-3.91294	1	8	2	-17.6761	-4.83876	15.08	7.13731
4:174833988:176193705	653	4	174833988	176193705	1.35972	5.219e-05	-0.83804	-1.0826	-1.1226	-0.47279	-0.34175	-0.26252	1.025	-0.066586	0.58996	0.8365	-0.22738	-0.35729	0.2544	-0.2814	0.5855	-0.040315	0.7304	0.40201	0.26159	0.27898	0.63637	0.73254	0.79292	0.30534	0.94691	0.55522	0.40288	0.82013	0.72087	0.73254	0.7784	0.55821	0.96784	0.46515	-22.6595	-7.94807	1	0	0	-18.1541	9.44252	17.8322	-7.91386
4:176199091:177290105	654	4	176199091	177290105	1.09101	0.0001612	-0.19	-0.63711	-1.5086	0.32818	-3.4565	-0.49595	0.082636	-0.60763	-0.7766	-0.97155	-0.24072	0.96455	0.69432	0.042428	-3.6901	-0.47743	-0.28434	0.84931	0.13139	0.52405	0.74277	0.00054717	0.61993	0.93414	0.54343	0.4374	0.33128	0.80977	0.33477	0.00054717	0.96616	0.00022421	0.63306	0.77615	19.8831	0.912439	4	61	15	21.2249	-0.429162	-23.2065	1.15086
4:177290945:177972278	655	4	177290945	177972278	0.681333	4.4327e-05	-0.24554	-0.23242	-0.33937	0.035607	-0.16498	0.85333	0.25102	0.15193	-0.17763	-0.1438	1.02	0.38435	0.72246	0.49552	0.25029	-0.13872	0.41415	0.80604	0.73433	0.81621	0.9716	0.86896	0.39348	0.8018	0.87924	0.85902	0.88566	0.30772	0.70072	0.86896	0.62023	0.80236	0.88967	0.67877	-22.5072	0.199427	1	1	1	-21.2149	1.58006	19.5401	-1.63617
4:177974062:178758792	656	4	177974062	178758792	0.78473	4.5347e-05	0.041608	-0.92594	-0.65073	-0.05488	-0.92522	-0.096661	0.053634	-0.44265	-0.0010953	-0.14208	-0.77942	0.030722	-0.59207	0.23739	-1.0974	-0.042556	0.89192	0.96681	0.51522	0.35448	0.95623	0.35485	0.923	0.95723	0.65802	0.99913	0.88702	0.43573	0.97549	0.35485	0.81235	0.27245	0.96606	0.37243	4.59184	-7.78917	2	38	8	3.94291	-8.48296	1.42666	8.25505
4:178758930:180119509	657	4	178758930	180119509	1.36058	6.7117e-05	-0.52004	-0.77653	0.087612	-0.067268	-1.2424	-0.25833	-0.17678	0.51953	0.89682	0.38069	0.52723	-0.028783	0.67209	-0.054781	0.391	-0.49511	-0.83513	0.60304	0.93019	0.43744	0.94637	0.21408	0.79615	0.85968	0.60339	0.36981	0.70343	0.59803	0.97704	0.21408	0.95631	0.6958	0.62052	0.40365	-17.9288	4.91967	1	1	1	-20.5714	5.75407	19.5318	-5.06912
4:180120693:181732608	658	4	180120693	181732608	1.61191	6.741e-05	-0.035454	-0.65615	0.10904	-0.24005	-1.214	-0.56119	-0.31909	-0.22596	-0.17181	-0.79465	-0.32119	1.0443	-0.58434	-1.742	-3.24	0.025627	0.22444	0.97172	0.91317	0.51173	0.81029	0.22474	0.57467	0.74966	0.82123	0.86359	0.42682	0.74807	0.29635	0.22474	0.081517	0.0011952	0.97955	0.82241	17.141	6.5739	4	57	13	16.5968	9.27551	-18.2794	-5.87096
4:181732746:182420390	659	4	181732746	182420390	0.687644	9.4505e-05	0.11595	-0.53667	0.75613	-0.071382	-0.1486	0.053908	-0.38747	-1.1733	-1.7775	-1.0829	-0.16615	-0.63805	0.76709	0.33734	-1.3831	-0.44931	0.79547	0.90769	0.44957	0.5915	0.94309	0.88187	0.95701	0.69841	0.24067	0.075484	0.27887	0.86804	0.52344	0.88187	0.73586	0.16664	0.65321	0.42634	7.24956	-1.41504	1	42	10	6.15253	-2.93907	-8.65894	1.68479
4:182420863:184283167	660	4	182420863	184283167	1.8623	2.4548e-06	0.49205	0.17264	-0.47462	0.1178	0.33988	0.25366	0.18325	0.93081	0.74511	0.22791	0.096244	0.37479	0.36421	0.068776	-2.5818	0.17882	0.073309	0.62268	0.63506	0.86293	0.90623	0.73395	0.79976	0.8546	0.35195	0.4562	0.81971	0.92333	0.70782	0.73395	0.94517	0.0098297	0.85808	0.94156	10.5977	16.3444	4	50	13	9.10695	14.8293	-8.01271	-14.1038
4:184283411:185477454	661	4	184283411	185477454	1.19404	0.00011934	0.94425	-0.69787	-0.20064	-0.68057	-0.34276	-0.78771	-0.82285	-1.1393	-0.28966	-0.11405	-0.22516	0.015338	-0.1622	1.2051	-0.20196	0.17262	0.45096	0.34504	0.84098	0.48526	0.49614	0.73178	0.43087	0.4106	0.25458	0.77208	0.9092	0.82186	0.98776	0.73178	0.22818	0.83995	0.86295	0.65202	-7.75111	-10.3768	1	20	5	-8.49588	-11.4888	10.7786	10.8402
4:185477964:185932497	662	4	185477964	185932497	0.454533	2.7872e-05	0.098131	-0.22957	0.068975	-0.48591	-1.3427	-0.096014	0.68209	-0.13823	0.027136	-0.082151	0.31691	0.46618	0.15653	-0.93094	-0.4452	0.51522	-0.30022	0.92183	0.94501	0.81843	0.62703	0.17936	0.92351	0.49518	0.89006	0.97835	0.93453	0.75131	0.64109	0.17936	0.35189	0.65617	0.6064	0.76401	-5.82966	10.3999	3	23	7	0.332097	15.2595	1.42169	-9.71422
4:185934003:187113041	663	4	185934003	187113041	1.17904	0.00012579	0.045159	-1.1856	-0.6055	-0.42719	-1.1391	-0.49169	0.57072	-0.55689	-0.15012	0.22596	-0.74804	0.17562	-0.13785	0.33655	-2.7543	-0.87689	-0.44529	0.96398	0.54485	0.23576	0.66924	0.25464	0.62294	0.56819	0.57761	0.88067	0.82123	0.45444	0.86059	0.25464	0.73645	0.0058823	0.38055	0.65611	15.0489	4.52293	4	49	12	10.2214	6.93361	-14.3279	-5.37081
4:187114073:188687052	664	4	187114073	188687052	1.57298	5.0121e-05	-0.23336	-0.68007	-0.5756	-0.58661	-0.84405	-0.099964	-0.69861	-1.0358	-0.93526	-1.4158	0.086279	0.18357	0.060929	1.2393	0.73221	-0.40017	0.75845	0.81548	0.56488	0.49646	0.55747	0.39864	0.92037	0.4848	0.30028	0.34966	0.15684	0.93124	0.85435	0.39864	0.21523	0.46404	0.68903	0.44818	-2.57043	-18.1502	1	28	5	-4.26012	-16.3366	6.38649	16.3516
4:188687155:189524815	665	4	188687155	189524815	0.83766	4.6185e-05	-0.85734	-0.71748	-0.61345	0.15536	0.30047	0.85798	-0.58536	-0.27108	0.45999	0.21656	0.44608	-0.56636	-0.42748	-1.2303	-2.517	-0.2039	-1.1646	0.39126	0.53958	0.47308	0.87654	0.76382	0.3909	0.5583	0.78633	0.64552	0.82855	0.65554	0.57115	0.76382	0.21858	0.011834	0.83843	0.24416	11.8914	15.7044	4	0	0	9.56593	14.47	-16.5888	-10.7023
4:189525752:190088167	666	4	189525752	190088167	0.562415	7.8735e-05	0.74685	0.43912	-0.18538	-0.23237	-0.041437	0.94274	-0.58364	-0.52878	-1.2257	-1.1828	0.1951	-0.67018	-0.36398	-0.20856	0.291	0.58275	0.2014	0.45515	0.85293	0.66057	0.81625	0.96695	0.34581	0.55947	0.59696	0.22032	0.2369	0.84532	0.50274	0.96695	0.83479	0.77105	0.56006	0.84038	-6.54274	-0.534684	1	25	6	-8.04275	-2.33502	8.22245	2.09255
4:190088768:191043878	667	4	190088768	191043878	0.95511	1.9254e-05	0.49546	0.31733	-0.052522	-0.18623	-0.88943	0.48027	0.0017334	0.11573	-0.21421	-0.33289	1.1063	-0.58566	0.38475	-0.17513	-0.19901	0.65496	0.72963	0.62027	0.95811	0.75099	0.85227	0.37377	0.63103	0.99862	0.90787	0.83039	0.73921	0.26858	0.5581	0.37377	0.86097	0.84225	0.51249	0.46562	-22.0139	3.03478	1	1	1	-21.6248	4.13901	21.8436	-5.31645
5:10056:1267356	668	5	10056	1267356	1.2573	1.5647e-05	-0.45217	-0.26801	-0.095046	-0.44503	1.0024	-0.59608	-0.20131	-0.071114	-0.25616	-0.4724	0.0298	-0.57652	-0.38537	-0.80777	-2.1019	-0.76949	0.64079	0.65114	0.92428	0.78869	0.6563	0.31614	0.55112	0.84045	0.94331	0.79782	0.63664	0.97623	0.56427	0.31614	0.41922	0.035565	0.44161	0.52166	9.21576	13.2656	4	0	0	9.74168	12.2749	-7.50467	-9.81886
5:1270983:1762678	669	5	1270983	1762678	0.491695	1.5328e-05	0.30281	-0.58381	-0.73267	-0.90984	0.02671	-0.097175	-0.98747	0.16292	-0.28214	-0.58901	-0.16846	-0.092322	0.0068123	0.78947	-0.46358	0.58444	0.019516	0.76203	0.46376	0.55935	0.36291	0.97869	0.92259	0.32341	0.87059	0.77784	0.55586	0.86622	0.92644	0.97869	0.42983	0.64295	0.55892	0.98443	-6.22682	-11.0491	1	20	5	-3.79056	-8.17358	8.83992	8.27405
5:1763566:2369337	670	5	1763566	2369337	0.605771	4.9311e-05	-0.20245	0.36796	-0.036511	-0.35255	0.69515	0.21554	-0.30887	0.51026	0.59549	0.209	0.2303	1.0936	-0.13869	-0.45048	-0.96514	0.87519	-0.33659	0.83957	0.97087	0.7129	0.72443	0.48696	0.82934	0.75742	0.60987	0.55151	0.83445	0.81786	0.27415	0.48696	0.65237	0.33447	0.38147	0.73642	-10.2117	13.074	3	19	4	-9.33268	11.3224	9.15677	-15.5077
5:2369710:2979000	671	5	2369710	2979000	0.60929	0.0001682	-0.87854	-1.0907	-0.94653	-1.3947	0.50802	-0.34296	-0.93093	-0.80027	-0.49594	-0.73586	0.4914	-0.03778	-1.37	-0.070895	-1.5679	-0.34057	1.1295	0.37965	0.34388	0.2754	0.1631	0.61144	0.73163	0.35189	0.42356	0.61994	0.46182	0.62314	0.96986	0.61144	0.94348	0.11691	0.73342	0.25868	9.18401	13.2094	4	0	0	0.196321	1.34063	-7.56489	-9.62524
5:2979710:3600334	672	5	2979710	3600334	0.620624	0.00017094	-0.51183	-1.6771	-0.0496	-1.5489	-2.0102	-1.6736	-0.43515	-1.3192	-0.54962	-0.49744	-1.6157	-0.44117	0.2521	-0.82765	-2.3167	-0.26014	-0.13033	0.60877	0.96044	0.09352	0.12141	0.044411	0.09421	0.66345	0.18711	0.58258	0.61888	0.10615	0.65909	0.044411	0.40787	0.020521	0.79476	0.8963	17.0386	-7.84209	1	58	14	16.3989	-7.94559	-19.3006	7.09342
5:3601924:4222111	673	5	3601924	4222111	0.620187	2.8687e-05	0.16805	-0.51957	0.1566	-0.59445	-0.0072381	0.68745	0.22708	0.62506	0.83123	0.42869	0.47671	-1.1088	0.37737	0.73231	0.38892	-0.36717	-0.79452	0.86654	0.87556	0.60337	0.55221	0.99422	0.4918	0.82036	0.53193	0.40584	0.66815	0.63357	0.26751	0.99422	0.46398	0.69734	0.71349	0.42689	-22.2595	0.609934	1	1	1	-20.6988	2.29143	21.7221	-2.48286
5:4223577:5137474	674	5	4223577	5137474	0.913897	4.4627e-05	0.12586	-0.50219	-0.70142	-0.74336	-0.72266	-0.10094	-0.42549	0.55861	0.493	0.21896	-0.14897	-0.70635	0.1123	-0.50287	0.05336	0.26511	0.93704	0.89984	0.48304	0.61553	0.45726	0.46989	0.9196	0.67048	0.57643	0.62201	0.82668	0.88158	0.47997	0.46989	0.61506	0.95745	0.79092	0.34874	-17.1747	7.69987	1	6	3	-16.787	8.5079	17.583	-8.18148
5:5137788:5718773	675	5	5137788	5718773	0.580985	4.6334e-05	0.29867	0.2404	-0.06174	-0.26435	0.51257	-0.59775	-0.056216	0.068565	0.42229	0.075562	-0.45775	0.34884	-0.54502	-0.41914	-0.06585	0.3676	0.080201	0.76519	0.95077	0.81002	0.79151	0.60825	0.55001	0.95517	0.94534	0.67281	0.93977	0.64713	0.72721	0.60825	0.67512	0.9475	0.71317	0.93608	-9.34308	5.92589	1	24	6	-8.22171	5.29472	5.55191	-2.76986
5:5719162:6858229	676	5	5719162	6858229	1.13907	0.00019422	0.34859	-1.7393	-0.26028	-1.2919	0.13499	0.21463	0.075194	-0.71561	-0.49608	-0.68193	1.6697	-1.2655	-0.13423	-0.20092	-2.5654	-0.57887	0.22403	0.7274	0.79465	0.081989	0.1964	0.89262	0.83005	0.94006	0.47423	0.61984	0.49528	0.09497	0.2057	0.89262	0.84076	0.010305	0.56268	0.82274	3.54557	2.39603	3	0	0	2.49289	1.10533	-4.95529	0.186658
5:6859297:7852978	677	5	6859297	7852978	0.993681	0.00016321	0.99598	-0.72644	-0.55939	-1.4721	-0.0087081	-0.89108	-0.26847	0.26215	0.81556	0.27213	-0.06122	0.56926	0.18583	-2.7098	-1.3394	-0.28832	-0.16384	0.31926	0.57589	0.46757	0.14099	0.99305	0.37288	0.78833	0.7932	0.41475	0.78552	0.95118	0.56918	0.99305	0.0067322	0.18043	0.7731	0.86986	13.9258	14.798	4	52	13	13.4575	14.9532	-11.5948	-13.275
5:7853304:9084076	678	5	7853304	9084076	1.23077	8.6756e-05	0.66019	-0.70707	-0.97128	-0.099557	-0.15393	0.83706	-0.66192	-0.3339	-0.10208	-0.53739	0.31554	0.67757	-0.81804	0.14155	-1.0132	-0.50551	0.19335	0.50913	0.33141	0.47952	0.9207	0.87766	0.40256	0.50802	0.73845	0.9187	0.591	0.75235	0.49804	0.87766	0.88744	0.31095	0.6132	0.84668	3.6121	2.61751	3	0	0	3.44621	3.03833	-4.79914	-8.76148
5:9084701:10533767	679	5	9084701	10533767	1.44907	1.5648e-05	0.28778	-0.55946	-0.87585	0.26292	0.33202	-0.27277	-0.036172	-1.6089	-1.0114	-0.46612	-0.42133	0.92396	0.45984	-1.1097	-1.2778	0.18353	0.45931	0.77352	0.38111	0.57585	0.79261	0.73987	0.78503	0.97115	0.10765	0.31182	0.64113	0.67352	0.35551	0.73987	0.26711	0.20133	0.85438	0.64601	5.67909	-3.20175	1	42	10	4.76547	-1.79429	-8.15633	2.00361
5:10534653:10666515	680	5	10534653	10666515	0.131862	4.1183e-05	-0.35759	-1.636	-1.4822	-1.206	-0.47275	-1.3599	-0.019444	-1.4127	-1.0043	-0.87698	-0.98166	-0.17334	-0.0039942	-0.049689	-1.0061	-0.21353	0.29236	0.72065	0.13829	0.10183	0.22783	0.63639	0.17385	0.98449	0.15775	0.31525	0.3805	0.32627	0.86238	0.63639	0.96037	0.31435	0.83091	0.77001	12.9551	-12.1943	1	44	11	13.4376	-15.2154	-11.005	15.1004
5:10666804:11170506	681	5	10666804	11170506	0.503702	4.1619e-05	0.13765	-1.1444	-1.042	-0.89285	-1.0955	-0.75683	-0.15831	-0.63698	-0.56063	-0.24191	-1.0899	-0.57756	0.23068	-1.6859	2.3793	-0.12129	0.18019	0.89052	0.29743	0.25247	0.37194	0.27328	0.44915	0.87421	0.52414	0.57505	0.80885	0.27576	0.56356	0.27328	0.091818	0.017346	0.90346	0.857	-17.5845	-14.3206	6	0	0	-19.356	-12.7413	19.5091	11.084
5:11170703:13603734	682	5	11170703	13603734	2.43303	0.00019892	0.33524	-1.7749	-0.9456	-1.1831	-0.8818	-0.12089	-0.1891	-0.46624	-1.1284	-1.7491	0.34814	0.78891	-0.73535	0.23036	3.1615	-0.065469	1.1	0.73745	0.34435	0.075921	0.23679	0.37788	0.90378	0.85001	0.64105	0.25914	0.080267	0.72773	0.43016	0.37788	0.81781	0.0015696	0.9478	0.27131	-15.2987	-16.5581	11	5	2	-17.7111	-14.9941	19.8842	13.3047
5:13603883:14987807	683	5	13603883	14987807	1.38392	6.0092e-05	0.60902	-0.58259	-0.37209	-0.3818	-0.75825	-0.37304	-0.1284	-0.87154	-1.6495	-1.1418	-0.81532	-0.32372	-0.18546	1.0032	-0.30237	-0.68393	0.054967	0.54251	0.70983	0.56017	0.70261	0.4483	0.70912	0.89783	0.38346	0.09905	0.25353	0.41489	0.74615	0.4483	0.31579	0.76237	0.49402	0.95617	-3.33669	-16.5814	1	28	5	-2.79259	-15.1765	7.36411	17.6965
5:14988284:16034608	684	5	14988284	16034608	1.04632	3.5974e-05	0.81542	0.67657	0.68087	0.80906	-1.2833	0.45342	-0.35754	-0.77202	-0.72976	-0.52051	0.79657	-0.054045	0.59552	-0.73906	-2.6178	-0.5849	-0.58952	0.41483	0.49595	0.49868	0.41848	0.19939	0.65025	0.72069	0.4401	0.46554	0.60271	0.4257	0.9569	0.19939	0.45987	0.0088499	0.55862	0.55551	11.6719	2.42439	4	0	0	13.4781	6.53856	-15.2012	-2.17415
5:16035369:17161451	685	5	16035369	17161451	1.12608	5.1904e-05	0.66147	-0.74858	-0.81681	-0.63398	-0.46196	-0.49986	-0.23741	0.37136	-0.090441	-0.43438	-0.26178	-0.65753	-0.74391	0.4206	-0.35883	-1.0231	0.44222	0.50831	0.41404	0.45411	0.52609	0.64411	0.61718	0.81234	0.71037	0.92794	0.66401	0.79349	0.51084	0.64411	0.67405	0.71973	0.30627	0.65833	-8.16658	-10.138	1	20	5	-7.81976	-10.2625	8.69323	8.82091
5:17162704:18048683	686	5	17162704	18048683	0.885979	9.8218e-05	1.0087	-0.46796	0.33624	1.4585	-1.3093	1.0111	0.38754	-0.12398	0.44775	0.4708	0.41616	0.4055	-1.7716	1.6136	-1.0027	0.41286	-0.087679	0.31313	0.73669	0.63981	0.14471	0.19045	0.31195	0.69836	0.90133	0.65433	0.63779	0.67729	0.68511	0.19045	0.10661	0.316	0.67971	0.93013	-4.9513	16.6696	3	0	0	-7.26811	11.5046	1.14155	-14.959
5:18050107:18791978	687	5	18050107	18791978	0.741871	3.8859e-05	-0.3626	-0.21446	-0.45255	-0.70957	-1.1333	-0.64539	0.29214	-0.73412	-0.09252	0.23623	0.014242	0.23855	0.4881	0.4817	0.19	-0.35511	0.15536	0.7169	0.65087	0.83019	0.47797	0.25707	0.51867	0.77018	0.46288	0.92628	0.81326	0.98864	0.81145	0.25707	0.63002	0.84931	0.72251	0.87654	-10.6325	-8.67898	1	0	0	-13.8853	-6.52965	7.3823	7.07976
5:18792568:19486153	688	5	18792568	19486153	0.693585	4.7215e-05	-1.2657	-0.43653	-0.05939	-0.1419	0.32736	-0.82548	-0.62271	-0.74668	-0.57976	0.037064	-0.25449	-1.4891	0.021957	-0.065585	0.43026	0.44323	-0.30479	0.20564	0.95264	0.66245	0.88716	0.7434	0.4091	0.53348	0.45526	0.56208	0.97043	0.79912	0.13645	0.7434	0.94771	0.66701	0.6576	0.76053	-6.47107	-0.538066	1	0	0	-7.99285	-2.33101	8.27519	2.19185
5:19487359:20414139	689	5	19487359	20414139	0.92678	6.6918e-05	-0.39239	-0.46115	0.2125	-0.66347	0.17077	-0.73559	-0.42811	-0.45454	-0.51809	-0.2868	0.079353	0.10302	0.46092	-0.10841	-1.3817	0.54065	-0.53467	0.69477	0.83172	0.64469	0.50703	0.8644	0.46198	0.66857	0.64944	0.60439	0.77427	0.93675	0.91795	0.8644	0.91367	0.16706	0.58875	0.59288	4.27317	4.82785	3	0	0	5.18162	6.00211	-1.03395	-1.05547
5:20415799:21573200	690	5	20415799	21573200	1.1574	8.2879e-05	-0.66138	-1.1056	-1.1344	0.97148	-0.23211	-0.0010982	0.54537	-0.98622	-1.1563	-0.60196	-0.22315	0.38165	-0.93419	0.35236	-2.0344	-0.32576	0.21959	0.50837	0.25661	0.26891	0.33131	0.81645	0.99912	0.5855	0.32403	0.24756	0.5472	0.82342	0.70272	0.81645	0.72457	0.041912	0.74461	0.82619	1.12872	-8.84262	5	38	8	1.85633	-7.31624	-2.30456	3.05788
5:21574347:23150924	691	5	21574347	23150924	1.57658	2.8424e-05	-0.20409	-1.053	-0.199	-0.34821	0.19928	0.69155	-0.28917	-0.31145	-1.0747	-1.376	0.76679	0.13416	1.1675	0.62049	0.67272	0.38556	1.1476	0.83829	0.84226	0.29236	0.72768	0.84205	0.48922	0.77245	0.75546	0.2825	0.16883	0.44321	0.89328	0.84205	0.53493	0.50113	0.69982	0.25115	-19.0755	-2.07191	1	0	0	-4.93204	-6.07854	9.92274	5.79895
5:23153562:24794957	692	5	23153562	24794957	1.64139	6.8309e-05	0.3316	-1.3418	-0.73415	-0.53632	0.91752	-0.68485	-1.3377	-1.6191	-1.7199	-1.3157	-0.26532	-0.087641	-1.0863	-0.28766	-1.0956	-0.022263	0.28208	0.74019	0.46286	0.17967	0.59174	0.35887	0.49344	0.18099	0.10543	0.085446	0.18826	0.79076	0.93016	0.35887	0.7736	0.27325	0.98224	0.77788	11.5709	-13.4867	1	44	11	11.2136	-14.9795	-8.19917	14.5025
5:24796795:26183141	693	5	24796795	26183141	1.38635	7.5115e-05	-0.060225	-1.136	0.34793	-0.81712	-0.61708	-0.86784	-1.195	-0.27957	-0.28474	-0.92788	-0.41973	-0.29546	-2.4822	-1.3576	0.54932	-0.85574	0.068731	0.95198	0.72789	0.25596	0.41386	0.53718	0.38548	0.23208	0.77981	0.77585	0.35347	0.67468	0.76764	0.53718	0.1746	0.58278	0.39214	0.9452	-3.24327	0.584555	1	34	6	-3.92019	-0.139727	5.2145	1.89704
5:26185302:26849079	694	5	26185302	26849079	0.663777	0.00010533	-0.64726	-0.35902	-0.1967	0.48796	-0.67038	0.32792	-0.28977	0.61845	0.27478	-0.35119	0.53715	-0.14447	-1.0045	1.8586	-0.91725	0.014866	0.25801	0.51746	0.84406	0.71958	0.62558	0.50261	0.74297	0.772	0.53628	0.78349	0.72544	0.59116	0.88513	0.50261	0.063084	0.35901	0.98814	0.7964	-1.79845	-5.68095	10	0	0	-6.67038	18.245	6.17079	-6.44123
5:26849808:28303480	695	5	26849808	28303480	1.45367	0.00021988	0.42135	-0.070037	-0.85915	-0.35126	-0.95833	0.45237	-1.369	-0.22551	-0.60485	-0.74578	1.3512	-0.38756	0.97943	1.9623	0.45771	-0.069251	-0.51771	0.6735	0.39026	0.94416	0.72539	0.33789	0.651	0.17099	0.82158	0.54528	0.4558	0.17664	0.69834	0.33789	0.049727	0.64716	0.94479	0.60466	-7.20532	-9.01081	1	20	5	-6.6203	-7.79582	11.1031	9.58152
5:28310093:30129786	696	5	28310093	30129786	1.81969	5.5159e-05	0.53982	-0.72587	0.16802	-0.60036	-0.19851	-0.7145	-0.57187	0.88359	1.5617	0.7857	-0.83528	-0.12386	-0.26291	0.28332	-0.19142	-0.10883	-1.3788	0.58932	0.86657	0.46792	0.54827	0.84265	0.47492	0.56741	0.37692	0.11836	0.43205	0.40356	0.90143	0.84265	0.77693	0.8482	0.91334	0.16796	-10.8709	15.4396	3	0	0	-9.20512	15.0436	6.61733	-17.0236
5:30130713:31748529	697	5	30130713	31748529	1.61782	0.00013577	-0.38977	-1.3115	-1.7117	-1.0747	-2.164	-1.179	-0.57399	-2.0665	-1.4458	-1.067	-0.45647	-0.92107	1.3188	1.0833	-0.31843	0.2144	-0.27345	0.69671	0.086952	0.1897	0.28252	0.030464	0.23838	0.56598	0.038786	0.14823	0.28597	0.64805	0.35701	0.030464	0.27869	0.75016	0.83024	0.78451	3.52105	-17.9397	1	0	0	1.26409	-19.0159	-10.1606	17.1041
5:31748611:33944217	698	5	31748611	33944217	2.19561	2.7175e-05	0.1775	-1.1978	-0.90991	-1.3157	0.63106	-0.72275	0.0020864	0.28241	0.39427	0.32884	-0.50982	-0.22068	-0.74331	-0.38449	-1.276	0.21651	-0.61331	0.85912	0.36287	0.23101	0.18829	0.528	0.46983	0.99834	0.77763	0.69338	0.74228	0.61018	0.82534	0.528	0.70061	0.20197	0.82859	0.53967	4.91863	16.3299	4	39	9	5.27533	17.3961	-5.82213	-11.2164
5:33945758:35798682	699	5	33945758	35798682	1.85292	5.0919e-05	-0.57931	0.88491	0.54577	0.30618	0.022316	0.71707	0.53572	-0.14278	-0.10316	0.20751	-0.30799	0.081022	-0.20115	-0.26677	-0.91134	0.32305	-0.53332	0.56238	0.58523	0.3762	0.75947	0.9822	0.47333	0.59216	0.88646	0.91784	0.83561	0.75809	0.93542	0.9822	0.78965	0.36211	0.74666	0.59381	-3.75133	9.51559	3	23	7	-4.9941	12.3367	4.97854	-11.2845
5:35799275:37888797	700	5	35799275	37888797	2.08952	4.9917e-05	0.31105	-1.2191	-0.5155	-1.2382	-0.76941	-1.0333	-0.18728	0.33445	-0.19494	-0.020191	-0.37616	0.34055	0.78157	0.10295	-1.3607	0.72683	-0.37948	0.75577	0.6062	0.22281	0.21566	0.44165	0.30146	0.85144	0.73804	0.84544	0.98389	0.7068	0.73344	0.44165	0.918	0.17361	0.46733	0.70433	14.923	-9.48029	1	0	0	14.5817	-9.34636	-14.4588	11.0798
5:37889231:39438373	701	5	37889231	39438373	1.54914	0.00013993	-0.83162	-1.2745	-0.98702	-0.6196	-0.7434	-0.84242	0.40298	0.07829	0.63314	0.40114	0.12001	1.523	1.9487	-0.76194	-2.987	0.36669	-0.042362	0.40562	0.32363	0.20247	0.53552	0.45724	0.39955	0.68696	0.9376	0.52664	0.68832	0.90447	0.12777	0.45724	0.4461	0.0028176	0.71385	0.96621	13.3963	6.97436	4	57	13	15.3653	5.89761	-16.3722	-10.3781
5:39438575:40954879	702	5	39438575	40954879	1.5163	5.832e-05	-0.20034	-0.14358	-0.51264	-0.16875	-0.19273	-0.96863	-0.68447	-0.12352	0.21713	0.16114	-0.10296	1.1417	0.22095	-0.52154	-0.54782	-0.62937	-0.12662	0.84122	0.6082	0.88583	0.86599	0.84717	0.33273	0.49368	0.9017	0.82811	0.87198	0.91799	0.25359	0.84717	0.60199	0.58381	0.52911	0.89924	-1.35925	4.52828	1	48	9	6.90619	10.6891	0.137665	-5.20474
5:40955561:42620153	703	5	40955561	42620153	1.66459	9.2893e-05	-0.18602	-0.40971	-1.1498	-0.90984	-2.1789	0.70915	-0.90875	-1.4779	-1.3365	-0.87479	0.48541	0.58703	0.95844	-1.1126	-1.9853	-0.1247	-1.5765	0.85243	0.25022	0.68202	0.36291	0.029336	0.47823	0.36348	0.13945	0.18139	0.38169	0.62738	0.55718	0.029336	0.26588	0.047115	0.90076	0.11492	16.1298	-3.22263	1	58	14	15.9565	-3.00378	-22.5429	6.24451
5:42623245:43859513	704	5	42623245	43859513	1.23627	0.00012777	-0.13312	-0.30069	-0.74677	-0.63072	-0.89214	-1.0546	-0.25153	-1.6568	-0.71414	0.023259	-0.0028889	0.82562	0.74703	0.55671	-0.54614	0.70923	0.52746	0.8941	0.4552	0.76365	0.52822	0.37232	0.29159	0.80141	0.097556	0.47514	0.98144	0.9977	0.40902	0.37232	0.57773	0.58497	0.47818	0.59787	3.91546	-14.5051	5	43	8	3.54905	-15.111	-0.269995	14.1231
5:43862567:45286358	705	5	43862567	45286358	1.42379	0.0001019	0.5268	-0.899	-0.85891	-1.4633	-1.1799	-1.1345	0.081274	-0.7141	-0.42508	-0.094722	-0.81432	-0.72598	0.90662	0.35864	-0.33407	0.89103	0.095066	0.59833	0.39039	0.36865	0.1434	0.23805	0.25657	0.93522	0.47516	0.67078	0.92454	0.41546	0.46785	0.23805	0.71987	0.73833	0.37291	0.92426	15.1374	-7.37369	1	0	0	13.6609	-6.25641	-5.55602	12.9051
5:45286977:50161698	706	5	45286977	50161698	4.87472	5.178e-05	-0.23088	-0.17724	-0.51742	-0.61301	-0.64288	0.2938	0.39644	-0.31021	-0.1751	0.17925	0.15861	-0.25527	1.4646	-1.3983	-0.256	0.21488	-0.58819	0.81741	0.60486	0.85932	0.53987	0.5203	0.76891	0.69178	0.7564	0.861	0.85774	0.87397	0.79851	0.5203	0.16203	0.79795	0.82986	0.5564	-5.72899	10.3532	3	23	7	0.515588	15.4435	0.904832	-9.27232
5:50162186:52133670	707	5	50162186	52133670	1.97148	9.0463e-05	0.37915	-0.14985	-0.32645	-0.42189	-0.043843	-0.77825	0.67155	-0.56087	-0.73198	0.39208	-0.53489	-1.0909	0.18931	-0.92145	-1.6306	0.036042	0.60944	0.70457	0.74409	0.88088	0.67311	0.96503	0.43642	0.50187	0.57489	0.46418	0.695	0.59273	0.2753	0.96503	0.35681	0.10297	0.97125	0.54223	5.45218	-3.4028	1	42	10	4.44116	-1.30227	-13.6436	4.9624
5:52134410:52661197	708	5	52134410	52661197	0.526787	7.9339e-05	-0.022576	0.63074	0.31891	0.35579	-1.2914	0.9344	0.82756	0.10137	0.95546	-0.028729	0.38034	-0.80679	-2.5618	0.52707	-1.2247	0.53005	-1.3493	0.98199	0.74979	0.52821	0.722	0.19658	0.3501	0.40792	0.91926	0.33934	0.97708	0.7037	0.41979	0.19658	0.59814	0.22068	0.59608	0.17723	-2.52236	17.01	3	23	7	-5.13575	19.3167	6.42073	-13.4237
5:52662483:53513531	709	5	52662483	53513531	0.851048	0.00010526	0.15328	-0.27506	-0.39338	0.11728	1.3364	-0.32451	-0.019918	-0.2866	-0.80139	-0.055468	-0.24144	-0.30916	-0.53837	0.026257	-0.17861	0.24271	0.11555	0.87818	0.69404	0.78327	0.90664	0.18141	0.74555	0.98411	0.77442	0.42291	0.95577	0.80922	0.7572	0.18141	0.97905	0.85824	0.80823	0.90801	-7.40902	4.55485	1	0	0	-6.79579	3.65721	3.14707	1.87915
5:53515888:55412347	710	5	53515888	55412347	1.89646	2.7335e-05	-0.014131	0.31248	-0.090262	0.65124	-0.75005	-0.18885	-0.52189	0.03308	-0.19192	-0.41	-0.69166	-0.72142	-0.28072	0.15031	-0.90841	-0.72853	-0.036698	0.98873	0.92808	0.75468	0.51489	0.45323	0.85021	0.60175	0.97361	0.84781	0.6818	0.48915	0.47065	0.45323	0.88052	0.36366	0.46629	0.97073	1.16933	13.6018	3	27	7	1.26676	10.496	-3.80224	-14.9414
5:55413961:55932471	711	5	55413961	55932471	0.51851	8.952e-05	-0.0080627	-0.50993	-0.80452	0.32131	0.20188	-0.50427	-0.11704	-0.80705	-0.52166	0.56466	-0.24639	0.0099698	0.36455	-0.7948	-2.5237	-0.053219	0.35283	0.99357	0.4211	0.6101	0.74797	0.84001	0.61407	0.90683	0.41963	0.60191	0.57231	0.80538	0.99205	0.84001	0.42673	0.011614	0.95756	0.72422	16.0095	12.5285	4	0	0	15.5519	6.22437	-18.0576	-6.12973
5:55933701:57337744	712	5	55933701	57337744	1.40404	0.00013061	-0.032174	-1.7896	-1.8425	-1.8444	-1.2565	-1.7325	-1.2486	-1.1914	-1.1701	-0.14645	-1.0913	-0.47372	-0.28434	2.0123	1.6612	0.24278	0.43149	0.97433	0.065405	0.073515	0.065121	0.20892	0.083186	0.21181	0.23351	0.24195	0.88357	0.27513	0.6357	0.20892	0.044188	0.096677	0.80818	0.66611	-10.2264	-14.41	12	17	5	-12.8744	-13.938	13.5658	13.7357
5:57338357:58834736	713	5	57338357	58834736	1.49638	0.0002364	1.2842	-0.67421	0.065348	-0.21463	-0.21985	0.81588	0.33057	0.020201	0.97327	1.4313	1.5582	-0.88909	-1.9231	3.6583	4.1779	0.33601	-0.35794	0.19909	0.9479	0.50018	0.83006	0.82599	0.41457	0.74097	0.98388	0.33042	0.15234	0.11919	0.37395	0.82599	0.00025393	2.9424e-05	0.73687	0.72039	-19.6623	-10.9357	6	4	2	-18.3126	-9.59917	22.2036	6.06394
5:58834852:60880207	714	5	58834852	60880207	2.04535	0.00021264	0.059837	-0.8709	-0.88638	-0.61364	-1.3051	0.40731	-1.415	-0.72211	0.072584	0.45981	0.4688	-0.43963	0.20286	0.3099	-1.7213	1.7092	-0.5501	0.95229	0.37542	0.38381	0.53945	0.19185	0.68378	0.15707	0.47022	0.94214	0.64565	0.63921	0.6602	0.19185	0.75664	0.085202	0.087414	0.58225	11.0655	4.82526	4	49	12	10.5955	4.09916	-12.083	-2.65899
5:60883078:62531300	715	5	60883078	62531300	1.64822	0.00020801	-0.17481	-0.85008	0.13822	-1.2732	-1.6603	-1.226	0.61653	-0.7687	-0.45418	-0.23236	-0.73433	-0.30084	1.1457	-1.5133	-4.2987	0.54071	-0.35516	0.86123	0.89007	0.39528	0.20293	0.09685	0.22022	0.53754	0.44207	0.6497	0.81626	0.46275	0.76353	0.09685	0.13021	1.7179e-05	0.58871	0.72247	16.5288	6.39299	4	57	15	18.562	5.73358	-21.6256	-4.82051
5:62531952:63837838	716	5	62531952	63837838	1.30589	0.00018938	0.37643	-0.85435	0.017001	-0.91531	-2.0024	0.31054	-1.5479	-2.6065	-1.0935	0.72751	0.15714	-1.1377	-0.91446	0.93114	0.7152	-0.43954	1.1392	0.7066	0.98644	0.39291	0.36003	0.045243	0.75615	0.12165	0.0091479	0.27419	0.46692	0.87513	0.25524	0.045243	0.35178	0.47448	0.66027	0.25461	-6.43365	-13.6907	1	20	5	-8.42989	-11.6546	10.6482	11.0622
5:63840208:65083148	717	5	63840208	65083148	1.24294	0.00017547	0.14556	-0.96884	-0.96509	0.027757	-0.15903	-0.97005	-0.28324	-1.0722	-0.74325	-0.3843	-0.66125	-0.70512	1.8322	-1.415	-4.4042	0.13254	0.41589	0.88427	0.3345	0.33262	0.97786	0.87365	0.33202	0.77699	0.28363	0.45733	0.70075	0.50845	0.48074	0.87365	0.15708	1.0616e-05	0.89456	0.67749	20.821	6.34463	4	57	15	20.3359	5.77801	-23.9991	-2.57545
5:65083209:65909616	718	5	65083209	65909616	0.826407	0.0001681	0.5591	-0.40053	-0.22822	-0.16302	0.012789	-0.81265	-0.61367	-1.6734	-1.3452	-0.76834	-1.1298	-0.2584	0.14787	0.15669	-2.0236	-0.98362	-0.62303	0.57609	0.81948	0.68877	0.8705	0.9898	0.41642	0.53943	0.094252	0.17857	0.44229	0.25858	0.7961	0.9898	0.87549	0.043007	0.3253	0.53326	8.87398	-2.96247	1	42	10	7.22788	-5.23362	-6.3854	5.26274
5:65910316:67096208	719	5	65910316	67096208	1.18589	0.00016793	-0.3782	-1.5613	-1.5631	-1.2202	0.11508	-1.2746	-0.47999	-0.97323	-1.8071	-1.7839	-0.81542	-0.3719	0.68773	1.1204	-0.13802	-0.075289	0.45025	0.70528	0.11802	0.11846	0.22238	0.90838	0.20245	0.63124	0.33044	0.070741	0.074439	0.41483	0.70997	0.90838	0.26254	0.89022	0.93998	0.65253	14.6693	-15.7193	1	44	11	13.5096	-15.3344	-10.9406	15.1348
5:67096780:70682458	720	5	67096780	70682458	3.58568	0.00013376	-0.59401	-1.0545	-1.1319	-0.95573	0.45388	-0.64384	-1.0793	-2.0196	-1.785	-1.3715	-0.27577	0.027699	-0.46057	-0.32105	-1.1685	0.066096	0.073466	0.55251	0.25766	0.29165	0.33921	0.64992	0.51968	0.28046	0.043424	0.074257	0.17022	0.78272	0.9779	0.64992	0.74817	0.24259	0.9473	0.94144	11.5118	-13.4781	1	44	11	11.1898	-15.0178	-8.19104	14.4784
5:70683839:72420748	721	5	70683839	72420748	1.73691	0.00018382	0.13551	-1.9328	-0.98396	-0.96699	-0.79615	-1.1914	-1.7955	-1.6626	-0.35289	0.19056	-1.2284	-0.70585	-0.50744	-1.4626	-2.2724	-0.65623	-0.29777	0.89221	0.32514	0.053267	0.33355	0.42594	0.23351	0.072574	0.096383	0.72417	0.84887	0.21931	0.48028	0.42594	0.14358	0.023062	0.51168	0.76588	19.1792	-5.79239	1	58	14	18.8149	-6.0476	-19.4276	6.9788
5:72420784:73507955	722	5	72420784	73507955	1.08717	0.00017447	-0.47859	0.21481	-0.3528	0.26263	-0.52281	0.01371	-0.40324	-0.11686	-0.068819	-0.22204	-0.43429	-0.99573	-0.91706	0.58479	-1.3739	0.69233	-0.37512	0.63223	0.72424	0.82991	0.79283	0.60111	0.98906	0.68677	0.90697	0.94513	0.82428	0.66408	0.31938	0.60111	0.55869	0.16946	0.48873	0.70757	0.842718	13.9954	3	27	7	3.66774	8.45795	-4.52965	-16.2802
5:73508509:75240469	723	5	73508509	75240469	1.73196	5.2221e-05	-0.40959	0.064411	-0.10949	0.16665	-0.37458	-0.59367	1.0985	-1.4931	-1.2444	-1.2618	-0.30712	-0.16377	0.73859	-1.3333	-0.77986	-0.35137	0.11052	0.6821	0.91282	0.94864	0.86764	0.70797	0.55273	0.27201	0.1354	0.21335	0.20702	0.75875	0.86991	0.70797	0.18242	0.43547	0.72531	0.912	5.57115	-3.28823	1	42	10	4.66379	-1.62034	-8.0081	2.07536
5:75242395:75740199	724	5	75242395	75740199	0.497804	0.00011272	-1.2102	-0.12331	0.48734	-0.08175	0.26516	0.030177	-0.42125	-0.86175	0.1404	0.43884	0.15134	0.56917	0.14429	-1.2848	-1.6019	0.30837	-0.15038	0.2262	0.62602	0.90186	0.93485	0.79088	0.97593	0.67357	0.38883	0.88834	0.66077	0.87971	0.56924	0.79088	0.19886	0.10918	0.7578	0.88046	12.0014	15.6171	4	52	13	9.55012	14.4876	-8.26267	-13.9869
5:75743532:77203135	725	5	75743532	77203135	1.4596	1.1516e-05	-0.45819	0.096603	-0.11278	0.0031924	-0.26686	0.074712	-0.4265	0.146	-0.66508	-0.79392	0.073387	0.17922	-0.40861	0.80829	-1.0851	0.45293	0.35809	0.64681	0.91021	0.92304	0.99745	0.78958	0.94044	0.66974	0.88392	0.506	0.42724	0.9415	0.85776	0.78958	0.41892	0.27786	0.6506	0.72027	-1.86362	-5.7639	10	0	0	0.659112	5.1098	6.03579	-6.28051
5:77203718:79068089	726	5	77203718	79068089	1.86437	-1.2441e-05	-0.37945	0.19162	0.38967	0.44725	0.099585	0.43656	0.30457	0.18231	0.22625	0.096355	0.51512	-0.84355	0.37548	0.13873	0.64126	0.34556	-0.041201	0.70436	0.69678	0.84804	0.65469	0.92067	0.66243	0.76069	0.85534	0.82101	0.92324	0.60647	0.39892	0.92067	0.88966	0.52135	0.72967	0.96714	-14.6989	4.5099	1	6	3	-12.9856	5.06482	15.7675	-2.02871
5:79068300:80480761	727	5	79068300	80480761	1.41246	6.3768e-05	0.30966	0.084474	0.58237	-0.049509	-0.61683	-0.6223	-0.84216	-1.7901	-1.3758	-0.86673	0.099364	-0.74077	0.10127	-0.18327	-1.4406	-0.42197	1.3552	0.75682	0.56032	0.93268	0.96051	0.53735	0.53375	0.3997	0.07344	0.1689	0.38609	0.92085	0.45883	0.53735	0.85459	0.14971	0.67304	0.17534	7.22931	-1.45675	1	42	10	6.13725	-3.00019	-8.63989	1.70665
5:80481996:81712715	728	5	80481996	81712715	1.23072	0.00025864	0.39628	0.57818	-0.59487	0.11274	-1.2423	0.58052	-1.739	0.077857	0.4878	-0.041689	0.73041	0.50837	0.0066868	2.2294	4.4164	1.7119	0.87179	0.6919	0.55193	0.56314	0.91023	0.21414	0.56156	0.082033	0.93794	0.62569	0.96675	0.46514	0.61119	0.21414	0.025785	1.0037e-05	0.086918	0.38332	-19.6681	-10.9433	6	4	2	-18.2412	-9.65331	22.191	6.11112
5:81714078:82658571	729	5	81714078	82658571	0.944493	2.0643e-05	0.30267	-1.1314	-1.2066	0.1739	-0.16188	-0.52722	-0.28276	-0.23605	-0.69276	-0.4625	-0.29373	-0.44869	0.083019	-0.04228	-0.49091	-0.707	-0.020574	0.76214	0.22758	0.25787	0.86195	0.8714	0.59804	0.77736	0.81339	0.48846	0.64372	0.76897	0.65366	0.8714	0.96628	0.62349	0.47957	0.98359	1.56859	-1.75528	1	0	0	-7.7272	-10.2464	8.68298	8.69099
5:82660901:84397685	730	5	82660901	84397685	1.73678	5.0595e-05	-0.093815	-0.050081	0.35063	-0.57571	0.52418	-0.64159	-0.35338	-0.023053	-0.0082838	0.038688	-0.70238	0.28201	0.049676	1.019	-3.4799	-0.4527	-0.38055	0.92526	0.72587	0.96006	0.56481	0.60015	0.52114	0.72381	0.98161	0.99339	0.96914	0.48244	0.77794	0.60015	0.3082	0.00050152	0.65077	0.70354	10.1981	-1.61659	1	42	10	7.28504	-5.10842	-6.46885	5.13243
5:84399219:85315500	731	5	84399219	85315500	0.916281	3.7573e-05	0.062119	-0.24535	-0.1129	-0.049547	-1.4973	-0.029908	-0.18013	-0.82652	-0.28619	0.38221	-0.061518	0.82459	-0.82995	1.6689	1.2717	0.28963	0.045001	0.95047	0.91011	0.80618	0.96048	0.13432	0.97614	0.85705	0.40851	0.77473	0.70231	0.95095	0.4096	0.13432	0.095131	0.20347	0.7721	0.96411	-17.3421	-11.8318	6	5	2	-16.6157	-11.4426	19.1608	8.92122
5:85316429:86490293	732	5	85316429	86490293	1.17386	5.1095e-05	-0.36248	-0.1734	-0.15216	0.14035	-0.4416	0.38705	0.36052	-0.26621	-0.60126	-0.87223	0.011623	0.00052968	-0.13255	1.3534	0.56621	0.28667	0.38411	0.717	0.87906	0.86234	0.88838	0.65878	0.69872	0.71846	0.79008	0.54767	0.38308	0.99073	0.99958	0.65878	0.17594	0.57125	0.77437	0.7009	-7.16002	-8.90715	1	20	5	-6.36129	-7.89581	11.4257	7.33827
5:86492986:88065637	733	5	86492986	88065637	1.57265	0.00039963	-0.16823	-0.94166	-2.0547	-1.3859	-1.8921	1.3536	-0.20122	0.49222	0.50655	-0.65415	2.821	-0.20614	0.7782	0.22718	-1.2974	-0.35397	0.57497	0.8664	0.039907	0.34637	0.16578	0.058471	0.17587	0.84052	0.62256	0.61247	0.51302	0.0047873	0.83668	0.058471	0.82028	0.1945	0.72336	0.56531	2.75567	10.7733	3	39	9	3.63865	15.5088	-5.90029	-6.56307
5:88069593:90500398	734	5	88069593	90500398	2.4308	0.0002859	-1.1043	-3.1024	-2.6859	-2.5108	-3.5498	0.79708	1.0607	0.74982	0.52478	-0.43986	1.8442	-0.1018	0.37512	-2.0355	-4.4779	0.47433	-1.1242	0.26946	0.0072342	0.0019198	0.012044	0.00038546	0.42541	0.2888	0.45336	0.59974	0.66004	0.065156	0.91892	0.00038546	0.041799	7.5364e-06	0.63526	0.26093	19.5797	9.19672	4	57	15	19.6775	2.23167	-23.888	-2.77665
5:90504842:93602613	735	5	90504842	93602613	3.09777	0.00030529	0.23807	-1.848	-1.0206	-0.99649	0.54746	-0.86033	-1.3023	-1.8614	-1.2719	-1.2544	-0.036799	-1.6464	-0.44027	-0.87038	-1.5206	-0.42946	1.5742	0.81183	0.30746	0.064599	0.31901	0.58406	0.38961	0.19281	0.062687	0.20342	0.20971	0.97065	0.099678	0.58406	0.38409	0.12835	0.66759	0.11545	11.6407	-13.4324	1	44	11	11.2415	-14.9566	-8.26351	14.4842
5:93607443:95822590	736	5	93607443	95822590	2.21515	7.8031e-05	-0.66808	-1.1044	-0.45267	-0.65945	-0.95457	-1.2967	0.29609	-1.3217	-1.411	-1.6616	-0.89669	-0.74042	0.34828	0.17766	1.1026	-0.043896	0.95953	0.50408	0.65079	0.26943	0.50961	0.3398	0.19475	0.76716	0.18628	0.15825	0.096584	0.36989	0.45904	0.3398	0.85899	0.27019	0.96499	0.33729	-3.36579	-16.2083	1	0	0	-2.93378	-15.1686	7.40152	17.7222
5:95822732:96867936	737	5	95822732	96867936	1.0452	0.000116	0.57265	0.3226	0.52548	-0.3434	0.51961	-1.4782	0.19302	-1.8014	-1.7605	-1.3438	-1.1356	0.20714	-0.22994	0.36756	1.0063	0.88894	-0.679	0.56688	0.59925	0.747	0.7313	0.60333	0.13936	0.84694	0.071632	0.078329	0.179	0.25614	0.8359	0.60333	0.7132	0.31429	0.37403	0.49714	-2.17829	-14.2916	1	0	0	-6.06267	-13.8638	7.7261	13.9586
5:96870861:97435808	738	5	96870861	97435808	0.564947	3.9908e-05	1.1733	0.19216	0.10938	0.24313	0.13805	-0.51339	0.51124	-0.8839	0.25313	0.037316	-0.13184	0.43908	-0.7459	-1.1493	-1.2369	-0.36488	-0.15207	0.24069	0.9129	0.84762	0.8079	0.8902	0.60768	0.60918	0.37675	0.80017	0.97023	0.89511	0.66061	0.8902	0.25045	0.21612	0.7152	0.87913	-6.69827	16.686	3	23	7	-5.24183	12.4548	3.84234	-12.3417
5:97436504:99258325	739	5	97436504	99258325	1.82182	5.8715e-05	0.37914	-0.82402	-0.68816	-1.3201	-0.75687	-0.67114	-0.13459	-0.24504	-0.40884	-0.88357	-0.11963	0.18477	0.40963	2.0431	-0.097289	0.51968	0.58151	0.70459	0.49135	0.40993	0.18681	0.44913	0.50213	0.89294	0.80643	0.68265	0.37693	0.90477	0.85341	0.44913	0.041045	0.9225	0.60329	0.5609	-6.01157	-11.0639	1	20	5	-3.94254	-8.23524	10.7572	7.64848
5:99259751:101101103	740	5	99259751	101101103	1.84135	8.6881e-05	-0.60788	-0.11527	0.45331	-0.1311	-1.1969	-0.14611	0.064743	0.45437	-0.25111	-0.34419	0.65732	0.079024	-0.93835	2.7333	-0.21398	0.076935	-0.07083	0.54327	0.65033	0.90823	0.89569	0.23134	0.88384	0.94838	0.64956	0.80173	0.73071	0.51098	0.93701	0.23134	0.0062708	0.83056	0.93868	0.94353	-10.8497	-7.14673	1	0	0	-16.0436	-8.27834	6.33018	-6.53854
5:101101325:102681586	741	5	101101325	102681586	1.58026	0.0001633	0.46984	-0.059724	0.1031	-1.8717	-0.70605	-0.6357	-0.56799	0.27638	-0.58517	-1.177	-0.68665	-0.24315	0.080383	1.7079	-0.075703	-0.74659	0.52061	0.63847	0.91789	0.95238	0.061243	0.48015	0.52497	0.57004	0.78226	0.55843	0.23921	0.4923	0.80789	0.48015	0.087654	0.93966	0.45531	0.60264	-6.0999	-11.1255	1	20	5	-3.79883	-8.19829	9.02794	8.24091
5:102686157:104542488	742	5	102686157	104542488	1.85633	0.00024867	0.83652	-1.6311	-1.5821	-1.4191	-0.85278	-1.4037	-0.23257	-1.6559	-0.52635	0.40927	-0.22506	-0.23666	-1.2471	-0.08672	0.68999	0.47443	2.0386	0.40286	0.11364	0.10287	0.15588	0.39378	0.16042	0.8161	0.09774	0.59864	0.68234	0.82193	0.81292	0.39378	0.93089	0.4902	0.63519	0.04149	-6.3993	-13.7941	1	0	0	-8.33382	-11.8646	10.8829	11.4787
5:104543131:105885913	743	5	104543131	105885913	1.34278	9.8274e-05	-0.093495	-1.1563	-0.87289	-0.56751	0.089165	-0.90744	-0.62676	0.10075	0.52027	0.075177	-1.4241	0.4991	0.6085	-0.2654	-3.3348	-0.67778	1.3306	0.92551	0.38272	0.24755	0.57037	0.92895	0.36417	0.53082	0.91975	0.60288	0.94007	0.15443	0.61771	0.92895	0.7907	0.0008537	0.49791	0.18333	18.6149	11.6225	4	57	15	18.1478	3.3832	-23.1618	-5.37093
5:105887333:106800282	744	5	105887333	106800282	0.912949	0.00011516	0.61409	-0.53748	-0.1358	0.38998	-2.6023	-1.5137	-0.0091976	-0.10446	-0.17018	0.71767	-0.43852	0.29201	1.4798	1.5326	-1.6895	-0.37705	-0.10509	0.53915	0.89198	0.59094	0.69655	0.0092592	0.13011	0.99266	0.91681	0.86487	0.47296	0.66101	0.77028	0.0092592	0.12537	0.091123	0.70613	0.9163	7.1239	3.93762	9	45	12	6.9565	6.37716	-12.5717	-5.82666
5:106800765:108633176	745	5	106800765	108633176	1.83241	0.00022899	0.076091	-1.6871	-0.57438	0.041776	-0.30115	-0.27918	-1.3876	-1.045	-0.5869	-0.41591	0.68205	0.73889	0.14216	0.33625	-0.82447	-0.28085	1.3529	0.93935	0.56571	0.091583	0.96668	0.7633	0.78011	0.16526	0.29604	0.55727	0.67748	0.4952	0.45997	0.7633	0.73669	0.40967	0.77882	0.17608	-0.134121	0.178334	1	34	6	-4.63579	-1.93566	3.14362	2.38434
5:108633347:109231597	746	5	108633347	109231597	0.59825	0.00010015	0.57767	-0.072951	-0.50608	-0.29825	-0.54638	-1.2898	0.76542	-1.9317	-1.6927	-1.1305	-1.3578	-1.3379	-0.38329	-1.4936	0.98324	0.67091	0.53231	0.56349	0.6128	0.94185	0.76551	0.58481	0.1971	0.44402	0.053391	0.090507	0.25825	0.17452	0.18092	0.58481	0.13528	0.32549	0.50228	0.59451	-2.23704	-14.2611	1	28	5	-6.19555	-13.779	7.78811	13.9711
5:109232816:110819753	747	5	109232816	110819753	1.58694	0.00013971	0.17933	0.04958	-0.15959	-0.22248	-0.75256	-1.0448	-0.3066	-1.326	-2.6059	-2.0167	-1.4859	-0.52271	-0.3253	-1.0575	-1.4624	-0.74624	0.10454	0.85768	0.8732	0.96046	0.82394	0.45171	0.2961	0.75915	0.18484	0.0091628	0.043723	0.13731	0.60117	0.45171	0.29029	0.14362	0.45552	0.91674	8.60887	-3.04947	1	42	10	9.65261	-5.11256	-9.13067	3.92727
5:110821786:111962676	748	5	110821786	111962676	1.14089	0.0002181	-0.39512	-0.3535	-0.38808	0.0016071	0.30376	0.88057	-0.32486	0.29934	0.29398	-0.12538	1.4897	0.25701	-0.68765	-0.1408	1.5709	-0.55905	1.1675	0.69276	0.69795	0.72371	0.99872	0.76131	0.37855	0.74528	0.76468	0.76877	0.90022	0.13631	0.79717	0.76131	0.88803	0.11621	0.57613	0.243	-23.4297	-2.13039	1	1	1	-20.8464	-1.03306	22.6764	-0.133793
5:111963025:112396750	749	5	111963025	112396750	0.433725	4.7831e-05	0.0034893	-0.5777	-0.95122	-0.54776	-1.3313	-0.0012476	0.40115	-1.2561	-0.82996	-0.35394	0.51021	-0.69421	-0.68087	0.54565	0.25185	0.15194	-0.2835	0.99722	0.34149	0.56347	0.58385	0.18309	0.999	0.68831	0.20908	0.40656	0.72339	0.60991	0.48755	0.18309	0.58531	0.80116	0.87924	0.77679	0.66405	-17.7629	1	28	5	-0.563409	-17.2384	4.27459	17.5318
5:112397011:113603768	750	5	112397011	113603768	1.20676	0.00019598	-0.60388	-0.42042	-0.78061	0.077306	0.38537	-0.69528	0.48839	-0.70326	-0.50637	-0.70106	-0.15251	1.3747	0.26445	1.4955	-0.43129	0.26434	-0.059507	0.54593	0.43503	0.67418	0.93838	0.69996	0.48688	0.62528	0.48189	0.6126	0.48327	0.87878	0.16922	0.69996	0.13477	0.66625	0.79152	0.95255	-5.27119	-8.12126	1	20	5	-6.13848	-7.9336	11.337	7.299
5:113604579:114448326	751	5	113604579	114448326	0.843747	0.00014288	0.22147	-0.37071	0.20455	0.15663	0.013414	-0.17155	-0.32054	-0.99196	0.27155	0.51622	0.3407	-0.43285	0.48245	0.73202	0.96996	0.24607	2.2175	0.82473	0.83792	0.71085	0.87554	0.9893	0.86379	0.74856	0.32122	0.78596	0.6057	0.73333	0.66512	0.9893	0.46416	0.33207	0.80563	0.026592	-20.4297	-3.80396	1	0	0	-17.7449	-9.65113	22.1188	2.47478
5:114448597:115828291	752	5	114448597	115828291	1.37969	6.7819e-05	0.13094	1.2273	1.0279	1.3962	-0.0096987	0.79013	0.29858	-0.73705	-0.46439	-0.36315	0.10006	-0.16399	0.7365	0.023749	-0.069132	0.43493	-0.28134	0.89582	0.30399	0.21972	0.16264	0.99226	0.42945	0.76526	0.46109	0.64237	0.7165	0.9203	0.86974	0.99226	0.98105	0.94488	0.66362	0.77845	-11.5549	1.72136	1	0	0	-11.7076	0.985997	15.9343	-1.79517
5:115829425:117003674	753	5	115829425	117003674	1.17425	2.8363e-05	-0.11651	0.14951	-0.75147	0.53241	0.5633	0.074743	0.11553	-0.25652	-0.33866	-0.322	-0.89255	1.6604	-0.11063	-0.044707	0.061145	1.0278	0.018747	0.90724	0.45237	0.88115	0.59444	0.57323	0.94042	0.90802	0.79755	0.73486	0.74745	0.3721	0.096832	0.57323	0.96434	0.95124	0.30404	0.98504	4.06223	-14.5254	5	43	8	3.60273	-15.0787	-0.352109	14.197
5:117004531:117712427	754	5	117004531	117712427	0.707896	2.105e-05	0.045673	0.0088536	0.10591	0.17302	-0.34352	-1.0754	-0.81752	-1.3761	-1.6746	-0.92312	-1.4196	-0.12135	-0.23192	-1.1814	0.53946	-0.25456	0.23516	0.96357	0.91565	0.99294	0.86264	0.73121	0.28217	0.41363	0.16878	0.094012	0.35594	0.15572	0.90341	0.73121	0.23744	0.58957	0.79906	0.81409	-2.19788	-14.3477	1	28	5	-6.00453	-13.9419	7.64554	14.0684
5:117714517:119668423	755	5	117714517	119668423	1.95391	2.6917e-05	-0.15851	-1.3004	-0.97031	-0.91967	0.63303	-0.33245	-0.44667	0.19919	-0.43547	-1.1816	-0.62585	-0.43512	-0.082452	-0.52919	-1.9797	0.58446	0.08998	0.87406	0.33189	0.19346	0.35775	0.52671	0.73955	0.65512	0.84212	0.66322	0.23736	0.53141	0.66348	0.52671	0.59667	0.047738	0.55891	0.9283	18.7683	8.58622	4	0	0	18.1756	3.40538	-19.6061	1.45627
5:119669457:120962383	756	5	119669457	120962383	1.29293	0.0001298	0.6827	-0.94604	-1.4165	-0.68943	-0.15943	-0.62937	-0.50289	-0.84495	0.16017	0.49339	0.19334	-1.0985	-0.41679	-0.6984	-1.1075	0.72849	1.2899	0.49479	0.15664	0.34413	0.49055	0.87333	0.52911	0.61504	0.39814	0.87275	0.62173	0.84669	0.27198	0.87333	0.48493	0.26807	0.46631	0.19707	13.8384	7.44911	4	0	0	15.2782	1.05035	-12.6202	-16.7639
5:120963248:121481183	757	5	120963248	121481183	0.517935	3.9863e-05	0.23766	-0.68917	0.11172	-0.65915	-0.5114	0.05696	-0.69944	0.62489	0.47081	0.10837	0.31982	0.45738	-0.10923	0.39339	-1.6027	0.088602	0.77851	0.81215	0.91105	0.49072	0.5098	0.60907	0.95458	0.48428	0.53204	0.63777	0.91371	0.74911	0.6474	0.60907	0.69403	0.109	0.9294	0.43627	4.65933	16.6026	4	0	0	5.47059	17.6319	-1.3446	-14.9733
5:121485609:122603725	758	5	121485609	122603725	1.11812	2.8254e-05	0.16413	-1.1415	-0.61967	-0.53314	-0.67673	-0.36689	-0.55372	-1.0661	-0.68439	-0.27198	-0.11788	1.1847	-0.64111	-0.94916	0.37197	-0.30718	0.42813	0.86963	0.53548	0.25366	0.59394	0.49858	0.7137	0.57977	0.28638	0.49373	0.78564	0.90616	0.23615	0.49858	0.34254	0.70991	0.75871	0.66855	-3.36035	0.770859	1	34	6	-4.57991	-0.715892	5.99174	2.98249
5:122604501:123236124	759	5	122604501	123236124	0.631623	2.4151e-05	0.83489	-1.087	0.24134	-0.39606	-0.11428	0.82591	0.42511	-0.35556	-0.16786	0.94631	-0.033637	0.44047	-0.17694	-1.7215	-1.6919	-0.49654	0.67497	0.40378	0.80929	0.27704	0.69206	0.90902	0.40886	0.67076	0.72217	0.86669	0.34399	0.97317	0.6596	0.90902	0.085156	0.090666	0.61952	0.49969	10.0359	15.4052	4	0	0	9.12933	14.5833	-7.52117	-9.95034
5:123238611:123797013	760	5	123238611	123797013	0.558402	5.6349e-05	-0.30016	-0.84729	-0.045059	-0.379	-0.36966	-0.069532	0.75735	0.12417	-0.71002	-0.92907	-0.51537	0.41039	-0.1299	-0.15607	-1.3291	-0.41599	0.41057	0.76406	0.96406	0.39683	0.70469	0.71164	0.94457	0.44884	0.90118	0.47769	0.35285	0.6063	0.68152	0.71164	0.87598	0.18382	0.67742	0.68139	2.2775	-0.849496	1	40	10	1.65734	-2.31109	-2.18556	3.10926
5:123798436:124746813	761	5	123798436	124746813	0.948377	0.0002415	-0.93779	-2.3186	-1.0898	-1.2292	-1.3739	-0.17791	0.51247	-0.18391	-0.4026	0.31123	0.19389	-0.093439	0.44618	-0.3848	-2.2754	0.13698	-0.77619	0.34835	0.27579	0.020415	0.219	0.16947	0.8588	0.60833	0.85408	0.68724	0.75563	0.84626	0.92556	0.16947	0.70038	0.02288	0.89105	0.43764	19.5373	10.6799	4	60	15	18.6985	-0.764379	-24.4587	5.14986
5:124748624:126938920	762	5	124748624	126938920	2.1903	0.00014271	-0.42358	-0.64942	0.15108	-0.048529	0.37852	-0.89404	0.048638	-0.48691	-1.2867	-1.4007	-0.68126	0.19162	0.31551	-0.69645	-5.1158	0.43838	1.9156	0.67187	0.87991	0.51607	0.96129	0.70504	0.3713	0.96121	0.62632	0.19819	0.16131	0.49571	0.84804	0.70504	0.48615	3.1249e-07	0.66111	0.055413	21.0965	6.44621	4	57	15	20.4823	5.60803	-21.162	-2.89342
5:126940058:128727903	763	5	126940058	128727903	1.78785	6.1365e-05	0.69115	0.38305	0.55962	0.73622	-0.36816	0.32988	0.31022	0.27055	0.0023921	-0.71865	-0.5859	-0.065957	-0.051138	-1.2321	-2.0637	-0.8025	-0.17242	0.48947	0.57574	0.70168	0.4616	0.71275	0.74149	0.7564	0.78674	0.99809	0.47236	0.55794	0.94741	0.71275	0.21791	0.039044	0.42226	0.86311	7.66067	7.13659	4	0	0	7.86639	9.77342	-0.910692	-6.55433
5:128730275:130376511	764	5	128730275	130376511	1.64624	1.2439e-05	1.2841	-0.20013	0.03228	-0.38795	0.5795	0.72759	0.3565	-0.076352	0.53189	0.42985	0.99673	-0.27579	-0.31144	1.0425	0.23543	0.73394	0.572	0.19912	0.97425	0.84138	0.69805	0.56225	0.46686	0.72147	0.93914	0.59481	0.66731	0.31889	0.78271	0.56225	0.29717	0.81387	0.46298	0.56732	-16.7461	-0.771247	1	7	3	-16.1624	-0.19916	12.562	-9.77318
5:130376936:131873073	765	5	130376936	131873073	1.49614	0.00011761	0.15113	-1.1326	-1.3968	-0.36249	-0.64931	0.14347	-0.24629	2.061	1.5671	0.0066569	0.29652	-0.44053	-1.3922	0.48509	-2.3234	0.76517	0.33085	0.87988	0.16248	0.25738	0.71698	0.51614	0.88592	0.80546	0.039305	0.1171	0.99469	0.76684	0.65955	0.51614	0.62761	0.020157	0.44417	0.74076	7.69481	17.7663	4	50	13	8.63686	17.6885	-10.2727	-15.5096
5:131874022:132603137	766	5	131874022	132603137	0.729115	8.0858e-05	-0.51372	-0.6342	-1.6973	-1.1928	-0.91492	0.21966	0.22834	0.40916	0.29821	0.49627	0.63983	-0.10838	0.23547	0.26631	-1.0435	-0.87618	0.20983	0.60745	0.089641	0.52595	0.23295	0.36023	0.82613	0.81938	0.68242	0.76554	0.6197	0.52228	0.9137	0.36023	0.79	0.2967	0.38093	0.8338	2.51128	10.4955	3	39	9	3.69594	15.4522	-3.1116	-10.6057
5:132609517:134321546	767	5	132609517	134321546	1.71203	1.6365e-05	-0.52143	-0.25365	-0.038367	-0.10215	0.71876	-0.69296	0.28504	-0.8144	-1.0294	-0.37313	-0.65781	-0.54645	-0.013846	-0.6568	0.77448	0.53433	0.10508	0.60207	0.96939	0.79976	0.91864	0.47229	0.48834	0.77562	0.41542	0.30328	0.70905	0.51066	0.58476	0.47229	0.51131	0.43865	0.59311	0.91631	-2.21092	-14.2325	1	0	0	-6.21544	-13.7402	7.81562	13.8953
5:134329463:135339464	768	5	134329463	135339464	1.01	2.0458e-05	0.022971	0.13886	0.34613	-0.17794	-0.78678	0.056612	0.33953	-0.34268	-0.3817	-0.60028	0.42798	0.12401	0.048583	-0.13964	-1.7463	-0.16128	-0.5013	0.98167	0.72924	0.88956	0.85877	0.43141	0.95485	0.73421	0.73184	0.70268	0.54832	0.66866	0.9013	0.43141	0.88894	0.080755	0.87187	0.61616	7.85001	6.92022	4	49	12	8.89438	6.48968	-10.7662	-4.37462
5:135340951:137948424	769	5	135340951	137948424	2.60747	0.00025365	0.94494	-0.79167	-0.1562	-1.2532	0.18322	0.52133	-0.11225	-1.4109	-0.83006	-0.15374	0.0029742	0.25899	0.035309	-1.0418	-4.7228	-0.77073	-1.0124	0.34469	0.87587	0.42855	0.21013	0.85462	0.60214	0.91062	0.15828	0.4065	0.87782	0.99763	0.79564	0.85462	0.2975	2.3268e-06	0.44087	0.31135	20.8885	6.26731	4	57	15	20.601	5.6229	-21.1787	-2.7228
5:137950183:140644484	770	5	137950183	140644484	2.6943	0.00032734	-0.35835	1.0096	0.7243	-0.27105	-0.36335	1.2194	-0.80744	2.0331	2.5852	1.1059	1.9971	0.10788	-0.027559	-1.5156	-2.9325	-0.46989	-0.46506	0.72008	0.46888	0.31267	0.78636	0.71634	0.2227	0.41941	0.04204	0.0097313	0.26878	0.045813	0.91409	0.71634	0.12961	0.0033626	0.63843	0.64189	-2.0552	19.9399	3	26	7	-5.52758	19.0181	0.74246	-18.8661
5:140644957:141640050	771	5	140644957	141640050	0.995093	0.00015397	-0.4888	-0.97543	-1.0442	-1.0812	0.091325	-0.065682	-0.054257	-0.11222	-0.74406	-0.95173	0.0138	0.79777	-0.84341	-0.6328	-4.2013	-1.0294	0.49399	0.62498	0.2964	0.32935	0.27961	0.92723	0.94763	0.95673	0.91065	0.45684	0.34123	0.98899	0.42501	0.92723	0.52687	2.6539e-05	0.30327	0.62131	19.0787	8.42615	4	57	15	21.1998	3.98116	-22.1562	-1.07792
5:141640419:142230251	772	5	141640419	142230251	0.589832	2.8449e-05	0.04158	0.46466	0.41819	-0.17826	-0.67335	-0.61759	0.72419	-0.50621	-0.34179	0.41679	-1.2828	-0.22056	-0.6472	-1.7688	-2.9609	-0.10705	0.55446	0.96683	0.67581	0.64217	0.85851	0.50073	0.53684	0.46895	0.61271	0.73251	0.67684	0.19956	0.82543	0.50073	0.07692	0.0030675	0.91475	0.57926	17.1954	6.59152	4	57	15	16.7252	9.20385	-18.0545	-6.0376
5:142230949:144583138	773	5	142230949	144583138	2.35219	0.00018747	0.54799	0.23849	-0.39413	-1.1985	1.2887	1.1946	-1.0124	-0.28597	0.64873	0.0015738	1.5428	0.58632	0.4538	1.2441	0.71221	-0.71326	1.8493	0.5837	0.69349	0.8115	0.23073	0.1975	0.23226	0.31134	0.7749	0.51651	0.99874	0.12289	0.55766	0.1975	0.21346	0.47633	0.47568	0.064414	-20.542	-3.75224	1	0	0	-20.8449	-2.3926	22.0006	-5.10148
5:144584265:145803004	774	5	144584265	145803004	1.21874	0.00015697	-0.0045444	-0.17657	1.0384	-1.2459	-0.050788	-0.59743	0.65524	-0.98774	-0.15997	-0.218	-0.82777	-0.11776	0.31858	0.060612	-0.29346	0.62817	0.54691	0.99637	0.2991	0.85984	0.2128	0.95949	0.55022	0.51231	0.32328	0.87291	0.82743	0.4078	0.90626	0.95949	0.95167	0.76917	0.52989	0.58444	-6.14905	2.90402	1	31	6	-4.79451	2.70093	2.31725	-1.66941
5:145803849:147651230	775	5	145803849	147651230	1.84738	1.8378e-05	0.12241	-0.12537	0.27126	-0.40544	-0.959	-0.12513	-0.67221	0.21833	1.2918	1.3913	0.25692	-0.71361	0.35872	0.029551	-0.46926	0.017761	-0.20395	0.90258	0.78619	0.90023	0.68515	0.33756	0.90042	0.50145	0.82717	0.19641	0.16414	0.79724	0.47547	0.33756	0.97642	0.63889	0.98583	0.83839	-4.44055	18.6074	3	23	7	-7.32573	16.857	4.79101	-18.2203
5:147665223:150393107	776	5	147665223	150393107	2.72788	0.00012128	0.39954	-1.6244	-1.2668	-0.88905	1.342	-0.48163	0.71016	-1.3411	-1.2143	-1.5895	-0.47397	-0.61918	0.48506	1.4683	1.1069	0.21972	-0.21146	0.6895	0.20524	0.1043	0.37398	0.17958	0.63007	0.4776	0.17988	0.22465	0.11195	0.63552	0.5358	0.17958	0.14204	0.26834	0.82609	0.83253	-8.91103	-9.97196	1	20	5	-9.57569	-8.35122	8.13119	9.03205
5:150395351:150917796	777	5	150395351	150917796	0.522445	-1.8585e-06	-0.44219	0.2818	0.20191	-0.31381	0.4981	-0.085311	0.25821	-0.018659	-0.070687	0.59059	0.33789	-0.35541	-0.12947	0.11925	-0.70287	-0.19724	-0.39003	0.65836	0.83999	0.7781	0.75367	0.61841	0.93201	0.79624	0.98511	0.94365	0.5548	0.73545	0.72228	0.61841	0.90508	0.48214	0.84364	0.69651	-4.06704	9.93629	3	0	0	-12.9513	5.06827	15.8139	-1.94173
5:150918158:152360494	778	5	150918158	152360494	1.44234	0.00011319	0.12243	-0.33388	0.41702	0.20123	0.54616	-0.34478	0.44364	-0.071937	-0.44346	0.26314	0.050949	-0.3755	-0.45614	1.743	2.5572	0.57896	-0.062914	0.90256	0.67666	0.73847	0.84052	0.58496	0.73026	0.6573	0.94265	0.65744	0.79244	0.95937	0.70728	0.58496	0.081338	0.010552	0.56261	0.94983	-19.5674	-10.8658	6	4	2	-18.2813	-9.56933	22.0768	6.12418
5:152361546:152864614	779	5	152361546	152864614	0.503068	0.00012086	0.40344	0.66408	0.48901	-0.14332	1.4139	1.0919	-0.49586	0.80934	-0.55364	-0.9259	0.77648	-0.81218	0.94275	1.7302	0.90753	0.66061	2.0025	0.68662	0.62484	0.50664	0.88604	0.15739	0.27488	0.61999	0.41832	0.57982	0.3545	0.43747	0.41669	0.15739	0.083591	0.36413	0.50886	0.045231	-19.1879	-1.96376	1	0	0	-21.6921	4.04478	22.2353	-2.94363
5:152867348:153494463	780	5	152867348	153494463	0.627115	8.9294e-05	0.085533	0.50287	-0.32792	0.025988	0.81193	0.14217	0.041593	-0.32193	-0.32784	-0.55731	-0.085707	-1.4869	0.23311	0.28878	-1.6974	-0.25985	1.3136	0.93184	0.74298	0.61506	0.97927	0.41683	0.88694	0.96682	0.74751	0.74303	0.57732	0.9317	0.13704	0.41683	0.77275	0.08962	0.79498	0.18898	5.36179	0.694666	3	41	10	2.62169	1.23949	-4.84247	0.455923
5:153495193:154448863	781	5	153495193	154448863	0.95367	6.132e-05	0.57291	0.25653	-0.25692	-0.9011	-0.45832	-0.82362	-0.51765	-1.2266	-1.3411	-1.1041	-1.0187	-0.66367	1.6633	0.071765	-1.5357	-0.40588	-1.4113	0.56671	0.79724	0.79754	0.36753	0.64672	0.41016	0.6047	0.21997	0.1799	0.26955	0.30834	0.5069	0.64672	0.94279	0.12462	0.68483	0.15815	9.0929	-3.19531	1	42	10	7.20488	-5.27132	-6.36535	5.27287
5:154449856:155290211	782	5	154449856	155290211	0.840355	0.00012535	-0.16751	0.3356	0.80427	0.61859	-1.8171	-0.7728	-0.38362	-1.3091	-0.3109	-0.3279	-1.1398	0.39884	2.1578	-1.7543	-2.2559	0.056573	-0.42449	0.86697	0.42124	0.73717	0.53619	0.069204	0.43964	0.70126	0.1905	0.75588	0.74299	0.25436	0.69001	0.069204	0.079382	0.024075	0.95489	0.67121	11.9983	2.09393	4	53	12	13.7152	6.63856	-16.5063	-7.55182
5:155290613:156628287	783	5	155290613	156628287	1.33767	5.0271e-05	0.23144	-1.9104	-0.61367	-1.457	-0.44011	-1.4336	-1.6986	0.056975	0.36841	0.808	-0.21426	0.1064	-0.63466	-0.72446	-2.7949	-0.016561	-0.18882	0.81698	0.53943	0.056076	0.14511	0.65986	0.15169	0.089395	0.95457	0.71257	0.41909	0.83034	0.91526	0.65986	0.46878	0.0051923	0.98679	0.85024	13.7651	7.37406	4	0	0	15.2536	3.90911	-16.7814	-10.9368
5:156629754:157197141	784	5	156629754	157197141	0.567387	7.9349e-05	-0.21271	-0.46108	0.63296	0.073649	-0.39768	-0.7343	-0.3969	-0.9764	-0.93435	-0.14953	-0.32324	-0.89368	-0.56561	0.23775	2.2731	-0.32208	0.82018	0.83156	0.52676	0.64474	0.94129	0.69087	0.46277	0.69144	0.32886	0.35012	0.88114	0.74652	0.37149	0.69087	0.81208	0.02302	0.74739	0.41211	-17.165	-12.1621	6	5	2	-16.5423	-11.5767	19.2928	9.12708
5:157199547:158491655	785	5	157199547	158491655	1.29211	0.00016086	0.076427	-0.18469	-1.0084	0.3053	-1.5669	-1.633	-0.25475	-1.3032	-1.0629	-0.55432	-1.0733	0.47462	-0.15478	0.71164	1.2271	-0.36614	-0.18545	0.93908	0.31326	0.85347	0.76014	0.11713	0.10247	0.79891	0.19252	0.28781	0.57936	0.28315	0.63506	0.11713	0.47668	0.21979	0.71426	0.85288	-3.47028	-16.3767	1	28	5	-2.88495	-15.2463	7.25912	17.5733
5:158492279:159135376	786	5	158492279	159135376	0.643097	3.8021e-05	0.23106	0.24061	0.017781	-0.030364	-1.275	-0.31027	0.89034	-1.1656	-0.77388	-0.38954	-0.44648	-0.89758	0.095813	-1.3202	-3.3819	-0.50163	0.05033	0.81727	0.98581	0.80986	0.97578	0.20232	0.75635	0.37328	0.24377	0.439	0.69687	0.65525	0.36941	0.20232	0.18677	0.00071979	0.61593	0.95986	18.4236	4.55548	4	57	15	18.5877	9.57635	-16.8619	-4.1643
5:159136348:160908680	787	5	159136348	160908680	1.77233	0.00015087	0.54443	-0.89715	-0.6719	0.86489	0.278	-0.31376	0.18353	-1.5123	-1.3273	-1.5054	-0.92641	-0.20668	0.76449	1.2098	-2.242	-0.4792	0.55416	0.58615	0.50165	0.36964	0.3871	0.78101	0.75371	0.85438	0.13045	0.18442	0.13223	0.35423	0.83626	0.78101	0.22636	0.02496	0.63179	0.57947	9.85529	-1.80744	1	42	10	7.20275	-5.22728	-6.27548	5.25714
5:160910101:161688620	788	5	160910101	161688620	0.778519	0.00010488	-0.79321	-0.56627	-0.9599	0.31945	-0.25177	0.32421	0.68063	-0.85847	-0.46741	0.044789	0.3227	-0.0054254	-0.98166	-0.2156	0.78998	-0.3922	-0.2223	0.42765	0.3371	0.57121	0.74939	0.80122	0.74578	0.49611	0.39063	0.64021	0.96428	0.74693	0.99567	0.80122	0.8293	0.42954	0.69491	0.82408	-15.915	-6.29686	1	10	2	-14.0593	-6.43571	15.7561	0.385447
5:161688913:162741298	789	5	161688913	162741298	1.05238	0.00010551	0.45598	-1.4891	-1.4844	-0.42425	-1.6738	-0.23397	-0.7778	0.7964	-0.25018	-0.47723	-0.097693	0.59389	-0.21784	-1.0278	-0.24946	-0.28637	0.98555	0.6484	0.1377	0.13646	0.67138	0.094167	0.81501	0.43669	0.4258	0.80245	0.6332	0.92218	0.55259	0.094167	0.30405	0.803	0.77459	0.32436	-6.23792	10.5906	3	0	0	-18.0819	9.38488	1.42696	-9.70896
5:162742614:163769136	790	5	162742614	163769136	1.02652	5.0817e-05	0.26616	-0.32722	-0.18757	0.11711	-0.52014	-0.40838	-0.023988	-1.064	-1.2407	-0.82112	-0.39538	0.12106	-0.13109	-0.2184	-1.179	-0.21696	0.55798	0.79011	0.85121	0.7435	0.90678	0.60296	0.68299	0.98086	0.28733	0.21472	0.41158	0.69256	0.90364	0.60296	0.82712	0.23841	0.82824	0.57686	5.80599	-3.05955	1	42	10	6.03711	-2.83482	-8.33873	1.90392
5:163769738:164944949	791	5	163769738	164944949	1.17521	0.00010803	0.96268	-0.468	0.029468	-0.5128	0.011257	0.26224	0.33784	-0.76771	-0.91063	-0.87608	0.2475	1.184	-1.2935	-0.18438	1.5329	0.36759	-0.41402	0.33571	0.97649	0.63979	0.60809	0.99102	0.79314	0.73549	0.44266	0.36249	0.38098	0.80452	0.23641	0.99102	0.85371	0.12529	0.71318	0.67886	-17.8065	-14.4955	6	5	2	-20.014	-12.1014	21.5751	10.7106
5:164947504:165638940	792	5	164947504	165638940	0.691436	0.00018482	-1.0254	-2.0355	-2.1995	-1.1785	-0.84779	-1.3929	-1.426	-1.5066	-2.1809	-2.4426	-0.76486	-0.4441	0.7471	-0.27249	0.93376	0.55258	0.077213	0.30516	0.027846	0.041798	0.23861	0.39656	0.16364	0.15387	0.13191	0.029188	0.014583	0.44436	0.65697	0.39656	0.78525	0.35043	0.58055	0.93845	12.8425	-17.1182	1	0	0	13.4946	-15.3417	-0.280745	16.8161
5:165642395:166432731	793	5	165642395	166432731	0.790336	0.00011389	-0.47889	-0.83643	-1.2202	-0.13013	-0.37902	-1.895	-1.208	-1.3063	-1.9845	-0.92654	-1.0638	-0.44796	0.061094	-0.89144	-0.84054	-0.031095	0.56399	0.63202	0.2224	0.40291	0.89647	0.70467	0.058089	0.22705	0.19146	0.047204	0.35417	0.28743	0.65418	0.70467	0.37269	0.40061	0.97519	0.57276	13.7865	-13.5653	1	44	11	14.3689	-13.7812	-10.9996	15.298
5:166433367:167760730	794	5	166433367	167760730	1.32736	9.2389e-05	0.58996	-1.146	-0.93493	-0.53668	-1.7622	0.61703	0.32534	-1.1581	-1.2342	-1.1262	0.6609	-0.87127	-0.0099913	0.76411	0.83012	0.34909	-0.010102	0.55522	0.34983	0.25179	0.59149	0.078034	0.53721	0.74492	0.24682	0.21711	0.26008	0.50868	0.38361	0.078034	0.4448	0.40647	0.72702	0.99194	0.737089	-17.7946	1	28	5	-0.497913	-17.3314	4.26954	17.5248
5:167761922:169124478	795	5	167761922	169124478	1.36256	8.9232e-05	0.027035	-1.296	-1.5084	0.47449	-1.0394	-1.2025	-0.39159	-0.011086	0.21047	0.16907	0.10475	-0.57367	0.14872	-0.095554	-2.2517	-0.57802	0.47676	0.97843	0.13145	0.19498	0.63515	0.29863	0.22916	0.69536	0.99115	0.8333	0.86574	0.91657	0.56619	0.29863	0.92387	0.024342	0.56325	0.63353	17.8823	12.5367	4	57	15	16.5268	1.45342	-23.1995	-5.42095
5:169125063:170889081	796	5	169125063	170889081	1.76402	0.00015534	-0.9137	-1.2706	-1.3161	-0.70497	-0.044471	-0.51791	-0.29371	0.41159	-0.32867	-1.3636	-0.2015	0.071971	-0.68878	-0.65551	-2.9706	0.047891	0.4757	0.36088	0.18814	0.20388	0.48083	0.96453	0.60452	0.76898	0.68064	0.7424	0.1727	0.8403	0.94263	0.96453	0.51214	0.0029724	0.9618	0.63429	18.9586	8.51739	4	57	15	21.2064	3.90502	-22.2062	-1.06855
5:170891834:171772889	797	5	170891834	171772889	0.881055	0.00018623	-0.81286	-1.0216	-0.20944	0.045129	-0.53133	-0.27413	0.28252	-0.45582	-0.59877	-0.1216	0.5839	0.99855	0.32402	0.34549	-0.84146	-0.32699	0.35641	0.4163	0.8341	0.30697	0.964	0.59519	0.78398	0.77754	0.64852	0.54933	0.90321	0.55929	0.31801	0.59519	0.72973	0.40009	0.74367	0.72154	-10.5106	-1.98088	1	32	6	-2.82291	-5.69128	3.95935	6.19668
5:171775715:172376903	798	5	171775715	172376903	0.601188	6.0528e-05	0.62021	-0.58119	-0.25908	-0.23144	1.2068	-0.70388	-0.91442	-0.52164	-0.75972	0.015448	-1.008	0.5276	-0.15394	0.11548	2.1886	-1.0925	-0.1244	0.53512	0.79557	0.56111	0.81698	0.22751	0.48151	0.3605	0.60192	0.44742	0.98768	0.31347	0.59778	0.22751	0.90806	0.028624	0.2746	0.901	-15.4968	-16.3571	11	5	2	-17.9694	-14.7447	20.0629	13.4176
5:172377031:173611384	799	5	172377031	173611384	1.23435	6.4534e-05	-0.079814	-0.38675	-0.21482	-1.0569	1.6333	-0.47753	-0.23914	-1.0702	-0.86797	-0.27093	0.67648	0.74142	0.69882	-0.29729	0.20354	-0.25573	0.79467	0.93639	0.82991	0.69894	0.29055	0.10241	0.63299	0.81099	0.28454	0.38541	0.78644	0.49874	0.45844	0.10241	0.76624	0.83871	0.79816	0.4268	-13.632	-6.92443	1	0	0	-3.52097	-5.00977	4.17025	6.13813
5:173613085:174468408	800	5	173613085	174468408	0.855323	2.5496e-06	0.4598	0.20083	0.3866	0.69489	0.4155	0.44907	0.083754	0.041631	0.40816	0.90227	0.077632	-0.0088261	-0.54678	0.36997	-1.0499	0.22503	-0.637	0.64566	0.69906	0.84083	0.48712	0.67778	0.65338	0.93325	0.96679	0.68315	0.36691	0.93812	0.99296	0.67778	0.7114	0.29379	0.82196	0.52412	-4.98072	16.6371	3	0	0	-7.30514	11.4029	1.25162	-14.9643
5:174468624:176128648	801	5	174468624	176128648	1.66002	5.4498e-05	0.31947	-0.41887	-0.02543	-0.40071	-0.71199	-0.65386	-0.79447	-0.82428	-0.61623	-1.2187	0.29615	0.28436	-0.21818	-1.4009	-0.092526	-0.35003	-0.089192	0.74937	0.97971	0.67531	0.68863	0.47647	0.5132	0.42692	0.40978	0.53775	0.22296	0.76712	0.77613	0.47647	0.16123	0.92628	0.72632	0.92893	-3.26752	0.579524	1	34	6	-3.92946	0.0140184	5.24132	1.83941
5:176129392:177991305	802	5	176129392	177991305	1.86191	0.00017959	0.068117	-1.567	-0.62929	-1.4806	0.44547	-0.17016	-0.28197	-0.28706	0.58569	0.031242	0.27121	-0.899	-1.9904	1.4931	1.0292	-0.44913	0.21056	0.94569	0.52916	0.11712	0.13871	0.65598	0.86489	0.77796	0.77406	0.55808	0.97508	0.78623	0.36865	0.65598	0.13542	0.30338	0.65334	0.83323	-16.317	-3.8308	1	8	2	-17.599	-4.67323	15.1299	7.12607
5:177992368:178410668	803	5	177992368	178410668	0.4183	0.00011432	-0.75842	-0.33493	-0.22823	-0.43198	0.51878	-0.73856	-0.27663	0.22368	1.7179	1.4699	-1.0886	0.58893	-0.46647	0.55469	-0.25396	-0.12842	-0.1168	0.4482	0.81946	0.73768	0.66575	0.60391	0.46017	0.78207	0.82301	0.085818	0.14158	0.27633	0.55591	0.60391	0.5791	0.79952	0.89781	0.90702	-10.8632	15.4571	3	0	0	-9.2428	14.9798	6.63643	-17.0003
5:178410839:179245749	804	5	178410839	179245749	0.83491	7.4655e-05	0.69583	-0.6008	0.027142	-0.75892	-1.3893	-0.51101	-0.28665	0.29266	0.93619	0.94088	-0.31227	-0.56688	-0.58012	-1.2771	-0.72983	-0.46198	-0.81032	0.48654	0.97835	0.54797	0.4479	0.16473	0.60935	0.77438	0.76978	0.34917	0.34677	0.75484	0.5708	0.16473	0.20156	0.46549	0.6441	0.41775	-7.34553	17.3602	3	23	7	-5.10533	15.5546	3.2387	-16.6119
5:179245856:180007693	805	5	179245856	180007693	0.761837	5.2432e-05	-0.15613	-0.21411	0.23778	-0.69687	-0.55716	-0.88672	0.11635	0.47666	0.36422	-0.25261	-0.20184	0.056481	-0.45422	-0.025978	-1.3271	-0.13988	-0.32035	0.87593	0.81205	0.83046	0.48589	0.57742	0.37523	0.90737	0.63361	0.7157	0.80057	0.84004	0.95496	0.57742	0.97927	0.18447	0.88876	0.7487	-2.49098	11.2742	3	0	0	6.12554	12.9633	4.82164	-11.1484
5:180008456:180790950	806	5	180008456	180790950	0.782494	0.00012628	0.4732	-0.22912	-0.57326	-0.15004	-0.53329	0.012342	0.32691	-0.65095	-0.55094	-0.4949	-0.34292	1.6697	-1.0973	-0.14573	-3.6859	0.039093	1.1101	0.63607	0.56647	0.81877	0.88073	0.59384	0.99015	0.74374	0.51508	0.58167	0.62067	0.73166	0.094971	0.59384	0.88414	0.00022788	0.96882	0.26695	15.9543	10.2205	4	57	15	20.5656	5.61973	-21.0253	-2.88114
6:63979:824529	807	6	63979	824529	0.76055	3.7209e-06	0.035206	-0.42432	-0.64554	-0.66819	0.16273	-0.5003	-0.03101	0.14149	0.40565	-0.08457	0.40952	-0.16469	-0.86294	-0.61283	-1.208	0.4963	0.32432	0.97192	0.51858	0.67133	0.50401	0.87073	0.61686	0.97526	0.88748	0.685	0.9326	0.68216	0.86919	0.87073	0.53999	0.22704	0.61969	0.74569	5.29577	14.0753	4	0	0	7.05836	16.0823	-5.96734	-11.317
6:826312:1582647	808	6	826312	1582647	0.756335	3.9368e-05	0.0076106	-0.027277	0.1204	-0.92367	-0.56178	-1.0018	1.1007	-0.42839	0.0028734	0.37355	-0.49947	0.60869	0.96542	0.77706	-2.7345	0.085951	-0.27496	0.99393	0.90417	0.97824	0.35566	0.57426	0.31645	0.27104	0.66837	0.99771	0.70874	0.61745	0.54273	0.57426	0.43712	0.0062484	0.9315	0.78335	7.20339	3.99065	9	45	12	6.36801	4.44475	-12.876	-5.70163
6:1582926:2890836	809	6	1582926	2890836	1.30791	4.7803e-05	-0.024677	0.61745	-0.022796	-0.33095	-0.016962	0.35142	0.59482	0.26978	0.026978	-0.66794	0.35539	0.40074	-0.016751	0.01762	-1.4667	-0.61854	-0.15695	0.98031	0.98181	0.53694	0.74068	0.98647	0.72527	0.55196	0.78733	0.97848	0.50417	0.7223	0.68861	0.98647	0.98594	0.14245	0.53622	0.87528	1.96409	12.9157	3	27	7	1.73643	11.1651	-4.07791	-14.3347
6:2891016:4315210	810	6	2891016	4315210	1.42419	6.6517e-05	-0.2389	-0.88239	-0.6201	-0.61075	0.1213	-0.80721	0.020021	-0.67408	-0.1963	-0.069892	0.63058	0.43587	-0.17682	0.67977	-0.29499	0.39887	0.0047616	0.81118	0.53519	0.37757	0.54136	0.90345	0.41954	0.98403	0.50026	0.84437	0.94428	0.52831	0.66293	0.90345	0.49665	0.768	0.68999	0.9962	-10.5099	-5.20508	1	30	6	-5.0933	-5.70114	5.30315	5.56648
6:4317398:5056146	811	6	4317398	5056146	0.738748	7.2038e-05	-0.41031	0.35708	-0.015377	-0.2722	1.1244	0.25434	-0.36266	-0.33428	-0.65488	-1.5571	-0.0068047	0.11462	-0.97803	0.27459	-0.70318	0.60631	0.44616	0.68158	0.98773	0.72103	0.78546	0.26085	0.79923	0.71686	0.73817	0.51255	0.11945	0.99457	0.90875	0.26085	0.78363	0.48194	0.54431	0.65548	-11.6044	5.14213	1	0	0	-10.185	4.05627	8.95587	-5.48455
6:5057399:6246639	812	6	5057399	6246639	1.18924	9.5205e-05	-0.41358	-0.62166	-0.13979	-0.25074	-0.70051	-0.42787	-0.40264	-0.37327	0.11734	-0.51597	-0.17698	-0.85541	0.075472	0.034099	-1.5076	0.45392	0.78428	0.67918	0.88883	0.53416	0.80201	0.48361	0.66875	0.68721	0.70895	0.90659	0.60587	0.85952	0.39232	0.48361	0.9728	0.13165	0.64988	0.43287	4.80101	9.51283	3	0	0	1.67952	8.08757	-7.94673	-6.40205
6:6246984:7328580	813	6	6246984	7328580	1.0816	7.5987e-05	0.82732	0.50609	-0.20008	-0.79464	0.10605	-1.3413	-1.3953	-0.39361	-0.72374	-0.74076	-0.83887	0.62275	-0.2581	0.69262	0.80738	0.52154	-0.066146	0.40805	0.84142	0.6128	0.42682	0.91554	0.17982	0.16291	0.69387	0.46922	0.45884	0.40154	0.53345	0.91554	0.48855	0.41945	0.60199	0.94726	-20.2189	-13.2739	6	15	2	-13.4174	-8.45065	20.714	7.67649
6:7329417:8791321	814	6	7329417	8791321	1.4619	7.7727e-05	-0.060426	-0.39238	-0.76251	-0.91016	0.77099	-0.42636	0.52652	0.83988	0.72049	0.35336	-0.68037	1.6261	-0.12349	1.0908	2.281	0.41268	-0.43589	0.95182	0.44576	0.69478	0.36274	0.44071	0.66984	0.59853	0.40097	0.47122	0.72382	0.49627	0.10393	0.44071	0.27535	0.02255	0.67984	0.66292	-15.3958	-16.4474	11	0	0	-17.8771	-14.8802	20.0362	13.5035
6:8791421:9760323	815	6	8791421	9760323	0.968902	6.9815e-05	0.32168	-0.029771	-0.23302	0.098328	-1.1225	-0.84966	-0.93519	-0.68664	-0.89564	-0.72563	0.22539	-0.95337	-0.20704	0.2147	-1.7919	-0.54045	0.59741	0.74769	0.81574	0.97625	0.92167	0.26165	0.39551	0.34969	0.49231	0.37044	0.46807	0.82168	0.3404	0.26165	0.83	0.073156	0.58889	0.55024	9.64086	-5.4021	1	0	0	9.79371	-7.50199	-8.74842	7.00421
6:9764413:11234164	816	6	9764413	11234164	1.46975	9.8667e-05	-0.089405	0.070862	-0.30919	-0.17784	0.63242	-0.14081	0.60403	-0.50281	-0.79946	-0.77658	-0.307	0.53414	0.4208	-2.5895	-1.8368	0.02894	-0.065771	0.92876	0.75717	0.94351	0.85885	0.52711	0.88802	0.54582	0.6151	0.42403	0.43741	0.75884	0.59325	0.52711	0.0096119	0.066234	0.97691	0.94756	15.3088	9.7475	4	57	13	15.0179	9.9145	-16.9727	-7.34075
6:11235682:12183952	817	6	11235682	12183952	0.94827	0.00023594	-0.14842	-1.5066	-0.0064073	-1.9158	-0.1584	-1.2586	0.566	0.11184	-1.5962	-2.3388	-0.9074	-0.72658	-0.97439	-1.2162	-4.1396	0.57822	1.3847	0.88201	0.99489	0.1319	0.055397	0.87414	0.20818	0.57139	0.91095	0.11044	0.019347	0.3642	0.46749	0.87414	0.22392	3.4787e-05	0.56311	0.16615	22.3117	-12.8807	8	44	11	21.7818	-9.78153	-20.9999	12.2908
6:12186102:13388480	818	6	12186102	13388480	1.20238	4.02e-05	0.35814	-0.79832	-0.35013	0.078087	-0.98277	-0.29387	-0.11217	-0.39091	0.22779	0.52248	-0.37703	-0.2675	-0.17831	-0.87862	-1.7086	-0.34658	0.43854	0.72024	0.72624	0.42469	0.93776	0.32572	0.76886	0.91069	0.69586	0.81981	0.60134	0.70615	0.78909	0.32572	0.37961	0.08752	0.7289	0.66099	17.7683	12.6762	4	0	0	16.3334	1.39689	-15.5179	-12.1197
6:13389521:14618107	819	6	13389521	14618107	1.22859	0.00029806	-0.54976	-0.6275	0.25821	-0.62214	-1.2101	-0.26567	-0.4899	-1.0661	-0.47322	0.32678	0.44513	-0.40637	-0.089701	-0.07992	-2.3388	-0.42953	-0.060153	0.58248	0.79624	0.53033	0.53385	0.22624	0.79049	0.62421	0.28637	0.63605	0.74384	0.65622	0.68447	0.22624	0.9363	0.019347	0.66754	0.95203	11.782	5.5579	4	49	12	10.597	4.1692	-12.2161	-2.63327
6:14619148:15998368	820	6	14619148	15998368	1.37922	0.00019387	-0.12273	-1.1913	0.24116	-0.90737	-1.0517	-1.7493	-0.76426	0.15316	0.13858	-0.33772	-1.2251	0.56834	-0.19193	-0.78935	-0.88903	0.10137	0.79162	0.90232	0.80943	0.23352	0.36421	0.29294	0.080245	0.44471	0.87828	0.88978	0.73557	0.22055	0.56981	0.29294	0.42991	0.37398	0.91926	0.42858	-1.27167	4.56872	1	48	9	6.94123	10.643	0.115101	-5.20771
6:15998406:17067160	821	6	15998406	17067160	1.06875	0.00039415	0.050613	-2.4455	-1.2331	-0.3896	-0.17045	0.46268	0.78668	-0.8565	0.10484	-0.40247	0.12579	0.38795	-0.74183	0.45942	0.55346	0.7071	1.5707	0.95963	0.21753	0.014465	0.69683	0.86466	0.6436	0.43147	0.39172	0.9165	0.68734	0.89989	0.69805	0.86466	0.64593	0.57995	0.4795	0.11625	-18.899	0.91092	1	7	3	-17.833	1.71736	14.6066	-9.25074
6:17069966:19203108	822	6	17069966	19203108	2.13314	0.00025091	-0.57576	-1.5927	-0.16815	-1.2767	0.76225	-1.9724	1.2832	-0.58879	-0.28299	-0.98086	-1.1882	-0.97632	-0.2723	-0.067278	-3.3433	0.62492	0.73493	0.56478	0.86647	0.11123	0.20169	0.44591	0.04856	0.19941	0.556	0.77719	0.32666	0.23475	0.32891	0.44591	0.94636	0.00082798	0.53202	0.46238	13.8492	-4.56244	1	54	14	13.4184	-5.81393	-15.2891	5.9739
6:19203782:20228741	823	6	19203782	20228741	1.02496	0.00017411	0.27586	-0.63075	0.13234	0.24798	0.015887	0.47595	-0.71694	0.59004	0.02611	-0.71542	0.4617	-0.5212	1.1675	-0.30699	-2.3762	-1.1492	-0.67908	0.78265	0.89472	0.5282	0.80415	0.98732	0.63411	0.47341	0.55517	0.97917	0.47435	0.6443	0.60223	0.98732	0.75885	0.017492	0.25048	0.49709	8.49976	9.0038	4	49	12	9.55692	8.50977	-14.5831	-8.44049
6:20231516:22049758	824	6	20231516	22049758	1.81824	0.0001945	0.12245	-0.73363	-0.10631	-0.48857	-2.1603	0.49251	-0.11781	0.61936	1.2238	0.98454	0.93784	-0.24785	0.35026	-1.1707	-2.2186	-0.95353	-0.53037	0.90254	0.91534	0.46318	0.62514	0.030746	0.62236	0.90622	0.53568	0.22104	0.32485	0.34832	0.80425	0.030746	0.24171	0.026511	0.34032	0.59586	-8.13073	18.4183	3	23	7	-4.77637	16.051	3.13598	-16.6857
6:22052425:23495209	825	6	22052425	23495209	1.44278	7.6943e-05	-0.30861	-0.48757	-0.80645	-0.66348	-0.65091	-1.2789	-0.36224	0.32647	0.16251	0.54592	-0.74392	0.24241	-0.60843	-0.58878	-2.7767	-0.27691	-0.11508	0.75762	0.41998	0.62585	0.50702	0.5151	0.20095	0.71718	0.74407	0.87091	0.58512	0.45692	0.80847	0.5151	0.55601	0.0054912	0.78185	0.90838	NA	NA	MHC	MHC	MHC	NA	NA	NA	NA
6:23495260:23935020	826	6	23495260	23935020	0.43976	0.000146	-0.10462	-1.1749	-1.5299	-0.16425	0.19965	-1.0306	-0.61663	-0.88852	-0.38392	-0.59769	-0.56912	-0.8933	0.070286	0.67995	-1.7855	-0.97357	-0.27864	0.91668	0.12605	0.24003	0.86953	0.84176	0.30274	0.53748	0.37426	0.70103	0.55005	0.56928	0.3717	0.84176	0.49654	0.074185	0.33027	0.78052	NA	NA	MHC	MHC	MHC	NA	NA	NA	NA
6:23935352:24799440	827	6	23935352	24799440	0.864088	0.00020251	-0.12611	-0.20576	-0.57019	-0.30241	0.36566	-1.9812	0.10239	-1.0972	-2.2574	-1.1156	-2.03	-1.0373	1.6611	-0.0045852	-4.1588	-0.4095	0.19997	0.89965	0.56855	0.83698	0.76234	0.71462	0.047567	0.91844	0.27255	0.023981	0.26461	0.04236	0.29959	0.71462	0.99634	3.1993e-05	0.68217	0.8415	NA	NA	MHC	MHC	MHC	NA	NA	NA	NA
6:24803038:25483400	828	6	24803038	25483400	0.680362	9.6117e-05	-0.39793	-1.5136	-0.98281	-0.43689	1.2031	-0.81778	-0.69083	-1.4306	-0.92839	-0.15423	-0.55667	-0.40401	1.1807	-1.5701	-4.1482	0.52106	-0.49368	0.69069	0.3257	0.13012	0.66219	0.22893	0.41349	0.48967	0.15255	0.3532	0.87742	0.57775	0.68621	0.22893	0.1164	3.3506e-05	0.60232	0.62153	NA	NA	MHC	MHC	MHC	NA	NA	NA	NA
6:25484295:26774948	829	6	25484295	26774948	1.29065	0.0002612	-1.872	-1.9747	-2.0714	-1.0948	0.62127	-3.7038	-0.18406	-2.5612	-3.0048	-2.8734	-3.5551	-1.0779	0.81316	-1.254	-6.6312	-0.7447	0.30939	0.061202	0.038321	0.048299	0.2736	0.53442	0.00021238	0.85397	0.01043	0.0026576	0.0040607	0.00037777	0.28109	0.53442	0.20984	3.3308e-11	0.45646	0.75702	NA	NA	MHC	MHC	MHC	NA	NA	NA	NA
6:26778827:28669698	830	6	26778827	28669698	1.89087	0.00029418	-1.9299	-2.1413	-2.2383	-1.7199	-0.20587	-4.819	-0.75195	-3.5783	-3.8535	-3.3686	-4.2907	0.27807	0.21637	-1.633	-6.7798	-0.40604	-0.97662	0.053622	0.025204	0.032249	0.085458	0.8369	1.4429e-06	0.45208	0.00034579	0.00011646	0.00075555	1.7808e-05	0.78096	0.8369	0.10247	1.2035e-11	0.68471	0.32876	NA	NA	MHC	MHC	MHC	NA	NA	NA	NA
6:28671343:29331819	831	6	28671343	29331819	0.660476	0.00029129	-1.1602	-3.1013	-2.7145	-1.5672	1.1793	-2.5546	-0.91079	-3.8478	-4.5625	-4.0938	0.24591	0.47503	0.67654	-2.8075	-8.7939	-1.1878	-0.12365	0.24598	0.0066374	0.0019269	0.11706	0.23827	0.010632	0.36241	0.00011919	5.0556e-06	4.2429e-05	0.80575	0.63477	0.23827	0.0049925	1.444e-18	0.2349	0.90159	NA	NA	MHC	MHC	MHC	NA	NA	NA	NA
6:29335154:29600552	832	6	29335154	29600552	0.265398	0.00024223	0.00051398	-1.9763	-1.441	-0.76837	1.0944	-1.6741	0.083253	-2.2884	-3.3243	-3.5363	-1.3641	-0.59272	2.347	-2.0349	-7.3956	-0.60494	0.26058	0.99959	0.14959	0.048121	0.44227	0.2738	0.09411	0.93365	0.022114	0.00088655	0.00040574	0.17255	0.55337	0.2738	0.041859	1.4081e-13	0.54522	0.79442	NA	NA	MHC	MHC	MHC	NA	NA	NA	NA
6:29601560:30315454	833	6	29601560	30315454	0.713894	0.00023112	-0.3149	-1.2953	-1.2726	-1.3602	0.8107	-0.98041	0.47021	-1.4854	-2.2231	-2.1714	1.2349	0.49348	2.418	-1.4301	-6.3271	0.031243	0.068995	0.75284	0.20315	0.19522	0.17376	0.41754	0.32688	0.6382	0.13744	0.026212	0.029901	0.21685	0.62167	0.41754	0.1527	2.4975e-10	0.97508	0.94499	NA	NA	MHC	MHC	MHC	NA	NA	NA	NA
6:30316739:30797083	834	6	30316739	30797083	0.480344	0.00020077	0.77842	-1.4494	-0.75135	-1.6442	1.9985	-0.97959	1.3762	-2.13	-2.9924	-2.6679	-1.0109	0.30939	1.8981	-2.497	-5.3925	0.35852	1.3359	0.43632	0.45244	0.14723	0.10013	0.045665	0.32729	0.16877	0.033175	0.0027681	0.007632	0.31208	0.75702	0.045665	0.012526	6.9491e-08	0.71995	0.18158	NA	NA	MHC	MHC	MHC	NA	NA	NA	NA
6:30797991:30930633	835	6	30797991	30930633	0.132642	0.00010478	0.26074	-2.2182	-1.0199	-0.62806	1.0708	-0.41225	0.24074	-2.1564	-3.4458	-3.4307	-0.15193	-0.24024	1.9357	-2.5027	-5.0562	-1.2394	-0.33112	0.7943	0.3078	0.026543	0.52996	0.28427	0.68016	0.80976	0.031056	0.00056927	0.00060204	0.87925	0.81015	0.28427	0.012324	4.278e-07	0.21519	0.74055	NA	NA	MHC	MHC	MHC	NA	NA	NA	NA
6:30931245:31435119	836	6	30931245	31435119	0.503874	7.31e-05	-0.34635	-1.3215	-0.60786	0.21498	-0.74026	-0.75367	-0.36016	-2.3023	-2.9435	-2.5875	-3.9208	0.52232	0.67195	-1.4971	-4.1759	-0.27481	0.42926	0.72908	0.54328	0.18635	0.82978	0.45914	0.45104	0.71872	0.021319	0.0032455	0.0096678	8.8258e-05	0.60145	0.45914	0.13436	2.9675e-05	0.78347	0.66773	NA	NA	MHC	MHC	MHC	NA	NA	NA	NA
6:31435833:31569901	837	6	31435833	31569901	0.134068	7.7959e-05	-0.93878	-1.4989	-1.0012	-0.71264	-0.23016	-0.53772	-0.45726	-2.8614	-3.5572	-3.0393	-4.0323	-0.089924	2.1945	-1.4294	-3.9917	0.77776	-0.97174	0.34785	0.31671	0.1339	0.47607	0.81796	0.59077	0.64748	0.0042179	0.0003748	0.0023716	5.5231e-05	0.92835	0.81796	0.15288	6.5602e-05	0.43671	0.33118	NA	NA	MHC	MHC	MHC	NA	NA	NA	NA
6:31571894:31948448	838	6	31571894	31948448	0.376554	9.2557e-05	-1.2561	-2.4049	-1.9564	-0.91038	-0.3795	-1.7815	-1.8556	-3.1699	-3.653	-2.9762	-3.7348	-1.1477	1.7868	-2.1999	-3.9466	-0.37437	-0.77372	0.2091	0.050421	0.016175	0.36262	0.70431	0.074823	0.063514	0.001525	0.00025921	0.0029189	0.00018783	0.25108	0.70431	0.027817	7.9272e-05	0.70813	0.4391	NA	NA	MHC	MHC	MHC	NA	NA	NA	NA
6:31964785:32339647	839	6	31964785	32339647	0.374862	9.7143e-05	-1.1791	-2.1902	-1.3912	-0.13422	-0.2042	-0.82482	-0.70134	-2.6667	-3.6904	-3.6678	-2.8594	-1.0189	1.4	-0.6061	-3.9464	0.44172	-0.29718	0.23835	0.16417	0.028513	0.89323	0.83819	0.40947	0.48309	0.0076595	0.00022386	0.00024464	0.0042446	0.30825	0.83819	0.54445	7.9347e-05	0.65869	0.76633	NA	NA	MHC	MHC	MHC	NA	NA	NA	NA
6:32339840:32381472	840	6	32339840	32381472	0.041632	7.6456e-05	-0.27609	-2.3281	-2.1609	-1.5584	1.0623	-1.1244	-0.82714	-2.7946	-3.4806	-2.7331	-0.072321	-0.11445	1.0463	-1.1733	-2.9505	-1.056	0.71297	0.78248	0.030705	0.019907	0.11915	0.2881	0.26082	0.40816	0.0051962	0.00050025	0.0062737	0.94235	0.90888	0.2881	0.24068	0.0031725	0.29098	0.47586	NA	NA	MHC	MHC	MHC	NA	NA	NA	NA
6:32381736:32424094	841	6	32381736	32424094	0.042358	6.6355e-05	0.10612	-3.0441	-2.2886	-1.1143	0.12415	-1.4003	-0.95191	-2.2274	-2.4194	-1.709	NA	NA	0.85182	-0.79445	-2.5233	-0.20797	-0.031966	0.91548	0.022101	0.0023341	0.26516	0.9012	0.16142	0.34114	0.025922	0.015545	0.087458	NA	NA	0.9012	0.42693	0.011624	0.83525	0.9745	NA	NA	MHC	MHC	MHC	NA	NA	NA	NA
6:32424108:32682443	842	6	32424108	32682443	0.258335	5.7147e-05	0.22534	-1.1328	-0.91592	-0.62704	0.45374	-0.83861	-0.95022	-1.3348	-1.6977	-1.8513	-1.7135	-0.036152	0.10017	-0.78279	-2.8965	-0.58438	-0.27083	0.82171	0.35971	0.25728	0.53064	0.65002	0.40169	0.342	0.18193	0.089559	0.06413	0.086612	0.97116	0.65002	0.43375	0.0037737	0.55897	0.78652	NA	NA	MHC	MHC	MHC	NA	NA	NA	NA
6:32682452:32739174	843	6	32682452	32739174	0.056722	3.9497e-05	0.22485	-1.4803	-0.5097	-0.078276	-0.23184	-0.24867	-0.087177	-1.1178	-1.9451	-1.9947	-0.020398	-0.39254	0.86626	-0.64332	-2.5709	0.29934	0.50019	0.8221	0.61026	0.13879	0.93761	0.81666	0.80362	0.93053	0.26364	0.051759	0.046073	0.98373	0.69466	0.81666	0.52002	0.010145	0.76468	0.61694	NA	NA	MHC	MHC	MHC	NA	NA	NA	NA
6:32739312:32803576	844	6	32739312	32803576	0.064264	5.8788e-05	0.0188	-2.3073	-0.93188	-0.64828	0.025685	-1.6221	-0.66576	-2.548	-2.7576	-3.0069	-2.6066	-0.96562	0.7621	-0.15394	-2.516	0.51946	0.55059	0.985	0.3514	0.021036	0.5168	0.97951	0.10478	0.50557	0.010833	0.0058231	0.002639	0.0091441	0.33423	0.97951	0.87766	0.01187	0.60344	0.58191	NA	NA	MHC	MHC	MHC	NA	NA	NA	NA
6:32803840:32899485	845	6	32803840	32899485	0.095645	4.2503e-05	0.07272	-1.8636	-0.95197	-0.90538	0.8259	-0.78526	-0.27475	-1.149	-2.2108	-1.9533	-1.9244	0.070852	0.41809	-1.0677	-2.6331	-0.016054	-0.27772	0.94203	0.34111	0.06238	0.36526	0.40886	0.4323	0.78351	0.25056	0.027047	0.050788	0.054299	0.94352	0.40886	0.28567	0.0084619	0.98719	0.78123	NA	NA	MHC	MHC	MHC	NA	NA	NA	NA
6:32900018:33863002	846	6	32900018	33863002	0.962984	0.00013481	-0.036189	-1.489	-0.65897	-0.98814	-0.45811	-1.3554	0.0024597	-2.0209	-2.0583	-1.9283	-1.4323	-0.64933	0.74894	-0.39376	-1.8024	-0.87373	0.47465	0.97113	0.50992	0.13649	0.32308	0.64687	0.1753	0.99804	0.043286	0.039562	0.053812	0.15207	0.51612	0.64687	0.69376	0.071486	0.38226	0.63503	NA	NA	MHC	MHC	MHC	NA	NA	NA	NA
6:33863662:35451187	847	6	33863662	35451187	1.58753	7.5784e-05	0.043399	-0.96136	-0.38599	-0.19982	0.89446	-1.1752	-0.78949	0.30226	-0.12578	-1.3431	-1.131	0.11416	0.11127	-0.27952	0.94759	-0.72758	-0.45053	0.96538	0.6995	0.33637	0.84162	0.37108	0.23993	0.42983	0.76246	0.89991	0.17923	0.25806	0.90911	0.37108	0.77984	0.34334	0.46687	0.65233	NA	NA	MHC	MHC	MHC	NA	NA	NA	NA
6:35452346:36608267	848	6	35452346	36608267	1.15592	0.00010519	0.091985	-0.37512	-0.33932	-0.57386	0.55493	0.087053	-0.40437	0.43992	0.70593	-0.34022	0.60614	1.3321	-0.68304	-0.72644	-0.77918	0.27328	0.91795	0.92671	0.73437	0.70757	0.56607	0.57894	0.93063	0.68594	0.66	0.48023	0.73369	0.54442	0.18281	0.57894	0.46757	0.43587	0.78464	0.35865	-14.4576	11.6269	3	13	3	-13.565	10.0632	16.4624	-10.2867
6:36611164:38686222	849	6	36611164	38686222	2.07506	0.00010218	0.20775	-0.41848	-0.61836	-0.27299	-2.0916	-0.082871	-1.0592	0.38695	0.39601	0.19102	0.50589	-0.17504	0.044044	0.23295	-0.85794	0.12225	-0.11669	0.83543	0.53634	0.67559	0.78486	0.036473	0.93395	0.2895	0.6988	0.6921	0.84851	0.61293	0.86105	0.036473	0.8158	0.39092	0.9027	0.9071	-4.57643	14.3114	3	23	7	-9.34143	18.1432	5.24449	-19.7651
6:38687185:39021712	850	6	38687185	39021712	0.334527	1.6974e-05	-0.53095	-0.40501	-0.18427	0.18069	-0.67506	-0.38695	0.32886	-0.50833	0.59582	0.21101	-0.46988	0.64746	0.29854	-1.2609	-0.63302	0.10166	-1.0242	0.59546	0.8538	0.68547	0.85661	0.49964	0.6988	0.74226	0.61123	0.5513	0.83288	0.63844	0.51734	0.49964	0.20733	0.52672	0.91902	0.30573	-5.72084	10.323	3	23	7	0.345403	15.3188	4.46004	-14.6459
6:39022698:40344526	851	6	39022698	40344526	1.32183	9.9996e-05	0.094796	-0.78233	0.21212	-0.94626	-0.61617	-0.52072	-0.40486	-0.081575	0.30537	-0.53595	-0.048298	0.01766	-1.5674	0.84574	2.3595	0.56246	0.055479	0.92448	0.83201	0.43402	0.34401	0.53779	0.60256	0.68558	0.93498	0.76008	0.592	0.96148	0.98591	0.53779	0.3977	0.018301	0.5738	0.95576	-17.4423	-11.9465	6	5	2	-16.7121	-11.3933	19.317	8.97371
6:40345542:42105449	852	6	40345542	42105449	1.75991	0.00010098	-0.38983	-0.62412	-0.51363	-0.84242	-1.9927	0.83861	-1.0635	0.76064	0.85781	0.43485	0.18133	0.36245	-0.064103	0.37885	0.12898	0.1259	0.14225	0.69666	0.60751	0.53255	0.39955	0.046295	0.40169	0.28755	0.44687	0.391	0.66367	0.85611	0.71701	0.046295	0.7048	0.89737	0.89981	0.88688	-17.7396	5.02173	1	0	0	-9.50971	18.2325	19.2782	-4.95313
6:42105555:43957473	853	6	42105555	43957473	1.85192	0.00023168	1.0087	-1.0054	-0.94449	0.12008	-0.48296	0.18739	2.2621	0.37378	0.31934	-0.16714	-0.13486	0.34438	-0.92518	-2.5537	-5.5783	-0.33575	-0.19927	0.31312	0.34492	0.31469	0.90442	0.62912	0.85136	0.023693	0.70857	0.74947	0.86726	0.89272	0.73056	0.62912	0.010659	2.4287e-08	0.73706	0.84205	14.1627	12.4406	4	0	0	14.3925	12.7422	-20.8222	-3.1918
6:43959116:45787468	854	6	43959116	45787468	1.82835	4.2379e-05	0.33952	0.065942	0.81553	-0.74749	0.57435	0.5019	-0.040379	-0.65101	-0.29962	-0.083383	0.39811	-0.081436	-0.54296	-1.5453	-0.87426	0.6527	0.92878	0.73422	0.41477	0.94742	0.45477	0.56573	0.61574	0.96779	0.51504	0.76447	0.93355	0.69055	0.9351	0.56573	0.12227	0.38198	0.51395	0.353	9.17498	13.2952	4	0	0	9.6796	12.2723	-7.46966	-9.8486
6:45788111:46556325	855	6	45788111	46556325	0.768214	5.9553e-05	-0.057099	-1.6295	-1.6102	-1.1186	1.4194	-1.4921	0.21129	-0.13331	0.29515	-1.0094	-0.82842	-0.10685	-1.7367	-1.8888	-2.8562	-0.80802	-0.24862	0.95447	0.10736	0.10321	0.2633	0.15578	0.13566	0.83266	0.89394	0.76788	0.31278	0.40743	0.91491	0.15578	0.058912	0.0042868	0.41908	0.80366	22.6573	-3.44667	1	0	0	22.4512	-6.50681	-11.591	-16.1945
6:46560003:47885216	856	6	46560003	47885216	1.32521	9.8797e-05	0.47076	0.21516	0.26266	-0.14668	-0.20534	0.55754	-0.97461	-0.080164	0.2926	0.081441	0.087483	-0.1286	0.032898	-1.6546	0.7258	-0.13416	-0.10983	0.63781	0.79281	0.82965	0.88339	0.83731	0.57716	0.32975	0.93611	0.76983	0.93509	0.93029	0.89768	0.83731	0.097996	0.46796	0.89328	0.91255	-13.3292	-6.81735	1	21	3	-9.94631	-4.91868	14.1371	3.30094
6:47887063:49494241	857	6	47887063	49494241	1.60718	0.0001065	-0.51693	0.16607	0.093612	0.51437	0.068064	-0.86417	0.322	-0.38852	-1.1925	-1.4147	-0.85326	0.13719	-0.21644	-1.4859	-0.75075	0.016502	0.15659	0.60521	0.92542	0.86811	0.60699	0.94573	0.3875	0.74745	0.69763	0.23306	0.15717	0.39352	0.89088	0.94573	0.1373	0.4528	0.98683	0.87557	8.41782	-2.87968	1	42	10	7.77629	-1.76027	-9.15658	3.73167
6:49494933:50406476	858	6	49494933	50406476	0.911543	0.00010898	0.25209	-1.3459	-1.8737	-1.4441	-1.0059	-1.2971	-0.67483	-1.3448	-2.2522	-1.9709	-0.59784	0.20792	-1.2185	-0.16321	0.46703	0.52867	1.965	0.80097	0.060969	0.17833	0.14871	0.31448	0.19459	0.49978	0.17869	0.024311	0.048737	0.54995	0.83529	0.31448	0.87035	0.64048	0.59703	0.049415	8.75852	-13.5069	1	44	8	9.65313	-16.1537	-7.89229	14.1167
6:50406575:51703012	859	6	50406575	51703012	1.29644	0.00018091	0.67564	0.11544	-1.2887	0.5741	-1.5703	0.23119	-0.66779	-1.0838	-1.2532	-0.24771	0.035216	0.0027283	-0.10395	1.9103	0.060946	0.25515	0.52283	0.49927	0.1975	0.9081	0.5659	0.11635	0.81717	0.50427	0.27847	0.21013	0.80436	0.97191	0.99782	0.11635	0.056096	0.9514	0.79861	0.60109	1.39623	-7.34072	5	38	8	3.68359	-8.33072	1.13601	8.79807
6:51704668:53402679	860	6	51704668	53402679	1.69801	8.3845e-05	0.29308	-0.71263	-0.28093	-0.56542	0.63437	0.22739	-0.94682	-1.1676	-1.2242	-0.75662	0.31453	-0.64518	-0.85389	0.44325	-1.5664	-0.1223	0.37614	0.76946	0.77877	0.47608	0.57179	0.52584	0.82012	0.34373	0.24299	0.22086	0.44928	0.75312	0.51881	0.52584	0.65759	0.11725	0.90267	0.70681	5.28749	0.746617	3	41	10	2.5952	1.03133	-5.00208	0.318543
6:53405127:54291407	861	6	53405127	54291407	0.88628	3.3654e-05	-0.043936	-1.3787	-0.37099	-0.33081	-0.15454	-0.29342	0.55047	-0.97031	-0.72409	-0.79284	0.013554	-0.29736	-0.70592	-0.30394	-1.0861	0.63842	0.82181	0.96496	0.71065	0.16798	0.74079	0.87719	0.7692	0.582	0.33189	0.46901	0.42787	0.98919	0.76619	0.87719	0.76118	0.27742	0.5232	0.41119	8.6274	-13.3711	1	0	0	9.61194	-16.0921	-7.79862	14.0443
6:54293261:56103747	862	6	54293261	56103747	1.81049	5.2284e-05	0.78493	0.092033	-0.05219	-0.043503	0.099611	-0.77844	-0.80224	-0.089197	-0.33921	-0.018119	-0.22528	-0.16629	-1.2152	0.54314	0.038931	-0.28103	0.48434	0.43249	0.95838	0.92667	0.9653	0.92065	0.43631	0.42241	0.92893	0.73445	0.98554	0.82176	0.86793	0.92065	0.58703	0.96895	0.77869	0.62815	-7.14968	5.20559	1	0	0	-8.17971	5.27569	5.53394	-2.7338
6:56104522:57082026	863	6	56104522	57082026	0.977504	5.4956e-05	0.1015	0.61009	0.72412	0.53662	-0.77103	0.4793	-0.97965	-1.0466	-0.65942	-0.048456	-0.19882	-0.16106	1.4102	0.3211	-1.2931	-0.017514	-0.89706	0.91915	0.46899	0.5418	0.59153	0.44069	0.63172	0.32726	0.2953	0.50962	0.96135	0.8424	0.87205	0.44069	0.74814	0.19599	0.98603	0.36969	10.7608	4.51384	4	49	12	10.3072	4.2998	-11.7631	-2.79451
6:57085542:58084365	864	6	57085542	58084365	0.998823	1.875e-05	-0.23687	0.71362	0.31035	-0.005854	-0.079296	-0.3386	-0.25185	-0.53626	-1.0509	-0.80985	-0.32998	-0.11505	-0.064363	0.76938	0.31689	0.34319	-1.3134	0.81275	0.7563	0.47546	0.99533	0.9368	0.73491	0.80115	0.59178	0.29331	0.41803	0.74141	0.9084	0.9368	0.44167	0.75133	0.73146	0.18906	-12.0536	-0.0231975	1	0	0	-1.37492	4.32137	8.23261	-2.65395
6:58139505:62691733	865	6	58139505	62691733	4.55223	5.6543e-06	-0.82751	-0.21474	-0.18314	-0.60247	-0.3205	-0.64712	-0.22375	-0.32379	-0.44007	-0.56221	0.11964	-0.058849	-0.58662	-0.38868	0.68634	0.37579	-0.45543	0.40795	0.85469	0.82997	0.54686	0.74859	0.51756	0.82295	0.74609	0.65988	0.57398	0.90477	0.95307	0.74859	0.69751	0.4925	0.70707	0.6488	-16.0325	-6.54143	1	5	2	-14.0406	-6.25174	17.7624	4.53535
6:62692409:63712779	866	6	62692409	63712779	1.02037	2.7929e-05	0.0088026	0.49093	0.46425	-0.66646	0.63691	0.00098508	-0.38057	0.099533	-0.40151	-0.46506	-0.37269	0.086465	-0.046895	0.45635	-1.176	0.24979	0.090852	0.99298	0.64247	0.62347	0.50512	0.52418	0.99921	0.70353	0.92072	0.68804	0.64189	0.70938	0.9311	0.52418	0.64814	0.23958	0.80275	0.92761	-6.82909	5.11064	1	0	0	-5.64988	6.12807	2.09191	-1.89903
6:63713620:65760585	867	6	63713620	65760585	2.04696	0.00012909	0.040336	0.95237	1.2736	-0.12607	-0.26398	-0.26726	0.13925	0.26455	0.36531	0.56048	0.04532	-0.48567	0.82838	0.49948	-1.5264	-0.040561	-1.1991	0.96782	0.2028	0.34091	0.89968	0.79179	0.78927	0.88925	0.79136	0.71488	0.57515	0.96385	0.6272	0.79179	0.61744	0.12692	0.96765	0.2305	-3.97199	9.94954	3	23	7	-6.80277	11.6411	1.33149	-13.1331
6:65762553:67028107	868	6	65762553	67028107	1.26555	0.00010458	-0.20899	0.012166	-0.1331	-0.68757	-1.5714	-1.7954	-0.30807	0.18092	0.049205	0.35375	-1.5203	-0.50516	-0.22714	-1.4504	-4.6104	-0.37765	-0.95328	0.83446	0.89412	0.99029	0.49173	0.11608	0.072588	0.75803	0.85643	0.96076	0.72353	0.12843	0.61345	0.11608	0.14694	4.0193e-06	0.70569	0.34045	16.4769	6.29747	4	57	15	18.581	5.71427	-21.6559	-4.89599
6:67029501:67556729	869	6	67029501	67556729	0.527228	7.5766e-05	1.0713	-1.7554	-0.83148	-0.48862	-0.85338	-1.1376	-0.55077	-0.12168	-0.92293	-0.89454	-1.4918	-0.18991	-1.1853	0.28978	1.3572	-0.1423	-0.80296	0.28404	0.4057	0.079186	0.62511	0.39345	0.2553	0.58179	0.90315	0.35604	0.37103	0.13574	0.84938	0.39345	0.77199	0.17471	0.88685	0.422	-3.58842	-16.3423	1	0	0	-11.8255	-14.864	6.16309	16.3683
6:67557245:68546601	870	6	67557245	68546601	0.989356	7.7612e-05	0.36709	0.55901	-0.41533	-1.1263	0.24606	-0.19133	-0.1709	0.11572	0.14808	0.23377	0.41477	0.69476	1.1478	-1.028	-0.6045	0.48902	0.67321	0.71355	0.6779	0.57615	0.26005	0.80564	0.84827	0.8643	0.90787	0.88228	0.81517	0.67831	0.48721	0.80564	0.30395	0.54551	0.62483	0.50082	-1.34387	4.62485	1	48	9	6.87828	10.7174	0.130099	-5.24838
6:68546995:69295414	871	6	68546995	69295414	0.748419	9.7118e-05	0.59949	-0.93854	-1.0824	-0.80819	0.49162	0.37111	-0.33206	-0.52667	-0.52323	-0.015879	0.16168	0.12364	0.58449	1.2103	0.24852	0.089991	0.37189	0.54885	0.27906	0.34797	0.41898	0.62299	0.71056	0.73984	0.59842	0.60081	0.98733	0.87156	0.9016	0.62299	0.22617	0.80373	0.92829	0.70998	-7.50846	-6.18857	1	30	6	-3.46651	-5.0361	4.18892	6.15204
6:69295526:70359936	872	6	69295526	70359936	1.06441	6.9017e-05	0.37794	-0.16495	-0.69456	-0.82369	-0.69456	0.69628	0.032169	-0.1521	-1.1542	-1.5838	0.29103	1.3784	0.3397	-0.7366	-3.0756	0.065329	-0.28955	0.70548	0.48733	0.86898	0.41011	0.48733	0.48625	0.97434	0.87911	0.24844	0.11325	0.77103	0.16808	0.48733	0.46136	0.0021008	0.94791	0.77216	15.2869	9.84194	4	57	13	14.8082	10.0985	-16.966	-7.34665
6:70360869:72448598	873	6	70360869	72448598	2.08773	0.00016787	-0.14475	1.0454	0.11945	-0.12788	1.1375	0.53448	0.17602	-0.61867	-0.45448	-0.31907	1.1987	0.84981	0.54402	-1.4665	-3.6301	0.16284	-1.0794	0.88491	0.90492	0.29585	0.89825	0.25533	0.59301	0.86028	0.53613	0.64948	0.74968	0.23066	0.39543	0.25533	0.14252	0.00028334	0.87065	0.28039	14.3609	10.648	4	57	13	14.6036	10.2329	-12.7028	-9.44635
6:72449421:73170712	874	6	72449421	73170712	0.721291	2.5501e-05	-0.38373	0.17564	0.78273	0.18573	0.33251	0.3018	0.70926	0.29368	0.55564	0.55173	0.84538	0.46002	-0.031616	0.23792	1.5095	0.16432	0.40883	0.70118	0.43379	0.86057	0.85265	0.7395	0.76281	0.47816	0.769	0.57846	0.58113	0.3979	0.6455	0.7395	0.81194	0.13117	0.86948	0.68266	-24.4526	-1.20161	1	1	1	-23.7812	1.30078	22.5772	-0.266407
6:73171594:75064563	875	6	73171594	75064563	1.89297	0.00010836	0.41006	-0.38826	-0.3337	-0.6258	0.25082	-0.85041	-0.38384	-0.29355	-0.4545	-0.85865	-1.3577	-0.46273	-0.39636	-0.729	-4.2266	-0.053286	0.67866	0.68176	0.7386	0.69782	0.53144	0.80195	0.3951	0.7011	0.7691	0.64947	0.39054	0.17457	0.64355	0.80195	0.466	2.3725e-05	0.9575	0.49735	20.9985	6.34809	4	57	15	20.4905	5.58679	-21.2154	-2.85168
6:75065279:75843360	876	6	75065279	75843360	0.778081	5.1668e-05	-0.29484	0.33259	-0.56612	-0.14176	0.20282	0.47353	-0.55831	-0.049392	-0.29533	0.27827	0.70119	0.39174	-0.29336	-0.0057565	-1.8398	-0.093411	0.37398	0.76812	0.57131	0.73944	0.88727	0.83927	0.63583	0.57663	0.96061	0.76774	0.7808	0.48318	0.69525	0.83927	0.99541	0.065803	0.92558	0.70842	1.49806	13.3652	3	27	7	1.52621	10.7749	-3.87715	-14.9344
6:75843845:77257094	877	6	75843845	77257094	1.41325	4.2915e-05	0.051335	-0.59209	-0.0050564	-0.38954	-0.15808	0.14755	0.62062	-0.73543	-0.30992	-0.13338	0.5376	0.81617	-0.28463	0.87127	0.45803	-0.35544	-1.0376	0.95906	0.99597	0.55379	0.69687	0.87439	0.8827	0.53485	0.46208	0.75663	0.89389	0.59085	0.4144	0.87439	0.38361	0.64693	0.72226	0.29946	-14.6449	-9.01423	1	5	2	-17.0781	-7.29649	18.8998	4.66633
6:77257275:78957547	878	6	77257275	78957547	1.70027	0.00018628	-0.096292	0.80986	1.1922	0.79378	-2.6286	-0.21617	-0.90801	-1.442	-1.3627	-1.1339	-1.2787	-1.273	-1.8812	1.2245	1.3443	0.81547	0.82168	0.92329	0.23317	0.41802	0.42732	0.0085744	0.82886	0.36387	0.14929	0.17297	0.25683	0.201	0.20302	0.0085744	0.22078	0.17886	0.4148	0.41126	-0.243025	-3.72751	10	0	0	-11.3866	-10.6348	8.25577	-2.50669
6:78958134:79861169	879	6	78958134	79861169	0.903035	5.8091e-05	0.39471	-1.331	-1.0525	-0.80055	-1.1002	-1.2714	-0.0017327	0.36858	0.17503	0.59721	-0.34008	0.38781	-0.16053	0.6509	0.80998	0.41263	0.5376	0.69306	0.29257	0.18318	0.42339	0.27125	0.20359	0.99862	0.71244	0.86105	0.55037	0.7338	0.69815	0.27125	0.51511	0.41795	0.67988	0.59085	-10.0965	-14.2451	12	17	5	-11.8847	-14.744	13.5015	13.7813
6:79862483:80556359	880	6	79862483	80556359	0.693876	0.00010421	-0.0015204	-2.0516	-1.1692	-0.67635	-0.59792	-1.6678	-0.92397	-1.4362	-1.7186	-1.5641	-0.77648	0.48577	-1.4927	0.10121	3.3655	-0.58702	0.8409	0.99879	0.24231	0.040204	0.49882	0.5499	0.095353	0.3555	0.15095	0.085686	0.1178	0.43747	0.62713	0.5499	0.91938	0.00076419	0.55719	0.4004	-15.3132	-16.5568	11	5	2	-17.7043	-14.9966	19.9028	13.3188
6:80557170:82387384	881	6	80557170	82387384	1.83021	3.5042e-05	0.037507	-0.88343	-0.4104	-0.53043	-1.2971	-0.75046	-0.44785	-0.92944	-0.86615	-0.55907	-0.24672	-0.50349	0.099376	-1.325	-1.4307	0.04531	-0.34695	0.97008	0.68151	0.377	0.59582	0.19459	0.45298	0.65426	0.35266	0.38641	0.57611	0.80513	0.61462	0.19459	0.18518	0.1525	0.96386	0.72863	16.4277	-3.65606	1	58	14	14.9821	-3.6657	-22.3026	6.37844
6:82387920:83904869	882	6	82387920	83904869	1.51695	0.00013454	0.20214	-0.73174	-0.92925	-0.54025	-0.87392	0.75725	-1.2303	-0.71257	-0.61381	-0.52612	0.95495	0.20139	1.3955	-0.17334	3.3555	0.20008	-0.87499	0.83981	0.35276	0.46433	0.58902	0.38216	0.4489	0.2186	0.47611	0.53934	0.59881	0.3396	0.84039	0.38216	0.86239	0.00079221	0.84142	0.38158	-17.7692	-14.5652	6	5	2	-19.7808	-12.3649	21.5274	10.7904
6:83908232:86040334	883	6	83908232	86040334	2.1321	3.1021e-05	-0.17563	-0.75428	-0.57303	-0.08107	-0.81894	0.13599	-0.2102	0.49724	0.71757	0.52652	-0.028855	-0.88136	0.33172	-0.40518	-1.6745	-0.38439	0.6431	0.86058	0.56663	0.45068	0.93539	0.41282	0.89183	0.83351	0.61902	0.47303	0.59853	0.97698	0.37812	0.41282	0.68535	0.094035	0.70069	0.52016	7.9731	17.9525	4	50	13	7.7091	16.5243	-12.2825	-16.5376
6:86040497:87138115	884	6	86040497	87138115	1.09762	6.5034e-05	0.29179	-0.45355	-0.56619	0.019422	0.72701	0.085493	-0.40532	-0.13724	0.19296	0.69256	0.14505	-0.061209	-0.045209	1.1803	0.69091	0.92183	0.66214	0.77044	0.57127	0.65015	0.9845	0.46722	0.93187	0.68525	0.89084	0.84699	0.48858	0.88467	0.95119	0.46722	0.23787	0.48962	0.35661	0.50788	-21.7326	-0.740364	1	1	1	-22.307	-0.704084	22.1986	-2.76571
6:87140364:88532072	885	6	87140364	88532072	1.39171	0.00015422	-0.20249	-0.2059	-0.75262	-0.017299	-0.11454	-1.7991	-1.1649	-1.8026	-1.9194	-1.2193	-1.3765	-0.96372	-0.090504	-0.83523	-2.9566	-0.74239	0.8547	0.83953	0.45168	0.83687	0.9862	0.90881	0.071999	0.24408	0.07145	0.05493	0.22273	0.16865	0.33519	0.90881	0.40359	0.0031107	0.45785	0.39272	13.8885	-13.531	1	44	11	14.5435	-13.5525	-16.9718	8.95223
6:88533324:89668547	886	6	88533324	89668547	1.13522	7.9212e-05	-0.30639	-0.38807	-0.64088	-0.41472	-0.48157	-0.19649	-1.0024	-0.38032	-0.50593	0.31754	-0.51607	0.63064	0.27838	-0.95866	-1.305	0.74498	-0.73898	0.75931	0.5216	0.69796	0.67834	0.63011	0.84423	0.31617	0.70371	0.61291	0.75083	0.60581	0.52828	0.63011	0.33773	0.1919	0.45628	0.45992	12.2343	6.10441	4	49	12	8.79537	4.21811	-9.5725	-5.0511
6:89673861:91400644	887	6	89673861	91400644	1.72678	5.3984e-05	0.73563	-0.5219	-0.31192	0.2282	-0.43498	0.52984	-0.5179	-0.45345	-0.51429	-0.1739	0.6126	0.050702	-0.72782	0.66577	1.4493	-0.38705	0.85513	0.46196	0.7551	0.60174	0.81949	0.66358	0.59622	0.60453	0.65023	0.60705	0.86195	0.54014	0.95956	0.66358	0.50556	0.14724	0.69872	0.39248	-17.427	-11.8294	6	5	2	-16.6637	-11.3506	19.2337	8.82268
6:91401234:93426186	888	6	91401234	93426186	2.02495	0.00017106	-1.0211	-0.022361	-0.20749	0.039933	-0.38939	0.49922	0.65395	0.62172	0.82325	0.077117	1.3107	0.10591	-1.1808	-1.1327	-2.11	0.19694	0.87288	0.3072	0.83563	0.98216	0.96815	0.69699	0.61762	0.51315	0.53413	0.41037	0.93853	0.18996	0.91566	0.69699	0.25736	0.034855	0.84387	0.38273	11.8804	12.557	4	0	0	-1.89848	17.4508	0.54288	-18.9912
6:93429797:94919277	889	6	93429797	94919277	1.48948	0.00018718	-0.23176	-0.47036	-1.0788	0.25676	0.52548	-0.5693	-0.66378	-0.51846	-0.98773	-0.89055	-0.22983	1.2249	-0.44005	-0.5205	-2.3137	0.94851	0.33599	0.81673	0.28069	0.6381	0.79737	0.59925	0.56915	0.50683	0.60414	0.32328	0.37317	0.81823	0.22061	0.59925	0.60272	0.020686	0.34287	0.73688	7.74571	-0.763287	1	42	10	8.06708	-1.55375	-11.3743	3.44298
6:94920611:97093037	890	6	94920611	97093037	2.17243	0.00022824	0.3207	-1.4109	-0.66973	0.59375	-0.53092	-0.92761	-1.9401	-1.3407	-1.8746	-1.2029	-0.51885	-0.4856	-0.34486	0.84567	-6.174	-0.72285	-0.94201	0.74844	0.50303	0.15827	0.55268	0.59547	0.35361	0.052367	0.18001	0.060851	0.22902	0.60386	0.62725	0.59547	0.39774	6.6593e-10	0.46977	0.34619	20.9251	6.33758	4	57	15	20.7032	5.40343	-22.0222	-1.20198
6:97093295:98893182	891	6	97093295	98893182	1.79989	0.00070167	-0.60704	-3.5485	-1.946	-2.7555	-1.0246	0.74303	-1.4632	-3.7296	-2.2856	-2.6202	1.0146	-4.1216	-1.4752	5.0213	2.6284	-0.93305	3.4804	0.54383	0.051653	0.00038736	0.0058604	0.30555	0.45746	0.14341	0.00019178	0.022277	0.0087879	0.3103	3.7628e-05	0.30555	5.1318e-07	0.0085793	0.35079	0.0005006	-2.61118	-18.4285	1	0	0	-4.26897	-16.5563	4.99046	19.9156
6:98893830:100286683	892	6	98893830	100286683	1.39285	0.00023139	0.35734	0.24344	-0.39772	-0.3536	-1.5018	0.22487	0.45423	0.51409	0.024986	-0.34041	-0.2657	0.46197	0.13732	1.2863	0.19461	0.59973	1.027	0.72084	0.69084	0.80767	0.72364	0.13315	0.82208	0.64966	0.60719	0.98007	0.73355	0.79047	0.6441	0.13315	0.19833	0.8457	0.54869	0.30442	-24.5127	-1.25659	1	1	1	-23.8676	1.26579	22.3536	-0.324467
6:100287245:101862923	893	6	100287245	101862923	1.57568	4.8767e-05	0.12451	0.01732	-0.50821	-0.016728	-0.97751	-0.52423	-0.2785	-0.12823	0.24766	0.23678	-0.76539	0.012591	-0.059381	0.082885	-1.9629	0.64338	-1.0016	0.90091	0.6113	0.98618	0.98665	0.32832	0.60012	0.78063	0.89797	0.8044	0.81283	0.44404	0.98995	0.32832	0.93394	0.049657	0.51997	0.31653	12.8068	6.6046	4	49	12	12.9476	2.46733	-14.2134	-7.93715
6:101863563:102887537	894	6	101863563	102887537	1.02397	9.9585e-05	-0.5933	-0.087553	-1.0177	-0.22904	2.303	-0.022182	0.35881	0.63571	0.51377	-0.11354	0.28994	-0.37225	-0.42201	-0.21883	0.19772	-0.18122	0.34909	0.55298	0.3088	0.93023	0.81884	0.021277	0.9823	0.71973	0.52497	0.60742	0.90961	0.77186	0.70971	0.021277	0.82678	0.84326	0.8562	0.72702	-12.0357	11.0194	3	6	3	-11.8069	7.4082	17.0358	2.90545
6:102888281:104211089	895	6	102888281	104211089	1.32281	7.0087e-05	0.10585	-1.1494	-1.3903	-0.085188	0.06485	-0.87066	0.35614	-0.6704	0.065795	-0.094171	-0.26386	-0.84976	0.10212	-0.19284	1.4279	-0.022813	0.36038	0.9157	0.16444	0.25037	0.93211	0.94829	0.38394	0.72174	0.5026	0.94754	0.92497	0.79189	0.39546	0.94829	0.84708	0.15332	0.9818	0.71856	-22.6126	-7.99029	1	3	2	-22.3627	-6.73918	13.582	11.0858
6:104211475:105752435	896	6	104211475	105752435	1.54096	9.9722e-05	-0.3855	-0.44825	0.63296	0.58202	-1.7019	-0.53844	0.11181	-0.06263	0.52248	0.41062	-0.21017	0.163	-0.040261	0.86672	2.3183	-0.59724	-1.4322	0.69987	0.52676	0.65397	0.56055	0.08878	0.59027	0.91097	0.95006	0.60134	0.68135	0.83353	0.87052	0.08878	0.3861	0.020433	0.55035	0.1521	-19.9711	-11.2643	6	0	0	-20.3717	-9.65126	22.3672	5.98635
6:105754306:106921804	897	6	105754306	106921804	1.1675	4.9958e-06	0.13818	-0.035525	-0.44378	-0.22671	-0.06972	-0.045359	-0.21459	-0.11603	-0.18758	0.29929	0.46083	-0.11712	0.30167	0.25164	-1.4222	-0.43861	0.69577	0.8901	0.6572	0.97166	0.82065	0.94442	0.96382	0.83009	0.90763	0.85121	0.76472	0.64492	0.90676	0.94442	0.80132	0.15497	0.66094	0.48657	1.45708	13.3887	3	27	7	1.46778	10.7633	-3.85542	-14.906
6:106922281:108322638	898	6	106922281	108322638	1.40036	0.00021253	0.78926	-0.51303	-0.86564	0.65854	-0.23292	1.128	-0.54473	-0.3777	0.35173	0.088812	1.0601	-1.1975	0.70035	0.20908	-0.83167	0.13996	1.7013	0.42996	0.38669	0.60793	0.51019	0.81582	0.25934	0.58594	0.70566	0.72504	0.92923	0.28911	0.23113	0.81582	0.83439	0.4056	0.88869	0.088894	-22.0308	3.04197	1	0	0	-21.6522	4.10318	-2.97988	-10.5759
6:108325624:110654066	899	6	108325624	110654066	2.32844	0.00024557	0.93915	-0.88708	-0.60284	-0.87419	0.47329	1.2579	-0.53284	0.045618	-0.20153	-2.2843	1.7185	0.13343	1.0056	-0.98066	-1.7479	0.2556	-0.058866	0.34765	0.54661	0.37504	0.38201	0.636	0.20842	0.59415	0.96361	0.84028	0.022353	0.085698	0.89385	0.636	0.32676	0.08048	0.79826	0.95306	2.30317	-0.813666	1	0	0	14.8197	9.79775	-10.1597	-8.19385
6:110654605:111390344	900	6	110654605	111390344	0.735739	8.2825e-05	-0.96827	-0.47204	-0.69864	-0.63042	0.86081	-0.2233	-0.20567	-0.29939	-0.28191	-0.98615	-0.019081	0.15618	-0.61135	-0.056705	1.4744	0.50404	0.55994	0.33291	0.48478	0.6369	0.52842	0.38934	0.8233	0.83705	0.76464	0.77802	0.32406	0.98478	0.87589	0.38934	0.95478	0.14036	0.61423	0.57552	-16.1472	-3.61361	1	8	2	-17.1266	-4.09131	15.576	6.75342
6:111391537:114218733	901	6	111391537	114218733	2.8272	0.00010169	-0.32328	-1.3088	-1.2449	-0.51137	-1.2208	-1.0582	-0.78134	-0.24817	-0.10264	-0.48473	-0.39341	-0.32205	0.018158	-1.8817	-2.0373	-0.60712	0.15117	0.74648	0.21318	0.19061	0.60909	0.22216	0.28996	0.43461	0.804	0.91825	0.62787	0.69402	0.74742	0.22216	0.059878	0.041615	0.54377	0.87984	19.164	-5.722	1	58	14	18.8057	-6.05635	-19.4432	6.9331
6:114220361:116130955	902	6	114220361	116130955	1.91059	0.00014549	-0.17543	-0.21708	-0.059628	-0.59463	-0.89967	0.22516	-0.95588	-0.59881	-0.40876	-0.35486	0.80234	0.73298	-0.23494	-0.75793	-2.3112	-0.86283	0.50523	0.86074	0.95245	0.82815	0.55209	0.3683	0.82185	0.33913	0.5493	0.68272	0.72269	0.42236	0.46357	0.3683	0.44849	0.020824	0.38823	0.6134	11.3321	8.94434	13	49	12	12.5863	8.31877	-15.7449	-7.72923
6:116130983:117566682	903	6	116130983	117566682	1.4357	4.2194e-05	0.74363	-0.32916	0.22074	-0.56	-1.3659	0.42005	0.59391	1.1766	1.1731	1.2228	1.2775	1.3883	0.51283	0.70911	-0.31015	0.98749	-0.61307	0.4571	0.8253	0.74204	0.57548	0.17197	0.67445	0.55258	0.23934	0.24076	0.22141	0.20144	0.16505	0.17197	0.47826	0.75644	0.3234	0.53983	-7.0484	21.4219	14	12	4	-14.7224	13.8101	14.3834	-16.153
6:117567468:119071713	904	6	117567468	119071713	1.50424	8.2075e-05	0.40486	-0.82501	-0.23395	-0.33699	0.22438	-0.01705	0.31525	-0.74458	-0.44234	-0.14355	-0.48087	-0.26768	0.55738	-1.3563	-0.088533	0.97161	0.3192	0.68558	0.81502	0.40936	0.73613	0.82246	0.9864	0.75257	0.45653	0.65824	0.88586	0.63061	0.78895	0.82246	0.175	0.92945	0.33125	0.74958	-2.63804	-2.08234	1	0	0	-1.26321	-2.09093	1.0813	12.5757
6:119075856:120628075	905	6	119075856	120628075	1.55222	8.2723e-05	0.48082	-0.18486	0.52118	-0.41896	-0.35132	-0.079152	-0.069024	-1.03	-0.17047	-0.1696	-0.056629	-0.019647	0.65482	0.67632	-0.087823	-0.35293	-0.036945	0.63065	0.60224	0.85334	0.67524	0.72535	0.93691	0.94497	0.30302	0.86464	0.86532	0.95484	0.98432	0.72535	0.49883	0.93002	0.72414	0.97053	-5.32081	-8.27437	1	29	5	-5.44632	-8.8753	11.4761	7.30955
6:120628214:121673627	906	6	120628214	121673627	1.04541	3.545e-05	-0.29069	-0.70013	0.36766	-1.1866	-0.52143	-0.15563	-0.49286	0.91302	0.15118	-0.82526	0.41179	0.25718	0.072054	-0.28531	-1.5821	0.29814	-0.20829	0.77129	0.71313	0.48385	0.2354	0.60207	0.87632	0.62211	0.36123	0.87983	0.40922	0.6805	0.79704	0.60207	0.77541	0.11362	0.7656	0.835	2.98824	6.97505	3	0	0	6.06862	12.8885	-1.31192	-14.763
6:121674337:123104703	907	6	121674337	123104703	1.43037	4.2626e-05	0.070485	-0.47374	0.018558	-0.37996	-0.19873	0.35273	0.61958	0.64469	0.27822	-0.45552	0.3531	-0.097109	-1.5995	-1.0373	-1.6466	-0.17364	-1.3137	0.94381	0.98519	0.63568	0.70397	0.84248	0.72429	0.53553	0.51913	0.78085	0.64873	0.72401	0.92264	0.84248	0.2996	0.09965	0.86215	0.18893	-7.01755	12.2665	3	37	7	-0.845963	16.8742	6.47648	-13.4499
6:123105676:123889346	908	6	123105676	123889346	0.78367	5.1981e-05	-0.17868	-1.0312	-0.10132	-0.85881	-0.54628	0.59726	0.079127	-0.045374	-0.78234	-0.88532	0.60139	-0.82644	-0.12342	-0.63421	0.54841	1.1183	1.1497	0.85819	0.91929	0.30245	0.39044	0.58488	0.55033	0.93693	0.96381	0.43402	0.37598	0.54758	0.40856	0.58488	0.52595	0.58341	0.26345	0.25027	-8.43125	-0.129691	1	22	6	-9.53209	-0.59454	12.2032	-5.19915
6:123890282:125333797	909	6	123890282	125333797	1.44352	0.00018384	-0.55632	-0.91151	-0.93485	-0.74793	-1.1073	-0.92874	-0.47801	-1.2794	-1.3426	-1.0674	-0.47949	0.0048712	0.11453	-1.4966	-3.6389	-0.23333	1.6827	0.57799	0.34987	0.36203	0.4545	0.26817	0.35302	0.63264	0.20074	0.1794	0.28579	0.63159	0.99611	0.26817	0.13449	0.00027383	0.81551	0.092427	20.7219	-2.31238	1	62	14	22.3996	-4.28451	-21.1558	3.14552
6:125336799:128759251	910	6	125336799	128759251	3.42245	0.00021735	0.038736	0.1487	-0.3127	0.59102	-2.651	-1.184	-1.1309	-2.275	-2.6963	-2.1368	-1.3287	-0.21464	-1.6434	-0.91989	-3.4502	0.22603	0.98323	0.9691	0.75451	0.88179	0.5545	0.0080249	0.23643	0.25809	0.022903	0.0070106	0.032618	0.18395	0.83005	0.0080249	0.35763	0.00056013	0.82118	0.3255	21.9086	-12.6171	8	0	0	18.9617	9.36154	-20.9087	12.381
6:128759755:130538497	911	6	128759755	130538497	1.77874	8.946e-05	0.47803	-1.3293	-1.1177	-1.0015	-0.74758	-0.98521	-1.5886	-0.93004	0.12211	0.19476	-0.88476	0.37997	-0.25733	0.85437	0.61907	0.69625	0.64799	0.63263	0.26371	0.18376	0.31658	0.45471	0.32452	0.11214	0.35235	0.90281	0.84558	0.37629	0.70397	0.45471	0.3929	0.53587	0.48627	0.51699	-10.2241	-14.3861	12	17	5	-12.9123	-13.8686	13.577	13.6968
6:130540383:131972731	912	6	130540383	131972731	1.43235	9.9133e-05	-0.10715	-1.6554	-0.86414	-0.80796	-1.0396	0.0075033	0.25957	-0.80232	-0.30214	-1.2034	0.69166	0.10508	0.1474	-0.46819	-1.7677	-0.17494	0.73253	0.91467	0.38751	0.097853	0.41912	0.29852	0.99401	0.7952	0.42237	0.76254	0.22883	0.48915	0.91631	0.29852	0.63965	0.077112	0.86112	0.46384	16.7944	-4.26992	1	58	14	16.605	1.07427	-18.1794	4.3025
6:131973932:133867802	913	6	131973932	133867802	1.89387	7.5173e-05	-0.11272	1.0294	1.0959	0.4809	0.18103	0.072553	1.1801	-0.35769	0.29107	0.59738	-0.21246	-0.17428	0.099065	-0.231	1.3988	-0.087529	1.4905	0.91025	0.27314	0.30331	0.63059	0.85634	0.94216	0.23797	0.72057	0.771	0.55025	0.83175	0.86164	0.85634	0.81732	0.16186	0.93025	0.1361	-24.5808	-1.1781	1	1	1	-23.8234	1.32575	22.4575	-0.307005
6:133869809:136186007	914	6	133869809	136186007	2.3162	9.8683e-05	-0.27441	-0.93271	-0.22455	-0.28416	0.71259	-0.51016	0.49401	-0.75141	-0.72161	-0.65528	-0.93639	0.77332	-1.6828	-0.31907	-3.1549	-0.21474	1.0188	0.78377	0.82233	0.35097	0.77628	0.4761	0.60994	0.6213	0.45241	0.47053	0.51229	0.34907	0.43933	0.4761	0.74968	0.0016053	0.82997	0.30831	15.9098	10.1545	4	57	15	20.5787	5.60659	-21.1213	-2.846
6:136186368:137811295	915	6	136186368	137811295	1.62493	9.487e-05	0.19377	-0.13434	-0.19358	-0.6102	-1.6264	0.024946	-0.96097	-0.56227	0.17583	-0.57117	0.54809	0.083566	0.80955	-0.86779	-2.1237	0.63397	0.026928	0.84635	0.84651	0.89314	0.54173	0.10387	0.9801	0.33657	0.57393	0.86043	0.56788	0.58363	0.9334	0.10387	0.38551	0.033697	0.5261	0.97852	12.2665	5.73906	4	57	13	15.0268	5.85818	-18.3775	-5.753
6:137813095:139532424	916	6	137813095	139532424	1.71933	1.4474e-05	-0.78231	-0.3098	-0.17358	0.43481	-0.10567	-0.87209	-0.73009	-0.33091	-0.60042	-0.47222	-0.67151	0.12417	0.35046	-0.91086	-0.53651	-0.065541	-0.055075	0.43403	0.86219	0.75672	0.6637	0.91585	0.38316	0.46533	0.74071	0.54823	0.63677	0.50189	0.90118	0.91585	0.36237	0.5916	0.94774	0.95608	-4.01708	1.47859	1	0	0	-3.81172	0.358442	5.10169	1.28955
6:139533572:142036032	917	6	139533572	142036032	2.50246	0.00014565	0.049542	0.017455	-0.10627	0.27495	-1.3539	0.0095038	-0.11774	-0.78363	-0.90423	-1.3827	0.11161	-0.40294	-1.3206	-2.2239	-3.1465	-0.22546	-0.3626	0.96049	0.91537	0.98607	0.78335	0.17576	0.99242	0.90628	0.43326	0.36587	0.16675	0.91114	0.68699	0.17576	0.026158	0.0016523	0.82162	0.71691	18.6255	4.42725	4	57	15	18.6253	9.54785	-17.8757	-2.92779
6:142036912:143719278	918	6	142036912	143719278	1.68237	8.9917e-06	0.15137	-0.10043	-0.60215	0.17209	-0.60516	-0.82727	-0.43353	-0.48569	0.11645	0.40218	-0.92336	-0.18899	-0.17468	-0.75005	0.1586	0.72757	1.2996	0.87968	0.54708	0.92	0.86337	0.54507	0.40808	0.66463	0.62719	0.9073	0.68755	0.35582	0.8501	0.54507	0.45323	0.87398	0.46688	0.19372	-1.43473	4.55474	1	0	0	-5.68599	-1.69729	0.232776	-5.187
6:143720467:146663272	919	6	143720467	146663272	2.9428	0.00011976	0.21311	-1.4888	-1.6248	-1.3289	-0.48298	-1.2452	-0.82693	-1.0765	-1.2597	-1.6257	0.042856	-0.76616	0.35892	0.15079	-3.3727	0.58396	0.61651	0.83124	0.10421	0.13653	0.18387	0.62911	0.21307	0.40828	0.28172	0.20776	0.10402	0.96582	0.44358	0.62911	0.88014	0.00074425	0.55925	0.53756	17.0739	-13.183	7	0	0	16.7927	-13.1119	-20.1542	14.3207
6:146665424:148179283	920	6	146665424	148179283	1.51386	4.3438e-05	0.38819	-0.6447	-0.31478	-0.012193	-0.77385	-1.1433	0.4911	-0.59074	-0.5696	-0.7541	-1.3533	-0.3125	-0.78934	-1.0795	-1.7885	0.58837	-0.11357	0.69787	0.75293	0.51912	0.99027	0.43902	0.25293	0.62335	0.5547	0.56895	0.45079	0.17597	0.75466	0.43902	0.28036	0.073694	0.55628	0.90958	13.7744	-4.45314	1	54	14	13.2187	-5.59334	-13.4657	4.76235
6:148180191:148917941	921	6	148180191	148917941	0.73775	7.8237e-05	0.21087	-1.4341	-0.40735	-0.52198	-0.60636	-1.56	-0.50565	-1.6253	-1.7472	-0.98485	-1.1341	1.4379	0.43068	0.80444	0.13393	0.022993	-0.068004	0.83299	0.68375	0.15153	0.60169	0.54428	0.11876	0.6131	0.10409	0.080603	0.3247	0.25674	0.15046	0.54428	0.42115	0.89346	0.98166	0.94578	5.76431	-13.422	5	0	0	5.09616	-13.8575	-0.317151	16.6807
6:148919158:150298842	922	6	148919158	150298842	1.37968	3.9786e-05	0.53796	-0.53465	0.88991	-0.2138	0.39029	-0.33252	-0.78395	0.16477	0.27159	0.11562	-0.78414	-0.22968	-0.24689	0.39724	-1.0363	0.62025	-0.20326	0.5906	0.37351	0.59289	0.83071	0.69632	0.73949	0.43307	0.86913	0.78594	0.90795	0.43296	0.81834	0.69632	0.69119	0.30004	0.5351	0.83893	-7.02962	5.07456	1	0	0	-5.77451	6.04441	2.16905	-1.92368
6:150299299:151097980	923	6	150299299	151097980	0.798681	5.4629e-05	-0.045741	0.69258	0.97777	-0.27357	-0.18878	1.0118	-0.51755	-0.54354	-0.9304	-0.97486	0.89496	-0.15713	1.1902	1.2405	-0.03914	0.18378	-1.232	0.96352	0.32819	0.48857	0.78442	0.85026	0.31164	0.60477	0.58676	0.35217	0.32963	0.37081	0.87515	0.85026	0.21478	0.96878	0.85419	0.21794	-12.0955	-0.0518298	1	0	0	-1.45909	4.40998	8.36327	-2.7455
6:151100484:151929942	924	6	151100484	151929942	0.829458	8.4472e-05	-0.53669	1.0183	1.4341	0.19981	-0.42841	0.07777	-0.58339	-0.097466	-0.33049	-0.70957	-1.0489	-0.47638	-0.62632	-0.083071	-1.1436	0.86613	-0.43952	0.59148	0.15154	0.30853	0.84163	0.66835	0.93801	0.55963	0.92236	0.74103	0.47797	0.2942	0.6338	0.66835	0.9338	0.25279	0.38642	0.66028	-0.360629	-3.67853	10	36	6	-1.25038	4.25675	8.08232	-2.65843
6:151930249:153550147	925	6	151930249	153550147	1.6199	8.8777e-05	-0.86416	-0.75322	-1.1581	-0.53401	0.96755	0.056375	-0.35541	-0.15788	0.038119	0.15404	0.19528	-0.38236	-0.16668	0.2279	-1.5596	0.1298	0.3089	0.3875	0.24684	0.45132	0.59334	0.33327	0.95504	0.72228	0.87455	0.96959	0.87758	0.84518	0.70219	0.33327	0.81972	0.11886	0.89673	0.7574	2.65126	10.249	3	39	9	3.96218	15.1548	-3.4948	-10.1676
6:153551177:155228511	926	6	153551177	155228511	1.67733	9.724e-05	0.0017657	-0.099458	0.36252	-0.26167	0.47299	-0.18548	0.13866	0.13818	-0.26114	-0.54754	-0.20806	0.21133	0.096546	0.63016	1.2456	-0.041751	-0.31233	0.99859	0.71696	0.92077	0.79358	0.63622	0.85285	0.88972	0.8901	0.79399	0.58401	0.83518	0.83263	0.63622	0.52859	0.21291	0.9667	0.75479	-18.3943	-5.96569	1	5	2	-18.7039	-6.62713	18.0092	4.74728
6:155229566:156756457	927	6	155229566	156756457	1.52689	0.00024642	-0.40265	-0.5758	-0.062705	-1.9641	-2.4273	-0.53106	-0.6112	-1.4706	-1.1753	-1.2767	-0.58911	-1.3216	-0.88811	-2.7127	-0.86931	0.38886	0.94656	0.6872	0.95	0.56475	0.049521	0.01521	0.59537	0.54107	0.14139	0.23987	0.20171	0.55579	0.1863	0.01521	0.0066745	0.38468	0.69738	0.34386	20.4473	-4.82335	1	58	14	18.7031	-5.86572	-21.0905	7.67269
6:156761338:157398853	928	6	156761338	157398853	0.637515	0.00021959	0.34705	-0.87698	-2.1022	0.19014	-2.6795	-1.3767	-0.24175	-1.3191	-1.8176	-2.0538	-0.91651	-1.6788	0.29711	0.16586	0.029297	0.75304	0.62464	0.72856	0.035536	0.3805	0.8492	0.0073732	0.1686	0.80897	0.18714	0.069132	0.039997	0.3594	0.093191	0.0073732	0.86827	0.97663	0.45143	0.5322	3.51269	-17.9566	1	0	0	1.25216	-19.0186	-10.188	17.0887
6:157402041:158192951	929	6	157402041	158192951	0.79091	0.00014534	-0.1851	-0.022781	-0.96448	0.1108	-0.6937	1.3146	-1.0829	-0.16544	-0.44688	-1.1519	0.90133	-0.0043449	0.87535	0.030485	1.2103	0.47108	0.50263	0.85315	0.33481	0.98183	0.91178	0.48787	0.18866	0.27883	0.86859	0.65496	0.24935	0.36741	0.99653	0.48787	0.97568	0.22615	0.63759	0.61522	-19.0508	-2.07603	1	0	0	-12.9055	5.09555	9.82366	5.60608
6:158193244:159318774	930	6	158193244	159318774	1.12553	0.00014107	0.10382	-0.032842	0.39541	0.13003	-0.60711	1.0532	-0.757	-0.70104	0.019416	0.45602	0.79205	1.1427	0.68758	0.88256	1.318	0.75869	0.13712	0.91731	0.69254	0.9738	0.89654	0.54378	0.29224	0.44905	0.48328	0.98451	0.64838	0.42833	0.25318	0.54378	0.37748	0.1875	0.44804	0.89094	-22.6287	0.0011825	1	1	1	-21.7099	0.849416	19.5372	-1.55083
6:159319812:159792458	931	6	159319812	159792458	0.472646	3.5141e-05	0.11262	-1.3339	-1.1932	-0.98654	-0.32221	0.22375	-0.70507	-1.5414	-1.3606	-0.69676	0.43314	-0.74633	0.20824	-0.28307	-1.902	0.59511	0.6761	0.91033	0.2328	0.18224	0.32387	0.74729	0.82295	0.48076	0.12322	0.17362	0.48595	0.66492	0.45547	0.74729	0.77712	0.057176	0.55177	0.49897	11.7229	-13.3824	1	0	0	11.2421	-14.9321	-8.30864	14.4256
6:159793334:161123451	932	6	159793334	161123451	1.33012	0.00010539	-0.53406	-0.17118	0.091634	-0.28604	-1.0508	0.18698	-0.21831	-0.55831	0.17766	0.31421	0.43624	1.1269	-0.5185	0.80451	0.75697	-0.23324	0.22686	0.5933	0.92699	0.86408	0.77485	0.29334	0.85168	0.82719	0.57663	0.85899	0.75336	0.66266	0.25978	0.29334	0.4211	0.44907	0.81557	0.82053	-17.0573	3.3448	1	9	3	-16.5248	4.41036	18.0098	-2.32989
6:161123771:162298351	933	6	161123771	162298351	1.17458	7.3944e-05	-0.31107	0.63136	0.16425	0.60957	-0.33313	0.92109	-0.34429	1.4311	1.6317	1.2622	0.40702	-0.40464	-0.14687	0.077057	-0.8393	-0.3452	-0.70976	0.75574	0.86954	0.52781	0.54215	0.73904	0.357	0.73063	0.1524	0.10274	0.20688	0.68399	0.68574	0.73904	0.93858	0.4013	0.72994	0.47785	-4.38472	18.6177	3	23	7	-7.40707	16.9557	4.80247	-18.1722
6:162300151:163277414	934	6	162300151	163277414	0.977263	0.00014735	0.50818	-1.1194	-0.34364	-0.45385	-0.95716	-0.62468	0.009292	-0.11133	-1.3916	-1.361	-0.71825	0.27791	-0.037125	-1.381	-1.953	-0.17787	0.42722	0.61133	0.73112	0.26299	0.64993	0.33849	0.53218	0.99259	0.91135	0.16404	0.1735	0.47261	0.78108	0.33849	0.16727	0.05082	0.85883	0.66922	21.3275	-4.62859	1	58	14	21.2842	-7.75288	-17.2104	5.5917
6:163277858:164003180	935	6	163277858	164003180	0.725322	0.00012813	-0.21923	-1.6721	-0.35748	-0.82951	-0.84328	0.064411	-1.4785	-0.23385	0.77122	0.88244	0.17335	0.36829	0.66755	0.77173	-1.8039	-0.035774	0.62807	0.82647	0.72073	0.094503	0.40682	0.39907	0.94864	0.13928	0.8151	0.44058	0.37754	0.86238	0.71266	0.39907	0.44028	0.071239	0.97146	0.52996	4.81889	16.4599	4	0	0	5.24972	17.5252	1.39042	5.40429
6:164006012:165242243	936	6	164006012	165242243	1.23623	0.00011683	-0.17918	-0.25773	-0.36053	0.29421	-0.15693	0.41813	0.084533	0.50997	0.37709	0.18713	0.4665	0.43557	0.34419	-0.89445	-1.8391	0.96638	0.04815	0.8578	0.71845	0.79662	0.7686	0.8753	0.67585	0.93263	0.61007	0.70611	0.85156	0.64086	0.66315	0.8753	0.37108	0.065906	0.33386	0.9616	10.5329	16.3647	4	50	13	9.13499	14.733	-8.12085	-13.8221
6:165246062:166191910	937	6	165246062	166191910	0.945848	1.9643e-05	0.61761	-0.56347	-0.52769	-0.2021	0.074186	-0.20669	-0.15271	-0.56247	-0.51722	0.026513	0.34024	-0.6134	-1.0734	1.126	-0.41765	0.10007	0.099764	0.53683	0.59771	0.57311	0.83984	0.94086	0.83625	0.87863	0.57379	0.60501	0.97885	0.73368	0.53961	0.94086	0.26017	0.67621	0.92029	0.92053	-10.389	-5.07086	1	20	5	-6.72006	-7.72763	11.7486	7.6611
6:166193932:167177733	938	6	166193932	167177733	0.983801	0.00016426	-0.27297	-2.7186	-1.4965	-1.7424	-1.0583	-0.066891	-0.067768	0.98569	0.42671	-0.71709	-0.50938	-0.26589	0.48891	-0.032727	1.3517	0.33554	0.23571	0.78487	0.13454	0.0065553	0.081442	0.28992	0.94667	0.94597	0.32428	0.66959	0.47332	0.61049	0.79033	0.28992	0.97389	0.17646	0.73722	0.81366	-9.91463	-14.1313	12	18	5	-11.886	-14.8043	3.68845	10.2193
6:167178790:168548525	939	6	167178790	168548525	1.36973	1.3158e-05	-0.35358	-1.229	-0.934	-0.75297	-0.66811	-1.069	-0.090076	-0.36254	-0.23018	-0.44877	-0.93153	-0.82185	-0.18202	-0.43771	0.082491	0.49252	-0.52676	0.72366	0.3503	0.21906	0.45147	0.50407	0.28507	0.92823	0.71695	0.81795	0.6536	0.35158	0.41116	0.50407	0.66159	0.93426	0.62235	0.59836	1.64779	-17.5793	1	0	0	0.473548	-18.2833	-5.60004	12.9403
6:168549335:169231503	940	6	168549335	169231503	0.682168	2.3158e-06	-0.15235	0.60897	0.18444	-0.21854	-0.39127	-0.67828	0.44381	-0.6959	-0.47008	-0.38211	-0.73545	-0.23662	0.38139	0.26058	1.533	-0.45524	-0.5552	0.87891	0.85367	0.54254	0.827	0.6956	0.49759	0.65718	0.48649	0.6383	0.70238	0.46207	0.81295	0.6956	0.79441	0.12527	0.64894	0.57876	-18.4028	-5.95016	1	5	2	-20.1262	-12.0357	21.7251	10.8516
6:169231937:171049558	941	6	169231937	171049558	1.81762	0.00010146	0.27533	0.053049	0.22168	-0.70825	-1.254	-0.5149	0.20401	-0.69502	-0.1991	0.63855	-0.53334	-0.051147	-0.86529	0.31884	-3.6983	0.098467	-0.84985	0.78306	0.82456	0.95769	0.47879	0.20986	0.60662	0.83835	0.48704	0.84218	0.52312	0.5938	0.95921	0.20986	0.74985	0.00021707	0.92156	0.39541	15.1798	4.5226	4	57	15	20.0209	7.87874	-16.6059	-4.45992
7:20608:1490775	942	7	20608	1490775	1.47017	6.4664e-05	-0.0019107	0.018995	0.23716	0.19636	-0.15169	-0.15453	0.076423	-1.8911	-0.8193	0.36399	-0.50665	0.23428	-0.70569	1.1903	0.17838	0.94079	0.40655	0.99848	0.81253	0.98484	0.84433	0.87943	0.87719	0.93908	0.058611	0.41262	0.71587	0.6124	0.81476	0.87943	0.23392	0.85843	0.34681	0.68434	-14.059	-0.0687177	1	0	0	-15.5567	-7.36329	16.5497	9.33581
7:1493090:2479029	943	7	1493090	2479029	0.985939	6.5661e-05	0.22199	-1.3732	-0.87129	-0.78062	-1.0349	-0.40905	-0.51466	-0.10789	-0.068826	0.40808	-0.5452	0.0092362	-0.60485	-0.3388	-1.4279	1.0909	-0.38441	0.82432	0.3836	0.1697	0.43503	0.30074	0.6825	0.60679	0.91408	0.94513	0.68322	0.58562	0.99263	0.30074	0.73476	0.15333	0.27532	0.70068	12.9341	6.661	4	49	12	15.0904	3.83426	-16.7901	-10.9299
7:2480729:2930941	944	7	2480729	2930941	0.450212	4.7675e-05	0.49562	-0.21354	-0.81383	0.28382	-0.65269	0.80068	0.70498	-0.0017452	0.43517	-0.47563	0.15963	0.17511	0.20145	0.10856	-2.1397	-0.11997	-0.93931	0.62016	0.41574	0.83091	0.77655	0.51395	0.42332	0.48082	0.99861	0.66344	0.63434	0.87318	0.86099	0.51395	0.91355	0.032379	0.90451	0.34757	7.60294	7.01515	4	49	12	7.52452	8.35393	-10.7062	-4.43347
7:2931676:3736942	945	7	2931676	3736942	0.805266	0.00016458	-0.22253	-0.99912	-0.010117	-1.2251	-1.691	-2.2648	-1.5388	-2.4366	-1.406	-0.47395	-1.6127	-0.65986	-1.0528	-0.52927	0.60011	0.7886	-2.3762	0.8239	0.99193	0.31774	0.22054	0.090842	0.023528	0.12384	0.014827	0.15971	0.63553	0.10681	0.50935	0.090842	0.59662	0.54843	0.43035	0.017493	3.25362	-17.8294	1	28	5	1.09611	-18.8853	3.08796	17.6204
7:3738087:4783224	946	7	3738087	4783224	1.04514	9.0345e-05	0.13698	-2.2566	-0.891	-1.1393	-1.0203	-0.91877	0.37169	0.45428	0.51013	0.045337	0.31213	-0.30889	0.57548	-0.56544	-2.6233	0.44073	-0.64333	0.89105	0.37293	0.024031	0.25456	0.30759	0.35822	0.71012	0.64963	0.60996	0.96384	0.75494	0.75741	0.30759	0.57177	0.008709	0.65941	0.52001	19.4716	10.7674	4	60	15	18.6771	-0.770441	-24.4814	5.1302
7:4783723:5412932	947	7	4783723	5412932	0.629209	0.00010853	-0.31947	-0.73537	-0.028418	-0.32419	0.46611	1.396	0.085843	-0.49029	0.48874	0.74737	1.1821	-0.81696	-0.259	0.54725	0.88215	0.61374	0.55444	0.74937	0.97733	0.46211	0.74579	0.64113	0.16272	0.93159	0.62393	0.62503	0.45484	0.23718	0.41395	0.64113	0.58421	0.3777	0.53938	0.57928	-21.7053	-6.03375	1	2	1	-21.5283	-4.54164	24.155	2.49234
7:5414602:6912527	948	7	5414602	6912527	1.49792	0.00019436	-0.72348	-0.36598	0.061373	0.33516	-0.49848	0.058464	-0.064792	-0.7534	-0.24164	0.92689	0.0027677	-0.35038	0.12115	0.075971	-2.6617	0.37189	-0.71121	0.46938	0.95106	0.71438	0.7375	0.61814	0.95338	0.94834	0.45121	0.80906	0.35398	0.99779	0.72605	0.61814	0.93944	0.0077753	0.70998	0.47696	12.0611	5.8373	4	49	12	8.99495	4.9236	-10.8537	-4.3068
7:6915710:7167990	949	7	6915710	7167990	0.25228	3.671e-05	0.56119	-1.0578	-0.58386	-0.15889	-0.0086035	-0.33469	0.58142	-0.78536	-0.5108	-1.4962	-0.22786	0.44417	-0.32707	-0.82263	-0.038793	-0.18164	-0.10389	0.57467	0.55931	0.29013	0.87376	0.99314	0.73786	0.56096	0.43224	0.60949	0.13461	0.81975	0.65692	0.99314	0.41072	0.96906	0.85586	0.91726	2.27128	-1.05582	1	51	8	7.9471	-14.3973	-5.62417	12.85
7:7168493:7679885	950	7	7168493	7679885	0.511392	2.3452e-05	-0.20175	-0.023991	-0.088143	-0.20263	-0.62363	0.20568	-0.19785	-0.58556	0.20937	0.29567	0.68528	0.11691	-0.19237	0.64626	-0.2124	0.062856	-0.10967	0.84011	0.92976	0.98086	0.83943	0.53287	0.83704	0.84317	0.55817	0.83416	0.76748	0.49317	0.90693	0.53287	0.51811	0.83179	0.94988	0.91267	-16.7471	3.55336	1	9	3	-16.4707	4.45263	17.9013	-2.35161
7:7680697:8475147	951	7	7680697	8475147	0.79445	0.00018654	-0.74804	-1.6125	-2.1759	-1.1059	-0.20379	-0.80355	-1.2713	-1.6159	-1.122	-0.84651	-0.18386	0.21849	0.58963	0.3371	2.2084	-0.07079	-0.41601	0.45444	0.029561	0.10685	0.26878	0.83852	0.42165	0.20363	0.10612	0.26185	0.39727	0.85413	0.82704	0.83852	0.73604	0.027218	0.94356	0.6774	-2.53794	-18.2862	1	28	5	-4.49411	-16.5706	6.24985	16.1139
7:8476787:9223721	952	7	8476787	9223721	0.746934	5.7061e-05	0.3804	0.94402	-0.29136	0.37563	-1.3187	-0.055141	0.26157	0.16471	0.073312	0.1923	-0.20626	-0.50285	-0.57978	-0.7283	0.10584	-0.94098	-0.029163	0.70365	0.77077	0.34516	0.70719	0.18728	0.95603	0.79366	0.86917	0.94156	0.84751	0.83659	0.61507	0.18728	0.46643	0.91571	0.34671	0.97673	-7.0169	16.9651	3	23	7	-5.22603	12.5401	3.68555	-12.5452
7:9223762:9893744	953	7	9223762	9893744	0.669982	3.68e-05	-0.34514	-0.23611	-0.13849	0.60661	0.41972	0.1679	0.34129	-0.48657	-0.3988	-0.11265	-0.34063	-0.57628	-0.15114	-0.44793	-0.32166	-0.85552	0.57386	0.72999	0.88985	0.81334	0.54411	0.67469	0.86666	0.73288	0.62656	0.69004	0.91031	0.73338	0.56443	0.67469	0.65421	0.74771	0.39226	0.56606	-8.83126	2.62209	1	0	0	-8.23525	2.21556	10.218	0.112246
7:9894421:11298815	954	7	9894421	11298815	1.40439	0.00014318	-0.011705	-0.59898	-0.58381	-1.2029	-1.437	-1.2047	-0.44038	-0.42135	0.085362	0.032769	-0.13668	-1.614	-0.15694	-1.1533	-1.2802	-0.23613	-1.0256	0.99066	0.55935	0.54918	0.22901	0.15071	0.22831	0.65966	0.6735	0.93197	0.97386	0.89128	0.10653	0.15071	0.2488	0.20048	0.81333	0.3051	13.9674	-4.35902	1	54	14	14.9291	-3.74169	-13.5082	4.76724
7:11299552:12687871	955	7	11299552	12687871	1.38832	0.0002115	0.47142	-0.81718	-0.58797	-2.0713	-2.244	-0.84206	-0.1893	0.38833	1.4751	1.1689	-0.034605	-0.5469	-0.95223	1.5849	0.071014	0.76604	-0.43825	0.63734	0.55655	0.41382	0.038332	0.024835	0.39975	0.84986	0.69777	0.14017	0.24246	0.97239	0.58444	0.024835	0.11299	0.94339	0.44365	0.66121	-10.7803	15.5326	3	0	0	-10.7029	16.7004	7.13464	-18.6046
7:12689322:13674908	956	7	12689322	13674908	0.985586	7.8762e-05	0.45437	0.13524	0.01837	-1.1717	-0.9445	-0.55014	0.048181	0.010983	-0.87526	-0.97353	0.46306	-0.024493	-0.76696	0.8224	-1.077	0.58618	-0.17423	0.64956	0.98534	0.89243	0.24134	0.34491	0.58223	0.96157	0.99124	0.38143	0.33029	0.64332	0.98046	0.34491	0.41085	0.28146	0.55776	0.86168	4.81184	-10.2369	2	0	0	9.21069	-8.21563	-9.9919	8.20799
7:13675094:14941781	957	7	13675094	14941781	1.26669	0.00018698	1.1182	-0.22106	0.14728	-0.45799	-0.82689	0.5486	-0.047488	-1.4216	-0.50444	0.6104	0.96005	-0.57341	-1.1457	0.068395	1.8639	0.54751	0.89953	0.26346	0.88291	0.82505	0.64696	0.4083	0.58328	0.96212	0.15515	0.61396	0.5416	0.33703	0.56637	0.4083	0.94547	0.062341	0.58403	0.36837	-17.3069	-11.8784	6	5	2	-16.6129	-11.3512	19.1387	8.80658
7:14942134:16480989	958	7	14942134	16480989	1.53886	4.4141e-05	-0.3515	-1.0115	-0.80854	-0.68794	-0.23412	0.010445	0.31918	-1.1964	-0.77004	0.038524	-0.10965	-0.17403	0.22918	0.43059	-0.0087408	-0.19367	0.079024	0.72522	0.41878	0.31177	0.49149	0.81489	0.99167	0.74959	0.23152	0.44128	0.96927	0.91269	0.86184	0.81489	0.66677	0.99303	0.84643	0.93701	-8.72668	-10.0051	1	20	5	-9.31852	-8.20137	8.4755	8.97461
7:16481863:17277084	959	7	16481863	17277084	0.795221	3.4349e-05	0.091558	-0.3825	-0.7645	-1.0448	-1.2731	-1.0005	-1.2117	-0.98226	-0.81929	-0.49289	-0.49261	-0.18959	0.41825	-0.035033	0.071228	0.82994	-1.1473	0.92705	0.44457	0.70209	0.29613	0.20299	0.31709	0.22564	0.32597	0.41262	0.62209	0.62229	0.84963	0.20299	0.97205	0.94322	0.40657	0.25127	3.1598	-17.7773	1	28	5	1.01654	-18.8077	3.07658	17.5684
7:17279294:18861958	960	7	17279294	18861958	1.58266	7.2093e-05	0.60627	-0.74704	-0.25591	0.35736	1.3938	0.88639	0.54715	-1.0418	-0.76527	-1.041	0.5013	0.1112	0.33662	-0.6243	-1.5214	-0.087166	0.33418	0.54434	0.79802	0.45504	0.72082	0.16339	0.3754	0.58428	0.29749	0.44411	0.29788	0.61616	0.91146	0.16339	0.53243	0.12816	0.93054	0.73824	2.25408	-0.787153	1	40	10	1.31743	-1.81442	-0.611152	1.92147
7:18863387:19975992	961	7	18863387	19975992	1.11261	3.7607e-05	0.087985	-0.61971	0.056618	-0.41149	-0.43173	0.099656	0.0090597	-0.14054	-0.024235	0.25498	-0.18841	0.063808	1.0361	0.32028	-0.98225	-0.082656	0.2646	0.92989	0.95485	0.53545	0.68072	0.66594	0.92062	0.99277	0.88823	0.98067	0.79874	0.85055	0.94912	0.66594	0.74875	0.32597	0.93412	0.79132	2.79313	6.38375	3	0	0	1.5338	10.9385	1.26511	-12.8506
7:19978609:21712233	962	7	19978609	21712233	1.73362	0.00021693	0.23289	-1.1929	-0.5758	-1.0679	-1.8345	-1.5201	-0.030686	-2.0331	-2.4516	-1.0379	-0.89686	-0.8471	0.1804	-1.0241	-3.0479	-0.34313	0.75822	0.81585	0.56475	0.23289	0.28556	0.066585	0.12848	0.97552	0.042038	0.014223	0.29932	0.36979	0.39694	0.066585	0.3058	0.0023048	0.7315	0.44832	21.8544	-12.5584	8	44	11	21.338	-10.2391	-20.8487	12.4088
7:21712615:22811384	963	7	21712615	22811384	1.09877	3.4972e-05	0.9356	-0.25359	-0.91902	-0.86389	0.55246	0.20985	0.056515	0.13751	-0.14354	-0.92361	0.39817	0.32148	-0.22307	-0.32643	-2.1975	0.60107	1.2408	0.34948	0.35809	0.79981	0.38765	0.58063	0.83379	0.95493	0.89062	0.88587	0.35569	0.6905	0.74785	0.58063	0.7441	0.027983	0.54779	0.21466	11.759	12.3643	4	52	13	12.1544	11.8977	-10.1837	-9.81296
7:22811921:24389035	964	7	22811921	24389035	1.57711	0.00013561	-0.52421	-1.5715	-1.0626	0.1181	-0.17612	-0.3522	-1.1057	-1.4702	-1.0215	-0.19266	0.414	0.70881	0.064715	-1.3466	-2.9725	-0.42705	-0.13139	0.60013	0.28798	0.11606	0.90599	0.8602	0.72469	0.26887	0.14151	0.30703	0.84723	0.67887	0.47844	0.8602	0.1781	0.0029534	0.66934	0.89546	20.7436	-2.31084	1	62	14	22.4467	-4.3761	-21.1272	3.34382
7:24389147:24980408	965	7	24389147	24980408	0.591261	7.7935e-05	0.29621	0.33495	0.46177	-0.17586	-0.13852	0.34521	0.0053425	-0.22918	0.48561	0.3477	0.53951	-0.80782	-0.68478	0.025648	-0.17076	-0.24342	0.86367	0.76707	0.64425	0.73766	0.8604	0.88983	0.72994	0.99574	0.81873	0.62724	0.72807	0.58954	0.41919	0.88983	0.97954	0.86441	0.80768	0.38777	-16.3852	8.28193	1	6	3	-16.6793	8.39765	17.3216	-8.41849
7:24982494:26300992	966	7	24982494	26300992	1.3185	5.2629e-05	-0.45901	0.86987	0.28279	0.14485	-1.579	0.59523	0.26165	0.17342	0.50959	0.49386	0.40828	-0.87684	-0.99545	-0.89622	-1.2297	-0.46478	0.82961	0.64623	0.77734	0.38437	0.88483	0.11435	0.55169	0.79359	0.86232	0.61034	0.62141	0.68307	0.38057	0.11435	0.37014	0.21882	0.64209	0.40676	-1.8951	13.9262	3	0	0	-1.06572	10.2901	2.88293	-16.4869
7:26302668:28038375	967	7	26302668	28038375	1.73571	0.00012596	-0.48001	0.28485	0.32524	-0.70958	-0.6828	1.0264	-0.072326	-0.10902	-0.22422	-0.16107	0.79567	0.019115	0.42991	-0.34995	-1.893	0.85383	0.69067	0.63122	0.745	0.77576	0.47797	0.49473	0.30471	0.94234	0.91319	0.82259	0.87204	0.42623	0.98475	0.49473	0.72638	0.058354	0.3932	0.48977	1.64631	13.2429	3	0	0	1.62116	8.13139	-3.71485	-14.7663
7:28039590:28710596	968	7	28039590	28710596	0.671006	0.00010481	-0.39413	0.25499	-0.13769	-0.0096384	0.99283	-0.052844	0.53411	0.24933	-0.48623	-0.20834	0.20521	0.28357	-0.84231	1.9031	-1.9893	0.49989	-0.54369	0.69349	0.89048	0.79873	0.99231	0.32079	0.95786	0.59326	0.8031	0.6268	0.83497	0.83741	0.77674	0.32079	0.057024	0.04667	0.61715	0.58666	1.33284	-9.1501	5	0	0	0.243596	-8.57653	-0.981554	-1.14024
7:28710857:30171413	969	7	28710857	30171413	1.46056	9.0248e-05	-0.075655	-0.0823	-0.2964	-0.76286	-1.0155	-0.92956	-0.11798	-0.061832	-0.52947	-0.87922	-0.49187	-0.41028	-0.061945	-1.6076	-0.88616	0.19756	0.23908	0.93969	0.76693	0.93441	0.44555	0.30987	0.3526	0.90609	0.9507	0.59648	0.37928	0.62281	0.6816	0.30987	0.10793	0.37553	0.84339	0.81105	-1.27707	4.58104	1	0	0	14.7395	-3.8544	0.140456	-5.24805
7:30172195:31608495	970	7	30172195	31608495	1.4363	6.4008e-05	-0.12076	-0.8481	-0.2604	0.38528	-0.2631	0.35224	0.19582	-0.35771	-0.53058	-0.78241	0.44427	0.058501	0.29055	0.79042	-1.866	0.25627	-0.6449	0.90388	0.79456	0.39638	0.70003	0.79247	0.72466	0.84475	0.72056	0.59571	0.43397	0.65685	0.95335	0.79247	0.42928	0.062037	0.79775	0.51899	7.62971	6.87135	4	49	12	7.22863	6.69391	-10.816	-4.35607
7:31609317:33150311	971	7	31609317	33150311	1.54099	0.00023974	-0.065797	-0.85202	-0.90742	0.54881	-2.4606	-0.72821	-1.5936	-1.0557	-1.5725	-0.038183	-0.79768	0.661	-1.3386	1.6598	-3.0615	0.63676	1.0596	0.94754	0.36418	0.3942	0.58313	0.013869	0.46648	0.11102	0.29108	0.11583	0.96954	0.42506	0.50861	0.013869	0.096957	0.0022023	0.52428	0.28935	19.4966	1.26267	4	61	15	21.171	-2.35912	-23.3199	1.32098
7:33151181:34939884	972	7	33151181	34939884	1.7887	0.0001694	-0.53256	-0.95457	-0.67383	-0.13325	-0.32853	-0.051959	-1.3021	-0.62578	0.62043	1.4611	0.20058	1.3457	-0.32218	-0.31015	-3.7849	0.047786	0.72656	0.59434	0.50042	0.3398	0.89399	0.74251	0.95856	0.19289	0.53146	0.53497	0.14399	0.84102	0.1784	0.74251	0.75645	0.00015375	0.96189	0.46749	18.813	1.02074	4	0	0	9.45065	14.4724	-6.91941	-15.4263
7:34940039:35614036	973	7	34940039	35614036	0.673997	7.099e-05	-0.56684	-0.90738	0.073541	-0.46368	1.0927	0.45272	0.026663	0.22322	0.45445	0.78924	0.0038691	-0.34325	-0.0076625	0.26976	2.8363	-0.25064	-0.37118	0.57082	0.94138	0.36421	0.64287	0.27452	0.65075	0.97873	0.82337	0.6495	0.42997	0.99691	0.73141	0.27452	0.78735	0.0045645	0.80209	0.71051	-21.6743	-5.97946	1	2	1	-21.5241	-4.51242	24.1232	2.41458
7:35615611:37353302	974	7	35615611	37353302	1.73769	0.0001437	0.12504	-0.52237	-0.1618	-0.48555	0.1779	0.50492	0.88984	-0.025553	-0.46302	-0.70452	-0.34987	1.0965	-0.47088	0.081271	-2.7788	-0.061033	0.065693	0.90049	0.87146	0.60141	0.62729	0.8588	0.61361	0.37355	0.97961	0.64335	0.48111	0.72644	0.27286	0.8588	0.93523	0.0054567	0.95133	0.94762	15.4063	9.93372	4	57	13	14.7156	10.1858	-16.9737	-7.33904
7:37354091:38159855	975	7	37354091	38159855	0.805764	1.1395e-05	-0.27813	0.7279	0.28401	-0.3298	-0.48851	-0.61555	0.60518	-0.69893	-0.16771	-0.57401	-0.36677	0.026591	0.093452	-0.27371	0.26066	-1.0505	1.0212	0.78091	0.7764	0.46668	0.74155	0.62519	0.53819	0.54506	0.48459	0.86681	0.56596	0.71379	0.97879	0.62519	0.78431	0.79435	0.29351	0.30718	-10.4933	-8.69856	1	0	0	-13.7974	-6.52009	13.4344	-3.37373
7:38160558:39534540	976	7	38160558	39534540	1.37398	0.00030486	0.52287	-0.86962	0.16362	-1.5579	0.15788	-0.69524	-0.0022114	-1.6503	-1.6471	-0.7415	-1.007	-0.67676	0.019955	-1.389	-3.452	0.018125	1.3122	0.60107	0.87003	0.38451	0.11926	0.87455	0.4869	0.99824	0.098883	0.099541	0.45839	0.31394	0.49856	0.87455	0.16485	0.00055646	0.98554	0.18947	21.0284	6.22797	4	0	0	21.7259	-9.74865	-21.2061	-2.70206
7:39535570:40925323	977	7	39535570	40925323	1.38975	0.00015284	-0.039874	-1.1002	-1.2774	-1.0009	1.1618	0.59738	-0.80134	-0.077594	0.018277	-0.52786	1.024	-0.11446	-0.60411	-1.4988	-2.8936	-0.39863	0.55566	0.96819	0.20145	0.27124	0.31689	0.2453	0.55026	0.42293	0.93815	0.98542	0.59759	0.30582	0.90887	0.2453	0.13393	0.0038088	0.69017	0.57844	13.63	14.6398	4	52	13	13.5616	14.7046	-10.2632	-9.91225
7:40926906:42494824	978	7	40926906	42494824	1.56792	0.00024672	-0.23738	-0.77426	-0.93278	0.66064	-1.6689	0.60638	-0.17901	-1.2657	-0.9122	-0.93273	0.20508	-1.0469	-0.054912	0.84552	-1.0246	-0.07936	-0.66408	0.81236	0.35093	0.43878	0.50885	0.095138	0.54426	0.85793	0.20563	0.36167	0.35096	0.83751	0.29515	0.095138	0.39782	0.30554	0.93675	0.50664	0.798736	-17.7615	1	28	5	-0.488031	-17.39	4.22907	17.4964
7:42495555:44971837	979	7	42495555	44971837	2.47628	0.00017908	0.90921	-0.35455	-0.15687	-0.33276	-1.0548	1.0777	-0.71126	0.63287	0.62249	0.45188	1.0742	-0.21009	0.324	-0.70852	-4.6193	0.26423	-0.58709	0.36324	0.87535	0.72293	0.73931	0.2915	0.28118	0.47692	0.52682	0.53362	0.65136	0.28273	0.8336	0.2915	0.47862	3.8503e-06	0.79161	0.55714	-1.88656	20.109	3	0	0	20.0772	7.82798	-16.5816	-4.4917
7:44972152:46665658	980	7	44972152	46665658	1.69351	2.6655e-05	-0.52167	-1.4249	-1.0498	-0.25127	0.27788	-0.53176	-0.70877	-0.023614	-0.197	-0.66394	0.095908	-0.025551	0.1349	-0.92368	0.27068	-0.15029	0.59748	0.6019	0.2938	0.1542	0.8016	0.7811	0.59489	0.47847	0.98116	0.84382	0.50673	0.92359	0.97962	0.7811	0.35565	0.78664	0.88053	0.55018	-12.4645	-11.6026	1	0	0	-5.00155	-1.94234	8.45166	5.1691
7:46667873:47279128	981	7	46667873	47279128	0.611255	5.4484e-05	-0.60733	-0.57436	-0.04063	-0.37784	0.42891	-0.53009	-0.17444	-0.55091	-0.47054	-0.85879	-0.33264	-0.085754	0.35369	0.94363	-0.34435	-0.53104	-0.51904	0.54363	0.96759	0.56572	0.70555	0.66799	0.59605	0.86152	0.5817	0.63797	0.39046	0.73941	0.93166	0.66799	0.34536	0.73058	0.59539	0.60373	-10.3445	-8.80455	1	20	5	-10.0328	-8.16345	7.35278	6.91463
7:47281095:49130572	982	7	47281095	49130572	1.84948	5.9313e-05	0.96109	-0.051707	-0.61085	0.072276	-0.84203	0.23031	-0.67682	-1.2934	-0.47617	0.29652	0.76335	-1.2441	-0.762	0.18868	-0.60114	-0.94324	0.1392	0.33651	0.5413	0.95876	0.94238	0.39977	0.81785	0.49852	0.19588	0.63395	0.76683	0.44525	0.21345	0.39977	0.85034	0.54775	0.34556	0.8893	-6.44313	-0.581188	1	25	6	-7.94784	-2.38712	8.35212	2.22912
7:49131824:49821750	983	7	49131824	49821750	0.689926	2.9878e-05	0.13085	0.92673	0.39086	-0.34881	-0.20361	0.20274	0.27784	-0.94791	-0.28583	0.29218	0.44627	-0.22285	0.68381	-1.0555	-0.63365	-0.18209	-0.67607	0.89589	0.6959	0.35407	0.72724	0.83866	0.83934	0.78113	0.34318	0.77501	0.77015	0.6554	0.82365	0.83866	0.2912	0.52631	0.85551	0.499	-2.36194	8.23679	3	35	7	-2.37009	8.65165	2.47711	-6.69151
7:49822437:51674880	984	7	49822437	51674880	1.85244	0.00011096	0.12648	-1.3422	-1.1624	-0.37503	0.38994	-0.601	-0.42659	-1.1902	-0.47498	0.32277	-0.98476	0.46406	0.31482	0.54548	-1.6286	-0.24044	0.25939	0.89936	0.24507	0.17954	0.70764	0.69658	0.54784	0.66968	0.23398	0.6348	0.74687	0.32474	0.64261	0.69658	0.58543	0.1034	0.80999	0.79534	0.507017	-10.4688	5	38	8	0.273728	-8.74655	-3.14757	7.32938
7:51675218:52274523	985	7	51675218	52274523	0.599305	0.000113	-0.65547	-1.4786	-1.4062	-0.46259	-1.0429	-1.0946	0.040527	-1.6047	-1.0245	-1.0543	-0.67365	-0.32847	0.9275	-0.77259	-2.0459	-0.044526	-0.045849	0.51216	0.15967	0.13924	0.64366	0.29698	0.27368	0.96767	0.10857	0.30562	0.29176	0.50053	0.74256	0.29698	0.43977	0.040762	0.96449	0.96343	18.8985	-10.9529	8	59	11	18.8361	-11.207	-17.992	12.4985
7:52275656:53175065	986	7	52275656	53175065	0.899409	2.9971e-05	0.25756	-0.53992	-0.2789	-0.050704	-0.87342	-0.80988	0.2562	0.066419	0.453	0.70122	-0.66687	-0.41866	-0.67389	-0.37807	0.028442	-1.2746	-0.37191	0.79675	0.78032	0.58925	0.95956	0.38243	0.41801	0.79779	0.94704	0.65055	0.48316	0.50486	0.67547	0.38243	0.70538	0.97731	0.20244	0.70996	-7.07599	17.0007	3	23	7	-5.17809	12.6278	3.63721	-12.5921
7:53175319:53348677	987	7	53175319	53348677	0.173358	4.538e-05	-0.51799	-0.058294	-0.34791	-0.40169	-0.16177	-0.025921	-0.39141	-0.358	-0.15049	0.60225	-0.52559	0.17935	-1.293	-0.05719	0.8226	-0.63897	0.49205	0.60447	0.7279	0.95351	0.68792	0.87149	0.97932	0.6955	0.72034	0.88038	0.54701	0.59918	0.85767	0.87149	0.95439	0.41074	0.52284	0.62268	-12.1415	3.21437	1	6	3	-12.3629	2.63522	13.4588	-3.54655
7:53348777:54707110	988	7	53348777	54707110	1.35833	7.2305e-05	0.43243	-0.55416	-0.27512	-0.70362	0.71413	-0.039929	0.44895	-1.135	-0.26846	0.26493	0.56118	1.0777	0.67828	0.63919	1.1409	0.10363	0.90024	0.66543	0.78323	0.57947	0.48167	0.47514	0.96815	0.65347	0.25638	0.78834	0.79107	0.57467	0.28117	0.47514	0.5227	0.25391	0.91747	0.36799	-20.4645	-3.72957	1	0	0	-3.45828	-5.07061	4.13841	6.16602
7:54707337:55641707	989	7	54707337	55641707	0.93437	0.00020812	0.18509	-1.1932	-1.2198	0.10368	-1.4488	-0.84306	-1.1027	-1.9054	-2.0134	-1.9579	-0.82056	0.23421	0.029907	0.1377	-2.0748	-0.050261	-0.13611	0.85316	0.22253	0.23278	0.91742	0.1474	0.39919	0.27014	0.056734	0.044074	0.050247	0.41189	0.81483	0.1474	0.89048	0.038008	0.95991	0.89173	19.5516	-14.1747	7	44	11	20.2924	-14.3276	-17.6949	14.708
7:55641798:57382254	990	7	55641798	57382254	1.74046	1.4012e-06	0.27498	-0.0066689	0.0019699	0.10826	-0.034913	0.2554	-0.39846	0.26877	-0.025697	0.0068359	0.25424	-0.68913	-0.13244	-0.13537	-1.6371	-0.19069	0.032327	0.78333	0.99843	0.99468	0.91379	0.97215	0.79842	0.69029	0.78811	0.9795	0.99455	0.79931	0.49074	0.97215	0.89232	0.1016	0.84877	0.97421	1.28253	13.5313	3	27	7	1.34801	10.598	-3.84149	-14.9542
[truncated: 1,363 more rows]
[truncated: 16 more columns]

## Sheet: fig2_plotinput
metaloci	h2	N	length	percent
1	0.00786674	96	103.726	0.0340581
2	0.0148579	165	187.302	0.0643254
3	0.00912032	125	129.749	0.0394853
4	0.0035735	43	44.8738	0.015471
[truncated: 12 more rows]

## Sheet: figs3_plotinput
UID	LOCI	CHR	START	END	Length_MB	h2	Anxiety_QT	Anxiety_MVP	PTSD_PCL	PTSD_MVP	ADHD	MDD_MVP	Insomnia	DepAff	Neuroticism	Worry	MDD	Tourette	Anorexia	Bipolar	Schizophrenia	OCD	ASD	H_cluster
[truncated: 2,353 more rows]
