# Supplementary material for: Collective genomic segments with differential pleiotropic patterns between cognitive dimensions and psychopathology
Source: Nat Commun. 2022 Nov 11;13:6868. doi: 10.1038/s41467-022-34418-y (PMC9652380; doi:10.1038/s41467-022-34418-y)
Supplement: Supplementary file 7 — Supplementary Data 5 [file 41467_2022_34418_MOESM7_ESM.xlsx]

## Sheet: TableS5
Supplementary Data 5. Local genetic correlations estimated by HESS for 17 Non-Cognitive Factor - Psychopathology trait pairs. Note: Heritability indicated for each region was for General Cognitive Ability - the strength of the heritability was colored in indigo. For each of the columns representing z-scores, each cell was colored based on their direction. Positive Z-scores were colored red, and n…																																														10 Dimensional UMAP for DB Cluster Deriavition
UID	LOCI	CHR	START	END	Length_MB	h^2	Anxiety_QT	Anxiety_MVP	PTSD_PCL	PTSD_MVP	ADHD	MDD_MVP	Insomnia	Dep-Aff	Neuroticism	Worry	MDD	Tourette's	Anorexia	Bipolar	Schizophrenia	OCD	ASD	p	p	p	p	p	p	p	p	p	p	p	p	p	p	p	p	p	UMAP1	UMAP2	Meta-Loci	DB_cluster	H_cluster	V1	V2	V3	V4
1:11008:1099437	1	1	11008	1099437	1.08843	8.7783e-05	-1.2443	-0.78153	-0.82633	-0.46938	-0.94332	-0.59345	0.28801	-0.092718	-0.34757	-0.14465	-0.9677	-0.29497	-0.94332	0.42373	1.7577	0.30498	-0.14918	0.21338	0.43449	0.40862	0.6388	0.34552	0.55288	0.77334	0.92613	0.72817	0.88499	0.33319	0.76802	0.34552	0.67176	0.078805	0.76038	0.88141	7.9006	-10.9239	1	0	0	-21.8062	-9.82292	15.1778	-16.0052
1:1103150:2320702	2	1	1103150	2320702	1.21755	0.00024809	0.083202	-0.27566	-0.42401	-0.26011	-0.040189	-0.14111	-1.7675	-1.0665	-1.4081	-1.3511	0.28193	-0.49969	-0.040189	1.1388	1.7664	0.13056	-0.21778	0.93369	0.78281	0.67155	0.79478	0.96794	0.88778	0.077149	0.28618	0.1591	0.17665	0.778	0.61729	0.96794	0.25478	0.077337	0.89612	0.8276	14.1317	-8.5015	1	15	2	-15.6869	-5.63729	12.8828	-10.9357
1:2321099:3065568	3	1	2321099	3065568	0.744469	0.00012469	-0.98822	-0.19017	-0.11716	-1.0366	-0.68691	-1.3141	-2.0677	-1.1492	-0.9818	-0.29554	-0.75586	0.53336	-0.68691	1.6541	1.8915	0.5857	0.16198	0.32305	0.84918	0.90673	0.2999	0.49214	0.18882	0.038665	0.25049	0.3262	0.76758	0.44973	0.59378	0.49214	0.098105	0.058555	0.55808	0.87133	16.0307	-12.009	1	9	1	-18.9046	-6.77166	17.3586	-11.3042
1:3066761:3679461	4	1	3066761	3679461	0.6127	1.8884e-05	0.058429	0.023256	0.26176	-0.43316	-0.090369	0.62143	-0.47914	-0.40934	-0.19485	0.20444	-0.078396	0.59577	-0.090369	0.080913	-0.12817	0.14416	0.33434	0.95341	0.98145	0.79351	0.6649	0.92799	0.53431	0.63184	0.68229	0.84551	0.83801	0.93751	0.55133	0.92799	0.93551	0.89802	0.88538	0.73812	-3.4313	19.1837	1	75	7	7.25649	16.5802	-2.39803	19.7507
1:3679775:4749076	5	1	3679775	4749076	1.0693	0.00020855	0.072893	-0.53035	-0.79366	-0.24409	-0.076488	-0.070953	-0.97637	-0.12357	0.039901	0.19876	-0.59025	0.39514	-0.076488	0.74312	1.9252	0.47938	-0.027235	0.94189	0.59587	0.4274	0.80716	0.93903	0.94344	0.32888	0.90166	0.96817	0.84245	0.55503	0.69274	0.93903	0.45741	0.054201	0.63167	0.97827	-4.17489	-11.7791	1	72	6	4.7457	-12.4975	-8.64124	-13.025
1:4750013:5000086	6	1	4750013	5000086	0.250073	7.596e-05	0.15031	0.7808	1.5326	0.98327	-0.26286	0.13443	-0.87715	-1.0985	-0.028614	0.39741	-0.8669	0.42809	-0.26286	0.84531	2.4099	0.18012	-0.32213	0.88052	0.43492	0.12538	0.32548	0.79266	0.89306	0.38041	0.272	0.97717	0.69107	0.386	0.66858	0.79266	0.39794	0.015958	0.85706	0.74736	-3.03795	-14.6609	1	0	0	18.8117	-2.93763	-2.84382	-13.998
1:5000970:5471517	7	1	5000970	5471517	0.470547	0.00011109	0.90478	-0.059031	-0.38682	-0.44201	0.33994	0.22839	0.63787	-0.53899	-0.6363	-0.82004	0.20186	-0.24381	0.33994	-0.40483	-0.75713	-0.49481	0.29083	0.36558	0.95293	0.69889	0.65848	0.7339	0.81934	0.52356	0.58989	0.52458	0.4122	0.84002	0.80737	0.7339	0.6856	0.44897	0.62073	0.77118	-0.0227003	20.4663	1	69	7	4.49887	19.609	0.796355	21.1674
1:5472626:6133700	8	1	5472626	6133700	0.661074	-1.0206e-05	-0.42903	-0.23957	0.20424	-0.10049	-0.10846	0.96044	-0.33405	-0.38203	-0.12667	0.65632	0.109	0.23092	-0.10846	0.78967	1.2769	0.73417	0.76283	0.6679	0.81067	0.83817	0.91996	0.91363	0.33683	0.73834	0.70244	0.8992	0.51162	0.9132	0.81738	0.91363	0.42972	0.20164	0.46284	0.44557	-13.2297	-4.192	2	0	0	7.29164	-13.1502	-5.13519	-3.26473
1:6134990:7245669	9	1	6134990	7245669	1.11068	0.00020954	0.25794	0.0014365	-0.87543	-0.71224	-0.50382	-0.29342	-1.8668	-0.96253	-1.0863	-0.87163	-0.59931	-0.038515	-0.50382	1.2325	2.6885	-0.7791	0.22777	0.79645	0.99885	0.38134	0.47632	0.61439	0.7692	0.061923	0.33578	0.27736	0.38341	0.54897	0.96928	0.61439	0.21776	0.0071773	0.43592	0.81983	3.8099	-21.5875	1	5	1	-21.2766	-12.9255	4.64756	-22.2026
1:7245922:7604778	10	1	7245922	7604778	0.358856	0.00026542	-0.72232	-0.72606	-0.79806	-1.1306	0.063037	-0.27547	-0.24156	0.56835	0.40515	0.33759	-0.59975	-0.80303	0.063037	-0.10732	-0.15845	-0.69485	0.07559	0.4701	0.4678	0.42484	0.25822	0.94974	0.78295	0.80912	0.5698	0.68537	0.73567	0.54867	0.42196	0.94974	0.91453	0.8741	0.48715	0.93975	-3.21893	13.0972	1	53	4	-1.3394	12.7757	11.5208	13.3684
1:7604831:9067142	11	1	7604831	9067142	1.46231	0.00027835	-0.77065	-0.12189	-0.5838	-0.041501	-0.99663	-0.20367	-0.50064	-1.1434	-1.0544	-0.12474	-0.49621	0.46495	-0.99663	0.89873	0.93479	-0.33753	-0.75717	0.44091	0.90298	0.55936	0.9669	0.31895	0.83861	0.61662	0.25289	0.29171	0.90073	0.61974	0.64197	0.31895	0.3688	0.3499	0.73572	0.44895	15.7175	-11.8484	1	13	2	-16.8112	-7.43354	11.5646	-13.0469
1:9067673:9959051	12	1	9067673	9959051	0.891378	8.0379e-05	0.013532	-0.04651	-0.59174	-0.90919	-1.324	-0.31578	0.40814	0.11079	0.65494	0.83833	0.10765	0.0052143	-1.324	0.66774	1.5491	-0.27107	-1.0322	0.9892	0.9629	0.55402	0.36325	0.18549	0.75217	0.68317	0.91179	0.5125	0.40185	0.91427	0.99584	0.18549	0.5043	0.12137	0.78634	0.30197	-8.84323	9.63712	3	107	9	18.4213	0.4819	-13.2343	5.61835
1:9959748:11774956	13	1	9959748	11774956	1.81521	0.00016206	-0.14756	-0.3686	0.14118	-0.54501	-0.60739	-0.32179	-0.61199	0.042255	0.84885	0.50979	-0.25725	0.50486	-0.60739	-0.30625	0.4886	-0.20215	0.031705	0.88269	0.71242	0.88772	0.58575	0.54359	0.74761	0.54054	0.9663	0.39596	0.6102	0.79699	0.61366	0.54359	0.75942	0.62513	0.8398	0.97471	-6.68061	3.71058	1	91	7	11.8648	5.71297	-9.23244	9.84701
1:11776196:12147753	14	1	11776196	12147753	0.371557	6.9801e-05	-0.75321	0.23309	-0.34985	-0.20193	0.32486	-0.7594	-0.081607	-1.6185	-1.3481	0.26818	-0.9132	0.12497	0.32486	1.6055	-0.50177	-0.15521	-1.444	0.45132	0.81569	0.72645	0.83997	0.74528	0.44762	0.93496	0.10556	0.17764	0.78856	0.36114	0.90055	0.74528	0.10838	0.61583	0.87666	0.14875	13.4588	6.10317	4	0	0	-12.7948	8.38092	17.7591	4.73093
1:12150385:14625524	15	1	12150385	14625524	2.47514	0.00014758	-0.27062	0.22352	0.28083	0.59065	-0.60975	-0.3233	-0.6823	-1.0172	0.010402	0.26148	-0.25658	0.21263	-0.60975	1.0947	1.8253	0.39705	-0.47074	0.78668	0.82313	0.77884	0.55476	0.54203	0.74647	0.49505	0.30908	0.9917	0.79372	0.79751	0.83162	0.54203	0.27366	0.067949	0.69133	0.63783	-1.77794	-15.1477	1	49	5	-1.64465	-12.8277	-2.5945	-14.1267
1:14626896:15423481	16	1	14626896	15423481	0.796585	5.6565e-05	0.048786	-0.76674	-0.83103	-0.69342	-0.25889	-1.0835	-0.096195	-0.86731	-0.63668	-0.38356	-0.74733	0.48716	-0.25889	-0.25383	1.0694	-0.18842	0.56168	0.96109	0.44324	0.40595	0.48805	0.79572	0.27858	0.92337	0.38577	0.52433	0.7013	0.45487	0.62615	0.79572	0.79963	0.28488	0.85055	0.57434	11.8608	2.25471	1	0	0	-21.2607	5.20476	11.9153	-4.09321
1:15424441:17123862	17	1	15424441	17123862	1.69942	0.00020436	0.19667	-0.30293	-0.32188	-0.33482	-0.70006	0.077245	-0.19471	-0.87119	0.73466	1.2887	0.49283	-0.2167	-0.70006	1.4187	0.56465	0.57701	0.16041	0.84409	0.76195	0.74754	0.73776	0.48389	0.93843	0.84562	0.38365	0.46255	0.19749	0.62213	0.82845	0.48389	0.15599	0.57231	0.56394	0.87256	-11.2453	-2.66219	2	102	8	15.069	-8.30818	-9.8917	1.57127
1:17176635:17872659	18	1	17176635	17872659	0.696024	0.00020365	-0.14619	-0.45155	-0.20039	-0.95487	0.48854	-0.12088	-0.96524	-0.36199	-0.47645	-0.44528	-0.44722	0.68511	0.48854	0.91719	-1.5972	0.62412	-0.21598	0.88377	0.6516	0.84118	0.33964	0.62517	0.90379	0.33442	0.71736	0.63376	0.65612	0.65471	0.49327	0.62517	0.35904	0.11023	0.53255	0.829	0.266857	20.2243	1	0	0	2.20588	20.422	0.188155	2.46806
1:17874843:18484945	19	1	17874843	18484945	0.610102	8.9196e-06	-0.66317	0.15854	0.1619	0.043479	-1.1326	0.41167	0.16239	0.44997	0.4797	0.35561	0.053705	0.185	-1.1326	-0.33166	1.2247	0.14385	-0.86502	0.50722	0.87403	0.87139	0.96532	0.25737	0.68058	0.871	0.65273	0.63144	0.72213	0.95717	0.85323	0.25737	0.74014	0.2207	0.88562	0.38703	-10.5607	7.04398	1	103	9	15.5498	2.46232	-11.0885	7.03654
1:18486272:20022063	20	1	18486272	20022063	1.53579	0.00029508	0.36619	0.1315	0.19813	0.46647	-0.63737	0.89753	-0.18831	-0.040427	1.4056	1.5801	1.321	-0.0052719	-0.63737	2.5301	0.95947	-0.25901	-0.24989	0.71422	0.89538	0.84295	0.64088	0.52389	0.36944	0.85063	0.96775	0.15984	0.11409	0.18649	0.99579	0.52389	0.011403	0.33732	0.79563	0.80267	-20.7309	-9.85986	2	106	10	17.5121	-8.13895	-20.8457	-1.64572
1:20023833:20763899	21	1	20023833	20763899	0.740066	0.00022791	-0.57518	-0.79011	-0.86731	0.57662	-1.1076	1.5604	-0.13964	-0.14162	0.6162	1.0764	0.54908	0.0028171	-1.1076	1.3141	1.4879	-0.048105	-0.21488	0.56517	0.42946	0.38577	0.56419	0.26802	0.11867	0.88895	0.88738	0.53777	0.28176	0.58295	0.99775	0.26802	0.1888	0.13677	0.96163	0.82986	-14.6019	-10.4477	1	0	0	21.2805	2.49812	-10.8803	-12.1785
1:20765245:22634131	22	1	20765245	22634131	1.86889	7.7661e-05	0.55582	-0.78389	-1.5903	-0.027067	0.47308	-0.38934	0.53191	-0.46283	0.083928	0.86505	0.4839	-0.80538	0.47308	0.94849	0.088455	0.087315	-0.12741	0.57834	0.4331	0.11176	0.97841	0.63616	0.69703	0.59479	0.64348	0.93311	0.38701	0.62846	0.4206	0.63616	0.34288	0.92952	0.93042	0.89861	-19.7333	4.28258	1	100	9	14.7186	10.8947	-12.0292	16.1858
1:22636103:23082667	23	1	22636103	23082667	0.446564	8.8248e-05	-0.18298	-1.161	-1.1556	0.010537	-0.41915	0.54084	-0.17167	-1.7163	-1.029	-1.7687	0.14308	0.36685	-0.41915	0.4466	0.14945	0.35499	0.14464	0.85481	0.24562	0.24783	0.99159	0.6751	0.58862	0.8637	0.086115	0.30348	0.076941	0.88623	0.71373	0.6751	0.65517	0.8812	0.7226	0.88499	14.7089	-9.0973	1	15	2	-15.8007	-5.57912	14.1129	-12.376
1:23085227:24527501	24	1	23085227	24527501	1.44227	0.00011351	-0.29009	-0.070032	0.40334	-0.86944	-0.82207	-0.56997	0.50501	-0.33034	-0.27832	0.17121	-0.82545	-0.76208	-0.82207	0.65757	0.83922	0.062927	0.47587	0.77175	0.94417	0.68669	0.38461	0.41104	0.5687	0.61355	0.74115	0.78077	0.86405	0.40912	0.44601	0.41104	0.51082	0.40134	0.94982	0.63417	4.80488	9.66066	1	0	0	-5.31693	11.5574	7.2077	6.98788
1:24528210:25305673	25	1	24528210	25305673	0.777463	0.00018121	0.03971	0.065775	0.30385	1.1062	0.84442	0.0051067	0.10296	-0.45182	-0.1912	0.74553	-0.38435	-1.3207	0.84442	0.21463	2.4612	-0.42778	1.1213	0.96832	0.94756	0.76125	0.26865	0.39844	0.99593	0.918	0.6514	0.84837	0.45595	0.70072	0.18662	0.39844	0.83006	0.013848	0.66881	0.26216	-10.9685	-10.2079	1	0	0	3.66682	-9.78047	-14.7616	-8.16552
1:25305783:26976424	26	1	25305783	26976424	1.67064	0.00012577	0.45743	0.81156	0.99931	0.21621	0.56066	-0.15102	-0.70288	-0.57833	-0.6473	-0.14205	0.75729	0.81397	0.56066	-0.93496	1.6348	0.61088	0.39439	0.64737	0.41704	0.31765	0.82882	0.57503	0.87996	0.48213	0.56304	0.51744	0.88704	0.44888	0.41566	0.57503	0.34981	0.1021	0.54128	0.69329	-3.77986	-5.12942	1	54	5	-1.23972	-4.44855	0.584485	-3.36394
1:26981479:28160199	27	1	26981479	28160199	1.17872	-2.682e-05	-0.16725	0.35614	0.35995	0.5456	-1.1226	-0.58257	-0.45452	0.040108	-0.085138	-0.214	-0.20076	-0.62946	-1.1226	1.0525	0.37273	0.089666	0.33089	0.86717	0.72174	0.71888	0.58534	0.26162	0.56018	0.64945	0.96801	0.93215	0.83055	0.84089	0.52905	0.26162	0.29256	0.70935	0.92855	0.74072	4.4947	14.6109	1	0	0	3.32701	6.92514	-7.90163	7.86396
1:28168872:29181525	28	1	28168872	29181525	1.01265	0.00018726	-0.16347	0.41796	0.7891	-0.45788	-2.087	-1.6445	-1.7063	-0.10336	0.55421	-0.18276	-1.6793	0.32724	-2.087	-1.4396	-1.7294	-0.21483	0.09143	0.87015	0.67598	0.43005	0.64704	0.036887	0.10007	0.087951	0.91768	0.57943	0.85499	0.0931	0.74349	0.036887	0.14999	0.083738	0.8299	0.92715	7.08219	14.1676	1	41	4	-6.43215	15.9592	5.92929	14.556
1:29184254:30792409	29	1	29184254	30792409	1.60816	3.8435e-05	0.16647	-0.13378	0.095617	-0.35336	0.02005	-0.15847	-0.6486	0.15878	0.31713	-0.0021362	-0.6614	0.41486	0.02005	0.6586	1.8452	-0.38798	0.46107	0.86779	0.89357	0.92382	0.72382	0.984	0.87409	0.5166	0.87385	0.75114	0.9983	0.50836	0.67824	0.984	0.51015	0.065007	0.69803	0.64475	-8.79083	-8.70584	1	0	0	9.53289	-6.85669	-17.3279	-5.89572
1:30792984:32042421	30	1	30792984	32042421	1.24944	3.0643e-05	-0.082823	0.39594	-0.72552	-0.42623	-0.75448	-0.35425	-0.13541	0.11433	0.1931	0.36982	-0.73946	0.40047	-0.75448	0.57357	-1.7445	-0.29047	0.42089	0.93399	0.69215	0.46813	0.66994	0.45056	0.72315	0.89229	0.90898	0.84688	0.71152	0.45963	0.68881	0.45056	0.56626	0.081072	0.77146	0.67384	3.41235	21.0242	1	0	0	-0.240429	19.9189	5.34396	20.2917
1:32042540:34016219	31	1	32042540	34016219	1.97368	0.00034651	-0.076988	0.37754	0.25505	-0.19606	-2.1323	0.87869	-0.6395	-0.92869	-0.11802	0.27501	-0.51374	-0.12726	-2.1323	1.7807	2.8626	0.78484	-0.30237	0.93863	0.70577	0.79869	0.84456	0.032982	0.37957	0.5225	0.35305	0.90605	0.78331	0.60743	0.89873	0.032982	0.074956	0.004202	0.43255	0.76237	7.56377	-18.8079	1	36	5	-7.51871	-18.5743	0.736591	-16.5811
1:34017349:34797348	32	1	34017349	34797348	0.779999	0.00012209	-0.29572	0.041913	0.55295	0.1877	-0.32935	0.74965	0.039671	0.46613	0.36638	0.65383	1.0018	-0.0058073	-0.32935	-0.29301	1.4031	-0.013559	0.69019	0.76745	0.96657	0.5803	0.85111	0.74189	0.45346	0.96836	0.64112	0.71408	0.51322	0.31644	0.99537	0.74189	0.76951	0.16058	0.98918	0.49008	-18.708	0.637349	1	104	9	20.5678	10.8145	-17.7323	14.6142
1:34798014:35364965	33	1	34798014	35364965	0.566951	0.00012453	0.59011	-0.71412	-0.79333	-0.65719	-0.63199	-0.018257	0.072582	-0.13503	-0.18845	-0.26741	-0.51327	-0.29253	-0.63199	-0.10352	0.92362	-0.89587	1.1481	0.55512	0.47516	0.42758	0.51106	0.52739	0.98543	0.94214	0.89259	0.85052	0.78915	0.60776	0.76988	0.52739	0.91755	0.35569	0.37032	0.25093	5.62889	5.04233	1	0	0	-3.83527	8.87934	5.50413	4.57014
1:35366056:38196841	34	1	35366056	38196841	2.83078	6.62e-05	0.11372	-0.2869	-0.45413	-0.045571	-0.56201	-0.87227	0.15837	-0.49525	-0.44049	-0.31234	-1.0549	-0.14184	-0.56201	0.037944	0.35508	0.06423	-0.11195	0.90946	0.77419	0.64974	0.96365	0.57411	0.38306	0.87417	0.62042	0.65958	0.75479	0.29148	0.88721	0.57411	0.96973	0.72253	0.94879	0.91086	10.3484	8.69018	1	0	0	-10.4847	5.35796	9.83782	10.9142
1:38197401:38457741	35	1	38197401	38457741	0.26034	7.757e-05	-0.27031	0.26263	0.55249	-0.9107	0.32292	-1.5911	-0.84625	-1.9028	-1.8702	-1.0522	-1.2714	1.0581	0.32292	-0.29987	-0.55318	-0.31013	-0.089078	0.78692	0.79284	0.58061	0.36246	0.74675	0.11159	0.39742	0.057062	0.061462	0.29271	0.2036	0.29002	0.74675	0.76428	0.58014	0.75646	0.92902	19.2883	3.56023	1	10	2	-18.4002	7.85971	20.1204	2.14178
1:38459210:39535259	36	1	38459210	39535259	1.07605	0.00010185	-0.57995	-0.35587	-0.5505	-0.59441	-0.52594	0.37515	-2.057	-0.9064	-0.77253	0.069798	0.63873	-0.28723	-0.52594	1.8443	1.9635	-0.19601	-0.33761	0.56195	0.72194	0.58198	0.55224	0.59893	0.70755	0.03969	0.36472	0.4398	0.94435	0.523	0.77394	0.59893	0.065134	0.049589	0.8446	0.73566	4.20055	-14.94	1	0	0	-12.4458	-9.6726	5.65006	-19.2291
1:39537291:40933221	37	1	39537291	40933221	1.39593	0.00011354	-0.30974	-0.73746	-1.5414	-1.2885	-0.38889	-1.4997	-0.5361	-0.66713	-0.050998	0.3544	-1.6353	0.088668	-0.38889	-0.78428	0.48027	0.15234	0.47218	0.75676	0.46084	0.12321	0.19758	0.69736	0.13368	0.59189	0.50469	0.95933	0.72304	0.102	0.92935	0.69736	0.43288	0.63104	0.87892	0.6368	11.9035	2.26978	1	0	0	-21.2484	5.25904	22.8626	0.437557
1:40934284:42166782	38	1	40934284	42166782	1.2325	0.00022521	0.057018	0.31049	-0.42268	-0.44892	-0.52978	1.1441	-0.70114	0.076199	0.86322	0.87678	0.42004	-0.0042567	-0.52978	0.80251	3.189	0.69032	-0.19259	0.95453	0.75619	0.67253	0.65349	0.59627	0.25259	0.48321	0.93926	0.38802	0.38061	0.67445	0.9966	0.59627	0.42226	0.0014275	0.48999	0.84728	-15.4168	-13.8075	1	93	8	14.1131	-12.731	-15.5774	-13.4301
1:42168539:43365094	39	1	42168539	43365094	1.19656	0.00013795	0.13591	-0.19848	0.023323	0.078084	-0.52435	-0.17898	-0.2283	0.26178	0.73236	0.092315	-0.053267	-0.51103	-0.52435	1.6885	2.7175	0.50531	1.2519	0.89189	0.84267	0.98139	0.93776	0.60004	0.85795	0.81941	0.79349	0.46395	0.92645	0.95752	0.60933	0.60004	0.09131	0.0065771	0.61334	0.21062	-11.4685	-10.3643	1	0	0	13.2553	-12.9455	-15.0378	-8.04917
1:43365565:44482312	40	1	43365565	44482312	1.11675	0.00024739	0.18073	-0.042778	0.070021	-0.71328	-3.0744	-1.3737	0.49165	-0.58172	0.87313	1.9448	-0.60113	-0.72469	-3.0744	-1.1094	-2.1266	0.34048	-0.95603	0.85658	0.96588	0.94418	0.47568	0.0021093	0.16954	0.62297	0.56075	0.38259	0.051802	0.54775	0.46864	0.0021093	0.26725	0.033449	0.7335	0.33906	9.52445	14.1008	1	33	4	-9.40887	15.8416	6.21124	14.0564
1:44483704:46895641	41	1	44483704	46895641	2.41194	0.00012233	0.46543	0.56644	-0.3437	1.201	-1.0032	-0.26618	-0.91813	0.72904	-0.055243	-0.78749	-0.50033	-0.17145	-1.0032	0.017583	0.26502	0.83497	-0.31493	0.64162	0.57109	0.73107	0.22977	0.31574	0.7901	0.35855	0.46598	0.95594	0.43099	0.61684	0.86387	0.31574	0.98597	0.79099	0.40374	0.75281	-0.833353	6.28007	1	0	0	7.0355	4.36562	-1.73382	6.81025
1:46897698:47999344	42	1	46897698	47999344	1.10165	0.00016161	-0.86289	-0.56577	-0.83758	-0.073067	-0.60123	-2.2844	-0.21525	-1.9624	-1.8747	-1.2109	-2.7074	-0.67729	-0.60123	0.24198	0.62412	-0.27339	1.0765	0.3882	0.57155	0.40226	0.94175	0.54769	0.022346	0.82958	0.04972	0.060836	0.22592	0.0067819	0.49822	0.54769	0.80879	0.53255	0.78455	0.28171	22.3124	-4.64076	5	0	0	-24.9254	1.28059	18.5599	-2.80249
1:48000156:50640662	43	1	48000156	50640662	2.64051	1.2724e-05	-0.25042	0.68425	0.042911	-0.22797	-0.12633	0.54348	-0.40735	-0.32995	0.89236	1.248	0.099758	-0.0040831	-0.12633	0.92136	1.5428	0.10115	0.57211	0.80226	0.49382	0.96577	0.81967	0.89947	0.5868	0.68375	0.74143	0.3722	0.21201	0.92054	0.99674	0.89947	0.35686	0.12288	0.91943	0.56725	-17.7199	-7.48658	2	110	10	19.6961	-6.81487	-22.425	3.67968
1:50641944:53116453	44	1	50641944	53116453	2.47451	0.000227	-0.35609	-0.1816	-0.0157	-0.32782	-0.45335	-0.41578	0.21769	-0.72785	-0.87143	0.11496	-0.68063	1.5721	-0.45335	1.1091	2.0055	-0.32832	-0.5788	0.72177	0.8559	0.98747	0.74304	0.6503	0.67757	0.82767	0.46671	0.38352	0.90848	0.49611	0.11592	0.6503	0.26739	0.044909	0.74267	0.56272	-6.27662	-12.0937	1	0	0	0.402308	-11.7373	-3.93802	-10.1636
1:53117066:54197141	45	1	53117066	54197141	1.08008	0.00010416	0.35834	-0.57462	0.50075	0.56669	-1.5512	0.35104	0.078222	0.17184	0.0073271	-0.18352	0.39005	0.30861	-1.5512	0.15222	0.066915	-0.0075391	-0.13456	0.72009	0.56555	0.61655	0.57092	0.12085	0.72556	0.93765	0.86356	0.99415	0.85439	0.6965	0.75762	0.12085	0.87901	0.94665	0.99398	0.89296	-1.50553	10.0843	1	0	0	5.34397	7.04114	-3.80702	6.62358
1:54197688:55012825	46	1	54197688	55012825	0.815137	0.00011076	-0.04238	-0.045188	-0.10987	0.61691	0.29109	-0.9124	-1.1974	-1.551	-0.72046	0.36022	-1.0856	-0.268	0.29109	1.2197	2.8817	-0.13887	1.3974	0.9662	0.96396	0.91251	0.5373	0.77098	0.36156	0.23116	0.1209	0.47124	0.71869	0.27767	0.7887	0.77098	0.22259	0.0039549	0.88955	0.16228	4.00324	-21.7841	1	16	2	-12.8217	-0.411634	14.1206	-4.88821
1:55012881:55479198	47	1	55012881	55479198	0.466317	1.9405e-05	-0.27704	0.14044	0.21797	-0.55934	0.34962	-0.028337	0.22593	-1.1101	-1.1835	-0.59237	0.46153	-0.0076363	0.34962	-0.45353	0.66023	-0.24781	1.6271	0.78175	0.88831	0.82745	0.57593	0.72662	0.97739	0.82126	0.26694	0.23663	0.5536	0.64442	0.99391	0.72662	0.65016	0.50911	0.80428	0.10373	5.70845	-2.46727	1	0	0	-3.61792	2.80068	5.38171	-1.33834
1:55479967:56413577	48	1	55479967	56413577	0.93361	0.00015089	0.16372	-0.34406	-1.0179	-1.0605	-0.32741	0.11114	-0.3397	-0.16162	-0.71628	-0.85934	0.52727	-0.64483	-0.32741	0.66499	-0.095695	-0.58593	-0.92752	0.86995	0.7308	0.30874	0.28891	0.74336	0.9115	0.73408	0.87161	0.47382	0.39015	0.598	0.51904	0.74336	0.50606	0.92376	0.55792	0.35366	3.33412	-0.545038	1	0	0	-16.4314	-0.896718	1.94635	4.68171
1:56414730:57585670	49	1	56414730	57585670	1.17094	0.00010534	-0.61845	-0.30339	-0.28164	0.26842	0.87276	-0.69157	0.71806	-0.074476	0.1279	0.16023	-0.39537	-0.013238	0.87276	0.14474	0.32356	-0.17932	0.80095	0.53628	0.76159	0.77822	0.78838	0.38279	0.48921	0.47272	0.94063	0.89823	0.8727	0.69257	0.98944	0.38279	0.88491	0.74627	0.85769	0.42316	-7.10969	19.6854	1	0	0	11.5792	17.4147	-4.90465	19.6917
1:57585980:58535140	50	1	57585980	58535140	0.94916	8.6724e-05	-0.044933	-0.26963	-0.10586	0.84189	-0.20134	-0.19974	0.53114	0.035934	0.5226	0.44925	0.14312	0.032501	-0.20134	0.12558	1.2686	-0.070698	0.74711	0.96416	0.78745	0.91569	0.39985	0.84043	0.84169	0.59532	0.97134	0.60125	0.65325	0.8862	0.97407	0.84043	0.90006	0.20459	0.94364	0.455	-19.3815	1.14987	1	114	9	21.2324	8.67823	-17.7539	14.4571
1:58536417:59306823	51	1	58536417	59306823	0.770406	2.2775e-05	-0.16272	-0.051938	-0.16659	0.16814	0.3884	-0.085039	-0.67665	-0.14989	-0.011109	0.69564	0.062621	0.12829	0.3884	-0.094362	0.37163	0.21204	-0.33586	0.87074	0.95858	0.8677	0.86647	0.69772	0.93223	0.49863	0.88085	0.99114	0.48665	0.95007	0.89792	0.69772	0.92482	0.71017	0.83208	0.73697	-3.66467	19.2459	1	75	7	7.42461	16.4937	-2.74764	20.023
1:59307290:59736866	52	1	59307290	59736866	0.429576	1.6228e-05	-0.39955	0.14766	-0.37154	-0.67744	0.83238	0.26671	-0.99507	-1.1896	-1.7643	-0.3781	0.74268	0.57121	0.83238	0.48773	-0.1402	1.0879	-0.39495	0.68949	0.88261	0.71023	0.49813	0.4052	0.78969	0.3197	0.23418	0.077673	0.70536	0.45768	0.56786	0.4052	0.62574	0.8885	0.27664	0.69288	4.64237	-3.72238	1	48	5	-2.51524	1.73815	5.14926	-1.79591
1:59739179:61257170	53	1	59739179	61257170	1.51799	7.858e-05	0.13965	-0.36044	-0.80657	-0.1902	-1.1238	-0.75319	0.19295	0.55196	0.34218	-0.12574	0.27196	-0.020643	-1.1238	1.37	2.5164	-0.40563	-0.13866	0.88894	0.71851	0.41991	0.84915	0.26108	0.45133	0.847	0.58097	0.73222	0.89994	0.78566	0.98353	0.26108	0.17069	0.011854	0.68501	0.88972	4.22116	-18.4291	1	0	0	-3.1843	-19.4801	-13.5803	-14.5768
1:61258378:62107806	54	1	61258378	62107806	0.849428	0.00019409	0.67807	0.64144	-0.25045	-0.6914	0.22263	-0.30304	-0.7511	0.10967	0.052649	-0.43148	-0.17799	0.074282	0.22263	1.3446	1.5579	-0.49296	1.0262	0.49773	0.52123	0.80224	0.48932	0.82382	0.76186	0.45259	0.91267	0.95801	0.66612	0.85873	0.94079	0.82382	0.17875	0.11925	0.62204	0.30479	-11.1305	-9.83178	1	0	0	9.56057	-6.74568	-17.2546	-5.92481
1:62108681:63376404	55	1	62108681	63376404	1.26772	0.00017461	-0.013814	0.013544	-0.40953	0.18866	-0.5608	0.69146	-1.0481	-0.02819	-0.34252	0.10727	-0.26309	-0.2822	-0.5608	-0.42709	-0.57736	-0.079559	-0.76426	0.98898	0.98919	0.68215	0.85036	0.57493	0.48928	0.29458	0.97751	0.73196	0.91458	0.79248	0.77779	0.57493	0.66931	0.56369	0.93659	0.44471	-0.256489	14.9664	1	75	7	4.63426	13.6158	-1.66902	17.176
1:63379031:65008206	56	1	63379031	65008206	1.62918	8.417e-06	0.40015	-0.26142	-0.38192	-0.36515	0.016146	-0.16764	0.24194	0.82571	0.49167	0.15568	0.10753	0.4565	0.016146	-0.40116	-0.52288	0.12182	-0.25317	0.68905	0.79377	0.70252	0.715	0.98712	0.86686	0.80882	0.40897	0.62295	0.87628	0.91437	0.64803	0.98712	0.6883	0.60106	0.90304	0.80014	-3.47584	19.1897	1	75	7	7.35398	16.5362	-2.60453	19.929
1:65010679:66773349	57	1	65010679	66773349	1.76267	0.00020983	-0.19437	-0.8258	-1.1836	-0.25173	-1.6376	0.19748	-0.39282	-0.37981	-0.44382	-0.02417	-0.26692	-0.034298	-1.6376	0.092406	0.14569	-0.059716	0.029951	0.84588	0.40892	0.23658	0.80125	0.10151	0.84345	0.69445	0.70409	0.65718	0.98072	0.78953	0.97264	0.10151	0.92638	0.88416	0.95238	0.97611	9.73166	13.8745	1	39	4	-6.9875	13.2066	5.23588	9.69031
1:66774350:67760291	58	1	66774350	67760291	0.985941	0.00015398	0.1746	0.77723	0.82625	0.1936	0.35356	0.91979	-0.55422	-0.16774	0.24546	0.46289	1.3188	0.65869	0.35356	-0.35849	1.923	0.15819	0.043093	0.86139	0.43703	0.40866	0.84649	0.72367	0.35768	0.57943	0.86679	0.8061	0.64344	0.18722	0.51009	0.72367	0.71998	0.054477	0.87431	0.96563	-17.9182	-5.63981	2	99	8	14.177	-16.3503	-23.2491	5.44079
1:67761365:69441414	59	1	67761365	69441414	1.68005	8.4101e-05	-0.14236	-0.29019	-0.1285	-0.21434	0.15287	-0.38629	-1.2482	-2.5517	-1.791	-1.4439	-0.79582	-0.12822	0.15287	-0.4063	1.5416	0.35335	-0.46935	0.88679	0.77167	0.89775	0.83028	0.8785	0.69928	0.21196	0.01072	0.073288	0.14877	0.42614	0.89797	0.8785	0.68452	0.12317	0.72382	0.63882	10.7336	-4.85239	1	11	2	-17.8373	0.349854	18.5705	-1.36008
1:69441920:70486660	60	1	69441920	70486660	1.04474	5.8346e-05	0.15437	-0.16569	-0.25708	-0.23408	-1.1159	-0.73613	-0.67169	-0.92558	0.039968	0.1256	-0.61053	0.79989	-1.1159	0.2475	-0.12047	0.044659	0.23797	0.87732	0.8684	0.79711	0.81492	0.26448	0.46165	0.50178	0.35466	0.96812	0.90005	0.54151	0.42378	0.26448	0.80452	0.90411	0.96438	0.8119	6.81949	11.3212	1	0	0	-6.80009	13.1468	5.16681	8.33439
1:70490925:71818029	61	1	70490925	71818029	1.3271	7.0952e-05	-0.092408	-0.82009	-0.80883	-0.040119	0.58482	-1.7061	-2.1152	-1.3521	-0.49219	-0.17739	-1.5947	-0.023699	0.58482	0.33163	-1.0923	-0.19533	-0.056667	0.92637	0.41217	0.41861	0.968	0.55867	0.087992	0.034416	0.17634	0.62258	0.8592	0.11077	0.98109	0.55867	0.74017	0.27471	0.84513	0.95481	19.2226	3.65509	1	10	2	-18.2238	7.7219	20.1712	2.21131
1:71822765:74326378	62	1	71822765	74326378	2.50361	0.00023692	-0.018392	0.52112	1.1299	-0.29018	0.79362	0.65997	0.94268	-0.055992	0.29441	-0.13332	0.79121	0.98145	0.79362	0.067625	0.5593	0.8039	0.20396	0.98533	0.60228	0.25853	0.77168	0.42742	0.50927	0.34585	0.95535	0.76844	0.89394	0.42882	0.32637	0.42742	0.94608	0.57596	0.42146	0.83839	-15.9202	-4.23121	2	104	9	18.3519	11.8309	-15.1229	16.8339
1:74326484:75992462	63	1	74326484	75992462	1.66598	0.00035696	0.30782	-0.51935	-0.37181	0.18721	-0.63434	-0.54043	-1.8456	-1.0052	-1.7907	-1.3108	-1.0689	0.16713	-0.63434	0.91272	-0.2237	-0.30262	-0.13778	0.75822	0.60352	0.71003	0.8515	0.52586	0.5889	0.064951	0.31478	0.073334	0.18994	0.28512	0.86727	0.52586	0.36139	0.82299	0.76218	0.89042	18.6953	1.31134	1	14	2	-13.7083	7.65026	16.2788	2.75091
1:75992778:76476360	64	1	75992778	76476360	0.483582	9.9706e-05	-0.42554	-1.1207	-1.2361	-0.70804	-0.20495	-1.6604	-1.2779	-2.0113	-2.3661	-1.5153	-1.1924	0.33938	-0.20495	0.7947	2.1763	-0.16577	-0.24255	0.67044	0.2624	0.21642	0.47892	0.83761	0.096834	0.20129	0.044296	0.017978	0.1297	0.23312	0.73432	0.83761	0.42679	0.029531	0.86834	0.80835	19.1525	-4.04184	6	8	2	-19.0852	-1.05462	18.5832	-2.91427
1:76477207:77139859	65	1	76477207	77139859	0.662652	0.00019548	-0.45939	-0.15882	-0.18954	0.9691	-0.42633	0.30415	0.70981	0.38327	0.14212	0.15796	-0.74503	0.13107	-0.42633	1.1365	3.9989	-0.03713	0.12633	0.64595	0.87381	0.84967	0.3325	0.66986	0.76101	0.47782	0.70152	0.88699	0.87449	0.45625	0.89572	0.66986	0.25575	6.3648e-05	0.97038	0.89947	0.0578094	-16.7805	1	49	5	-3.47582	-14.7425	-0.540763	-16.3154
1:77141039:79111862	66	1	77141039	79111862	1.97082	0.00014526	-0.46543	-0.29984	-0.14803	-0.62809	-1.0422	0.31013	-0.78454	-0.63931	0.25802	0.7262	-0.22939	-1.1017	-1.0422	2.6593	3.2044	0.33096	-0.65747	0.64162	0.7643	0.88232	0.52994	0.29731	0.75646	0.43272	0.52262	0.79639	0.46772	0.81857	0.2706	0.29731	0.0078309	0.0013534	0.74068	0.51088	2.65388	-19.1187	1	43	5	-4.37963	-18.2964	-1.06411	-19.9842
1:79113455:80341320	67	1	79113455	80341320	1.22786	0.00012669	-0.52829	0.32263	0.43792	0.19747	-0.2442	-0.53685	-0.38504	-0.48656	0.14061	0.16402	-0.045508	0.38559	-0.2442	0.84041	1.4889	-0.21789	0.34745	0.5973	0.74698	0.66144	0.84346	0.80708	0.59137	0.70021	0.62657	0.88818	0.86972	0.9637	0.6998	0.80708	0.40068	0.13651	0.82751	0.72825	-7.71911	-10.2346	1	57	6	-0.399218	-11.0982	-13.665	-10.3402
1:80341732:81056946	68	1	80341732	81056946	0.715214	0.0001108	0.29284	-0.30386	0.16874	0.85209	1.2089	-0.6735	-0.54738	-0.57726	0.16702	-0.58404	-0.59584	-0.67746	1.2089	0.88279	0.018201	-0.030116	0.9223	0.76965	0.76123	0.866	0.39416	0.22671	0.50063	0.58412	0.56377	0.86736	0.5592	0.55128	0.49812	0.22671	0.37735	0.98548	0.97597	0.35637	8.1912	0.668561	1	38	5	-7.22135	1.52468	8.68704	-1.43029
1:81058295:82883310	69	1	81058295	82883310	1.82502	4.5712e-05	0.095987	-0.26913	-0.023613	0.19102	-0.3753	0.85373	-0.067576	0.59862	0.1275	0.38625	0.98244	0.32448	-0.3753	-0.20822	1.9396	-0.30924	-0.14962	0.92353	0.78783	0.98116	0.84851	0.70744	0.39325	0.94612	0.54943	0.89854	0.69931	0.32588	0.74558	0.70744	0.83506	0.052428	0.75714	0.88107	-18.6978	0.592952	1	0	0	14.2673	-12.8267	-21.2867	6.90608
1:82884721:83990906	70	1	82884721	83990906	1.10618	0.00012572	0.18242	0.6546	0.48518	-0.69648	-0.29118	0.14641	-0.04785	0.44685	0.75958	0.42303	-0.13491	1.1268	-0.29118	-0.48238	1.833	0.48019	0.14225	0.85525	0.51273	0.62755	0.48613	0.77092	0.8836	0.96184	0.65499	0.44751	0.67228	0.89268	0.25982	0.77092	0.62954	0.066799	0.63109	0.88689	-11.8234	1.36241	1	87	8	12.9123	-2.90388	-14.4243	-2.52744
1:83991748:84728665	71	1	83991748	84728665	0.736917	7.2832e-05	0.58196	0.68228	0.28007	0.32273	-0.001035	0.76453	-1.1513	-1.4984	-0.69902	-0.92256	-0.26695	-0.26866	-0.001035	0.62964	0.28562	0.41339	0.95145	0.56059	0.49506	0.77942	0.7469	0.99917	0.44455	0.24963	0.13404	0.48454	0.35623	0.78951	0.78819	0.99917	0.52893	0.77517	0.67932	0.34138	16.3552	7.56359	1	0	0	-4.46807	4.72814	14.3548	4.62328
1:84729134:85940249	72	1	84729134	85940249	1.21111	0.00018594	-0.31416	0.24088	0.58643	0.54789	-1.1869	-0.62602	-0.10658	0.3224	0.43801	1.268	-0.5919	-0.51655	-1.1869	0.48448	1.8031	0.51386	0.19746	0.7534	0.80965	0.55759	0.58377	0.23528	0.5313	0.91512	0.74715	0.66138	0.20479	0.55392	0.60547	0.23528	0.62804	0.071374	0.60735	0.84346	-14.9514	8.21861	1	109	9	18.8571	-2.94715	-18.4529	3.86431
1:85940875:86549498	73	1	85940875	86549498	0.608623	0.00010184	-0.41813	0.67132	0.97477	0.21288	-0.036602	0.27204	-0.32717	-1.1587	-0.85012	-0.55851	0.12069	0.28854	-0.036602	0.78985	1.2703	-0.19945	-1.6092	0.67585	0.50202	0.32967	0.83142	0.9708	0.78559	0.74354	0.24656	0.39526	0.5765	0.90394	0.77293	0.9708	0.42961	0.20396	0.84191	0.10757	10.6661	-5.15929	1	28	3	-9.36974	-6.28335	8.35151	-8.56654
1:86549569:87652502	74	1	86549569	87652502	1.10293	0.00021606	-0.038075	-0.086298	-0.77275	-0.28453	0.42897	-0.067929	-0.45489	-0.53991	0.07089	-0.22522	0.2971	0.050203	0.42897	0.040461	-0.16664	0.62636	0.42141	0.96963	0.93123	0.43967	0.776	0.66795	0.94584	0.64919	0.58926	0.94349	0.82181	0.76639	0.95996	0.66795	0.96773	0.86765	0.53108	0.67346	-3.12484	18.2008	1	0	0	8.09791	15.884	-2.6682	19.9614
1:87654606:89447978	75	1	87654606	89447978	1.79337	0.00023152	-1.1338	0.61881	-0.18606	-0.45835	-1.7081	0.047226	-0.31491	-0.82414	-0.75604	-0.41782	-0.47436	-0.20935	-1.7081	0.14493	0.49296	-0.063177	-0.11879	0.25687	0.53604	0.8524	0.6467	0.087619	0.96233	0.75283	0.40986	0.44963	0.67608	0.63524	0.83418	0.087619	0.88477	0.62204	0.94963	0.90544	9.06892	16.194	1	44	4	-4.15422	15.8948	5.47747	12.0759
1:89451664:91866856	76	1	89451664	91866856	2.41519	0.00035404	0.30776	-0.28328	-0.36822	0.08842	-0.24647	-1.4227	-0.97873	0.57014	1.4235	1.7844	-0.55487	1.7934	-0.24647	0.35139	-1.2999	0.1841	-0.42748	0.75827	0.77696	0.71271	0.92954	0.80532	0.15483	0.32772	0.56858	0.15459	0.074356	0.57898	0.072907	0.80532	0.72529	0.19364	0.85393	0.66903	-10.8644	15.5472	1	0	0	13.8304	14.7041	-4.99163	14.6588
1:91867046:93351477	77	1	91867046	93351477	1.48443	0.00026444	0.22761	1.17	1.4364	0.64679	-0.78645	0.61916	0.35223	0.17888	0.93736	1.5839	0.63592	-0.22138	-0.78645	0.33496	0.85299	0.36807	-0.29497	0.81995	0.24202	0.15089	0.51777	0.4316	0.53581	0.72467	0.85803	0.34857	0.11322	0.52483	0.82479	0.4316	0.73765	0.39366	0.71282	0.76802	-13.0837	11.8384	1	109	9	18.7067	-2.94532	-18.5275	7.79649
1:93352491:94451007	78	1	93352491	94451007	1.09852	0.00018157	-0.28339	0.44852	0.48194	-0.42515	-0.11822	0.53148	-1.0553	-1.5161	-1.5533	-0.69164	0.13751	-0.1512	-0.11822	1.0146	0.11516	1.1036	0.3816	0.77688	0.65377	0.62985	0.67073	0.90589	0.59509	0.29131	0.1295	0.12036	0.48916	0.89063	0.87982	0.90589	0.31029	0.90832	0.26979	0.70276	16.3076	7.44772	1	0	0	-4.41138	4.76025	14.5518	4.51382
1:94452062:95199048	79	1	94452062	95199048	0.746986	0.00028891	-0.25451	-0.3857	-0.81623	-0.90169	-0.51548	-0.66298	0.20021	-0.39174	-0.3204	-0.5547	-0.44482	0.057806	-0.51548	0.13741	0.96787	0.70854	0.18212	0.79911	0.69972	0.41437	0.36722	0.60622	0.50734	0.84132	0.69525	0.74866	0.5791	0.65645	0.9539	0.60622	0.89071	0.33311	0.47861	0.85549	7.90813	-10.9791	1	0	0	-20.7408	-4.24058	15.8249	-14.7877
1:95199771:96149941	80	1	95199771	96149941	0.95017	0.00025509	0.2351	NA	NA	NA	-0.0074426	1.8234	1.7942	-0.037975	0.59818	-0.27943	0.72739	-0.75009	-0.0074426	2.0683	2.6163	0.022649	0.39297	0.81413	NA	NA	NA	0.99406	0.068245	0.072784	0.96971	0.54972	0.77991	0.46699	0.4532	0.99406	0.038609	0.0088881	0.98193	0.69434	-20.6383	-9.92825	2	0	0	17.4065	-8.18127	-20.7191	-1.78994
1:96150318:97457893	81	1	96150318	97457893	1.30758	0.0002433	0.16441	NA	NA	NA	-0.62387	-0.22418	0.59875	-0.98427	0.91141	1.3178	0.043401	-0.72096	-0.62387	1.744	2.3799	0.28487	1.8671	0.86941	NA	NA	NA	0.53271	0.82262	0.54934	0.32498	0.36208	0.18757	0.96538	0.47094	0.53271	0.081164	0.017317	0.77574	0.061892	-11.4642	-10.2905	1	0	0	11.9342	-13.2445	-14.9773	-8.06995
1:97458722:98562260	82	1	97458722	98562260	1.10354	0.00049198	0.84125	NA	NA	NA	-1.7304	-0.66326	-0.12324	-0.23389	2.3032	3.0854	-0.71261	0.15065	-1.7304	2.2426	4.1261	-0.16818	0.73364	0.40021	NA	NA	NA	0.083555	0.50716	0.90191	0.81507	0.021267	0.0020329	0.47609	0.88025	0.083555	0.024922	3.6905e-05	0.86644	0.46317	-15.4969	-13.7705	1	0	0	-5.84645	-15.6621	-15.4014	-13.5384
1:98564736:100064599	83	1	98564736	100064599	1.49986	0.00026254	-0.57616	0.68152	1.1481	1.0333	-0.39449	-1.3389	0.81773	-1.0399	-0.031736	0.025948	-1.6942	-0.57456	-0.39449	0.074721	0.68992	-0.13012	-0.73465	0.56451	0.49554	0.25092	0.30145	0.69322	0.18059	0.41351	0.2984	0.97468	0.9793	0.090237	0.56559	0.69322	0.94044	0.49025	0.89647	0.46255	13.1634	5.88739	4	29	3	-10.5258	5.38372	11.6899	1.72902
1:100065413:101682573	84	1	100065413	101682573	1.61716	4.4641e-05	-0.27121	-0.56867	-0.66065	-0.54918	0.13032	0.25064	-0.020741	-0.65149	-1.245	-0.67195	0.1069	-0.26242	0.13032	0.3241	0.67336	-0.2419	-0.33191	0.78623	0.56958	0.50884	0.58288	0.89632	0.80209	0.98345	0.51473	0.21312	0.50161	0.91487	0.793	0.89632	0.74586	0.50072	0.80886	0.73996	8.93732	-3.23772	1	0	0	-16.4476	-0.837933	8.5405	-5.96159
1:101683165:102039858	85	1	101683165	102039858	0.356693	0.00013125	0.48517	-0.08593	0.55467	1.0295	-0.21493	1.2938	-0.55858	-0.027803	-0.18937	0.14657	1.1243	0.88663	-0.21493	1.0463	0.63671	0.02086	-0.31179	0.62756	0.93152	0.57912	0.30326	0.82982	0.19574	0.57645	0.97782	0.8498	0.88347	0.26091	0.37528	0.82982	0.29544	0.52432	0.98336	0.7552	-16.6943	-1.37777	1	83	8	8.49131	-0.422964	-21.3503	6.84159
1:102040268:102893372	86	1	102040268	102893372	0.853104	0.00011515	0.37503	0.93598	1.0853	0.26507	-1.0809	0.0096961	0.76394	0.38205	0.24683	0.67212	0.17115	-0.22998	-1.0809	-0.47608	0.70444	-0.22883	-0.063531	0.70764	0.34929	0.27778	0.79095	0.27973	0.99226	0.4449	0.70242	0.80504	0.50151	0.86411	0.81811	0.27973	0.63402	0.48116	0.819	0.94934	-12.6813	9.32804	1	105	9	18.06	3.6195	-15.9397	7.72852
1:102894567:104369301	87	1	102894567	104369301	1.47473	0.00016488	0.44964	-0.38262	-0.86967	-0.63947	-1.4681	-1.3011	-0.34685	1.0514	1.9862	1.1505	-0.0038544	-0.10526	-1.4681	-0.12296	2.0603	0.095766	-1.231	0.65297	0.702	0.38448	0.52252	0.14208	0.19321	0.72871	0.29307	0.047007	0.24994	0.99692	0.91617	0.14208	0.90214	0.039365	0.92371	0.21833	-8.85777	9.5981	3	107	9	18.4585	0.524201	-13.1864	5.6355
1:104373157:105192916	88	1	104373157	105192916	0.819759	8.5365e-05	-0.068723	0.13349	-0.99346	-1.1951	-1.3936	-1.4568	-0.5958	-0.1388	-0.10121	-0.14627	-1.2045	-0.28214	-1.3936	0.19272	0.72477	-0.12482	-0.28627	0.94521	0.89381	0.32049	0.23205	0.16345	0.14516	0.55131	0.88961	0.91938	0.88371	0.22839	0.77783	0.16345	0.84718	0.46859	0.90066	0.77467	6.74821	11.1866	1	0	0	-6.91594	13.1983	19.8688	5.39262
1:105193022:106641877	89	1	105193022	106641877	1.44886	0.00017429	0.31705	-0.24535	0.47358	-0.82128	-0.024291	-0.97808	-1.5735	0.34431	0.32368	-0.32986	-0.14088	0.25545	-0.024291	-0.22073	-0.31997	-0.060957	1.1866	0.7512	0.80619	0.6358	0.41148	0.98062	0.32803	0.1156	0.73061	0.74618	0.74151	0.88797	0.79838	0.98062	0.82531	0.74899	0.95139	0.23537	8.37068	7.28567	1	53	4	-1.45465	12.7615	11.5695	13.3161
1:106642705:107432265	90	1	106642705	107432265	0.78956	0.00011359	-0.030978	0.32182	0.10825	0.11415	-0.75401	0.1523	0.25568	1.2425	1.6419	1.7825	0.4373	0.24607	-0.75401	1.3282	2.5746	0.1386	0.066486	0.97529	0.74759	0.91379	0.90912	0.45084	0.87895	0.79819	0.21405	0.10061	0.074664	0.66189	0.80563	0.45084	0.18411	0.010037	0.88977	0.94699	-19.6487	-13.6422	2	108	10	18.7313	-14.2078	-19.2997	-8.0458
1:107432576:109075191	91	1	107432576	109075191	1.64261	9.2072e-05	-0.11578	0.064942	-0.024537	-0.12495	0.44031	-0.91858	0.023365	-0.99618	-0.63948	-0.28853	-1.4003	0.085112	0.44031	0.67419	1.5958	0.154	0.26679	0.90782	0.94822	0.98042	0.90056	0.65971	0.35831	0.98136	0.31916	0.52251	0.77294	0.16143	0.93217	0.65971	0.50019	0.11054	0.87761	0.78963	13.5594	-0.835256	1	16	2	-12.9506	-0.460926	13.8333	-4.60355
1:109075561:110301260	92	1	109075561	110301260	1.2257	7.5367e-05	-0.062257	1.104	0.69106	0.43459	-0.52786	-0.09069	0.63527	-0.16436	-0.66539	-0.032117	-0.18282	0.16789	-0.52786	-0.37457	0.97893	0.24932	-0.3389	0.95036	0.26959	0.48953	0.66386	0.5976	0.92774	0.52525	0.86945	0.5058	0.97438	0.85494	0.86667	0.5976	0.70798	0.32761	0.80311	0.73468	-7.97376	6.22247	1	0	0	9.38822	1.93668	-16.0994	7.74078
1:110302505:111738116	93	1	110302505	111738116	1.43561	0.00023827	-0.31295	0.67687	-0.056958	-0.25251	-1.7211	-1.1849	-0.95137	-1.6563	-1.4543	-0.035195	-0.52209	-0.18628	-1.7211	0.076103	2.1554	0.026788	-1.3757	0.75432	0.49849	0.95458	0.80065	0.08523	0.23604	0.34142	0.097659	0.14587	0.97192	0.60161	0.85223	0.08523	0.93934	0.031127	0.97863	0.16891	15.8753	-12.0341	1	0	0	-19.2046	-6.98679	17.8528	-9.75627
1:111739749:112560278	94	1	111739749	112560278	0.820529	0.00013841	-0.16438	-0.29591	-0.93221	-0.36494	-1.62	-0.78898	0.17119	-1.1193	-0.64749	-0.16282	0.020664	-0.11458	-1.62	0.56794	1.4706	-0.13088	-1.1997	0.86943	0.7673	0.35123	0.71515	0.10523	0.43013	0.86407	0.263	0.51731	0.87066	0.98351	0.90878	0.10523	0.57008	0.14141	0.89587	0.23024	18.1589	-11.7274	1	0	0	-22.6813	-5.98651	19.661	-11.1579
1:112561693:114451307	95	1	112561693	114451307	1.88961	0.00017681	0.28833	-1.4501	-2.5572	-1.7413	-0.48924	-2.0875	0.30663	-0.78919	-0.26013	0.45887	-0.41319	-0.29713	-0.48924	0.8566	0.31156	-0.14388	-0.73183	0.7731	0.14704	0.010553	0.081634	0.62467	0.036843	0.75912	0.43	0.79476	0.64633	0.67947	0.76637	0.62467	0.39167	0.75538	0.88559	0.46427	21.8227	-9.11334	5	4	1	-22.0759	-3.67916	16.1677	-14.7466
1:114451386:115878242	96	1	114451386	115878242	1.42686	0.00015748	0.37619	0.3712	0.66989	0.024729	-1.2243	-0.50675	-0.25489	-1.401	-0.57515	0.95329	-1.0701	0.15835	-1.2243	2.5145	3.0217	0.42652	0.58666	0.70678	0.71049	0.50293	0.98027	0.22084	0.61233	0.79881	0.1612	0.56519	0.34044	0.28458	0.87418	0.22084	0.01192	0.002514	0.66973	0.55743	2.42228	-19.2298	1	0	0	-4.5118	-18.193	0.156158	-16.6046
1:115879821:116884431	97	1	115879821	116884431	1.00461	5.1849e-05	-0.050824	-0.15932	-0.53983	-0.49069	-0.44695	0.84598	-0.25334	0.8297	1.3017	1.0214	0.61005	-0.23443	-0.44695	0.28165	0.79914	0.14089	0.45116	0.95947	0.87342	0.58931	0.62364	0.65491	0.39757	0.8	0.40671	0.19302	0.30705	0.54183	0.81465	0.65491	0.77821	0.42421	0.88796	0.65188	-19.2504	7.68699	1	115	9	21.8525	6.0072	-14.9677	13.4126
1:116884519:118837474	98	1	116884519	118837474	1.95295	0.00025462	-0.33385	-0.81654	-0.83645	-1.1404	0.059958	-1.0437	-0.42256	-1.0609	-0.63581	-0.63638	-0.82078	-0.23733	0.059958	1.2926	0.85943	-0.05289	-1.1625	0.73849	0.41419	0.4029	0.25414	0.95219	0.29664	0.67261	0.28873	0.5249	0.52453	0.41177	0.8124	0.95219	0.19614	0.3901	0.95782	0.24503	22.2925	-8.5126	5	0	0	-20.5669	-4.44618	21.8326	-10.6917
1:118837888:119792751	99	1	118837888	119792751	0.954863	8.9987e-05	-0.39808	0.011794	-0.69339	-0.4633	-0.0089981	-1.0991	-0.084686	-0.63224	-0.18421	-0.33855	-0.88742	0.50267	-0.0089981	0.54863	-0.14903	0.27102	-0.27141	0.69057	0.99059	0.48807	0.64315	0.99282	0.27172	0.93251	0.52723	0.85385	0.73495	0.37485	0.6152	0.99282	0.58326	0.88153	0.78637	0.78608	1.81638	20.0373	1	0	0	2.1757	20.4556	14.9281	8.64021
1:119793605:120347239	100	1	119793605	120347239	0.553634	2.4021e-05	-0.081835	-0.10347	-0.33388	-0.58008	0.56885	1.1678	-0.025275	0.078708	-0.096052	0.20896	0.65729	0.26149	0.56885	0.32565	1.3999	0.22858	0.67465	0.93478	0.91759	0.73847	0.56186	0.56946	0.24288	0.97984	0.93726	0.92348	0.83448	0.51099	0.79371	0.56946	0.74469	0.16154	0.8192	0.4999	-12.3877	-7.83605	1	0	0	7.05331	-6.53952	-12.1928	-8.42192
1:120347632:144993501	101	1	120347632	144993501	24.6459	5.8682e-05	-0.1926	-0.31654	-1.0194	-0.57494	-0.94802	0.48972	-1.394	-0.50102	-0.28371	-1.0747	-0.25636	-0.23586	-0.94802	1.0892	2.2603	-0.57701	0.42634	0.84727	0.75159	0.30799	0.56533	0.34312	0.62434	0.16332	0.61636	0.77663	0.28251	0.79767	0.81354	0.34312	0.27609	0.023805	0.56393	0.66986	3.7669	-21.5271	1	5	1	-21.2703	-12.9258	4.65575	-22.18
1:144998563:147347713	102	1	144998563	147347713	2.34915	0.00028292	0.26548	-0.019254	-0.37538	1.0353	-1.3389	-0.73279	-0.72935	0.19658	0.71456	0.92762	-0.98255	-1.5042	-1.3389	0.66403	1.8174	0.022801	0.30396	0.79064	0.98464	0.70738	0.30055	0.18059	0.46368	0.46579	0.84416	0.47488	0.3536	0.32583	0.13254	0.18059	0.50667	0.069163	0.98181	0.76116	-15.3893	-15.9617	1	0	0	12.8751	-11.1672	-18.2115	3.51257
1:147348339:151830844	103	1	147348339	151830844	4.4825	0.0001936	-0.58001	-0.60689	-1.2509	-0.5233	-0.85278	-0.70096	-1.1957	-0.23247	-0.28584	-0.24274	-0.98204	-0.0017667	-0.85278	1.2567	2.3226	0.24727	-0.55304	0.56191	0.54393	0.21096	0.60077	0.39378	0.48333	0.23181	0.81617	0.775	0.80821	0.32608	0.99859	0.39378	0.20887	0.020202	0.8047	0.58023	10.4315	-18.2034	1	12	1	-17.2659	-13.0374	13.1408	-18.9625
1:151832901:152535021	104	1	151832901	152535021	0.70212	8.3362e-05	-0.1185	0.28503	0.1714	-0.18979	-0.72407	-0.96925	-1.0519	-0.24035	-1.3925	-1.7135	-1.4155	-0.4792	-0.72407	1.253	-0.28063	1.0294	1.0109	0.90567	0.77562	0.86391	0.84948	0.46902	0.33242	0.29284	0.81006	0.16378	0.086614	0.15691	0.6318	0.46902	0.21021	0.77899	0.30328	0.31206	16.0419	5.50353	1	14	2	-13.3929	7.86999	16.4044	2.54734
1:152535586:153163377	105	1	152535586	153163377	0.627791	0.00011277	0.90212	-0.43974	-1.4322	-0.13755	-0.21228	0.016569	0.61757	0.15588	-0.445	-0.44165	-0.18088	-0.89547	-0.21228	0.80183	0.034092	0.85076	-0.77641	0.367	0.66013	0.15208	0.89059	0.83189	0.98678	0.53686	0.87613	0.65632	0.65874	0.85646	0.37053	0.83189	0.42265	0.9728	0.3949	0.43751	-0.133176	11.865	1	67	7	3.6492	9.36987	-0.519001	9.94125
1:153165450:154544651	106	1	153165450	154544651	1.3792	2.4924e-05	0.21133	-0.15906	0.8084	0.68043	-0.68688	0.705	0.61079	-0.45262	-0.10937	0.27347	0.42849	-0.31892	-0.68688	0.59129	1.8067	0.45427	0.027334	0.83263	0.87362	0.41886	0.49624	0.49216	0.48081	0.54134	0.65082	0.91291	0.78449	0.66829	0.74978	0.49216	0.55432	0.070814	0.64964	0.97819	-10.0806	-13.149	1	74	7	5.88237	-0.892025	-5.57316	1.44192
1:154547292:156334116	107	1	154547292	156334116	1.78682	0.00011445	-0.53552	0.52308	0.39104	0.045382	-0.40593	-0.41036	0.25238	-0.8294	0.53962	0.83367	-0.51798	0.024007	-0.40593	1.9641	1.5938	0.60148	0.093143	0.59229	0.60092	0.69577	0.9638	0.68479	0.68154	0.80075	0.40688	0.58946	0.40447	0.60447	0.98085	0.68479	0.049524	0.11097	0.54752	0.92579	-1.66453	-15.2087	1	49	5	-1.68034	-12.7959	-2.55703	-14.131
1:156335111:157154186	108	1	156335111	157154186	0.819075	0.00028304	-0.70933	-0.4721	-0.6158	-0.76192	-1.1632	-0.34111	0.072324	-0.60613	0.73757	1.6404	0.82003	-0.31985	-1.1632	1.0977	2.8946	0.4283	0.13778	0.47812	0.63686	0.53803	0.44611	0.24475	0.73302	0.94234	0.54443	0.46078	0.10092	0.4122	0.74908	0.24475	0.27232	0.0037962	0.66843	0.89041	3.02613	-13.5455	1	0	0	-5.98876	-15.5189	1.90003	-11.5944
1:157154324:158867538	109	1	157154324	158867538	1.71321	6.111e-05	0.064931	0.47735	0.45463	-0.095805	0.058937	0.041063	0.010188	-0.80352	-0.20555	0.64227	0.29071	-0.27589	0.058937	0.88556	0.49859	0.0897	0.24991	0.94823	0.63311	0.64938	0.92368	0.953	0.96725	0.99187	0.42167	0.83714	0.5207	0.77127	0.78263	0.953	0.37586	0.61807	0.92853	0.80266	-5.14877	-6.328	1	0	0	1.82379	-3.71928	-1.95227	-2.23455
1:158870085:160648549	110	1	158870085	160648549	1.77846	0.00017746	-0.17698	0.37769	0.58848	0.84952	-0.93197	0.42554	-0.12807	0.498	0.50194	-0.1385	0.10524	0.13848	-0.93197	1.9021	2.1086	-0.3043	-0.22843	0.85952	0.70566	0.55621	0.39559	0.35135	0.67044	0.89809	0.61848	0.61571	0.88985	0.91618	0.88986	0.35135	0.057154	0.034978	0.7609	0.81931	-19.1591	-9.02669	2	110	10	19.0319	-6.01429	-21.024	1.99291
1:160649926:161973976	111	1	160649926	161973976	1.32405	7.264e-05	-0.25044	0.73227	0.59819	-0.45857	-0.62739	0.21349	0.079919	-0.59456	0.0038612	0.081296	0.72696	0.31683	-0.62739	0.43751	1.4254	0.70722	-0.087962	0.80225	0.46401	0.54972	0.64654	0.5304	0.83095	0.9363	0.55213	0.99692	0.93521	0.46725	0.75137	0.5304	0.66174	0.15404	0.47943	0.92991	-3.94205	1.05108	1	74	7	4.80876	1.11068	-4.92023	-0.0377182
1:161974584:162995355	112	1	161974584	162995355	1.02077	8.4004e-05	-0.055387	-0.11891	0.84065	-0.4636	-0.060617	-0.16502	-0.27983	-0.78054	-0.99743	-1.0106	-0.34568	0.33984	-0.060617	0.4729	1.6585	0.38456	0.3511	0.95583	0.90535	0.40054	0.64293	0.95166	0.86893	0.77961	0.43508	0.31856	0.3122	0.72959	0.73398	0.95166	0.63629	0.097213	0.70056	0.72552	14.0965	-5.1919	1	0	0	-1.43485	-4.56762	12.706	-6.61036
1:163000394:164410254	113	1	163000394	164410254	1.40986	9.4508e-05	-0.10076	0.094582	0.7051	0.27032	0.35613	0.1897	-0.37672	-0.4144	-0.19661	0.36092	0.085502	0.84416	0.35613	1.401	0.47707	-0.18009	0.017475	0.91974	0.92465	0.48075	0.78691	0.72174	0.84954	0.70638	0.67858	0.84413	0.71816	0.93186	0.39858	0.72174	0.16123	0.63331	0.85708	0.98606	-5.18646	-6.35583	1	0	0	1.99013	-5.53293	-15.2714	1.41538
1:164412847:165190876	114	1	164412847	165190876	0.778029	0.00019231	0.068542	0.054524	-0.18449	-0.37848	-0.046808	0.05313	-0.16482	0.71308	0.77293	0.33408	-0.3972	-0.18	-0.046808	1.0444	1.8898	-0.13403	1.2518	0.94535	0.95652	0.85363	0.70508	0.96267	0.95763	0.86909	0.4758	0.43956	0.73832	0.69122	0.85716	0.96267	0.2963	0.058784	0.89338	0.21064	-11.2539	-10.0423	1	0	0	9.55557	-6.75887	-17.2746	-5.93464
1:165191702:166363258	115	1	165191702	166363258	1.17156	0.00020969	0.045881	0.4558	-0.35581	0.18491	-0.23835	-0.23646	-0.36036	-0.95876	-0.96203	-0.98189	-0.60952	0.47577	-0.23835	-1.0034	-1.7822	0.82287	-1.2788	0.96341	0.64853	0.72198	0.8533	0.81161	0.81307	0.71858	0.33768	0.33604	0.32616	0.54218	0.63424	0.81161	0.31569	0.074711	0.41058	0.20096	14.7259	11.7125	1	25	2	-11.1823	16.726	14.2155	7.71389
1:166364063:167158927	116	1	166364063	167158927	0.794864	0.00011742	0.15266	-0.23622	-0.64042	0.47633	-1.2308	-0.30676	1.0394	0.19311	0.073585	-0.67795	0.30029	-1.0819	-1.2308	0.078986	0.049874	-0.089963	-0.5836	0.87867	0.81326	0.5219	0.63384	0.21838	0.75903	0.29861	0.84687	0.94134	0.4978	0.76396	0.2793	0.21838	0.93704	0.96022	0.92832	0.55949	-1.91844	10.3992	1	0	0	5.91314	7.79877	-2.72298	9.12236
1:167159608:168168773	117	1	167159608	168168773	1.00916	2.7838e-05	-0.16514	-0.59089	-0.28157	0.3247	-0.0020327	-0.65836	0.064324	-0.93431	-0.7327	0.05461	-0.53199	0.42939	-0.0020327	1.0094	1.3821	0.37793	-0.11117	0.86884	0.55459	0.77827	0.74541	0.99838	0.51031	0.94871	0.35014	0.46374	0.95645	0.59473	0.66764	0.99838	0.31278	0.16693	0.70548	0.91148	13.2614	-1.0644	1	30	3	-9.96202	-0.0793222	11.7417	-3.90758
1:168169452:169077127	118	1	168169452	169077127	0.907675	0.00026474	0.4467	-0.79923	-0.25788	0.14827	-1.7229	-0.79569	-1.7867	-1.1257	-1.9162	-1.3307	-1.3585	-0.077911	-1.7229	-0.56593	1.2633	0.8685	-0.24308	0.65509	0.42416	0.7965	0.88213	0.084901	0.42621	0.073981	0.26031	0.055336	0.1833	0.17431	0.9379	0.084901	0.57144	0.20647	0.38512	0.80794	23.2626	-2.85586	5	0	0	-15.7509	3.03949	19.0399	-8.11402
1:169078572:169521853	119	1	169078572	169521853	0.443281	0.00015138	0.22328	-0.64756	-1.7522	-1.2922	-0.62169	-1.3538	-1.2412	-0.90376	-1.2913	-0.69022	-1.0455	-1.8421	-0.62169	0.5711	1.9414	-0.62613	0.40584	0.82332	0.51727	0.079738	0.19629	0.53414	0.17581	0.21453	0.36612	0.1966	0.49005	0.29578	0.065466	0.53414	0.56793	0.052206	0.53123	0.68486	22.0162	-8.80974	5	1	1	-24.5293	-1.53545	22.0632	-10.6855
1:169522554:170372503	120	1	169522554	170372503	0.849949	2.4288e-05	0.28801	0.31779	-0.38209	0.055649	-1.0465	-0.54692	0.45246	0.32627	0.53994	0.39054	0.23209	0.19824	-1.0465	0.17023	0.98934	-0.22188	0.27018	0.77334	0.75065	0.7024	0.95562	0.29534	0.58443	0.65094	0.74422	0.58924	0.69614	0.81647	0.84286	0.29534	0.86483	0.3225	0.8244	0.78702	-10.4956	6.841	1	103	9	15.2259	2.31643	-10.8372	7.0751
1:170375663:170914261	121	1	170375663	170914261	0.538598	5.6517e-05	-0.10262	-0.76442	-0.83182	-1.0692	-0.78395	-0.24855	-0.62427	0.17552	0.3816	0.29535	-0.39236	-0.6464	-0.78395	0.44433	-0.11265	0.084643	-0.71978	0.91826	0.44462	0.40551	0.28497	0.43307	0.80371	0.53245	0.86067	0.70276	0.76772	0.69479	0.51802	0.43307	0.6568	0.9103	0.93254	0.47166	-3.1946	13.0351	1	76	7	6.04648	11.1416	-3.31062	12.3141
1:170915133:172647523	122	1	170915133	172647523	1.73239	0.0003727	-0.51754	-0.90165	-1.1245	-0.64064	-1.1168	-0.56662	-0.35346	0.16271	-0.081698	-0.62798	-0.073688	0.025875	-1.1168	1.0734	3.3843	-0.19586	0.22709	0.60478	0.36724	0.26081	0.52176	0.26407	0.57097	0.72374	0.87075	0.93489	0.53002	0.94126	0.97936	0.26407	0.28308	0.0007137	0.84472	0.82035	4.33144	-18.4444	1	43	5	-3.19885	-19.4627	-1.32775	-19.7372
1:172648956:175384090	123	1	172648956	175384090	2.73513	0.00011588	0.35402	-0.81646	-0.50284	-0.30868	-0.2902	-0.14278	-0.32702	-2.1314	-1.5896	0.14687	-0.45916	0.079902	-0.2902	-0.47224	0.45572	0.60272	0.44175	0.72332	0.41424	0.61508	0.75757	0.77166	0.88646	0.74365	0.033054	0.11193	0.88323	0.64612	0.93632	0.77166	0.63676	0.64859	0.54669	0.65867	16.6379	3.32174	1	10	2	-17.2111	6.16285	18.6051	0.667135
1:175385076:176416712	124	1	175385076	176416712	1.03164	0.00026422	-0.90417	0.91808	-0.054036	0.022339	0.18242	1.4303	-0.63501	-1.3283	-1.5927	-0.34011	0.43068	0.94205	0.18242	1.7675	4.1172	0.52511	0.83954	0.36591	0.35858	0.95691	0.98218	0.85526	0.15264	0.52542	0.18409	0.11122	0.73377	0.6667	0.34617	0.85526	0.077137	3.8352e-05	0.59951	0.40117	-6.40914	-18.4491	7	65	6	2.62755	-18.7296	-5.1875	-17.9836
1:176418578:177431255	125	1	176418578	177431255	1.01268	0.00019455	0.9007	0.51957	0.60482	1.2891	1.5765	1.1934	1.3425	0.56026	1.8902	1.7238	1.4448	-1.7627	1.5765	0.54952	2.2871	0.27767	0.31767	0.36775	0.60336	0.5453	0.19736	0.1149	0.2327	0.17945	0.5753	0.058734	0.084752	0.14852	0.077949	0.1149	0.58265	0.02219	0.78126	0.75074	-21.5664	-3.87154	2	113	10	20.9181	-8.45273	-23.6439	2.29687
1:177432237:178940717	126	1	177432237	178940717	1.50848	0.00017187	-0.37393	-0.1416	-0.3075	0.39985	-1.3896	-0.026586	-0.25549	-0.85946	-0.53813	0.37232	-0.21496	-0.29413	-1.3896	0.89686	2.0505	0.42548	0.66918	0.70845	0.8874	0.75847	0.68927	0.16465	0.97879	0.79834	0.39008	0.59049	0.70965	0.8298	0.76866	0.16465	0.36979	0.040311	0.67049	0.50338	7.61039	-18.6786	1	32	3	-9.72806	-18.8326	2.95545	-16.9033
1:178943012:179676274	127	1	178943012	179676274	0.733262	0.00017965	-0.049787	-0.30251	-0.96192	-0.19573	-1.8806	-0.023611	-0.010536	-0.58296	0.10064	0.39728	-0.27229	-0.68973	-1.8806	0.1561	-2.07	-0.62651	-0.30747	0.96029	0.76226	0.33609	0.84482	0.060025	0.98116	0.99159	0.55992	0.91984	0.69116	0.7854	0.49037	0.060025	0.87595	0.038457	0.53098	0.75849	9.43572	14.1194	1	33	4	-9.33412	15.8206	6.17167	14.2088
1:179678188:180567596	128	1	179678188	180567596	0.889408	0.00021975	-0.26285	0.36665	0.42312	0.2228	-1.064	0.27792	-0.53228	-0.1852	-0.41862	0.025181	-0.17223	0.60228	-1.064	0.91696	1.07	0.0836	-0.48833	0.79266	0.71388	0.6722	0.82369	0.28734	0.78107	0.59453	0.85307	0.67549	0.97991	0.86325	0.54699	0.28734	0.35916	0.28463	0.93337	0.62532	-2.35112	3.31562	1	0	0	-3.65134	-11.6592	6.81352	-11.9787
1:180568720:181311800	129	1	180568720	181311800	0.74308	0.00018734	-0.57906	0.016675	-0.33241	-0.4296	-1.9638	0.13408	0.26928	0.57999	0.14223	0.60393	-0.22043	-0.067876	-1.9638	0.95022	0.42465	-0.46934	-0.47368	0.56255	0.9867	0.73958	0.66749	0.049558	0.89334	0.78771	0.56192	0.8869	0.54589	0.82554	0.94588	0.049558	0.342	0.67109	0.63883	0.63573	-8.69695	9.57745	3	0	0	18.5276	0.466623	2.07774	-11.186
1:181313404:182293001	130	1	181313404	182293001	0.979597	0.00010947	-0.31736	-0.14092	0.2256	-0.58137	0.098396	0.64795	0.11336	-0.17741	-0.086038	-0.34273	0.5011	-0.88351	0.098396	1.7098	1.8106	0.1756	-0.41529	0.75097	0.88793	0.82151	0.56099	0.92162	0.51702	0.90974	0.85919	0.93144	0.7318	0.6163	0.37696	0.92162	0.087301	0.070199	0.86061	0.67793	-13.969	-9.76793	1	84	8	9.55385	-11.9549	-10.5036	-11.7236
1:182294372:183796074	131	1	182294372	183796074	1.5017	0.00030273	-0.055974	-0.67734	-0.27783	-0.060043	-0.89481	-0.48336	-0.74502	-1.2724	-0.3239	0.16789	-0.89415	0.5748	-0.89481	0.73142	1.6095	-0.54272	-0.12188	0.95536	0.49819	0.78114	0.95212	0.37089	0.62884	0.45626	0.20324	0.74601	0.86667	0.37124	0.56543	0.37089	0.46452	0.10751	0.58732	0.90299	15.8826	-11.9557	1	9	1	-19.0066	-6.89915	17.3915	-11.2694
1:183796618:185511423	132	1	183796618	185511423	1.71481	0.00010577	0.061476	0.42128	0.33041	0.41126	-0.0027299	-0.16619	-0.8471	-1.2317	-0.98346	-1.1339	-0.24104	0.0533	-0.0027299	-0.26735	1.2157	0.28232	0.52375	0.95098	0.67355	0.74109	0.68088	0.99782	0.868	0.39694	0.21805	0.32538	0.25685	0.80953	0.95749	0.99782	0.7892	0.22412	0.7777	0.60045	14.2862	-4.98419	1	21	2	-11.7868	-2.47033	12.6561	-6.48334
1:185512838:187847742	133	1	185512838	187847742	2.3349	-4.5301e-06	-0.15891	-0.024544	-0.35373	-0.74676	-0.89836	-0.64982	0.23637	-0.30169	-0.22291	0.18588	-0.49273	-0.28028	-0.89836	-0.25037	0.94005	-0.070422	0.3635	0.87374	0.98042	0.72354	0.45521	0.36899	0.51581	0.81315	0.76289	0.82361	0.85254	0.6222	0.77926	0.36899	0.8023	0.34719	0.94386	0.71623	4.72267	9.58755	1	39	4	-5.40182	11.661	7.132	7.0835
1:187848898:189756187	134	1	187848898	189756187	1.90729	0.0001453	-0.2978	0.31756	-0.17424	-0.4951	-0.027638	-1.0175	-0.90887	-1.3567	-1.188	-0.0096432	-1.1896	-0.20154	-0.027638	1.7724	0.58922	0.29292	0.47857	0.76586	0.75082	0.86168	0.62053	0.97795	0.30891	0.36342	0.17489	0.23483	0.99231	0.2342	0.84027	0.97795	0.07633	0.55571	0.76958	0.63225	14.9754	-3.02188	1	16	2	-12.8078	-0.431604	14.0072	-4.77142
1:189758772:190107648	135	1	189758772	190107648	0.348876	0.00011264	-0.94003	0.40156	-0.2436	0.60277	-1.6682	-0.75991	-0.80596	-0.074495	-0.6808	0.018693	-0.92137	-0.17373	-1.6682	-0.23952	-1.8224	-0.63696	0.090291	0.3472	0.688	0.80754	0.54666	0.095279	0.44731	0.42027	0.94062	0.496	0.98509	0.35686	0.86208	0.095279	0.8107	0.068399	0.52415	0.92806	7.15978	14.1768	1	41	4	-6.51375	15.9531	6.03307	14.4369
1:190107883:191432168	136	1	190107883	191432168	1.32429	0.00018274	-0.36687	-0.028647	-0.11143	-1.1944	2.0028	-0.69684	-0.92376	0.60819	0.64357	0.43015	-0.25637	1.0915	2.0028	0.46024	-0.40959	-0.42699	1.8168	0.71372	0.97715	0.91127	0.23231	0.0452	0.4859	0.35561	0.54306	0.51985	0.66709	0.79767	0.27504	0.0452	0.64534	0.68211	0.66938	0.069245	-7.21731	19.7314	1	0	0	11.6512	17.4515	-5.24585	19.8231
1:191433917:192444256	137	1	191433917	192444256	1.01034	0.00019259	-1.0654	-0.77549	-0.31228	-0.35701	-0.61265	0.52634	0.11815	-0.4888	0.424	1.1741	-0.018902	-0.5566	-0.61265	0.35848	-0.67847	0.74353	0.54179	0.28668	0.43805	0.75483	0.72108	0.54011	0.59865	0.90595	0.62498	0.67156	0.24036	0.98492	0.5778	0.54011	0.71998	0.49747	0.45716	0.58796	3.33583	16.0649	1	52	4	0.398889	15.8414	2.5169	16.9944
1:192452631:193504005	138	1	192452631	193504005	1.05137	7.8829e-05	0.036162	0.10442	-0.2764	0.16464	-1.1057	0.52191	-1.2777	-1.4373	-1.578	-0.53738	-0.26341	-0.32417	-1.1057	-1.2517	0.4214	0.036077	0.30218	0.97115	0.91684	0.78224	0.86922	0.26887	0.60173	0.20137	0.15063	0.11457	0.59101	0.79224	0.74581	0.26887	0.21069	0.67346	0.97122	0.76251	22.5671	-0.894168	5	0	0	-11.9012	-2.72252	18.9973	-8.11641
1:193505535:194000243	139	1	193505535	194000243	0.494708	0.0002701	-0.29305	-0.23845	-0.3653	-0.0099136	1.3778	0.0081557	-0.41895	-0.55203	-0.062216	0.32694	0.080537	0.62342	1.3778	-1.8948	1.6373	0.72242	1.1039	0.76949	0.81153	0.71489	0.99209	0.16826	0.99349	0.67525	0.58093	0.95039	0.74371	0.93581	0.53301	0.16826	0.058122	0.10156	0.47004	0.26964	-7.64158	-5.09247	1	64	6	3.39799	-7.02412	-4.48764	-3.90905
1:194000953:194733444	140	1	194000953	194733444	0.732491	9.0195e-05	0.46748	-0.11589	-0.29507	0.51817	-1.7464	-0.54804	-0.077896	0.64115	0.14545	0.34797	-0.86677	-1.4959	-1.7464	-0.097414	1.8724	1.0635	-0.57429	0.64016	0.90774	0.76794	0.60434	0.080747	0.58367	0.93791	0.52143	0.88435	0.72786	0.38607	0.13468	0.080747	0.9224	0.061147	0.28754	0.56577	10.2928	-18.1735	1	0	0	-17.2032	-13.0994	-18.3394	3.67788
1:194734415:195155161	141	1	194734415	195155161	0.420746	8.2348e-05	0.045142	0.12733	0.63383	0.34382	-1.2933	-0.11612	0.054725	0.64202	0.76686	0.35594	0.4236	-0.43899	-1.2933	-0.36991	2.1574	-0.17263	-0.79785	0.96399	0.89868	0.52619	0.73098	0.19592	0.90755	0.95636	0.52086	0.44317	0.72188	0.67186	0.66067	0.19592	0.71145	0.030974	0.86294	0.42495	-10.5141	6.96426	1	103	9	15.5136	2.45519	-11.0434	7.08431
1:195155293:195995510	142	1	195155293	195995510	0.840217	6.376e-05	-0.068536	0.61384	1.8364	1.3478	-0.27267	1.5587	-0.60006	0.64782	0.60829	0.026526	0.9843	0.12393	-0.27267	0.99081	1.1494	0.406	-0.14719	0.94536	0.53932	0.066305	0.17772	0.78511	0.11907	0.54847	0.5171	0.54299	0.97884	0.32497	0.90137	0.78511	0.32178	0.25038	0.68474	0.88298	-21.2696	-3.90514	2	113	10	20.8409	-8.34302	-23.5602	2.42794
1:195995948:197309603	143	1	195995948	197309603	1.31366	0.00012012	0.10848	-0.044803	-0.77852	-0.40441	-1.0644	-0.80094	0.099017	0.094646	-0.0030331	0.23882	-0.11336	-0.79475	-1.0644	1.0416	1.4525	0.1057	0.19224	0.91362	0.96426	0.43626	0.68591	0.28713	0.42316	0.92112	0.9246	0.99758	0.81125	0.90974	0.42676	0.28713	0.29762	0.14635	0.91582	0.84756	3.46429	-13.3503	1	0	0	-6.89816	-15.0075	-13.5373	-14.6402
1:197310096:198540028	144	1	197310096	198540028	1.22993	0.00028222	-0.21201	0.72639	-0.39331	-0.67638	-1.0793	0.26033	-2.2685	-0.93089	-0.038464	0.58958	0.9543	-0.23459	-1.0793	-0.92688	0.31279	0.23763	0.94432	0.8321	0.4676	0.69409	0.4988	0.28046	0.79461	0.023298	0.35191	0.96932	0.55547	0.33993	0.81452	0.28046	0.35399	0.75444	0.81217	0.345	-6.98896	3.68075	1	0	0	11.9325	5.64186	5.05599	9.88465
1:198540418:199578700	145	1	198540418	199578700	1.03828	0.00020941	-0.19676	0.31614	-0.34241	0.17903	-0.3029	-0.54118	-0.081899	0.47564	1.2704	0.74397	0.17003	0.081423	-0.3029	0.90289	3.0996	1.2564	-0.48684	0.84401	0.7519	0.73204	0.85791	0.76196	0.58839	0.93473	0.63433	0.20395	0.45689	0.86499	0.93511	0.76196	0.36658	0.0019376	0.20899	0.62637	-19.5861	-13.5808	2	108	10	18.9161	-13.9982	-19.1995	-7.93628
1:199580285:201070422	146	1	199580285	201070422	1.49014	2.7327e-07	0.19352	0.15687	0.19677	0.47914	0.23626	0.23327	-0.1937	0.38019	0.47532	0.74791	-0.14057	-0.098727	0.23626	-0.27469	-0.031077	0.19971	0.20558	0.84655	0.87535	0.84401	0.63184	0.81323	0.81555	0.84641	0.70381	0.63456	0.45452	0.88821	0.92136	0.81323	0.78355	0.97521	0.8417	0.83712	-10.7285	18.9263	1	104	9	16.338	15.4819	-10.8795	19.2682
1:201070740:201365889	147	1	201070740	201365889	0.295149	6.8317e-05	-0.40805	-0.06873	-0.90241	0.14573	-0.17614	0.32123	-0.091295	0.84348	0.071114	-0.075279	0.52719	-0.30074	-0.17614	1.0381	1.8543	0.21315	0.036613	0.68324	0.9452	0.36684	0.88414	0.86018	0.74803	0.92726	0.39896	0.94331	0.93999	0.59806	0.76361	0.86018	0.29924	0.063697	0.83121	0.97079	-10.0103	-13.1174	1	0	0	7.37167	-15.1829	-7.51747	-9.6875
1:201366509:202820077	148	1	201366509	202820077	1.45357	0.00011819	-0.5815	-0.25431	0.13137	-0.37979	-0.39944	0.21825	-0.37932	-0.5229	0.0047162	0.17752	-0.62144	-0.33814	-0.39944	1.483	2.1627	0.030915	0.069133	0.5609	0.79925	0.89549	0.7041	0.68957	0.82724	0.70445	0.60104	0.99624	0.8591	0.53431	0.73526	0.68957	0.13808	0.030561	0.97534	0.94488	-1.8005	-17.4202	1	59	6	-1.07743	-15.1444	-4.27067	-15.1469
1:202820815:203979519	149	1	202820815	203979519	1.1587	0.00017047	-0.034441	-0.58021	-0.666	-0.48654	-0.42731	-0.37263	-1.0919	-0.52626	-0.82586	-0.84077	-0.015452	-0.733	-0.42731	-0.34515	0.85937	-0.19976	-0.37573	0.97253	0.56177	0.50541	0.62658	0.66916	0.70942	0.27489	0.59871	0.40888	0.40048	0.98767	0.46356	0.66916	0.72998	0.39014	0.84167	0.70712	6.40201	-7.53131	1	0	0	-4.22684	-2.18088	12.6199	-11.0963
1:203980019:205458538	150	1	203980019	205458538	1.47852	0.00031759	0.02125	0.036388	-0.23482	-0.055202	-0.82973	-0.14384	-0.27348	-1.4404	-0.8915	-0.53524	-0.63304	0.81482	-0.82973	0.95337	2.4536	0.50699	-0.28892	0.98305	0.97097	0.81435	0.95598	0.40669	0.88562	0.78449	0.14977	0.37266	0.59248	0.5267	0.41517	0.40669	0.3404	0.014142	0.61216	0.77264	13.1426	-16.9893	1	23	3	-13.3912	-11.8129	10.5064	-17.0494
1:205459511:206705609	151	1	205459511	206705609	1.2461	9.6506e-05	-0.54702	0.55798	0.12447	-0.84195	0.9901	-0.19533	-1.3457	-0.45387	-0.099858	0.42551	0.093727	-0.47115	0.9901	0.75802	1.6	-0.033435	1.3525	0.58436	0.57686	0.90094	0.39982	0.32213	0.84513	0.17841	0.64992	0.92046	0.67046	0.92533	0.63753	0.32213	0.44844	0.1096	0.97333	0.1762	-11.061	-9.83284	1	0	0	5.76242	-7.91772	-14.7054	-8.22111
1:206706419:208158787	152	1	206706419	208158787	1.45237	0.00018494	-0.43438	-1.5375	-1.0321	-0.24157	0.031224	0.51476	-0.91818	0.38749	0.51387	0.77871	1.5195	0.094332	0.031224	1.0099	1.7488	0.63831	0.94069	0.66401	0.12417	0.30202	0.80911	0.97509	0.60672	0.35852	0.69839	0.60734	0.43615	0.12864	0.92485	0.97509	0.31254	0.080318	0.52327	0.34687	-19.8054	4.27109	1	0	0	15.3676	10.2015	-16.9166	-7.67262
1:208160220:210738604	153	1	208160220	210738604	2.57838	0.00016172	-0.15924	-0.20569	-0.49196	-0.27819	-1.4421	-0.66419	-0.83422	-1.0146	-0.53928	-0.33149	0.20018	-0.39101	-1.4421	1.3093	1.6479	0.10571	0.42708	0.87348	0.83703	0.62275	0.78087	0.14928	0.50657	0.40416	0.31031	0.58969	0.74028	0.84134	0.69579	0.14928	0.19044	0.09938	0.91582	0.66932	7.56942	-18.6474	1	32	3	-9.8364	-18.8116	3.00662	-16.9379
1:210741816:211763053	154	1	210741816	211763053	1.02124	8.3224e-05	-0.18908	-0.073329	-0.17452	0.0044946	-1.0703	-0.046598	-0.075465	-0.47147	0.081565	0.62241	-0.4718	-0.04456	-1.0703	1.339	0.8909	0.46455	0.1986	0.85003	0.94154	0.86146	0.99641	0.28446	0.96283	0.93985	0.6373	0.93499	0.53367	0.63707	0.96446	0.28446	0.18058	0.37298	0.64225	0.84258	-11.1804	-2.6244	2	102	8	15.0445	-8.30271	-9.90052	1.5221
1:211763754:213578006	155	1	211763754	213578006	1.81425	0.0001092	-0.45249	0.16217	-0.20896	-0.38964	-0.47175	-0.7023	-0.1962	-0.71978	-0.53862	0.18256	-0.2066	-0.31175	-0.47175	1.4036	0.71619	0.19613	0.00054816	0.65092	0.87117	0.83448	0.69681	0.6371	0.48249	0.84445	0.47166	0.59015	0.85515	0.83633	0.75523	0.6371	0.16043	0.47387	0.8445	0.99956	3.49945	-13.2731	1	0	0	-6.81015	-14.936	2.11133	-11.3778
1:213578592:215128675	156	1	213578592	215128675	1.55008	0.00013064	-0.24959	-0.041015	-0.043857	0.20472	-0.72732	-0.3522	-0.49691	-1.0666	-1.3111	-0.72179	-0.64131	0.15417	-0.72732	1.2635	0.10767	0.16607	-0.024401	0.8029	0.96728	0.96502	0.83779	0.46703	0.72469	0.61925	0.28614	0.18983	0.47043	0.52132	0.87748	0.46703	0.20639	0.91426	0.8681	0.98053	16.0217	5.46668	1	14	2	-13.4505	7.79124	16.4097	2.51735
1:215129087:216672805	157	1	215129087	216672805	1.54372	0.00014716	0.24636	-0.84945	-0.76224	-0.24561	-0.53246	0.20484	-0.40711	0.69574	1.7502	1.5712	0.99162	0.42192	-0.53246	0.13065	0.007875	-0.18922	-0.37126	0.80541	0.39563	0.44592	0.80598	0.59441	0.83769	0.68392	0.48659	0.080088	0.11615	0.32138	0.67308	0.59441	0.89605	0.99372	0.84992	0.71044	-19.3927	7.53528	1	115	9	21.7339	5.87614	-14.9057	13.3257
1:216673326:217575665	158	1	216673326	217575665	0.902339	0.0001826	0.75563	-0.32716	0.54591	-0.54789	-0.70296	0.094888	0.0060857	-0.21344	0.12169	0.31595	0.73542	0.2047	-0.70296	-0.22092	-0.26887	0.84547	-0.62228	0.44987	0.74355	0.58513	0.58377	0.48208	0.9244	0.99514	0.83098	0.90315	0.75204	0.46208	0.83781	0.48208	0.82516	0.78803	0.39785	0.53376	5.00123	14.8563	1	52	4	-1.69749	16.0297	3.72634	15.3462
1:217577346:218860068	159	1	217577346	218860068	1.28272	0.00012342	0.24704	-0.41729	-0.93425	-0.64455	-0.82968	0.1509	-0.71462	-0.23513	-0.48595	-0.97717	0.039366	-0.16108	-0.82968	1.0725	-0.32935	0.54141	0.017505	0.80488	0.67647	0.35017	0.51922	0.40672	0.88006	0.47484	0.81411	0.62701	0.32849	0.9686	0.87203	0.40672	0.2835	0.74189	0.58823	0.98603	14.8134	-9.15652	1	0	0	-1.29037	16.7599	22.1129	-4.99389
1:218860456:220068681	160	1	218860456	220068681	1.20822	1.3053e-05	0.0097849	-0.070603	-0.28002	-0.036241	0.21134	0.11626	-0.46935	0.28589	0.27005	0.33583	0.21718	-0.60349	0.21134	-0.38317	1.5679	-0.13917	0.23178	0.99219	0.94371	0.77946	0.97109	0.83262	0.90745	0.63882	0.77496	0.78712	0.737	0.82807	0.54618	0.83262	0.70159	0.11689	0.88932	0.81671	-18.7855	0.722287	1	104	9	20.6734	10.9079	-17.6457	14.6371
1:220069681:221856899	161	1	220069681	221856899	1.78722	0.00015385	0.40681	-0.27528	-0.27808	0.09497	0.36558	0.0072361	0.23207	-1.0164	-0.58896	-0.26062	-0.6881	-1.051	0.36558	1.6697	1.1623	0.15334	0.74721	0.68415	0.7831	0.78095	0.92434	0.71468	0.99423	0.81648	0.30942	0.55589	0.79439	0.49139	0.29324	0.71468	0.094985	0.24511	0.87813	0.45494	6.77342	-7.10537	1	0	0	-7.1305	-2.578	5.69532	-5.76846
1:221857359:223630391	162	1	221857359	223630391	1.77303	0.00018525	0.51922	NA	NA	NA	0.3323	0.2882	-0.38316	-0.62165	-0.35373	-0.23474	0.66278	0.49354	0.3323	0.94015	2.4143	0.62987	0.076626	0.60361	NA	NA	NA	0.73966	0.7732	0.7016	0.53417	0.72354	0.81441	0.50747	0.62163	0.73966	0.34714	0.015768	0.52878	0.93892	-5.29931	-15.2293	1	0	0	3.41318	-16.6033	-4.92043	-11.0848
1:223630619:224434769	163	1	223630619	224434769	0.80415	4.383e-05	0.21429	NA	NA	NA	-0.15121	0.11079	-0.53896	-0.7421	-0.33613	-0.35266	-0.03662	0.38531	-0.15121	0.80888	1.99	0.62286	-0.20348	0.83032	NA	NA	NA	0.87981	0.91178	0.58991	0.45803	0.73677	0.72434	0.97079	0.70001	0.87981	0.41859	0.046595	0.53337	0.83876	-5.44951	-14.9546	1	0	0	0.356388	-12.0079	-3.25571	-13.6683
1:224435934:226143348	164	1	224435934	226143348	1.70741	4.9954e-05	-0.38119	0.89886	0.75074	0.48803	-0.060528	0.52376	-0.84325	0.062838	0.32951	0.75458	-0.059993	-0.021606	-0.060528	0.60289	1.8021	-0.094758	0.87769	0.70307	0.36873	0.45281	0.62553	0.95174	0.60045	0.39909	0.9499	0.74177	0.4505	0.95216	0.98276	0.95174	0.54658	0.071537	0.92451	0.38011	-17.7567	-7.55323	2	110	10	19.4905	-6.50866	-22.3478	3.63293
1:226146348:226808294	165	1	226146348	226808294	0.661946	0.00025982	-0.1354	-0.12446	-0.18585	-1.3745	1.2864	0.39284	-0.2566	-0.66296	0.58354	0.82582	0.25857	0.010021	1.2864	1.0077	1.2187	-0.24022	0.65175	0.8923	0.90095	0.85256	0.16928	0.1983	0.69444	0.79749	0.50736	0.55953	0.4089	0.79597	0.992	0.1983	0.31359	0.22297	0.81016	0.51456	-12.2782	-7.72366	1	0	0	3.60443	-7.238	-12.0433	-8.50408
1:226808697:228100891	166	1	226808697	228100891	1.29219	0.00019136	-0.237	0.16861	0.1874	0.21797	-0.5565	1.3863	0.17676	0.48628	1.3263	1.8349	1.5351	-0.069683	-0.5565	0.98594	1.2897	-0.21187	-0.18812	0.81266	0.8661	0.85135	0.82745	0.57787	0.16564	0.8597	0.62677	0.18475	0.066517	0.12475	0.94445	0.57787	0.32416	0.19716	0.83221	0.85078	-20.7098	-9.86808	2	106	10	17.5368	-8.14642	-20.8395	-1.65625
1:228101119:229075210	167	1	228101119	229075210	0.974091	6.01e-05	-0.39583	0.58228	-0.48029	-0.1357	-0.46431	0.47736	0.076316	-0.94022	-0.47433	0.47077	-0.30702	-0.32872	-0.46431	0.72189	0.61467	0.49471	-0.61111	0.69223	0.56038	0.63102	0.89206	0.64242	0.6331	0.93917	0.3471	0.63526	0.63781	0.75883	0.74237	0.64242	0.47036	0.53877	0.62081	0.54113	-2.39753	3.14162	1	0	0	5.95496	2.15275	-4.2721	3.05198
1:229076157:230477970	168	1	229076157	230477970	1.40181	0.00015632	0.33422	0.36611	-0.15127	-0.26827	-0.65079	-0.22702	-0.40789	0.20599	0.60601	1.0359	0.0071491	-0.78006	-0.65079	0.19422	1.8641	0.70344	-0.85282	0.73821	0.71428	0.87976	0.78849	0.51518	0.82041	0.68335	0.8368	0.54451	0.30026	0.9943	0.43535	0.51518	0.846	0.062311	0.48178	0.39376	-5.85078	0.143748	1	85	8	10.2403	-3.73024	-12.3138	0.407153
1:230479324:231318678	169	1	230479324	231318678	0.839354	0.00020582	0.16719	0.2058	0.52421	-0.029927	-0.78378	0.34779	0.34185	-0.64169	0.25422	0.8085	-0.18324	-0.72524	-0.78378	1.3949	-0.44409	0.02068	-1.0081	0.86722	0.83695	0.60014	0.97613	0.43317	0.728	0.73246	0.52107	0.79932	0.4188	0.85461	0.46831	0.43317	0.16305	0.65698	0.9835	0.31342	-12.6941	12.2835	1	0	0	3.66317	13.1655	0.524385	14.2271
1:231321215:232382234	170	1	231321215	232382234	1.06102	0.00012282	-0.1731	0.40307	0.017581	-0.0325	-0.58468	-0.94865	-0.86119	-0.49132	-0.17968	0.049015	-0.73344	-1.3465	-0.58468	0.73575	-0.37845	0.45574	-0.059527	0.86257	0.68689	0.98597	0.97407	0.55876	0.3428	0.38913	0.6232	0.8574	0.96091	0.46329	0.17816	0.55876	0.46188	0.7051	0.64858	0.95253	5.55927	6.92003	1	46	4	-1.26772	8.23517	4.48044	6.06069
1:232384356:232949914	171	1	232384356	232949914	0.565558	0.0001034	-0.52338	0.16263	0.41669	-0.33049	0.75298	-0.47341	-0.29436	-0.2311	0.58265	1.3328	-0.41104	-0.017517	0.75298	-0.214	0.24259	-0.82457	0.62468	0.60071	0.87081	0.6769	0.74103	0.45146	0.63592	0.76848	0.81724	0.56013	0.18259	0.68105	0.98602	0.45146	0.83054	0.80833	0.40962	0.53218	-7.19982	19.7213	1	0	0	11.672	17.3379	-5.18061	19.8133
1:232950888:233750725	172	1	232950888	233750725	0.799837	6.0666e-05	0.23487	-0.4825	-0.84141	-0.56402	-0.89515	-0.79281	0.079532	-1.0484	-0.82679	-0.62944	-0.055461	0.79917	-0.89515	1.3206	0.64846	0.73385	-0.081694	0.81431	0.62945	0.40012	0.57274	0.37071	0.42789	0.93661	0.29445	0.40836	0.52906	0.95577	0.42419	0.37071	0.18664	0.51668	0.46304	0.93489	14.0591	-12.3671	1	0	0	-20.5249	-4.47131	14.8749	-13.1622
1:233753991:234206593	173	1	233753991	234206593	0.452602	0.00014977	-0.73672	0.080444	0.75473	-0.38796	0.99384	1.4375	0.80049	-0.10079	0.2388	0.30036	1.1805	0.84281	0.99384	-0.20179	-0.26303	-0.21429	-0.26289	0.46129	0.93588	0.45041	0.69805	0.3203	0.15058	0.42343	0.91972	0.81126	0.7639	0.2378	0.39934	0.3203	0.84008	0.79253	0.83032	0.79263	-12.6316	18.3546	1	104	9	17.6132	13.883	-11.6985	19.9429
1:234209087:235772624	174	1	234209087	235772624	1.56354	0.00011515	-0.20171	-0.56322	-0.66229	-0.49113	-1.0191	0.55762	-0.57501	0.66182	1.1666	1.3789	0.78738	-0.36395	-1.0191	0.56536	1.2863	-0.12608	0.21931	0.84014	0.57328	0.50778	0.62333	0.30817	0.57711	0.56529	0.50809	0.24336	0.16794	0.43106	0.7159	0.30817	0.57183	0.19835	0.89967	0.8264	-18.0953	8.87955	1	111	9	21.2259	2.57956	-15.2813	10.3741
1:235773790:236536723	175	1	235773790	236536723	0.762933	3.3575e-05	-0.20898	0.17185	0.23481	0.26455	-0.54101	0.51303	0.14081	-0.13177	-0.34243	0.12128	0.45748	0.25107	-0.54101	0.37127	0.083718	0.3363	-0.83723	0.83447	0.86356	0.81435	0.79135	0.5885	0.60793	0.88802	0.89516	0.73202	0.90347	0.64733	0.80176	0.5885	0.71043	0.93328	0.73664	0.40246	-2.26787	8.57813	1	71	7	4.74761	6.28253	-3.6152	5.43867
1:236537770:237493854	176	1	236537770	237493854	0.956084	0.00021079	-0.19379	-0.25183	-0.31928	-0.2278	-1.5037	-1.4281	-1.1957	-1.124	-0.72657	0.38683	-0.45139	-1.1118	-1.5037	0.24344	1.5526	0.16743	0.014186	0.84634	0.80117	0.74951	0.8198	0.13267	0.15327	0.23181	0.26101	0.46749	0.69888	0.65171	0.26621	0.13267	0.80766	0.12053	0.86703	0.98868	17.913	-8.96969	8	7	1	-17.2219	-12.935	14.6121	-16.745
1:237495080:239297872	177	1	237495080	239297872	1.80279	0.00012716	-0.41811	0.55766	-0.32617	-1.2395	-0.63227	0.006621	-0.78691	-0.18245	-0.011111	0.50185	0.055305	-0.50687	-0.63227	0.14033	2.6693	-0.037852	0.28046	0.67587	0.57708	0.7443	0.21518	0.52721	0.99472	0.43134	0.85523	0.99113	0.61577	0.9559	0.61225	0.52721	0.8884	0.0076007	0.96981	0.77913	1.58577	-19.9278	1	0	0	-3.36582	-19.5802	-2.13562	-18.366
1:239299272:240562764	178	1	239299272	240562764	1.26349	4.203e-05	0.29887	0.48073	0.38273	-0.96983	0.31394	0.07447	0.56084	-0.016553	0.21047	-0.32869	0.57049	-0.42174	0.31394	-0.35623	0.36726	0.064757	0.29522	0.76504	0.63071	0.70192	0.33213	0.75357	0.94064	0.57491	0.98679	0.8333	0.74239	0.56834	0.67322	0.75357	0.72167	0.71343	0.94837	0.76783	-15.6788	-4.06149	2	0	0	18.0201	11.4688	-10.195	13.0297
1:240563367:241178287	179	1	240563367	241178287	0.61492	7.0122e-05	0.35711	0.040867	-0.62102	-0.2044	-0.89473	-0.72443	-0.58511	0.37705	0.78351	1.2079	-0.20644	-0.1157	-0.89473	1.7365	0.50404	0.15957	0.93386	0.72101	0.9674	0.53459	0.83804	0.37093	0.4688	0.55848	0.70614	0.43333	0.22707	0.83645	0.90789	0.37093	0.082473	0.61423	0.87322	0.35038	-16.4355	13.0193	9	0	0	14.0365	-12.395	-14.4628	2.0722
1:241178944:241766551	180	1	241178944	241766551	0.587607	0.00019631	-0.20241	0.88099	0.42425	-0.29374	0.45848	-0.37178	-0.51967	-0.14516	-0.1184	0.59236	-0.72653	-0.52992	0.45848	2.6738	0.74389	0.83042	-0.7589	0.83959	0.37832	0.67138	0.76896	0.64661	0.71005	0.6033	0.88459	0.90575	0.55361	0.46751	0.59617	0.64661	0.0075008	0.45695	0.4063	0.44791	-4.37172	-8.49699	1	0	0	-1.85462	-12.6542	-4.04816	-6.67439
1:241768617:242697031	181	1	241768617	242697031	0.928414	1.0952e-05	-0.30928	-0.44196	-0.45759	-0.21076	-0.57974	0.30397	0.45323	0.16557	-0.027872	-0.086737	-0.050435	-0.33457	-0.57974	0.50575	-0.31344	0.99118	0.17325	0.75711	0.65852	0.64725	0.83307	0.56209	0.76115	0.65039	0.8685	0.97776	0.93088	0.95978	0.73795	0.56209	0.61303	0.75395	0.3216	0.86245	3.34619	16.1316	1	52	4	0.335118	15.9462	2.58131	16.9886
1:242700803:244105053	182	1	242700803	244105053	1.40425	0.00017921	-0.071047	-0.56575	-1.3578	-0.32738	0.15036	0.18219	-0.62811	-2.221	-1.4075	0.27171	0.36323	0.2034	0.15036	1.1745	3.2095	0.068916	0.2885	0.94336	0.57156	0.17452	0.74338	0.88048	0.85543	0.52993	0.026351	0.15929	0.78585	0.71643	0.83883	0.88048	0.24019	0.0013297	0.94506	0.77296	3.83586	-21.6273	1	5	1	-21.3103	-12.8643	4.60045	-22.2771
1:244106113:244927751	183	1	244106113	244927751	0.821638	0.00012694	0.22015	0.16093	0.069751	-0.61109	0.097592	1.2703	1.1678	0.38146	0.74061	1.5383	1.005	-0.39833	0.097592	1.5746	1.2794	-0.033695	0.42136	0.82575	0.87215	0.94439	0.54114	0.92226	0.20397	0.24289	0.70286	0.45893	0.12398	0.31488	0.69039	0.92226	0.11535	0.20075	0.97312	0.67349	-20.7131	-9.8812	2	106	10	17.4577	-8.15672	-20.72	-1.79168
1:244929262:246606531	184	1	244929262	246606531	1.67727	0.0001043	-0.25791	0.060894	0.29916	-0.082765	-0.012131	0.11874	-0.95303	-1.232	-1.021	-0.32477	0.13328	-0.15934	-0.012131	0.34796	-0.42014	0.47176	-0.17921	0.79647	0.95144	0.76482	0.93404	0.99032	0.90548	0.34057	0.21795	0.30727	0.74536	0.89397	0.8734	0.99032	0.72787	0.67438	0.6371	0.85777	16.2837	7.43816	1	22	2	-13.4401	7.94825	14.7206	4.47744
1:246606926:246989171	185	1	246606926	246989171	0.382245	5.0824e-05	0.16663	-0.58954	-0.66218	-0.53835	-0.062079	0.55	-0.10109	-0.78406	0.099489	0.57201	0.25043	0.31105	-0.062079	-0.27007	0.8476	0.53115	0.31456	0.86766	0.5555	0.50786	0.59033	0.9505	0.58232	0.91948	0.43301	0.92075	0.56731	0.80225	0.75576	0.9505	0.7871	0.39666	0.59531	0.7531	-19.5737	4.14976	1	101	9	14.8139	10.7969	-12.2253	16.0458
1:246991094:247838628	186	1	246991094	247838628	0.847534	2.6948e-05	0.05083	0.21189	-0.031132	-0.25015	-1.0455	-0.26929	0.36516	1.0089	0.44301	-0.11423	-0.31301	0.2795	-1.0455	0.69017	1.072	0.081916	-1.1076	0.95946	0.83219	0.97516	0.80247	0.29578	0.78771	0.71499	0.31305	0.65776	0.90906	0.75427	0.77986	0.29578	0.49009	0.28373	0.93471	0.26805	-10.3043	6.92077	1	0	0	12.3249	2.12337	-7.51029	7.54017
1:247838870:248585259	187	1	247838870	248585259	0.746389	1.8979e-05	0.51688	-0.17362	-0.19944	-0.28611	-0.69958	-0.53788	-0.15923	-0.13268	0.030752	0.45052	0.0045361	0.17712	-0.69958	0.56788	1.7047	-0.42493	0.5317	0.60524	0.86216	0.84192	0.77479	0.48419	0.59066	0.87349	0.89445	0.97547	0.65233	0.99638	0.85942	0.48419	0.57012	0.088257	0.67089	0.59494	-11.7505	1.26843	1	86	8	10.4234	-5.96661	-14.3761	-2.6138
1:248586307:249240540	188	1	248586307	249240540	0.654233	3.6951e-05	0.060767	-1.2319	-0.99862	-0.54666	-0.019395	-0.46541	-0.88316	0.3796	-0.3475	0.15841	-0.22809	-0.79926	-0.019395	-1.0829	-0.96164	-0.58844	0.35227	0.95155	0.21798	0.31798	0.58461	0.98453	0.64164	0.37715	0.70424	0.72822	0.87413	0.81957	0.42414	0.98453	0.27885	0.33623	0.55624	0.72464	6.91182	11.4286	1	0	0	-5.93465	14.3518	9.18998	14.6954
2:11320:1158981	189	2	11320	1158981	1.14766	0.00019767	0.36844	-0.013412	-0.79254	0.47161	-0.91175	0.71867	0.032944	-1.4547	-0.65762	0.31853	0.70441	1.3321	-0.91175	-0.038983	2.0046	0.8098	0.49276	0.71254	0.9893	0.42805	0.6372	0.3619	0.47234	0.97372	0.14574	0.51078	0.75009	0.48118	0.18283	0.3619	0.9689	0.045002	0.41805	0.62218	10.2587	-5.26608	1	28	3	-9.52567	-4.31427	8.90998	-8.12155
2:1159982:1681720	190	2	1159982	1681720	0.521738	0.00020919	0.16192	0.029061	0.31305	-0.51894	-0.60138	0.37015	-0.26167	-0.067814	0.46596	0.41723	0.33084	-0.42815	-0.60138	-1.2183	0.42324	0.78787	0.85208	0.87137	0.97682	0.75424	0.6038	0.54759	0.71127	0.79358	0.94593	0.64125	0.67651	0.74077	0.66854	0.54759	0.22312	0.67212	0.43077	0.39417	-6.89648	3.80739	1	91	7	11.9153	5.66655	-9.40948	9.95128
2:1683187:3003071	191	2	1683187	3003071	1.31988	2.6493e-05	0.29453	0.21473	-0.69237	-0.022119	0.54317	0.18781	-0.25168	-0.28464	0.29536	0.083141	0.050052	-0.39918	0.54317	0.56977	1.2812	0.36749	0.18324	0.76835	0.82997	0.4887	0.98235	0.58701	0.85102	0.80129	0.77592	0.76772	0.93374	0.96008	0.68976	0.58701	0.56883	0.20011	0.71325	0.85461	-13.947	-9.73924	1	84	8	9.55231	-11.755	-10.4622	-11.7157
2:3003472:4148069	192	2	3003472	4148069	1.1446	7.644e-05	0.009079	0.72342	0.48281	0.48426	0.17686	-0.41803	-0.091602	-1.1988	-1.6623	-1.3829	-0.34657	-0.86065	0.17686	0.85643	0.13149	-0.037131	-0.31267	0.99276	0.46942	0.62923	0.6282	0.85962	0.67593	0.92701	0.2306	0.096448	0.16668	0.72892	0.38943	0.85962	0.39176	0.89539	0.97038	0.75453	12.3996	-2.17032	1	16	2	-14.7657	0.268529	12.2098	-1.405
2:4148784:5017172	193	2	4148784	5017172	0.868388	-2.0681e-05	-0.53018	-0.21801	-0.40759	0.068108	-0.9996	1.0583	-0.28871	1.0304	1.3442	0.70622	0.63935	-0.13902	-0.9996	0.62483	0.45053	-0.18406	-0.052257	0.59599	0.82742	0.68358	0.9457	0.3175	0.2899	0.7728	0.3028	0.1789	0.48005	0.5226	0.88943	0.3175	0.53209	0.65233	0.85397	0.95832	-18.041	8.9375	1	111	9	21.2541	2.62661	-15.3243	10.329
2:5118816:6361343	194	2	5118816	6361343	1.24253	8.9165e-05	-0.36325	0.4398	0.39038	0.33902	0.016592	0.28203	-0.075142	0.59168	0.93075	1.3181	0.075008	-0.15358	0.016592	-0.14144	0.58994	-0.057166	1.1388	0.71642	0.66008	0.69626	0.73459	0.98676	0.77792	0.9401	0.55407	0.35198	0.18747	0.94021	0.87794	0.98676	0.88752	0.55523	0.95441	0.25477	-19.4448	7.49796	1	115	9	21.9334	6.17144	-15.0051	13.4172
2:6363082:7322437	195	2	6363082	7322437	0.959355	0.00010084	0.6047	0.42722	0.94783	1.3642	0.26042	1.4531	-0.047523	0.4493	0.93412	1.1486	0.72057	-0.47375	0.26042	0.8889	0.9665	0.074947	0.13925	0.54538	0.66922	0.34322	0.17252	0.79454	0.1462	0.9621	0.65321	0.35024	0.25073	0.47118	0.63568	0.79454	0.37406	0.33379	0.94026	0.88925	-21.3901	-3.97141	2	113	10	20.801	-8.31364	-23.5965	2.36624
2:7323039:8980346	196	2	7323039	8980346	1.65731	0.00021976	0.82207	0.62882	-0.21717	0.94914	-1.1954	-1.2247	-0.99377	-0.74142	-0.32483	0.93508	-0.77934	0.18438	-1.1954	0.09446	1.6497	-0.30027	-0.26898	0.41103	0.52947	0.82808	0.34255	0.23193	0.22069	0.32034	0.45844	0.74531	0.34975	0.43578	0.85372	0.23193	0.92474	0.099006	0.76397	0.78794	-3.68115	6.56446	1	27	3	-11.8954	3.18049	16.1262	-4.69878
2:8980472:10440987	197	2	8980472	10440987	1.46052	4.8105e-05	-0.41528	-0.052546	0.048955	-0.10954	0.022938	0.04875	-0.82219	-1.3696	-1.5171	-0.93907	0.036447	-0.37401	0.022938	0.20554	1.1105	0.2896	-0.1706	0.67793	0.95809	0.96096	0.91278	0.9817	0.96112	0.41097	0.17082	0.12925	0.34769	0.97093	0.7084	0.9817	0.83715	0.26678	0.77212	0.86454	10.7233	-4.86422	1	28	3	-9.62817	-4.23368	9.6914	-7.04722
2:10442541:10879340	198	2	10442541	10879340	0.436799	0.0002556	0.09941	0.98334	-0.25093	-0.044572	-1.4275	-0.087794	0.28805	0.70631	1.0486	1.3377	-0.57668	0.24435	-1.4275	-0.8052	-0.47947	0.066776	1.0053	0.92081	0.32544	0.80187	0.96445	0.15343	0.93004	0.77331	0.48	0.29436	0.181	0.56416	0.80696	0.15343	0.42071	0.6316	0.94676	0.31473	-9.972	12.6313	3	0	0	18.3008	3.43092	5.32454	12.2437
2:10881867:11652586	199	2	10881867	11652586	0.770719	0.00019942	0.27328	-0.22119	-0.47117	0.06268	-1.0097	-0.077956	-0.38141	-0.66424	0.7134	1.173	-0.25634	-0.069189	-1.0097	1.4299	0.55433	0.25408	-0.59272	0.78464	0.82494	0.63752	0.95002	0.31262	0.93786	0.7029	0.50654	0.4756	0.24079	0.79769	0.94484	0.31262	0.15274	0.57935	0.79943	0.55337	-8.93756	-1.11095	1	102	8	15.0501	-8.29835	-11.7264	1.7279
2:11652795:12720977	200	2	11652795	12720977	1.06818	2.5058e-05	-0.048469	-0.2453	0.1763	0.67579	-0.30568	0.54126	0.027044	0.10572	0.68354	0.99583	0.054407	-0.19087	-0.30568	0.037459	1.2426	-0.23202	1.0788	0.96134	0.80622	0.86005	0.49917	0.75985	0.58833	0.97842	0.9158	0.49426	0.31933	0.95661	0.84863	0.75985	0.97012	0.214	0.81652	0.2807	-18.8392	0.76366	1	104	9	21.2624	8.69199	-17.7161	14.5537
2:12723749:14648908	201	2	12723749	14648908	1.92516	6.045e-05	-0.18266	-0.49854	-1.1198	-1.1433	-0.59328	-0.59158	-0.47302	-0.064483	0.071924	0.13886	-0.26784	0.010707	-0.59328	1.017	0.11354	0.10823	0.3946	0.85506	0.6181	0.26278	0.25291	0.55299	0.55413	0.6362	0.94859	0.94266	0.88956	0.78882	0.99146	0.55299	0.30914	0.9096	0.91381	0.69313	5.62043	6.93691	1	0	0	0.197076	10.2708	4.7947	9.91788
2:14649571:15720775	202	2	14649571	15720775	1.0712	8.9995e-05	0.23628	0.34739	0.86609	1.3751	-1.1989	-0.64443	-0.80417	-0.80608	-0.6494	-0.24876	-0.9982	-0.46857	-1.1989	-0.083905	1.0175	0.81735	-0.83022	0.81322	0.7283	0.38644	0.1691	0.23056	0.51929	0.4213	0.42019	0.51608	0.80354	0.31818	0.63938	0.23056	0.93313	0.30891	0.41373	0.40641	-0.92692	6.17124	1	0	0	7.13199	4.28093	-1.61108	6.73717
2:15721423:16549199	203	2	15721423	16549199	0.827776	0.00010508	-0.15509	1.0958	0.78906	0.87349	-0.8104	0.76029	0.34981	-0.47558	-0.42145	-0.058454	0.85981	0.69037	-0.8104	0.59882	-0.33956	0.03607	-0.72478	0.87675	0.27319	0.43008	0.38239	0.41771	0.44708	0.72648	0.63437	0.67343	0.95339	0.38989	0.48996	0.41771	0.54929	0.73419	0.97123	0.46858	-2.24799	8.52986	1	71	7	4.73017	6.29238	-3.55907	5.38561
2:16549538:18344242	204	2	16549538	18344242	1.7947	9.143e-05	-0.37686	0.43998	0.093414	-0.078392	-0.27573	-0.19642	0.20109	0.036112	0.052781	0.60535	-0.40506	0.041886	-0.27573	0.83241	1.1194	0.22315	0.62291	0.70628	0.65995	0.92557	0.93752	0.78276	0.84428	0.84063	0.97119	0.95791	0.54495	0.68544	0.96659	0.78276	0.40518	0.26298	0.82342	0.53334	-11.4769	1.52553	1	87	8	11.2155	-5.31696	-14.2302	-2.77422
2:18344821:18646822	205	2	18344821	18646822	0.302001	6.4751e-05	-0.084124	-0.79665	-1.2021	-0.81974	-0.69874	-1.097	-0.15793	-1.6599	-2.0175	-0.90193	-0.93577	-0.50419	-0.69874	0.18413	1.1805	0.71645	0.013955	0.93296	0.42566	0.22934	0.41237	0.48472	0.27266	0.87452	0.096941	0.043639	0.3671	0.34939	0.61413	0.48472	0.85392	0.23778	0.47371	0.98887	22.9518	-7.1818	5	1	1	-24.8622	-1.14958	23.3334	-9.20647
2:18647868:20059542	206	2	18647868	20059542	1.41167	3.6252e-05	-0.45804	0.39556	0.45848	-0.77516	0.073052	-0.41688	0.63557	0.1415	0.40201	0.54935	0.00037457	-0.16762	0.073052	-0.2517	0.68354	-0.52974	-0.17422	0.64692	0.69243	0.64661	0.43825	0.94176	0.67677	0.52506	0.88747	0.68767	0.58277	0.9997	0.86688	0.94176	0.80127	0.49426	0.59629	0.8617	-13.9564	1.43431	1	0	0	12.8117	12.7937	-10.1429	12.9732
2:20062043:22427190	207	2	20062043	22427190	2.36515	9.5106e-05	-0.14765	0.71646	-0.35276	0.37298	-0.4021	-0.35173	-0.41761	-1.055	-0.71875	0.082436	-0.41391	-0.25873	-0.4021	-0.089576	-0.12012	-0.21389	-0.54668	0.88262	0.47371	0.72427	0.70916	0.68761	0.72504	0.67624	0.29143	0.4723	0.9343	0.67894	0.79584	0.68761	0.92862	0.90439	0.83063	0.5846	16.3261	7.64263	1	22	2	-13.1266	8.02785	13.5548	4.91569
2:22428680:23855977	208	2	22428680	23855977	1.4273	5.5041e-05	0.18986	0.91425	0.87471	0.041381	0.3316	0.9363	0.44096	1.0729	1.1508	1.0085	1.7083	0.25673	0.3316	-0.12948	-0.66046	0.7193	-0.52843	0.84942	0.36059	0.38173	0.96699	0.74019	0.34912	0.65924	0.28332	0.24981	0.31323	0.087582	0.79739	0.74019	0.89698	0.50896	0.47196	0.5972	-12.5402	18.2417	1	104	9	16.4333	15.4223	-11.0803	19.4584
2:23857184:25485735	209	2	23857184	25485735	1.62855	0.00026705	0.5697	-0.095173	1.4716	0.74947	-1.1535	-0.15709	0.59253	0.83458	1.6406	1.9093	0.35272	0.80652	-1.1535	-1.1072	1.6335	0.92059	-0.54699	0.56888	0.92418	0.14114	0.45358	0.24872	0.87517	0.55349	0.40395	0.10088	0.056221	0.7243	0.41994	0.24872	0.26821	0.10236	0.35726	0.58438	-14.6561	8.05758	1	109	9	18.691	-2.85945	-17.6216	5.62943
2:25486770:26894217	210	2	25486770	26894217	1.40745	0.00016011	0.14435	0.12016	0.034665	1.103	-0.78838	-0.62229	1.4464	-1.5173	-0.20514	0.77311	-0.12592	0.098542	-0.78838	0.12604	3.0877	-0.3141	0.018064	0.88522	0.90436	0.97235	0.27002	0.43047	0.53375	0.14807	0.12918	0.83746	0.43946	0.8998	0.9215	0.43047	0.8997	0.0020172	0.75345	0.98559	-0.377026	-15.7947	1	49	5	-2.65858	-13.9642	-1.54482	-15.0588
2:26894589:28597305	211	2	26894589	28597305	1.70272	0.00017428	-0.17071	1.204	1.136	1.4353	-0.52789	1.0153	-0.30801	-0.1355	-0.34197	0.39614	-0.28428	-0.27125	-0.52789	2.6015	1.6312	0.16074	-0.20664	0.86445	0.2286	0.25594	0.15119	0.59757	0.30995	0.75807	0.89222	0.73238	0.692	0.77619	0.7862	0.59757	0.0092818	0.10285	0.8723	0.83629	-19.1705	-9.0061	2	110	10	19.1114	-6.16267	-21.0478	1.99367
2:28597624:29484922	212	2	28597624	29484922	0.887298	2.9492e-05	-0.20394	0.54741	-0.13778	-0.61859	-0.72483	-0.52374	0.15543	-0.027718	-0.8395	-0.33923	-0.29772	-0.42818	-0.72483	0.75946	-1.0586	-0.27124	-0.40693	0.8384	0.5841	0.89042	0.53619	0.46856	0.60046	0.87648	0.97789	0.40119	0.73444	0.76592	0.66852	0.46856	0.44758	0.2898	0.78621	0.68406	10.981	8.38331	1	0	0	-10.0152	9.60179	3.56268	15.6399
2:29486078:29987735	213	2	29486078	29987735	0.501657	0.00015239	0.42298	0.27963	-0.14252	-0.81649	-0.85637	-1.05	-0.087035	-0.49261	-1.4366	-0.92668	-0.83012	-0.047008	-0.85637	1.7535	0.60768	-0.46281	1.0328	0.67231	0.77976	0.88667	0.41422	0.39179	0.2937	0.93064	0.62228	0.15083	0.35409	0.40647	0.96251	0.39179	0.079522	0.5434	0.6435	0.30169	10.89	-11.5259	1	0	0	-13.3227	-11.832	8.81703	-15.289
2:29988753:31009977	214	2	29988753	31009977	1.02122	0.0001328	-0.34425	-0.3563	-0.68937	-0.85837	-0.15822	-0.64286	-0.49759	-0.90166	-0.83591	-0.32197	-1.2391	-0.17213	-0.15822	0.18492	-0.57027	-0.48232	2.0901	0.73066	0.72162	0.49059	0.39069	0.87428	0.52032	0.61877	0.36724	0.4032	0.74747	0.21532	0.86334	0.87428	0.85329	0.56849	0.62958	0.036607	8.52519	7.40989	1	53	4	-1.38611	12.8181	11.5932	13.2607
2:31010212:32489851	215	2	31010212	32489851	1.47964	0.00015808	0.11957	0.38121	-0.67413	-0.74077	0.31472	-0.25232	0.053777	-0.38026	-0.26127	0.016356	-0.65333	0.048896	0.31472	1.0309	2.2136	-0.16514	-0.3764	0.90482	0.70305	0.50023	0.45884	0.75297	0.80079	0.95711	0.70375	0.79389	0.98695	0.51354	0.961	0.75297	0.30261	0.026854	0.86884	0.70662	0.817317	-10.484	10	0	0	7.40067	-10.8834	-0.45383	-21.425
2:32493210:33361425	216	2	32493210	33361425	0.868215	-2.7563e-05	-0.66567	0.54179	0.15603	0.66192	-0.4777	0.24307	-0.061612	-0.37608	-0.15835	0.26305	-0.41823	0.015883	-0.4777	0.7567	0.38882	-0.14983	0.55665	0.50562	0.58796	0.87601	0.50802	0.63287	0.80795	0.95087	0.70686	0.87418	0.79252	0.67578	0.98733	0.63287	0.44923	0.69741	0.8809	0.57776	-11.4133	1.51647	1	87	8	11.2656	-5.34548	-14.2242	-2.78097
2:33362643:34279720	217	2	33362643	34279720	0.917077	5.3737e-06	-0.018332	0.075623	0.19935	0.21362	-0.70944	-0.20838	0.18121	0.20816	-0.078735	-0.23434	-0.02711	-0.0094475	-0.70944	0.73541	-0.39522	0.29848	0.25592	0.98537	0.93972	0.84199	0.83085	0.47805	0.83493	0.8562	0.83511	0.93724	0.81472	0.97837	0.99246	0.47805	0.46209	0.69268	0.76534	0.79801	4.53202	14.6865	1	52	4	-1.37838	16.2517	3.48193	15.6379
2:34280335:35607183	218	2	34280335	35607183	1.32685	0.00016218	0.1769	-1.0842	-1.0889	0.68303	-0.12849	0.86066	-0.51768	-0.84144	-0.64554	-0.65666	0.48953	0.3592	-0.12849	1.6214	1.6303	0.28228	0.53996	0.85958	0.27826	0.2762	0.49459	0.89776	0.38943	0.60468	0.4001	0.51858	0.5114	0.62447	0.71945	0.89776	0.10492	0.10304	0.77773	0.58922	-5.41886	-15.2716	1	0	0	-21.8527	-10.0977	6.45459	-21.8877
2:35608923:36121342	219	2	35608923	36121342	0.512419	-5.0386e-05	-0.15441	-0.6863	-0.96249	-0.25961	-0.55037	-0.15903	1.4057	0.96309	0.28605	-0.16693	0.072725	0.55156	-0.55037	0.18573	-0.29773	0.39869	0.40055	0.87729	0.49253	0.3358	0.79516	0.58206	0.87364	0.15981	0.3355	0.77484	0.86742	0.94202	0.58125	0.58206	0.85266	0.76591	0.69012	0.68875	3.22396	16.2023	1	0	0	0.364608	15.8788	2.54085	16.9879
2:36122006:37004185	220	2	36122006	37004185	0.882179	4.0374e-05	-0.12482	0.22049	0.55729	0.95939	0.43097	-0.86398	-1.4632	-1.1791	-0.73326	-0.1275	-0.96282	0.55304	0.43097	-0.70437	-0.20381	-0.33847	-0.57825	0.90066	0.82549	0.57733	0.33736	0.66649	0.3876	0.14342	0.23837	0.4634	0.89855	0.33564	0.58024	0.66649	0.4812	0.8385	0.73501	0.56309	16.4755	7.61602	1	14	2	-15.8577	8.6617	15.1294	3.99742
2:37008066:38882278	221	2	37008066	38882278	1.87421	0.00013386	-0.34119	-0.012896	-0.092334	0.87201	0.21235	-0.60091	-0.72474	-0.71553	-1.1061	-1.0392	-0.54436	0.4315	0.21235	1.0057	0.19173	0.46519	0.1933	0.73296	0.98971	0.92643	0.3832	0.83183	0.5479	0.46861	0.47428	0.26867	0.2987	0.5862	0.6661	0.83183	0.31457	0.84795	0.6418	0.84673	11.5773	-3.04443	1	0	0	-3.63884	0.596868	10.5069	-4.68218
2:38882577:40077971	222	2	38882577	40077971	1.19539	2.0759e-05	0.64288	-0.82214	-0.90505	-0.92831	-0.77947	-0.48773	-0.4737	-0.97411	-0.61901	-0.010204	-0.23824	0.44613	-0.77947	1.1325	1.6352	0.32999	-0.24391	0.5203	0.41099	0.36544	0.35325	0.4357	0.62574	0.63571	0.33	0.53591	0.99186	0.81169	0.65551	0.4357	0.25742	0.10201	0.7414	0.8073	8.28278	-11.377	1	0	0	-20.5922	-4.43714	14.9253	-13.2487
2:40080343:40625847	223	2	40080343	40625847	0.545504	5.5729e-05	-0.64731	-0.33601	-0.6489	0.2022	0.008659	0.60216	-0.31875	-0.88004	-0.2682	0.33993	0.44364	0.8684	0.008659	1.466	-0.088331	1.3526	-0.67222	0.51743	0.73687	0.5164	0.83976	0.99309	0.54707	0.74992	0.37884	0.78854	0.73391	0.6573	0.38518	0.99309	0.14266	0.92961	0.17617	0.50144	-4.61791	-12.0774	1	70	6	5.7404	-14.3333	-4.69156	-10.5731
2:40626336:41381901	224	2	40626336	41381901	0.755565	0.00014794	-0.78781	-0.2398	-0.37647	0.1739	-0.92311	-0.23361	-0.18441	0.32723	0.89348	0.49101	-0.41541	-0.61414	-0.92311	0.63034	0.14277	-1.0481	-0.5613	0.43081	0.81049	0.70657	0.86195	0.35595	0.81529	0.85369	0.7435	0.3716	0.62342	0.67784	0.53912	0.35595	0.52847	0.88647	0.29458	0.57459	-3.21741	12.9727	1	76	7	6.43096	10.5996	-4.11205	10.5967
2:41382889:42087411	225	2	41382889	42087411	0.704522	0.00024585	-0.15149	0.40424	0.65042	0.96329	0.57832	-0.61694	0.23953	0.58803	0.15881	-0.040522	-0.23266	0.79607	0.57832	0.42292	1.4122	0.339	0.19943	0.87959	0.68603	0.51542	0.3354	0.56304	0.53727	0.8107	0.55651	0.87381	0.96768	0.81602	0.42599	0.56304	0.67236	0.1579	0.73461	0.84192	-4.97661	-6.06478	1	62	6	1.96079	-5.69167	-4.07615	-4.09722
2:42088016:42947335	226	2	42088016	42947335	0.859319	-9.8437e-06	0.084704	0.1376	-0.17408	-0.50317	-0.35056	0.11364	0.18907	-0.30473	-0.1803	0.23386	0.5118	0.42382	-0.35056	0.10076	1.2298	0.02523	0.50045	0.9325	0.89056	0.8618	0.61484	0.72591	0.90952	0.85004	0.76057	0.85692	0.8151	0.60879	0.6717	0.72591	0.91974	0.21877	0.97987	0.61676	-4.19575	0.964074	1	74	7	9.0632	-2.50738	-4.98034	0.0207003
2:42949616:43307776	227	2	42949616	43307776	0.35816	3.5287e-05	0.043254	0.10373	0.14641	0.83121	-0.93736	0.28605	0.67289	-0.055389	-0.021661	0.24761	0.71526	-0.49312	-0.93736	0.61406	0.57228	0.50525	-1.2483	0.9655	0.91738	0.8836	0.40585	0.34858	0.77484	0.50102	0.95583	0.98272	0.80444	0.47445	0.62193	0.34858	0.53918	0.56713	0.61338	0.21192	-2.32492	8.61279	1	71	7	5.08928	6.60187	-3.76244	5.53915
2:43309247:44048346	228	2	43309247	44048346	0.739099	0.00010881	-0.29401	0.75818	1.6578	0.36952	0.031681	0.61662	0.63586	-0.06408	-0.78426	-0.77702	0.2289	-0.46254	0.031681	0.95683	0.071792	0.19386	0.19745	0.76875	0.44834	0.097356	0.71174	0.97473	0.53749	0.52487	0.94891	0.43289	0.43715	0.81894	0.64369	0.97473	0.33865	0.94277	0.84628	0.84348	-3.4329	-4.6802	1	0	0	-0.396948	-3.76271	-8.0605	20.067
2:44049120:45194289	229	2	44049120	45194289	1.14517	0.00047949	0.2461	-0.44697	-0.83614	-0.078538	-0.77335	-0.78526	-0.31313	-2.8116	-1.8972	0.39329	-0.27389	0.95302	-0.77335	-0.4381	-0.77038	-0.14956	0.6881	0.8056	0.6549	0.40308	0.9374	0.43931	0.4323	0.75418	0.0049289	0.057801	0.6941	0.78417	0.34058	0.43931	0.66131	0.44108	0.88111	0.49139	17.0887	3.64737	1	10	2	-17.0878	6.42382	18.6744	0.658041
2:45195022:45562814	230	2	45195022	45562814	0.367792	0.00017526	-0.14352	-0.64623	-0.27018	0.58518	0.32973	-0.38413	0.76984	-0.43495	0.38249	0.84191	-0.43806	-0.28514	0.32973	-0.06481	0.64977	0.1718	0.96437	0.88588	0.51813	0.78702	0.55843	0.7416	0.70088	0.44139	0.6636	0.7021	0.39984	0.66134	0.77554	0.7416	0.94833	0.51584	0.86359	0.33486	-7.03754	19.6536	1	0	0	11.5118	17.2978	-4.8485	19.6255
2:45563613:47052067	231	2	45563613	47052067	1.48845	0.00011377	-0.48383	0.34245	0.14769	-0.43128	-0.51115	-0.32154	0.46931	0.63026	0.44531	-0.12468	0.11486	0.62992	-0.51115	0.31716	0.89289	0.20018	0.19913	0.62851	0.73201	0.88259	0.66627	0.60925	0.7478	0.63885	0.52852	0.6561	0.90078	0.90855	0.52875	0.60925	0.75112	0.37192	0.84134	0.84216	-11.5196	1.42471	1	87	8	11.2849	-5.13523	-14.293	-2.64618
2:47052788:47782756	232	2	47052788	47782756	0.729968	0.00018793	0.41338	0.073245	0.15795	0.16539	0.028828	-0.23815	0.025378	0.78295	1.3704	1.1624	-0.10207	-0.27499	0.028828	-0.78322	0.2608	-0.44781	0.42099	0.67933	0.94161	0.87449	0.86863	0.977	0.81176	0.97975	0.43366	0.17058	0.24509	0.9187	0.78332	0.977	0.4335	0.79425	0.65429	0.67376	-10.6136	18.8704	1	115	9	21.9391	6.16651	-14.9658	13.4391
2:47782836:49112501	233	2	47782836	49112501	1.32966	0.00011181	-0.9201	0.47297	0.25614	-0.26986	-0.61163	0.70652	-1.5452	-0.25172	-0.10457	0.72292	1.0537	-0.40659	-0.61163	1.9742	2.0065	-0.13298	0.24677	0.35752	0.63623	0.79784	0.78727	0.54078	0.47986	0.1223	0.80126	0.91672	0.46973	0.292	0.68431	0.54078	0.048363	0.044803	0.89421	0.80508	-13.4511	-12.5612	1	90	8	11.6587	-13.4821	-8.80195	-15.4232
2:49113132:50757671	234	2	49113132	50757671	1.64454	0.00029739	-0.82712	-0.36438	-0.22384	0.66497	-1.4361	0.6905	-0.50893	0.42818	1.2266	1.1658	0.44633	0.35356	-1.4361	1.5897	2.5114	-0.27088	0.010285	0.40817	0.71558	0.82289	0.50607	0.15098	0.48988	0.6108	0.66852	0.21999	0.24369	0.65536	0.72367	0.15098	0.1119	0.012025	0.78648	0.99179	-15.4352	-13.7628	1	93	8	14.08	-12.6872	-15.4323	-13.5328
2:50758657:51667413	235	2	50758657	51667413	0.908756	0.00052179	-0.87427	-0.36679	-1.3007	-0.49687	-1.2733	-3.1722	-2.0426	-3.7696	-3.0756	-0.2274	-1.7917	0.62478	-1.2733	0.21926	0.51262	0.84697	-0.67201	0.38197	0.71377	0.19337	0.61928	0.20292	0.0015127	0.041094	0.00016353	0.0021006	0.82012	0.073187	0.53212	0.20292	0.82645	0.60822	0.39701	0.50158	23.645	-3.33079	5	1	1	-25.0496	1.48716	24.9215	-6.97643
2:51668142:53351493	236	2	51668142	53351493	1.68335	0.00046191	0.62411	0.098357	-0.29268	-0.48886	-0.66676	-0.10259	0.20798	-1.0174	-0.42914	0.47011	-0.18769	-0.52301	-0.66676	1.3127	2.9801	-0.072759	-0.23222	0.53256	0.92165	0.76976	0.62494	0.50493	0.91829	0.83525	0.30895	0.66782	0.63828	0.85112	0.60097	0.50493	0.18928	0.002882	0.942	0.81636	2.03148	-19.6136	1	43	5	-4.36277	-18.3892	-2.16726	-18.3005
2:53352175:54599930	237	2	53352175	54599930	1.24776	0.00015755	0.7001	-0.35285	-0.23086	-0.15128	-1.6251	-0.01682	-0.57349	-0.30896	-0.65317	-0.72137	0.35217	-0.42427	-1.6251	-0.016053	-0.47752	-0.010411	0.20909	0.48386	0.7242	0.81742	0.87975	0.10415	0.98658	0.56631	0.75735	0.51364	0.47068	0.72471	0.67137	0.10415	0.98719	0.63299	0.99169	0.83438	8.93977	16.072	1	44	4	-4.08173	15.8667	5.32187	12.1831
2:54600556:56158646	238	2	54600556	56158646	1.55809	0.00022318	-0.24082	-0.31604	0.10254	-1.416	-0.67418	-0.68046	-0.076855	-1.41	-1.1648	-0.083165	0.076023	-1.2596	-0.67418	1.9059	-0.39185	0.51302	-0.54311	0.8097	0.75197	0.91832	0.15679	0.5002	0.49621	0.93874	0.15853	0.24411	0.93372	0.9394	0.20781	0.5002	0.056659	0.69517	0.60794	0.58705	11.0149	8.24694	1	0	0	-14.5007	12.8608	22.4673	-4.67698
2:56160647:56599354	239	2	56160647	56599354	0.438707	0.00012835	-0.35059	0.92246	-0.0072412	0.15224	-0.60946	-0.57761	-0.49265	0.21056	-0.061036	0.39225	-0.20173	1.5313	-0.60946	1.5853	0.75231	0.36858	-0.23858	0.7259	0.35629	0.99422	0.879	0.54222	0.56353	0.62226	0.83323	0.95133	0.69487	0.84013	0.1257	0.54222	0.11289	0.45186	0.71244	0.81143	-2.10246	-0.733337	1	0	0	-3.52689	-11.6473	-4.06184	-6.68051
2:56600739:57938354	240	2	56600739	57938354	1.33761	7.5355e-05	-0.13827	-0.83051	-0.74602	0.41357	-0.026116	-0.15661	-0.029296	1.0883	1.1698	0.93323	0.62269	0.75863	-0.026116	0.78759	0.51108	-0.68582	0.243	0.89003	0.40625	0.45566	0.67919	0.97916	0.87555	0.97663	0.27645	0.24207	0.3507	0.53349	0.44807	0.97916	0.43094	0.6093	0.49283	0.80801	-19.4323	7.47141	1	115	9	21.7028	5.89193	-14.8612	13.2947
2:57939866:60449069	241	2	57939866	60449069	2.5092	0.00032255	0.51452	0.41661	0.70347	-0.20822	-0.46385	-1.188	-1.4634	-1.0101	-0.87615	-0.52983	-0.88028	-0.18344	-0.46385	1.1534	2.5248	-0.26706	-0.14671	0.60689	0.67696	0.48176	0.83506	0.64275	0.23484	0.14336	0.31247	0.38095	0.59623	0.37871	0.85445	0.64275	0.24876	0.011577	0.78942	0.88336	12.2061	-8.91155	1	0	0	-9.94475	-12.2695	14.1495	-4.82363
2:60449710:62420656	242	2	60449710	62420656	1.97095	0.00028163	-0.074135	-0.94683	-1.865	-1.5233	-0.55724	-2.3716	-0.60411	-1.0857	-0.73001	-0.12812	-2.1017	0.72347	-0.55724	-0.6648	2.8032	1.1415	-0.066715	0.9409	0.34372	0.062178	0.12768	0.57736	0.01771	0.54577	0.27761	0.46538	0.89805	0.035579	0.46939	0.57736	0.50618	0.0050605	0.25366	0.94681	21.999	-8.83243	5	1	1	-24.6373	-1.35981	22.0833	-10.6587
2:62425639:64623935	243	2	62425639	64623935	2.1983	0.00034208	0.47398	1.1192	0.80546	1.4139	0.54656	1.7209	-0.43904	2.4609	3.1621	2.817	1.7186	-0.49638	0.54656	0.67754	1.1402	-0.60303	-0.53732	0.63551	0.26305	0.42055	0.15738	0.58468	0.085269	0.66063	0.013861	0.0015664	0.0048481	0.085684	0.61962	0.58468	0.49806	0.25421	0.54649	0.59105	-21.5357	-3.91318	2	113	10	20.9606	-8.49635	-23.6631	2.26564
2:64626895:65226463	244	2	64626895	65226463	0.599568	5.9859e-05	-0.039088	0.22752	0.062639	0.14678	-0.52471	-0.22508	-0.62665	-1.1778	-1.2956	-0.52345	-0.55206	0.1031	-0.52471	1.7702	2.1407	1.5399	-1.4752	0.96882	0.82002	0.95005	0.88331	0.59978	0.82192	0.53089	0.23889	0.19513	0.60066	0.58091	0.91789	0.59978	0.076693	0.032302	0.12359	0.14015	13.1232	-16.9839	1	23	3	-13.3978	-11.751	10.5117	-17.0362
2:65228236:66374803	245	2	65228236	66374803	1.14657	0.00028299	0.06205	0.071172	0.058645	0.16249	-0.96356	0.32526	-0.24294	0.13933	0.97479	0.55616	-0.040498	-0.10294	-0.96356	0.30533	0.89547	-0.28694	0.035743	0.95052	0.94326	0.95324	0.87092	0.33527	0.74498	0.80805	0.88919	0.32967	0.5781	0.9677	0.91801	0.33527	0.76012	0.37054	0.77416	0.97149	-12.4584	8.99244	1	105	9	17.6051	3.893	-16.038	7.83768
2:66375016:67978287	246	2	66375016	67978287	1.60327	0.00010542	0.51529	0.35957	1.2862	0.079069	0.65313	0.70774	-1.0146	0.3541	0.77614	1.0344	0.57285	0.18329	0.65313	-0.22941	-0.055809	0.55035	0.25343	0.60635	0.71917	0.19837	0.93698	0.51367	0.4791	0.3103	0.72327	0.43766	0.30096	0.56675	0.85457	0.51367	0.81855	0.95549	0.58208	0.79993	-12.3044	17.9721	1	104	9	16.3725	15.4714	-10.8706	19.257
2:67981487:68871573	247	2	67981487	68871573	0.890086	0.0001401	-0.022649	-0.49802	-0.89227	-0.35176	0.42465	0.15607	-0.58515	0.10815	-0.17577	-0.60324	-0.011808	-1.0946	0.42465	1.0901	-0.30899	-0.8902	0.37902	0.98193	0.61847	0.37225	0.72502	0.67109	0.87598	0.55845	0.91388	0.86047	0.54635	0.99058	0.2737	0.67109	0.27569	0.75733	0.37336	0.70468	-3.10775	17.7069	1	0	0	-0.335571	5.7066	0.149593	2.44806
2:68871710:70753882	248	2	68871710	70753882	1.88217	0.00018595	-0.058614	-0.044657	0.30779	-0.23527	-0.20797	-0.16045	0.187	-0.060974	0.11694	0.1059	-0.39829	0.79221	-0.20797	1.1633	2.043	-0.13642	0.23681	0.95326	0.96438	0.75824	0.814	0.83525	0.87252	0.85166	0.95138	0.9069	0.91567	0.69042	0.42824	0.83525	0.24472	0.041056	0.89149	0.81281	-6.38839	-12.1061	1	57	6	0.376786	-11.7173	-13.8379	-10.1793
2:70756057:71704491	249	2	70756057	71704491	0.948434	0.00020611	-0.071505	-0.37145	0.42957	-0.48884	-0.52637	-0.62834	0.046332	-0.08798	-0.27473	-0.60286	-0.86898	-0.12414	-0.52637	1.2462	3.3547	0.22864	-0.5943	0.943	0.7103	0.66751	0.62496	0.59863	0.52978	0.96305	0.92989	0.78353	0.5466	0.38486	0.90121	0.59863	0.21268	0.00079454	0.81915	0.55231	0.198928	-17.9052	1	0	0	-9.29878	-12.6109	-0.571587	-17.7735
2:71704844:73172972	250	2	71704844	73172972	1.46813	0.00012358	0.27257	0.25965	-0.079984	-0.11756	-0.33964	1.2973	-1.0037	-2.1292	-1.2414	0.02417	0.62489	-0.17866	-0.33964	1.6575	1.5479	0.56076	0.34393	0.78518	0.79513	0.93625	0.90642	0.73412	0.19454	0.31551	0.033237	0.21447	0.98072	0.53204	0.85821	0.73412	0.097422	0.12165	0.57496	0.7309	-5.27796	-15.3998	1	0	0	-10.9679	-8.38756	6.32672	-20.3371
2:73174848:74121000	251	2	73174848	74121000	0.946152	0.00016414	-0.44608	0.062211	0.032387	0.072554	0.028686	0.027366	-0.11493	-0.23162	0.25115	0.24459	0.88834	0.90267	0.028686	1.8529	1.5437	-0.016816	0.028157	0.65554	0.9504	0.97416	0.94216	0.97712	0.97817	0.9085	0.81683	0.8017	0.80677	0.37436	0.3667	0.97712	0.063898	0.12265	0.98658	0.97754	-6.71312	-14.0115	1	70	6	5.17148	-15.4647	-5.37808	-11.2381
2:74121278:76615798	252	2	74121278	76615798	2.49452	1.953e-05	0.094733	0.021757	0.51896	0.38517	-0.26484	0.75265	0.59044	0.63096	0.56823	-0.18148	-0.0092745	-0.29826	-0.26484	-0.23123	0.82636	0.19518	-0.18908	0.92453	0.98264	0.60379	0.70011	0.79113	0.45166	0.5549	0.52807	0.56988	0.85599	0.9926	0.76551	0.79113	0.81714	0.4086	0.84526	0.85003	-12.9446	9.39362	1	114	9	21.2018	8.5896	-17.6459	14.342
2:76616819:77384991	253	2	76616819	77384991	0.768172	7.587e-05	0.22226	0.57206	0.63299	0.064939	-0.30332	0.29964	-0.17912	-0.028883	-0.16505	0.32012	0.35674	0.66414	-0.30332	-0.40572	1.4313	-0.31528	-0.87488	0.82411	0.56728	0.52674	0.94822	0.76165	0.76445	0.85784	0.97696	0.8689	0.74888	0.72129	0.5066	0.76165	0.68495	0.15235	0.75255	0.38164	-12.7067	9.17088	1	105	9	17.5786	3.94474	-16.1895	7.81534
2:77386522:79007966	254	2	77386522	79007966	1.62144	8.6647e-05	-0.3635	-0.27978	-0.14459	-0.24307	-1.0737	-0.09343	-0.010209	-1.137	-1.3008	-0.77598	0.11724	0.53408	-1.0737	0.77811	-0.72753	-0.62095	0.025914	0.71623	0.77964	0.88504	0.80795	0.28296	0.92556	0.99185	0.25553	0.19332	0.43776	0.90667	0.59329	0.28296	0.43651	0.4669	0.53463	0.97933	13.7679	13.187	1	25	2	-11.4427	15.1954	11.6387	8.1211
2:79008155:80804284	255	2	79008155	80804284	1.79613	0.00013246	0.051033	0.0072232	-0.29563	-0.033402	-0.16412	-0.72766	0.23405	-0.20601	0.88971	1.6569	0.33126	0.2327	-0.16412	2.1938	0.7773	0.12971	0.44301	0.9593	0.99424	0.76751	0.97335	0.86964	0.46682	0.81494	0.83679	0.37362	0.097538	0.74045	0.816	0.86964	0.02825	0.43698	0.89679	0.65776	-11.2859	-2.59234	2	102	8	15.0505	-8.31701	-9.88666	1.56954
2:80804991:81588311	256	2	80804991	81588311	0.78332	2.3564e-05	-0.46974	0.065053	0.56981	1.0073	0.6183	0.19995	0.44834	0.3692	0.74417	0.76328	0.012814	0.32022	0.6183	0.42559	0.21743	1.0459	0.66294	0.63854	0.94813	0.56881	0.31377	0.53638	0.84152	0.65391	0.71198	0.45677	0.4453	0.98978	0.7488	0.53638	0.67041	0.82787	0.29561	0.50737	-11.9213	17.2439	1	0	0	16.5511	15.3796	-13.5563	17.936
2:81588482:83604057	257	2	81588482	83604057	2.01558	7.5129e-05	0.04877	-0.35559	-0.74117	-0.18586	0.59203	-0.66623	-0.99488	-0.28736	0.53079	1.622	-1.5828	-0.83209	0.59203	0.18007	-0.064118	0.62315	-0.15915	0.9611	0.72214	0.45859	0.85255	0.55383	0.50526	0.31979	0.77384	0.59556	0.10481	0.11347	0.40536	0.55383	0.8571	0.94888	0.53318	0.87355	-7.91513	17.4495	1	88	7	11.2196	14.9897	-6.74782	17.541
2:83604796:85283713	258	2	83604796	85283713	1.67892	6.9588e-06	0.31457	-0.29821	-0.38264	0.52903	-0.81827	0.020217	0.11738	-0.052319	-0.181	0.075233	-0.22301	0.49879	-0.81827	-0.3928	0.87947	-0.26701	0.8659	0.75309	0.76554	0.70199	0.59679	0.4132	0.98387	0.90656	0.95827	0.85637	0.94003	0.82353	0.61793	0.4132	0.69447	0.37915	0.78946	0.38654	-8.79194	6.02692	1	0	0	-3.86909	8.86536	-10.7478	7.26956
2:85284353:86559358	259	2	85284353	86559358	1.27501	6.2008e-05	0.090709	0.019312	0.50977	0.0863	0.11476	0.15354	-0.16685	0.7077	0.68598	0.24728	-0.1414	0.16019	0.11476	-0.042529	-1.1541	0.26546	0.096738	0.92772	0.98459	0.61021	0.93123	0.90864	0.87798	0.86749	0.47913	0.49273	0.80469	0.88755	0.87273	0.90864	0.96608	0.24844	0.79066	0.92293	-4.01508	22.4846	1	69	7	7.99516	20.0413	0.544797	21.5226
2:86562902:89135764	260	2	86562902	89135764	2.57286	0.00015508	0.033494	0.037753	0.4532	0.97516	-0.90479	0.20056	-0.10595	-0.19779	-0.20248	-0.31131	0.19079	-0.54349	-0.90479	0.61579	1.7208	-0.36771	-0.33583	0.97328	0.96988	0.6504	0.32948	0.36558	0.84105	0.91562	0.84321	0.83954	0.75557	0.84869	0.5868	0.36558	0.53803	0.085285	0.71309	0.737	-10.0343	-13.2145	1	74	7	5.9075	-0.8531	-5.53451	1.44124
2:89139214:90489969	261	2	89139214	90489969	1.35076	0.00018191	-0.86754	0.75278	-1.1198	0.28993	-0.74195	-0.98849	-0.050068	-1.3585	-1.3371	-0.93	-0.79248	0.63118	-0.74195	1.0704	1.8225	-0.16386	-0.75364	0.38564	0.45158	0.26282	0.77187	0.45812	0.32291	0.96007	0.17431	0.18118	0.35237	0.42808	0.52792	0.45812	0.28445	0.06838	0.86984	0.45106	13.1501	-16.9842	1	23	3	-13.3762	-11.809	10.5386	-17.0553
2:90521812:92324139	262	2	90521812	92324139	1.80233	0.00011148	-0.95285	-0.02821	-0.37495	-0.75355	-1.0774	-0.66642	0.3955	-0.34149	-0.31809	0.3788	NA	NA	-1.0774	0.93024	0.45899	-0.13893	-0.26192	0.34066	0.97749	0.7077	0.45112	0.2813	0.50515	0.69247	0.73274	0.75042	0.70484	NA	NA	0.2813	0.35225	0.64624	0.88951	0.79339	5.1081	9.96986	1	0	0	-5.53152	11.7926	2.10473	-11.2616
2:92324281:98790763	263	2	92324281	98790763	6.46648	0.00032281	-0.33995	-0.61583	-0.74234	-0.48617	0.79263	-0.20732	0.27961	0.032051	0.41381	0.27771	NA	-0.69794	0.79263	0.74968	1.2816	0.41958	-0.35432	0.7339	0.538	0.45788	0.62685	0.42799	0.83576	0.77978	0.97443	0.67902	0.78124	NA	0.48521	0.42799	0.45345	0.19998	0.6748	0.7231	-13.8876	-9.65618	1	0	0	7.85735	-10.9194	-10.3796	-7.67379
2:98791433:100195879	264	2	98791433	100195879	1.40445	0.00028776	-0.18164	-0.71172	-0.63345	0.10031	-1.4954	-1.3627	-0.58782	-0.39853	0.22601	0.64727	NA	0.76102	-1.4954	-0.56673	-0.77877	-0.45583	0.91515	0.85586	0.47664	0.52644	0.9201	0.1348	0.17298	0.55665	0.69024	0.8212	0.51746	NA	0.44665	0.1348	0.5709	0.43611	0.64851	0.36011	7.00976	14.2062	1	41	4	-5.85417	14.8521	5.95577	14.5658
2:100197638:101338509	265	2	100197638	101338509	1.14087	0.00028203	-0.39022	-1.4688	-1.3427	-0.50744	-0.8026	-1.9125	-0.14784	-1.2086	0.24837	1.2961	NA	0.26548	-0.8026	-1.4453	-0.40875	0.12185	1.1843	0.69637	0.14188	0.17938	0.61185	0.42221	0.055808	0.88247	0.22682	0.80385	0.19495	NA	0.79064	0.42221	0.14838	0.68273	0.90302	0.23628	6.94753	11.5138	1	42	4	-5.89719	14.4534	9.09412	14.7375
2:101338644:102688272	266	2	101338644	102688272	1.34963	0.00012987	0.02022	0.22016	-0.018486	0.57702	-0.4781	-0.27008	0.54003	0.49097	0.13864	0.40304	NA	0.63683	-0.4781	0.25467	0.82182	-0.20965	0.73984	0.98387	0.82575	0.98525	0.56393	0.63258	0.7871	0.58918	0.62345	0.88973	0.68692	NA	0.52424	0.63258	0.79898	0.41118	0.83394	0.4594	-10.5532	6.88092	1	103	9	15.2399	2.36133	-10.8138	7.18132
2:102688495:103262415	267	2	102688495	103262415	0.57392	9.6369e-05	-0.42875	0.65533	0.53791	0.65446	-0.84166	0.18733	0.72295	-1.4071	-1.3043	-1.4452	NA	-0.68323	-0.84166	0.26313	0.018475	0.68396	-0.55592	0.66811	0.51226	0.59064	0.51282	0.39998	0.8514	0.46971	0.15938	0.19213	0.14841	NA	0.49446	0.39998	0.79245	0.98526	0.494	0.57827	10.974	-11.4477	1	0	0	-13.0103	-6.68289	8.09657	2.46878
2:103264434:104481488	268	2	103264434	104481488	1.21705	0.0003206	0.16579	-0.16762	-1.2333	-0.96794	-1.8011	-0.65373	-1.6962	0.17858	1.5699	2.9169	NA	0.53332	-1.8011	1.4951	0.50106	0.40854	1.4156	0.86832	0.86688	0.21747	0.33307	0.071685	0.51328	0.089846	0.85827	0.11645	0.0035353	NA	0.59382	0.071685	0.13488	0.61633	0.68288	0.15689	-16.4452	13.0004	9	0	0	13.9967	-12.4645	-14.4164	2.19023
2:104485456:105871610	269	2	104485456	105871610	1.38615	8.9837e-05	-0.073646	-0.46861	-1.9385	-0.56759	-0.6652	-0.80724	-0.063671	0.28628	0.26542	1.0195	NA	-0.83549	-0.6652	-0.33487	0.52137	-0.85436	-0.038801	0.94129	0.63935	0.052559	0.57031	0.50592	0.41953	0.94923	0.77466	0.79069	0.30798	NA	0.40344	0.50592	0.73772	0.60211	0.39291	0.96905	6.894	11.4174	1	0	0	11.9214	9.48154	9.12211	14.6849
2:105872982:107406122	270	2	105872982	107406122	1.53314	0.00011426	0.16011	0.089431	0.072831	-0.030188	-0.97786	-0.25266	0.81582	0.35247	0.32264	0.18661	NA	0.023204	-0.97786	1.1864	0.66317	0.52664	0.22297	0.87279	0.92874	0.94194	0.97592	0.32814	0.80053	0.4146	0.72449	0.74697	0.85196	NA	0.98149	0.32814	0.23546	0.50722	0.59844	0.82356	-11.1698	-2.61821	2	0	0	15.1052	-8.31019	-9.85728	1.62356
2:107406885:108427822	271	2	107406885	108427822	1.02094	0.00024938	-1.1561	0.083448	0.52675	-0.13359	-0.36062	-0.46327	0.21384	-0.53557	-0.14517	-0.049877	NA	0.33156	-0.36062	0.30031	0.93652	-0.15142	0.47336	0.24763	0.9335	0.59837	0.89373	0.71839	0.64317	0.83067	0.59226	0.88458	0.96022	NA	0.74022	0.71839	0.76394	0.34901	0.87965	0.63595	-4.03522	0.922251	1	0	0	-0.59118	-10.9153	-4.86642	-0.103326
2:108427959:110109210	272	2	108427959	110109210	1.68125	0.00018668	0.30924	-0.21483	-0.13168	1.4463	-1.3156	-0.44396	-0.55672	-1.6106	-1.7375	-0.54301	NA	-0.10901	-1.3156	-0.42658	1.8389	0.23963	-0.66819	0.75714	0.8299	0.89524	0.14811	0.18832	0.65707	0.57772	0.10726	0.082293	0.58713	NA	0.9132	0.18832	0.66969	0.065929	0.81062	0.50401	15.1788	-5.65266	1	0	0	-11.984	-2.82617	18.7984	-8.32835
2:110109222:112924907	273	2	110109222	112924907	2.81568	3.0851e-05	-0.089133	-0.58321	-0.2911	0.25434	-0.35935	0.0046731	-0.62618	0.55969	0.27787	-0.25064	NA	-0.14333	-0.35935	0.15792	0.34745	0.33961	0.10222	0.92898	0.55975	0.77098	0.79924	0.71933	0.99627	0.5312	0.57569	0.78112	0.8021	NA	0.88603	0.71933	0.87452	0.72825	0.73415	0.91858	-6.65433	3.9146	1	91	7	11.7702	5.8589	-7.97597	10.5245
2:112924973:114846282	274	2	112924973	114846282	1.92131	0.00023248	0.49199	-0.070715	-0.78015	-0.84125	-0.80714	-0.61037	-1.133	-0.2465	-0.25735	0.022239	NA	-0.12496	-0.80714	-0.18098	-0.091927	0.4892	0.12993	0.62273	0.94362	0.4353	0.40021	0.41959	0.54161	0.25722	0.8053	0.79691	0.98226	NA	0.90056	0.41959	0.85638	0.92676	0.6247	0.89662	4.69813	9.64309	1	39	4	-6.81915	13.0939	5.08176	9.73994
2:114848115:116770829	275	2	114848115	116770829	1.92271	8.0351e-05	-0.1316	0.32405	0.33483	-0.081808	-0.66688	-0.5045	-0.64691	-0.33009	-0.69453	-0.82072	NA	-0.25663	-0.66688	0.3022	2.8968	-0.080853	-0.2513	0.8953	0.7459	0.73775	0.9348	0.50485	0.61391	0.51769	0.74133	0.48735	0.4118	NA	0.79747	0.50485	0.7625	0.0037701	0.93556	0.80158	1.75269	-19.7795	1	0	0	-9.54366	-12.7167	-2.09088	-18.2687
2:116772945:117727045	276	2	116772945	117727045	0.9541	8.1189e-05	0.33307	0.63572	-0.46506	-0.51598	0.141	-0.49121	-1.1738	-0.27853	-0.39972	-0.71299	NA	-0.99702	0.141	1.0087	0.70154	-0.40889	-0.52754	0.73908	0.52496	0.64189	0.60587	0.88787	0.62328	0.24048	0.7806	0.68936	0.47585	NA	0.31875	0.88787	0.31313	0.48297	0.68262	0.59782	0.615653	-2.27668	1	45	5	-4.11834	-2.2744	-0.379577	-5.79274
2:117728904:119581280	277	2	117728904	119581280	1.85238	0.00021335	0.10918	0.42503	0.39054	-0.65484	-0.49795	0.17218	0.19224	0.27662	0.49457	0.79645	NA	0.18997	-0.49795	0.41022	1.2854	0.18633	0.30166	0.91306	0.67082	0.69614	0.51257	0.61852	0.8633	0.84755	0.78207	0.62091	0.42577	NA	0.84933	0.61852	0.68164	0.19865	0.85218	0.76291	-12.111	1.22292	1	87	8	12.9476	-2.80843	-14.419	-2.51417
2:119581439:121070811	278	2	119581439	121070811	1.48937	7.5978e-05	0.014092	0.21486	0.49266	0.015676	-0.57651	1.0501	-0.99946	-0.44809	-0.27708	0.43037	NA	-0.02311	-0.57651	1.9847	0.10964	0.076952	-0.38267	0.98876	0.82987	0.62225	0.98749	0.56427	0.29369	0.31757	0.65409	0.78172	0.66693	NA	0.98156	0.56427	0.047175	0.91269	0.93866	0.70197	-16.4954	12.9616	9	0	0	4.43781	3.72647	-14.6997	1.9469
2:121073253:123241656	279	2	121073253	123241656	2.1684	4.87e-05	-0.16972	-0.23468	-0.68081	-0.56223	-0.54838	-0.40595	0.20809	-0.010718	0.023214	0.14377	NA	0.78261	-0.54838	1.3587	-0.95546	0.40894	-0.25396	0.86523	0.81446	0.49599	0.57396	0.58343	0.68478	0.83516	0.99145	0.98148	0.88568	NA	0.43386	0.58343	0.17424	0.33935	0.68258	0.79953	3.39193	21.0282	1	0	0	-0.234027	19.9292	5.37201	20.2857
2:123244233:124730999	280	2	123244233	124730999	1.48677	0.00011751	0.30048	-0.34487	-0.49738	-0.39816	-1.4573	-0.32655	0.080397	-1.1744	-1.4223	-0.68652	NA	-0.45227	-1.4573	0.20746	0.61655	0.085275	-0.70209	0.76381	0.73019	0.61892	0.69051	0.14503	0.74401	0.93592	0.24025	0.15493	0.49238	NA	0.65108	0.14503	0.83565	0.53753	0.93204	0.48262	18.3727	-11.8849	1	2	1	-22.7443	-6.01683	19.6486	-11.1192
2:124733246:125735879	281	2	124733246	125735879	1.00263	0.00013186	-0.13328	-0.42464	-2.0061	-1.3486	-1.1424	-1.7657	-0.4605	-2.1642	-2.1542	-1.4309	NA	0.045548	-1.1424	-0.12957	0.095092	-0.23369	-0.28608	0.89397	0.6711	0.044846	0.17746	0.25331	0.07745	0.64516	0.030447	0.031225	0.15247	NA	0.96367	0.25331	0.8969	0.92424	0.81523	0.77482	23.586	-3.22255	5	1	1	-25.0335	-0.901896	23.3464	-9.11664
2:125741434:127372889	282	2	125741434	127372889	1.63145	0.00014292	-0.3033	-0.5531	-1.372	-0.88214	-0.027988	-1.2182	0.22008	-1.5332	-0.55956	0.9629	NA	-0.19765	-0.027988	0.64888	2.6813	-0.25035	0.030859	0.76166	0.5802	0.17008	0.3777	0.97767	0.22314	0.82581	0.12523	0.57578	0.3356	NA	0.84332	0.97767	0.51642	0.0073346	0.80232	0.97538	0.773949	-10.7008	10	0	0	-19.9039	-10.3476	-0.259323	-21.6719
2:127374341:129310292	283	2	127374341	129310292	1.93595	0.00020192	-0.20875	-0.22891	-0.81428	-0.78013	-0.86992	-0.72231	-0.022076	-0.43501	-0.33076	0.65917	NA	-0.17504	-0.86992	0.28893	-0.099542	0.33099	-0.22112	0.83464	0.81894	0.41549	0.43531	0.38434	0.4701	0.98239	0.66356	0.74083	0.50979	NA	0.86104	0.38434	0.77263	0.92071	0.74065	0.825	6.50926	11.0549	1	39	4	-6.85116	13.0774	4.86608	9.93165
2:129312188:129864416	284	2	129312188	129864416	0.552228	4.3182e-05	0.035076	0.77086	0.49929	0.1425	0.15027	-0.54128	-0.35695	0.32231	-0.43581	-1.0139	NA	0.23242	0.15027	-0.95056	2.0792	0.29977	0.067918	0.97202	0.44079	0.61758	0.88669	0.88056	0.58832	0.72113	0.74721	0.66298	0.31061	NA	0.81622	0.88056	0.34183	0.037596	0.76435	0.94585	-3.84223	-5.06483	1	54	5	-1.22727	-4.43582	0.554738	-3.39199
2:129864730:131463038	285	2	129864730	131463038	1.59831	0.00015039	-0.066534	0.21868	0.1848	0.2049	0.24329	-0.29361	-0.12249	-0.64844	0.070671	0.71315	NA	0.13455	0.24329	0.97507	1.9076	-0.11709	0.34055	0.94695	0.8269	0.85338	0.83765	0.80778	0.76905	0.90251	0.5167	0.94366	0.47575	NA	0.89297	0.80778	0.32953	0.05644	0.90679	0.73344	-7.80357	-10.2891	1	61	6	1.63143	-8.61089	-13.8194	-10.1853
2:131466136:133030349	286	2	131466136	133030349	1.56421	7.3792e-06	-0.15953	-0.37379	-0.77577	0.046164	0.23483	0.74977	0.14346	-0.13025	-0.047242	0.42364	NA	-0.57207	0.23483	0.95478	1.406	0.29839	-0.42961	0.87325	0.70856	0.43788	0.96318	0.81434	0.45339	0.88593	0.89637	0.96232	0.67183	NA	0.56727	0.81434	0.33969	0.15971	0.7654	0.66748	-13.9176	-9.70801	1	84	8	9.40678	-12.0609	-10.2862	-11.5553
2:133034031:133950661	287	2	133034031	133950661	0.91663	1.9217e-05	0.11294	-0.47356	-0.47289	-0.73225	0.54727	-0.72762	-0.70846	-0.50739	-0.17322	0.18571	NA	-0.39289	0.54727	0.9476	1.3969	0.56093	-0.059671	0.91008	0.63581	0.63629	0.46402	0.58419	0.46685	0.47866	0.61188	0.86248	0.85267	NA	0.6944	0.58419	0.34333	0.16244	0.57485	0.95242	-0.342285	-8.42858	10	78	8	7.6246	-10.8525	-9.81388	-7.19316
2:133951544:136822267	288	2	133951544	136822267	2.87072	0.00023003	-0.19053	-0.58407	0.17533	0.68071	-0.39493	-1.048	-0.050411	-1.4046	-1.874	-1.4773	NA	0.012039	-0.39493	0.52969	-0.37617	0.37264	0.32659	0.84889	0.55917	0.86082	0.49606	0.69289	0.29465	0.95979	0.16015	0.060937	0.13959	NA	0.99039	0.69289	0.59633	0.70679	0.70942	0.74398	16.0835	5.38829	1	14	2	-13.5837	7.68585	16.5381	2.38739
2:136825272:138619715	289	2	136825272	138619715	1.79444	0.00013515	-0.22819	0.56051	0.62156	0.85276	0.99632	-0.49775	0.83589	0.5381	1.2848	1.6184	NA	-0.6369	0.99632	-0.77815	1.1304	0.48851	0.52365	0.8195	0.57513	0.53423	0.39379	0.3191	0.61866	0.40322	0.59051	0.19885	0.10558	NA	0.52419	0.3191	0.43648	0.25832	0.62519	0.60052	-23.2579	-2.28645	2	0	0	21.3329	8.56646	-17.5461	14.2653
2:138620371:139412389	290	2	138620371	139412389	0.792018	8.4968e-05	0.13081	-0.14098	-1.099	0.055025	0.048815	0.62936	-0.46681	-0.60668	0.46532	1.395	NA	0.35119	0.048815	1.8233	0.88643	-0.074627	-0.93278	0.89592	0.88789	0.27179	0.95612	0.96107	0.52911	0.64063	0.54407	0.6417	0.163	NA	0.72544	0.96107	0.068254	0.37539	0.94051	0.35093	-8.86989	-1.09793	1	0	0	7.00499	-13.0536	-11.7846	1.60049
2:139413312:140902261	291	2	139413312	140902261	1.48895	0.00024049	0.20248	0.17553	-0.42172	0.00014401	-0.018213	0.21347	0.081588	-1.2966	-1.2245	-0.63774	NA	-0.86685	-0.018213	-0.25345	1.7813	0.11361	0.56501	0.83954	0.86067	0.67323	0.99989	0.98547	0.83096	0.93497	0.19477	0.22076	0.52364	NA	0.38602	0.98547	0.79992	0.074858	0.90954	0.57206	8.83853	-3.46344	1	28	3	-7.87958	-3.45523	8.26454	-6.02624
2:140902383:141803496	292	2	140902383	141803496	0.901113	3.2863e-05	0.024252	0.45391	0.49256	0.3134	0.32188	0.36389	-0.58819	-0.14989	-0.84559	-1.0643	NA	-0.30374	0.32188	0.18399	-0.86729	-0.48402	1.2059	0.98065	0.64989	0.62232	0.75397	0.74755	0.71594	0.5564	0.88085	0.39778	0.28717	NA	0.76133	0.74755	0.85402	0.38578	0.62837	0.22787	4.39264	19.2027	1	0	0	-5.39917	3.7006	3.23861	19.449
2:141803602:143254981	293	2	141803602	143254981	1.45138	0.00047032	-0.23492	-0.47202	-0.67306	-1.3123	-0.51208	-0.89168	-0.58018	-0.97161	0.2186	0.070752	NA	-0.06756	-0.51208	0.23453	2.1468	-0.67342	1.5114	0.81427	0.63691	0.50091	0.18942	0.6086	0.37256	0.56179	0.33125	0.82696	0.9436	NA	0.94614	0.6086	0.81457	0.031813	0.50068	0.13068	0.829187	-10.8055	10	0	0	5.89846	-8.52658	-14.0835	-6.14833
2:143255262:145301314	294	2	143255262	145301314	2.04605	0.00058607	-0.14729	-0.78321	-1.2051	-0.5093	-0.66487	-0.73985	-1.1887	-2.4105	-0.38157	0.9223	NA	-0.44367	-0.66487	0.36018	2.9339	-0.031576	-0.46832	0.88291	0.4335	0.22815	0.61054	0.50613	0.45939	0.23457	0.015932	0.70278	0.35637	NA	0.65728	0.50613	0.71871	0.0033469	0.97481	0.63955	17.8687	-8.93627	8	0	0	-19.871	-10.2342	14.6922	-16.5696
2:145303576:147252762	295	2	145303576	147252762	1.94919	0.00051489	-0.20353	-0.35264	0.22146	-0.057015	0.61849	0.12369	-2.0331	-0.68927	-0.75807	0.27989	NA	-0.66976	0.61849	0.77999	2.2319	1.1197	-0.56523	0.83872	0.72436	0.82474	0.95453	0.53625	0.90156	0.042043	0.49065	0.44841	0.77956	NA	0.50301	0.53625	0.43539	0.02562	0.26282	0.57192	-3.7067	-16.6024	1	56	6	0.800325	-15.246	-8.60616	-13.1095
2:147255216:149268931	296	2	147255216	149268931	2.01371	0.0002973	-0.39775	-0.55455	-0.54692	-1.2863	-1.5185	-0.99635	-0.61616	-1.6807	-2.1742	-0.97318	NA	-0.70659	-1.5185	-0.34829	-1.8928	-0.096845	-0.020151	0.69081	0.5792	0.58443	0.19835	0.12888	0.31908	0.53779	0.092821	0.029687	0.33046	NA	0.47982	0.12888	0.72762	0.058388	0.92285	0.98392	23.5927	-3.166	5	1	1	-25.1486	1.61324	24.8139	-6.81707
2:149270710:151184680	297	2	149270710	151184680	1.91397	0.00025573	-0.81177	0.43525	0.76219	-0.5436	-1.1474	0.47971	0.29932	-0.52331	0.010402	0.72682	NA	-0.49169	-1.1474	1.6759	2.2668	-0.15643	0.28315	0.41692	0.66338	0.44595	0.58672	0.25122	0.63143	0.76469	0.60076	0.9917	0.46734	NA	0.62294	0.25122	0.093758	0.023404	0.87569	0.77706	0.018092	-16.4736	1	49	5	-3.33356	-14.7713	-0.449312	-15.9187
2:151191481:152490219	298	2	151191481	152490219	1.29874	0.00020387	0.040267	-0.97854	-1.475	-0.0038571	-0.74203	-0.7504	-0.84006	0.41136	0.73703	0.89355	NA	-1.207	-0.74203	0.84715	0.71666	-0.066034	0.40564	0.96788	0.32781	0.14021	0.99692	0.45807	0.45301	0.40088	0.68081	0.46111	0.37156	NA	0.22745	0.45807	0.39691	0.47358	0.94735	0.68501	-15.3986	-15.9795	1	0	0	11.8893	9.37459	-13.467	-14.7228
2:152491269:153369892	299	2	152491269	153369892	0.878623	0.00012987	0.30942	0.68388	1.1547	0.75565	0.30729	0.76134	-0.83984	-0.2098	0.7048	1.2307	NA	-0.023677	0.30729	1.4247	2.0204	0.29944	0.94978	0.757	0.49405	0.24823	0.44986	0.75862	0.44645	0.401	0.83383	0.48094	0.21843	NA	0.98111	0.75862	0.15423	0.04334	0.7646	0.34222	-17.7486	-7.43796	2	110	10	19.6457	-6.76831	-22.4407	3.70639
2:153371042:154414456	300	2	153371042	154414456	1.04341	0.00014596	0.33014	-1.0559	-1.0662	-0.63512	0.16571	0.422	-0.47034	0.12846	0.070532	0.65721	NA	0.8302	0.16571	0.84163	1.1244	0.53526	0.61295	0.74129	0.29103	0.28635	0.52535	0.86839	0.67302	0.63811	0.89779	0.94377	0.51105	NA	0.40643	0.86839	0.39999	0.26082	0.59247	0.53991	-3.89946	-9.58978	1	70	6	4.90586	-12.5677	-7.70293	-9.71378
2:154415112:155208173	301	2	154415112	155208173	0.793061	0.00018368	-0.23754	-0.7139	-1.0483	-0.17401	-0.80571	-0.59382	-1.3484	-0.47901	-0.44753	0.16001	NA	-0.6617	-0.80571	1.6704	-1.0125	-0.68511	-0.016495	0.81224	0.47529	0.29448	0.86186	0.42041	0.55264	0.17752	0.63193	0.6545	0.87287	NA	0.50817	0.42041	0.094846	0.31131	0.49327	0.98684	8.74043	10.1971	1	0	0	-9.107	15.7345	19.4877	5.24499
2:155209736:156568446	302	2	155209736	156568446	1.35871	0.0003292	-0.98007	-0.75988	-0.03386	0.19344	-0.25402	0.095698	0.41357	-1.5489	-0.7046	0.36708	NA	0.18638	-0.25402	-1.259	-1.4112	0.35274	-0.22457	0.32705	0.44733	0.97299	0.84661	0.79948	0.92376	0.67919	0.12142	0.48106	0.71356	NA	0.85215	0.79948	0.20805	0.15817	0.72428	0.82231	16.9381	9.31358	1	0	0	4.20102	19.8378	14.4771	7.84686
2:156568806:158165818	303	2	156568806	158165818	1.59701	0.00010803	0.22601	-0.70191	0.4677	-0.35604	-0.59686	-0.40185	-0.26687	0.638	0.87229	0.6023	NA	0.070421	-0.59686	0.40842	0.41524	0.48422	0.39455	0.82119	0.48273	0.64	0.72181	0.5506	0.6878	0.78957	0.52347	0.38305	0.54697	NA	0.94386	0.5506	0.68296	0.67796	0.62823	0.69318	-10.7212	7.00654	1	97	7	13.4423	4.59044	-9.64429	9.56994
2:158173710:159574883	304	2	158173710	159574883	1.40117	0.00027034	0.22714	-0.67309	-1.0446	-0.82404	-0.71048	1.3988	-0.22951	0.63817	0.97018	1.3786	NA	1.738	-0.71048	2.9229	3.4539	0.42831	-0.30245	0.82032	0.50089	0.29621	0.40991	0.47741	0.16189	0.81847	0.52336	0.33196	0.16801	NA	0.082219	0.47741	0.0034675	0.00055247	0.66842	0.76231	-15.4374	-13.6996	1	93	8	14.0341	-12.6717	-15.4179	-13.5315
2:159575554:161077823	305	2	159575554	161077823	1.50227	0.00011967	0.14703	-0.16794	-0.3852	-0.038339	-0.26803	0.48727	1.2247	-0.1314	0.13159	0.28584	NA	0.054287	-0.26803	-0.047441	-0.82572	-0.63894	0.82615	0.88311	0.86663	0.70009	0.96942	0.78868	0.62606	0.22071	0.89546	0.89531	0.775	NA	0.95671	0.78868	0.96216	0.40896	0.52286	0.40872	-2.66773	20.6063	1	75	7	6.55805	17.3755	-0.6051	19.582
2:161078891:163358537	306	2	161078891	163358537	2.27965	0.00029815	-0.10811	-0.73498	-1.0085	0.51602	-0.78669	0.4867	-0.335	0.11176	0.25223	-0.073551	NA	-0.59797	-0.78669	0.3712	0.021981	-0.46063	-1.1005	0.91391	0.46235	0.31322	0.60584	0.43146	0.62647	0.73762	0.91102	0.80086	0.94137	NA	0.54986	0.43146	0.71049	0.98246	0.64506	0.27113	-1.6651	10.6252	1	67	7	5.72318	8.02916	-2.55519	9.22178
2:163359084:165200324	307	2	163359084	165200324	1.84124	0.00034116	-0.86496	-0.11322	0.29753	0.10146	-0.93431	-0.45816	-0.37454	-0.17663	-0.95946	-1.3174	NA	-0.23495	-0.93431	-0.58114	0.46145	0.50461	-0.34162	0.38706	0.90985	0.76606	0.91919	0.35014	0.64684	0.708	0.8598	0.33733	0.18772	NA	0.81425	0.35014	0.56114	0.64447	0.61384	0.73264	9.06461	16.1458	1	34	4	-8.58673	6.97136	5.66309	11.9174
2:165202539:167120956	308	2	165202539	167120956	1.91842	5.0977e-05	-0.08702	-0.54487	-0.69179	-0.3571	-0.79395	0.41397	0.44832	0.088797	0.13136	0.50097	NA	0.099191	-0.79395	0.39787	0.95078	-0.49783	0.16316	0.93066	0.58584	0.48907	0.72102	0.42723	0.6789	0.65392	0.92924	0.89549	0.61639	NA	0.92099	0.42723	0.69073	0.34172	0.6186	0.8704	-11.9618	4.55316	1	0	0	14.6041	0.740034	-10.3343	5.48028
2:167123247:168427789	309	2	167123247	168427789	1.30454	0.00012697	0.031257	-0.71639	-0.51611	-0.7772	-1.4728	-0.69645	-1.0961	-1.7199	-1.0126	0.1715	NA	0.30481	-1.4728	0.31496	0.86145	0.30107	-0.062847	0.97506	0.47375	0.60578	0.43704	0.14079	0.48615	0.27302	0.085451	0.31123	0.86383	NA	0.76051	0.14079	0.75279	0.38899	0.76336	0.94989	14.0249	-12.5953	1	7	1	-18.3202	-9.15784	15.0324	-16.1398
2:168431583:169176766	310	2	168431583	169176766	0.745183	0.00011861	-0.24926	0.34602	-0.49715	-0.93401	-0.16805	0.83325	0.80331	0.8087	0.77082	0.10818	NA	0.05747	-0.16805	1.6914	3.2517	-1.1125	1.4096	0.80316	0.72933	0.61909	0.3503	0.86655	0.4047	0.4218	0.41869	0.44082	0.91385	NA	0.95417	0.86655	0.090767	0.001147	0.26594	0.15864	-19.4714	-13.5697	2	108	10	18.5914	-14.3161	-17.4115	-5.95706
2:169178092:170973262	311	2	169178092	170973262	1.79517	6.6503e-05	0.15724	-0.059223	-0.58072	-0.11958	-0.65774	-0.48639	-1.2241	-1.4817	-0.62448	0.47017	NA	0.22539	-0.65774	0.71341	1.5284	0.37665	-0.015821	0.87506	0.95277	0.56143	0.90482	0.51071	0.62669	0.2209	0.13843	0.53231	0.63823	NA	0.82167	0.51071	0.47559	0.12641	0.70643	0.98738	17.8595	-8.99036	8	7	1	-19.6496	-10.1151	14.6843	-16.5492
2:170973461:172086127	312	2	170973461	172086127	1.11267	0.0002163	-0.29419	-1.3294	-1.3731	-1.1871	-0.71643	-1.2159	-0.4734	-1.1304	-0.50077	0.56888	NA	-0.6244	-0.71643	-0.2342	-0.85704	0.11096	0.23742	0.76861	0.18372	0.16971	0.2352	0.47373	0.22402	0.63593	0.25831	0.61653	0.56944	NA	0.53236	0.47373	0.81483	0.39142	0.91165	0.81233	6.8937	11.4141	1	42	4	-5.98379	14.3068	9.12928	14.6897
2:172088943:173586201	313	2	172088943	173586201	1.49726	0.00028597	-0.26508	0.213	0.72483	0.38223	-1.6502	0.26477	-0.20073	0.33787	0.63595	0.70127	NA	0.078143	-1.6502	1.3412	2.3716	1.1774	0.012953	0.79094	0.83133	0.46856	0.70229	0.098897	0.79119	0.84091	0.73546	0.52481	0.48314	NA	0.93771	0.098897	0.17987	0.01771	0.23902	0.98967	-14.9539	8.22328	1	109	9	18.9279	-2.87381	-18.4211	3.83546
2:173588663:175585616	314	2	173588663	175585616	1.99695	0.00015444	-0.17604	-0.16498	-0.94035	-0.03512	-1.0532	-0.66838	-1.7299	-0.941	-0.151	-0.49438	NA	0.21929	-1.0532	2.001	0.93128	-0.08296	0.37216	0.86026	0.86896	0.34704	0.97198	0.29223	0.50389	0.083642	0.3467	0.87997	0.62104	NA	0.82643	0.29223	0.045391	0.35171	0.93388	0.70977	4.39797	-11.6453	1	0	0	-9.85154	-18.7696	4.34447	-11.322
2:175586510:177326682	315	2	175586510	177326682	1.74017	0.00019054	-0.83701	0.79718	0.074338	0.6734	0.026015	-0.12346	-0.28279	-0.842	-0.75492	-0.55198	NA	-0.69876	0.026015	0.34024	-0.59337	0.76819	0.1184	0.40259	0.42535	0.94074	0.50069	0.97925	0.90174	0.77733	0.39979	0.4503	0.58096	NA	0.4847	0.97925	0.73367	0.55293	0.44238	0.90575	16.2775	7.46644	1	0	0	-5.38997	3.67365	14.6526	4.54336
2:177327202:178551958	316	2	177327202	178551958	1.22476	0.00010232	0.30323	-0.30145	-0.92701	0.12236	-0.4503	0.22488	0.61408	-0.306	0.22056	0.066722	NA	-0.037578	-0.4503	1.0611	0.23163	-0.32677	0.08434	0.76172	0.76307	0.35392	0.90261	0.65249	0.82207	0.53916	0.7596	0.82544	0.9468	NA	0.97002	0.65249	0.28863	0.81682	0.74384	0.93279	-1.9485	10.5104	1	0	0	5.84384	7.94036	-2.58665	9.11483
2:178552788:180138313	317	2	178552788	180138313	1.58553	9.254e-05	-0.089617	0.25114	-0.14335	0.024593	-1.1901	0.44859	-0.0064103	-0.92917	-0.52595	0.6445	NA	-0.15213	-1.1901	1.4239	2.3649	0.80313	-0.8887	0.92859	0.8017	0.88602	0.98038	0.23399	0.65373	0.99489	0.3528	0.59892	0.51925	NA	0.87908	0.23399	0.15448	0.018035	0.4219	0.37416	7.57321	-18.7666	1	36	5	-7.48244	-18.5383	0.62102	-16.4516
2:180139219:180661233	318	2	180139219	180661233	0.522014	0.00018693	0.35733	0.14422	0.26808	-0.13269	-2.0737	-1.2159	-0.35967	-1.565	-0.87384	-0.005254	NA	0.69405	-2.0737	1.1401	1.2494	1.4643	-0.40835	0.72084	0.88533	0.78864	0.89443	0.038106	0.22404	0.7191	0.11758	0.38221	0.99581	NA	0.48765	0.038106	0.25425	0.21153	0.14312	0.68302	13.8938	-12.7138	1	0	0	-18.1256	-9.23794	9.54668	-13.5276
2:180662102:181627195	319	2	180662102	181627195	0.965093	0.00020613	0.12975	-0.46033	-0.44801	-0.030638	-0.50271	0.11336	-1.3186	-0.55061	-0.94031	-0.91251	NA	0.16612	-0.50271	1.4316	3.5324	0.17118	0.73175	0.89676	0.64528	0.65414	0.97556	0.61517	0.90974	0.18729	0.5819	0.34706	0.3615	NA	0.86806	0.61517	0.15225	0.00041177	0.86408	0.46432	3.75776	-21.535	1	5	1	-21.2786	-12.918	4.6723	-22.1705
2:181628139:182840114	320	2	181628139	182840114	1.21197	2.0262e-05	-0.3854	-0.8402	-0.54836	-0.88198	-0.10823	-0.3599	0.25862	-0.1206	-0.4625	-0.76204	NA	-0.16408	-0.10823	1.2079	1.0749	-0.56429	0.82403	0.69994	0.40079	0.58345	0.37779	0.91381	0.71892	0.79592	0.90401	0.64372	0.44604	NA	0.86967	0.91381	0.22708	0.2824	0.57256	0.40993	6.69251	-7.24366	1	0	0	-6.71109	-2.47477	6.14408	-6.11686
2:182845657:184442530	321	2	182845657	184442530	1.59687	8.9798e-05	0.373	0.30483	0.098219	-0.55903	-1.902	-0.67801	-0.23693	0.13045	-0.036536	-0.20397	NA	0.20569	-1.902	0.44341	0.63345	0.61385	-1.3556	0.70915	0.7605	0.92176	0.57614	0.057177	0.49777	0.81271	0.89621	0.97086	0.83838	NA	0.83703	0.057177	0.65747	0.52644	0.53932	0.17522	10.6698	-14.1913	1	26	3	-11.9165	-14.5937	7.24639	-14.26
2:184443166:185277576	322	2	184443166	185277576	0.83441	0.00033794	0.2073	0.31425	1.2387	-0.3729	-3.0768	-1.3488	0.21178	-0.64972	-0.1869	0.011306	NA	0.23866	-3.0768	0.90951	-1.389	1.8031	0.4294	0.83578	0.75333	0.21546	0.70922	0.0020927	0.17739	0.83228	0.51587	0.85174	0.99098	NA	0.81137	0.0020927	0.36308	0.16482	0.07137	0.66764	8.96005	15.9944	1	0	0	18.3516	3.38113	7.63418	11.3865
2:185279087:186731282	323	2	185279087	186731282	1.45219	0.00020876	0.27264	0.49235	0.18331	-0.080381	-1.0032	1.012	0.38133	-0.29787	0.15336	-0.0026569	NA	0.98074	-1.0032	0.66573	0.42239	0.1986	0.3677	0.78513	0.62247	0.85456	0.93593	0.31576	0.31152	0.70296	0.7658	0.87812	0.99788	NA	0.32672	0.31576	0.50558	0.67274	0.84258	0.7131	-2.43334	3.24038	1	0	0	5.94852	2.13565	-4.22437	3.1917
2:186731309:188540877	324	2	186731309	188540877	1.80957	0.00016548	-0.34423	0.48849	-0.56357	-0.29384	-0.3418	0.47084	0.72439	-0.0601	0.2176	-0.13243	NA	1.0244	-0.3418	0.38031	-0.15923	-0.055512	1.0735	0.73067	0.6252	0.57305	0.76888	0.7325	0.63776	0.46883	0.95208	0.82774	0.89465	NA	0.30563	0.7325	0.70371	0.87348	0.95573	0.28304	-2.64304	20.6079	1	75	7	6.50089	17.2895	-0.714086	19.4744
2:188542361:190794689	325	2	188542361	190794689	2.25233	0.00023728	-0.57927	-0.42436	-0.66703	-0.48835	0.5337	-0.74801	0.15939	-1.1604	-1.245	-1.5796	NA	0.30406	0.5337	-0.048748	1.1056	0.27857	-0.54419	0.56241	0.67131	0.50475	0.6253	0.59355	0.45446	0.87336	0.24589	0.21312	0.11419	NA	0.76108	0.59355	0.96112	0.26892	0.78058	0.58631	15.9976	0.787503	1	8	2	-17.8457	0.12937	18.4805	-1.59019
2:190797341:191870624	326	2	190797341	191870624	1.07328	0.00030899	-0.022512	0.2044	0.24017	0.98868	0.86195	-0.34118	0.31027	1.3302	0.79691	-0.34415	NA	-1.0633	0.86195	0.51028	0.64899	-0.27736	0.34044	0.98204	0.83804	0.8102	0.32282	0.38871	0.73297	0.75635	0.18344	0.4255	0.73074	NA	0.28762	0.38871	0.60986	0.51634	0.78151	0.73352	-7.53942	16.0004	1	0	0	1.25678	-3.25235	-6.21409	18.0581
2:191873553:192695107	327	2	191873553	192695107	0.821554	7.8598e-05	-0.32349	-0.55288	0.027381	-0.15794	-0.73602	0.075501	0.81731	0.32087	-0.45301	-0.76468	NA	-0.0786	-0.73602	0.37368	-0.80221	0.77043	-1.2148	0.74632	0.58035	0.97816	0.8745	0.46172	0.93982	0.41375	0.74831	0.65054	0.44446	NA	0.93735	0.46172	0.70864	0.42243	0.44104	0.22444	4.71051	14.9059	1	52	4	-1.46607	16.156	3.63997	15.443
2:192696255:195109845	328	2	192696255	195109845	2.41359	0.00063689	-1.1772	-0.34216	-0.41867	-0.54187	-2.0672	-1.0493	-0.9159	-2.079	-0.65361	0.42841	NA	-0.91602	-2.0672	3.3666	4.2857	0.80555	0.40214	0.2391	0.73223	0.67546	0.58791	0.038719	0.29405	0.35972	0.037613	0.51336	0.66835	NA	0.35966	0.038719	0.00076113	1.8213e-05	0.4205	0.68758	2.61688	-19.1746	1	43	5	-4.48207	-18.2571	-0.975961	-19.9777
2:195117932:197307918	329	2	195117932	197307918	2.18999	0.00020172	0.37491	-0.094265	-0.30759	-0.57948	-0.26903	-0.080239	-0.21569	-0.95477	-0.92574	-0.11137	NA	0.23343	-0.26903	1.3532	0.53123	0.043841	0.4588	0.70772	0.9249	0.75839	0.56227	0.78791	0.93605	0.82923	0.33969	0.35458	0.91132	NA	0.81543	0.78791	0.17598	0.59526	0.96503	0.64638	13.3751	-5.8455	1	0	0	1.0607	1.37322	11.2681	-8.17061
2:197308707:198140953	330	2	197308707	198140953	0.832246	0.00012059	-0.026182	-0.48219	-1.0234	-0.32379	-1.052	-0.5813	0.1968	-0.46069	-0.6195	-0.049063	NA	0.39432	-1.052	0.54649	-0.80909	-1.2025	-0.39035	0.97911	0.62967	0.30612	0.7461	0.29278	0.56104	0.84398	0.64502	0.53559	0.96087	NA	0.69334	0.29278	0.58473	0.41846	0.22918	0.69628	13.7666	13.1831	1	25	2	-11.4204	15.1529	11.4651	8.3037
2:198141746:200498970	331	2	198141746	200498970	2.35722	0.00023971	-0.67091	0.3434	0.43508	-0.39422	0.43795	-1.2408	-0.031892	-1.2949	-0.98973	-0.67793	NA	-0.017504	0.43795	-1.4631	-2.3808	0.62914	-0.4785	0.50228	0.7313	0.66351	0.69342	0.66142	0.21467	0.97456	0.19537	0.3223	0.49781	NA	0.98603	0.66142	0.14345	0.017277	0.52925	0.6323	14.8206	11.7454	1	25	2	-11.1948	16.7455	14.2159	7.78952
2:200504209:201571624	332	2	200504209	201571624	1.06742	0.00019629	-0.24722	-0.1762	0.51206	-0.46906	-1.2847	-0.98586	-0.7562	-1.751	-1.0146	0.20554	NA	0.6613	-1.2847	-0.28308	1.8633	0.17442	-1.5183	0.80474	0.86014	0.60861	0.63903	0.19889	0.3242	0.44953	0.079939	0.31028	0.83715	NA	0.50842	0.19889	0.77711	0.06242	0.86153	0.12894	15.8543	-12.0343	1	0	0	-12.0239	-14.6107	7.39413	-14.2097
2:201572564:202829668	333	2	201572564	202829668	1.2571	6.9644e-05	-0.45486	0.14463	0.33629	-0.0035502	-1.348	-0.43237	0.13973	-0.64251	-0.28326	0.58213	NA	-0.56609	-1.348	0.25975	-0.80403	0.34028	0.75369	0.64921	0.88501	0.73665	0.99717	0.17766	0.66547	0.88887	0.52054	0.77698	0.56048	NA	0.57133	0.17766	0.79505	0.42138	0.73364	0.45103	8.92399	16.095	1	0	0	8.29353	12.9778	-1.59566	15.9239
2:202830132:204814896	334	2	202830132	204814896	1.98476	0.00010657	-0.48922	-1.0415	-1.677	-0.74045	-1.0716	-0.38155	-0.38075	-0.26512	-0.094276	-0.18964	NA	-0.38293	-1.0716	-0.27492	0.040445	-0.1802	0.079531	0.62469	0.29767	0.093533	0.45903	0.2839	0.7028	0.70339	0.79092	0.92489	0.84959	NA	0.70177	0.2839	0.78338	0.96774	0.85699	0.93661	6.91906	11.4311	1	42	4	-6.00323	14.3033	9.14384	14.6611
2:204815902:206043539	335	2	204815902	206043539	1.22764	0.00018365	-0.15917	-0.015155	-0.76095	0.3564	-0.53133	0.21652	0.037906	-0.045753	0.15317	0.56345	NA	-0.46122	-0.53133	1.4046	1.0738	0.26803	0.81561	0.87353	0.98791	0.44669	0.72154	0.59519	0.82858	0.96976	0.96351	0.87827	0.57313	NA	0.64464	0.59519	0.16014	0.28291	0.78868	0.41472	-13.4233	-12.5074	1	0	0	11.7818	-13.309	-9.79565	1.56786
2:206045927:207721890	336	2	206045927	207721890	1.67596	0.00027666	0.42346	0.56161	0.91011	0.25444	-0.60881	0.86657	-1.2772	-1.7632	-1.0906	-0.78012	NA	0.015503	-0.60881	1.6687	1.6379	-0.031195	-0.5144	0.67196	0.57438	0.36277	0.79915	0.54265	0.38618	0.20152	0.077868	0.27543	0.43532	NA	0.98763	0.54265	0.095179	0.10143	0.97511	0.60697	11.6189	-6.61503	1	0	0	-9.99173	-6.71848	6.39173	-20.3142
2:207722425:208639154	337	2	207722425	208639154	0.916729	0.00017533	-0.038052	-0.69491	-0.49073	-0.25879	-0.01467	-0.0042246	0.49751	-0.57683	-0.4963	-0.36563	NA	-0.27479	-0.01467	0.58496	1.2752	0.16601	-1.1058	0.96965	0.48711	0.62362	0.7958	0.9883	0.99663	0.61883	0.56405	0.61968	0.71464	NA	0.78348	0.9883	0.55858	0.20224	0.86815	0.2688	0.963529	0.500904	1	0	0	1.26547	-0.852309	-3.60413	-6.97663
2:208641174:209940909	338	2	208641174	209940909	1.29973	0.00019552	-0.33245	-1.4291	-1.0308	0.06229	-0.742	-1.1038	0.52136	-0.38664	-0.098772	0.85869	NA	-0.30375	-0.742	-0.39678	0.66954	-0.20264	0.70038	0.73955	0.15296	0.30263	0.95033	0.45808	0.26968	0.60212	0.69902	0.92132	0.39051	NA	0.76132	0.45808	0.69153	0.50315	0.83941	0.48369	6.92319	11.4943	1	42	4	-5.84402	14.4279	9.08532	14.73
2:209941332:210832981	339	2	209941332	210832981	0.891649	6.865e-05	0.22711	0.79714	0.80155	-0.49671	-1.0204	0.29745	-0.10266	-0.20215	0.052191	0.2513	NA	0.30631	-1.0204	1.4892	1.968	-0.058292	-0.39169	0.82034	0.42537	0.42282	0.61939	0.30754	0.76612	0.91823	0.8398	0.95838	0.80158	NA	0.75937	0.30754	0.13643	0.049071	0.95352	0.69529	0.146278	-16.5279	1	49	5	-3.38353	-14.7661	-0.2848	-15.9979
2:210838781:212377672	340	2	210838781	212377672	1.53889	0.00010765	-0.50334	0.34653	0.29275	-0.36172	-1.3996	-0.31988	0.44034	0.074637	0.54281	1.7783	NA	0.35661	-1.3996	0.44246	1.7983	-0.072596	-0.68201	0.61472	0.72895	0.76971	0.71756	0.16164	0.74906	0.65969	0.9405	0.58726	0.07536	NA	0.72139	0.16164	0.65816	0.072125	0.94213	0.49523	-8.81879	9.61499	3	107	9	18.4458	0.405574	-13.2725	5.57395
2:212377759:212845716	341	2	212377759	212845716	0.467957	9.8585e-05	-0.62074	0.085514	-0.94521	-0.015534	-1.618	-1.0611	-0.27023	-1.5953	-1.0871	-0.20998	NA	-0.5683	-1.618	-0.47307	0.55079	-0.037012	-0.94762	0.53477	0.93185	0.34455	0.98761	0.10566	0.28863	0.78698	0.11063	0.27698	0.83368	NA	0.56983	0.10566	0.63616	0.58178	0.97048	0.34333	18.2022	-11.7153	1	0	0	-14.1936	12.5728	22.4212	-4.72022
2:212845994:215005050	342	2	212845994	215005050	2.15906	0.00012343	0.19633	0.1891	-0.055885	-0.49571	0.37537	-0.48168	-0.87993	-0.23314	-0.43443	-0.69683	NA	-0.44714	0.37537	-0.012202	1.2745	-0.10231	-0.23686	0.84435	0.85001	0.95543	0.6201	0.70738	0.63004	0.3789	0.81565	0.66398	0.48591	NA	0.65478	0.70738	0.99026	0.2025	0.91851	0.81276	0.619819	-2.23526	1	45	5	-3.93269	-2.44088	-0.266622	-5.65674
2:215006557:216448007	343	2	215006557	216448007	1.44145	0.0001943	-0.6715	-0.56096	-0.24908	0.39929	-1.3483	-0.63605	-0.95212	-1.0486	-0.67751	0.52189	NA	-0.58695	-1.3483	-0.97558	-0.58975	0.28725	-0.35703	0.5019	0.57482	0.8033	0.68968	0.17756	0.52474	0.34104	0.29437	0.49808	0.60175	NA	0.55724	0.17756	0.32927	0.55536	0.77392	0.72107	7.61374	14.9157	1	18	2	-14.1641	12.622	22.4519	-4.66448
2:216449570:217184275	344	2	216449570	217184275	0.734705	-1.9915e-05	0.16341	-0.11445	-1.3748	-1.0328	-0.54022	-0.74108	0.097655	-0.14417	-0.20816	0.20096	NA	-0.067687	-0.54022	0.12264	0.13589	0.94742	-1.5195	0.8702	0.90888	0.1692	0.30169	0.58905	0.45865	0.92221	0.88536	0.8351	0.84073	NA	0.94604	0.58905	0.90239	0.89191	0.34342	0.12864	0.215905	11.9472	1	67	7	3.76833	9.41396	-0.658712	10.162
2:217184715:218615634	345	2	217184715	218615634	1.43092	0.0001579	-0.11113	0.40197	-0.13578	-1.1531	0.28194	0.0027368	0.064258	-0.0036943	0.24797	0.50952	NA	-0.4419	0.28194	0.61421	1.5168	0.43837	1.0181	0.91151	0.68771	0.89199	0.24886	0.77799	0.99782	0.94876	0.99705	0.80416	0.61039	NA	0.65856	0.77799	0.53908	0.12932	0.66112	0.30863	-12.2319	0.869042	1	86	8	10.1728	-5.97633	-14.5288	-2.45892
2:218616633:219671910	346	2	218616633	219671910	1.05528	0.00015811	0.15124	0.32907	-0.040172	-0.5551	-1.3525	-0.55869	0.66863	-0.58433	-0.14216	0.10078	NA	0.6975	-1.3525	-0.64534	-0.33033	0.033995	0.66365	0.87979	0.74211	0.96796	0.57883	0.17622	0.57637	0.50373	0.559	0.88695	0.91973	NA	0.48549	0.17622	0.51871	0.74115	0.97288	0.50691	6.86899	14.394	1	41	4	-4.29304	15.6737	5.74983	14.6716
2:219675067:220774229	347	2	219675067	220774229	1.09916	3.467e-05	-0.029578	0.50406	0.79901	0.40875	0.37862	0.66468	0.72342	-0.28367	0.14846	-0.11039	NA	0.26806	0.37862	1.1257	-0.47738	-0.40636	0.086371	0.9764	0.61422	0.42428	0.68272	0.70497	0.50626	0.46942	0.77666	0.88198	0.9121	NA	0.78865	0.70497	0.26031	0.63309	0.68448	0.93117	-1.26127	21.1472	1	0	0	5.42603	18.9907	-8.02632	20.1075
2:220775971:221445218	348	2	220775971	221445218	0.669247	0.00016293	-0.78088	-0.55535	-1.4197	-0.5337	-1.3462	0.49469	-1.8728	-0.50951	0.45664	0.81365	NA	-0.47506	-1.3462	0.91592	1.0852	0.31743	-0.91731	0.43487	0.57866	0.15569	0.59355	0.17823	0.62082	0.061101	0.6104	0.64793	0.41585	NA	0.63474	0.17823	0.35971	0.27783	0.75092	0.35898	2.86662	7.3961	1	0	0	8.14884	5.73197	-11.5806	3.70406
2:221445953:222985126	349	2	221445953	222985126	1.53917	0.00013178	-0.38065	0.76362	0.9649	0.40248	0.13519	0.72264	-0.33287	0.24529	0.56779	0.25381	NA	-0.66097	0.13519	1.5222	2.13	-0.64025	0.12623	0.70346	0.44509	0.33459	0.68733	0.89246	0.4699	0.73924	0.80623	0.57017	0.79964	NA	0.50863	0.89246	0.12795	0.03317	0.52201	0.89955	-17.7199	-7.592	2	110	10	19.362	-6.36309	-22.2736	3.54956
2:222985611:224002780	350	2	222985611	224002780	1.01717	5.7542e-05	0.57492	-0.5144	-0.66539	0.73946	0.032737	-0.34903	0.48656	-0.81596	-1.3332	-0.82266	NA	-0.50818	0.032737	-0.14339	1.4563	0.76195	-0.29842	0.56534	0.60697	0.5058	0.45963	0.97388	0.72707	0.62657	0.41452	0.18248	0.4107	NA	0.61132	0.97388	0.88598	0.14532	0.44609	0.76538	8.97986	-3.29337	1	0	0	-14.8744	0.249796	8.43634	-5.85815
2:224003069:225832409	351	2	224003069	225832409	1.82934	0.00029309	-0.80292	0.64958	-0.74565	-1.2295	-0.98977	-0.40961	0.50963	-1.3736	-0.40209	0.43877	NA	-0.43139	-0.98977	0.43719	-0.04077	-0.09506	-0.35791	0.42202	0.51596	0.45588	0.21889	0.32229	0.68209	0.61031	0.16957	0.68762	0.66082	NA	0.66619	0.32229	0.66198	0.96748	0.92427	0.72041	6.02742	10.7023	1	39	4	-5.60398	11.9233	4.85692	9.99187
2:225833758:227531180	352	2	225833758	227531180	1.69742	0.00020829	0.053219	-0.27556	0.04212	-0.18873	-1.1396	0.058918	1.0492	-0.53531	0.073858	0.29536	NA	0.66203	-1.1396	0.37249	0.87496	-0.55969	0.59479	0.95756	0.78289	0.9664	0.8503	0.25446	0.95302	0.29411	0.59243	0.94112	0.76772	NA	0.50795	0.25446	0.70953	0.3816	0.57569	0.55198	-10.7833	5.4727	1	0	0	14.5761	0.665019	-10.3091	5.52684
2:227532464:228456451	353	2	227532464	228456451	0.923987	7.3799e-05	0.32175	-0.3542	0.21845	-0.11445	-0.85257	-0.35421	0.5732	0.73583	-0.12578	-0.49846	NA	-0.070777	-0.85257	0.53618	1.2767	-0.093534	-0.23971	0.74764	0.72319	0.82708	0.90888	0.3939	0.72318	0.56651	0.46183	0.8999	0.61816	NA	0.94358	0.3939	0.59183	0.2017	0.92548	0.81055	-10.2862	6.84377	1	92	7	12.3352	2.08873	-7.66919	7.61639
2:228457117:229368530	354	2	228457117	229368530	0.911413	0.0003066	0.44579	0.34783	-0.21602	-0.088735	-2.1596	-0.46979	-0.46201	-1.3739	-0.31066	0.15086	NA	-1.701	-2.1596	1.2152	2.6174	0.085591	0.43449	0.65575	0.72796	0.82897	0.92929	0.030807	0.6385	0.64408	0.16947	0.75606	0.88009	NA	0.08894	0.030807	0.22428	0.0088612	0.93179	0.66393	7.5932	-18.6578	1	32	3	-9.78496	-18.7763	3.01604	-16.8929
2:229368812:230282624	355	2	229368812	230282624	0.913812	0.0001747	-0.65376	0.56576	0.52532	1.1768	-0.35205	0.27376	-0.3743	-0.70162	-0.74685	-0.4882	NA	0.026775	-0.35205	0.86479	2.0176	0.14756	-0.090176	0.51327	0.57155	0.59936	0.23927	0.7248	0.78427	0.70818	0.48291	0.45516	0.62541	NA	0.97864	0.7248	0.38715	0.043636	0.88269	0.92815	-3.3416	-14.8255	1	28	3	-9.2422	-6.39653	8.10767	-8.69917
2:230283310:231322125	356	2	230283310	231322125	1.03882	9.9756e-05	0.33777	-1.1892	-0.84674	-0.75417	0.11214	-0.59415	0.20037	-0.62418	-0.30068	0.19595	NA	0.56341	0.11214	0.45964	2.2065	0.81273	0.2131	0.73554	0.23438	0.39714	0.45075	0.91071	0.55241	0.84119	0.53251	0.76366	0.84465	NA	0.57316	0.91071	0.64578	0.027351	0.41638	0.83125	-2.61159	-10.7223	1	70	6	4.73366	-12.4591	-6.32237	-8.20701
2:231322831:232790491	357	2	231322831	232790491	1.46766	0.00012715	-0.32098	0.77769	0.28684	-0.67477	-0.96286	-0.68137	-0.68206	-0.14145	-0.33076	-0.40392	NA	-0.62259	-0.96286	0.077499	1.4243	-0.50417	-0.44928	0.74822	0.43675	0.77424	0.49982	0.33562	0.49564	0.4952	0.88752	0.74083	0.68627	NA	0.53355	0.33562	0.93823	0.15435	0.61414	0.65323	13.7718	-12.8226	1	0	0	-8.8602	7.19222	10.0198	-10.7081
2:232791948:233964632	358	2	232791948	233964632	1.17268	0.00014731	0.012646	0.49064	-0.14135	0.4724	-1.8655	-0.53104	0.89855	0.0068698	0.062376	-0.047252	NA	-1.1669	-1.8655	1.6154	2.6449	-0.20608	0.0093073	0.98991	0.62368	0.88759	0.63664	0.06211	0.59539	0.36889	0.99452	0.95026	0.96231	NA	0.24325	0.06211	0.10622	0.0081721	0.83673	0.99257	6.52022	-17.6681	1	32	3	-9.79521	-18.707	3.1062	-16.7969
2:233968153:234699046	359	2	233968153	234699046	0.730893	0.00016144	-0.84498	-0.81845	-1.264	-0.030385	-0.39976	-0.33992	-0.26469	-0.88893	-0.78125	-0.22944	NA	0.049959	-0.39976	0.4255	-0.18267	0.12985	0.46565	0.39812	0.4131	0.20625	0.97576	0.68933	0.73392	0.79125	0.37404	0.43466	0.81853	NA	0.96016	0.68933	0.67047	0.85506	0.89668	0.64147	17.2286	3.78788	1	10	2	-16.8336	6.50111	18.525	2.98346
2:234699366:235626316	360	2	234699366	235626316	0.92695	5.8144e-05	0.35629	0.087255	-0.6246	-0.55453	0.30769	0.65896	-0.93926	0.83054	0.68236	0.14196	NA	0.63887	0.30769	-0.4878	0.13814	0.24524	-0.31599	0.72162	0.93047	0.53223	0.57922	0.75832	0.50992	0.34759	0.40623	0.49501	0.88711	NA	0.52291	0.75832	0.6257	0.89013	0.80627	0.75201	-3.6371	19.2986	1	75	7	7.4542	16.4994	-2.74977	20.0447
2:235627087:236619385	361	2	235627087	236619385	0.992298	0.0001978	-0.53156	0.24325	0.18179	1.1547	-0.688	0.91873	0.34209	0.52819	0.15604	-0.26814	NA	0.78676	-0.688	0.45393	1.1494	0.66722	-0.75362	0.59503	0.80781	0.85575	0.24821	0.49146	0.35824	0.73229	0.59737	0.876	0.78859	NA	0.43142	0.49146	0.64988	0.25037	0.50463	0.45108	-16.686	-1.33968	1	0	0	16.2302	-2.6781	-21.3417	6.86294
2:236619713:238209382	362	2	236619713	238209382	1.58967	0.00023961	-0.94816	-0.53077	-0.16158	0.11505	-0.22809	-0.030685	-1.2178	-1.1857	-1.1783	-0.87881	NA	-0.25	-0.22809	3.0228	2.2838	-0.058806	-0.011479	0.34305	0.59558	0.87164	0.9084	0.81957	0.97552	0.22329	0.23574	0.23869	0.37951	NA	0.80259	0.81957	0.0025047	0.022384	0.95311	0.99084	4.19721	-14.9245	1	0	0	-12.4627	-9.68579	5.67759	-19.2603
2:238209871:239122917	363	2	238209871	239122917	0.913046	6.9485e-05	-0.65984	-0.77847	-0.64373	-0.3032	-0.58196	-0.61507	0.15881	-0.39814	-0.34251	-0.060055	NA	0.0070306	-0.58196	1.3785	0.97138	-0.30376	0.46634	0.50936	0.43629	0.51975	0.76173	0.5606	0.53851	0.87382	0.69052	0.73197	0.95211	NA	0.99439	0.5606	0.16805	0.33136	0.76131	0.64097	3.49089	-13.221	1	0	0	-6.8742	-14.9376	2.17399	-11.3255
2:239123082:239801883	364	2	239123082	239801883	0.678801	-4.998e-06	-0.20854	-0.45549	-0.35349	-0.31225	-0.8105	0.025415	0.2011	0.62566	0.79875	0.0048661	NA	0.24833	-0.8105	0.54801	1.5874	0.12352	0.07903	0.83481	0.64876	0.72372	0.75485	0.41765	0.97972	0.84062	0.53154	0.42443	0.99612	NA	0.80388	0.41765	0.58368	0.11243	0.90169	0.93701	-12.7681	5.35088	1	0	0	12.5275	2.17967	-11.3287	-3.99068
2:239832097:240325991	365	2	239832097	240325991	0.493894	0.00012619	-0.60764	-1.0448	-0.81166	-1.1331	0.4016	-0.10006	0.0053516	-0.50865	-0.72785	-0.98145	NA	0.57046	0.4016	3.5948	2.0187	0.31605	1.5477	0.54343	0.29612	0.41698	0.25718	0.68798	0.9203	0.99573	0.611	0.4667	0.32637	NA	0.56836	0.68798	0.00032464	0.043521	0.75196	0.1217	12.829	-16.7462	1	0	0	-0.293868	-17.092	2.51987	-21.1156
2:240327154:240961852	366	2	240327154	240961852	0.634698	0.00028603	0.23125	0.1694	-0.37385	0.039089	0.085161	-0.4455	0.53085	-0.64067	-0.89447	-0.70834	NA	0.0060569	0.085161	0.80859	1.5583	-0.33294	1.2328	0.81712	0.86548	0.70852	0.96882	0.93213	0.65596	0.59552	0.52174	0.37107	0.47873	NA	0.99517	0.93213	0.41875	0.11916	0.73918	0.21764	7.40685	-4.6236	1	28	3	-7.07322	-2.79929	5.94319	-6.01595
2:240962194:241907076	367	2	240962194	241907076	0.944882	6.6959e-05	-0.10916	0.021621	-0.197	0.40744	-0.88758	-0.026257	0.055228	-1.3362	-0.54648	0.2148	NA	-0.44796	-0.88758	1.7755	2.3635	1.0058	-0.19511	0.91307	0.98275	0.84383	0.68368	0.37477	0.97905	0.95596	0.18148	0.58474	0.82993	NA	0.65418	0.37477	0.07582	0.018105	0.3145	0.8453	7.48078	-18.8534	1	36	5	-7.4689	-18.5208	0.443229	-16.5172
2:241909927:243185680	368	2	241909927	243185680	1.27575	6.8324e-05	-0.11346	-0.1195	0.84174	0.30877	-0.79991	-0.16749	0.63728	-0.20351	0.41256	1.2254	NA	-0.60899	-0.79991	0.35377	-0.98349	-0.53915	0.021712	0.90966	0.90488	0.39994	0.75749	0.42376	0.86698	0.52394	0.83874	0.67993	0.22041	NA	0.54253	0.42376	0.72351	0.32537	0.58978	0.98268	-12.6291	12.3354	1	81	7	8.38702	12.8773	-1.8127	15.804
3:60197:1128944	369	3	60197	1128944	1.06875	0.00010649	-0.66597	0.95807	0.32572	0.57381	-0.10139	-0.026001	-0.3861	-0.24589	0.16682	-0.18798	-0.18134	-0.57202	-0.10139	0.70415	0.3772	0.97135	-0.26631	0.50543	0.33803	0.74464	0.5661	0.91924	0.97926	0.69942	0.80577	0.86751	0.85089	0.8561	0.56731	0.91924	0.48134	0.70602	0.33137	0.79	-4.84935	-3.57725	1	0	0	1.7073	-3.55872	-19.2865	6.36385
3:1129028:1527748	370	3	1129028	1527748	0.39872	3.1936e-05	0.091933	0.46525	0.34242	0.10985	0.063673	0.56716	-0.049886	-0.022241	-0.34379	-0.061332	0.97858	0.4941	0.063673	0.13819	-0.81891	-0.060299	0.25431	0.92675	0.64175	0.73203	0.91253	0.94923	0.57061	0.96021	0.98226	0.731	0.95109	0.32779	0.62124	0.94923	0.89009	0.41284	0.95192	0.79926	-0.700882	21.0371	1	69	7	4.88446	19.3763	0.789311	21.2594
3:1528147:2423237	371	3	1528147	2423237	0.89509	4.0542e-05	0.37001	-0.079315	0.53688	0.21393	0.1144	-0.29704	0.090103	0.35813	1.0051	1.1133	-0.12368	-0.33211	0.1144	0.40125	1.6274	0.24044	-0.03836	0.71138	0.93678	0.59135	0.8306	0.90892	0.76643	0.92821	0.72025	0.31485	0.26559	0.90156	0.7398	0.90892	0.68823	0.10364	0.80999	0.9694	-23.2136	-2.2369	2	0	0	21.3423	8.55659	-17.5688	14.2848
3:2423999:2769230	372	3	2423999	2769230	0.345231	0.0001644	0.11561	-0.62305	-1.1662	-0.23891	0.11628	-0.17561	-0.31652	-0.060542	0.31386	0.14915	-0.21975	-0.43847	0.11628	0.36958	2.5685	0.87276	1.0519	0.90796	0.53325	0.24355	0.81118	0.90743	0.8606	0.75161	0.95172	0.75363	0.88144	0.82606	0.66104	0.90743	0.7117	0.010215	0.38279	0.29286	-9.28764	-7.67255	1	77	8	5.8219	-8.5095	-13.9916	-6.12434
3:2769392:3364279	373	3	2769392	3364279	0.594887	2.943e-05	0.055987	-0.043092	-0.2417	-0.59429	-0.40682	-0.46001	-0.62098	-0.31336	0.076124	0.98675	-0.45617	-0.43909	-0.40682	-0.124	0.523	0.39716	-0.18363	0.95535	0.96563	0.80901	0.55232	0.68414	0.64551	0.53462	0.75401	0.93932	0.32376	0.64827	0.66059	0.68414	0.90131	0.60097	0.69125	0.8543	-7.94357	17.3469	1	88	7	11.3105	14.913	-6.82024	17.4562
3:3364442:4430024	374	3	3364442	4430024	1.06558	0.00015305	-0.022251	-1.1159	-1.8423	-0.84901	-0.95018	-1.4048	-0.87001	0.19835	-0.28023	-0.29622	-0.60078	-0.27515	-0.95018	0.065627	-0.20669	0.41205	0.15057	0.98225	0.26446	0.065426	0.39588	0.34202	0.16007	0.3843	0.84277	0.7793	0.76706	0.54799	0.7832	0.34202	0.94767	0.83625	0.6803	0.88032	6.89612	11.3917	1	42	4	-6.0583	14.2143	9.10602	14.7075
3:4430848:5564422	375	3	4430848	5564422	1.13357	8.6818e-05	0.55844	-0.63327	-0.45952	-0.48309	-0.29882	0.29631	-0.45994	-0.36305	-1.2634	-0.68667	0.5259	0.39368	-0.29882	0.25623	-0.51496	-0.63963	0.05033	0.57654	0.52656	0.64586	0.62903	0.76507	0.76699	0.64556	0.71657	0.20645	0.49229	0.59896	0.69382	0.76507	0.79777	0.60658	0.52241	0.95986	13.9029	13.0317	1	0	0	-11.4963	14.9679	1.95782	4.66659
3:5565384:6421659	376	3	5565384	6421659	0.856275	1.6382e-05	0.020152	0.18281	-0.022182	-0.087097	-0.94454	-0.42067	-0.0097717	-0.198	-1.1348	-0.36261	-0.1836	0.05943	-0.94454	0.82948	0.66954	0.24115	0.17799	0.98392	0.85494	0.9823	0.93059	0.34489	0.67399	0.9922	0.84304	0.25646	0.71689	0.85432	0.95261	0.34489	0.40684	0.50315	0.80944	0.85873	10.9401	-11.5671	1	0	0	-13.1262	-12.0236	8.74426	-15.2487
3:6422814:7509288	377	3	6422814	7509288	1.08647	9.9469e-05	-0.42301	0.10182	-0.10069	-0.081165	-0.080808	0.18444	-0.49566	-0.23365	-0.84198	-0.62562	0.29138	0.34428	-0.080808	0.80053	1.0394	0.083794	0.84846	0.67229	0.9189	0.9198	0.93531	0.93559	0.85367	0.62014	0.81526	0.3998	0.53156	0.77076	0.73064	0.93559	0.4234	0.29863	0.93322	0.39618	4.9895	-5.46972	1	0	0	0.731983	1.06275	4.2711	-4.51771
3:7509715:7991133	378	3	7509715	7991133	0.481418	6.5733e-05	-0.0042372	-0.42222	-0.74049	-0.094461	0.30076	0.26349	0.28113	-0.17739	0.11038	0.054346	1.0584	-0.22855	0.30076	0.52526	1.3642	0.38276	1.1013	0.99662	0.67286	0.459	0.92474	0.7636	0.79218	0.77861	0.8592	0.91211	0.95666	0.28989	0.81922	0.7636	0.5994	0.17251	0.7019	0.27077	-12.3524	-7.92445	1	79	8	7.09346	-6.54922	-12.3332	-8.34252
3:7991981:9194649	379	3	7991981	9194649	1.20267	0.00016003	-0.66397	-0.24098	-0.62739	-0.46849	0.28259	-2.0811	-0.85386	-1.5562	-2.0307	-1.3126	-1.5711	-0.67622	0.28259	0.97656	1.033	-0.11238	-0.56147	0.50671	0.80957	0.53041	0.63943	0.77749	0.037422	0.39318	0.11966	0.042283	0.18933	0.11616	0.4989	0.77749	0.32879	0.3016	0.91052	0.57448	19.0847	-4.01243	6	8	2	-19.0204	-1.03355	18.57	-2.912
3:9195331:10526438	380	3	9195331	10526438	1.33111	0.00010508	-0.55419	-0.47746	-0.38568	-0.61078	-0.53023	0.28047	0.64768	-0.73035	0.057445	1.2261	0.26545	-0.74221	-0.53023	1.4774	1.6518	-0.32241	0.19558	0.57945	0.63303	0.69974	0.54134	0.59595	0.77912	0.51719	0.46517	0.95419	0.22015	0.79066	0.45796	0.59595	0.13956	0.098577	0.74715	0.84494	3.27393	-13.3749	1	35	3	-6.65461	-15.0807	1.96309	-11.5429
3:10526803:11220278	381	3	10526803	11220278	0.693475	4.2644e-05	-0.24295	-0.54556	-0.12855	0.005313	-0.89242	0.16511	-0.69779	-0.83004	-1.1847	-0.82188	-0.69864	0.20164	-0.89242	-0.32525	0.64996	-0.48799	-0.04026	0.80804	0.58537	0.89772	0.99576	0.37217	0.86886	0.48531	0.40651	0.23613	0.41114	0.48478	0.84019	0.37217	0.745	0.51572	0.62556	0.96789	17.8323	-0.472021	1	17	2	-15.551	3.20148	16.7534	-4.50856
3:11221721:12858028	382	3	11221721	12858028	1.63631	6.4449e-05	0.13498	0.48948	0.18853	1.2366	0.27297	1.1487	-0.25308	-0.86413	0.16195	0.55533	0.6341	-0.037234	0.27297	1.1067	1.1491	-0.26131	0.20311	0.89262	0.6245	0.85046	0.21624	0.78488	0.25066	0.8002	0.38752	0.87135	0.57867	0.52602	0.9703	0.78488	0.26843	0.25053	0.79386	0.83905	-18.0647	-5.74503	2	110	10	20.7397	-8.26555	-23.1166	5.34739
3:12859004:13523338	383	3	12859004	13523338	0.664334	8.5814e-05	0.22379	-0.19741	-0.42136	-0.55835	-1.521	-0.8483	-0.071061	-0.75495	-0.72011	-0.97553	-0.85053	0.18672	-1.521	0.40222	-0.077063	0.089198	0.562	0.82292	0.84351	0.67349	0.5766	0.12826	0.39627	0.94335	0.45028	0.47146	0.3293	0.39503	0.85188	0.12826	0.68752	0.93857	0.92892	0.57411	11.2742	12.5231	1	0	0	-14.8406	13.2328	22.7677	-4.40044
3:13524741:14309204	384	3	13524741	14309204	0.784463	1.3982e-05	-0.20668	-0.64747	-0.38575	-0.45141	0.44547	0.016394	-0.15041	0.25687	0.21043	0.85093	0.42127	0.37656	0.44547	1.1571	0.89562	0.60495	-0.47194	0.83626	0.51733	0.69968	0.65169	0.65598	0.98692	0.88044	0.79728	0.83334	0.39481	0.67356	0.7065	0.65598	0.24721	0.37045	0.54521	0.63697	-4.02503	-9.50898	1	70	6	6.72999	-13.1524	-8.26309	-9.9553
3:14309548:14816364	385	3	14309548	14816364	0.506816	1.8011e-05	-0.075845	-0.46954	-0.41048	0.50633	0.11507	0.16232	0.42051	-0.19906	0.013429	-0.17064	0.33438	-0.86313	0.11507	0.59255	2.2355	0.94279	0.44204	0.93954	0.63868	0.68145	0.61263	0.90839	0.87106	0.67411	0.84222	0.98929	0.86451	0.73809	0.38807	0.90839	0.55348	0.025383	0.34579	0.65846	-10.2875	-11.1234	1	0	0	5.81593	-8.57554	-13.7559	-6.24908
3:14816745:16661587	386	3	14816745	16661587	1.84484	9.1517e-05	-0.15398	0.14279	-0.20576	-0.19506	-0.34337	0.28894	0.33641	0.058401	-0.52077	-0.41802	0.22282	-0.21197	-0.34337	0.51345	0.72574	-0.63112	-0.12837	0.87762	0.88645	0.83698	0.84534	0.73132	0.77263	0.73656	0.95343	0.60252	0.67593	0.82367	0.83213	0.73132	0.60764	0.468	0.52796	0.89786	-5.94808	2.50858	1	74	7	6.04595	-0.603727	-7.84413	3.76435
3:16662488:18454062	387	3	16662488	18454062	1.79157	-4.8929e-05	0.16758	0.10912	-0.078793	-0.34038	-1.1638	-0.57814	-0.63784	-0.54873	-0.049982	-0.14537	-0.20819	-0.27488	-1.1638	-0.73527	-0.44563	0.17071	0.30714	0.86691	0.91311	0.9372	0.73357	0.24452	0.56317	0.52358	0.58319	0.96014	0.88442	0.83508	0.78341	0.24452	0.46217	0.65587	0.86446	0.75874	6.92666	14.3641	1	41	4	-4.29467	15.7071	5.81342	14.5944
3:18457304:18886128	388	3	18457304	18886128	0.428824	2.2829e-05	0.10499	-0.78626	-1.5292	-0.44363	0.99728	-1.4448	-1.0257	-0.53681	-0.342	0.1263	-0.25356	0.93131	0.99728	-0.24623	0.066461	0.8798	0.70431	0.91639	0.43172	0.12622	0.65731	0.31863	0.1485	0.30502	0.5914	0.73235	0.8995	0.79984	0.35169	0.31863	0.8055	0.94701	0.37897	0.48124	8.46563	0.725427	1	37	5	-7.41998	1.44131	10.0437	-2.58251
3:18886158:20752492	389	3	18886158	20752492	1.86633	0.00037917	-0.28583	-0.057179	0.15056	0.57902	-3.507	-1.0317	-0.25722	0.18504	0.38258	1.1651	-0.72158	-0.26254	-3.507	0.72722	1.8534	-0.02063	-0.21613	0.77501	0.9544	0.88032	0.56257	0.0004532	0.30222	0.79701	0.8532	0.70203	0.24398	0.47055	0.7929	0.0004532	0.46709	0.063822	0.98354	0.82889	7.73803	-18.748	1	32	3	-9.73236	-18.8029	3.07453	-16.8705
3:20753368:21522703	390	3	20753368	21522703	0.769335	0.00034193	-0.12953	-1.0933	-0.76653	0.034245	-2.3765	0.40984	-2.589	-2.0849	-1.7559	-0.82999	-0.34889	-1.3448	-2.3765	-0.26524	1.1309	0.39747	0.25961	0.89694	0.27425	0.44336	0.97268	0.01748	0.68192	0.0096254	0.03708	0.0791	0.40655	0.72717	0.17868	0.01748	0.79083	0.25811	0.69102	0.79516	23.3934	-3.02458	5	0	0	-16.0977	2.72897	18.9623	-8.23254
3:21523116:22102707	391	3	21523116	22102707	0.579591	0.00022852	-0.16149	0.30605	0.42457	0.31475	0.25404	1.3775	-0.0039156	0.27512	0.1487	0.58659	0.72724	0.16209	0.25404	0.4824	1.8251	-0.22247	-0.29019	0.87171	0.75957	0.67115	0.75295	0.79947	0.16835	0.99688	0.78323	0.88179	0.55748	0.46708	0.87124	0.79947	0.62952	0.067984	0.82395	0.77167	-17.9701	-5.61762	2	99	8	14.2408	-16.2456	-23.1937	5.53609
3:22103146:23122359	392	3	22103146	23122359	1.01921	0.00017144	-0.091761	-0.28942	0.16332	0.62708	-0.59255	-0.61805	-0.74892	-0.98137	-0.91683	-0.1762	-0.95834	-0.79629	-0.59255	-0.96463	-1.7846	-0.32319	0.14071	0.92689	0.77226	0.87026	0.53061	0.55348	0.53654	0.45391	0.32641	0.35923	0.86014	0.33789	0.42587	0.55348	0.33473	0.074324	0.74655	0.8881	14.8277	11.7625	1	25	2	-11.1577	16.7087	14.1586	7.71586
3:23123318:23802647	393	3	23123318	23802647	0.679329	9.2882e-05	-0.30231	1.0185	0.48333	-0.45735	-0.33906	0.1268	-0.18627	0.45723	0.23492	0.28002	-0.31975	-0.15884	-0.33906	-0.5594	1.2122	0.045709	0.56745	0.76241	0.30846	0.62886	0.64742	0.73456	0.8991	0.85223	0.6475	0.81427	0.77946	0.74916	0.87379	0.73456	0.57589	0.22544	0.96354	0.57041	-13.8465	1.6269	1	96	7	12.8934	-2.66322	-11.1474	10.6296
3:23803541:25459497	394	3	23803541	25459497	1.65596	0.00028258	-0.022198	-0.67885	-1.6265	-0.35944	0.11112	0.31588	0.72357	-1.0302	-1.7434	-0.495	-0.1628	-0.043855	0.11112	-0.85648	1.6026	-0.70773	0.30336	0.98229	0.49723	0.10385	0.71926	0.91152	0.75209	0.46933	0.30293	0.081256	0.6206	0.87068	0.96502	0.91152	0.39173	0.10903	0.47911	0.76161	8.87401	-3.34627	1	0	0	-16.254	-0.698934	8.32287	-5.91566
3:25460109:26392563	395	3	25460109	26392563	0.932454	4.8161e-05	0.68997	0.16335	0.17065	-0.20431	0.43078	0.038307	-0.061458	1.0347	1.6075	1.2396	0.24795	-0.79123	0.43078	0.34608	0.86684	-0.62068	0.26117	0.49022	0.87024	0.8645	0.83811	0.66663	0.96944	0.95099	0.30083	0.10795	0.21512	0.80417	0.42881	0.66663	0.72929	0.38603	0.53481	0.79396	-19.4786	7.47142	1	115	9	21.8792	6.07703	-14.9989	13.4049
3:26393305:27606695	396	3	26393305	27606695	1.21339	0.00014655	0.348	0.73349	0.097734	0.69062	-0.29636	0.55109	0.36933	1.4943	1.0415	0.71416	0.4619	-0.059881	-0.29636	1.3796	1.1979	0.20139	-0.068101	0.72784	0.46326	0.92214	0.4898	0.76696	0.58157	0.71188	0.1351	0.29764	0.47513	0.64415	0.95225	0.76696	0.1677	0.23095	0.84039	0.94571	-22.4677	-7.22604	11	106	10	18.7539	-10.0693	-20.6344	-1.9191
3:27609447:29409547	397	3	27609447	29409547	1.8001	5.9488e-05	0.49839	0.012294	-0.41008	-0.14903	-0.30448	-0.79792	-0.47134	-0.76915	-0.48437	-0.14608	-1.4372	0.27078	-0.30448	0.3515	-0.6156	0.067348	0.2652	0.61821	0.99019	0.68175	0.88153	0.76076	0.42492	0.6374	0.4418	0.62812	0.88386	0.15066	0.78656	0.76076	0.72521	0.53816	0.9463	0.79085	9.0082	7.79995	1	0	0	-18.5231	7.89493	14.6461	8.34055
3:29409589:30716602	398	3	29409589	30716602	1.30701	0.00019706	-0.064554	-0.16846	-0.55451	0.35817	-0.99826	1.4737	-0.8792	0.54113	0.62674	0.597	0.966	0.55147	-0.99826	-0.47177	2.4769	0.75566	-0.10287	0.94853	0.86622	0.57923	0.72022	0.31815	0.14057	0.37929	0.58841	0.53083	0.55051	0.33404	0.58131	0.31815	0.63709	0.013253	0.44985	0.91807	-15.3353	-14.0162	1	93	8	14.2061	-12.7696	-15.589	-13.4247
3:30717661:31720982	399	3	30717661	31720982	1.00332	0.00016704	0.51571	-0.45644	-0.5675	0.11154	-0.83097	-0.69652	0.32387	-0.78447	-1.0895	-0.60273	-0.58309	0.28206	-0.83097	-0.9396	-0.73068	0.14454	-0.2564	0.60606	0.64808	0.57038	0.91119	0.40599	0.4861	0.74604	0.43276	0.27593	0.54669	0.55983	0.7779	0.40599	0.34742	0.46498	0.88507	0.79764	14.7608	11.7183	1	25	2	-11.1915	16.7062	14.217	7.71529
3:31721774:33011510	400	3	31721774	33011510	1.28974	5.0833e-06	0.22906	0.50252	-0.34516	0.41722	-0.15081	0.14274	0.21909	-0.50789	0.061779	-0.4333	-0.5819	-0.2518	-0.15081	0.15464	-1.14	0.19189	0.18369	0.81882	0.6153	0.72998	0.67652	0.88012	0.8865	0.82658	0.61153	0.95074	0.6648	0.56063	0.8012	0.88012	0.8771	0.25427	0.84783	0.85426	-0.225247	20.6342	1	69	7	4.63963	19.4678	0.855248	21.207
3:33012981:33986974	401	3	33012981	33986974	0.973993	7.158e-05	-0.1865	-0.33684	-0.22184	0.031076	-0.20355	-0.71061	-0.041175	-1.1853	-0.77144	-0.63862	-0.46052	0.12023	-0.20355	1.0968	0.36475	0.64041	-0.13275	0.85205	0.73624	0.82443	0.97521	0.83871	0.47733	0.96716	0.23589	0.44045	0.52307	0.64514	0.9043	0.83871	0.27275	0.7153	0.52191	0.89439	12.4134	-1.87046	1	0	0	-10.4157	0.47923	11.659	-3.76795
3:33988115:35241960	402	3	33988115	35241960	1.25385	4.3667e-05	-0.22847	0.39672	0.43786	-0.47438	0.10691	-0.52271	-0.051565	0.075951	0.37938	-0.30126	0.063489	0.28586	0.10691	0.51196	1.7835	0.18754	0.049257	0.81928	0.69157	0.66149	0.63523	0.91486	0.60117	0.95888	0.93946	0.70441	0.76322	0.94938	0.77499	0.91486	0.60868	0.07451	0.85124	0.96071	-9.11001	-7.38881	1	77	8	9.48604	-7.13344	-13.4668	-4.45233
3:35243764:36481385	403	3	35243764	36481385	1.23762	0.00018914	-0.31336	0.13622	-0.37607	-0.39755	-1.4288	-1.8057	0.44488	0.71335	1.5641	1.3601	-1.2471	0.74755	-1.4288	-0.22227	2.095	-0.26756	0.9446	0.754	0.89164	0.70686	0.69096	0.15307	0.070964	0.6564	0.47563	0.11779	0.17381	0.21236	0.45473	0.15307	0.8241	0.036173	0.78904	0.34486	-10.8716	7.09685	1	97	7	13.4442	4.58565	-9.69668	9.52626
3:36484375:38078255	404	3	36484375	38078255	1.59388	8.4517e-05	-0.15522	-0.18711	0.35251	-0.29309	-0.75789	-0.63182	0.031677	-1.3064	-0.73	0.33534	-0.72993	0.8466	-0.75789	0.84738	0.80389	-0.18987	-0.81462	0.87665	0.85158	0.72446	0.76946	0.44852	0.5275	0.97473	0.19142	0.46539	0.73737	0.46543	0.39722	0.44852	0.39678	0.42146	0.84941	0.41529	15.7255	-11.9255	1	0	0	-12.0894	-14.6337	9.72564	-13.3054
3:38080101:38723967	405	3	38080101	38723967	0.643866	5.3282e-05	0.58777	-0.62697	-0.42301	-0.60521	0.1353	-0.14019	-0.46389	-1.2304	-0.47041	0.54554	-0.15337	0.72936	0.1353	1.2729	0.70062	1.0154	0.78768	0.55669	0.53068	0.67229	0.54504	0.89238	0.88851	0.64273	0.21855	0.63806	0.58538	0.87811	0.46578	0.89238	0.20307	0.48354	0.3099	0.43089	-2.653	-10.7602	1	0	0	4.81558	-12.5057	3.48515	-7.75197
3:38724849:40649760	406	3	38724849	40649760	1.92491	0.00016717	0.049308	-0.78428	-1.0493	-1.1655	0.3298	0.23179	0.070859	0.0020959	0.58947	0.57612	0.36163	1.1973	0.3298	1.2283	0.84198	0.24177	0.20402	0.96067	0.43288	0.29403	0.24383	0.74155	0.8167	0.94351	0.99833	0.55555	0.56453	0.71763	0.23117	0.74155	0.21932	0.3998	0.80896	0.83834	-3.9935	-9.49217	1	70	6	6.60818	-13.0468	-8.03902	-9.85074
3:40660283:42184173	407	3	40660283	42184173	1.52389	7.4328e-05	0.33714	0.078548	0.15395	-0.27094	-0.48855	0.7328	0.056477	0.53492	0.35876	0.834	1.1775	0.27307	-0.48855	-0.4417	-0.71339	-0.31782	-0.32476	0.73601	0.93739	0.87765	0.78644	0.62516	0.46368	0.95496	0.59271	0.71978	0.40428	0.23898	0.7848	0.62516	0.65871	0.4756	0.75062	0.74536	-3.64054	19.3203	1	0	0	17.866	11.5026	-10.1831	13.2435
3:42184361:45162316	408	3	42184361	45162316	2.97796	0.00022732	-0.030697	0.58025	0.091506	-0.082826	0.7549	-0.62912	-1.1626	-0.98268	-0.91731	0.16281	-0.39274	-0.12816	0.7549	0.99549	2.0423	0.97415	-0.30971	0.97551	0.56175	0.92709	0.93399	0.45031	0.52927	0.24497	0.32576	0.35898	0.87067	0.69451	0.89803	0.45031	0.3195	0.041119	0.32998	0.75678	-3.74516	-16.4743	1	56	6	0.780828	-15.2286	-8.41259	-13.2615
3:45165430:46657162	409	3	45165430	46657162	1.49173	0.00015125	-0.018116	0.047242	-0.54063	-0.039849	-1.1934	-0.63735	-0.49234	-1.8375	-0.41854	0.66341	-0.57238	-0.37517	-1.1934	0.23556	1.3226	0.42489	0.42223	0.98555	0.96232	0.58877	0.96821	0.2327	0.5239	0.62248	0.066138	0.67555	0.50707	0.56707	0.70754	0.2327	0.81378	0.18597	0.67092	0.67286	17.8968	-8.95224	8	7	1	-19.6103	-10.0985	14.6522	-16.6449
3:46657428:48525955	410	3	46657428	48525955	1.86853	0.00015162	-0.49871	-0.84122	-0.43164	-1.0579	-1.0357	-1.9317	-1.7161	-1.502	-0.96829	-0.54452	-0.39018	-1.1799	-1.0357	-0.67888	-0.77548	0.52337	1.9114	0.61798	0.40023	0.666	0.29011	0.30034	0.053398	0.086135	0.1331	0.3329	0.58609	0.6964	0.23804	0.30034	0.49722	0.43806	0.60072	0.055949	22.2922	1.20679	5	6	2	-20.8762	5.72529	22.7516	0.538215
3:48531227:52214640	411	3	48531227	52214640	3.68341	0.00073642	-0.43615	-0.97019	-1.2716	0.055836	-1.9922	-1.1055	-1.5863	-1.9738	-0.23826	1.409	-0.012829	0.49991	-1.9922	-0.65744	2.3141	0.75509	1.6892	0.66273	0.33195	0.20353	0.95547	0.046353	0.26893	0.11267	0.048406	0.81168	0.15884	0.98976	0.61714	0.046353	0.5109	0.020661	0.4502	0.091189	17.8922	-8.95633	8	7	1	-19.5462	-10.0309	14.7086	-16.5683
3:52215002:54078568	412	3	52215002	54078568	1.86357	0.00054341	-1.0705	1.3207	1.2103	0.46664	-0.94224	1.1197	-0.25204	-0.53313	1.2446	2.6839	0.60971	0.60613	-0.94224	5.5584	5.6981	-0.11813	1.9265	0.28439	0.1866	0.22617	0.64076	0.34607	0.26283	0.80101	0.59394	0.2133	0.0072767	0.54205	0.54443	0.34607	2.7227e-08	1.2115e-08	0.90596	0.05404	-6.28345	-18.5776	7	0	0	2.56618	-18.7934	-5.20219	-18.0832
3:54080241:55731145	413	3	54080241	55731145	1.6509	0.00011607	0.022657	-0.6012	-0.79044	-0.98418	-1.1623	-1.1131	-0.47965	-0.73154	-1.1705	-1.3696	-0.70741	-0.041159	-1.1623	1.4724	1.9411	-0.031155	-0.40046	0.98192	0.54771	0.42927	0.32503	0.24512	0.26564	0.63148	0.46445	0.24181	0.17082	0.47931	0.96717	0.24512	0.14092	0.05225	0.97515	0.68882	19.0882	-12.4306	1	2	1	-22.9559	-6.35501	19.4712	-12.8426
3:55733390:58063819	414	3	55733390	58063819	2.33043	0.00019155	-0.29259	-0.46111	-0.92275	-0.68371	0.13499	-1.3592	-0.87283	-1.1108	-0.82661	-0.37173	-1.0424	-0.39849	0.13499	1.089	2.5558	0.43963	1.3076	0.76984	0.64472	0.35614	0.49416	0.89262	0.17407	0.38276	0.26664	0.40846	0.71009	0.29725	0.69027	0.89262	0.27614	0.010595	0.6602	0.19102	3.88772	-21.682	1	5	1	-21.2874	-12.8401	4.59999	-22.2878
3:58067795:58700675	415	3	58067795	58700675	0.63288	5.1921e-05	-0.72484	-0.40434	-0.28019	-0.036475	0.26615	-0.44835	0.25696	0.27247	0.48835	0.30075	-0.85791	0.22248	0.26615	1.1106	-0.62813	-0.43245	-0.25189	0.46855	0.68597	0.77933	0.9709	0.79012	0.6539	0.79721	0.78526	0.6253	0.7636	0.39094	0.82394	0.79012	0.26676	0.52992	0.66542	0.80113	-4.19557	22.488	1	69	7	8.1963	19.9094	-1.38291	22.6881
3:58700802:60347135	416	3	58700802	60347135	1.64633	8.1113e-05	0.16258	-0.037307	0.075108	-0.2442	-0.95761	-0.92693	-0.62841	0.26144	0.73053	1.0112	-0.69782	0.11423	-0.95761	0.64773	-0.2359	0.26677	-0.071658	0.87085	0.97024	0.94013	0.80708	0.33826	0.35397	0.52974	0.79376	0.46506	0.31193	0.48529	0.90905	0.33826	0.51716	0.81351	0.78964	0.94287	-10.7768	15.3283	1	0	0	10.1803	10.255	-4.93525	14.5723
3:60347701:61277928	417	3	60347701	61277928	0.930227	0.00018237	-0.0071551	-0.96323	-0.33444	0.33612	-0.53926	0.35862	-0.49117	-0.38381	0.19315	0.7829	0.61929	-0.42277	-0.53926	0.50131	1.6508	-0.16443	-0.32258	0.99429	0.33543	0.73804	0.73678	0.58971	0.71988	0.62331	0.70112	0.84684	0.43368	0.53572	0.67247	0.58971	0.61615	0.098773	0.86939	0.74702	-14.3423	-10.1702	1	84	8	9.92597	-11.6235	-10.7589	-12.1092
3:61279726:62881664	418	3	61279726	62881664	1.60194	8.8615e-05	0.27674	-0.38329	-0.30392	0.67877	0.96294	0.96179	0.82664	0.16364	-1.417	-1.1637	0.66298	-0.25744	0.96294	1.4451	0.2289	0.14903	0.77262	0.78198	0.70151	0.76119	0.49728	0.33558	0.33615	0.40844	0.87001	0.15648	0.24455	0.50734	0.79684	0.33558	0.14842	0.81895	0.88153	0.43975	-15.9478	-4.4047	2	0	0	-3.69927	2.55538	-2.49076	-8.80876
3:62882619:63504979	419	3	62882619	63504979	0.62236	7.2889e-05	-0.067165	-0.069224	-0.2878	-0.5788	-0.58695	0.18155	0.23114	-0.48529	0.4525	1.558	0.43315	0.34692	-0.58695	0.82164	1.5252	0.014811	-0.32386	0.94645	0.94481	0.7735	0.56273	0.55724	0.85593	0.81721	0.62747	0.65091	0.11923	0.6649	0.72865	0.55724	0.41128	0.12722	0.98818	0.74605	-5.82624	0.116327	1	94	8	13.4818	-5.77515	-12.0687	1.33791
3:63505191:64473972	420	3	63505191	64473972	0.968781	0.00023316	-0.046403	0.5443	-0.089738	1.3857	-0.89934	0.75614	0.78225	-0.40543	0.56726	0.48893	0.014139	0.29374	-0.89934	0.75304	0.66902	0.63936	0.48123	0.96299	0.58624	0.9285	0.16584	0.36847	0.44956	0.43407	0.68516	0.57053	0.62489	0.98872	0.76895	0.36847	0.45143	0.50348	0.52259	0.63035	-6.17812	7.43623	1	0	0	9.36206	1.71603	-19.487	6.19563
3:64475164:65337581	421	3	64475164	65337581	0.862417	0.00022511	-0.55911	-1.4778	-1.2093	0.084099	-1.1294	-0.36735	-0.096134	-0.14045	0.35494	0.79058	-0.23625	-0.3732	-1.1294	0.40603	1.8778	-0.46756	-0.46844	0.57608	0.13945	0.22653	0.93298	0.25874	0.71336	0.92341	0.88831	0.72264	0.42919	0.81324	0.709	0.25874	0.68472	0.060409	0.6401	0.63947	-12.0548	4.61057	1	0	0	14.5932	0.737657	-11.4596	3.90575
3:65340365:66169323	422	3	65340365	66169323	0.828958	0.00024779	0.17713	0.0086945	-0.062864	0.083163	-1.291	-0.82515	-0.97346	-0.81995	-0.89655	-0.82362	-1.2324	-0.21514	-1.291	-0.37888	1.7964	-0.64271	0.099397	0.85941	0.99306	0.94988	0.93372	0.19672	0.40929	0.33032	0.41225	0.36996	0.41015	0.21778	0.82966	0.19672	0.70478	0.072437	0.52041	0.92082	17.9098	-0.658693	1	17	2	-15.5549	3.10283	16.8077	-4.6687
3:66170253:67294968	423	3	66170253	67294968	1.12471	0.00012261	-0.34944	0.079169	0.088758	0.042431	-0.37128	-0.1395	0.6343	-0.87926	-0.46225	0.45507	-0.25249	0.13978	-0.37128	0.63279	1.8832	-0.045698	0.1178	0.72676	0.9369	0.92927	0.96616	0.71043	0.88906	0.52589	0.37926	0.6439	0.64906	0.80066	0.88883	0.71043	0.52687	0.05967	0.96355	0.90623	-0.547824	-15.631	1	49	5	-2.58265	-13.8916	-1.58606	-14.9729
3:67299401:69197507	424	3	67299401	69197507	1.89811	0.0001867	0.027037	-0.11705	-0.010722	0.40855	-0.15351	-0.53946	-0.027031	-0.16319	0.36464	0.35841	-0.84812	-0.20468	-0.15351	0.30075	0.51098	0.41778	-0.47881	0.97843	0.90682	0.99145	0.68287	0.878	0.58957	0.97844	0.87037	0.71538	0.72004	0.39637	0.83783	0.878	0.7636	0.60936	0.6761	0.63208	-7.56763	16.0862	1	89	7	11.144	15.1109	-6.38388	17.9053
3:69205190:70288126	425	3	69205190	70288126	1.08294	0.00034099	-0.099332	-0.68177	0.13048	0.03992	-0.15404	1.36	0.087877	1.219	2.3528	1.7919	2.2956	-0.21053	-0.15404	0.61971	0.28917	-0.0142	1.671	0.92087	0.49538	0.89619	0.96816	0.87758	0.17382	0.92997	0.22283	0.018635	0.073152	0.0217	0.83326	0.87758	0.53545	0.77245	0.98867	0.094721	-19.54	7.41722	1	115	9	21.9113	6.08469	-15.0027	13.3711
3:70289919:71418327	426	3	70289919	71418327	1.12841	0.00062781	-0.44819	0.72185	1.5291	0.41313	0.47842	0.95279	-1.7937	-0.68751	-0.69073	1.0883	1.8069	-0.34227	0.47842	1.9201	3.0875	-0.10752	0.31166	0.65402	0.47039	0.12624	0.67951	0.63235	0.34069	0.07286	0.49176	0.48974	0.27645	0.070779	0.73215	0.63235	0.054847	0.0020186	0.91438	0.7553	-6.46961	-18.4861	7	65	6	2.65036	-18.7404	-5.2054	-18.004
3:71421152:73238935	427	3	71421152	73238935	1.81778	0.00012837	-0.40019	-0.38007	-0.90239	0.39397	-1.3972	-1.1443	-0.39359	-0.040559	0.23377	0.94463	-0.051814	-0.95847	-1.3972	0.34763	1.0972	0.089195	0.19738	0.68902	0.70389	0.36685	0.69361	0.16234	0.25249	0.69388	0.96765	0.81516	0.34485	0.95868	0.33783	0.16234	0.72812	0.27254	0.92893	0.84353	-15.3725	-15.9194	1	95	8	12.8782	-11.2127	-13.5506	-14.6469
3:73239448:75376291	428	3	73239448	75376291	2.13684	7.6213e-05	-0.17785	0.52983	-0.59749	-0.90621	-0.91323	-0.64768	0.47983	-0.68983	-0.013827	0.23108	-0.17052	-0.074713	-0.91323	0.21466	1.7526	-0.13306	-0.60172	0.85884	0.59623	0.55018	0.36482	0.36112	0.51719	0.63135	0.4903	0.98897	0.81725	0.8646	0.94044	0.36112	0.83004	0.07967	0.89415	0.54736	2.78417	-9.53781	10	35	3	-7.9846	-15.9592	2.10535	-11.4133
3:75377075:76854466	429	3	75377075	76854466	1.47739	0.00019871	0.16093	-0.50339	0.035281	-0.061577	-0.43718	-0.46183	-0.46746	-0.1179	-0.2185	0.51545	0.13237	-0.7071	-0.43718	0.09574	2.0802	-0.85866	-0.18503	0.87215	0.61469	0.97186	0.9509	0.66198	0.6442	0.64017	0.90615	0.82704	0.60624	0.89469	0.4795	0.66198	0.92373	0.037507	0.39053	0.85321	-15.6765	-7.05664	2	0	0	10.6741	-8.48514	-13.5886	-4.09411
3:76855676:77507524	430	3	76855676	77507524	0.651848	0.0001927	0.20243	-1.1067	-0.94594	-0.065883	-0.72281	-0.055291	-1.0401	-0.81273	-0.40488	-0.36832	-0.24401	-0.12803	-0.72281	0.97796	1.9956	1.3166	0.45676	0.83958	0.26844	0.34418	0.94747	0.4698	0.95591	0.29828	0.41637	0.68556	0.71263	0.80722	0.89813	0.4698	0.32809	0.045979	0.18796	0.64785	8.11182	-11.1917	1	0	0	-21.7674	-9.92656	14.9894	-16.2122
3:77508835:79022673	431	3	77508835	79022673	1.51384	0.00028742	0.36209	-0.81909	-0.44671	-0.15515	-0.085022	-0.92114	0.0046077	-1.2509	-0.83681	-0.73367	-0.55213	-0.42452	-0.085022	0.36204	0.63821	0.7088	0.3907	0.71729	0.41273	0.65508	0.8767	0.93224	0.35698	0.99632	0.21097	0.4027	0.46315	0.58086	0.67118	0.93224	0.71732	0.52333	0.47845	0.69602	13.4263	-0.933553	1	16	2	-15.6954	-0.0809301	12.0127	-4.01812
3:79024541:81187867	432	3	79024541	81187867	2.16333	4.0345e-05	-0.096661	-0.39804	-0.67303	0.13623	-0.34283	0.29707	-0.23485	-0.10063	-0.63298	-0.53177	-0.0594	-0.14462	-0.34283	1.1605	0.14231	-0.17825	-0.55093	0.923	0.6906	0.50093	0.89164	0.73172	0.76641	0.81433	0.91984	0.52675	0.59488	0.95263	0.88501	0.73172	0.24584	0.88683	0.85852	0.58168	-0.193443	11.7415	1	67	7	3.59623	9.17295	-0.420751	9.65792
3:81190039:82446513	433	3	81190039	82446513	1.25647	0.00029971	0.97064	0.43944	0.42605	-0.20901	-1.7371	-0.33624	-1.2157	-0.99697	-0.60715	0.14545	-0.32358	0.27047	-1.7371	-0.092775	2.3362	1.0033	-0.68702	0.33173	0.66034	0.67007	0.83444	0.082374	0.73669	0.22408	0.31878	0.54375	0.88436	0.74625	0.7868	0.082374	0.92608	0.01948	0.31573	0.49207	10.7366	-14.2085	1	26	3	-11.9629	-14.5942	7.34787	-14.2259
3:82446746:83946780	434	3	82446746	83946780	1.50003	0.00018495	0.12791	0.072711	-0.9385	-0.1845	-1.2696	0.38795	-1.229	-0.26293	0.73214	1.3662	0.48608	0.32104	-1.2696	0.28617	-0.15203	1.9139	0.12149	0.89822	0.94204	0.34799	0.85362	0.20421	0.69805	0.21907	0.7926	0.46408	0.17188	0.62691	0.74818	0.20421	0.77475	0.87916	0.05563	0.90331	-17.8197	9.08218	1	111	9	21.1159	2.41581	-15.3899	10.0579
3:83947451:85090935	435	3	83947451	85090935	1.14348	0.00016141	-0.23304	-0.27212	-0.13913	0.78972	-1.3044	0.46611	-1.1156	-1.2267	-1.231	-0.51354	0.60838	0.36304	-1.3044	-0.51407	-2.1347	0.46687	-0.92435	0.81573	0.78553	0.88934	0.42969	0.19211	0.64113	0.26459	0.21993	0.21832	0.60757	0.54293	0.71657	0.19211	0.6072	0.032786	0.64059	0.35531	13.8531	13.087	1	25	2	-11.1712	16.1483	11.8015	8.18323
3:85093629:86734415	436	3	85093629	86734415	1.64079	0.00029843	-0.18275	-0.12313	-0.24883	1.1523	-2.0362	1.0332	-1.3089	-1.0779	0.53954	1.9104	1.0834	0.45732	-2.0362	0.55701	2.9668	1.3902	-1.2425	0.855	0.902	0.80349	0.24918	0.041729	0.30152	0.19056	0.28109	0.58951	0.056076	0.27861	0.64744	0.041729	0.57752	0.0030088	0.16446	0.21406	-15.3392	-14.0277	1	93	8	14.1719	-12.7312	-15.5748	-13.4367
3:86736368:87407921	437	3	86736368	87407921	0.671553	9.544e-05	-0.68034	0.34454	-0.4768	-0.83527	-2.4522	-0.87982	-0.45521	-0.64551	-0.38308	0.19661	-0.60042	0.59403	-2.4522	1.1665	-0.88861	0.7402	-0.55439	0.49629	0.73044	0.6335	0.40357	0.0142	0.37895	0.64896	0.5186	0.70166	0.84413	0.54823	0.55249	0.0142	0.24341	0.37421	0.45918	0.57931	9.85517	13.8648	1	33	4	-9.85028	15.705	7.56231	11.3241
3:87408634:88725583	438	3	87408634	88725583	1.31695	0.00016132	-0.21239	-0.77954	-0.86645	-0.1124	-0.22779	-0.51972	-0.48338	-0.57157	-0.9534	-1.0121	-0.501	-0.15718	-0.22779	0.44638	1.6282	0.18639	-0.48815	0.83181	0.43566	0.38625	0.91051	0.81981	0.60326	0.62882	0.56762	0.34039	0.31151	0.61637	0.8751	0.81981	0.65533	0.10348	0.85214	0.62544	13.9096	-8.30512	1	0	0	-21.8758	-9.87142	15.1238	-16.0405
3:88725754:94202010	439	3	88725754	94202010	5.47626	0.00013585	0.80755	0.52404	0.27887	0.83817	-1.1698	-0.80212	-0.69241	0.89498	0.85341	0.12354	-0.36102	-0.096986	-1.1698	-1.0688	0.51299	0.077587	-0.50456	0.41935	0.60025	0.78035	0.40194	0.2421	0.42248	0.48868	0.3708	0.39343	0.90168	0.71809	0.92274	0.2421	0.28516	0.60796	0.93816	0.61386	-10.4051	6.84606	1	0	0	12.2637	2.06662	-7.81098	7.66428
3:94202771:96056259	440	3	94202771	96056259	1.85349	0.00010717	-0.12439	0.16785	-0.52609	-0.82359	-1.5261	-0.76732	-0.99394	-0.29536	-0.042182	-0.18848	-0.33911	-0.74161	-1.5261	0.45419	0.30435	-0.38306	-0.95543	0.90101	0.8667	0.59883	0.41017	0.12699	0.44289	0.32025	0.76772	0.96635	0.8505	0.73453	0.45832	0.12699	0.64969	0.76086	0.70168	0.33936	3.06406	7.32442	1	0	0	-16.6816	-12.3272	-10.2609	-18.1975
3:96058717:96677540	441	3	96058717	96677540	0.618823	-2.9106e-06	-0.18326	-0.90528	-0.57442	-0.3143	-0.55925	-0.81593	-0.52625	-0.93307	-1.0026	-0.36048	-0.83387	0.021973	-0.55925	0.18686	0.13018	0.39007	0.64416	0.8546	0.36532	0.56569	0.75329	0.57599	0.41454	0.59871	0.35079	0.31604	0.71849	0.40435	0.98247	0.57599	0.85177	0.89642	0.69649	0.51947	17.2508	3.80855	1	10	2	-16.8875	6.67048	16.8762	2.04792
3:96679063:98299365	442	3	96679063	98299365	1.6203	0.00018075	0.30023	-0.56081	-0.18511	0.047816	-1.2411	-0.95137	-0.59783	0.29317	-0.28753	-0.45069	-0.66749	-0.47591	-1.2411	-0.48805	-0.8669	0.40431	-0.33879	0.764	0.57493	0.85314	0.96186	0.21456	0.34142	0.54995	0.7694	0.7737	0.65222	0.50446	0.63414	0.21456	0.62551	0.386	0.68598	0.73477	6.74809	14.4313	1	52	4	-2.2816	15.5551	4.0446	15.1303
3:98300731:100591006	443	3	98300731	100591006	2.29028	0.0001281	0.38601	-0.77825	-0.14929	-0.18668	0.37328	0.10626	-0.67212	0.45432	0.7194	1.2651	-0.1041	-0.54349	0.37328	-0.9125	0.71126	0.17014	-0.42643	0.69949	0.43642	0.88132	0.85191	0.70894	0.91538	0.50151	0.6496	0.4719	0.20583	0.91709	0.58679	0.70894	0.3615	0.47692	0.8649	0.6698	-18.8971	0.844824	1	104	9	20.6926	11.0411	-10.8772	19.1215
3:100591848:101808006	444	3	100591848	101808006	1.21616	1.838e-05	0.28813	0.19295	0.27558	1.1131	-0.94645	-0.25765	-1.2512	-1.1946	-0.87916	-0.20846	-0.83645	0.24112	-0.94645	0.45468	0.62671	0.10884	-0.58014	0.77325	0.84699	0.78287	0.26567	0.34392	0.79668	0.21088	0.23224	0.37931	0.83487	0.4029	0.80946	0.34392	0.64934	0.53085	0.91333	0.56182	-0.952244	6.13937	1	0	0	7.14733	4.28762	-1.60178	6.73894
3:101808379:103025517	445	3	101808379	103025517	1.21714	8.7669e-05	0.19877	0.41512	0.5545	0.85267	-0.97526	0.68796	0.66486	-1.1962	-1.0823	-0.15179	0.20748	-0.42032	-0.97526	0.10416	1.3878	-0.28326	0.68647	0.84244	0.67806	0.57924	0.39384	0.32943	0.49148	0.50614	0.23161	0.2791	0.87936	0.83564	0.67425	0.32943	0.91704	0.16518	0.77698	0.49242	7.6188	-4.7415	1	0	0	5.81904	-0.970283	-5.67647	1.53535
3:103025715:103698105	446	3	103025715	103698105	0.67239	9.9282e-05	-0.38634	-0.11487	-1.5065	-0.41421	-0.76431	0.81362	0.30045	0.5733	1.0314	0.85586	1.2227	0.24221	-0.76431	0.38715	0.36482	-0.6399	-1.5139	0.69924	0.90855	0.13194	0.67872	0.44468	0.41587	0.76384	0.56644	0.30234	0.39208	0.22143	0.80861	0.44468	0.69864	0.71524	0.52224	0.13004	-18.1185	8.86428	1	111	9	21.2376	2.64234	-15.2977	10.3765
3:103700909:104579408	447	3	103700909	104579408	0.878499	6.2536e-05	-0.84034	-0.28571	-0.97904	-0.64842	-1.0606	-0.40108	0.34575	0.97011	0.7857	0.69375	0.43722	-0.71614	-1.0606	0.25683	0.33581	0.14075	-0.43633	0.40072	0.7751	0.32756	0.51671	0.28888	0.68836	0.72953	0.33199	0.43204	0.48784	0.66195	0.47391	0.28888	0.79731	0.73701	0.88807	0.6626	-7.71896	12.0431	3	76	7	10.5176	9.61348	-5.2903	12.9113
3:104580063:104878270	448	3	104580063	104878270	0.298207	0.00012622	-0.59796	-0.8906	-1.1941	-0.57734	-0.32932	-1.2461	-1.834	-0.024091	-0.24161	0.1934	-0.82272	-0.65137	-0.32932	-0.057461	1.2203	0.67832	-0.64163	0.54986	0.37314	0.23245	0.56371	0.74192	0.21272	0.066649	0.98078	0.80908	0.84665	0.41067	0.51481	0.74192	0.95418	0.22234	0.49757	0.52112	6.17422	-8.44757	1	0	0	-21.7323	-3.8044	-10.1877	-2.49305
3:104879008:106330349	449	3	104879008	106330349	1.45134	-1.2146e-06	-0.27313	-0.29408	-0.16826	-0.51251	-0.018147	0.39494	0.33906	-0.34178	-0.002074	-0.07449	0.77989	-0.094217	-0.018147	0.14492	-0.31847	0.8263	0.50891	0.78475	0.7687	0.86638	0.6083	0.98552	0.69288	0.73456	0.73252	0.99835	0.94062	0.43545	0.92494	0.98552	0.88477	0.75013	0.40863	0.61082	4.416	19.1152	1	0	0	0.968148	17.4715	3.22601	19.3777
3:106332831:107729547	450	3	106332831	107729547	1.39672	0.00010611	-0.38086	-0.14605	-0.92362	-0.64742	-1.0802	-1.4772	-0.50639	-1.0724	-0.79185	-0.65808	-1.6076	-0.94063	-1.0802	-0.044388	-0.5269	0.5593	0.13073	0.70331	0.88388	0.35568	0.51736	0.28005	0.13963	0.61258	0.28355	0.42845	0.51049	0.10792	0.3469	0.28005	0.9646	0.59827	0.57596	0.89599	22.2645	1.23967	5	6	2	-20.792	5.82316	22.7117	0.566083
3:107730020:108635884	451	3	107730020	108635884	0.905864	0.00027702	-0.054631	-1.7767	-1.3768	-0.89735	-1.0289	-0.71367	-0.79464	-1.0642	-1.478	-1.0089	0.071087	-1.331	-1.0289	1.7394	2.0942	0.0083259	-0.14969	0.95643	0.075619	0.16859	0.36953	0.30354	0.47543	0.42682	0.28725	0.13939	0.31304	0.94333	0.18319	0.30354	0.081968	0.036246	0.99336	0.88101	21.4573	-9.63763	5	3	1	-22.7404	-8.0594	19.4558	-12.9434
3:108636466:109961316	452	3	108636466	109961316	1.32485	5.8613e-05	0.14585	0.80823	-0.050748	0.19396	-0.20311	0.45876	-0.31049	-0.98158	-1.1837	-0.39374	0.76628	0.028153	-0.20311	0.79042	1.7411	0.14119	-0.42759	0.88404	0.41896	0.95953	0.8462	0.83905	0.64641	0.75619	0.32631	0.23655	0.69377	0.44351	0.97754	0.83905	0.42929	0.081659	0.88772	0.66895	10.5947	-5.08297	1	28	3	-9.43265	-6.14155	8.4485	-8.45095
3:109962369:111416310	453	3	109962369	111416310	1.45394	7.4687e-05	0.36796	0.3873	0.51959	0.37829	-1.3468	0.92096	-0.02491	0.37966	-0.31536	-0.306	0.84394	0.76156	-1.3468	0.6394	1.2214	-0.38471	-0.11892	0.71291	0.69853	0.60335	0.70522	0.17805	0.35707	0.98013	0.7042	0.75249	0.75961	0.3987	0.44632	0.17805	0.52256	0.22192	0.70046	0.90534	-2.43565	3.24061	1	0	0	5.94358	2.17348	-4.1874	3.22301
3:111416451:112182995	454	3	111416451	112182995	0.766544	3.5999e-05	-0.20195	-0.22765	-0.067739	-0.31771	-0.43262	0.41858	-0.45592	0.99491	0.73955	-0.32829	0.7576	0.62984	-0.43262	1.1635	1.1365	-0.05717	-0.13097	0.83996	0.81992	0.94599	0.75071	0.66529	0.67552	0.64845	0.31978	0.45957	0.74269	0.44869	0.5288	0.66529	0.24465	0.25574	0.95441	0.8958	-13.0654	5.55936	1	0	0	12.4733	2.20018	-11.25	-3.98705
3:112183360:113323793	455	3	112183360	113323793	1.14043	0.00020081	0.23661	0.072408	-0.63405	-0.38431	-1.3134	0.13091	-0.75399	-0.75463	0.1373	0.3589	0.10229	-1.0227	-1.3134	-0.90863	-1.1691	-0.55254	-0.90802	0.81296	0.94228	0.52605	0.70075	0.18903	0.89585	0.45086	0.45047	0.8908	0.71967	0.91853	0.30647	0.18903	0.36355	0.24237	0.58058	0.36387	9.09019	14.3194	1	33	4	-9.37246	15.9248	5.93818	14.4912
3:113324119:115280312	456	3	113324119	115280312	1.95619	0.0003562	0.49482	-0.31263	-0.072727	0.020805	-0.39158	-0.087396	-1.8993	-0.13395	0.97908	1.3044	1.0416	-0.67026	-0.39158	1.1999	1.5984	-0.52761	1.0571	0.62072	0.75456	0.94202	0.9834	0.69537	0.93036	0.057531	0.89344	0.32754	0.1921	0.29761	0.50269	0.69537	0.23018	0.10996	0.59777	0.29047	-13.4411	-12.5304	1	90	8	11.6232	-13.498	-8.92122	-15.3195
3:115282058:116450487	457	3	115282058	116450487	1.16843	6.1532e-05	0.38518	-1.6213	-1.582	-0.22644	-0.23919	-0.23394	-0.44212	-0.7146	0.26028	1.2458	0.42853	0.22293	-0.23919	0.15201	0.45308	0.40769	-0.1307	0.70011	0.10496	0.11364	0.82086	0.81096	0.81503	0.6584	0.47486	0.79465	0.21282	0.66827	0.82359	0.81096	0.87918	0.65049	0.6835	0.89602	-19.5847	4.15793	1	0	0	14.6916	10.9294	-12.0412	16.1896
3:116452274:117998840	458	3	116452274	117998840	1.54657	0.00022918	-0.13678	-0.18776	-0.064586	-0.17839	-1.076	-0.37809	-1.0914	-1.1812	-0.35623	0.25687	0.1177	-0.95356	-1.076	-0.0032632	0.97681	0.3543	-0.51114	0.89121	0.85107	0.9485	0.85842	0.28191	0.70537	0.27512	0.23751	0.72167	0.79728	0.9063	0.34031	0.28191	0.9974	0.32866	0.72311	0.60925	17.8275	-9.04195	8	0	0	-16.7328	-12.3384	11.471	1.40317
3:118000136:120520317	459	3	118000136	120520317	2.52018	9.6152e-05	-0.034387	0.035105	-0.65653	0.36072	-0.69448	-1.3392	-0.91313	-0.89204	-1.0608	-0.11429	-0.76329	0.25016	-0.69448	0.45431	1.0187	0.34566	-0.13115	0.97257	0.972	0.51149	0.71831	0.48738	0.18049	0.36117	0.37237	0.28877	0.90901	0.44529	0.80246	0.48738	0.64961	0.30836	0.72959	0.89566	16.9908	-1.81094	1	27	3	-11.9023	3.22427	16.529	-4.5559
3:120521733:121335461	460	3	120521733	121335461	0.813728	0.0001397	1.037	-1.0638	-0.046779	-0.61448	-1.396	-0.93774	-1.3824	-1.1329	-0.67199	0.60877	-0.97467	-1.0242	-1.396	0.90126	-1.9144	-0.46878	-0.85797	0.29973	0.28743	0.96269	0.5389	0.16272	0.34838	0.16686	0.25725	0.50159	0.54268	0.32972	0.30573	0.16272	0.36745	0.055563	0.63923	0.39091	8.74423	10.2282	1	0	0	-9.19851	15.7329	19.7672	5.34228
3:121336367:122692039	461	3	121336367	122692039	1.35567	0.00013912	0.53663	0.26313	0.44381	-0.22726	-1.1236	-0.96638	-0.93997	-0.86109	0.18651	1.029	-2.0303	0.22152	-1.1236	-0.85362	0.6895	0.28366	-0.62299	0.59152	0.79245	0.65718	0.82022	0.2612	0.33385	0.34723	0.38919	0.85204	0.30346	0.042328	0.82469	0.2612	0.39332	0.49051	0.77667	0.53329	15.7887	-2.45437	1	27	3	-11.8274	3.29477	14.8068	-0.281217
3:122693533:123196819	462	3	122693533	123196819	0.503286	8.0146e-06	-0.17574	-0.39328	-0.23807	-0.063507	0.70429	-0.043231	-0.37051	-0.2423	-0.42918	-0.0014292	-0.50264	0.10106	0.70429	-0.066404	1.6626	0.70773	0.74309	0.8605	0.69411	0.81183	0.94936	0.48125	0.96552	0.711	0.80854	0.66779	0.99886	0.61522	0.9195	0.48125	0.94706	0.0964	0.47911	0.45743	-7.61072	-5.14412	1	64	6	3.30708	-6.94668	-4.44928	-3.94523
3:123200440:124677278	463	3	123200440	124677278	1.47684	0.00019767	0.14927	0.042789	0.30089	0.016042	-0.16254	0.4178	-0.36678	0.42221	0.24284	0.029293	-0.3611	0.16659	-0.16254	0.82353	0.68498	0.30049	-0.064956	0.88134	0.96587	0.7635	0.9872	0.87088	0.6761	0.71378	0.67287	0.80813	0.97663	0.71802	0.86769	0.87088	0.4102	0.49336	0.76381	0.94821	-13.4638	6.74916	1	0	0	11.5131	0.847443	-8.44311	19.6239
3:124678230:125875831	464	3	124678230	125875831	1.1976	0.00019151	0.43514	-0.27522	-0.56638	-0.72849	0.36385	-0.63701	-0.43173	0.28607	0.17676	-0.45937	0.058852	-0.27355	0.36385	0.8654	2.642	0.46721	0.70207	0.66346	0.78314	0.57113	0.46631	0.71597	0.52412	0.66593	0.77483	0.8597	0.64597	0.95307	0.78443	0.71597	0.38682	0.0082421	0.64035	0.48264	-9.24394	-7.61217	1	77	8	5.87554	-8.54623	-13.9916	-6.10879
3:125876862:126213162	465	3	125876862	126213162	0.3363	8.8279e-05	-0.65665	-0.065961	-0.31191	0.14888	-1.5889	0.50382	0.92625	-0.30756	0.057922	0.23984	0.30634	-0.69463	-1.5889	-0.47311	0.91226	-0.26237	0.83207	0.5114	0.94741	0.75511	0.88165	0.11209	0.61439	0.35431	0.75841	0.95381	0.81045	0.75935	0.48729	0.11209	0.63613	0.36163	0.79304	0.40537	-9.14148	3.41397	1	82	8	10.7006	-0.565789	-8.44157	4.45288
3:126213467:127471230	466	3	126213467	127471230	1.25776	0.00010779	-0.44075	0.090526	-0.43508	-0.50834	-0.72416	0.25081	0.95853	-0.27651	0.45539	0.12531	0.31304	-0.3626	-0.72416	-0.3738	1.9414	0.35855	0.37115	0.65939	0.92787	0.6635	0.61121	0.46897	0.80196	0.3378	0.78216	0.64883	0.90028	0.75425	0.7169	0.46897	0.70856	0.052208	0.71993	0.71052	-9.14922	3.39316	1	82	8	10.649	-0.54872	-8.44479	4.4208
3:127471641:130243259	467	3	127471641	130243259	2.77162	2.3885e-05	0.32803	-0.59634	-1.2111	-0.68207	-0.7219	-0.4321	-0.35557	-0.67911	-0.69578	-0.071721	-0.42964	-0.22891	-0.7219	1.6341	2.0181	0.33176	0.01038	0.74289	0.55095	0.22585	0.4952	0.47035	0.66567	0.72216	0.49707	0.48656	0.94282	0.66746	0.81894	0.47035	0.10224	0.043579	0.74007	0.99172	12.9385	-16.8194	1	3	1	-22.6656	-8.18698	17.6547	-14.6416
3:130244120:131373405	468	3	130244120	131373405	1.12929	9.238e-05	-0.34221	-0.039639	-0.28688	-1.2246	-0.42143	-1.0257	-0.85617	-0.98651	-0.9388	-0.58842	-0.58044	-0.23869	-0.42143	0.58558	0.51387	-1.1297	0.11358	0.73219	0.96838	0.7742	0.22072	0.67344	0.30502	0.39191	0.32388	0.34783	0.55625	0.56162	0.81135	0.67344	0.55816	0.60734	0.2586	0.90957	16.0906	0.688282	1	0	0	-15.7122	3.02789	20.2251	2.25044
3:131373740:132115911	469	3	131373740	132115911	0.742171	0.00022002	-0.51986	-0.81753	-1.3246	0.50447	-2.217	-0.18376	-0.78629	0.45179	0.85616	1.2387	-0.70684	-0.19919	-2.217	-0.11714	2.0552	0.70667	0.22854	0.60316	0.41363	0.1853	0.61393	0.02662	0.8542	0.4317	0.65142	0.39191	0.21547	0.47967	0.84211	0.02662	0.90675	0.039864	0.47977	0.81923	-15.3577	-15.8599	1	95	8	12.9299	-11.2944	-13.6641	-14.5594
3:132117285:133128449	470	3	132117285	133128449	1.01116	0.00013722	-0.17155	-0.37237	0.21327	0.44142	0.53206	-0.71783	-0.6187	-0.71114	-0.12487	-0.35009	-0.31921	-0.27831	0.53206	2.1099	2.3922	0.51933	0.085655	0.86379	0.70962	0.83112	0.65891	0.59469	0.47286	0.53612	0.477	0.90062	0.72627	0.74957	0.78078	0.59469	0.034865	0.016749	0.60353	0.93174	-3.72142	-16.7375	1	59	6	0.25254	-16.2837	-4.44214	-17.1132
3:133129272:134383242	471	3	133129272	134383242	1.25397	0.00010443	-0.041672	0.54993	-0.053177	0.20309	-0.8093	-1.4832	0.14188	-0.49557	-1.0715	-0.6219	-1.8297	-0.66472	-0.8093	0.28982	-1.3464	-0.25391	-0.92814	0.96676	0.58237	0.95759	0.83906	0.41834	0.13802	0.88718	0.6202	0.28392	0.53401	0.067295	0.50623	0.41834	0.77195	0.17817	0.79957	0.35333	10.8408	8.45338	1	31	4	-9.9326	9.41638	9.71386	10.9311
3:134385789:137369181	472	3	134385789	137369181	2.98339	0.00019192	-0.0079424	1.4225	0.63126	0.37731	0.3408	0.93689	0.1385	1.1429	1.8306	1.7005	0.80823	-0.10672	0.3408	-0.78089	1.8103	-0.21729	0.65522	0.99366	0.15489	0.52787	0.70595	0.73326	0.34882	0.88984	0.25308	0.067158	0.089038	0.41896	0.91501	0.73326	0.43487	0.070243	0.82798	0.51232	-21.5359	-3.92189	2	113	10	20.9439	-8.44737	-23.6447	2.29352
3:137370076:138662229	473	3	137370076	138662229	1.29215	0.00016851	0.072785	-1.1302	-0.65152	-0.62501	1.1265	-0.23049	0.024975	-1.1813	-1.1513	-0.66737	0.35102	-0.62637	1.1265	-0.48421	1.8514	-0.40907	0.11496	0.94198	0.25839	0.51471	0.53197	0.25996	0.81771	0.98008	0.23747	0.24962	0.50454	0.72557	0.53107	0.25996	0.62824	0.064111	0.68249	0.90848	0.636251	-2.21508	1	0	0	-3.9496	-2.50939	-0.270209	-5.65474
3:138665796:140275652	474	3	138665796	140275652	1.60986	0.00018704	-0.5184	0.1348	0.17293	0.26102	0.63795	-0.067017	0.0098581	-0.25192	-0.30607	-0.086969	-0.094892	0.21978	0.63795	0.6544	1.0087	0.034699	0.37636	0.60418	0.89277	0.8627	0.79408	0.52351	0.94657	0.99213	0.8011	0.75955	0.9307	0.9244	0.82604	0.52351	0.51285	0.31312	0.97232	0.70665	-5.1385	-6.21147	1	62	6	1.99973	-5.5977	-2.19122	-2.71843
3:140276484:142863564	475	3	140276484	142863564	2.58708	0.00033965	0.63348	-1.509	-1.4883	-0.37987	-2.0616	0.35965	0.18315	-0.68945	0.066576	1.0578	-0.050913	-1.351	-2.0616	1.5115	2.6987	-0.20695	-0.20915	0.52642	0.13129	0.13666	0.70404	0.039245	0.71911	0.85468	0.49054	0.94692	0.29017	0.95939	0.1767	0.039245	0.13067	0.0069608	0.83605	0.83433	8.30959	-16.5552	1	32	3	-8.83174	-16.6705	2.90067	-14.6139
3:142864473:143494546	476	3	142864473	143494546	0.630073	3.1628e-05	-0.018881	-0.42397	-0.47146	-0.40705	-1.4872	0.39013	-0.1304	0.49623	0.21624	0.69378	0.43847	-0.1672	-1.4872	-0.23149	1.2945	-1.2496	0.23142	0.98494	0.67159	0.63731	0.68397	0.13695	0.69644	0.89625	0.61973	0.8288	0.48782	0.66105	0.86721	0.13695	0.81694	0.19549	0.21144	0.81699	-11.9782	4.64453	1	0	0	14.5874	0.794724	-10.4787	5.61962
3:143495679:145663879	477	3	143495679	145663879	2.1682	0.00010592	0.0054407	-0.80775	-1.3149	-0.11597	0.013632	0.87462	-0.37923	0.64318	0.16478	0.048718	0.49169	0.20962	0.013632	0.78084	1.9127	0.92961	0.25989	0.99566	0.41923	0.18854	0.90768	0.98912	0.38178	0.70451	0.52011	0.86912	0.96114	0.62294	0.83397	0.98912	0.4349	0.055791	0.35257	0.79495	-3.89937	-9.62768	1	70	6	7.43737	-15.2143	-7.70365	-9.74859
3:145664135:146722271	478	3	145664135	146722271	1.05814	0.00015077	-0.26889	-0.55036	-0.083443	-0.56761	-0.37943	0.027213	0.026762	-0.46937	-0.9734	-0.72712	0.014209	0.55035	-0.37943	0.46205	1.2623	0.79814	-0.36544	0.78801	0.58207	0.9335	0.5703	0.70437	0.97829	0.97865	0.63881	0.33036	0.46715	0.98866	0.58208	0.70437	0.64405	0.20683	0.42479	0.71478	-4.69313	-12.141	1	0	0	3.32276	-14.5693	-4.552	-10.4818
3:146722383:148316359	479	3	146722383	148316359	1.59398	0.00032772	0.36493	0.57596	0.34586	0.052758	0.71537	-0.33509	2.0987	1.9838	2.1888	1.6447	-0.29352	-0.16188	0.71537	1.5577	1.059	-0.22369	1.4259	0.71516	0.56464	0.72945	0.95792	0.47438	0.73756	0.03584	0.047275	0.028612	0.10002	0.76912	0.8714	0.47438	0.11931	0.28958	0.823	0.1539	-23.2922	-2.40429	2	112	10	20.3402	-12.2982	-17.7712	-5.5886
3:148316766:149988630	480	3	148316766	149988630	1.67186	9.1392e-05	0.50083	0.34087	-0.52448	-0.16704	0.049809	-0.38149	-0.12677	-0.0058437	-0.0073954	0.65174	-0.46367	-0.007331	0.049809	-0.38579	1.2746	-0.074796	-0.16844	0.61649	0.7332	0.59995	0.86734	0.96027	0.70284	0.89912	0.99534	0.9941	0.51457	0.64288	0.99415	0.96027	0.69966	0.20246	0.94038	0.86624	-7.50005	15.9221	1	89	7	12.5977	12.949	-6.67004	17.6491
3:149994553:151178708	481	3	149994553	151178708	1.18416	0.00023122	-0.87365	0.61404	0.40732	-0.68642	-0.62266	-1.7678	-2.4027	-1.4202	-0.8605	-0.11835	-1.11	-0.30863	-0.62266	0.38869	0.31778	0.57243	0.82981	0.38231	0.53919	0.68377	0.49245	0.53351	0.077093	0.016277	0.15555	0.38951	0.90579	0.26702	0.7576	0.53351	0.69751	0.75065	0.56703	0.40664	15.1022	-3.00128	1	16	2	-12.8152	-0.351769	14.1291	-4.75881
3:151178836:151904190	482	3	151178836	151904190	0.725354	4.7127e-05	-0.17343	0.37389	-0.31187	-0.24391	-0.33956	0.37239	0.30287	-0.27915	0.36752	0.094295	-0.092276	-0.56957	-0.33956	0.44394	0.81813	0.067957	0.59452	0.86231	0.70849	0.75514	0.8073	0.73418	0.7096	0.76199	0.78013	0.71323	0.92487	0.92648	0.56897	0.73418	0.65708	0.41328	0.94582	0.55217	-8.95489	3.20588	1	0	0	8.49643	-0.590133	-8.00343	3.87396
3:151905386:153054901	483	3	151905386	153054901	1.14952	8.3456e-05	-0.050815	-0.22889	-0.38925	-0.096102	-1.1447	-0.46719	0.22127	-0.29556	0.50407	0.064554	-0.35589	-0.64356	-1.1447	0.80156	0.97292	-0.13949	-0.40626	0.95947	0.81896	0.69709	0.92344	0.25233	0.64037	0.82488	0.76756	0.61421	0.94853	0.72192	0.51986	0.25233	0.42281	0.33059	0.88906	0.68455	-5.02447	8.84825	1	0	0	-7.24443	-12.9864	-4.43905	10.273
3:153056839:154181836	484	3	153056839	154181836	1.125	4.4111e-06	0.53444	-0.34046	-0.65007	-0.2319	-0.20057	0.38548	0.29917	-0.28743	-0.69179	0.4821	0.0052156	0.21454	-0.20057	0.26503	1.4624	0.67217	-0.28814	0.59304	0.73351	0.51564	0.81662	0.84103	0.69988	0.76481	0.77378	0.48907	0.62973	0.99584	0.83013	0.84103	0.79099	0.14364	0.50148	0.77324	-10.313	0.869352	1	85	8	9.88659	-3.51669	-10.3534	-2.14659
3:154183562:156005200	485	3	154183562	156005200	1.82164	6.5859e-05	0.107	-1.0645	-1.1836	-1.0992	-1.0982	0.14503	0.033819	1.1168	1.2383	0.91056	0.19776	-0.27493	-1.0982	0.58062	0.23494	-0.31758	-0.21539	0.91479	0.28709	0.23657	0.27169	0.27211	0.88469	0.97302	0.26407	0.2156	0.36253	0.84323	0.78337	0.27211	0.5615	0.81426	0.7508	0.82946	-7.79936	11.9787	3	76	7	10.4624	9.66172	-5.40902	12.9267
3:156005905:157311596	486	3	156005905	157311596	1.30569	0.00033015	-0.67396	0.70111	0.060976	0.040329	0.47219	0.82057	-0.27197	0.12306	-0.25506	-0.69659	1.0224	0.42683	0.47219	1.135	2.558	0.81391	0.062291	0.50034	0.48323	0.95138	0.96783	0.63679	0.41189	0.78565	0.90206	0.79868	0.48606	0.30659	0.66951	0.63679	0.25636	0.010527	0.41569	0.95033	-16.0606	-4.51461	2	98	8	13.8249	-16.6904	-2.53368	-8.93483
3:157312028:159272972	487	3	157312028	159272972	1.96094	0.00033142	-0.25363	-1.1675	-1.7069	-1.3614	-2.361	-0.95508	-1.031	0.81196	0.61002	0.84627	-0.36465	0.52825	-2.361	-0.5283	-2.3281	0.77819	0.46907	0.79978	0.24301	0.087838	0.1734	0.018223	0.33954	0.30255	0.41682	0.54185	0.3974	0.71537	0.59733	0.018223	0.59729	0.019905	0.43646	0.63902	7.02339	14.2292	1	41	4	-6.32227	15.7519	6.0009	14.4895
3:159274785:161523859	488	3	159274785	161523859	2.24907	0.00015846	-0.24276	-0.7809	-0.86914	-0.62968	-1.4522	-1.1598	-2.1504	-0.61994	-0.18449	-1.0379	-0.71879	-0.42352	-1.4522	0.35042	3.0623	0.15776	-0.40797	0.80819	0.43486	0.38477	0.52891	0.14644	0.24612	0.031526	0.53529	0.85363	0.29932	0.47227	0.67192	0.14644	0.72602	0.0021966	0.87465	0.68329	10.4046	-18.2154	1	12	1	-17.2524	-13.0935	13.1369	-18.977
3:161524489:162065286	489	3	161524489	162065286	0.540797	0.00025505	-0.16334	-0.8365	0.2346	-0.41983	-0.8064	-0.36662	0.43438	1.3259	1.4027	0.50151	-0.80079	0.49974	-0.8064	1.1748	3.3718	-0.073687	-0.48615	0.87025	0.40287	0.81452	0.67461	0.42001	0.7139	0.66401	0.18488	0.16071	0.61601	0.42326	0.61726	0.42001	0.24009	0.00074665	0.94126	0.62686	-19.6027	-13.5969	2	108	10	18.7001	-14.2407	-19.2407	-8.00635
3:162067622:163250087	490	3	162067622	163250087	1.18246	0.00013076	0.16724	0.16509	0.92435	0.18823	-2.1013	-0.058113	0.21443	0.7732	-0.84066	-0.50417	-1.0819	-0.79498	-2.1013	0.3428	1.2179	-0.62759	-0.8565	0.86718	0.86887	0.3553	0.8507	0.035611	0.95366	0.83021	0.4394	0.40054	0.61414	0.27931	0.42663	0.035611	0.73175	0.22325	0.53027	0.39172	10.7229	-14.3594	1	26	3	-11.7396	-14.365	5.58299	-15.7269
3:163251056:164816939	491	3	163251056	164816939	1.56588	-2.1067e-06	-0.358	-0.049781	0.076484	0.29178	-1.6024	-0.18772	-0.59166	-0.23406	-0.76366	-0.077806	-0.014962	-0.44742	-1.6024	-0.40885	-0.0018711	0.068508	-0.13298	0.72034	0.9603	0.93903	0.77046	0.10907	0.8511	0.55408	0.81494	0.44507	0.93798	0.98806	0.65457	0.10907	0.68265	0.99851	0.94538	0.89421	9.02805	16.1607	1	44	4	-4.16747	15.8893	5.40722	12.1206
3:164820183:167116849	492	3	164820183	167116849	2.29667	0.00020251	-0.67919	-1.8951	-0.49144	-0.3669	-0.7243	-1.2112	-0.1186	0.07394	0.33917	-0.028587	-1.409	-0.51426	-0.7243	-1.6703	-1.1536	0.10954	0.2362	0.49702	0.058084	0.62311	0.71369	0.46888	0.22583	0.90559	0.94106	0.73448	0.97719	0.15885	0.60707	0.46888	0.094863	0.24867	0.91277	0.81328	6.90159	11.4553	1	42	4	-5.97863	14.3657	9.12945	14.6888
3:167117143:167912878	493	3	167117143	167912878	0.795735	0.00013999	0.60715	-0.35315	-0.17705	-0.49044	-0.17338	-0.11017	-1.2249	0.96871	0.31494	0.021241	0.29306	-0.3128	-0.17338	1.2824	1.9671	1.2336	-0.32395	0.54375	0.72397	0.85947	0.62382	0.86235	0.91228	0.22061	0.33269	0.7528	0.98305	0.76948	0.75443	0.86235	0.1997	0.049176	0.21734	0.74598	-13.4053	-12.5288	1	0	0	11.5371	-13.5734	-8.98383	-12.6295
3:167913564:170158128	494	3	167913564	170158128	2.24456	0.0002658	-1.0115	1.7842	0.7784	0.3504	0.82449	0.95838	-0.54138	-1.1299	-0.27088	-0.043756	1.031	0.38089	0.82449	0.5106	1.567	0.44423	-0.49244	0.31176	0.07439	0.43633	0.72604	0.40966	0.33787	0.58824	0.25851	0.78649	0.9651	0.30253	0.70328	0.40966	0.60963	0.11711	0.65688	0.62241	-17.8364	-5.5999	2	99	8	13.9894	-16.5296	-23.2336	5.4394
3:170159134:171311936	495	3	170159134	171311936	1.1528	0.00011646	0.13635	-0.37773	-0.64743	0.20441	0.11518	-1.148	-1.42	-1.168	-0.91644	-0.39056	-0.55368	-0.16904	0.11518	0.98285	1.0827	0.16113	-0.076456	0.89155	0.70563	0.51735	0.83804	0.9083	0.25097	0.15562	0.2428	0.35944	0.69612	0.5798	0.86577	0.9083	0.32568	0.27895	0.87199	0.93906	15.0608	-2.97174	1	16	2	-12.7869	-0.410539	14.029	-4.75593
3:171312880:172965694	496	3	171312880	172965694	1.65281	9.5181e-05	0.28653	-0.10085	-0.047335	0.11898	0.036183	-0.016811	0.20997	-0.42123	-0.78213	-0.20532	1.0168	0.15055	0.036183	0.65034	1.4926	0.056929	-0.10851	0.77447	0.91967	0.96225	0.90529	0.97114	0.98659	0.83369	0.67359	0.43414	0.83732	0.30923	0.88033	0.97114	0.51547	0.13555	0.9546	0.91359	-6.82146	-13.7251	1	70	6	5.0036	-15.2438	-4.98764	-10.9996
3:172966405:174274308	497	3	172966405	174274308	1.3079	0.00015574	0.30954	0.22581	-0.47321	0.58271	-0.49271	0.10246	-0.23083	-0.73187	-0.38171	-0.30231	0.36856	0.11901	-0.49271	0.92744	0.49214	-0.12017	0.12109	0.75691	0.82135	0.63607	0.56009	0.62222	0.91839	0.81745	0.46425	0.70268	0.76242	0.71246	0.90527	0.62222	0.3537	0.62262	0.90435	0.90362	1.00639	4.78278	1	0	0	-4.16529	4.97365	-1.9691	4.06849
3:174275336:175049294	498	3	174275336	175049294	0.773958	9.8528e-05	-0.35171	-0.53145	-1.1898	0.70675	0.11566	-0.082068	-0.14287	-0.56683	-1.3356	-0.93326	-0.2814	-0.22079	0.11566	0.94729	0.66231	0.60326	0.76567	0.72506	0.59511	0.23414	0.47972	0.90793	0.93459	0.88639	0.57083	0.18169	0.35068	0.77841	0.82525	0.90793	0.34349	0.50777	0.54633	0.44387	11.2878	-3.47136	1	28	3	-7.76597	-3.08136	9.10236	-6.3728
3:175050262:176268375	499	3	175050262	176268375	1.21811	0.00037641	-0.99785	-0.70364	-0.83262	-1.6091	-1.5805	-0.52291	-0.67193	-0.73812	-1.8195	-1.4859	-0.40451	-0.30958	-1.5805	-0.4093	0.89953	-0.3022	-0.61138	0.31835	0.48166	0.40506	0.10759	0.114	0.60104	0.50163	0.46044	0.068839	0.13732	0.68584	0.75688	0.114	0.68232	0.36837	0.7625	0.54095	22.9586	-7.11353	5	0	0	-23.1893	-1.59417	19.1884	-8.19681
3:176269091:177530606	500	3	176269091	177530606	1.26152	0.00017597	-0.41543	-0.029252	0.61907	0.67208	0.35183	0.1435	-0.82826	-2.0761	-1.0098	-0.35128	0.62692	0.16998	0.35183	-0.86108	0.052629	0.3624	-0.14591	0.67783	0.97666	0.53587	0.50153	0.72497	0.88589	0.40752	0.037883	0.31258	0.72538	0.53071	0.86503	0.72497	0.38919	0.95803	0.71705	0.88399	16.4095	7.52476	1	14	2	-15.7621	8.60841	15.0356	4.06576
3:177531847:179359242	501	3	177531847	179359242	1.82739	0.00024015	-0.33155	1.1002	1.5457	0.088521	0.079972	2.2092	0.51211	0.46596	0.89207	0.92373	1.4597	0.37052	0.079972	2.6782	2.2534	-0.14581	0.13736	0.74023	0.27125	0.12218	0.92946	0.93626	0.027158	0.60857	0.64125	0.37235	0.35563	0.14437	0.71099	0.93626	0.0074009	0.024231	0.88407	0.89075	-20.4246	-9.75426	2	110	10	19.0071	-6.18333	-21.0512	1.88767
3:179366819:181426554	502	3	179366819	181426554	2.05974	0.00037028	-0.0068567	0.7377	0.40837	-0.045928	-0.07004	1.5479	-0.18927	-1.1875	-0.70729	0.44432	1.1276	0.61817	-0.07004	0.45412	3.4298	0.23974	0.014612	0.99453	0.4607	0.683	0.96337	0.94416	0.12165	0.84988	0.23502	0.47939	0.65681	0.2595	0.53647	0.94416	0.64974	0.0006041	0.81053	0.98834	-6.40776	-18.451	7	65	6	2.63178	-18.7253	-5.21416	-17.9929
3:181431571:182975975	503	3	181431571	182975975	1.5444	2.4856e-05	-0.2866	0.3111	-0.21324	-0.26684	-1.1416	-0.14586	0.78757	-0.58586	-0.57955	-0.3607	-0.24979	-0.40898	-1.1416	1.9425	2.1152	0.66872	0.2481	0.77442	0.75573	0.83114	0.78959	0.25364	0.88403	0.43095	0.55797	0.56222	0.71833	0.80275	0.68255	0.25364	0.052071	0.034413	0.50367	0.80406	0.218752	-16.5988	1	49	5	-3.45251	-14.8367	-0.128924	-16.1627
3:182976382:183762614	504	3	182976382	183762614	0.786232	4.025e-05	-0.10443	-0.13922	0.61969	0.91644	-0.8207	-0.30027	-0.43473	-0.17598	0.16724	0.82899	-0.30573	-0.11582	-0.8207	-0.12073	-0.54736	0.88506	1.3285	0.91683	0.88928	0.53546	0.35944	0.41182	0.76397	0.66376	0.86031	0.86718	0.40711	0.75981	0.9078	0.41182	0.9039	0.58413	0.37612	0.18402	1.0052	16.6496	1	0	0	6.5369	15.0418	-1.47615	17.6016
3:183762644:185262137	505	3	183762644	185262137	1.49949	6.8672e-05	0.25517	-0.44407	-0.037118	0.3034	-0.020486	-0.85902	0.22106	0.39453	-0.22348	-0.2471	-0.42116	0.19592	-0.020486	0.88605	0.90754	0.18247	-0.22698	0.79859	0.65699	0.97039	0.76159	0.98366	0.39033	0.82504	0.69319	0.82316	0.80483	0.67364	0.84467	0.98366	0.37559	0.36412	0.85521	0.82044	-4.5623	-8.62389	1	66	6	3.44755	-11.5877	-6.11114	-7.9871
3:185263467:186780913	506	3	185263467	186780913	1.51745	0.00012975	0.071487	0.51978	0.5923	0.43025	-0.78225	1.0471	-0.30551	-1.0069	-0.34357	0.063161	0.31947	-0.97992	-0.78225	1.5736	2.528	0.24479	0.44059	0.94301	0.60322	0.55365	0.66701	0.43407	0.29506	0.75998	0.314	0.73117	0.94964	0.74937	0.32713	0.43407	0.11559	0.011471	0.80662	0.65951	-6.36159	-18.4872	7	65	6	2.58806	-18.7762	-5.17051	-18.0732
3:186782999:187220633	507	3	186782999	187220633	0.437634	4.3795e-05	-0.21396	-0.56887	-1.0001	-0.047729	0.55945	0.13572	1.5159	0.20162	0.31456	0.44282	-0.44306	-0.25577	0.55945	-0.65047	0.75088	-0.85641	0.74884	0.83058	0.56944	0.31727	0.96193	0.57585	0.89204	0.12955	0.84022	0.7531	0.65789	0.65772	0.79813	0.57585	0.51539	0.45272	0.39177	0.45395	-6.99502	19.6341	1	0	0	11.5657	17.386	-4.83681	19.6352
3:187220777:188201380	508	3	187220777	188201380	0.980603	0.00018659	0.2991	-0.14247	-0.55501	0.45224	-0.46769	-0.84214	0.10524	-0.9449	-1.8242	-1.2535	-1.0439	-0.043258	-0.46769	0.83251	2.5047	0.30647	-0.02957	0.76486	0.88671	0.57889	0.6511	0.64	0.39971	0.91618	0.34471	0.068121	0.21001	0.29651	0.9655	0.64	0.40512	0.012254	0.75925	0.97641	13.9546	-8.28557	1	0	0	-14.113	-3.423	14.6766	-8.0535
3:188202550:189531496	509	3	188202550	189531496	1.32895	6.1661e-05	0.021665	-0.17152	-0.10368	-0.54096	-0.94423	-0.40266	0.18191	-0.25307	-1.1294	-1.217	-0.62738	0.21796	-0.94423	1.4056	1.1546	0.23665	-0.29959	0.98272	0.86381	0.91742	0.58854	0.34505	0.6872	0.85565	0.80021	0.25875	0.22362	0.53041	0.82746	0.34505	0.15985	0.24827	0.81293	0.76449	10.901	-11.5519	1	0	0	-13.3287	-11.8406	8.83631	-15.3103
3:189531911:190303805	510	3	189531911	190303805	0.771894	4.6565e-05	-0.040824	0.32776	-0.46909	-0.3099	0.66552	-0.66784	-0.13592	-0.15163	0.65069	0.54343	-0.60391	-0.45344	0.66552	1.0371	1.3014	0.65474	0.36005	0.96744	0.74309	0.639	0.75664	0.50572	0.50424	0.89188	0.87948	0.51525	0.58683	0.54591	0.65023	0.50572	0.2997	0.19313	0.51264	0.71881	-0.316792	-8.3774	10	0	0	7.77054	-10.855	-9.97205	-7.27729
3:190304172:190992002	511	3	190304172	190992002	0.68783	0.00012187	0.21854	-0.26566	-0.54439	-0.79277	-0.86369	0.78397	0.012046	1.2926	1.3183	1.4264	0.74922	-0.52863	-0.86369	-0.63943	-1.649	-0.25735	0.82915	0.82701	0.7905	0.58617	0.42791	0.38776	0.43306	0.99039	0.19616	0.18742	0.15375	0.45372	0.59706	0.38776	0.52254	0.099142	0.79691	0.40702	-7.83433	12.0003	3	0	0	10.371	9.79841	-5.42925	13.1117
3:190993386:191840443	512	3	190993386	191840443	0.847057	0.00011524	-0.29439	-0.81323	-0.038733	-0.69844	-0.66034	0.055124	-0.52099	-0.77525	-0.58347	0.1723	0.74278	-0.57873	-0.66034	0.24682	2.2403	0.16454	-0.15162	0.76846	0.41608	0.9691	0.4849	0.50903	0.95604	0.60237	0.43819	0.55958	0.8632	0.45761	0.56277	0.50903	0.80505	0.025073	0.86931	0.87949	1.60165	-19.9087	1	0	0	-4.00579	-18.7218	-2.18954	-18.2998
3:191840983:192753870	513	3	191840983	192753870	0.912887	0.00023721	0.079433	-0.16678	-0.32641	0.55165	-2.2351	-0.26845	-0.54792	-0.88926	0.11538	-0.16264	0.27248	0.20696	-2.2351	0.58339	2.3506	-0.30076	-0.57588	0.93669	0.86754	0.74411	0.58119	0.025409	0.78835	0.58375	0.37386	0.90814	0.8708	0.78526	0.83604	0.025409	0.55963	0.018742	0.7636	0.5647	7.71373	-18.7304	1	32	3	-9.75479	-18.7755	3.07691	-16.8824
3:192754177:193885973	514	3	192754177	193885973	1.1318	9.8639e-05	-0.51222	-0.41138	-0.36346	-0.030774	-0.65245	-1.0494	-0.28181	-0.28453	-0.087901	-0.70334	-1.0689	0.12384	-0.65245	-0.099103	-0.47652	0.22915	0.59833	0.6085	0.6808	0.71626	0.97545	0.51411	0.29399	0.77809	0.776	0.92996	0.48184	0.28512	0.90144	0.51411	0.92106	0.63371	0.81875	0.54962	10.287	8.75339	1	0	0	-6.64506	15.6592	9.80215	10.9865
3:193886289:194464791	515	3	193886289	194464791	0.578502	0.00012854	-0.25755	0.075086	0.45437	0.12882	-0.74699	0.043076	-0.40466	0.60051	0.45583	0.1993	-0.10539	-0.12867	-0.74699	0.46211	0.8124	-0.04289	0.34857	0.79676	0.94015	0.64956	0.8975	0.45507	0.96564	0.68573	0.54817	0.64851	0.84203	0.91607	0.89762	0.45507	0.644	0.41656	0.96579	0.72741	-10.4456	6.80382	1	0	0	12.416	1.97518	-8.2476	8.0719
3:194465233:194756339	516	3	194465233	194756339	0.291106	7.3671e-05	-0.12265	-0.15527	0.53694	0.7491	0.56341	0.83077	0.86697	-0.37128	-0.38876	-0.67469	0.58211	-0.49303	0.56341	0.58352	1.1327	0.079009	0.46993	0.90238	0.87661	0.59131	0.4538	0.57316	0.4061	0.38596	0.71043	0.69746	0.49988	0.56049	0.62199	0.57316	0.55954	0.25732	0.93703	0.63841	-15.8785	-4.35844	2	0	0	6.84547	-2.9703	-2.50371	-8.81177
3:194756597:195854787	517	3	194756597	195854787	1.09819	5.4004e-05	-0.097122	0.074958	0.12744	-0.38051	-1.1377	-0.26572	-0.26901	-0.51682	-0.47276	-0.72596	-0.28625	0.0079274	-1.1377	-0.68158	0.83236	0.3748	-0.66567	0.92263	0.94025	0.89859	0.70356	0.25525	0.79045	0.78792	0.60528	0.63638	0.46786	0.77469	0.99367	0.25525	0.49551	0.4052	0.70781	0.50562	10.7216	12.0526	1	34	4	-8.58219	6.92488	5.78231	11.7675
3:195855401:196414159	518	3	195855401	196414159	0.558758	6.6506e-05	0.21454	-0.88899	-0.79607	-0.40359	-1.2409	-0.53085	-0.007457	-0.98343	-0.53435	0.24855	0.031267	-0.18836	-1.2409	0.16632	1.3311	0.013441	-0.11486	0.83012	0.37401	0.42599	0.68651	0.21463	0.59552	0.99405	0.32539	0.5931	0.80371	0.97506	0.8506	0.21463	0.86791	0.18317	0.98928	0.90856	8.0607	-11.158	1	0	0	-18.3981	-9.19798	15.3407	-15.7817
3:196415355:197962382	519	3	196415355	197962382	1.54703	0.00029665	-1.296	0.55312	-0.34936	-0.54256	0.36154	-0.19489	-0.77629	0.24012	-0.30482	-0.50909	-0.42127	-0.32	0.36154	0.31016	2.3035	0.21243	0.92819	0.19499	0.58018	0.72682	0.58744	0.71769	0.84548	0.43758	0.81024	0.7605	0.61069	0.67356	0.74897	0.71769	0.75644	0.021253	0.83177	0.35331	-9.06072	-7.52571	1	0	0	0.0416707	-11.585	-4.24605	-15.0389
4:10642:685993	520	4	10642	685993	0.675351	9.8881e-05	0.77981	0.12442	-0.14546	0.8517	-0.54729	0.48982	0.046021	-0.10221	0.12196	0.52079	-0.029446	-0.024485	-0.54729	1.7123	0.98164	0.18449	-0.50773	0.4355	0.90098	0.88435	0.39438	0.58418	0.62426	0.96329	0.91859	0.90293	0.60251	0.97651	0.98047	0.58418	0.086849	0.32628	0.85363	0.61164	-20.6115	-10.0006	2	0	0	15.0095	-8.15298	-9.90313	1.63149
4:686563:1422863	521	4	686563	1422863	0.7363	8.487e-05	-0.6029	-0.84984	-0.5718	0.27205	0.89521	0.77276	-0.70711	-0.88541	-1.2602	-0.36509	0.34415	-1.1014	0.89521	0.59441	1.0161	-0.060044	0.35635	0.54657	0.39542	0.56746	0.78558	0.37067	0.43967	0.4795	0.37594	0.2076	0.71505	0.73073	0.27072	0.37067	0.55223	0.30957	0.95212	0.72158	4.5725	-3.8252	1	51	5	-2.17465	1.47175	4.70113	-2.78077
4:1478711:3612028	522	4	1478711	3612028	2.13332	0.00033124	-0.94006	-0.027183	-0.81957	-0.19462	-1.6981	-1.1673	-2.0586	-1.3088	-0.33589	0.21657	-1.4228	0.25192	-1.6981	-0.066306	-0.87404	0.42314	0.16181	0.34719	0.97831	0.41246	0.84569	0.089483	0.24308	0.039532	0.1906	0.73696	0.82854	0.1548	0.8011	0.089483	0.94713	0.3821	0.6722	0.87145	7.05239	14.1905	1	0	0	-6.41272	15.9068	24.9341	-7.02011
4:3613164:4263579	523	4	3613164	4263579	0.650415	0.0001372	-0.10343	0.044977	-0.32726	0.24582	-0.69543	0.14178	0.12883	-0.7278	-1.2781	-0.70826	-0.37561	-0.24958	-0.69543	-0.20114	2.3916	-1.0138	0.76588	0.91762	0.96413	0.74347	0.80582	0.48679	0.88725	0.89749	0.46673	0.2012	0.47878	0.7072	0.80291	0.48679	0.84059	0.016776	0.31065	0.44375	7.73833	-4.47737	1	28	3	-7.65884	-3.27926	7.97764	-5.92542
4:4264705:5044744	524	4	4264705	5044744	0.780039	0.00014111	-0.355	0.077255	0.12982	0.39204	-0.18487	-0.59416	-0.88846	-0.56096	0.65442	0.93511	-0.57598	0.27559	-0.18487	0.69148	1.1469	0.71891	0.53337	0.72259	0.93842	0.89671	0.69503	0.85333	0.55241	0.37429	0.57483	0.51284	0.34973	0.56463	0.78286	0.85333	0.48926	0.25144	0.4722	0.59378	-7.48301	-9.49104	1	0	0	-0.983494	-9.89073	-13.3352	-10.7296
4:5047695:5971152	525	4	5047695	5971152	0.923457	7.4658e-05	-0.51413	0.8328	0.47337	-0.23651	-1.4578	-0.97824	0.22561	-0.13196	-0.6605	-0.38692	-0.57795	-0.55172	-1.4578	0.68893	1.5844	0.13662	-1.3134	0.60716	0.40496	0.63595	0.81304	0.14489	0.32795	0.82151	0.89502	0.50893	0.69882	0.5633	0.58114	0.14489	0.49087	0.1131	0.89133	0.18904	10.7006	-14.34	1	26	3	-11.7172	-14.3336	5.73119	-15.576
4:5971634:7135912	526	4	5971634	7135912	1.16428	0.00011061	0.11124	-0.63785	-1.0143	-0.40715	-1.2803	-0.7339	0.28613	-0.70555	-0.72449	-0.70067	-0.58075	-0.54268	-1.2803	1.1364	1.4622	0.32065	0.32611	0.91143	0.52357	0.31043	0.6839	0.20043	0.46301	0.77478	0.48047	0.46877	0.48351	0.56141	0.58735	0.20043	0.2558	0.14369	0.74847	0.74434	18.0187	-11.5941	1	3	1	-22.6594	-8.15839	17.7829	-14.5969
4:7136158:8054472	527	4	7136158	8054472	0.918314	0.0001641	-0.16919	0.10195	-0.20913	0.36478	-0.48823	-0.47672	-1.1264	-1.0303	-1.1378	-0.40393	-0.87571	-0.28063	-0.48823	0.027929	0.87118	-0.073805	0.099101	0.86565	0.9188	0.83435	0.71528	0.62539	0.63356	0.26	0.30286	0.25522	0.68627	0.38119	0.77899	0.62539	0.97772	0.38366	0.94117	0.92106	17.8158	-0.567111	1	17	2	-15.3611	3.25859	16.666	-4.45155
4:8055323:9408136	528	4	8055323	9408136	1.35281	2.6705e-05	-0.15816	-0.16052	-0.51895	-0.30939	-0.49776	0.29383	0.27471	-0.28503	0.25072	-0.32221	0.41061	0.092118	-0.49776	-0.36589	0.82893	-0.02906	0.057434	0.87433	0.87247	0.60379	0.75702	0.61865	0.76889	0.78354	0.77562	0.80203	0.74729	0.68136	0.9266	0.61865	0.71445	0.40714	0.97682	0.9542	-6.77684	3.82502	1	91	7	11.8571	5.71459	-8.02488	10.5898
4:9408158:10696229	529	4	9408158	10696229	1.28807	9.6835e-05	-0.68237	0.71694	-0.10587	0.24154	-0.48597	-0.53783	-0.26714	-1.1979	-0.24537	0.099035	-0.58659	0.025171	-0.48597	1.0339	2.2107	0.35673	-0.095582	0.495	0.47341	0.91568	0.80913	0.62699	0.59069	0.78936	0.23094	0.80617	0.92111	0.55748	0.97992	0.62699	0.30117	0.027056	0.7213	0.92385	-1.67858	-15.2687	1	49	5	-1.64621	-12.8469	-2.57576	-14.1888
4:10696913:12198579	530	4	10696913	12198579	1.50167	0.00016776	-0.46161	-0.29495	-0.46804	0.68671	-0.43439	0.18354	0.0074233	-0.94308	-0.35568	0.1583	0.13735	-0.61005	-0.43439	0.94163	1.4372	0.67536	-0.57219	0.64436	0.76803	0.63976	0.49227	0.664	0.85437	0.99408	0.34564	0.72208	0.87422	0.89075	0.54183	0.664	0.34638	0.15066	0.49945	0.56719	-2.13636	1.21832	1	0	0	4.18698	-3.27185	-5.09233	1.73215
4:12201002:13002341	531	4	12201002	13002341	0.801339	6.4763e-05	0.38305	0.12965	-0.46276	-1.0566	-0.59129	-0.78313	-0.45437	-0.43283	-0.089577	0.26168	0.26152	0.28802	-0.59129	-0.07487	-0.026666	-0.27433	1.207	0.70168	0.89685	0.64354	0.29069	0.55432	0.43355	0.64956	0.66514	0.92862	0.79356	0.79369	0.77333	0.55432	0.94032	0.97873	0.78383	0.22742	4.56939	9.42542	1	39	4	-3.86528	10.7319	6.28912	7.50818
4:13002905:14394452	532	4	13002905	14394452	1.39155	0.00018191	0.2803	-0.68659	-0.83591	-0.20973	-0.84428	-0.64606	-0.95349	-0.32524	0.20068	0.37411	-0.40518	0.59155	-0.84428	1.8309	1.6599	0.06946	0.51264	0.77925	0.49234	0.40321	0.83388	0.39851	0.51824	0.34034	0.745	0.84095	0.70833	0.68535	0.55415	0.39851	0.067113	0.096925	0.94462	0.6082	-15.2707	-13.5624	1	0	0	12.3877	-12.9376	-13.9868	-14.2873
4:14394902:15849986	533	4	14394902	15849986	1.45508	0.00020845	-0.29437	-0.37921	0.52844	-0.28294	-1.1161	-1.1274	-1.2965	-1.5422	-1.9883	-1.5102	-0.60465	-0.081852	-1.1161	0.0090876	-0.60677	-0.2356	0.038629	0.76847	0.70453	0.5972	0.77723	0.26438	0.25956	0.19481	0.12303	0.046784	0.13098	0.54541	0.93476	0.26438	0.99275	0.54401	0.81374	0.96919	18.6956	1.36927	1	14	2	-15.5831	8.38498	15.9417	3.24962
4:15850685:16520118	534	4	15850685	16520118	0.669433	0.00010962	0.025209	0.89159	0.66548	1.1831	-1.2163	-0.22469	-0.0509	-0.53272	-0.80929	-0.85455	-0.77959	-0.14312	-1.2163	-0.42125	0.20903	0.17746	-0.21273	0.97989	0.37261	0.50574	0.23677	0.22386	0.82222	0.95941	0.59423	0.41835	0.3928	0.43563	0.88619	0.22386	0.67357	0.83443	0.85915	0.83154	-0.762408	6.10486	1	0	0	-4.25645	5.01993	8.07482	2.53417
4:16521003:18752293	535	4	16521003	18752293	2.23129	0.00025686	0.017774	-0.35411	0.090189	0.89155	-0.1492	0.4712	-0.65164	0.061403	-1.4281	-1.0965	0.7118	-0.34722	-0.1492	1.1108	3.444	-0.25109	-0.12799	0.98582	0.72326	0.92814	0.37263	0.88139	0.6375	0.51463	0.95104	0.15325	0.27284	0.47659	0.72843	0.88139	0.26667	0.00057316	0.80175	0.89816	2.31377	-19.5921	1	0	0	-11.0213	-8.40915	4.732	-22.0564
4:18752722:20084049	536	4	18752722	20084049	1.33133	6.5363e-06	0.16835	0.24408	0.25317	-0.20619	0.03938	0.14164	0.0079093	-0.24062	0.20218	0.20957	0.02442	0.0034914	0.03938	-0.063048	-1.0413	-0.36674	0.0079368	0.86631	0.80717	0.80013	0.83664	0.96859	0.88737	0.99369	0.80985	0.83977	0.834	0.98052	0.99721	0.96859	0.94973	0.29773	0.71382	0.99367	-0.505914	20.8429	1	69	7	4.89096	19.3543	0.730071	21.2701
4:20084563:21292213	537	4	20084563	21292213	1.20765	3.3125e-05	-0.38688	-0.21913	-1.1696	-0.16582	0.19083	-0.80489	0.38246	-0.44832	0.087948	0.060928	-0.12871	0.075248	0.19083	0.63668	-0.72646	0.16007	0.71627	0.69884	0.82655	0.24214	0.8683	0.84866	0.42088	0.70212	0.65392	0.92992	0.95142	0.89759	0.94002	0.84866	0.52433	0.46756	0.87283	0.47382	3.53326	20.8939	1	55	4	-0.324031	19.8053	5.42455	20.2412
4:21292651:22393873	538	4	21292651	22393873	1.10122	9.5255e-05	-0.1243	-0.59286	-0.97336	-0.71687	-0.51155	-0.41412	-0.6176	-0.76572	-0.10508	0.31764	-0.80231	0.44579	-0.51155	-0.15714	-0.51292	0.41471	0.21395	0.90108	0.55327	0.33038	0.47345	0.60897	0.67879	0.53684	0.44384	0.91631	0.75076	0.42237	0.65575	0.60897	0.87514	0.60801	0.67836	0.83058	6.87861	11.4019	1	42	4	-5.96811	14.3104	9.16971	14.6459
4:22395570:23563570	539	4	22395570	23563570	1.168	8.6115e-05	0.040204	-0.73928	-0.69804	-0.41864	-0.40916	0.19508	-0.56177	0.25928	0.87979	1.2596	0.0051379	-0.90348	-0.40916	0.10742	2.6213	0.2605	0.65203	0.96793	0.45974	0.48515	0.67548	0.68242	0.84533	0.57427	0.79542	0.37898	0.20782	0.9959	0.36627	0.68242	0.91446	0.0087605	0.79447	0.51438	-9.29571	-7.60528	1	77	8	5.80698	-8.46339	-14.0264	-6.12345
4:23563931:24992827	540	4	23563931	24992827	1.4289	0.00016585	0.18997	-0.26593	0.29848	0.12626	-0.70675	0.2435	-0.66691	-0.46334	-0.043435	0.17243	-0.12561	-0.079235	-0.70675	1.4931	1.5614	0.48328	-0.92192	0.84933	0.79029	0.76534	0.89953	0.47972	0.80762	0.50483	0.64312	0.96535	0.8631	0.90004	0.93685	0.47972	0.13542	0.11843	0.6289	0.35657	-1.80405	-15.065	1	0	0	3.10148	-14.6868	-0.292058	-14.2957
4:24993167:26468997	541	4	24993167	26468997	1.47583	0.00014141	0.25476	0.040274	-0.11012	0.0021487	-0.088207	0.14408	0.10405	0.2161	0.15588	0.67387	-0.22359	0.095791	-0.088207	1.4459	0.15392	-0.044376	0.27901	0.79891	0.96787	0.91231	0.99829	0.92971	0.88544	0.91713	0.82891	0.87613	0.5004	0.82307	0.92369	0.92971	0.14822	0.87767	0.9646	0.78024	-19.774	-3.46762	2	0	0	21.2171	-8.77813	-15.2237	1.47979
4:26473220:27903383	542	4	26473220	27903383	1.43016	0.00017855	0.14808	-0.19925	-0.40201	-0.34114	0.22158	0.6565	-1.6898	0.64665	0.81914	0.40803	0.97945	-0.34237	0.22158	1.0207	1.3882	0.55744	0.47888	0.88228	0.84206	0.68767	0.733	0.82464	0.5115	0.091063	0.51786	0.41271	0.68325	0.32736	0.73207	0.82464	0.30738	0.16507	0.57723	0.63202	-13.4547	-12.5453	1	90	8	11.6316	-13.5263	-8.9024	-15.3309
4:27904556:28871862	543	4	27904556	28871862	0.967306	0.00013059	-0.022201	-0.77079	0.026439	0.45363	-0.32997	-1.3663	0.45545	-1.0295	-0.64666	0.5953	-1.7208	0.01325	-0.32997	2.1282	1.5326	0.6258	-0.55437	0.98229	0.44083	0.97891	0.65009	0.74142	0.17185	0.64878	0.30327	0.51785	0.55165	0.085292	0.98943	0.74142	0.033318	0.12536	0.53144	0.57933	-1.16125	-13.0114	1	0	0	-9.90874	-0.0886382	11.5611	-3.71528
4:28872833:30453156	544	4	28872833	30453156	1.58032	0.0001162	0.19587	-0.16123	-0.22135	0.71563	-0.59753	-0.50735	-0.6037	-1.1073	-1.4871	-0.95397	-0.5093	-0.0070163	-0.59753	0.3231	1.8178	0.35048	0.63971	0.84471	0.87191	0.82482	0.47422	0.55015	0.61191	0.54604	0.26817	0.13698	0.3401	0.61054	0.9944	0.55015	0.74662	0.069093	0.72598	0.52236	13.9574	-5.44348	1	21	2	-13.8081	-3.19258	14.4889	-7.81614
4:30453619:31739254	545	4	30453619	31739254	1.28564	0.00018824	0.41445	-0.85166	-1.6435	-0.94309	-1.2234	-1.6178	0.68122	-0.22962	0.15652	-0.059725	-1.1308	-0.15068	-1.2234	-0.25104	-0.14471	0.40866	-0.20315	0.67855	0.3944	0.10027	0.34563	0.22118	0.1057	0.49574	0.81839	0.87562	0.95237	0.25812	0.88023	0.22118	0.80179	0.88494	0.68279	0.83902	6.818	11.2742	1	0	0	-6.87003	13.2291	19.8794	5.41038
4:31740009:32592949	546	4	31740009	32592949	0.85294	7.7809e-05	-0.30114	-0.49828	-0.99094	0.59667	-0.33892	0.88654	0.31632	-0.52574	-0.31392	0.41899	0.56225	0.038179	-0.33892	0.014668	1.1947	0.15657	0.23558	0.76331	0.61829	0.32171	0.55073	0.73467	0.37533	0.75176	0.59907	0.75358	0.67522	0.57394	0.96954	0.73467	0.9883	0.23222	0.87559	0.81375	-15.1776	-0.53769	1	0	0	8.50768	-0.5576	-8.51837	0.15182
4:32593453:33640100	547	4	32593453	33640100	1.04665	2.0899e-06	0.37275	0.47323	0.72738	0.71939	0.58234	0.73861	0.5385	0.050487	0.072329	-0.97321	0.12724	-0.21154	0.58234	0.54292	1.6242	-0.34872	1.5618	0.70933	0.63605	0.46699	0.4719	0.56034	0.46014	0.59023	0.95973	0.94234	0.33045	0.89875	0.83246	0.56034	0.58718	0.10434	0.7273	0.11834	-15.885	-4.36382	2	98	8	13.7902	-16.7179	-2.48285	-8.79982
4:33640864:35150284	548	4	33640864	35150284	1.50942	0.00016683	0.22002	0.067642	-0.15117	0.26217	0.78871	0.65837	0.31998	-0.039653	0.40515	0.68057	0.42601	-0.16857	0.78871	1.4002	1.9499	0.010342	1.4711	0.82586	0.94607	0.87984	0.79319	0.43028	0.5103	0.74898	0.96837	0.68537	0.49615	0.6701	0.86614	0.43028	0.16146	0.051188	0.99175	0.14125	-11.131	-9.80368	1	79	8	7.11026	-6.69565	-14.644	-8.27583
4:35151237:36301997	549	4	35151237	36301997	1.15076	0.0001882	-0.21794	0.0086458	0.68	-0.99507	-1.6721	-0.9823	-0.83338	-0.51694	-1.2287	-1.1406	-0.34644	-0.65089	-1.6721	0.63353	1.3115	-0.6611	-0.28525	0.82748	0.9931	0.49651	0.3197	0.094503	0.32595	0.40463	0.6052	0.21918	0.25405	0.72902	0.51512	0.094503	0.52638	0.1897	0.50855	0.77545	13.8051	-12.8023	1	0	0	-14.0706	12.5987	9.98442	-10.5545
4:36304377:37534798	550	4	36304377	37534798	1.23042	0.00017627	-0.30774	0.001743	-0.18015	-0.41328	-0.47066	-0.26028	0.3116	-0.0049196	-0.1325	0.47774	-0.077826	0.04911	-0.47066	0.11754	1.2027	0.79327	-0.5691	0.75828	0.99861	0.85704	0.6794	0.63789	0.79465	0.75535	0.99607	0.89459	0.63283	0.93797	0.96083	0.63789	0.90643	0.22908	0.42762	0.56929	-10.3882	1.02955	1	85	8	10.103	-3.64359	-10.363	-2.14738
4:37536119:37886455	551	4	37536119	37886455	0.350336	3.3793e-05	0.11274	0.097593	-0.4322	0.56895	0.16627	0.021373	-0.6817	-0.039041	-0.47685	0.12181	-0.65577	0.33383	0.16627	0.71437	0.49412	0.57031	0.85239	0.91024	0.92226	0.66559	0.56939	0.86795	0.98295	0.49543	0.96886	0.63347	0.90305	0.51197	0.73851	0.86795	0.475	0.62122	0.56847	0.394	-7.89289	20.2009	1	60	6	1.34804	-3.35495	-1.30736	-1.73994
4:37887735:38974458	552	4	37887735	38974458	1.08672	0.00016349	-0.16982	-1.5793	-2.0779	-1.6467	-0.67549	-1.2095	-0.3757	-0.51413	-0.78338	-0.64959	-0.22092	0.2283	-0.67549	0.57497	0.72098	-0.17341	-0.14061	0.86515	0.11426	0.037718	0.099618	0.49936	0.22647	0.70714	0.60716	0.4334	0.51596	0.82516	0.81941	0.49936	0.56531	0.47092	0.86233	0.88817	7.97425	-11.0415	1	4	1	-21.8575	-3.79076	16.0871	-14.7574
4:38976533:40199852	553	4	38976533	40199852	1.22332	7.9757e-05	0.10269	-0.0029805	-0.33295	-0.0027464	-0.96185	-0.23915	0.40368	-1.5047	-1.1737	-0.32757	-1.2512	-0.58107	-0.96185	0.085547	1.6089	-0.30342	-0.89277	0.91821	0.99762	0.73917	0.99781	0.33613	0.81099	0.68645	0.1324	0.2405	0.74324	0.21086	0.56119	0.33613	0.93183	0.10765	0.76157	0.37198	17.6648	-0.505356	1	0	0	-19.0274	-6.84156	17.8459	-9.78668
4:40200304:40869208	554	4	40200304	40869208	0.668904	0.00015504	-0.81531	0.092673	0.47223	1.0849	0.070981	0.99726	0.24272	0.50964	0.80058	0.70991	0.40381	-0.13971	0.070981	-0.055005	1.1869	0.40107	-0.38725	0.4149	0.92616	0.63676	0.27796	0.94341	0.31864	0.80822	0.6103	0.42338	0.47776	0.68635	0.88889	0.94341	0.95613	0.23525	0.68837	0.69857	-13.5572	9.49969	1	114	9	21.2767	8.59952	-17.5984	14.2954
4:40870402:42662283	555	4	40870402	42662283	1.79188	0.00016428	-0.10697	-1.1363	-1.4833	-0.016063	-0.035643	-0.94366	-0.85218	-1.3721	-0.14824	0.52843	-0.51333	-0.044639	-0.035643	-0.37523	2.6563	0.076703	0.34748	0.91481	0.25584	0.13799	0.98718	0.97157	0.34534	0.39412	0.17004	0.88215	0.5972	0.60772	0.96439	0.97157	0.70749	0.0079006	0.93886	0.72823	17.8576	-8.91662	8	0	0	-19.9019	-10.2347	14.676	-16.559
4:42662718:43962569	556	4	42662718	43962569	1.29985	0.00011972	-0.107	0.70223	0.149	-0.64444	-0.43245	-1.0566	-0.18578	-1.1958	-1.1855	-0.090221	-1.0467	-0.19767	-0.43245	-1.2026	-1.4802	0.4326	0.44771	0.91479	0.48253	0.88156	0.51929	0.66541	0.29068	0.85262	0.23178	0.23582	0.92811	0.29524	0.8433	0.66541	0.22911	0.13881	0.66531	0.65436	14.8311	11.7562	1	25	2	-11.2078	16.7255	14.1839	7.79149
4:43963518:45187835	557	4	43963518	45187835	1.22432	0.00013602	-0.014004	0.47359	0.27547	0.64337	-1.9236	0.1134	-0.60246	-2.0277	-1.9915	-0.41472	-0.31557	-0.11572	-1.9236	-0.71157	2.482	0.12207	-0.34602	0.98883	0.63579	0.78295	0.51999	0.054405	0.90971	0.54687	0.042589	0.046429	0.67835	0.75233	0.90787	0.054405	0.47673	0.013064	0.90284	0.72933	15.2147	-5.66435	1	0	0	-11.9856	-2.80252	18.8514	-8.28666
4:45188855:47543891	558	4	45188855	47543891	2.35504	0.00033782	-0.55673	-0.69255	-1.5587	-0.81368	-0.97847	-0.81333	0.59417	-1.7776	-0.83533	-0.072865	-0.9237	-1.5341	-0.97847	0.27161	0.82134	-0.084355	-0.069315	0.57771	0.48859	0.11906	0.41583	0.32784	0.41603	0.5524	0.075463	0.40353	0.94191	0.35564	0.125	0.32784	0.78592	0.41145	0.93277	0.94474	22.2425	-8.49807	5	1	1	-23.7588	-2.67	21.9376	-10.7363
4:47544012:48226267	559	4	47544012	48226267	0.682255	0.00010683	-0.22571	-0.16133	-0.62842	0.10674	1.3262	1.5154	-0.27396	-0.20608	-0.45315	0.49904	1.1502	-0.11185	1.3262	1.317	0.97176	-0.69505	0.71999	0.82143	0.87184	0.52973	0.915	0.18476	0.12966	0.78412	0.83673	0.65044	0.61775	0.25007	0.91094	0.18476	0.18782	0.33117	0.48702	0.47153	-12.3738	-7.83613	1	0	0	7.05049	-6.55626	-12.1504	-8.46022
4:48227642:53412129	560	4	48227642	53412129	5.18449	4.1351e-05	-0.41085	0.50798	0.19328	0.077158	0.65926	0.26995	0.089536	-1.0503	-0.84901	0.54475	-0.15974	0.42025	0.65926	0.4977	1.4237	-0.49663	-0.35466	0.68118	0.61147	0.84674	0.9385	0.50973	0.7872	0.92866	0.29356	0.39588	0.58593	0.87308	0.6743	0.50973	0.6187	0.15453	0.61945	0.72284	-5.19902	-6.29081	1	62	6	2.06053	-5.60483	-2.18694	-2.65174
4:53413674:55202613	561	4	53413674	55202613	1.78894	0.00019136	-0.31733	1.0879	1.4112	0.397	-0.72492	0.60582	0.29896	-0.33853	-0.9735	-0.16303	0.13674	-1.3987	-0.72492	0.15955	1.3456	0.12492	-0.10364	0.75099	0.27666	0.15817	0.69137	0.4685	0.54463	0.76497	0.73496	0.3303	0.87049	0.89124	0.16191	0.4685	0.87324	0.17844	0.90059	0.91745	-7.94727	6.18057	1	0	0	5.82979	-0.97147	-5.79789	1.66133
4:55202697:57418400	562	4	55202697	57418400	2.2157	0.00011679	-0.47067	-0.38867	-0.15791	-0.60437	-0.82295	-0.37212	-1.3506	-1.3196	-0.95722	-0.10061	-0.046582	0.010568	-0.82295	0.97427	1.2914	-0.42878	-0.32794	0.63788	0.69752	0.87453	0.5456	0.41054	0.7098	0.17683	0.18695	0.33846	0.91986	0.96285	0.99157	0.41054	0.32992	0.19655	0.66809	0.74296	15.8357	-11.8375	1	13	2	-16.9183	-7.30308	11.6324	-13.0315
4:57420107:58696072	563	4	57420107	58696072	1.27597	0.00016083	-0.25455	-0.60542	-0.90744	-0.72302	-0.28756	-0.21926	0.87606	-0.92796	-1.13	-0.026734	-0.29686	-0.25179	-0.28756	-0.25123	0.96693	-0.20717	0.77202	0.79907	0.5449	0.36417	0.46967	0.77368	0.82645	0.381	0.35343	0.25847	0.97867	0.76657	0.8012	0.77368	0.80164	0.33358	0.83588	0.4401	8.88602	-3.32166	1	0	0	-16.2592	-0.681146	8.33681	-5.81713
4:58697912:59358251	564	4	58697912	59358251	0.660339	0.00015642	0.38249	0.45104	0.58539	1.5937	-0.59905	1.2978	-0.38984	-0.80902	0.47231	1.3693	0.57718	-0.38707	-0.59905	0.75164	1.5596	-0.15848	0.56759	0.7021	0.65196	0.55829	0.11099	0.54914	0.19436	0.69665	0.4185	0.63671	0.1709	0.56382	0.6987	0.54914	0.45227	0.11885	0.87408	0.57031	-18.153	-5.95529	2	110	10	20.6403	-8.19478	-23.0854	5.20541
4:59358729:60145179	565	4	59358729	60145179	0.78645	5.9791e-05	-0.20763	-0.73928	-1.3552	-0.13107	-0.8762	-0.072921	-0.34571	-0.070589	0.94429	1.7535	-0.041464	0.012814	-0.8762	-0.16983	2.1377	0.14695	-0.067538	0.83552	0.45974	0.17536	0.89572	0.38092	0.94187	0.72956	0.94372	0.34502	0.079522	0.96693	0.98978	0.38092	0.86515	0.03254	0.88317	0.94615	-12.0587	4.56939	1	0	0	14.6556	0.759998	-11.482	3.89287
4:60145181:61371992	566	4	60145181	61371992	1.22681	0.000109	0.039249	-0.23758	-0.61742	0.87899	0.53757	-0.62524	-0.74929	-0.6005	0.17148	1.0637	-0.51144	0.38747	0.53757	0.045299	0.87516	0.41871	1.1547	0.96869	0.81221	0.53696	0.37941	0.59088	0.53181	0.45368	0.54817	0.86384	0.28745	0.60904	0.69841	0.59088	0.96387	0.38149	0.67543	0.24819	-7.88247	20.2104	1	0	0	1.82241	-8.03081	-13.2668	-10.7763
4:61372415:61872517	567	4	61372415	61872517	0.500102	0.00016549	-0.81339	0.77663	0.053024	-0.24374	-0.75124	0.59966	-1.0167	0.5085	0.46601	0.2024	-0.11417	0.13021	-0.75124	1.9957	0.15785	-0.10831	0.38277	0.416	0.43737	0.95771	0.80743	0.45251	0.54873	0.30929	0.6111	0.64121	0.8396	0.9091	0.8964	0.45251	0.045971	0.87458	0.91375	0.70189	-16.4976	12.963	9	68	7	4.46477	3.73842	-14.6115	2.03723
4:61872656:64117718	568	4	61872656	64117718	2.24506	0.00012309	0.42936	-0.69783	-0.70049	-0.2452	-1.1643	-1.0989	0.0033324	-1.0879	-0.91034	-1.1412	-0.53365	-1.3301	-1.1643	0.43195	0.80596	-0.17878	-0.25212	0.66766	0.48528	0.48362	0.8063	0.24429	0.27183	0.99734	0.27665	0.36264	0.2538	0.59358	0.18347	0.24429	0.66578	0.42027	0.85811	0.80094	18.401	-11.8566	1	2	1	-22.8111	-6.12187	19.7025	-11.267
4:64118963:65300308	569	4	64118963	65300308	1.18135	0.00023182	0.02802	0.25487	0.54471	-0.10337	0.40625	-0.31413	0.58729	-1.4061	-0.98775	-0.98121	-0.56243	-0.69164	0.40625	-1.2771	1.0895	-0.35141	0.21466	0.97765	0.79882	0.58595	0.91767	0.68456	0.75342	0.55701	0.15968	0.32328	0.32649	0.57382	0.48916	0.68456	0.20157	0.27595	0.72528	0.83003	8.8818	-3.40587	1	28	3	-9.4417	-4.28438	8.2578	-5.97422
4:65302153:65561957	570	4	65302153	65561957	0.259804	0.00011981	-0.90663	-0.4795	0.007057	-0.67296	-0.20082	0.20638	-0.39259	1.1399	1.852	1.9252	0.20539	0.31277	-0.20082	1.7968	1.954	0.13944	-0.55588	0.3646	0.63158	0.99437	0.50097	0.84084	0.83649	0.69462	0.25432	0.06402	0.054204	0.83727	0.75445	0.84084	0.072361	0.050704	0.8891	0.57829	-19.5469	-13.5879	2	108	10	18.9875	-13.9357	-19.2593	-8.04232
4:65562213:66598615	571	4	65562213	66598615	1.0364	0.00026304	0.15349	-0.64026	-0.7191	-0.67313	0.16948	0.17301	-1.1727	-1.167	-0.93752	-0.58798	-0.30574	0.6373	0.16948	1.6928	2.5997	0.50163	0.38819	0.87802	0.52201	0.47208	0.50086	0.86542	0.86264	0.24091	0.24322	0.34849	0.55654	0.75981	0.52393	0.86542	0.09049	0.0093317	0.61593	0.69788	3.82529	-21.6129	1	5	1	-21.3063	-12.8722	4.61085	-22.2448
4:66599449:68058793	572	4	66599449	68058793	1.45934	0.000189	-0.1273	-1.7658	-1.9238	-1.0111	-0.885	-1.2668	-1.3611	-1.323	-1.4628	-0.90404	-0.95913	-1.5257	-0.885	-0.043437	1.1947	0.25997	0.27139	0.8987	0.077433	0.054383	0.31195	0.37616	0.20524	0.17348	0.18584	0.14353	0.36598	0.33749	0.1271	0.37616	0.96535	0.23221	0.79489	0.78609	22.9206	-7.23528	5	1	1	-24.7489	-1.28051	23.1861	-9.38599
4:68059850:68455531	573	4	68059850	68455531	0.395681	0.00017364	0.84648	-0.84605	-0.52401	-0.17958	-1.5374	-0.22279	-1.5857	-0.55828	-0.0048097	-0.15192	-0.67398	1.7397	-1.5374	1.0951	2.7444	-0.85233	0.52015	0.39729	0.39752	0.60027	0.85748	0.12419	0.8237	0.11281	0.57666	0.99616	0.87925	0.50032	0.081905	0.12419	0.27345	0.0060618	0.39403	0.60296	4.3594	-18.5305	1	0	0	-3.14528	-19.6724	-13.74	-14.4881
4:68456074:69954151	574	4	68456074	69954151	1.49808	3.4255e-05	-0.29356	-0.46352	0.46549	1.1849	-0.23541	-0.34705	-0.54856	-0.89464	-1.1248	-1.4369	-0.62449	0.19704	-0.23541	0.94158	1.232	-0.98417	0.76234	0.76909	0.64299	0.64158	0.23605	0.81389	0.72855	0.58331	0.37098	0.26069	0.15075	0.53231	0.84379	0.81389	0.34641	0.21796	0.32503	0.44586	13.591	-5.6377	1	28	3	-10.4504	-5.9003	11.2491	-7.95564
4:69954297:70517143	575	4	69954297	70517143	0.562846	7.8052e-05	0.39395	-0.85288	-1.2621	0.84647	0.85316	-0.80395	-0.23022	0.28973	0.27988	-0.37979	-0.61464	-0.17089	0.85316	0.0089057	0.71988	0.74275	0.21976	0.69362	0.39373	0.20691	0.39729	0.39357	0.42143	0.81792	0.77202	0.77957	0.7041	0.5388	0.86431	0.39357	0.99289	0.4716	0.45764	0.82605	8.26332	0.736017	1	38	5	-7.32719	1.48851	8.62754	-1.58507
4:70517792:71516586	576	4	70517792	71516586	0.998794	3.8365e-05	-0.11401	-0.7012	-0.31004	0.44403	0.21352	0.45617	-0.12921	0.32068	0.44443	0.094919	0.47637	-0.48593	0.21352	0.61305	-0.19589	0.046802	-0.14905	0.90923	0.48318	0.75653	0.65702	0.83092	0.64827	0.89719	0.74846	0.65673	0.92438	0.63381	0.62702	0.83092	0.53984	0.8447	0.96267	0.88151	-10.4984	19.1176	1	0	0	17.4926	13.9627	-11.7787	19.8244
4:71518346:72415556	577	4	71518346	72415556	0.89721	0.00023298	0.55336	-0.96225	-1.0403	-0.48417	-0.1259	0.83882	0.25172	0.84192	0.3251	0.54741	0.017607	0.89597	-0.1259	2.4862	2.4478	0.031145	0.3109	0.58001	0.33593	0.2982	0.62827	0.89981	0.40157	0.80126	0.39983	0.74511	0.5841	0.98595	0.37027	0.89981	0.012911	0.014373	0.97515	0.75588	-15.33	-13.4303	1	93	8	12.513	-12.8062	-15.1996	-13.5985
4:72416258:75196731	578	4	72416258	75196731	2.78047	0.00010716	-0.17663	-0.77106	0.50755	1.2518	0.13321	0.21114	-0.058973	-0.086858	-0.04288	0.055777	-0.029814	-0.10731	0.13321	0.37053	2.5337	0.31015	0.47416	0.8598	0.44067	0.61177	0.21064	0.89402	0.83278	0.95297	0.93078	0.9658	0.95552	0.97622	0.91455	0.89402	0.71099	0.011286	0.75645	0.63539	-10.0345	-11.0635	1	0	0	3.71142	-9.74479	-13.7801	-6.2175
4:75198158:75547845	579	4	75198158	75547845	0.349687	0.00014786	0.28739	-1.19	-1.3618	-0.86143	-0.96851	-0.36449	-0.80245	-0.68872	-0.2197	0.19216	-0.18451	0.59314	-0.96851	0.24102	1.9596	0.77739	0.035081	0.77382	0.23404	0.17327	0.389	0.33279	0.71549	0.42229	0.491	0.8261	0.84762	0.85362	0.55309	0.33279	0.80954	0.050045	0.43693	0.97202	8.11024	-11.1918	1	0	0	-21.8609	-3.80771	16.0403	-14.7335
4:75555658:76283179	580	4	75555658	76283179	0.727521	0.0001131	-0.68072	-0.6041	-0.0040233	-0.7855	-1.1353	-0.19471	-0.70476	-0.28028	-0.2284	0.1648	-0.3343	0.4475	-1.1353	0.79256	2.1238	-0.45043	0.15663	0.49605	0.54578	0.99679	0.43216	0.25623	0.84562	0.48096	0.77926	0.81934	0.8691	0.73815	0.65451	0.25623	0.42803	0.033688	0.6524	0.87553	4.35065	-18.5191	1	43	5	-3.27787	-19.5748	-1.30703	-19.6592
4:76284248:77128724	581	4	76284248	77128724	0.844476	0.00037011	0.3519	-1.0546	-0.89216	-0.22577	0.24137	-1.5633	-1.7655	-1.9994	-0.94623	0.88151	-1.9639	-0.77013	0.24137	0.75896	1.6507	0.71787	-0.42513	0.72492	0.29161	0.37231	0.82138	0.80927	0.11797	0.077488	0.04557	0.34403	0.37804	0.049544	0.44122	0.80927	0.44787	0.098791	0.47284	0.67074	15.2964	-2.75272	1	16	2	-11.8083	0.532733	14.0447	-4.64597
4:77129568:78333381	582	4	77129568	78333381	1.20381	0.00021338	0.084957	1.1223	0.098123	0.094008	-1.5187	-1.3262	-0.34009	-1.5916	-1.3349	-0.056545	-0.69774	0.80383	-1.5187	0.06361	0.86134	-0.28409	-0.40164	0.9323	0.26173	0.92183	0.9251	0.12883	0.18479	0.73379	0.11147	0.1819	0.95491	0.48534	0.42149	0.12883	0.94928	0.38905	0.77634	0.68795	12.6254	-13.2458	1	0	0	-19.2685	-7.04721	17.8413	-9.70742
4:78333798:79469226	583	4	78333798	79469226	1.13543	9.2049e-05	0.0087686	-0.42419	-1.0702	-0.2837	0.40743	-0.50276	0.6123	-0.41175	0.19024	0.89168	-0.36796	-0.20035	0.40743	0.95621	2.3711	-0.55787	0.23717	0.993	0.67143	0.28452	0.77664	0.68369	0.61514	0.54034	0.68052	0.84912	0.37256	0.7129	0.84121	0.68369	0.33896	0.017733	0.57693	0.81252	0.742106	-10.6661	10	0	0	20.1654	-12.5276	-0.271042	-21.6707
4:79470550:80994124	584	4	79470550	80994124	1.52357	4.3845e-05	-0.049721	0.73582	0.29331	0.74139	1.1114	0.89976	0.21333	-0.28403	0.33084	0.2726	1.1416	-0.13825	1.1114	0.52923	-0.24434	0.12274	-0.21511	0.96034	0.46184	0.76928	0.45846	0.26639	0.36825	0.83107	0.77639	0.74077	0.78516	0.25362	0.89005	0.26639	0.59664	0.80697	0.90231	0.82968	-12.6047	18.3497	1	104	9	17.5926	13.9101	-11.6424	19.9101
4:80995881:81978151	585	4	80995881	81978151	0.98227	0.0001822	0.43553	-0.47322	-0.28716	-0.24852	0.12141	-1.3064	-1.1711	-2.0227	-2.6414	-0.96598	-1.9052	0.13854	0.12141	0.85326	2.0987	0.77362	-0.19458	0.66318	0.63606	0.77399	0.80373	0.90337	0.19141	0.24156	0.043101	0.0082567	0.33405	0.056748	0.88981	0.90337	0.39352	0.035841	0.43916	0.84572	19.1643	-4.05856	6	8	2	-19.1099	-1.1147	18.558	-2.99307
4:81979993:83012967	586	4	81979993	83012967	1.03297	8.6669e-05	-0.43679	0.10862	-0.33206	-0.76321	-0.43003	-0.091045	-0.12782	-0.24354	-0.42512	-0.2243	0.21373	0.75825	-0.43003	0.9061	1.3736	-0.1203	-0.84346	0.66227	0.91351	0.73985	0.44534	0.66718	0.92746	0.89829	0.80759	0.67075	0.82252	0.83076	0.4483	0.66718	0.36488	0.16957	0.90425	0.39897	-4.6901	-12.1288	1	0	0	3.28984	-14.5916	-4.52795	-10.4819
4:83017789:83994716	587	4	83017789	83994716	0.976927	4.4912e-07	0.19877	-0.37487	-0.74022	-0.20368	-1.1203	-0.51501	-0.37082	-0.29481	-0.16097	-0.039455	-0.58851	-0.13899	-1.1203	-0.041512	-0.028437	0.39311	0.23271	0.84244	0.70775	0.45917	0.8386	0.26257	0.60654	0.71077	0.76814	0.87212	0.96853	0.55619	0.88946	0.26257	0.96689	0.97731	0.69424	0.81599	6.81627	11.3061	1	39	4	-6.79928	13.1691	5.20391	9.69846
4:83998014:85080933	588	4	83998014	85080933	1.08292	0.00010225	-0.53862	0.66664	0.47983	0.66089	-0.55088	-0.17164	-0.72606	0.66396	0.45931	0.088174	0.079433	-0.56563	-0.55088	0.80133	1.5223	0.99524	1.1106	0.59015	0.505	0.63135	0.50868	0.58171	0.86372	0.4678	0.50671	0.64601	0.92974	0.93669	0.57165	0.58171	0.42294	0.12793	0.31962	0.26672	-14.726	8.23835	1	109	9	18.886	-3.03271	-22.2606	3.58452
4:85081980:87980070	589	4	85081980	87980070	2.89809	2.0838e-06	-0.11195	-0.16715	-0.068293	0.20856	-0.27581	0.27866	0.18388	-0.37249	-0.45935	-0.19617	0.33646	0.4048	-0.27581	1.1316	1.942	0.20069	-0.12815	0.91086	0.86725	0.94555	0.83479	0.78269	0.78051	0.85411	0.70952	0.64598	0.84448	0.73653	0.68563	0.78269	0.25779	0.052138	0.84094	0.89803	-6.67668	-13.9527	1	70	6	5.12932	-15.3887	-5.12784	-11.1206
4:87980748:89236855	590	4	87980748	89236855	1.25611	-2.05e-05	-0.24709	-0.61284	-0.064524	0.19911	-0.74525	0.15983	-0.21174	-0.71023	-0.37817	0.096342	-0.24746	-0.51521	-0.74525	0.59748	0.83712	0.17471	0.47955	0.80484	0.53998	0.94855	0.84217	0.45612	0.87302	0.83231	0.47756	0.7053	0.92325	0.80455	0.60641	0.45612	0.55019	0.40253	0.86131	0.63155	8.3074	-8.90775	1	0	0	-7.41139	-3.0056	6.20083	-6.19808
4:89238369:90126190	591	4	89238369	90126190	0.887821	4.2094e-05	-0.28182	-0.23529	0.16468	0.80847	0.34553	0.62832	0.60617	1.0658	1.214	0.052404	0.056651	0.23768	0.34553	1.6814	-0.050062	0.44906	-0.57147	0.77808	0.81398	0.86919	0.41882	0.7297	0.52979	0.5444	0.2865	0.22475	0.95821	0.95482	0.81213	0.7297	0.09269	0.96007	0.65339	0.56768	-22.4703	-7.24228	11	0	0	18.708	-10.0947	-20.6088	-1.94214
4:90126331:91453993	592	4	90126331	91453993	1.32766	0.00016143	0.17063	0.29831	-0.62211	-0.16346	0.73725	-1.1068	-0.1881	-0.91244	-1.1361	-0.91355	-0.37839	-0.16944	0.73725	1.0136	1.0184	-0.020795	-0.65796	0.86451	0.76547	0.53387	0.87015	0.46097	0.26839	0.8508	0.36154	0.25593	0.36095	0.70514	0.86545	0.46097	0.31078	0.30848	0.98341	0.51057	13.751	-0.888908	1	16	2	-14.9777	0.340417	12.3171	-1.39971
4:91456722:94229509	593	4	91456722	94229509	2.77279	0.00023261	-0.19161	0.4838	0.011668	-0.14005	-1.8581	0.43067	-0.24003	-1.3351	-1.1645	-0.10581	0.12876	0.86722	-1.8581	1.5034	1.6291	0.52723	-0.083802	0.84805	0.62853	0.99069	0.88862	0.063157	0.66671	0.8103	0.18186	0.24421	0.91573	0.89755	0.38582	0.063157	0.13275	0.1033	0.59804	0.93321	7.6905	-18.7536	1	0	0	-9.6346	-18.8616	9.53108	-13.5396
4:94230511:95596188	594	4	94230511	95596188	1.36568	5.0468e-05	0.10794	-0.66725	-0.6834	-0.19241	-0.90764	0.64703	-0.32592	-0.021579	0.51685	0.72913	1.1474	-0.031245	-0.90764	1.1906	2.0667	1.3986	0.16082	0.91405	0.50461	0.49435	0.84742	0.36407	0.51761	0.74448	0.98278	0.60526	0.46592	0.2512	0.97507	0.36407	0.23381	0.038761	0.16193	0.87223	-13.5327	-12.5482	1	0	0	9.28114	-14.3781	-16.4911	-11.9443
4:95596744:96181408	595	4	95596744	96181408	0.584664	5.9829e-05	-0.76195	-0.098107	-0.065746	0.31744	-0.39388	-0.30392	-0.024329	-1.2985	-1.0445	-1.0125	-0.38543	-1.4114	-0.39388	0.94891	0.64549	0.61341	-0.029654	0.44609	0.92185	0.94758	0.75091	0.69367	0.76119	0.98059	0.19413	0.29623	0.31131	0.69992	0.15814	0.69367	0.34267	0.51861	0.53961	0.97634	12.4571	-1.86617	1	0	0	-13.1378	-6.5454	-11.4492	23.4515
4:96182669:96464931	596	4	96182669	96464931	0.282262	0.0001524	0.49712	-0.27707	0.17328	-0.49947	0.13324	-1.0242	0.28651	-1.3204	-0.60227	-0.16778	-0.37627	0.073506	0.13324	0.035914	-0.42713	0.74942	0.2267	0.6191	0.78173	0.86243	0.61745	0.89401	0.30572	0.77449	0.1867	0.54699	0.86675	0.70672	0.9414	0.89401	0.97135	0.66928	0.4536	0.82066	1.79598	20.0332	1	63	4	2.25276	20.4641	15.2719	8.87738
4:96466095:97911191	597	4	96466095	97911191	1.4451	4.2166e-05	-0.014395	-0.36947	-0.43213	-1.0101	-0.15187	0.032191	-0.79028	-0.83517	-1.3337	-1.1343	0.13091	-0.026124	-0.15187	0.90461	1.3904	0.061455	-0.00024261	0.98851	0.71178	0.66564	0.31244	0.87929	0.97432	0.42937	0.40362	0.18232	0.25666	0.89585	0.97916	0.87929	0.36567	0.16442	0.951	0.99981	14.2756	-8.66094	1	15	2	-15.7903	-5.69987	12.8469	-10.9993
4:97911459:99422081	598	4	97911459	99422081	1.51062	4.7361e-05	0.22066	-0.47322	0.10308	0.061278	-0.67688	-0.92042	0.48677	-0.19932	-0.75399	-0.34188	-0.83852	-0.080822	-0.67688	0.2329	1.3934	-0.030329	0.53158	0.82536	0.63605	0.9179	0.95114	0.49848	0.35735	0.62642	0.84201	0.45085	0.73244	0.40174	0.93558	0.49848	0.81584	0.16351	0.9758	0.59502	-3.63222	4.30961	1	0	0	-1.23634	-10.1231	7.45369	6.79699
4:99423280:100322786	599	4	99423280	100322786	0.899506	3.2681e-05	-0.14871	-1.1206	-0.30707	0.039586	-0.49868	0.32493	-0.16586	-0.48171	-0.39711	-0.25244	0.31739	-0.28301	-0.49868	0.85518	0.080677	0.25351	-0.83277	0.88178	0.26246	0.75879	0.96842	0.618	0.74524	0.86827	0.63002	0.69129	0.8007	0.75095	0.77717	0.618	0.39245	0.9357	0.79987	0.40497	-0.0273348	11.7954	1	67	7	3.59797	9.17782	-0.413164	9.77037
4:100323029:101897750	600	4	100323029	101897750	1.57472	2.3537e-05	-0.087423	-0.40591	-0.5085	0.15477	-0.6037	0.25524	0.576	-0.30906	-0.73667	-1.1657	0.53677	0.14377	-0.6037	0.42594	-0.34013	0.69019	0.40651	0.93034	0.68481	0.61111	0.87701	0.54604	0.79853	0.56462	0.75728	0.46132	0.24374	0.59142	0.88568	0.54604	0.67016	0.73376	0.49008	0.68437	4.41475	19.1894	1	0	0	0.650455	17.382	3.35034	19.2994
4:101898276:103387944	601	4	101898276	103387944	1.48967	0.00022858	-0.32692	-0.15522	0.67527	0.27224	-1.0661	-0.34259	0.7668	-0.20686	-0.33711	0.061562	-0.2934	-0.16954	-1.0661	0.88004	2.7062	0.51361	0.29834	0.74373	0.87664	0.4995	0.78544	0.28637	0.73191	0.4432	0.83612	0.73603	0.95091	0.76922	0.86537	0.28637	0.37884	0.0068064	0.60753	0.76544	0.12226	-16.5809	1	49	5	-3.4329	-14.7767	-0.396829	-16.1825
4:103388441:104802530	602	4	103388441	104802530	1.41409	0.00016806	-0.42657	0.86994	0.48629	0.0015614	-0.56309	-1.2809	-0.40009	-0.014201	-0.39287	-0.76702	-1.2564	-0.39038	-0.56309	-0.46684	1.071	0.4721	-1.0977	0.6697	0.38434	0.62676	0.99875	0.57337	0.20024	0.68909	0.98867	0.69442	0.44307	0.20895	0.69625	0.57337	0.64061	0.28419	0.63685	0.27232	13.0742	5.83547	4	29	3	-9.26907	7.36008	11.6662	1.84632
4:104803329:106479425	603	4	104803329	106479425	1.6761	0.00021087	-0.77553	0.10661	-0.25056	-0.28006	-0.18081	-0.3947	-1.34	1.0397	0.32662	0.20723	0.36664	-0.47312	-0.18081	0.56024	0.99092	-0.36105	-0.26091	0.43802	0.91509	0.80215	0.77943	0.85652	0.69307	0.18025	0.29849	0.74396	0.83583	0.71389	0.63613	0.85652	0.57532	0.32173	0.71806	0.79417	-15.2747	-7.41914	2	0	0	10.7219	-8.94361	-19.6528	10.8668
4:106482185:108468632	604	4	106482185	108468632	1.98645	0.00012448	-0.056414	-0.23896	0.074154	-0.038756	-0.95882	-0.46181	-0.52078	0.40432	0.46084	0.17566	-0.14366	-0.53248	-0.95882	0.18336	0.82727	-0.0083618	-0.16988	0.95501	0.81114	0.94089	0.96908	0.33765	0.64421	0.60252	0.68598	0.64491	0.86056	0.88577	0.5944	0.33765	0.85451	0.40808	0.99333	0.86511	-10.1661	6.72106	1	92	7	12.2538	2.14525	-7.78424	7.72685
4:108469756:109979131	605	4	108469756	109979131	1.50937	7.1289e-05	0.56418	-0.25837	-0.88252	0.17556	1.167	0.6893	-0.27159	-0.28079	0.55623	0.24468	0.97257	0.26149	1.167	0.21623	1.4008	-0.016072	0.051715	0.57263	0.79612	0.3775	0.86064	0.24323	0.49063	0.78594	0.77887	0.57805	0.80671	0.33077	0.79371	0.24323	0.82881	0.16127	0.98718	0.95876	-12.3798	-7.84356	1	0	0	6.92071	-6.51327	-12.0986	-8.50955
4:109980374:112204254	606	4	109980374	112204254	2.22388	0.00024235	-0.35887	0.27156	0.46096	-0.1331	0.044717	0.1171	-0.83189	-0.18039	-0.58583	-0.57599	1.0247	-0.17821	0.044717	-1.4568	0.37872	-0.49165	0.20416	0.71969	0.78596	0.64483	0.89411	0.96433	0.90678	0.40547	0.85684	0.55799	0.56462	0.30549	0.85856	0.96433	0.14517	0.70489	0.62297	0.83823	-6.75786	3.90935	1	0	0	-8.87179	7.18892	-10.2522	12.9384
4:112204259:114902479	607	4	112204259	114902479	2.69822	0.00032858	-0.023691	-0.53158	-0.21249	1.6964	-1.343	0.84036	-0.3814	0.15507	0.71457	0.95792	0.62487	-0.49979	-1.343	0.42947	0.62483	-0.47022	0.4131	0.9811	0.59501	0.83173	0.089817	0.17928	0.40071	0.7029	0.87677	0.47488	0.3381	0.53206	0.61722	0.17928	0.66758	0.53208	0.6382	0.67954	-12.499	9.05726	1	105	9	17.6643	4.01845	-16.0603	7.84946
4:114904730:117275534	608	4	114904730	117275534	2.3708	0.00027581	0.012389	0.34294	0.68276	-0.31385	1.1104	-0.032634	0.5206	-1.1856	-0.26244	1.2389	-0.24216	0.89745	1.1104	-0.26827	1.4307	1.0209	-0.92772	0.99012	0.73165	0.49476	0.75364	0.26681	0.97397	0.60265	0.23577	0.79298	0.21538	0.80865	0.36948	0.26681	0.78849	0.15251	0.30732	0.35355	-5.23239	-6.25289	1	62	6	2.21207	-5.59712	-2.34146	-2.709
4:117275542:118219755	609	4	117275542	118219755	0.944213	5.6023e-05	-0.32684	-0.89526	-0.87623	-0.63813	-0.60511	-0.61857	-0.69992	-1.0281	-1.2379	-0.42589	-0.57116	-0.3945	-0.60511	-0.16695	1.998	-0.43359	0.15467	0.74379	0.37065	0.38091	0.52339	0.54511	0.5362	0.48398	0.30392	0.21574	0.67019	0.56789	0.69321	0.54511	0.86741	0.045713	0.66459	0.87708	17.9528	-8.89636	8	0	0	-20.0846	-10.0714	14.8748	-16.4337
4:118220292:119945314	610	4	118220292	119945314	1.72502	0.00012588	0.047973	0.23069	0.63343	-0.059204	0.0021028	0.25967	-0.23448	-0.69192	-0.59178	-0.16214	-0.37483	0.056556	0.0021028	2.7665	3.4223	0.28198	0.39596	0.96174	0.81756	0.52645	0.95279	0.99832	0.79512	0.81461	0.48899	0.554	0.8712	0.70778	0.9549	0.99832	0.0056657	0.00062097	0.77796	0.69213	-3.72008	-16.8159	1	59	6	0.233218	-16.3382	-4.44912	-17.1363
4:119946706:121391843	611	4	119946706	121391843	1.44514	0.00029371	-0.23907	0.52391	0.34057	1.2274	-1.6525	0.35946	0.61143	-1.1327	-0.86263	-0.28803	0.12177	0.22114	-1.6525	1.1317	2.0603	1.4884	-0.40887	0.81105	0.60034	0.73342	0.21967	0.09844	0.71925	0.54091	0.25736	0.38834	0.77333	0.90308	0.82498	0.09844	0.25775	0.039372	0.13665	0.68263	7.57489	-18.7956	1	36	5	-7.56835	-18.5641	0.733445	-16.6409
4:121393020:121973864	612	4	121393020	121973864	0.580844	8.4021e-05	-0.16589	0.66437	-0.36213	0.83576	-1.8558	0.29091	-0.70513	-0.4735	-0.33784	0.65793	-0.45258	0.63314	-1.8558	0.11414	0.94046	-0.55315	-0.1549	0.86824	0.50646	0.71725	0.40329	0.063486	0.77112	0.48073	0.63585	0.73548	0.51058	0.65085	0.52664	0.063486	0.90912	0.34698	0.58016	0.8769	-1.24059	6.25724	1	0	0	-6.6179	-11.6542	4.8793	8.05083
4:121976226:123561869	613	4	121976226	123561869	1.58564	0.00031721	-0.52195	-0.48182	-1.8556	-1.2199	-0.84318	-1.2147	0.15797	-3.0999	-1.7887	0.62576	-1.0394	0.21221	-0.84318	3.3001	3.2834	-0.29756	0.039727	0.60171	0.62994	0.063504	0.22251	0.39913	0.2245	0.87448	0.001936	0.073665	0.53147	0.29862	0.83195	0.39913	0.00096644	0.0010255	0.76604	0.96831	19.1587	-12.5145	1	2	1	-22.994	-6.45792	19.4777	-12.8433
4:123563078:125863762	614	4	123563078	125863762	2.30068	1.3937e-05	-0.17299	0.046503	0.079215	0.38373	0.09527	0.051764	0.61156	-0.89596	-0.60125	-0.24921	0.31076	0.088189	0.09527	-0.32964	-0.74952	-0.097192	-0.0022444	0.86266	0.96291	0.93686	0.70118	0.9241	0.95872	0.54083	0.37028	0.54767	0.8032	0.75598	0.92973	0.9241	0.74167	0.45354	0.92257	0.99821	16.9536	9.31524	1	0	0	4.21759	19.8059	15.2579	8.85649
4:125863974:127236805	615	4	125863974	127236805	1.37283	-6.2001e-05	0.17533	-0.15484	-0.58291	-0.4355	-0.68275	0.032032	0.017978	0.0024884	0.10221	-0.0096972	-0.18812	0.5262	-0.68275	0.36773	0.65811	0.015016	-0.27736	0.86082	0.87695	0.55996	0.6632	0.49477	0.97445	0.98566	0.99801	0.91859	0.99226	0.85078	0.59875	0.49477	0.71307	0.51047	0.98802	0.78151	0.342951	11.9627	1	67	7	4.0534	9.12687	0.196995	9.21957
4:127237363:129514427	616	4	127237363	129514427	2.27706	9.7033e-05	-0.13212	-0.42748	-0.4288	-0.71063	-0.74751	-0.92161	-0.19062	0.0038954	0.49084	0.27184	-0.28053	-0.25091	-0.74751	0.11874	1.8305	0.28827	-0.27205	0.89489	0.66903	0.66807	0.47731	0.45475	0.35673	0.84882	0.99689	0.62354	0.78574	0.77907	0.80188	0.45475	0.90548	0.067172	0.77314	0.78558	-7.77441	0.559266	1	85	8	10.2538	-3.77038	-10.1682	-2.30284
4:129514448:130364383	617	4	129514448	130364383	0.849935	6.2294e-05	-0.20154	-0.18921	-0.19341	0.20861	-0.95029	0.6282	-0.36848	0.20275	-0.11658	-0.46356	0.53732	-0.41706	-0.95029	0.21236	1.3234	-0.11846	-0.077534	0.84027	0.84993	0.84664	0.83475	0.34197	0.52987	0.71251	0.83933	0.90719	0.64297	0.59105	0.67663	0.34197	0.83183	0.18569	0.9057	0.9382	-3.78688	1.28459	1	74	7	5.93566	-0.781148	-5.45795	1.40267
4:130364741:130949530	618	4	130364741	130949530	0.584789	0.00014991	-0.30714	-1.5403	0.3933	-0.45854	-1.0833	0.23571	-0.63179	-1.1575	-1.9977	-1.1484	-0.087814	1.3565	-1.0833	1.447	0.77142	-0.67916	-0.45074	0.75874	0.1235	0.6941	0.64656	0.27869	0.81366	0.52753	0.24705	0.045752	0.25081	0.93002	0.17495	0.27869	0.14789	0.44046	0.49704	0.65218	14.7424	-9.14073	1	13	2	-16.4966	-6.63585	12.9245	-11.0875
4:130950008:131948861	619	4	130950008	131948861	0.998853	3.9424e-05	-0.0041136	-0.16175	-0.027903	0.0083334	-0.89992	0.099557	-0.14873	-0.17971	-0.6143	-0.35744	-0.33638	0.34786	-0.89992	0.30543	-0.51851	0.60517	-0.22326	0.99672	0.8715	0.97774	0.99335	0.36816	0.9207	0.88176	0.85738	0.53902	0.72076	0.73658	0.72795	0.36816	0.76004	0.6041	0.54507	0.82333	14.6085	11.624	1	0	0	-1.58486	16.1422	3.69976	15.3783
4:131951466:133741365	620	4	131951466	133741365	1.7899	6.1007e-05	0.22775	-1.591	-1.659	-0.016718	0.070879	-0.88902	-0.78939	-0.89994	-1.6204	-1.3096	-0.51872	0.29371	0.070879	-0.028311	0.30655	-0.031545	-0.78349	0.81984	0.11162	0.097122	0.98666	0.94349	0.37399	0.42988	0.36815	0.10516	0.19031	0.60396	0.76898	0.94349	0.97741	0.75918	0.97484	0.43334	16.1197	0.874997	1	8	2	-18.0917	0.117997	18.6096	-1.46004
4:133741753:135744132	621	4	133741753	135744132	2.00238	0.00014712	0.25931	0.45329	0.19998	0.060678	0.39535	0.51643	-0.18523	-1.4307	-1.5118	-0.84706	0.066321	-0.34333	0.39535	0.35515	0.65417	-0.60247	-0.1821	0.7954	0.65034	0.8415	0.95162	0.69258	0.60556	0.85305	0.15252	0.13058	0.39696	0.94712	0.73135	0.69258	0.72248	0.513	0.54686	0.85551	10.7857	-4.7252	1	28	3	-9.47772	-4.38843	9.65758	-7.00878
4:135749591:137247266	622	4	135749591	137247266	1.49767	8.9394e-05	0.28267	0.59791	0.70741	0.713	-1.3565	-0.64543	-0.36506	-0.14695	-0.53568	-0.37531	-0.81926	-0.7575	-1.3565	1.0534	1.0289	-0.37555	-0.71576	0.77743	0.5499	0.47931	0.47584	0.17493	0.51865	0.71506	0.88317	0.59218	0.70743	0.41264	0.44875	0.17493	0.29218	0.30354	0.70725	0.47414	10.7659	-14.4355	1	0	0	-11.7119	-14.3236	5.51295	-15.7975
4:137247703:137987679	623	4	137247703	137987679	0.739976	0.00015053	-0.10118	0.50803	0.19243	0.76395	-1.829	-0.99889	0.81241	-0.023628	-1.1793	-1.642	-0.70248	-0.52696	-1.829	1.3507	0.63888	-0.13709	-1.0965	0.91941	0.61143	0.84741	0.4449	0.067395	0.31785	0.41655	0.98115	0.23829	0.10059	0.48238	0.59822	0.067395	0.17678	0.5229	0.89096	0.27287	10.7834	-14.3446	1	0	0	-11.7775	-14.3566	5.66484	-15.6287
4:137988838:139114529	624	4	137988838	139114529	1.12569	0.00013552	0.89457	-1.3381	-0.44253	-0.83528	-1.2651	0.17269	-0.94402	-0.7784	-0.27256	-0.090742	-0.1352	-0.50507	-1.2651	1.228	1.5691	-0.55241	-0.23665	0.37102	0.18085	0.65811	0.40356	0.20584	0.8629	0.34516	0.43633	0.78519	0.9277	0.89245	0.61351	0.20584	0.21944	0.11663	0.58066	0.81293	11.643	-15.3664	1	0	0	-16.4046	-7.74603	11.4945	-13.2308
4:139115093:139552965	625	4	139115093	139552965	0.437872	0.00011881	0.28152	0.38396	-1.8423	0.27884	-0.98649	0.58899	-0.45147	0.16088	1.0294	1.1211	0.26297	0.1769	-0.98649	0.70183	-0.4108	0.15638	0.89486	0.77831	0.70101	0.065428	0.78037	0.32389	0.55587	0.65165	0.87219	0.30332	0.26225	0.79257	0.85959	0.32389	0.48278	0.68122	0.87573	0.37086	-16.4979	12.954	9	68	7	4.47924	3.72773	-14.4896	2.1259
4:139553359:140546206	626	4	139553359	140546206	0.992847	8.2505e-05	-0.16597	-0.17945	-0.44869	0.14264	0.28291	0.42474	-0.5744	-0.49274	-0.37622	0.17804	0.70425	-0.12061	0.28291	-0.39759	1.415	0.33487	-1.2633	0.86818	0.85759	0.65366	0.88657	0.77725	0.67103	0.5657	0.6222	0.70675	0.85869	0.48128	0.904	0.77725	0.69093	0.15707	0.73772	0.20647	-5.70324	-0.0515543	1	0	0	4.10432	-3.58152	-5.57866	-1.48536
4:140548713:141751418	627	4	140548713	141751418	1.2027	0.00042721	-0.25711	-0.0011813	-0.11967	-0.67425	-0.8139	-0.33941	-1.219	-1.1435	-0.90723	-0.066455	-0.10294	-0.62995	-0.8139	2.7729	1.4969	0.4943	-0.89433	0.79709	0.99906	0.90474	0.50015	0.4157	0.7343	0.22283	0.25284	0.36428	0.94702	0.91801	0.52873	0.4157	0.0055563	0.13442	0.62109	0.37115	4.18265	-14.8788	1	0	0	-12.4785	-9.74372	5.57963	-19.1015
4:141752960:142807957	628	4	141752960	142807957	1.055	6.8521e-05	0.31247	0.068009	0.40485	1.0517	-0.81845	-0.55103	-0.43372	-0.69994	-0.83893	-0.41835	-0.55379	-0.61968	-0.81845	0.14158	1.6724	0.31909	0.53378	0.75468	0.94578	0.68559	0.29292	0.4131	0.58161	0.6645	0.48397	0.40151	0.67569	0.57972	0.53547	0.4131	0.88741	0.094453	0.74966	0.59349	13.9356	-5.39886	1	0	0	-13.8209	-3.16515	14.4715	-7.63914
4:142808503:145021868	629	4	142808503	145021868	2.21336	8.341e-05	-0.072346	0.29348	-0.17586	-1.1128	-0.52839	-0.59509	0.32757	-0.18754	-0.62924	-0.99171	-0.61084	0.29744	-0.52839	0.94469	0.65665	0.69472	-0.56264	0.94233	0.76915	0.8604	0.26581	0.59723	0.55178	0.74323	0.85124	0.52919	0.32134	0.5413	0.76613	0.59723	0.34482	0.5114	0.48723	0.57368	7.90513	-10.9652	1	0	0	-20.6448	-4.33018	14.9273	-13.3271
4:145024452:148047972	630	4	145024452	148047972	3.02352	1.9662e-05	0.47013	0.22036	-0.32352	0.45998	-1.2419	0.16315	0.50707	-0.40768	-0.44541	0.23124	-0.73195	-0.114	-1.2419	0.55701	0.68185	-0.033676	-0.18653	0.63827	0.82559	0.7463	0.64553	0.21426	0.8704	0.61211	0.68351	0.65603	0.81713	0.4642	0.90924	0.21426	0.57752	0.49533	0.97314	0.85203	-6.1826	7.42238	1	0	0	9.44419	1.73576	7.30973	-14.3099
4:148053679:150632409	631	4	148053679	150632409	2.57873	2.9133e-05	-0.43698	-1.7134	-1.1087	-0.16566	-1.0599	0.22433	0.61505	0.56641	0.82165	1.0298	0.71704	0.42272	-1.0599	0.31484	0.83146	0.11925	-0.096889	0.66213	0.086631	0.26758	0.86842	0.2892	0.8225	0.53852	0.57112	0.41128	0.30311	0.47335	0.6725	0.2892	0.75288	0.40571	0.90507	0.92281	-12.0181	4.60396	1	0	0	14.5822	0.72412	-10.4087	5.52392
4:150634191:153226998	632	4	150634191	153226998	2.59281	0.00012203	-0.45352	-0.44941	-0.43976	-0.29284	-0.02018	0.0080747	0.51429	0.067842	0.39964	-0.029461	0.10066	0.49332	-0.02018	1.9129	1.4481	0.48613	-1.2246	0.65017	0.65313	0.66011	0.76964	0.9839	0.99356	0.60705	0.94591	0.68942	0.9765	0.91982	0.62178	0.9839	0.055763	0.1476	0.62687	0.22072	-4.53617	-8.64087	1	66	6	5.37907	-14.7196	-6.19926	-8.15535
4:153233476:154947363	633	4	153233476	154947363	1.71389	7.6028e-05	0.29206	-0.41753	-0.21887	-0.48919	-0.76239	-0.016232	-0.11032	-0.49772	-0.25267	0.61309	-0.06101	-0.50668	-0.76239	-0.28251	0.5768	-0.36652	0.3905	0.77024	0.67629	0.82675	0.6247	0.44583	0.98705	0.91216	0.61868	0.80052	0.53981	0.95135	0.61238	0.44583	0.77755	0.56407	0.71398	0.69617	4.59649	9.43802	1	39	4	-3.91738	10.7594	6.36985	7.42632
4:154949091:156604003	634	4	154949091	156604003	1.65491	9.7399e-05	0.28042	-0.21542	-0.11153	0.42087	-0.64064	-0.0029551	0.89362	-0.12422	-0.26501	-0.51879	0.41444	-0.73184	-0.64064	0.95596	2.9704	0.50529	-0.42711	0.77915	0.82944	0.91119	0.67385	0.52176	0.99764	0.37153	0.90114	0.791	0.60391	0.67855	0.46427	0.52176	0.33909	0.0029739	0.61336	0.6693	0.116215	-16.6967	1	49	5	-3.47558	-14.7388	-0.551009	-16.3313
4:156604173:158112985	635	4	156604173	158112985	1.50881	3.4563e-05	0.013647	-0.22764	0.075869	0.098787	-0.21794	0.39147	-0.3918	0.15611	0.069238	-0.40459	-0.42002	-0.43107	-0.21794	-0.43301	0.75187	-0.13248	-0.32569	0.98911	0.81993	0.93952	0.92131	0.82747	0.69545	0.6952	0.87595	0.9448	0.68578	0.67447	0.66642	0.82747	0.66501	0.45213	0.89461	0.74466	-3.38586	15.3995	1	0	0	5.28356	13.8921	-2.45964	19.7752
4:158114105:160356254	636	4	158114105	160356254	2.24215	0.00018829	-0.4756	0.84009	0.12719	-0.29896	0.20583	-0.16318	-1.1371	-0.2029	0.51063	0.73736	-0.45883	-0.47011	0.20583	-0.492	1.7836	0.56332	0.20117	0.63436	0.40086	0.89879	0.76497	0.83692	0.87038	0.2555	0.83921	0.60961	0.46091	0.64636	0.63828	0.83692	0.62272	0.074494	0.57322	0.84056	-15.7658	0.939297	1	96	7	12.9128	-2.65396	-11.2901	10.6443
4:160357877:160822830	637	4	160357877	160822830	0.464953	0.00011679	-0.81903	-0.49238	-1.4339	-0.57492	-1.6337	-1.0665	-0.23432	-1.3321	-1.0105	-0.31851	-1.01	-0.38371	-1.6337	0.5826	-0.24467	-0.48266	0.44051	0.41277	0.62245	0.1516	0.56535	0.10232	0.28619	0.81474	0.18283	0.31225	0.7501	0.31251	0.70119	0.10232	0.56016	0.80671	0.62933	0.65957	22.6317	-0.850951	5	18	2	-14.8796	13.1987	22.6807	-4.51899
4:160823065:161055488	638	4	160823065	161055488	0.232423	1.863e-05	0.28697	0.24244	0.19029	0.42752	0.30004	-0.17531	-0.28506	-0.19196	0.080959	0.43136	-0.25901	-0.13972	0.30004	0.56745	1.2905	-0.3843	0.4856	0.77413	0.80844	0.84908	0.669	0.76415	0.86083	0.7756	0.84777	0.93547	0.66621	0.79563	0.88888	0.76415	0.57041	0.19686	0.70076	0.62725	-7.89357	-10.0959	1	61	6	1.73057	-8.52988	-13.8424	-10.1162
4:161056173:161796696	639	4	161056173	161796696	0.740523	0.00010888	0.53918	0.20511	-0.68875	0.50581	-0.19122	-0.36288	-0.16127	-0.21127	0.13093	0.3707	0.05373	-0.75108	-0.19122	0.2539	1.3315	-0.10082	-0.46651	0.58976	0.83749	0.49098	0.61299	0.84835	0.7167	0.87188	0.83268	0.89583	0.71086	0.95715	0.4526	0.84835	0.79957	0.18304	0.91969	0.64085	-7.10142	15.3221	1	0	0	12.6272	12.8687	-8.49187	14.6709
4:161796755:162149858	640	4	161796755	162149858	0.353103	7.0267e-05	-0.33719	0.46862	1.3029	0.23704	-0.43033	0.38387	-0.49063	-0.36836	0.029648	-0.27236	0.06016	-1.0706	-0.43033	-0.35307	0.75438	-0.10701	-0.37557	0.73597	0.63934	0.19261	0.81262	0.66696	0.70108	0.62369	0.71261	0.97635	0.78534	0.95203	0.28435	0.66696	0.72404	0.45062	0.91478	0.70724	-8.0461	6.08189	1	0	0	5.75056	-1.09529	-5.98556	1.80963
4:162151565:162629423	641	4	162151565	162629423	0.477858	0.00018029	-0.62654	-0.14005	-0.089995	1.327	-1.416	-0.91187	0.034874	-1.0225	-0.19647	1.0337	-0.62199	0.44171	-1.416	0.7211	0.92232	-0.71406	0.38566	0.53096	0.88862	0.92829	0.18452	0.15676	0.36184	0.97218	0.30654	0.84424	0.30127	0.53395	0.6587	0.15676	0.47085	0.35636	0.47519	0.69975	-3.79571	6.61127	1	40	5	-6.73851	-11.7358	-13.2646	-0.479803
4:162629512:163181531	642	4	162629512	163181531	0.552019	0.0001759	-0.81466	-0.13211	-0.72785	-0.73107	1.4158	-0.35241	-0.37702	-0.56902	0.84561	0.78826	-0.064138	0.43176	1.4158	1.406	2.4894	0.63981	0.30519	0.41526	0.8949	0.46671	0.46473	0.15682	0.72453	0.70616	0.56934	0.39777	0.43054	0.94886	0.66591	0.15682	0.15972	0.012797	0.52229	0.76022	-12.2858	-7.72693	1	0	0	3.66964	-7.28743	-12.0102	-8.47568
4:163183341:163726178	643	4	163183341	163726178	0.542837	0.00012853	-0.91909	-0.40377	-0.96571	-0.03739	-1.9467	-1.5244	-1.5092	-1.995	-1.6331	-0.43904	-1.3545	-0.57082	-1.9467	0.015792	-0.94691	0.6587	-0.28319	0.35805	0.68638	0.33419	0.97017	0.051576	0.1274	0.13124	0.046041	0.10244	0.66063	0.17556	0.56812	0.051576	0.9874	0.34368	0.51009	0.77703	23.5366	-3.17325	5	1	1	-25.3002	1.75275	24.8781	-6.93833
4:163728264:164910818	644	4	163728264	164910818	1.18255	0.00030044	-0.40918	-2.1112	-1.3941	-1.0601	-1.3902	-0.806	-0.71725	-0.39959	-0.48318	0.28618	-0.6958	-0.5279	-1.3902	0.45415	0.14312	0.15334	-1.276	0.68241	0.034759	0.1633	0.28912	0.16446	0.42024	0.47322	0.68946	0.62897	0.77474	0.48656	0.59757	0.16446	0.64972	0.8862	0.87813	0.20196	6.73617	11.1746	1	0	0	-7.02349	13.2432	19.8483	5.38954
4:164913270:165817608	645	4	164913270	165817608	0.904338	-3.3649e-06	-0.50993	0.55009	0.61369	0.86052	-1.0572	0.3498	-0.79665	0.10084	0.30959	-0.012963	-0.12852	-0.12488	-1.0572	-0.022351	0.66339	-0.41402	0.14361	0.6101	0.58226	0.53942	0.3895	0.2904	0.72649	0.42565	0.91968	0.75688	0.98966	0.89774	0.90062	0.2904	0.98217	0.50708	0.67886	0.88581	-1.00053	6.24189	1	0	0	7.1561	4.21961	-1.68703	6.70876
4:165820093:166609852	646	4	165820093	166609852	0.789759	6.7854e-05	0.079556	0.010166	-0.35632	-0.084044	-0.27558	-0.68065	-0.30167	0.24206	0.57922	0.83639	-0.55184	-0.20571	-0.27558	0.2426	0.72922	0.0018149	-0.30362	0.93659	0.99189	0.7216	0.93302	0.78287	0.49609	0.7629	0.80873	0.56244	0.40293	0.58106	0.83702	0.78287	0.80832	0.46587	0.99855	0.76141	-7.59689	16.0452	1	89	7	11.2302	15.0121	-6.63723	17.7127
4:166611193:167643023	647	4	166611193	167643023	1.03183	0.00016394	0.2523	-0.024154	-0.72083	-0.12611	-0.24735	1.1354	0.83884	-0.27934	0.21609	0.69281	0.38536	0.42048	-0.24735	1.1048	2.4627	1.2052	0.82846	0.80081	0.98073	0.47102	0.89964	0.80464	0.2562	0.40156	0.77998	0.82892	0.48843	0.69997	0.67413	0.80464	0.26923	0.01379	0.22813	0.40741	-11.3734	-10.2226	1	0	0	7.32689	-6.74618	-16.7377	-10.1497
4:167643601:169568082	648	4	167643601	169568082	1.92448	0.00011437	-0.40415	0.19153	0.44975	0.27743	0.34285	0.030217	-0.28746	-0.52966	0.13367	0.41128	-0.30837	0.17649	0.34285	0.93694	1.349	-0.35792	-0.056056	0.6861	0.84811	0.65289	0.78145	0.73171	0.97589	0.77376	0.59635	0.89366	0.68087	0.7578	0.85991	0.73171	0.34879	0.17733	0.72041	0.9553	-7.7709	-10.2559	1	61	6	1.64699	-8.5386	-13.7965	-10.2211
4:169569516:170676328	649	4	169569516	170676328	1.10681	6.975e-05	0.03749	0.70629	0.74318	-0.14925	-0.39132	-0.024526	0.15933	-0.50134	-0.039262	0.2273	0.40242	-1.5551	-0.39132	0.78316	2.1504	0.24783	0.8041	0.97009	0.48001	0.45737	0.88135	0.69556	0.98043	0.87341	0.61613	0.96868	0.82019	0.68738	0.11992	0.69556	0.43353	0.031521	0.80427	0.42134	-6.19005	-18.3785	7	0	0	2.55923	-18.7749	-5.08902	-18.0782
4:170678993:172735897	650	4	170678993	172735897	2.0569	0.00041109	0.022517	0.080911	-1.2292	-1.3361	-0.58777	0.22994	0.3735	1.011	1.8675	1.1086	0.62029	-0.16828	-0.58777	1.1895	2.6093	0.10814	1.1288	0.98204	0.93551	0.21901	0.18151	0.55668	0.81814	0.70878	0.312	0.061829	0.2676	0.53507	0.86636	0.55668	0.23425	0.0090718	0.91388	0.25897	-19.6495	-13.69	2	108	10	18.7094	-14.2591	-19.2796	-8.04862
4:172737462:173760563	651	4	172737462	173760563	1.0231	0.00012511	-0.28577	-0.38365	-0.99135	-0.53584	-0.43009	-1.524	-0.74768	-3.4048	-2.3943	-1.5703	-1.0066	0.0131	-0.43009	-0.1954	0.50776	-0.46311	0.88457	0.77506	0.70124	0.32151	0.59207	0.66713	0.12751	0.45465	0.00066216	0.016654	0.11634	0.31415	0.98955	0.66713	0.84508	0.61162	0.64328	0.37639	16.0691	0.795343	1	11	2	-17.9104	0.274114	18.5973	-1.47092
4:173761916:174832248	652	4	173761916	174832248	1.07033	6.2161e-05	0.013045	0.15004	-0.34099	-0.15227	-1.1552	-0.60659	0.38158	-0.52685	-1.2079	-0.64289	-0.0053545	0.27587	-1.1552	0.19903	0.4889	-0.10013	0.53358	0.98959	0.88073	0.73311	0.87898	0.248	0.54412	0.70277	0.5983	0.22708	0.5203	0.99573	0.78264	0.248	0.84224	0.62491	0.92024	0.59363	12.7566	14.1019	1	25	2	-12.2617	13.2815	11.6107	8.09942
4:174833988:176193705	653	4	174833988	176193705	1.35972	3.3452e-05	0.2248	0.31851	0.20868	-0.20413	-0.084909	-0.61578	0.081386	-0.86771	-0.35916	0.29097	0.20719	-0.40203	-0.084909	0.80184	0.49968	-0.18366	-0.66889	0.82213	0.7501	0.8347	0.83825	0.93233	0.53804	0.93514	0.38555	0.71948	0.77107	0.83586	0.68766	0.93233	0.42264	0.6173	0.85428	0.50356	-1.98037	1.1307	1	0	0	1.81869	-3.70328	-1.77517	-2.00687
4:176199091:177290105	654	4	176199091	177290105	1.09101	0.00012877	0.13919	-0.061552	-0.44006	0.22019	-2.0393	-0.7588	-0.14525	-1.2808	-0.75207	0.33521	-0.70848	0.0076684	-2.0393	0.018485	-0.16553	-0.057504	0.79096	0.8893	0.95092	0.65989	0.82572	0.041418	0.44797	0.88451	0.20027	0.45201	0.73747	0.47865	0.99388	0.041418	0.98525	0.86852	0.95414	0.42897	9.11765	16.2759	1	0	0	-4.22255	15.963	23.1999	-3.8299
4:177290945:177972278	655	4	177290945	177972278	0.681333	7.0921e-05	-0.10771	0.26053	0.095472	-0.66587	-1.5715	-1.0381	0.21718	-0.5985	-0.20776	0.72918	-0.74769	-0.85139	-1.5715	0.83631	0.72832	0.41387	-0.41836	0.91422	0.79446	0.92394	0.5055	0.11606	0.29924	0.82807	0.54951	0.83542	0.46589	0.45465	0.39455	0.11606	0.40298	0.46642	0.67897	0.67568	-8.88126	9.97359	3	0	0	9.02817	11.7322	-4.48854	10.2546
4:177974062:178758792	656	4	177974062	178758792	0.78473	6.1721e-05	-0.19883	-0.071518	-0.065311	-0.038947	0.30889	-0.20034	-0.77039	-0.055647	-0.58543	-0.41646	0.15354	0.15221	0.30889	1.222	0.51927	0.19544	0.015693	0.8424	0.94299	0.94793	0.96893	0.7574	0.84121	0.44107	0.95562	0.55826	0.67708	0.87797	0.87902	0.7574	0.22172	0.60357	0.84505	0.98748	3.95117	-4.27959	1	48	5	-1.92054	1.22528	4.04673	-4.35758
4:178758930:180119509	657	4	178758930	180119509	1.36058	0.0001644	0.17284	-0.082252	0.41172	0.27693	-0.10364	-0.71209	-0.21105	-0.41615	-1.2655	-0.76649	-0.049946	0.038847	-0.10364	0.19767	1.6231	0.93733	1.2773	0.86278	0.93445	0.68054	0.78183	0.91745	0.47641	0.83284	0.6773	0.20569	0.44339	0.96017	0.96901	0.91745	0.8433	0.10457	0.34859	0.20149	14.0837	-5.21328	1	21	2	-13.735	-3.10469	12.867	-6.69295
4:180120693:181732608	658	4	180120693	181732608	1.61191	-3.5348e-06	0.18095	0.14241	0.071544	0.41902	0.053557	0.25671	-1.2048	-0.0044018	0.015402	-0.14955	-0.20033	-0.16182	0.053557	0.10061	0.36895	-0.074492	0.50171	0.8564	0.88675	0.94296	0.6752	0.95729	0.7974	0.22829	0.99649	0.98771	0.88112	0.84122	0.87145	0.95729	0.91986	0.71217	0.94062	0.61587	-5.01842	-3.62285	1	60	6	1.38225	-3.39646	-1.24417	-1.68176
4:181732746:182420390	659	4	181732746	182420390	0.687644	0.00023234	0.20804	-0.57504	-0.6216	-0.60049	-0.14599	-0.34109	0.07954	0.89296	1.4581	0.40586	0.46725	0.16361	-0.14599	0.4069	0.87791	-0.47519	-0.28991	0.8352	0.56526	0.53421	0.54818	0.88393	0.73304	0.9366	0.37188	0.14481	0.68484	0.64032	0.87004	0.88393	0.68408	0.37999	0.63465	0.77188	-19.4489	7.46526	1	115	9	21.706	5.94024	-14.9224	13.3576
4:182420863:184283167	660	4	182420863	184283167	1.8623	0.0001443	-0.82661	-0.10478	-0.29031	-0.53722	-0.26033	-1.5448	0.42487	-1.3786	-1.0555	-0.21633	-1.3171	0.5787	-0.26033	0.45503	0.78571	-0.29275	-0.016513	0.40846	0.91655	0.77158	0.59112	0.79461	0.12239	0.67093	0.16801	0.29121	0.82873	0.18781	0.56279	0.79461	0.64909	0.43204	0.76971	0.98682	12.8174	0.681562	1	24	3	-13.2519	2.12473	14.7852	-2.51574
4:184283411:185477454	661	4	184283411	185477454	1.19404	7.9018e-06	0.31869	-0.31079	-0.14551	-0.16323	-0.92198	0.041106	-0.72169	1.0149	0.46468	0.39891	-0.30891	-0.19871	-0.92198	0.038858	-0.17108	-0.4451	0.38841	0.74996	0.75596	0.88431	0.87034	0.35654	0.96721	0.47049	0.31016	0.64216	0.68996	0.75739	0.84249	0.35654	0.969	0.86416	0.65625	0.69771	-6.67378	3.98165	1	91	7	11.7753	5.83077	-7.99961	10.4588
4:185477964:185932497	662	4	185477964	185932497	0.454533	0.00017248	0.25692	0.097923	0.52112	1.0468	0.36526	0.37357	-1.262	-0.2296	-0.29853	0.4879	-0.25332	-0.32343	0.36526	0.65878	0.91238	0.07302	0.24477	0.79724	0.92199	0.60228	0.2952	0.71492	0.70872	0.20695	0.8184	0.7653	0.62562	0.80002	0.74637	0.71492	0.51004	0.36157	0.94179	0.80663	-5.07792	-3.65668	1	60	6	1.35215	-3.41991	-1.26751	-1.71756
4:185934003:187113041	663	4	185934003	187113041	1.17904	0.00010743	-0.1536	-0.47222	-0.30503	0.047863	-0.30485	-0.076081	-0.9772	0.035618	0.35222	0.16207	0.25871	0.026887	-0.30485	0.19043	0.63735	-0.085119	0.075563	0.87793	0.63677	0.76034	0.96183	0.76048	0.93935	0.32847	0.97159	0.72468	0.87125	0.79586	0.97855	0.76048	0.84897	0.52389	0.93217	0.93977	-6.65763	3.7426	1	91	7	11.7993	5.7718	-8.00166	10.476
4:187114073:188687052	664	4	187114073	188687052	1.57298	-1.3423e-05	-0.11457	-0.24454	-0.42796	0.37437	-0.072138	-0.42218	0.4283	0.39463	0.17705	0.51927	-0.86449	-0.21994	-0.072138	0.13336	0.22719	0.27188	-0.39729	0.90878	0.80681	0.66868	0.70813	0.94249	0.67289	0.66843	0.69311	0.85947	0.60357	0.38732	0.82591	0.94249	0.89391	0.82027	0.78571	0.69115	-7.54234	16.0009	1	89	7	11.1421	15.1013	-6.39213	17.9031
4:188687155:189524815	665	4	188687155	189524815	0.83766	4.4916e-05	-0.043815	-0.46223	0.21832	0.028242	-1.0223	-0.13909	0.18167	-0.43652	-1.0037	-0.13092	-0.48858	0.54761	-1.0223	0.26632	-0.096966	-0.18748	0.23374	0.96505	0.64391	0.82718	0.97747	0.30663	0.88938	0.85584	0.66246	0.31553	0.89584	0.62514	0.58396	0.30663	0.78999	0.92275	0.85129	0.81519	12.7909	14.1222	1	25	2	-12.1984	13.2917	11.6113	8.10771
4:189525752:190088167	666	4	189525752	190088167	0.562415	4.687e-05	-0.47529	-0.067396	-0.44597	-0.86745	0.044777	-1.0114	-0.54599	0.046662	0.82276	0.90184	-0.5521	0.25969	0.044777	0.71057	0.97815	-0.85274	0.8915	0.63458	0.94627	0.65562	0.3857	0.96428	0.31185	0.58507	0.96278	0.41065	0.36714	0.58088	0.7951	0.96428	0.47735	0.328	0.3938	0.37266	-8.53168	-8.81157	1	0	0	2.73388	-8.15683	-13.4363	-10.5243
4:190088768:191043878	667	4	190088768	191043878	0.95511	-1.8834e-06	-0.10301	-0.09576	0.17941	0.53258	-0.42723	0.32801	-0.10662	0.25948	0.41937	0.3897	-0.39918	0.57875	-0.42723	0.41847	1.2065	0.32061	-0.68657	0.91796	0.92371	0.85762	0.59432	0.66921	0.7429	0.91509	0.79526	0.67495	0.69676	0.68976	0.56276	0.66921	0.6756	0.22763	0.7485	0.49235	-13.6411	6.86942	1	0	0	16.2521	-2.69585	-21.3569	6.85716
5:10056:1267356	668	5	10056	1267356	1.2573	9.0722e-05	0.23258	0.35954	0.22132	-0.0057648	-1.1368	0.58013	-0.35387	-0.18939	-0.045536	-0.30484	0.043655	-0.26038	-1.1368	0.066497	-0.028658	0.68273	-0.15008	0.81609	0.71919	0.82484	0.9954	0.25562	0.56183	0.72343	0.84978	0.96368	0.76049	0.96518	0.79457	0.25562	0.94698	0.97714	0.49478	0.8807	6.41991	14.6392	1	0	0	-2.1787	15.7123	3.76746	15.2908
5:1270983:1762678	669	5	1270983	1762678	0.491695	5.2127e-05	0.11503	-0.43616	-0.50339	0.53144	-0.88104	-0.5054	0.17971	-0.28765	0.58788	1.1925	-0.18326	0.3961	-0.88104	-0.46282	0.43144	-0.81869	0.22173	0.90842	0.66272	0.61469	0.59511	0.37829	0.61328	0.85738	0.77362	0.55661	0.23308	0.85459	0.69203	0.37829	0.64349	0.66615	0.41297	0.82452	-9.54249	12.5822	3	76	7	8.61656	9.9956	-5.01761	12.7653
5:1763566:2369337	670	5	1763566	2369337	0.605771	0.00018813	-0.33444	-0.89701	-0.39582	0.46636	-0.31368	-0.18704	-0.56605	-0.90499	-0.46355	0.32518	0.022249	-0.34333	-0.31368	0.89095	-0.61683	-0.73022	0.11298	0.73805	0.36972	0.69223	0.64095	0.75377	0.85163	0.57136	0.36547	0.64297	0.74505	0.98225	0.73135	0.75377	0.37296	0.53734	0.46525	0.91004	8.77896	10.2254	1	0	0	-1.15938	17.4456	18.0785	4.78159
5:2369710:2979000	671	5	2369710	2979000	0.60929	2.9892e-05	0.43307	0.05574	0.46466	1.2021	-0.099021	0.11536	0.14232	0.19399	0.30157	0.8663	-0.18258	0.11696	-0.099021	-0.23526	-0.35532	-0.10773	-0.00031255	0.66496	0.95555	0.64217	0.22934	0.92112	0.90816	0.88683	0.84618	0.76298	0.38633	0.85513	0.90689	0.92112	0.81401	0.72235	0.91421	0.99975	-10.6466	18.8976	1	104	9	16.1302	15.6403	-10.4536	18.9647
5:2979710:3600334	672	5	2979710	3600334	0.620624	0.00014868	0.052535	-0.49884	-0.6947	0.12946	-2.1901	0.24104	-0.043992	-1.0409	-0.33421	0.44999	-0.26373	0.1186	-2.1901	-0.19823	-0.77266	-0.11367	-1.1596	0.9581	0.61789	0.48724	0.89699	0.028519	0.80952	0.96491	0.29794	0.73822	0.65271	0.79199	0.90559	0.028519	0.84287	0.43972	0.9095	0.24621	9.62906	13.9923	1	0	0	-9.49709	15.8044	6.27343	14.0295
5:3601924:4222111	673	5	3601924	4222111	0.620187	6.2211e-05	0.62327	-0.12713	0.076557	-0.025233	-1.2087	-0.15792	-0.060651	-0.12399	0.12183	0.026256	0.23019	-0.018501	-1.2087	-0.42598	-0.84703	0.34563	-0.075926	0.53311	0.89883	0.93898	0.97987	0.22677	0.87452	0.95164	0.90133	0.90303	0.97905	0.81795	0.98524	0.22677	0.67013	0.39698	0.72962	0.93948	6.68298	14.4986	1	52	4	-2.21868	15.6658	3.91199	15.2196
5:4223577:5137474	674	5	4223577	5137474	0.913897	7.3127e-06	-0.29191	0.08035	-0.21281	0.15621	0.094801	0.20781	0.019662	-0.048217	0.057424	-0.44469	-0.013945	0.27004	0.094801	1.0227	1.1892	0.71688	-0.33237	0.77036	0.93596	0.83148	0.87586	0.92447	0.83538	0.98431	0.96154	0.95421	0.65654	0.98887	0.78713	0.92447	0.30643	0.23435	0.47345	0.73961	-4.53513	-8.65249	1	66	6	5.40057	-14.7026	-4.84437	-10.6311
5:5137788:5718773	675	5	5137788	5718773	0.580985	6.1135e-05	0.22184	0.012745	-0.1786	-0.15849	-0.19657	0.47223	-0.10286	0.37624	0.098171	-0.12935	0.68148	-0.39463	-0.19657	-0.95114	0.076949	-0.27167	-0.027775	0.82444	0.98983	0.85825	0.87407	0.84417	0.63676	0.91807	0.70674	0.9218	0.89708	0.49557	0.69311	0.84417	0.34153	0.93866	0.78587	0.97784	-6.67087	4.01964	1	0	0	17.9106	11.4338	-10.2663	13.0502
5:5719162:6858229	676	5	5719162	6858229	1.13907	0.00011472	-0.2949	0.64906	1.2844	0.77311	-0.96068	0.29323	-0.15723	0.072796	0.32338	0.79267	-0.39781	0.35731	-0.96068	0.77507	1.6787	0.42177	-0.36404	0.76807	0.5163	0.19901	0.43946	0.33671	0.76934	0.87506	0.94197	0.7464	0.42797	0.69077	0.72086	0.33671	0.4383	0.093217	0.67319	0.71583	-14.8833	8.17098	1	109	9	18.8695	-2.94171	-18.4352	3.8708
5:6859297:7852978	677	5	6859297	7852978	0.993681	0.00030828	-0.84083	-0.96968	-1.2525	-0.084758	-1.4873	-0.94907	-0.28972	-1.3757	-2.1319	-0.75097	-0.9142	0.089684	-1.4873	2.6801	2.0633	0.18529	-0.82634	0.40045	0.33221	0.21037	0.93245	0.13694	0.34259	0.77203	0.16891	0.033011	0.45267	0.36061	0.92854	0.13694	0.0073599	0.039084	0.853	0.40861	19.1085	-12.4638	1	2	1	-22.9955	-6.40587	19.5084	-12.8401
5:7853304:9084076	678	5	7853304	9084076	1.23077	0.00022789	-0.0019274	-0.094577	0.074881	0.26253	-0.83472	-0.80555	0.15398	-0.68326	-0.67751	-0.47266	0.37888	-0.14362	-0.83472	0.011499	2.8931	0.62127	-0.52065	0.99846	0.92465	0.94031	0.79292	0.40388	0.4205	0.87762	0.49445	0.49808	0.63646	0.70478	0.8858	0.40388	0.99083	0.0038148	0.53442	0.60261	1.64859	-19.838	1	0	0	-9.54543	-12.7705	-2.10246	-18.2618
5:9084701:10533767	679	5	9084701	10533767	1.44907	7.3502e-05	-0.50076	-0.16899	-0.80814	-0.84565	-0.53216	-0.29974	0.0092557	0.81541	0.50588	0.5686	0.51503	-0.87275	-0.53216	1.2314	0.62045	0.040209	-0.054667	0.61654	0.8658	0.41901	0.39775	0.59461	0.76437	0.99262	0.41484	0.61294	0.56963	0.60653	0.3828	0.59461	0.21816	0.53496	0.96793	0.9564	-16.1809	3.79963	12	0	0	11.8463	9.30046	-7.62783	10.9926
5:10534653:10666515	680	5	10534653	10666515	0.131862	-6.8972e-06	-0.16148	0.20392	-0.16084	0.18839	-0.40609	-0.58538	0.59714	0.02718	0.0014669	0.7853	-0.49739	0.24842	-0.40609	0.32194	0.91859	-0.031086	0.42427	0.87171	0.83842	0.87222	0.85057	0.68468	0.55829	0.55041	0.97832	0.99883	0.43228	0.61891	0.80381	0.68468	0.7475	0.35831	0.9752	0.67137	-11.6565	1.42781	1	87	8	10.9659	-5.36492	-14.3824	-2.4969
5:10666804:11170506	681	5	10666804	11170506	0.503702	7.4425e-05	0.29899	-0.10424	-0.25054	-0.28402	0.70267	1.0177	0.13102	0.46426	0.94	0.54821	1.7345	-0.19741	0.70267	0.65392	-0.51635	0.4615	-0.56854	0.76495	0.91698	0.80217	0.7764	0.48226	0.3088	0.89576	0.64246	0.34722	0.58355	0.082831	0.84351	0.48226	0.51316	0.60561	0.64444	0.56967	-12.5919	18.3337	1	104	9	17.6205	13.866	-11.6454	19.7879
5:11170703:13603734	682	5	11170703	13603734	2.43303	6.8005e-05	-0.34599	-0.8013	-1.382	-0.36629	-0.14904	-0.077457	-1.6196	-0.60974	-0.34265	0.32124	-0.42719	-0.88159	-0.14904	1.4906	-0.67364	0.32167	0.67318	0.72935	0.42296	0.16696	0.71415	0.88152	0.93826	0.10531	0.54203	0.73186	0.74803	0.66924	0.378	0.88152	0.13608	0.50054	0.7477	0.50083	5.5636	6.98351	1	0	0	-1.21248	8.24794	4.46796	6.10533
5:13603883:14987807	683	5	13603883	14987807	1.38392	0.00011746	-0.065599	0.25793	-0.49133	-0.1878	0.16041	1.0984	-0.01353	0.26274	1.2542	0.87	1.833	-0.597	0.16041	0.55723	0.015264	0.63531	0.11112	0.9477	0.79646	0.62319	0.85104	0.87256	0.27203	0.98921	0.79275	0.20977	0.3843	0.066799	0.55051	0.87256	0.57737	0.98782	0.52522	0.91152	-19.5806	7.33232	1	0	0	17.7396	13.7034	-13.4689	14.9659
5:14988284:16034608	684	5	14988284	16034608	1.04632	1.5556e-05	0.025948	-0.35092	-0.82705	-0.29468	0.96383	-0.92079	0.27866	-0.34348	-0.42739	-0.059112	-0.65389	0.066599	0.96383	0.69534	0.74218	0.70043	0.72612	0.9793	0.72565	0.40821	0.76824	0.33513	0.35716	0.78051	0.73124	0.66909	0.95286	0.51318	0.9469	0.33513	0.48685	0.45798	0.48366	0.46776	8.29851	0.762658	1	38	5	-7.29534	1.51722	8.58807	-1.68281
5:16035369:17161451	685	5	16035369	17161451	1.12608	0.00013094	0.033514	0.13783	-0.0011199	0.21765	-0.80575	0.10578	0.44471	-1.3516	-1.1551	0.086532	-0.045851	-0.0412	-0.80575	-0.25685	1.4475	0.60481	-0.075398	0.97326	0.89038	0.99911	0.8277	0.42039	0.91575	0.65653	0.17649	0.24806	0.93104	0.96343	0.96714	0.42039	0.7973	0.14775	0.5453	0.9399	10.2927	-5.23994	1	28	3	-9.56038	-4.35792	8.87629	-8.11767
5:17162704:18048683	686	5	17162704	18048683	0.885979	0.00020856	-0.34554	0.41542	0.93114	-0.35361	0.88877	-0.54967	-0.53014	-1.2808	-0.95247	-0.014794	0.3987	0.83347	0.88877	-0.37654	0.92698	-0.15905	0.40113	0.72969	0.67784	0.35178	0.72363	0.37412	0.58254	0.59601	0.20027	0.34086	0.9882	0.69011	0.40458	0.37412	0.70652	0.35394	0.87363	0.68832	-3.78676	-5.12841	1	54	5	-1.16907	-4.37882	0.572924	-3.34362
5:18050107:18791978	687	5	18050107	18791978	0.741871	0.0001183	0.52034	0.65137	0.47841	0.58563	1.3252	0.72846	-0.071698	-0.21831	0.23912	0.3851	-0.15093	0.37576	1.3252	0.096361	1.6191	0.40581	0.037467	0.60283	0.51481	0.63236	0.55812	0.18509	0.46633	0.94284	0.82719	0.81101	0.70017	0.88003	0.70709	0.18509	0.92323	0.10543	0.68488	0.97011	-5.2311	-6.21855	1	62	6	2.28443	-5.63823	-2.42623	-2.78095
5:18792568:19486153	688	5	18792568	19486153	0.693585	5.3366e-05	-0.33184	-0.44049	-0.96216	0.30309	-0.10198	-0.03026	0.77801	-0.4378	-0.75729	-0.098967	-0.45361	0.29682	-0.10198	1.4871	-0.709	0.032111	0.32786	0.74001	0.65958	0.33597	0.76182	0.91878	0.97586	0.43656	0.66153	0.44888	0.92116	0.65011	0.7666	0.91878	0.13698	0.47833	0.97438	0.74302	3.59738	20.8711	1	55	4	-0.392487	19.7544	5.43096	20.2088
5:19487359:20414139	689	5	19487359	20414139	0.92678	0.00013729	-0.24632	0.38546	0.48353	0.72939	-0.27495	0.22491	0.21558	0.11509	0.57165	0.52194	-0.86698	0.14426	-0.27495	0.44673	0.93179	0.39046	0.60686	0.80544	0.6999	0.62872	0.46577	0.78335	0.82205	0.82931	0.90837	0.56756	0.60171	0.38595	0.8853	0.78335	0.65507	0.35144	0.6962	0.54394	-11.5311	1.49426	1	87	8	11.2041	-5.30308	-14.2478	-2.74004
5:20415799:21573200	690	5	20415799	21573200	1.1574	4.6664e-05	-0.052804	0.38072	0.0162	-0.061486	0.36231	0.61128	-0.63691	0.72592	0.35195	0.23667	0.73785	-0.73904	0.36231	-0.18752	-0.0051311	0.31204	0.40968	0.95789	0.70341	0.98707	0.95097	0.71712	0.54101	0.52418	0.46789	0.72487	0.81292	0.4606	0.45988	0.71712	0.85125	0.99591	0.75501	0.68204	-10.6984	19.0701	1	104	9	17.6786	13.832	-11.3657	19.5606
5:21574347:23150924	691	5	21574347	23150924	1.57658	0.00014167	0.2247	0.35344	0.3536	0.5843	-1.2685	-0.49661	0.67283	0.29059	0.94776	1.3119	-0.65707	0.011632	-1.2685	0.88895	0.39323	0.25687	-0.1937	0.82221	0.72376	0.72364	0.55902	0.20464	0.61946	0.50105	0.77136	0.34325	0.18955	0.51114	0.99072	0.20464	0.37403	0.69415	0.79728	0.84641	-9.77807	12.5786	3	81	7	9.15912	11.6517	-3.0405	14.5281
5:23153562:24794957	692	5	23153562	24794957	1.64139	0.00013905	-0.63716	1.1629	-1.203	-0.11189	-0.40051	-0.56398	-1.2062	-0.89051	0.13537	0.80834	-0.16448	0.11813	-0.40051	0.73537	2.0788	-0.1791	-0.69732	0.52402	0.24487	0.22896	0.91091	0.68878	0.57277	0.22772	0.37319	0.89232	0.4189	0.86935	0.90596	0.68878	0.46211	0.037638	0.85786	0.4856	-1.8105	-15.2938	1	49	5	-0.155422	-11.8126	-4.27348	-14.9776
5:24796795:26183141	693	5	24796795	26183141	1.38635	8.3183e-05	-0.31339	-1.1031	-0.63342	0.54358	0.12209	-0.083031	-0.30004	-1.5491	-2.1021	-1.0806	-0.34666	-0.55485	0.12209	0.96435	0.64908	0.63647	-0.093771	0.75399	0.26996	0.52646	0.58673	0.90283	0.93383	0.76414	0.12136	0.035542	0.27989	0.72884	0.579	0.90283	0.33487	0.51629	0.52447	0.92529	11.3189	-3.51913	1	28	3	-9.75334	-4.06056	9.73919	-6.90419
5:26185302:26849079	694	5	26185302	26849079	0.663777	0.0001367	-0.041799	-0.080223	-0.52456	-0.45115	-1.2392	0.27725	-1.3171	-1.2272	-1.4887	-0.89003	-0.47489	-0.16027	-1.2392	-0.74147	0.48435	0.15449	-0.74553	0.96666	0.93606	0.59989	0.65188	0.21528	0.78159	0.18782	0.21973	0.13658	0.37345	0.63487	0.87266	0.21528	0.45841	0.62813	0.87722	0.45595	22.5933	-0.913842	5	0	0	-15.7491	3.04728	19.0972	-8.08141
5:26849808:28303480	695	5	26849808	28303480	1.45367	9.0034e-05	-0.20196	-0.054852	-1.4972	-0.51275	-0.28081	-0.40523	0.072283	-0.58678	-0.4351	-0.16409	-0.15746	-0.56501	-0.28081	0.18835	-1.0576	0.69072	-0.14659	0.83995	0.95626	0.13435	0.60813	0.77886	0.68531	0.94238	0.55735	0.66349	0.86966	0.87488	0.57207	0.77886	0.8506	0.29024	0.48974	0.88345	3.67915	20.7934	1	55	4	-0.483647	19.6956	5.45009	20.196
5:28310093:30129786	696	5	28310093	30129786	1.81969	0.00011828	-0.38335	-0.21131	-0.20824	0.29702	-0.41489	0.58108	-0.0028717	-0.882	-0.62789	-0.33518	0.99748	-0.29495	-0.41489	-0.018147	-0.45137	-0.14925	-0.11616	0.70146	0.83264	0.83504	0.76645	0.67822	0.56119	0.99771	0.37778	0.53008	0.73749	0.31853	0.76803	0.67822	0.98552	0.65173	0.88135	0.90753	4.41107	19.2134	1	55	4	0.917228	17.5846	3.32004	19.4238
5:30130713:31748529	697	5	30130713	31748529	1.61782	0.00017991	0.38465	-0.29836	-0.092576	-0.24705	-0.3886	-0.55966	-0.66765	0.45608	-0.067557	-0.04067	-0.80425	0.86251	-0.3886	1.4298	0.66381	0.16532	1.0699	0.7005	0.76543	0.92624	0.80487	0.69757	0.57571	0.50435	0.64834	0.94614	0.96756	0.42125	0.38841	0.69757	0.15277	0.50681	0.86869	0.28466	4.5925	-11.2879	1	0	0	-3.74821	-6.67191	4.39983	-11.2339
5:31748611:33944217	698	5	31748611	33944217	2.19561	0.00011276	-0.46298	0.25665	-0.33439	-0.27173	-0.28215	0.20557	0.13561	-1.1197	-0.61104	0.086726	0.56987	0.16308	-0.28215	0.71296	1.0891	-0.2031	0.31977	0.64338	0.79745	0.73808	0.78583	0.77783	0.83713	0.89213	0.26286	0.54117	0.93089	0.56877	0.87046	0.77783	0.47587	0.2761	0.83905	0.74914	1.10365	-4.47681	1	0	0	3.70582	-0.56485	-3.0525	0.306581
5:33945758:35798682	699	5	33945758	35798682	1.85292	0.0001464	0.50337	-1.1509	-0.62788	-0.73906	0.39554	-1.0681	-0.66663	-0.31479	-0.82646	-0.81393	0.32013	-0.23466	0.39554	1.5643	0.65313	-0.0050544	0.37098	0.6147	0.24977	0.53008	0.45987	0.69244	0.28549	0.50501	0.75292	0.40855	0.41569	0.74887	0.81447	0.69244	0.11774	0.51367	0.99597	0.71065	4.03196	-4.33386	1	48	5	-2.00833	1.23504	4.07824	-4.33811
5:35799275:37888797	700	5	35799275	37888797	2.08952	0.00018799	-0.24443	0.82185	1.0716	1.2512	-0.44299	0.52945	-0.093626	-0.4709	0.40058	0.56131	0.30117	-0.69414	-0.44299	-0.76614	1.8525	-0.47744	-0.02482	0.80689	0.41116	0.28389	0.21087	0.65777	0.59649	0.92541	0.63771	0.68873	0.57459	0.76329	0.48759	0.65777	0.44359	0.063957	0.63305	0.9802	-16.0888	-6.99331	2	0	0	10.7406	-8.83288	-19.7368	10.7325
5:37889231:39438373	701	5	37889231	39438373	1.54914	-6.6644e-06	-0.10577	-0.32076	0.21154	-0.00018125	-0.61806	-0.029911	-0.38648	-0.26811	-0.72192	-0.51216	-0.28755	-0.22903	-0.61806	0.74616	1.0182	-0.13614	0.39779	0.91577	0.74839	0.83247	0.99986	0.53654	0.97614	0.69914	0.78862	0.47034	0.60854	0.77369	0.81884	0.53654	0.45557	0.30856	0.89171	0.69078	8.32434	-8.92811	1	0	0	-7.44873	-3.07889	6.15374	-6.17449
5:39438575:40954879	702	5	39438575	40954879	1.5163	7.0509e-05	-0.036171	0.15042	0.29467	0.19148	-0.75076	0.27442	0.33197	-0.26393	-0.31594	-0.39344	0.52962	-0.48129	-0.75076	0.90759	1.4155	0.087974	0.21091	0.97115	0.88043	0.76824	0.84815	0.4528	0.78376	0.73991	0.79184	0.75205	0.694	0.59637	0.63031	0.4528	0.3641	0.15694	0.9299	0.83296	-10.0142	-13.2089	1	74	7	5.89325	-0.868067	-5.54439	1.44413
5:40955561:42620153	703	5	40955561	42620153	1.66459	0.00020018	0.17344	0.68663	0.32164	0.32829	0.017158	-0.038691	0.025803	0.21653	0.39748	0.54419	0.13164	0.091764	0.017158	1.4101	0.49977	0.11507	0.65178	0.86231	0.49232	0.74773	0.74269	0.98631	0.96914	0.97941	0.82858	0.69101	0.58631	0.89527	0.92689	0.98631	0.15852	0.61724	0.90839	0.51454	-19.7997	-3.48766	2	0	0	21.1327	-8.65138	-15.2793	1.46186
5:42623245:43859513	704	5	42623245	43859513	1.23627	0.00014939	-0.18697	-0.57036	-1.2336	0.26097	-0.0036795	-0.34802	-0.83826	-0.84976	-0.64206	-0.78772	0.061261	-0.16345	-0.0036795	0.98354	2.1343	0.83777	-0.053857	0.85169	0.56844	0.21736	0.79412	0.99706	0.72782	0.40189	0.39546	0.52083	0.43086	0.95115	0.87017	0.99706	0.32534	0.032814	0.40216	0.95705	-5.40885	-15.2773	1	0	0	-21.8654	-10.089	6.41632	-21.9421
5:43862567:45286358	705	5	43862567	45286358	1.42379	9.7157e-05	0.28185	-2.0482	-1.5484	-0.25265	-2.2299	-0.85376	-1.5956	-2.0472	-2.4527	-1.3729	-0.89212	-1.1081	-2.2299	0.70758	2.0858	1.199	-0.79607	0.77806	0.040545	0.12152	0.80054	0.025756	0.39324	0.11057	0.040642	0.014179	0.16978	0.37233	0.26783	0.025756	0.4792	0.036995	0.23052	0.42599	19.0288	-12.3717	1	2	1	-23.0579	-6.32267	19.4805	-12.8006
5:45286977:50161698	706	5	45286977	50161698	4.87472	0.00015129	-1.0438	-0.32745	-0.13407	0.36664	-1.6653	-0.011861	-0.17399	-0.87551	-0.92088	-0.13365	-0.30996	-0.12622	-1.6653	1.3453	2.7678	0.92803	-0.3104	0.29659	0.74333	0.89335	0.71389	0.095845	0.99054	0.86187	0.3813	0.35711	0.89368	0.75659	0.89956	0.095845	0.17852	0.005644	0.35339	0.75626	7.57732	-18.7782	1	36	5	-7.54994	-18.5685	0.741382	-16.5728
5:50162186:52133670	707	5	50162186	52133670	1.97148	0.00026182	0.42385	-0.38178	-0.29005	0.1635	-0.90836	-0.59986	-1.7844	-1.0817	-1.8665	-1.408	-0.2808	1.0526	-0.90836	0.92386	-0.70934	-0.14615	0.24844	0.67167	0.70262	0.77178	0.87012	0.36369	0.5486	0.074365	0.27941	0.061967	0.15912	0.77886	0.29252	0.36369	0.35556	0.47811	0.88381	0.80379	18.7468	1.4502	1	14	2	-15.7167	8.54778	15.8284	3.35824
5:52134410:52661197	708	5	52134410	52661197	0.526787	0.00010552	-0.28818	0.35889	-0.15822	0.31791	1.8101	-0.3239	-0.72839	0.091416	-0.45949	0.24853	-0.10345	-0.078408	1.8101	0.67965	0.99676	0.39544	0.34333	0.77321	0.71968	0.87429	0.75056	0.070285	0.74602	0.46637	0.92716	0.64588	0.80373	0.91761	0.9375	0.070285	0.49672	0.31888	0.69252	0.73135	7.63873	0.570014	1	0	0	-3.80807	-2.5711	8.58979	-1.49783
5:52662483:53513531	709	5	52662483	53513531	0.851048	0.00023598	0.10991	-0.63827	-1.2601	0.14139	-1.4132	-0.30713	-1.0756	-0.013415	0.40039	-0.20942	-0.075945	0.53001	-1.4132	1.3433	1.7155	-0.45784	-0.30098	0.91248	0.5233	0.20763	0.88756	0.15761	0.75874	0.28209	0.9893	0.68887	0.83412	0.93946	0.59611	0.15761	0.17916	0.086254	0.64707	0.76343	4.30286	-18.4953	1	0	0	-3.11246	-19.6524	-13.7054	-14.4991
5:53515888:55412347	710	5	53515888	55412347	1.89646	7.7866e-05	0.16206	-0.63661	-0.72643	-1.1917	-0.14126	-0.9358	-0.49202	-0.97255	-0.012956	0.46258	0.032874	-0.47277	-0.14126	0.53029	1.0769	0.3428	-0.38802	0.87125	0.52438	0.46758	0.23339	0.88767	0.34937	0.6227	0.33078	0.98966	0.64367	0.97377	0.63638	0.88767	0.59591	0.28152	0.73175	0.698	-0.331326	-8.42628	10	78	8	7.54025	-10.7457	-9.61795	-6.98484
5:55413961:55932471	711	5	55413961	55932471	0.51851	9.6916e-05	-0.38878	0.11798	-0.027417	-0.55401	-0.42946	-0.047428	0.13452	-0.35158	-0.21965	-0.53183	-0.63757	0.14403	-0.42946	-0.056432	0.49993	0.36636	-0.9224	0.69744	0.90609	0.97813	0.57957	0.66759	0.96217	0.89299	0.72515	0.82614	0.59484	0.52375	0.88547	0.66759	0.955	0.61713	0.7141	0.35632	0.18895	11.9872	1	67	7	3.84937	9.38573	-0.605137	10.1007
5:55933701:57337744	712	5	55933701	57337744	1.40404	0.00017942	-0.052022	-0.98506	-0.65168	-0.078741	-1.0331	-0.29691	-1.5152	-1.8001	-1.2031	-0.079724	0.23888	0.33468	-1.0331	0.17344	1.6863	0.67967	0.068413	0.95851	0.32459	0.51461	0.93724	0.30154	0.76654	0.12973	0.071852	0.22893	0.93646	0.8112	0.73786	0.30154	0.8623	0.091732	0.49671	0.94546	17.871	-8.98402	8	7	1	-19.7273	-10.1584	14.7337	-16.5397
5:57338357:58834736	713	5	57338357	58834736	1.49638	0.00018573	-0.34108	0.18748	0.35757	0.24336	-0.17507	-1.2781	-1.3994	-1.884	-0.89618	0.19644	-0.46298	-0.5906	-0.17507	0.2815	1.6031	0.42588	1.0261	0.73304	0.85129	0.72066	0.80773	0.86103	0.20122	0.16169	0.059562	0.37016	0.84426	0.64338	0.55479	0.86103	0.77832	0.10892	0.67019	0.30484	15.21	-2.93431	1	16	2	-12.8193	-0.389118	14.1968	-4.8823
5:58834852:60880207	714	5	58834852	60880207	2.04535	0.00052956	-0.38707	0.81201	0.66634	-0.91547	-1.5286	-0.52553	-0.30772	-1.8993	-0.45174	0.62323	-0.70395	-0.82247	-1.5286	0.98833	-0.73002	0.28111	1.0786	0.6987	0.41679	0.5052	0.35994	0.12637	0.59921	0.7583	0.057525	0.65146	0.53313	0.48147	0.41081	0.12637	0.32299	0.46538	0.77863	0.28076	8.96446	16.1929	1	81	7	8.37257	12.8816	-1.7233	15.8524
5:60883078:62531300	715	5	60883078	62531300	1.64822	0.00030168	0.69463	0.4335	1.1864	0.90831	-0.88235	2.1465	-0.49129	0.26991	1.0422	1.0639	1.7173	-0.65451	-0.88235	1.6945	1.2261	0.083228	0.66863	0.48729	0.66465	0.23547	0.36371	0.37759	0.031832	0.62322	0.78723	0.29732	0.28738	0.085921	0.51279	0.37759	0.090174	0.22017	0.93367	0.50373	-20.7155	-9.83542	2	106	10	20.6804	-8.26934	-20.9084	-1.57577
5:62531952:63837838	716	5	62531952	63837838	1.30589	9.5513e-05	-0.36378	-0.3017	-0.72177	-0.18724	-0.03437	-0.281	-1.3182	-0.57344	-0.27542	0.78253	-0.26212	-0.22856	-0.03437	1.1707	2.7835	0.17379	-0.020568	0.71602	0.76288	0.47044	0.85147	0.97258	0.77871	0.18744	0.56635	0.783	0.4339	0.79323	0.81921	0.97258	0.24173	0.0053781	0.86203	0.98359	-3.73398	-16.622	1	56	6	0.767288	-15.295	-8.56617	-13.1773
5:63840208:65083148	717	5	63840208	65083148	1.24294	0.00016043	-0.41279	-0.10096	0.32079	-1.0012	-0.73636	0.6659	-0.20974	-0.071213	0.11159	0.67068	0.5313	0.0067686	-0.73636	1.0666	1.767	1.3159	0.29313	0.67976	0.91959	0.74837	0.31671	0.46151	0.50547	0.83387	0.94323	0.91115	0.50242	0.59521	0.9946	0.46151	0.28615	0.077236	0.1882	0.76942	-12.6217	-3.83995	2	0	0	9.23674	-14.3762	-16.5053	-11.9236
5:65083209:65909616	718	5	65083209	65909616	0.826407	6.0691e-05	-0.13694	-0.8138	-0.52132	1.1098	-0.36688	0.040822	-0.027564	0.36006	0.4527	0.34178	-0.086897	0.67142	-0.36688	0.88115	0.36159	0.22935	0.55012	0.89108	0.41576	0.60214	0.26707	0.71371	0.96744	0.97801	0.71881	0.65076	0.73251	0.93075	0.50195	0.71371	0.37824	0.71766	0.8186	0.58224	-5.18681	9.04949	1	91	7	11.7446	5.89303	-7.90255	10.5542
5:65910316:67096208	719	5	65910316	67096208	1.18589	4.589e-05	-0.30814	0.37666	0.61374	0.60848	-0.030846	0.91099	-1.0733	-0.127	0.013186	0.17152	0.97399	0.19877	-0.030846	0.63173	1.6012	-0.13842	0.20514	0.75797	0.70643	0.53938	0.54287	0.97539	0.3623	0.28316	0.89894	0.98948	0.86381	0.33006	0.84245	0.97539	0.52757	0.10933	0.88991	0.83746	-17.9853	-5.73461	2	99	8	14.2228	-16.2711	-23.1777	5.48093
5:67096780:70682458	720	5	67096780	70682458	3.58568	0.00013581	-0.30261	-0.14455	-0.20386	0.34529	-0.25673	-0.86692	-0.19227	-0.088437	0.27222	0.29027	-0.58482	-0.54121	-0.25673	0.53663	1.4655	-0.024713	-0.0064986	0.76218	0.88506	0.83846	0.72988	0.79739	0.38598	0.84753	0.92953	0.78545	0.77161	0.55867	0.58836	0.79739	0.59152	0.14278	0.98028	0.99481	-7.05635	15.2409	1	0	0	-1.16579	-10.1742	-5.98516	-7.77697
5:70683839:72420748	721	5	70683839	72420748	1.73691	9.3507e-05	0.48125	0.59133	0.37632	0.043436	0.90155	0.31132	1.2442	1.0249	0.9372	0.50648	0.12756	0.020233	0.90155	1.011	1.6011	0.018891	0.14876	0.63034	0.5543	0.70668	0.96535	0.3673	0.75556	0.21342	0.30539	0.34866	0.61252	0.89849	0.98386	0.3673	0.31202	0.10936	0.98493	0.88174	-23.2853	-2.40683	2	112	10	20.3455	-12.3081	-17.7108	-5.66907
5:72420784:73507955	722	5	72420784	73507955	1.08717	7.1525e-05	0.3244	0.82089	1.0494	0.21292	0.31527	0.81893	0.30605	0.3785	0.50506	0.3532	1.2661	0.096242	0.31527	0.34204	0.37806	-0.49139	0.67682	0.74563	0.41171	0.29398	0.83139	0.75255	0.41283	0.75956	0.70506	0.61352	0.72394	0.20547	0.92333	0.75255	0.73232	0.70539	0.62315	0.49852	-18.1697	0.0910874	1	104	9	19.5318	12.4452	-15.091	16.8649
5:73508509:75240469	723	5	73508509	75240469	1.73196	4.8588e-05	-0.1987	0.097901	-0.020432	0.56038	0.57399	-0.28789	0.19724	0.37563	1.3226	1.9159	-0.35753	-0.35952	0.57399	0.50052	1.7586	0.30729	0.28211	0.8425	0.92201	0.9837	0.57522	0.56597	0.77343	0.84364	0.70719	0.18596	0.055377	0.72069	0.71921	0.56597	0.61671	0.078643	0.75862	0.77786	-23.2642	-2.30252	2	0	0	21.32	8.5969	-17.623	14.3024
5:75242395:75740199	724	5	75242395	75740199	0.497804	3.9636e-05	0.26419	-0.27473	0.42041	0.20807	-1.408	0.042809	-0.13355	0.57724	-0.47478	-0.01401	-0.14257	-0.58338	-1.408	0.94879	-0.024141	-0.16667	0.090278	0.79163	0.78353	0.67418	0.83517	0.15912	0.96585	0.89376	0.56378	0.63494	0.98882	0.88663	0.55964	0.15912	0.34273	0.98074	0.86763	0.92807	4.51593	14.6364	1	0	0	5.35498	7.08734	-3.85403	6.71131
5:75743532:77203135	725	5	75743532	77203135	1.4596	0.00014523	-0.27738	-0.45137	-0.38579	-0.63566	0.091395	0.28043	-0.017528	0.72599	1.6971	1.225	0.090959	-0.33429	0.091395	-0.9046	0.53214	-0.079752	0.71482	0.78148	0.65172	0.69965	0.525	0.92718	0.77915	0.98602	0.46784	0.089685	0.22057	0.92752	0.73816	0.92718	0.36568	0.59463	0.93643	0.47472	-10.3751	18.7802	1	115	9	22.0413	6.26303	-14.9387	13.4631
5:77203718:79068089	726	5	77203718	79068089	1.86437	9.1476e-05	-0.95279	0.44915	-0.037988	0.83073	-0.69335	0.50994	-0.5007	-0.22538	0.026362	0.41761	0.84348	-0.77483	-0.69335	1.3228	1.606	0.21938	0.70471	0.3407	0.65332	0.9697	0.40613	0.48809	0.61009	0.61658	0.82168	0.97897	0.67623	0.39896	0.43844	0.48809	0.18589	0.10827	0.82636	0.48099	-13.4682	-12.5664	1	90	8	11.6891	-13.4485	-8.82254	-15.4054
5:79068300:80480761	727	5	79068300	80480761	1.41246	0.00020495	-0.81363	0.16358	-0.5448	0.73553	0.38254	0.25307	0.042913	-0.043741	-0.37102	0.31643	-0.27198	1.7205	0.38254	2.3755	1.7834	0.8421	-0.20057	0.41586	0.87006	0.58589	0.46202	0.70206	0.80021	0.96577	0.96511	0.71063	0.75167	0.78564	0.085335	0.70206	0.017524	0.07452	0.39973	0.84103	-6.6761	-14.0024	1	70	6	5.17539	-15.3674	-5.43874	-11.1566
5:80481996:81712715	728	5	80481996	81712715	1.23072	0.00015043	-0.16671	-0.11503	-1.0889	-0.68459	-0.14711	-0.05568	1.5776	-0.61769	-0.035671	0.087981	0.34662	-0.79452	-0.14711	-0.29483	-0.34931	-0.73019	-0.03956	0.8676	0.90842	0.2762	0.4936	0.88304	0.9556	0.11465	0.53678	0.97154	0.92989	0.72888	0.42689	0.88304	0.76813	0.72685	0.46528	0.96844	-2.66149	20.5545	1	75	7	6.70539	17.2179	-0.554092	19.6586
5:81714078:82658571	729	5	81714078	82658571	0.944493	0.0001632	0.62639	0.16047	-0.28924	-0.35247	0.11779	-0.80265	0.43834	-0.81033	-0.19947	-0.00031805	-0.22325	0.80074	0.11779	0.70444	0.95686	0.7868	-0.090325	0.53106	0.87251	0.7724	0.72449	0.90623	0.42218	0.66114	0.41775	0.84189	0.99975	0.82334	0.42328	0.90623	0.48116	0.33864	0.4314	0.92803	-4.49576	-8.55734	1	0	0	4.61301	-12.4255	-2.05412	-2.44647
5:82660901:84397685	730	5	82660901	84397685	1.73678	0.00014867	0.15315	-0.2956	-0.48762	0.20943	-0.65905	0.14926	0.022638	1.4278	1.7013	1.5945	0.64333	0.091869	-0.65905	0.34009	2.7679	-0.32495	0.24796	0.87828	0.76754	0.62582	0.83411	0.50986	0.88135	0.98194	0.15336	0.088895	0.11083	0.52001	0.9268	0.50986	0.73379	0.0056422	0.74522	0.80417	-19.6384	-13.6706	2	108	10	18.7055	-14.2577	-19.2761	-8.03915
5:84399219:85315500	731	5	84399219	85315500	0.916281	5.4618e-05	-0.26885	0.49835	0.33908	-0.12292	-0.54355	0.82565	-0.41012	0.98986	1.4518	1.252	0.15937	-0.073487	-0.54355	0.18061	1.2356	0.6636	0.61082	0.78804	0.61823	0.73455	0.90217	0.58675	0.409	0.68172	0.32224	0.14656	0.21057	0.87338	0.94142	0.58675	0.85667	0.21661	0.50695	0.54132	-19.2207	7.66119	1	115	9	21.8501	6.01476	-14.9802	13.4429
5:85316429:86490293	732	5	85316429	86490293	1.17386	6.0938e-05	0.079377	0.092418	-0.10266	-0.12757	-0.15079	0.86352	-0.28671	0.10704	0.02055	0.26857	0.83058	0.071211	-0.15079	-0.56312	0.19859	1.0166	-0.29468	0.93673	0.92637	0.91824	0.89849	0.88014	0.38785	0.77433	0.91476	0.9836	0.78826	0.40621	0.94323	0.88014	0.57335	0.84258	0.30933	0.76824	-6.27121	-2.13275	1	0	0	19.5084	12.4997	-10.4695	12.9713
5:86492986:88065637	733	5	86492986	88065637	1.57265	0.00027636	0.045876	-0.20152	-0.55438	-0.068463	-3.1222	1.3636	1.0753	1.5033	2.1533	1.9052	2.1869	-1.2567	-3.1222	0.43858	0.92812	-0.47408	-0.96925	0.96341	0.84029	0.57932	0.94542	0.001795	0.1727	0.28225	0.13277	0.031296	0.056752	0.028747	0.20885	0.001795	0.66097	0.35335	0.63544	0.33242	-17.9343	9.02877	1	0	0	21.2716	2.51572	-15.4951	10.0989
5:88069593:90500398	734	5	88069593	90500398	2.4308	0.00035625	-0.20511	-0.65529	-0.41691	-1.0874	-1.0518	1.0799	-2.7661	-1.328	0.097576	0.46373	1.9406	0.74556	-1.0518	1.5479	4.0715	0.32669	1.2301	0.83749	0.51228	0.67675	0.27688	0.29289	0.28017	0.0056735	0.18418	0.92227	0.64284	0.052304	0.45593	0.29289	0.12164	4.6708e-05	0.7439	0.21864	2.69134	-19.1797	1	43	5	-4.48319	-18.2593	-0.918427	-20.0347
5:90504842:93602613	735	5	90504842	93602613	3.09777	0.00030718	-0.29359	-1.9151	-2.0214	-1.9243	-2.054	-2.9042	-2.4727	-2.8282	-3.5214	-2.8928	-2.955	-0.71025	-2.054	1.641	-0.73172	-0.26309	-0.5917	0.76907	0.055485	0.043241	0.054317	0.039971	0.0036819	0.013409	0.0046818	0.00042922	0.0038181	0.0031271	0.47755	0.039971	0.1008	0.46434	0.79248	0.55405	24.3678	-4.72264	5	1	1	-24.7927	1.28592	25.9797	-8.29407
5:93607443:95822590	736	5	93607443	95822590	2.21515	7.2839e-05	0.5516	0.35948	0.3716	0.21715	-0.7073	0.21595	-0.48456	0.16248	-0.42331	-1.1937	0.67703	1.2208	-0.7073	1.487	-0.054675	-0.086002	-0.4291	0.58122	0.71924	0.71019	0.82809	0.47938	0.82903	0.62799	0.87093	0.67207	0.23261	0.49839	0.22218	0.47938	0.13701	0.9564	0.93146	0.66785	-2.19494	8.41628	1	71	7	4.55328	6.20168	-2.19759	4.3097
5:95822732:96867936	737	5	95822732	96867936	1.0452	0.00012419	0.048707	-1.0768	-0.92028	-0.26188	0.28695	-0.12013	-0.92989	0.27261	1.0089	0.88882	0.69491	-0.46855	0.28695	-0.48543	-0.5546	-0.18232	1.2196	0.96115	0.28159	0.35743	0.79341	0.77415	0.90438	0.35243	0.78516	0.31302	0.3741	0.48711	0.63939	0.77415	0.62737	0.57917	0.85533	0.22263	-10.4312	18.7319	1	104	9	17.7729	13.6701	-13.3434	17.4905
5:96870861:97435808	738	5	96870861	97435808	0.564947	8.086e-05	-0.13685	-0.81619	-0.29235	-0.67083	-0.34047	-0.010666	-0.85786	-0.85662	-1.5361	-1.1213	0.62138	0.17352	-0.34047	0.87002	0.53827	-0.038726	0.15503	0.89115	0.41439	0.77002	0.50233	0.7335	0.99149	0.39097	0.39165	0.12451	0.26216	0.53435	0.86224	0.7335	0.38429	0.59039	0.96911	0.8768	14.5105	-8.8911	1	15	2	-15.777	-5.66464	12.9196	-10.9994
5:97436504:99258325	739	5	97436504	99258325	1.82182	0.00014432	-0.021564	0.14695	0.72911	0.10153	0.42193	-0.45646	0.027646	-0.33797	0.028012	0.35679	-0.23712	-0.58038	0.42193	-0.168	0.9395	0.25573	0.624	0.9828	0.88317	0.46594	0.91913	0.67307	0.64806	0.97794	0.73539	0.97765	0.72125	0.81257	0.56166	0.67307	0.86659	0.34748	0.79816	0.53263	-4.97828	-3.70183	1	0	0	1.51363	-3.55084	-1.444	-1.84564
5:99259751:101101103	740	5	99259751	101101103	1.84135	0.00012074	0.48342	-0.45016	-1.25	-0.36504	-0.36409	0.69027	0.10327	-0.51007	0.017943	0.51093	1.0445	0.32816	-0.36409	0.50083	2.3439	-0.060187	0.22631	0.6288	0.6526	0.21132	0.71508	0.71579	0.49003	0.91775	0.61	0.98568	0.6094	0.29624	0.74279	0.71579	0.61649	0.019084	0.95201	0.82096	-15.1106	-0.573385	1	0	0	9.10383	-2.50862	-8.50397	0.115618
5:101101325:102681586	741	5	101101325	102681586	1.58026	9.1529e-05	-0.26697	-0.15731	-0.82752	-0.39897	-0.57842	-0.41276	-0.51892	-0.35242	-0.83926	-0.8889	-0.19534	0.016278	-0.57842	-0.71869	0.79774	-0.093054	-0.55293	0.78949	0.875	0.40794	0.68992	0.56298	0.67978	0.60381	0.72452	0.40132	0.37406	0.84512	0.98701	0.56298	0.47233	0.42502	0.92586	0.58031	10.7424	12.0366	1	34	4	-8.60686	6.93651	6.31225	11.4582
5:102686157:104542488	742	5	102686157	104542488	1.85633	0.00022859	-0.14916	-0.73058	-1.2649	-0.199	-2.1175	-1.7372	-2.1541	-1.9147	-1.8328	-1.0637	-2.4132	-0.84188	-2.1175	-1.6264	-1.9095	0.058485	-1.163	0.88142	0.46504	0.20592	0.84227	0.034216	0.082355	0.031235	0.05553	0.06683	0.28744	0.015814	0.39986	0.034216	0.10387	0.056198	0.95336	0.24481	23.5587	-3.19423	5	1	1	-25.2417	1.69174	24.867	-6.91232
5:104543131:105885913	743	5	104543131	105885913	1.34278	0.00023401	0.18875	-0.70882	-0.34863	0.061767	-1.2085	-0.10861	-0.52763	-0.73525	-0.84709	-0.55112	-0.2296	-0.41679	-1.2085	1.1794	1.372	-0.081437	-0.75569	0.85029	0.47844	0.72736	0.95075	0.22686	0.91351	0.59775	0.46218	0.39695	0.58155	0.81841	0.67683	0.22686	0.23825	0.17007	0.93509	0.44984	11.693	-15.4106	1	0	0	-16.4341	-7.70387	11.4905	-13.1662
5:105887333:106800282	744	5	105887333	106800282	0.912949	0.000215	0.1961	0.6017	0.70834	-0.4704	-0.31511	-0.23727	-0.71944	-0.87355	-0.67955	-0.413	-0.22858	1.2324	-0.31511	-0.48735	1.7925	0.37598	0.46535	0.84453	0.54737	0.47874	0.63807	0.75268	0.81244	0.47187	0.38236	0.49679	0.67961	0.8192	0.21781	0.75268	0.62601	0.073048	0.70693	0.64168	14.2264	-4.97913	1	0	0	-1.29535	-4.48516	12.6606	-6.51416
5:106800765:108633176	745	5	106800765	108633176	1.83241	2.7665e-05	0.31876	-1.4596	-1.2368	-1.0279	-1.4906	-0.35366	0.99778	0.64561	0.98991	1.126	0.27686	-0.44418	-1.4906	-0.77228	-0.70323	0.072705	0.11482	0.74991	0.14441	0.21618	0.304	0.13608	0.7236	0.31838	0.51853	0.32222	0.26015	0.78189	0.65691	0.13608	0.43995	0.48191	0.94204	0.90859	-7.79477	11.9859	3	76	7	10.4158	9.69824	-5.36945	12.9773
5:108633347:109231597	746	5	108633347	109231597	0.59825	7.1266e-05	0.01695	-1.0951	-0.06243	-0.67558	-0.070557	-0.81958	-0.57121	-0.80079	-0.64464	-0.070501	-0.10731	-0.25319	-0.070557	1.6574	3.2287	-0.11856	-0.039545	0.98648	0.27345	0.95022	0.49931	0.94375	0.41246	0.56786	0.42325	0.51916	0.94379	0.91454	0.80012	0.94375	0.097439	0.0012435	0.90562	0.96846	-2.07198	-17.8403	1	50	5	-1.9087	-18.4205	-1.01041	-20.2732
5:109232816:110819753	747	5	109232816	110819753	1.58694	-1.9936e-05	-0.12867	0.16791	0.53203	0.27462	-0.59441	-0.14168	-0.37215	-0.17215	0.31584	-0.057573	0.015032	0.59302	-0.59441	0.47653	-0.07962	0.28254	0.6571	0.89762	0.86665	0.59471	0.78361	0.55224	0.88733	0.70978	0.86332	0.75212	0.95409	0.98801	0.55317	0.55224	0.6337	0.93654	0.77753	0.51111	1.01932	16.6947	1	0	0	6.59165	15.0221	-1.42308	17.6086
5:110821786:111962676	748	5	110821786	111962676	1.14089	0.00017478	0.27361	-0.69164	-1.0463	-0.73642	-1.3111	-1.145	-0.17285	-0.55725	-0.13881	0.39193	-0.85896	-0.36322	-1.3111	-0.0047433	-0.20379	0.082817	-0.7314	0.78439	0.48916	0.29541	0.46148	0.18984	0.2522	0.86277	0.57736	0.8896	0.69511	0.39036	0.71644	0.18984	0.99622	0.83852	0.934	0.46453	6.7302	11.156	1	0	0	-6.94885	13.1713	19.8654	5.37782
5:111963025:112396750	749	5	111963025	112396750	0.433725	8.112e-05	-0.11098	-0.98698	-1.2616	-0.91492	-0.69337	-1.3963	-0.44304	-1.8984	-0.82019	-0.36698	-0.77456	-0.32365	-0.69337	0.37835	1.0695	-0.26088	-0.48495	0.91163	0.32365	0.20708	0.36023	0.48808	0.16262	0.65774	0.057648	0.41211	0.71364	0.4386	0.7462	0.48808	0.70517	0.28482	0.79419	0.62771	22.1951	-8.59832	5	1	1	-24.8005	-1.21303	22.0522	-10.6415
5:112397011:113603768	750	5	112397011	113603768	1.20676	0.00018046	0.13494	0.25062	-0.17397	-1.82	-0.038897	-0.45624	0.16795	-1.1719	-0.16778	0.69928	-1.5888	-0.26564	-0.038897	0.26042	0.97878	0.38468	0.43898	0.89266	0.80211	0.86189	0.068762	0.96897	0.64822	0.86662	0.24124	0.86676	0.48438	0.1121	0.79052	0.96897	0.79454	0.32769	0.70047	0.66068	5.59683	6.76003	1	46	4	-3.73422	8.87547	4.69972	5.90706
5:113604579:114448326	751	5	113604579	114448326	0.843747	0.0001633	0.55337	0.64198	-0.03527	-0.87407	-1.1386	0.79106	0.13103	-0.55159	0.36913	0.76947	0.22391	0.24833	-1.1386	0.61547	-0.10555	-0.42464	0.72722	0.58001	0.52089	0.97186	0.38208	0.25488	0.42891	0.89575	0.58123	0.71203	0.44161	0.82283	0.80388	0.25488	0.53825	0.91594	0.6711	0.46709	-2.44468	3.2396	1	0	0	5.94677	2.09819	-4.22451	3.21381
5:114448597:115828291	752	5	114448597	115828291	1.37969	6.2661e-05	-0.3953	0.40929	0.13862	-0.64205	-0.30382	0.090498	-0.43817	-0.72973	-0.70847	0.20386	-0.22412	-0.18055	-0.30382	0.75418	0.67982	-0.30927	0.3559	0.69262	0.68233	0.88975	0.52084	0.76127	0.92789	0.66126	0.46556	0.47866	0.83846	0.82266	0.85672	0.76127	0.45074	0.49662	0.75712	0.72191	1.09899	-4.45998	1	0	0	1.28259	1.46564	-2.89994	0.219059
5:115829425:117003674	753	5	115829425	117003674	1.17425	8.6318e-05	-0.058181	-0.43068	-0.34921	0.12252	-0.52684	-0.012521	-0.40238	0.0098005	0.24256	0.023808	0.06401	-0.48744	-0.52684	-0.41513	0.1564	0.20362	0.30342	0.9536	0.6667	0.72693	0.90249	0.59831	0.99001	0.68741	0.99218	0.80835	0.98101	0.94896	0.62595	0.59831	0.67805	0.87571	0.83865	0.76157	-6.61461	3.94249	1	91	7	11.8263	5.82798	-7.9212	10.632
5:117004531:117712427	754	5	117004531	117712427	0.707896	5.2029e-05	-0.17727	0.39487	0.2031	-0.024833	-0.59424	-1.0214	0.015106	-1.0535	-1.0791	-0.51009	-0.40348	0.16578	-0.59424	0.30246	0.50034	0.71959	0.82887	0.8593	0.69294	0.83906	0.98019	0.55235	0.30705	0.98795	0.29209	0.28055	0.60999	0.68659	0.86833	0.55235	0.76231	0.61684	0.47178	0.40718	14.7396	9.39572	1	0	0	-12.9421	4.74353	13.9889	0.796042
5:117714517:119668423	755	5	117714517	119668423	1.95391	8.9368e-05	-0.31964	-0.46293	-0.88574	-0.36597	-1.2379	0.0084933	-0.36753	-1.9963	-0.92864	1.3167	0.40285	0.97155	-1.2379	0.55643	1.6434	-0.32498	0.56014	0.74924	0.64342	0.37576	0.71439	0.21574	0.99322	0.71323	0.045899	0.35308	0.18795	0.68706	0.33127	0.21574	0.57791	0.1003	0.7452	0.57539	17.8294	-9.01174	8	7	1	-19.496	-9.99437	14.6967	-16.5312
5:119669457:120962383	756	5	119669457	120962383	1.29293	0.00018734	-0.45648	0.00058615	-0.058069	-0.39741	0.39135	-1.0512	-0.75883	-1.5093	-1.3593	-1.0188	-0.80325	0.30059	0.39135	-0.043918	-0.79609	0.41628	-0.71518	0.64805	0.99953	0.95369	0.69107	0.69554	0.29317	0.44795	0.13123	0.17404	0.30828	0.42183	0.76372	0.69554	0.96497	0.42598	0.67721	0.4745	19.282	3.55016	1	10	2	-18.3925	7.78934	20.138	2.10636
5:120963248:121481183	757	5	120963248	121481183	0.517935	0.00010681	-0.137	-0.80833	-0.31152	0.34762	0.50243	0.037029	0.11899	-0.79894	-0.46625	0.26462	-0.0061868	-0.61957	0.50243	0.56335	1.0898	-0.34147	-0.57604	0.89103	0.4189	0.7554	0.72813	0.61536	0.97046	0.90528	0.42433	0.64104	0.7913	0.99506	0.53554	0.61536	0.5732	0.27581	0.73275	0.56459	0.5914	-2.16938	1	45	5	-3.70432	-2.77871	-0.124543	-5.51973
5:121485609:122603725	758	5	121485609	122603725	1.11812	6.0259e-05	-0.2365	-0.019935	-0.23341	0.21383	0.78306	0.24063	0.65601	-0.21636	0.081876	0.68212	0.11289	-0.62258	0.78306	0.053638	-0.0038047	-0.095596	-0.75026	0.81304	0.9841	0.81544	0.83068	0.43359	0.80984	0.51182	0.8287	0.93475	0.49516	0.91012	0.53356	0.43359	0.95722	0.99696	0.92384	0.4531	-7.33286	15.7391	1	89	7	12.714	12.8823	-8.60733	14.7634
5:122604501:123236124	759	5	122604501	123236124	0.631623	0.000197	-0.47823	-0.0060889	0.89415	0.90142	-1.1881	-1.9461	-0.62019	-1.1743	-1.1564	-1.7033	-1.3856	-0.20338	-1.1881	1.9521	2.187	-0.12433	0.050836	0.63248	0.99514	0.37124	0.36737	0.23481	0.051644	0.53513	0.24028	0.24753	0.088511	0.16586	0.83884	0.23481	0.050929	0.028743	0.90105	0.95946	17.253	-14.1008	1	20	2	-14.3606	-10.1902	16.4963	-10.0775
5:123238611:123797013	760	5	123238611	123797013	0.558402	1.3694e-05	-0.35781	0.43775	0.72207	0.56357	0.52619	0.079722	-0.40551	-0.58647	-0.32305	-0.024882	-0.11858	-0.34911	0.52619	0.48638	0.48218	-0.066177	0.65279	0.72048	0.66156	0.47025	0.57305	0.59875	0.93646	0.6851	0.55756	0.74665	0.98015	0.90561	0.72701	0.59875	0.6267	0.62968	0.94724	0.51389	-3.5537	-4.80319	1	54	5	-0.844986	-4.04466	0.729049	-3.30011
5:123798436:124746813	761	5	123798436	124746813	0.948377	0.00022813	-0.25819	0.3177	0.48049	0.7012	-0.79427	1.2437	-0.49263	0.34224	-0.12804	-0.31698	0.67018	-0.11593	-0.79427	0.73497	2.0844	0.91718	-0.24874	0.79626	0.75072	0.63088	0.48318	0.42704	0.21361	0.62227	0.73217	0.89812	0.75126	0.50275	0.90771	0.42704	0.46236	0.037126	0.35905	0.80356	-10.1164	-13.1219	1	0	0	5.98775	-0.839814	-5.53489	1.43487
5:124748624:126938920	762	5	124748624	126938920	2.1903	0.00014768	-0.081741	-0.18522	-1.2306	-0.26751	-0.15131	0.39934	0.49801	0.082282	0.66129	0.69083	-0.087748	-0.097027	-0.15131	0.20807	0.24266	0.3887	-0.51784	0.93485	0.85306	0.21847	0.78908	0.87973	0.68964	0.61847	0.93442	0.50843	0.48967	0.93008	0.9227	0.87973	0.83518	0.80827	0.6975	0.60457	-3.24097	13.1197	1	0	0	14.8979	10.6406	-12.1218	16.0169
5:126940058:128727903	763	5	126940058	128727903	1.78785	8.2646e-05	0.020647	-0.59772	-0.33019	-0.47424	-0.15972	-0.56487	-0.38209	-0.86134	-0.75696	-0.20383	0.73066	0.13463	-0.15972	1.6941	2.1578	0.027353	-0.58308	0.98353	0.55003	0.74126	0.63533	0.8731	0.57217	0.7024	0.38905	0.44907	0.83849	0.46499	0.8929	0.8731	0.090237	0.03094	0.97818	0.55984	3.96739	-18.3249	1	50	5	-2.05217	-18.5162	-1.19398	-19.9855
5:128730275:130376511	764	5	128730275	130376511	1.64624	5.5729e-05	-0.49946	-0.20504	-0.30678	-0.3184	-0.36921	-0.61284	-0.94071	-1.051	-1.0619	-0.54017	-1.0989	-0.30457	-0.36921	-0.93203	1.2254	-1.2312	0.10729	0.61746	0.83754	0.75901	0.75018	0.71197	0.53998	0.34685	0.29327	0.28826	0.58908	0.2718	0.76069	0.71197	0.35132	0.22044	0.21825	0.91456	17.8589	-0.5782	1	17	2	-15.563	3.15054	16.7131	-4.51226
5:130376936:131873073	765	5	130376936	131873073	1.49614	6.0103e-05	0.13869	0.10262	-0.51683	-0.3153	0.7302	-0.70749	-1.0185	-1.6225	-1.3696	-0.96459	-0.72521	-0.019899	0.7302	-0.54137	0.62432	-0.51096	-0.13478	0.8897	0.91827	0.60527	0.75253	0.46527	0.47926	0.30843	0.10469	0.17081	0.33475	0.46832	0.98412	0.46527	0.58825	0.53242	0.60938	0.89278	15.4923	1.49432	1	11	2	-17.8141	0.382371	18.5089	-1.2405
5:131874022:132603137	766	5	131874022	132603137	0.729115	9.0509e-05	0.057801	0.096418	-0.5109	0.15011	-0.07701	0.56419	-0.11448	0.42331	-0.20079	-0.80242	0.82529	0.023361	-0.07701	1.4231	0.58293	-0.10693	0.7592	0.95391	0.92319	0.60942	0.88068	0.93862	0.57263	0.90885	0.67207	0.84086	0.42231	0.40921	0.98136	0.93862	0.15472	0.55994	0.91485	0.44773	-2.81409	17.0524	1	0	0	0.849025	1.20864	-1.36564	1.80502
5:132609517:134321546	767	5	132609517	134321546	1.71203	0.00025145	0.029769	-0.045534	-0.65445	-0.19728	-1.3285	-0.52189	-0.078321	-1.1997	-0.2533	-0.59893	-1.1241	0.77803	-1.3285	0.051306	-0.92074	0.017156	-0.6443	0.97625	0.96368	0.51282	0.84361	0.18402	0.60175	0.93757	0.23025	0.80003	0.54922	0.26095	0.43655	0.18402	0.95908	0.35719	0.98631	0.51938	11.2376	12.5169	1	0	0	-11.0495	16.5236	7.19601	11.1189
5:134329463:135339464	768	5	134329463	135339464	1.01	0.00010677	-0.032564	-0.54539	-0.46911	-0.48986	1.3941	-0.11018	-0.44489	-0.49265	0.14213	1.2326	-0.18862	0.075712	1.3941	0.11514	2.0723	0.15879	1.2003	0.97402	0.58548	0.63899	0.62423	0.16329	0.91227	0.6564	0.62226	0.88698	0.21771	0.85039	0.93965	0.16329	0.90833	0.03824	0.87383	0.23002	-12.2818	-7.73762	1	0	0	3.55754	-7.24966	-12.0253	-8.52139
5:135340951:137948424	769	5	135340951	137948424	2.60747	0.00041004	-0.32978	-0.42495	0.064173	-0.89755	0.039648	-0.86338	-0.96924	-1.5108	-1.1302	-0.44984	-0.24784	-0.68277	0.039648	2.1259	3.1595	-0.14661	0.79868	0.74157	0.67088	0.94883	0.36943	0.96837	0.38793	0.33243	0.13085	0.2584	0.65283	0.80425	0.49475	0.96837	0.033511	0.0015804	0.88344	0.42447	3.86944	-21.6695	1	5	1	-21.3105	-12.8874	4.59783	-22.275
5:137950183:140644484	770	5	137950183	140644484	2.6943	0.00019502	-0.34604	-0.00045693	-0.15859	0.19345	-1.3683	-1.1136	-0.86696	-1.0123	-1.3138	-0.68031	-1.8804	-0.37318	-1.3683	0.81799	1.9839	-0.166	-0.36938	0.72931	0.99964	0.87399	0.84661	0.17122	0.26545	0.38596	0.31138	0.18892	0.49631	0.060057	0.70901	0.17122	0.41336	0.047264	0.86816	0.71184	17.2617	-14.0809	1	20	2	-14.4038	-10.1892	16.553	-10.1032
5:140644957:141640050	771	5	140644957	141640050	0.995093	0.00030334	-0.19896	1.4325	0.6996	0.59688	-1.9903	1.2846	0.26392	-1.0579	0.73431	1.5875	0.66828	-1.4634	-1.9903	1.1737	2.7812	1.0962	-0.18488	0.84229	0.152	0.48418	0.55059	0.046556	0.19892	0.79184	0.29012	0.46276	0.11239	0.50396	0.14336	0.046556	0.2405	0.0054151	0.27298	0.85332	-8.93435	-1.01453	1	0	0	19.3073	-2.32754	-13.6564	5.15439
5:141640419:142230251	772	5	141640419	142230251	0.589832	6.6669e-05	-0.010711	0.18072	-0.11687	0.53173	-0.7412	0.17369	-0.38395	-0.55574	0.2561	-0.61161	0.27735	0.10132	-0.7412	0.61652	1.3142	0.61173	-0.41462	0.99145	0.85659	0.90696	0.59491	0.45857	0.86211	0.70102	0.57839	0.79787	0.5408	0.78151	0.91929	0.45857	0.53755	0.18879	0.54072	0.67842	-3.77042	1.19872	1	0	0	5.93466	-0.870131	-5.2424	1.50978
5:142230949:144583138	773	5	142230949	144583138	2.35219	0.00011786	-0.7029	0.72796	0.38502	-0.074859	-0.67457	-0.036701	0.56413	-0.45285	-0.055495	0.72193	0.31096	-0.84256	-0.67457	-0.31283	-0.66448	-0.014312	-0.24326	0.48212	0.46664	0.70022	0.94033	0.49995	0.97072	0.57267	0.65066	0.95574	0.47034	0.75583	0.39947	0.49995	0.75441	0.50638	0.98858	0.80781	-12.6521	12.2905	1	81	7	8.39491	12.8826	-1.8107	15.8247
5:144584265:145803004	774	5	144584265	145803004	1.21874	8.4117e-05	0.25206	-0.40749	-0.50346	0.26082	-0.77189	0.10593	-0.22854	-0.94797	-0.33913	0.93105	0.43347	0.28151	-0.77189	1.2452	0.63975	-1.1867	-0.6816	0.801	0.68365	0.61464	0.79423	0.44018	0.91564	0.81923	0.34315	0.73451	0.35183	0.66467	0.77832	0.44018	0.21305	0.52233	0.23535	0.49549	-3.74323	1.17719	1	0	0	17.4588	4.05314	1.88946	4.64399
5:145803849:147651230	775	5	145803849	147651230	1.84738	0.0001688	-0.39374	-1.645	-1.1704	-1.1116	-1.9784	-1.6201	-0.94392	-1.2076	-1.5597	-1.0473	-1.7634	-0.87326	-1.9784	0.71902	0.2793	0.087032	0.015868	0.69377	0.099977	0.24184	0.2663	0.04788	0.1052	0.34521	0.22719	0.11884	0.29498	0.077839	0.38252	0.04788	0.47213	0.78001	0.93065	0.98734	24.1049	-4.87638	5	1	1	-24.8438	-1.0742	23.7455	-8.72704
5:147665223:150393107	776	5	147665223	150393107	2.72788	0.00013578	-0.065853	0.20728	-0.29372	-0.17249	-2.0544	0.15377	-0.69793	0.061496	0.13635	0.78516	-0.087291	0.40498	-2.0544	-0.35139	-0.064807	0.1912	0.45	0.9475	0.83579	0.76897	0.86305	0.03994	0.87779	0.48522	0.95096	0.89155	0.43236	0.93044	0.68549	0.03994	0.72529	0.94833	0.84837	0.65271	9.00661	16.1341	1	0	0	-4.21911	15.9253	5.35109	12.2055
5:150395351:150917796	777	5	150395351	150917796	0.522445	1.4702e-05	0.43868	-0.38896	-1.3451	-0.1369	-0.34497	-0.42138	-0.31703	-0.95801	-0.68384	-1.2195	-0.65903	0.27411	-0.34497	1.0076	0.79909	0.94234	1.1307	0.6609	0.6973	0.17858	0.89111	0.73012	0.67347	0.75122	0.33806	0.49407	0.22264	0.50988	0.784	0.73012	0.31365	0.42424	0.34602	0.25819	11.3989	-3.48842	1	0	0	-15.6743	-0.0690167	11.2554	-8.07601
5:150918158:152360494	778	5	150918158	152360494	1.44234	3.491e-05	-0.47432	-0.74672	-0.93952	-1.2319	-0.2975	0.40152	-0.80185	0.43319	0.72348	0.50254	0.90314	-0.025248	-0.2975	1.3417	1.8363	-0.18165	0.18458	0.63527	0.45524	0.34747	0.218	0.76609	0.68803	0.42264	0.66488	0.46939	0.61529	0.36645	0.97986	0.76609	0.17969	0.066312	0.85585	0.85356	-19.8478	4.26351	1	0	0	19.0682	-13.804	-19.0292	-7.9619
5:152361546:152864614	779	5	152361546	152864614	0.503068	0.00024613	-0.09478	-0.98906	-1.2455	-0.51205	-2.1142	-1.9176	-0.17344	-1.0957	-0.28939	0.20038	-0.71578	-0.75807	-2.1142	1.5718	0.63942	-0.5768	-0.37167	0.92449	0.32264	0.21296	0.60862	0.034501	0.055156	0.86231	0.2732	0.77228	0.84118	0.47413	0.44841	0.034501	0.116	0.52255	0.56408	0.71014	21.6337	-9.3454	5	1	1	-23.8084	-2.56262	21.9929	-10.7441
5:152867348:153494463	780	5	152867348	153494463	0.627115	0.00023948	-0.075579	1.3144	0.54316	-0.47355	-0.75829	-1.0228	0.36008	-1.0187	-0.1036	-0.14717	-1.4463	-0.21201	-0.75829	0.89092	2.2719	-0.95333	1.9679	0.93975	0.18873	0.58702	0.63582	0.44828	0.30641	0.71879	0.30837	0.91748	0.883	0.14811	0.8321	0.44828	0.37297	0.023091	0.34042	0.049075	5.63829	5.02129	1	0	0	-3.75822	8.79317	5.4968	4.50872
5:153495193:154448863	781	5	153495193	154448863	0.95367	0.00021807	-0.57521	-0.057688	-0.67197	0.39445	-0.67766	-1.1837	0.0022996	-0.59259	0.15301	0.64947	-0.81709	0.39971	-0.67766	0.89067	0.98192	-0.69567	0.71613	0.56515	0.954	0.5016	0.69325	0.49799	0.23653	0.99817	0.55345	0.87839	0.51604	0.41388	0.68937	0.49799	0.37311	0.32614	0.48663	0.47391	-3.81526	6.62053	1	40	5	-6.75457	-11.7419	-13.2656	-0.428871
5:154449856:155290211	782	5	154449856	155290211	0.840355	4.9188e-05	0.32526	0.16923	-0.42872	-0.44234	0.39007	0.51746	1.3282	0.66218	-0.32017	-0.98559	-0.29955	0.030158	0.39007	0.19445	2.1219	0.36116	-0.12328	0.74499	0.86561	0.66813	0.65825	0.69649	0.60484	0.1841	0.50786	0.74884	0.32433	0.76452	0.97594	0.69649	0.84582	0.033842	0.71798	0.90189	-15.6122	-4.0734	2	0	0	1.34322	-0.943447	-3.41886	-6.94055
5:155290613:156628287	783	5	155290613	156628287	1.33767	5.5367e-05	-0.051557	-0.2844	0.57683	0.64558	-0.35312	0.48944	1.043	0.23281	-0.21399	-0.34352	-0.16188	0.24402	-0.35312	1.4171	1.3011	0.30649	0.77709	0.95888	0.7761	0.56406	0.51855	0.724	0.62453	0.29694	0.81591	0.83056	0.73121	0.8714	0.80722	0.724	0.15646	0.19323	0.75923	0.4371	-9.90859	-13.2221	1	0	0	6.84944	-2.92777	-5.06862	-11.0402
5:156629754:157197141	784	5	156629754	157197141	0.567387	3.6776e-05	0.001765	-0.85941	-0.71031	-0.26005	0.22273	-0.86867	0.27131	-0.31125	0.26685	-0.8464	-0.28753	-0.13705	0.22273	0.84949	-0.17231	-0.20248	-1.2949	0.99859	0.39012	0.47751	0.79483	0.82375	0.38503	0.78615	0.75561	0.78959	0.39733	0.77371	0.89099	0.82375	0.39561	0.86319	0.83954	0.19536	-1.06952	15.442	1	0	0	3.94099	11.2015	-1.15783	11.2663
5:157199547:158491655	785	5	157199547	158491655	1.29211	0.00040479	-0.12967	1.0677	0.041295	-0.5966	-0.76475	-0.12084	-0.6891	-0.51335	0.75842	1.3399	-0.18711	0.21866	-0.76475	0.16456	0.26433	-0.078517	-0.51007	0.89683	0.28566	0.96706	0.55077	0.44442	0.90382	0.49076	0.60771	0.4482	0.18029	0.85158	0.82692	0.44442	0.86929	0.79153	0.93742	0.61	-8.71408	9.8299	3	81	7	8.9952	11.9555	-2.8713	14.4101
5:158492279:159135376	786	5	158492279	159135376	0.643097	0.00015537	-0.38932	-0.1149	-1.0128	-0.41786	0.40456	-0.29089	-0.64674	1.4276	0.98182	1.0197	-0.029494	0.46479	0.40456	1.8356	2.8271	-0.36602	0.42329	0.69704	0.90853	0.31114	0.67605	0.6858	0.77113	0.5178	0.15339	0.32619	0.30789	0.97647	0.64208	0.6858	0.06642	0.0046977	0.71435	0.67208	-19.4994	-13.6626	2	108	10	19.2848	-13.602	-19.0494	-7.87631
5:159136348:160908680	787	5	159136348	160908680	1.77233	0.00031953	-0.10586	-0.5129	-1.2322	-0.37078	-1.5763	-0.97644	-1.3434	0.089391	0.34362	0.53481	-0.016539	-0.25891	-1.5763	0.90827	1.6914	0.25474	0.35827	0.91569	0.60802	0.21789	0.7108	0.11495	0.32885	0.17915	0.92877	0.73113	0.59278	0.9868	0.7957	0.11495	0.36374	0.090756	0.79892	0.72014	-15.3749	-15.8757	1	95	8	12.9113	-11.2796	-13.6761	-14.5456
5:160910101:161688620	788	5	160910101	161688620	0.778519	0.00030438	1.0238	0.17874	-0.77989	-1.1329	-0.78246	-1.3249	-0.82394	-0.55272	-1.2061	-1.3888	-1.363	-0.26417	-0.78246	0.57632	-0.62239	0.43467	-0.13895	0.30592	0.85814	0.43546	0.25725	0.43395	0.1852	0.40998	0.58045	0.22779	0.16491	0.17287	0.79165	0.43395	0.5644	0.53369	0.6638	0.88949	22.2016	1.31747	5	6	2	-20.6492	5.91643	22.5581	0.687899
5:161688913:162741298	789	5	161688913	162741298	1.05238	0.00018382	-0.098034	0.58211	0.56201	0.0065369	0.059482	-0.81134	0.31696	-0.75729	-0.046113	-0.28168	-0.88601	-0.51599	0.059482	0.91596	-0.369	-0.11004	-0.59501	0.92191	0.56049	0.57411	0.99478	0.95257	0.41717	0.75127	0.44888	0.96322	0.77819	0.37561	0.60586	0.95257	0.35969	0.71213	0.91238	0.55184	13.172	5.91517	4	29	3	-10.5419	5.44151	11.6523	1.75882
5:162742614:163769136	790	5	162742614	163769136	1.02652	6.1787e-05	0.0061543	0.18108	-0.36689	-0.12796	-0.84082	-1.0504	-1.059	-0.77339	-1.0697	-0.91005	-1.2086	-0.15284	-0.84082	0.09717	0.63582	0.12247	-0.3544	0.99509	0.85631	0.7137	0.89818	0.40045	0.29351	0.28958	0.43929	0.28477	0.3628	0.2268	0.87853	0.40045	0.92259	0.52489	0.90253	0.72304	17.8614	-0.601153	1	17	2	-15.4867	3.19223	16.7876	-4.56506
5:163769738:164944949	791	5	163769738	164944949	1.17521	0.00010743	-0.42511	-0.60286	-0.53969	0.4301	-1.7176	-0.45344	0.32448	0.19655	0.1339	0.53383	-0.46641	-0.32661	-1.7176	-0.66265	-0.86932	1.4515	-0.025374	0.67076	0.5466	0.58941	0.66712	0.085872	0.65023	0.74557	0.84418	0.89349	0.59346	0.64092	0.74396	0.085872	0.50756	0.38467	0.14664	0.97976	6.70058	14.4611	1	52	4	-2.25012	15.5929	3.94595	15.1759
5:164947504:165638940	792	5	164947504	165638940	0.691436	-5.7808e-06	-0.18792	0.34299	0.26195	-0.54017	-0.089693	-0.043575	0.3099	0.41258	0.50455	1.0979	0.34151	0.14752	-0.089693	1.2709	0.98313	0.33206	-0.11575	0.85094	0.7316	0.79336	0.58908	0.92853	0.96524	0.75664	0.67992	0.61387	0.27225	0.73272	0.88272	0.92853	0.20375	0.32554	0.73984	0.90785	-11.3494	-2.47172	2	0	0	15.0478	-8.24542	-9.88606	1.57086
5:165642395:166432731	793	5	165642395	166432731	0.790336	0.00017859	0.50946	0.64751	0.1171	-0.56385	-0.30369	0.58632	0.79008	-0.29712	1.2122	1.0865	-0.15894	1.6457	-0.30369	1.9825	1.8991	-0.1914	-0.22865	0.61043	0.5173	0.90678	0.57286	0.76136	0.55766	0.42948	0.76638	0.22542	0.27726	0.87372	0.099822	0.76136	0.047422	0.057554	0.84821	0.81914	-16.2829	-12.2898	1	0	0	15.1541	-8.38709	-12.0618	1.37277
5:166433367:167760730	794	5	166433367	167760730	1.32736	0.00042312	-0.30109	-0.5592	-0.3486	0.34572	-0.44834	-0.98634	-0.46542	-0.51748	1.0286	1.0955	-0.61639	1.0693	-0.44834	1.413	-1.9412	0.46405	-0.47206	0.76335	0.57602	0.72739	0.72955	0.65391	0.32397	0.64163	0.60482	0.30366	0.27329	0.53764	0.28493	0.65391	0.15765	0.052238	0.64261	0.63688	3.38417	21.03	1	0	0	-0.232353	19.9309	-4.97406	14.6513
5:167761922:169124478	795	5	167761922	169124478	1.36256	0.00023535	-0.41627	0.50845	-0.3468	-0.060649	-0.865	0.07809	-0.16439	-0.22053	-0.62476	0.013509	-0.75991	-0.52512	-0.865	1.3422	0.45238	0.082551	-0.64464	0.67722	0.61114	0.72874	0.95164	0.38704	0.93776	0.86943	0.82546	0.53213	0.98922	0.44731	0.5995	0.38704	0.17953	0.651	0.93421	0.51916	3.47109	-13.2686	1	0	0	-6.85839	-14.8749	2.09632	-11.3611
5:169125063:170889081	796	5	169125063	170889081	1.76402	0.00015664	0.44955	0.36379	-0.27139	-0.34085	-1.0201	-0.46	-0.20659	-0.85849	-0.47218	0.20222	-0.35776	1.0287	-1.0201	1.895	0.7198	0.29097	-0.4627	0.65303	0.71602	0.78609	0.73321	0.30768	0.64552	0.83633	0.39062	0.6368	0.83974	0.72052	0.30363	0.30768	0.058096	0.47165	0.77108	0.64358	13.9302	-12.5577	1	0	0	-12.0542	-14.6046	9.67684	-13.402
5:170891834:171772889	797	5	170891834	171772889	0.881055	7.3985e-05	0.045456	0.36251	0.39201	-0.36694	0.46691	0.17064	-0.080933	-0.6273	-0.18507	0.17645	-0.47091	0.20574	0.46691	0.31226	-0.11912	0.28336	-0.13816	0.96374	0.71697	0.69505	0.71366	0.64056	0.8645	0.9355	0.53046	0.85317	0.85994	0.63771	0.83699	0.64056	0.75484	0.90518	0.7769	0.89011	-3.47798	19.2196	1	75	7	7.27327	16.5964	-2.43111	19.7628
5:171775715:172376903	798	5	171775715	172376903	0.601188	0.00027573	-0.09341	0.088673	0.23969	-0.24903	-1.8257	-1.1303	-0.14248	-0.90991	-0.89859	-0.13709	-1.1012	0.62901	-1.8257	1.0834	1.2266	-0.2639	0.9055	0.92558	0.92934	0.81057	0.80334	0.067891	0.25837	0.8867	0.36287	0.36887	0.89096	0.27081	0.52934	0.067891	0.27863	0.21999	0.79186	0.3652	12.7729	-13.2014	1	0	0	-19.1853	-7.01971	17.192	-11.082
5:172377031:173611384	799	5	172377031	173611384	1.23435	0.00018918	-0.20622	0.811	-0.40815	1.2791	-0.93415	0.35651	0.0094738	0.49237	0.75862	0.22103	-0.70749	0.021138	-0.93415	2.1391	2.4801	0.35785	0.62976	0.83662	0.41737	0.68316	0.20085	0.35022	0.72146	0.99244	0.62246	0.44808	0.82507	0.47926	0.98314	0.35022	0.032428	0.013136	0.72045	0.52885	-19.1744	-9.04629	2	110	10	19.0161	-6.00015	-21.0066	1.98479
5:173613085:174468408	800	5	173613085	174468408	0.855323	7.0087e-05	0.21361	-0.24368	-0.70252	-0.6135	-0.61266	-0.79247	-0.31582	-0.1381	-0.26112	-0.95512	-0.31165	-0.59763	-0.61266	0.61298	0.88316	-0.29554	-0.49494	0.83085	0.80748	0.48236	0.53954	0.5401	0.42808	0.75214	0.89016	0.794	0.33952	0.75531	0.55009	0.5401	0.53989	0.37715	0.76758	0.62064	6.36409	-7.63589	1	0	0	-4.30308	-2.13506	12.6197	-11.1283
5:174468624:176128648	801	5	174468624	176128648	1.66002	0.00016036	-0.53587	-0.73854	-0.39812	-0.19013	0.47235	-0.27435	-0.73739	-1.3104	-1.0991	-0.45577	0.3503	0.22437	0.47235	1.6853	0.91467	-0.10215	-0.081609	0.59205	0.46018	0.69054	0.8492	0.63668	0.78381	0.46089	0.19007	0.27174	0.64856	0.72612	0.82247	0.63668	0.091929	0.36037	0.91864	0.93496	4.17914	-4.20347	1	48	5	-2.12328	1.31649	4.09347	-4.34234
5:176129392:177991305	802	5	176129392	177991305	1.86191	0.00016443	-0.34245	-0.31888	-0.085935	1.0182	0.38898	0.20218	-0.89054	-0.097308	-0.45822	-0.040219	0.0033912	-0.7446	0.38898	0.53321	0.13345	0.56901	-0.03499	0.73201	0.74982	0.93152	0.30859	0.69729	0.83978	0.37317	0.92248	0.64679	0.96792	0.99729	0.45651	0.69729	0.59389	0.89384	0.56935	0.97209	-5.03301	-3.61971	1	60	6	1.32279	-3.38539	-1.21393	-1.68976
5:177992368:178410668	803	5	177992368	178410668	0.4183	0.00028926	1.3136	-0.93559	-0.83418	-0.39728	-1.2755	0.42018	-0.21808	-0.23453	-1.1895	-1.5241	1.2014	-0.19702	-1.2755	0.12256	1.1079	0.069707	-0.22243	0.18899	0.34949	0.40418	0.69116	0.20213	0.67436	0.82737	0.81457	0.23426	0.12748	0.2296	0.84381	0.20213	0.90246	0.26789	0.94443	0.82398	14.8403	-9.22427	1	0	0	-15.8178	-5.59629	14.1128	-12.3841
5:178410839:179245749	804	5	178410839	179245749	0.83491	0.00016904	-0.88209	-0.27124	0.29859	0.81994	0.38771	-0.20642	0.82059	-0.54939	-1.257	-1.2071	-0.10952	0.22239	0.38771	-1.1763	-0.90151	0.19293	0.335	0.37773	0.78621	0.76526	0.41225	0.69823	0.83647	0.41188	0.58274	0.20874	0.22739	0.91279	0.82401	0.69823	0.23948	0.36732	0.84701	0.73763	16.9752	9.30307	1	0	0	-15.1562	5.74443	15.4118	9.00578
5:179245856:180007693	805	5	179245856	180007693	0.761837	0.00016233	-0.44796	-1.0385	-0.86178	0.086121	0.30234	0.76945	0.48079	0.10235	0.086769	0.029077	0.88551	0.79554	0.30234	0.57577	1.2301	-0.7659	0.62852	0.65419	0.29904	0.38881	0.93137	0.76239	0.44163	0.63066	0.91848	0.93086	0.9768	0.37588	0.4263	0.76239	0.56477	0.21866	0.44374	0.52966	-15.1203	-0.604517	1	0	0	14.4128	0.570348	-9.85386	-10.0971
5:180008456:180790950	806	5	180008456	180790950	0.782494	0.00010347	0.32229	-0.30992	-0.12616	-0.55743	0.92534	-0.4704	-0.18325	0.25248	0.39301	0.43667	-0.17602	-1.46	0.92534	0.068918	0.52481	0.29162	-0.60859	0.74723	0.75662	0.89961	0.57724	0.35479	0.63807	0.8546	0.80067	0.69431	0.66235	0.86028	0.14429	0.35479	0.94505	0.59972	0.77058	0.54279	-7.44724	15.8643	1	0	0	1.06729	-3.0266	-8.56856	14.8441
6:63979:824529	807	6	63979	824529	0.76055	1.7897e-05	0.39114	0.041989	0.3329	-0.33904	-0.0096171	0.016647	-0.91013	-0.42121	-0.36291	0.52059	-0.31924	0.63647	-0.0096171	1.7552	0.3313	-0.12749	-0.083657	0.6957	0.96651	0.73921	0.73458	0.99233	0.98672	0.36275	0.6736	0.71667	0.60265	0.74955	0.52447	0.99233	0.079224	0.74042	0.89855	0.93333	3.47382	-4.13782	1	0	0	-1.65085	1.14015	-14.9887	1.65559
6:826312:1582647	808	6	826312	1582647	0.756335	4.8852e-05	-0.02482	-0.6008	-0.33544	0.49245	0.55481	0.63061	-0.92935	-0.57012	-0.1292	0.17303	0.50796	-0.48294	0.55481	0.5519	0.96796	-0.10117	0.8056	0.9802	0.54797	0.73729	0.6224	0.57903	0.52829	0.35271	0.5686	0.8972	0.86263	0.61148	0.62914	0.57903	0.58102	0.33306	0.91942	0.42047	4.5321	-3.85418	1	51	5	-2.08898	1.43315	4.60966	-2.94166
6:1582926:2890836	809	6	1582926	2890836	1.30791	6.6456e-06	-0.23108	-0.1096	-0.076959	0.073157	-0.68446	0.11796	-0.37937	-0.21181	0.0099491	0.69173	0.46785	-0.22768	-0.68446	0.74531	1.4848	0.046991	-0.43199	0.81725	0.91272	0.93866	0.94168	0.49368	0.9061	0.70442	0.83225	0.99206	0.48911	0.6399	0.8199	0.49368	0.45608	0.13761	0.96252	0.66575	-5.75474	0.114766	1	94	8	12.799	-6.33235	-12.0799	1.2157
6:2891016:4315210	810	6	2891016	4315210	1.42419	0.00021308	-0.87357	0.88455	1.0649	0.9093	0.17405	1.2769	-0.14907	-0.46145	0.0027512	0.30282	-0.087013	-0.30543	0.17405	1.2717	1.2629	-0.22549	0.32002	0.38235	0.3764	0.28692	0.36319	0.86183	0.20163	0.8815	0.64447	0.9978	0.76202	0.93066	0.76004	0.86183	0.20349	0.20664	0.82159	0.74895	-17.7927	-7.531	2	110	10	19.4356	-6.45774	-22.2775	3.61997
6:4317398:5056146	811	6	4317398	5056146	0.738748	1.0604e-05	0.096679	0.098859	-0.050887	0.24346	-0.65149	-0.3121	3.3615e-05	-0.2278	-0.057922	0.16708	-0.027467	-0.31731	-0.65149	0.05011	0.86649	-0.43339	-0.01329	0.92298	0.92125	0.95942	0.80765	0.51473	0.75497	0.99997	0.8198	0.95381	0.86731	0.97809	0.75101	0.51473	0.96003	0.38622	0.66473	0.9894	-8.75272	5.97641	1	92	7	12.052	2.15075	-7.70356	7.62082
6:5057399:6246639	812	6	5057399	6246639	1.18924	0.00015149	0.34044	-0.14497	0.43397	0.68154	0.21823	0.63461	0.40987	0.99382	1.2452	1.69	0.8134	0.54194	0.21823	0.034087	1.5099	0.50672	-0.92739	0.73352	0.88473	0.66431	0.49553	0.82725	0.52568	0.6819	0.32031	0.21304	0.091021	0.41599	0.58786	0.82725	0.97281	0.13107	0.61235	0.35372	-12.0436	17.1131	1	114	9	21.3014	8.62248	-17.5844	14.3024
6:6246984:7328580	813	6	6246984	7328580	1.0816	7.8065e-05	-0.21895	-0.015675	-0.22176	0.58833	-0.044925	0.35848	-0.40736	-0.89228	-0.84382	-0.11091	-0.016945	-0.19951	-0.044925	0.3471	0.42417	-0.20075	0.55979	0.82669	0.98749	0.8245	0.55631	0.96417	0.71999	0.68374	0.37224	0.39877	0.91169	0.98648	0.84186	0.96417	0.72852	0.67144	0.84089	0.57562	5.7428	-2.4211	1	0	0	-4.37575	4.78672	5.54357	-1.2408
6:7329417:8791321	814	6	7329417	8791321	1.4619	0.00014725	-0.017703	0.18112	-0.57082	0.087334	-1.1802	-0.67172	-0.69135	-1.5125	-1.1701	-0.51335	-0.26026	-1.3215	-1.1802	-0.42308	-0.84963	-0.77843	-0.53883	0.98588	0.85627	0.56812	0.93041	0.23792	0.50176	0.48934	0.13041	0.24197	0.60771	0.79467	0.18633	0.23792	0.67224	0.39553	0.43632	0.59	22.5777	-0.887873	5	18	2	-14.1798	12.5846	22.4685	-4.68488
6:8791421:9760323	815	6	8791421	9760323	0.968902	6.2571e-05	0.01086	0.32951	-0.63109	-0.54447	0.021435	-0.2972	0.13825	-0.073614	0.20307	0.31128	-0.6692	-0.11636	0.021435	-0.56479	0.93731	-0.11291	-0.11002	0.99134	0.74177	0.52798	0.58612	0.9829	0.76631	0.89004	0.94132	0.83908	0.75559	0.50337	0.90737	0.9829	0.57222	0.3486	0.9101	0.91239	-7.52008	15.9675	1	89	7	12.5481	13.0136	-6.70919	17.6168
6:9764413:11234164	816	6	9764413	11234164	1.46975	0.00011158	0.44036	0.068586	0.22468	0.45333	-0.558	0.62817	0.31415	0.27433	0.77937	1.0581	0.43672	-0.20142	-0.558	1.7457	1.1434	-0.44104	0.22094	0.65968	0.94532	0.82223	0.65031	0.57685	0.5299	0.75341	0.78383	0.43576	0.29	0.66232	0.84037	0.57685	0.08086	0.25287	0.65919	0.82514	-20.6554	-9.95781	2	106	10	17.4334	-8.13182	-20.8089	-1.6732
6:11235682:12183952	817	6	11235682	12183952	0.94827	0.00021141	-0.033152	-0.38495	1.07	1.7338	-0.1941	0.91548	-0.97256	-0.74136	0.18541	1.2832	0.60463	-0.56373	-0.1941	1.2155	2.7808	0.21057	-0.25357	0.97355	0.70027	0.28464	0.082951	0.8461	0.35994	0.33077	0.45847	0.85291	0.19943	0.54543	0.57294	0.8461	0.22418	0.0054227	0.83322	0.79982	-17.7868	-7.33501	2	0	0	20.6028	-8.14576	-22.5047	3.84357
6:12186102:13388480	818	6	12186102	13388480	1.20238	0.00024939	-0.04348	-0.64926	-0.38205	-0.52611	-0.58458	-0.5891	0.31651	-0.34515	-0.10996	0.18728	0.45256	-0.25299	-0.58458	2.4558	2.4008	0.10644	-0.79216	0.96532	0.51617	0.70242	0.59882	0.55883	0.55579	0.75162	0.72998	0.91244	0.85144	0.65087	0.80028	0.55883	0.014057	0.016361	0.91523	0.42827	4.00417	-18.3531	1	43	5	-3.73173	-18.8952	-1.17971	-19.9084
6:13389521:14618107	819	6	13389521	14618107	1.22859	0.00018706	0.63777	-0.047256	-0.44086	-0.12806	-0.73502	-0.21894	-0.38989	-0.94905	-0.60215	-0.24764	-0.11033	-0.17659	-0.73502	1.0692	2.5895	1.268	-0.25785	0.52362	0.96231	0.65931	0.8981	0.46233	0.82669	0.69662	0.34259	0.54707	0.80441	0.91215	0.85983	0.46233	0.285	0.0096121	0.20481	0.79652	8.46257	-16.6622	1	0	0	-7.50022	-18.4696	10.4451	-17.0335
6:14619148:15998368	820	6	14619148	15998368	1.37922	0.0003449	-0.65734	0.45346	-0.41217	-1.0803	0.0698	-0.90898	-0.053158	-1.7069	-1.3942	-1.0074	-0.18703	-1.6474	0.0698	1.2101	-0.044188	-0.24337	0.63516	0.51096	0.65022	0.68022	0.28	0.94435	0.36336	0.95761	0.087846	0.16326	0.31375	0.85164	0.099466	0.94435	0.22625	0.96475	0.80772	0.52533	12.4341	-1.89087	1	16	2	-14.8666	0.378511	12.2627	-1.23402
6:15998406:17067160	821	6	15998406	17067160	1.06875	0.00038314	0.79979	-0.85097	0.17317	-0.6069	-1.0731	-0.16141	0.13525	0.17612	1.3632	2.4842	0.42653	-0.13335	-1.0731	1.9935	2.5717	-0.44693	1.4245	0.42383	0.39479	0.86251	0.54392	0.28321	0.87177	0.89242	0.8602	0.17283	0.012983	0.66972	0.89391	0.28321	0.046208	0.010121	0.65492	0.15432	-20.5599	-10.0529	2	106	10	17.4155	-8.17699	-20.7332	-1.76093
6:17069966:19203108	822	6	17069966	19203108	2.13314	0.0001924	-0.61904	-1.0667	-0.92098	-0.87282	-0.99195	-1.6881	-1.0957	-0.78994	-0.88912	-1.0122	-0.68568	-0.92737	-0.99195	2.1829	1.3494	-0.066456	0.11578	0.53589	0.28612	0.35706	0.38276	0.32122	0.091386	0.27323	0.42956	0.37394	0.31146	0.49291	0.35373	0.32122	0.029045	0.1772	0.94701	0.90783	21.5528	-9.49253	5	1	1	-23.794	-2.59187	21.9208	-10.8155
6:19203782:20228741	823	6	19203782	20228741	1.02496	0.00024056	-0.42663	-0.60599	0.29313	-0.69888	-1.8963	-0.95428	-0.49429	-2.4516	-1.375	-0.52975	-0.69891	0.017467	-1.8963	0.87406	1.0022	0.46483	-0.34987	0.66965	0.54452	0.76942	0.48463	0.057916	0.33994	0.6211	0.014223	0.16913	0.59628	0.48461	0.98606	0.057916	0.38208	0.31625	0.64205	0.72644	13.9653	-12.6888	1	9	1	-18.2775	-9.13105	17.2137	-11.2493
6:20231516:22049758	824	6	20231516	22049758	1.81824	3.6127e-05	0.087509	-0.369	-0.059482	-0.54266	-0.2459	-0.21043	-0.38559	-0.94638	-1.2021	-1.3064	-0.35707	-0.31389	-0.2459	0.76334	1.428	0.10184	0.010345	0.93027	0.71213	0.95257	0.58736	0.80576	0.83333	0.6998	0.34396	0.22931	0.19143	0.72104	0.7536	0.80576	0.44526	0.15328	0.91889	0.99175	14.1026	-8.47286	1	15	2	-15.6725	-5.62132	12.8875	-10.8435
6:22052425:23495209	825	6	22052425	23495209	1.44278	0.00015515	0.056555	-0.55224	0.045434	0.35835	-0.84848	0.12956	-0.1336	-0.069458	0.0017744	-0.033626	0.28	0.29718	-0.84848	0.37614	1.3195	0.32127	-0.056616	0.9549	0.58078	0.96376	0.72008	0.39617	0.89692	0.89372	0.94463	0.99858	0.97318	0.77947	0.76633	0.39617	0.70681	0.18701	0.74801	0.95485	NA	NA	MHC	MHC	MHC	NA	NA	NA	NA
6:23495260:23935020	826	6	23495260	23935020	0.43976	9.2138e-05	-0.28804	-0.21483	-0.40447	-0.29644	-0.73436	-0.18177	-0.69394	-0.018188	-0.3694	0.08622	0.1926	0.34021	-0.73436	-0.56998	1.2267	0.6328	0.55679	0.77331	0.8299	0.68586	0.76689	0.46273	0.85576	0.48772	0.98549	0.71183	0.93129	0.84727	0.73369	0.46273	0.56869	0.21995	0.52686	0.57767	NA	NA	MHC	MHC	MHC	NA	NA	NA	NA
6:23935352:24799440	827	6	23935352	24799440	0.864088	0.00011317	0.098882	0.43331	0.4678	-0.1028	-0.6913	1.4761	-0.06889	0.56462	1.2372	1.0835	1.3163	0.39521	-0.6913	-0.36364	0.99694	0.38297	-0.37971	0.92123	0.66479	0.63993	0.91812	0.48938	0.13993	0.94508	0.57233	0.21603	0.27857	0.18806	0.69268	0.48938	0.71613	0.31879	0.70174	0.70416	NA	NA	MHC	MHC	MHC	NA	NA	NA	NA
6:24803038:25483400	828	6	24803038	25483400	0.680362	5.584e-05	-0.15819	0.19526	-0.2788	-0.34928	-0.74216	0.13035	0.4329	0.16552	0.20907	0.10391	0.28598	0.45089	-0.74216	1.0477	2.5693	-0.13115	0.53851	0.87431	0.84519	0.7804	0.72688	0.45799	0.89629	0.66509	0.86854	0.83439	0.91724	0.77489	0.65207	0.45799	0.29476	0.01019	0.89565	0.59022	NA	NA	MHC	MHC	MHC	NA	NA	NA	NA
6:25484295:26774948	829	6	25484295	26774948	1.29065	0.00030907	0.0061686	1.3508	0.89403	-0.10386	-1.8783	0.7334	-0.61629	-0.27513	1.259	0.975	1.6253	-0.24496	-1.8783	3.2635	4.5675	0.72376	1.505	0.99508	0.17675	0.3713	0.91728	0.060342	0.46332	0.5377	0.78322	0.20803	0.32956	0.10409	0.80649	0.060342	0.0011004	4.9358e-06	0.46921	0.13232	NA	NA	MHC	MHC	MHC	NA	NA	NA	NA
6:26778827:28669698	830	6	26778827	28669698	1.89087	0.00034895	1.0538	0.74714	-0.0054158	0.83141	-0.56463	1.5073	0.8133	1.4927	2.8122	2.7533	2.38	0.57622	-0.56463	2.6396	5.3028	0.66312	1.3455	0.292	0.45498	0.99568	0.40574	0.57233	0.13174	0.41605	0.13553	0.0049203	0.0059002	0.017311	0.56447	0.57233	0.0083016	1.1403e-07	0.50726	0.17847	NA	NA	MHC	MHC	MHC	NA	NA	NA	NA
6:28671343:29331819	831	6	28671343	29331819	0.660476	0.00022339	-0.30301	0.36788	0.7768	0.31848	-1.7997	0.15582	-0.94622	-0.15995	0.98888	1.5949	-1.8299	-0.63271	-1.7997	1.0146	4.6446	1.4797	1.3874	0.76188	0.71296	0.43727	0.75012	0.071913	0.87618	0.34404	0.87292	0.32272	0.11073	0.067265	0.52692	0.071913	0.31032	3.4069e-06	0.13895	0.16532	NA	NA	MHC	MHC	MHC	NA	NA	NA	NA
6:29335154:29600552	832	6	29335154	29600552	0.265398	9.0974e-05	0.12253	0.24563	-0.053141	-0.28528	-1.3177	1.1665	-0.084005	0.49011	0.47272	0.5526	1.6169	0.03041	-1.3177	0.69321	2.5955	0.14609	0.36831	0.90248	0.80597	0.95762	0.77543	0.1876	0.24342	0.93305	0.62406	0.63641	0.58054	0.10591	0.97574	0.1876	0.48818	0.0094448	0.88385	0.71264	NA	NA	MHC	MHC	MHC	NA	NA	NA	NA
6:29601560:30315454	833	6	29601560	30315454	0.713894	0.00021233	0.085833	0.49087	0.30117	0.45033	-0.97235	-0.19511	-0.30543	-1.6404	-0.69513	0.50088	-0.48072	-1.5281	-0.97235	2.2266	3.2963	1.3787	0.69842	0.9316	0.62352	0.76328	0.65247	0.33088	0.84531	0.76004	0.10092	0.48698	0.61646	0.63071	0.12648	0.33088	0.025974	0.00097962	0.168	0.48492	NA	NA	MHC	MHC	MHC	NA	NA	NA	NA
6:30316739:30797083	834	6	30316739	30797083	0.480344	8.4428e-05	-0.47794	0.23926	0.093992	0.080886	0.17055	0.49943	-0.32693	-0.034011	-0.17215	0.19053	0.63012	0.048384	0.17055	0.55283	1.1306	1.1893	-1.7647	0.63269	0.81091	0.92512	0.93553	0.86458	0.61748	0.74372	0.97287	0.86332	0.84889	0.52862	0.96141	0.86458	0.58038	0.25821	0.23432	0.077611	NA	NA	MHC	MHC	MHC	NA	NA	NA	NA
6:30797991:30930633	835	6	30797991	30930633	0.132642	6.023e-05	-0.29977	-0.24899	-0.40113	-0.17183	-0.65958	-0.12166	-0.19244	-0.50834	-0.28451	0.018422	-0.11061	-0.19706	-0.65958	0.82078	0.78955	0.097973	0.16552	0.76435	0.80337	0.68833	0.86357	0.50952	0.90317	0.8474	0.61122	0.77602	0.9853	0.91192	0.84378	0.50952	0.41177	0.42979	0.92195	0.86853	NA	NA	MHC	MHC	MHC	NA	NA	NA	NA
6:30931245:31435119	836	6	30931245	31435119	0.503874	0.00014296	0.17238	-0.55384	-0.55487	-0.50319	-1.5437	-1.0097	-0.22304	-1.0709	0.10816	1.3896	1.309	-0.88629	-1.5437	1.8274	3.1689	0.82328	-0.12294	0.86314	0.57969	0.57898	0.61483	0.12265	0.31263	0.82351	0.28423	0.91387	0.16466	0.19054	0.37546	0.12265	0.067639	0.0015303	0.41035	0.90215	NA	NA	MHC	MHC	MHC	NA	NA	NA	NA
6:31435833:31569901	837	6	31435833	31569901	0.134068	0.00026954	-0.055688	-1.4935	-0.8902	-0.28542	-0.91372	-0.60306	-0.89825	-0.72762	-0.037069	1.1437	0.60979	-0.089564	-0.91372	1.74	3.0612	1.4659	-0.013137	0.95559	0.13531	0.37336	0.77532	0.36087	0.54647	0.36905	0.46685	0.97043	0.25275	0.542	0.92863	0.36087	0.08185	0.0022045	0.14268	0.98952	NA	NA	MHC	MHC	MHC	NA	NA	NA	NA
6:31571894:31948448	838	6	31571894	31948448	0.376554	0.00019521	-0.34264	-0.45496	-1.0188	-0.88681	-1.4673	-1.9651	-0.80589	-1.3073	0.38827	1.3521	0.80318	0.75617	-1.4673	0.95756	3.5916	-0.28477	-0.11951	0.73187	0.64914	0.30831	0.37518	0.1423	0.049399	0.42031	0.19111	0.69782	0.17633	0.42187	0.44955	0.1423	0.33828	0.0003287	0.77582	0.90487	NA	NA	MHC	MHC	MHC	NA	NA	NA	NA
6:31964785:32339647	839	6	31964785	32339647	0.374862	0.00023572	0.39706	-0.55701	-0.41713	-0.83952	-2.3765	-1.2574	-1.0837	-1.0406	-0.34198	0.47791	-0.39138	-0.29967	-2.3765	0.92134	3.7449	0.33106	-0.98888	0.69132	0.57752	0.67658	0.40118	0.017479	0.20859	0.27848	0.29807	0.73237	0.63271	0.69552	0.76443	0.017479	0.35688	0.00018048	0.7406	0.32272	NA	NA	MHC	MHC	MHC	NA	NA	NA	NA
6:32339840:32381472	840	6	32339840	32381472	0.041632	5.5397e-05	-0.29059	-0.40041	-0.48841	0.0068742	-0.63975	-0.093437	-0.26322	-0.75798	-0.39682	0.12667	-0.1957	-0.25813	-0.63975	0.90648	1.1537	0.087503	0.025803	0.77137	0.68886	0.62526	0.99452	0.52234	0.92556	0.79238	0.44846	0.6915	0.8992	0.84485	0.79631	0.52234	0.36468	0.24861	0.93027	0.97941	NA	NA	MHC	MHC	MHC	NA	NA	NA	NA
6:32381736:32424094	841	6	32381736	32424094	0.042358	NA	NA	NA	NA	NA	NA	NA	NA	NA	NA	NA	NA	NA	NA	NA	NA	NA	NA	NA	NA	NA	NA	NA	NA	NA	NA	NA	NA	NA	NA	NA	NA	NA	NA	NA	NA	NA	MHC	MHC	MHC	NA	NA	NA	NA
6:32424108:32682443	842	6	32424108	32682443	0.258335	0.00014275	-0.48303	-0.38	0.030008	-0.40645	-0.30267	0.187	-0.11314	-0.45636	0.33699	1.2359	0.24068	-0.54566	-0.30267	1.0139	2.8193	-0.60987	0.84403	0.62907	0.70395	0.97606	0.68441	0.76214	0.85166	0.90992	0.64813	0.73612	0.21649	0.8098	0.5853	0.76214	0.31061	0.0048129	0.54195	0.39865	NA	NA	MHC	MHC	MHC	NA	NA	NA	NA
6:32682452:32739174	843	6	32682452	32739174	0.056722	5.7647e-05	-0.54766	-0.27309	-0.48514	-0.1905	-0.35277	-0.042419	0.098618	-0.42844	-0.23375	0.16977	0.13906	-0.2663	-0.35277	0.91095	1.0892	0.18967	0.33097	0.58392	0.78478	0.62758	0.84892	0.72426	0.96617	0.92144	0.66833	0.81518	0.86519	0.88941	0.79001	0.72426	0.36232	0.27606	0.84957	0.74067	NA	NA	MHC	MHC	MHC	NA	NA	NA	NA
6:32739312:32803576	844	6	32739312	32803576	0.064264	8.3999e-05	-0.40074	-1.0459	-0.92449	-0.29181	-0.36055	0.04582	-0.66791	-1.2905	-0.72113	-0.82371	0.35798	-0.39166	-0.36055	1.5226	2.2174	1.2489	0.84292	0.68861	0.29561	0.35523	0.77043	0.71843	0.96345	0.50419	0.19687	0.47083	0.4101	0.72036	0.69531	0.71843	0.12786	0.026594	0.21169	0.39927	NA	NA	MHC	MHC	MHC	NA	NA	NA	NA
6:32803840:32899485	845	6	32803840	32899485	0.095645	8.5238e-05	-0.65687	-1.1082	-0.28376	-0.58474	-1.6587	0.93801	0.38691	-1.7494	-1.1898	-0.058038	0.43166	-0.16418	-1.6587	0.74383	1.4054	-0.05761	0.48645	0.51127	0.26777	0.77659	0.55872	0.097175	0.34824	0.69883	0.080223	0.23413	0.95372	0.66599	0.86959	0.097175	0.45698	0.1599	0.95406	0.62665	NA	NA	MHC	MHC	MHC	NA	NA	NA	NA
6:32900018:33863002	846	6	32900018	33863002	0.962984	0.00028299	0.31208	-0.22824	0.20101	-0.61506	-2.7522	-0.48415	-1.1868	-1.482	-0.35789	-0.11057	-0.90664	-0.022025	-2.7522	0.0044233	2.3712	1.5251	-0.21845	0.75498	0.81946	0.84069	0.53851	0.0059192	0.62828	0.23529	0.13833	0.72042	0.91196	0.3646	0.98243	0.0059192	0.99647	0.017732	0.12722	0.82708	NA	NA	MHC	MHC	MHC	NA	NA	NA	NA
6:33863662:35451187	847	6	33863662	35451187	1.58753	0.00012308	-0.33087	0.47261	0.49979	-0.55596	-1.8272	-0.050763	-0.63743	-1.3446	-0.19609	1.4782	-0.24981	-0.069573	-1.8272	1.426	2.3022	0.84298	0.39679	0.74074	0.63649	0.61722	0.57824	0.067675	0.95951	0.52385	0.17876	0.84454	0.13936	0.80273	0.94453	0.067675	0.15385	0.021322	0.39924	0.69152	NA	NA	MHC	MHC	MHC	NA	NA	NA	NA
6:35452346:36608267	848	6	35452346	36608267	1.15592	0.00029786	0.23469	0.64677	0.13724	0.13994	-0.40082	-0.43315	0.15251	-0.5328	-0.70316	0.4283	-0.16158	-1.0389	-0.40082	1.3995	1.9246	-0.1202	-0.092059	0.81445	0.51778	0.89084	0.88871	0.68855	0.6649	0.87878	0.59417	0.48195	0.66844	0.87164	0.29883	0.68855	0.16166	0.054279	0.90433	0.92665	-3.57257	-16.7699	1	0	0	0.253958	-16.1816	-4.28031	-17.0934
6:36611164:38686222	849	6	36611164	38686222	2.07506	0.00012308	0.082775	-1.022	-1.8739	-1.4589	-0.98247	-2.0689	0.10645	-2.3275	-2.0848	-0.66647	-1.9965	0.14098	-0.98247	0.55767	0.50171	-0.32116	0.087447	0.93403	0.30679	0.06094	0.1446	0.32587	0.038556	0.91523	0.019941	0.037091	0.50511	0.045877	0.88788	0.32587	0.57707	0.61587	0.74809	0.93032	22.9633	-7.12874	5	1	1	-24.9009	1.21762	23.3745	-9.18015
6:38687185:39021712	850	6	38687185	39021712	0.334527	-4.2479e-07	0.42024	0.23942	-0.43109	-0.77992	0.46555	0.33262	-0.42413	0.31663	-0.44806	0.33946	0.27235	-0.25652	0.46555	1.0461	1.983	-0.085569	1.1175	0.67431	0.81078	0.6664	0.43544	0.64154	0.73942	0.67147	0.75152	0.65411	0.73426	0.78535	0.79755	0.64154	0.29552	0.04737	0.93181	0.26379	-11.1111	-9.82143	1	79	8	7.14489	-6.70371	-14.687	-8.21356
6:39022698:40344526	851	6	39022698	40344526	1.32183	0.00012107	0.10414	-0.20387	0.53782	-0.30003	-2.1831	-0.46707	0.48239	-1.1213	-0.65912	0.38144	-0.57492	-0.361	-2.1831	-0.56862	0.5693	0.23767	-0.19785	0.91706	0.83845	0.5907	0.76416	0.029027	0.64045	0.62953	0.26217	0.50982	0.70288	0.56534	0.7181	0.029027	0.56962	0.56915	0.81214	0.84316	9.09197	16.253	1	44	4	-4.18847	15.9434	5.43929	12.1448
6:40345542:42105449	852	6	40345542	42105449	1.75991	0.00012621	0.26384	-0.34383	-0.54322	-0.36597	-0.5541	-0.89305	0.61602	-0.81419	-0.60343	-0.065566	0.095481	-0.16477	-0.5541	0.50493	-1.1914	0.38133	-0.0035605	0.7919	0.73098	0.58698	0.71439	0.57951	0.37183	0.53788	0.41554	0.54623	0.94772	0.92393	0.86912	0.57951	0.61361	0.23349	0.70296	0.99716	3.73023	20.7106	1	55	4	-0.483956	19.6832	5.43404	20.1814
6:42105555:43957473	853	6	42105555	43957473	1.85192	0.00040324	-0.060783	0.39856	0.74257	0.45126	-0.20794	-0.12459	-2.9909	-1.8902	-1.4104	-0.83266	-0.3484	-0.64661	-0.20794	2.5805	4.7134	0.57739	0.75403	0.95153	0.69021	0.45774	0.6518	0.83527	0.90085	0.0027813	0.058738	0.15841	0.40504	0.72754	0.51789	0.83527	0.009866	2.4361e-06	0.56367	0.45083	3.8277	-21.6279	1	5	1	-21.3057	-12.9038	4.62481	-22.2343
6:43959116:45787468	854	6	43959116	45787468	1.82835	7.5648e-05	-0.51347	-1.0273	-0.59013	-0.17322	0.54873	-0.31841	0.22925	0.36462	-0.090143	-0.39921	-0.34685	0.51237	0.54873	0.83662	1.1835	-0.50174	-0.58661	0.60763	0.30426	0.5551	0.86248	0.58319	0.75017	0.81868	0.7154	0.92817	0.68974	0.7287	0.60839	0.58319	0.40281	0.23661	0.61585	0.55747	-4.03627	-9.19322	1	0	0	3.37068	-11.5039	-3.85344	-6.88599
6:45788111:46556325	855	6	45788111	46556325	0.768214	3.3203e-05	0.29051	0.20598	-0.029084	0.065322	-0.54788	0.13321	-0.1058	-0.72716	-0.86541	-1.0436	-0.75464	-0.57802	-0.54788	1.1503	0.85056	0.65921	-0.3344	0.77142	0.83681	0.9768	0.94792	0.58377	0.89403	0.91574	0.46713	0.38681	0.29668	0.45047	0.56325	0.58377	0.25001	0.39501	0.50976	0.73808	10.956	-11.4741	1	0	0	-13.1561	-6.58284	8.16856	2.39077
6:46560003:47885216	856	6	46560003	47885216	1.32521	0.00029292	-0.22653	-0.69647	-0.71717	0.14524	0.4281	-0.52974	0.69554	-0.22655	-1.1897	-0.65234	-0.20926	-0.33014	0.4281	2.1366	1.7036	-0.12685	0.082001	0.82079	0.48613	0.47327	0.88452	0.66858	0.59629	0.48672	0.82077	0.23418	0.51418	0.83425	0.7413	0.66858	0.032633	0.088458	0.89906	0.93465	6.68389	-7.19018	1	0	0	-6.82087	-2.52915	5.67648	-5.76831
6:47887063:49494241	857	6	47887063	49494241	1.60718	6.9265e-05	0.19573	0.36443	0.32145	0.11804	-0.81212	0.58479	0.2178	0.12474	0.17313	1.0034	0.25507	-0.073111	-0.81212	0.28972	1.0486	-0.27088	-0.29274	0.84482	0.71554	0.74787	0.90603	0.41672	0.55869	0.82758	0.90073	0.86255	0.31569	0.79867	0.94172	0.41672	0.77203	0.29436	0.78649	0.76972	-12.652	9.21488	1	105	9	17.6005	3.94312	-16.1264	7.80588
6:49494933:50406476	858	6	49494933	50406476	0.911543	3.4072e-05	0.19377	-0.51533	-0.0087933	-0.071332	0.21537	-0.29577	-0.79867	-0.43296	-0.80447	-0.45844	-0.61547	0.37384	0.21537	0.66775	1.0441	-0.71541	-0.86425	0.84636	0.60633	0.99298	0.94313	0.82948	0.7674	0.42448	0.66504	0.42112	0.64664	0.53824	0.70853	0.82948	0.50429	0.29646	0.47435	0.38745	1.00728	0.548127	1	0	0	3.38186	-11.5168	-3.82915	-6.78918
6:50406575:51703012	859	6	50406575	51703012	1.29644	0.00019422	-0.44155	0.70579	0.54384	-1.1152	0.22006	-0.3665	0.19539	-0.038971	0.23823	0.8503	0.82577	-0.10213	0.22006	0.18846	0.3677	-0.3813	1.1172	0.65882	0.48032	0.58655	0.26475	0.82582	0.71399	0.84509	0.96891	0.8117	0.39516	0.40893	0.91865	0.82582	0.85052	0.71309	0.70298	0.26389	-13.8812	1.47178	1	0	0	12.67	-2.66677	-11.0398	10.7547
6:51704668:53402679	860	6	51704668	53402679	1.69801	0.00025883	-0.99914	-0.1409	-0.19562	1.0294	-0.67749	0.19169	-0.978	-1.0833	-0.93612	-0.63486	0.23286	-0.66409	-0.67749	0.54764	0.13532	0.21684	0.84958	0.31773	0.88795	0.84491	0.30331	0.49809	0.84799	0.32807	0.27869	0.34921	0.52552	0.81587	0.50663	0.49809	0.58394	0.89236	0.82833	0.39556	16.107	5.39984	1	0	0	-13.5392	7.70464	16.5011	2.39947
6:53405127:54291407	861	6	53405127	54291407	0.88628	0.00022373	0.71898	-0.36482	-0.15766	1.331	0.30545	0.34445	0.11352	0.26403	-0.28626	-0.49106	0.1746	0.33809	0.30545	0.24252	2.0978	0.058571	0.058841	0.47215	0.71525	0.87473	0.18319	0.76002	0.73051	0.90962	0.79175	0.77468	0.62338	0.86139	0.7353	0.76002	0.80838	0.035922	0.95329	0.95308	-9.96774	-11.0485	1	0	0	1.46625	-3.44491	-2.50313	-5.6951
6:54293261:56103747	862	6	54293261	56103747	1.81049	8.7124e-05	0.038924	-0.04578	-0.5671	-0.15024	-1.2987	-0.17266	-0.11309	-0.098346	-0.39156	-0.39562	-0.23366	0.37537	-1.2987	0.36747	1.2539	0.64854	-1.0929	0.96895	0.96349	0.57065	0.88057	0.19404	0.86292	0.90996	0.92166	0.69538	0.69239	0.81525	0.70739	0.19404	0.71327	0.20986	0.51664	0.27442	10.6509	-14.2413	1	26	3	-11.8781	-14.6108	7.11199	-14.3761
6:56104522:57082026	863	6	56104522	57082026	0.977504	0.00010163	0.069642	-0.61702	-0.13858	-0.11873	-0.67723	-0.45533	-0.55099	0.26442	-0.022989	0.59593	0.1308	0.2302	-0.67723	1.4909	2.2556	0.054276	0.70122	0.94448	0.53722	0.88979	0.90549	0.49826	0.64887	0.58164	0.79146	0.98166	0.55122	0.89593	0.81794	0.49826	0.13598	0.024099	0.95672	0.48316	-15.3787	-13.6681	1	93	8	13.3325	-12.8731	-15.2598	-13.6383
6:57085542:58084365	864	6	57085542	58084365	0.998823	0.0001943	-0.22254	-0.19449	0.17286	0.65277	-0.19766	0.89242	-0.75716	0.2452	0.78675	0.65435	0.61539	-0.23188	-0.19766	-0.24397	-0.53737	0.37884	0.35105	0.82389	0.84579	0.86276	0.51391	0.84331	0.37217	0.44895	0.8063	0.43143	0.51289	0.5383	0.81663	0.84331	0.80726	0.59101	0.70481	0.72555	-10.6942	19.0536	1	104	9	17.663	13.8268	-11.3545	19.5558
6:58139505:62691733	865	6	58139505	62691733	4.55223	0.00020232	0.20469	0.017054	0.4437	0.54319	-0.47841	-0.39604	-0.75022	0.36757	0.59695	0.88884	0.22128	-1.0053	-0.47841	0.40519	-0.14975	0.11403	0.09765	0.83781	0.98639	0.65726	0.587	0.63236	0.69208	0.45312	0.7132	0.55054	0.37409	0.82487	0.31476	0.63236	0.68534	0.88096	0.90921	0.92221	-10.901	15.8632	1	104	9	16.2067	15.5703	-10.3985	18.77
6:62692409:63712779	866	6	62692409	63712779	1.02037	9.6901e-05	-0.47043	0.17679	0.36361	0.98493	-0.45961	0.16625	-1.0124	0.042167	0.046729	0.67857	0.54987	-0.41553	-0.45961	-0.11508	1.6353	-0.30273	0.2471	0.63805	0.85968	0.71615	0.32466	0.6458	0.86796	0.31135	0.96637	0.96273	0.49741	0.58241	0.67776	0.6458	0.90838	0.10198	0.7621	0.80483	-15.9723	-7.06147	2	0	0	10.6821	-8.79534	-19.7271	10.7661
6:63713620:65760585	867	6	63713620	65760585	2.04696	0.00015258	0.25894	-1.0932	-1.3471	-0.28025	0.99953	0.2477	-1.0842	0.2985	0.095974	0.036474	-0.35962	1.098	0.99953	1.2284	1.1127	0.52587	1.9642	0.79568	0.27432	0.17796	0.77928	0.31754	0.80437	0.27826	0.76532	0.92354	0.9709	0.71913	0.27219	0.31754	0.2193	0.26582	0.59898	0.049509	-7.5069	-5.26384	1	64	6	3.46524	-7.30553	-4.45322	-3.99625
6:65762553:67028107	868	6	65762553	67028107	1.26555	0.0002132	0.3079	0.50491	0.12669	0.022086	-0.33863	1.3578	-0.33394	-0.63836	-0.38795	-0.70267	0.88601	0.51146	-0.33863	0.37607	1.4032	0.50707	-1.2554	0.75816	0.61362	0.89918	0.98238	0.73489	0.17453	0.73843	0.52324	0.69806	0.48226	0.37561	0.60903	0.73489	0.70686	0.16055	0.61211	0.20933	-18.0094	-5.60385	2	0	0	16.2632	-2.72182	-23.1205	5.55233
6:67029501:67556729	869	6	67029501	67556729	0.527228	0.00020597	0.15463	0.31778	0.67476	0.69441	-0.2016	1.5601	-0.60146	-0.67254	-0.065636	0.38228	1.3831	0.58299	-0.2016	1.0068	0.38769	0.22738	-0.19461	0.87712	0.75065	0.49983	0.48742	0.84023	0.11874	0.54753	0.50124	0.94767	0.70226	0.16664	0.5599	0.84023	0.31403	0.69824	0.82013	0.8457	-18.0072	-5.68586	2	83	8	8.47769	-0.447847	-23.0422	5.50873
6:67557245:68546601	870	6	67557245	68546601	0.989356	0.00016981	-0.25132	-0.27147	-0.82656	0.44955	0.3771	-0.41008	-0.41975	-0.80584	-0.90042	-0.7661	-0.78901	-0.56723	0.3771	0.23718	1.1647	-0.27897	0.5943	0.80157	0.78603	0.40849	0.65304	0.7061	0.68175	0.67467	0.42034	0.36789	0.44362	0.43011	0.57056	0.7061	0.81252	0.24413	0.78027	0.55231	8.87743	-3.42249	1	0	0	-7.74964	-3.19035	8.71867	-6.1627
6:68546995:69295414	871	6	68546995	69295414	0.748419	0.0001641	-0.85026	-1.2332	-1.5064	0.26917	-0.34454	-1.7163	-0.41	-1.4865	-1.4151	-0.64249	-0.994	-0.62825	-0.34454	-1.3637	0.27758	0.4747	0.029814	0.39518	0.21752	0.13196	0.7878	0.73044	0.086103	0.6818	0.13716	0.15703	0.52056	0.32022	0.52984	0.73044	0.17265	0.78134	0.635	0.97622	22.958	-7.13626	5	1	1	-24.8872	-1.06114	23.4681	-9.05845
6:69295526:70359936	872	6	69295526	70359936	1.06441	0.00012187	0.49663	0.73973	0.27869	0.40124	-0.80971	-1.4845	-1.6359	-0.059991	0.97409	1.823	-1.1713	-1.2542	-0.80971	-0.28611	0.98505	0.90111	-1.0244	0.61945	0.45947	0.78048	0.68824	0.41811	0.13768	0.10186	0.95216	0.33001	0.068304	0.24146	0.20975	0.41811	0.77479	0.3246	0.36753	0.30562	-4.93281	8.65072	1	0	0	9.26962	1.84967	-12.6982	0.109262
6:70360869:72448598	873	6	70360869	72448598	2.08773	0.00040827	0.61941	-0.47505	-1.2383	0.44001	-1.344	-0.41246	-0.56213	0.21947	0.75307	0.78337	-1.0247	-1.4052	-1.344	1.4188	2.0155	-0.36539	1.3402	0.53565	0.63475	0.21562	0.65993	0.17895	0.68	0.57403	0.82628	0.45141	0.43341	0.30552	0.15997	0.17895	0.15595	0.043851	0.71482	0.18018	-15.3894	-15.9538	1	95	8	12.8906	-11.2103	-13.5646	-14.6309
6:72449421:73170712	874	6	72449421	73170712	0.721291	0.00012005	0.20136	-1.032	-0.33758	0.28989	-0.20755	-0.66932	-0.45668	-1.2324	-1.6435	-1.4096	-1.2399	0.2743	-0.20755	0.83529	1.7097	0.99538	-0.19293	0.84042	0.30208	0.73568	0.7719	0.83558	0.50329	0.6479	0.21778	0.10029	0.15866	0.21501	0.78386	0.83558	0.40356	0.087325	0.31955	0.84702	13.9833	-8.3076	1	0	0	-14.077	-3.33249	14.5506	-7.93597
6:73171594:75064563	875	6	73171594	75064563	1.89297	2.5725e-05	0.63392	-0.085839	-0.31624	0.17439	-0.91651	-0.092497	0.1433	-0.20608	-0.15339	-0.085138	-0.2943	0.068368	-0.91651	0.0085656	2.0382	1.3546	0.27929	0.52613	0.93159	0.75182	0.86156	0.3594	0.9263	0.88606	0.83673	0.87809	0.93215	0.76852	0.94549	0.3594	0.99317	0.04153	0.17555	0.78002	8.37172	-16.4968	1	0	0	-8.98101	-16.5543	8.8401	-15.5532
6:75065279:75843360	876	6	75065279	75843360	0.778081	-2.7205e-05	0.12967	0.030063	-0.79669	0.35129	-0.55742	0.15264	-0.035045	-0.76185	-0.061715	-0.26781	0.010426	0.12274	-0.55742	0.26344	2.1548	0.24027	-0.69981	0.89683	0.97602	0.42563	0.72537	0.57724	0.87868	0.97204	0.44615	0.95079	0.78885	0.99168	0.90231	0.57724	0.79221	0.031175	0.81012	0.48405	8.44992	-16.2963	1	0	0	-9.09577	-16.4406	6.66434	-14.65
6:75843845:77257094	877	6	75843845	77257094	1.41325	4.3042e-05	0.089697	-0.072404	-0.17062	0.13635	0.16747	0.41558	-0.66583	0.27557	0.059865	0.47279	0.63206	0.53855	0.16747	0.11583	0.53294	0.71084	0.61193	0.92853	0.94228	0.86452	0.89155	0.867	0.67772	0.50552	0.78288	0.95226	0.63636	0.52735	0.5902	0.867	0.90779	0.59407	0.47718	0.54059	-11.7773	17.2009	1	104	9	19.3905	12.6847	-13.9009	17.6012
6:77257275:78957547	878	6	77257275	78957547	1.70027	0.00017844	0.027704	-0.58971	-0.32128	-0.21664	0.16626	-0.30518	-0.17199	1.3608	0.94835	0.93464	-0.040839	0.44911	0.16626	-0.56254	-1.1087	-0.45608	-0.026258	0.9779	0.55538	0.748	0.82849	0.86795	0.76023	0.86345	0.17357	0.34295	0.34997	0.96742	0.65336	0.86795	0.57375	0.26758	0.64833	0.97905	-4.2454	22.3775	1	69	7	8.23966	19.9075	-1.42106	22.5881
6:78958134:79861169	879	6	78958134	79861169	0.903035	1.367e-05	0.0094361	-0.10452	-0.28132	-0.32548	-0.53955	0.6366	-0.59345	-0.23973	0.43299	0.32298	0.31761	-0.22067	-0.53955	0.36549	1.0377	0.1465	-0.87803	0.99247	0.91676	0.77847	0.74482	0.58951	0.52439	0.55288	0.81054	0.66502	0.74671	0.75078	0.82535	0.58951	0.71475	0.29941	0.88353	0.37992	-5.74591	0.098347	1	0	0	4.2096	-3.47493	-5.65607	-1.40253
6:79862483:80556359	880	6	79862483	80556359	0.693876	0.00018705	0.55259	1.5403	1.3094	-0.31533	0.18125	0.83065	-0.028222	0.0060445	0.45009	-0.26622	0.95811	-1.1701	0.18125	0.061301	-1.0556	0.7128	0.24474	0.58055	0.1235	0.1904	0.75251	0.85617	0.40617	0.97748	0.99518	0.65264	0.79007	0.33801	0.24194	0.85617	0.95112	0.29113	0.47597	0.80666	-0.820963	21.1253	1	69	7	5.2548	19.1759	0.688246	21.3118
6:80557170:82387384	881	6	80557170	82387384	1.83021	2.9529e-05	-0.24313	0.54384	0.68984	0.81509	0.50588	0.6676	0.070393	0.43686	0.42754	0.14232	0.52743	0.1631	0.50588	0.37739	0.29993	-0.44844	-0.29763	0.80791	0.58655	0.4903	0.41502	0.61294	0.50439	0.94388	0.66221	0.66899	0.88683	0.5979	0.87044	0.61294	0.70588	0.76423	0.65383	0.76599	-12.619	18.3183	1	104	9	17.588	13.8935	-11.6203	19.8824
6:82387920:83904869	882	6	82387920	83904869	1.51695	0.00019758	-0.58871	0.36691	-0.18815	-0.76219	-0.17407	-0.74502	1.1009	-0.90305	-0.2673	1.0347	-0.35436	0.039283	-0.17407	0.51322	0.12061	-0.41058	1.0797	0.55606	0.71369	0.85076	0.44595	0.86181	0.45626	0.27096	0.3665	0.78923	0.30082	0.72307	0.96866	0.86181	0.6078	0.904	0.68138	0.28027	5.65345	5.21713	1	0	0	-1.49948	8.40144	5.34412	4.71856
6:83908232:86040334	883	6	83908232	86040334	2.1321	6.7069e-05	-0.31428	-0.024616	-0.083693	0.31731	0.1217	-0.26679	0.393	-0.63905	-0.38914	-0.6027	-0.24445	-0.025262	0.1217	1.0493	0.69165	0.35872	0.1651	0.75331	0.98036	0.9333	0.75101	0.90314	0.78963	0.69432	0.52279	0.69717	0.54671	0.80688	0.97985	0.90314	0.29402	0.48916	0.71981	0.86886	6.63168	-3.76744	1	0	0	-3.49552	0.470233	5.38627	-5.34291
6:86040497:87138115	884	6	86040497	87138115	1.09762	0.00017914	-0.37985	-0.90351	-0.45308	-0.27226	-0.15752	-0.3883	-0.7336	-2.2097	-2.3638	-1.7733	-0.79606	0.49034	-0.15752	-0.18782	0.89863	-0.3073	-0.21449	0.70406	0.36626	0.65049	0.78542	0.87484	0.69779	0.46319	0.027125	0.01809	0.076181	0.42599	0.62389	0.87484	0.85102	0.36885	0.75862	0.83016	16.1211	0.810758	1	11	2	-17.8745	0.298853	18.5791	-1.44636
6:87140364:88532072	885	6	87140364	88532072	1.39171	0.00021446	0.090137	0.26255	-0.18145	-0.098507	-0.50594	1.2946	1.6992	1.3893	1.678	0.76999	1.2329	-0.084655	-0.50594	0.83181	2.6032	0.59196	-0.062604	0.92818	0.7929	0.85602	0.92153	0.6129	0.19546	0.089272	0.16474	0.093348	0.44131	0.21762	0.93254	0.6129	0.40552	0.0092369	0.55387	0.95008	-19.6894	-13.7101	2	108	10	18.6953	-14.265	-19.3379	-8.07985
6:88533324:89668547	886	6	88533324	89668547	1.13522	8.009e-05	0.20981	-0.043571	0.13299	0.64941	0.01264	0.028029	0.51339	-0.10034	0.16838	-0.30458	-0.24933	-1.031	0.01264	1.1145	1.9071	-0.34354	0.24576	0.83382	0.96525	0.8942	0.51608	0.98992	0.97764	0.60768	0.92008	0.86629	0.76069	0.8031	0.30255	0.98992	0.26505	0.056506	0.73119	0.80587	-11.0749	-10.2282	1	0	0	3.57017	-9.91483	-14.7793	-8.14505
6:89673861:91400644	887	6	89673861	91400644	1.72678	6.1914e-05	0.35202	0.047554	0.40248	0.084201	-0.021911	0.61011	0.43373	0.037945	-0.059035	-0.59329	0.22212	-0.12241	-0.021911	0.10862	1.2521	0.19131	0.54422	0.72482	0.96207	0.68733	0.9329	0.98252	0.54179	0.66449	0.96973	0.95292	0.55299	0.82422	0.90258	0.98252	0.9135	0.21053	0.84828	0.58629	-15.7065	-4.19334	2	0	0	6.88192	-2.98871	-2.55787	-8.68213
6:91401234:93426186	888	6	91401234	93426186	2.02495	0.00014901	-0.02282	-0.59607	0.28968	-0.15824	-0.54942	0.66932	-1.037	-1.2427	-1.1965	-0.34701	0.47113	-0.35611	-0.54942	1.7651	2.546	0.34922	-0.045384	0.98179	0.55113	0.77206	0.87427	0.58272	0.50329	0.29975	0.21399	0.23151	0.72858	0.63754	0.72176	0.58272	0.077543	0.010897	0.72692	0.9638	2.44994	-19.4024	1	0	0	-11.0274	-8.4105	6.21876	-20.2197
6:93429797:94919277	889	6	93429797	94919277	1.48948	0.00025726	-0.059297	-0.068683	-0.96499	-0.70091	0.099182	0.30688	0.017982	1.6408	1.9127	0.70946	0.88186	-1.1713	0.099182	1.1404	0.70918	-1.1178	0.69082	0.95272	0.94524	0.33455	0.48336	0.92099	0.75893	0.98565	0.10083	0.055782	0.47804	0.37785	0.24147	0.92099	0.2541	0.47822	0.26366	0.48968	-19.4599	7.4874	1	115	9	21.8662	6.03179	-14.9776	13.3887
6:94920611:97093037	890	6	94920611	97093037	2.17243	0.00016876	-0.52593	-0.07585	0.22991	-0.21512	-1.0245	-0.16293	0.88957	0.56586	1.4287	0.96501	0.0024458	1.3426	-1.0245	1.0548	2.5492	0.29768	0.36885	0.59893	0.93954	0.81816	0.82967	0.30562	0.87057	0.3737	0.57149	0.15308	0.33454	0.99805	0.17939	0.30562	0.29154	0.010797	0.76595	0.71224	-19.5745	-13.598	2	108	10	18.5989	-14.331	-19.2659	-8.04377
6:97093295:98893182	891	6	97093295	98893182	1.79989	0.00022069	0.562	-0.73135	-0.80912	-1.4866	0.048655	-0.38157	-1.0344	-2.4182	-1.9072	-0.50589	-0.31635	-1.1623	0.048655	1.311	2.6356	0.11626	0.76619	0.57412	0.46457	0.41845	0.13712	0.96119	0.70278	0.30095	0.015595	0.056488	0.61294	0.75174	0.24513	0.96119	0.18984	0.0083996	0.90745	0.44356	3.85757	-21.6532	1	5	1	-21.3131	-12.8846	4.59978	-22.2745
6:98893830:100286683	892	6	98893830	100286683	1.39285	9.8003e-05	-0.27649	-0.20344	-0.54328	-0.38955	0.24545	-0.16632	-1.1399	-1.3931	0.026587	0.55766	0.11962	-0.40668	0.24545	-0.41607	-0.22674	-0.6201	-0.29609	0.78217	0.83879	0.58694	0.69687	0.80611	0.8679	0.25432	0.1636	0.97879	0.57707	0.90478	0.68424	0.80611	0.67736	0.82063	0.53519	0.76716	2.78394	-1.21934	1	0	0	-0.334944	3.4654	1.55853	1.30634
6:100287245:101862923	893	6	100287245	101862923	1.57568	0.00021533	0.094751	0.0077237	0.069487	-0.28347	0.65939	-0.18032	-0.75559	-1.6034	-0.73908	-1.2103	0.51891	-0.91524	0.65939	-0.35589	0.024347	-0.44314	0.9159	0.92451	0.99384	0.9446	0.77682	0.50965	0.8569	0.4499	0.10885	0.45986	0.22617	0.60383	0.36007	0.50965	0.72192	0.98058	0.65767	0.35972	5.69233	-2.47464	1	0	0	-3.5864	2.70454	5.34515	-1.40426
6:101863563:102887537	894	6	101863563	102887537	1.02397	6.2009e-05	-0.28164	0.13512	-0.25848	-0.063592	-0.9152	-0.14423	-0.96642	-0.37551	-0.59894	0.26066	0.15821	0.080522	-0.9152	0.74098	0.78023	0.41071	-0.14134	0.77822	0.89252	0.79604	0.9493	0.36009	0.88532	0.33383	0.70728	0.54921	0.79436	0.87429	0.93582	0.36009	0.4587	0.43525	0.68129	0.8876	2.96922	7.41446	1	0	0	5.80562	2.26422	5.04056	8.14507
6:102888281:104211089	895	6	102888281	104211089	1.32281	9.5835e-05	-0.26949	0.90347	0.32479	0.24889	0.10184	0.84656	-0.11108	0.53396	0.5058	0.66958	-0.31494	-0.77832	0.10184	0.91583	0.1344	-0.22381	-0.48065	0.78755	0.36628	0.74534	0.80345	0.91889	0.39724	0.91155	0.59337	0.613	0.50312	0.7528	0.43638	0.91889	0.35975	0.89309	0.8229	0.63077	-12.5017	18.2479	1	104	9	17.6606	13.8049	-11.5233	19.8044
6:104211475:105752435	896	6	104211475	105752435	1.54096	0.00025665	-0.25973	-0.18391	0.33869	0.10892	0.092989	-0.4145	-1.6182	-2.4363	-1.915	-0.4165	-1.7455	-0.073871	0.092989	0.086815	0.075005	-0.033694	0.39895	0.79507	0.85409	0.73484	0.91327	0.92591	0.67851	0.10562	0.014839	0.055487	0.67705	0.0809	0.94111	0.92591	0.93082	0.94021	0.97312	0.68993	16.1434	5.34258	1	14	2	-13.5687	7.735	16.5845	2.35707
6:105754306:106921804	897	6	105754306	106921804	1.1675	0.0001482	-0.18244	-0.18084	-0.28359	-0.35669	0.25441	-0.59233	0.87269	-0.41311	-0.3154	-0.84218	-0.49028	0.32069	0.25441	0.18116	1.7854	0.23094	-0.6357	0.85524	0.85649	0.77673	0.72132	0.79918	0.55363	0.38283	0.67952	0.75246	0.39969	0.62393	0.74844	0.79918	0.85624	0.074201	0.81736	0.52497	0.97863	0.516859	1	0	0	1.30063	-0.860043	-3.60904	-6.95485
6:106922281:108322638	898	6	106922281	108322638	1.40036	0.00023098	-0.98335	-0.096674	-0.81974	-0.87297	0.23566	-0.13602	-0.12545	-0.29504	-0.68286	-0.54394	-0.29632	0.82592	0.23566	0.86126	-0.42776	0.0058159	-0.21911	0.32543	0.92299	0.41237	0.38268	0.8137	0.8918	0.90017	0.76796	0.4947	0.58648	0.76698	0.40885	0.8137	0.3891	0.66883	0.99536	0.82656	-1.52371	15.9711	1	0	0	2.18048	20.4058	-1.40654	1.95789
6:108325624:110654066	899	6	108325624	110654066	2.32844	0.00017046	-0.75342	-0.23799	0.23571	0.69003	-0.26636	-0.2224	-0.58275	-0.28188	-0.16741	0.13504	-0.047208	0.40973	-0.26636	0.74387	1.7938	-0.15756	0.36735	0.4512	0.81189	0.81366	0.49017	0.78996	0.824	0.56006	0.77803	0.86705	0.89258	0.96235	0.682	0.78996	0.45696	0.072848	0.8748	0.71336	-7.869	-10.3971	1	58	6	-0.0590996	-11.4381	-4.18517	-14.8328
6:110654605:111390344	900	6	110654605	111390344	0.735739	0.00018957	0.068751	-0.27662	-0.80708	-0.42513	-1.0321	-0.20481	-0.51029	-0.91116	-1.4903	-0.16267	0.30095	0.49174	-1.0321	0.16328	-1.0495	-0.59884	-1.1578	0.94519	0.78207	0.41962	0.67074	0.30205	0.83772	0.60985	0.36221	0.13614	0.87078	0.76345	0.6229	0.30205	0.8703	0.29394	0.54928	0.24693	13.816	13.1326	1	25	2	-11.3897	15.2768	11.6834	8.17465
6:111391537:114218733	901	6	111391537	114218733	2.8272	0.00017325	-0.051521	-0.39217	-1.031	-0.90766	-0.60515	-0.89075	-0.26733	-1.189	-1.2327	-0.72087	-1.2427	0.29544	-0.60515	1.6156	1.1081	0.061001	-0.26484	0.95891	0.69494	0.30255	0.36406	0.54508	0.37306	0.78921	0.23443	0.21767	0.47099	0.21397	0.76766	0.54508	0.10617	0.26782	0.95136	0.79113	19.1645	-12.5066	1	0	0	-20.587	-4.47507	19.4966	-12.8502
6:114220361:116130955	902	6	114220361	116130955	1.91059	0.00016805	0.19498	0.033011	-0.54547	-0.42123	0.059551	-1.3527	-0.037228	-1.0185	-0.46541	-0.077049	-0.0086965	-0.52005	0.059551	1.7604	2.903	-0.021726	-0.68727	0.8454	0.97367	0.58543	0.67358	0.95251	0.17614	0.9703	0.30846	0.64164	0.93858	0.99306	0.60303	0.95251	0.078336	0.0036957	0.98267	0.49191	-2.05285	-17.8664	1	50	5	-1.96636	-18.4656	-1.03729	-20.2226
6:116130983:117566682	903	6	116130983	117566682	1.4357	0.00011014	-0.24417	0.54799	0.22258	0.81831	0.13815	-1.1917	-1.0314	-2.3006	-2.3893	-1.496	-1.4486	-0.80359	0.13815	1.4005	1.6533	-0.47379	0.1268	0.8071	0.5837	0.82386	0.41318	0.89012	0.23338	0.30236	0.021416	0.01688	0.13465	0.14746	0.42163	0.89012	0.16137	0.098267	0.63565	0.8991	18.8545	-3.91291	6	21	2	-13.8485	-3.09447	14.6498	-7.66533
6:117567468:119071713	904	6	117567468	119071713	1.50424	0.00017672	0.2996	-0.039886	0.91757	-0.24285	-0.64476	0.63528	0.86854	0.53509	0.84511	0.92253	0.72281	-0.55519	-0.64476	2.6801	2.4488	-0.37934	0.39812	0.76448	0.96818	0.35884	0.80812	0.51908	0.52525	0.3851	0.59258	0.39805	0.35625	0.4698	0.57877	0.51908	0.0073593	0.014333	0.70444	0.69054	-20.6031	-9.95313	2	106	10	17.4868	-8.09566	-20.7328	-1.73204
6:119075856:120628075	905	6	119075856	120628075	1.55222	0.0001363	-0.79336	1.0481	0.53334	-0.53303	-0.68826	-1.0081	-0.021287	0.037678	0.15283	0.0091642	-0.14858	-0.18158	-0.68826	1.0142	2.7901	-0.046045	-0.5182	0.42757	0.29459	0.5938	0.59402	0.49129	0.31342	0.98302	0.96994	0.87853	0.99269	0.88189	0.85591	0.49129	0.31047	0.0052698	0.96327	0.60432	-1.54924	-15.2333	1	0	0	-8.65603	-12.5734	-2.58135	-14.166
6:120628214:121673627	906	6	120628214	121673627	1.04541	3.1693e-05	0.324	0.11398	0.38607	0.22093	-0.45525	0.23446	0.056301	-1.0776	-0.36313	0.65986	-0.82044	-1.7624	-0.45525	0.27216	1.4198	-0.55568	1.0825	0.74594	0.90925	0.69944	0.82515	0.64893	0.81463	0.9551	0.28121	0.71651	0.50934	0.41197	0.078	0.64893	0.7855	0.15566	0.57843	0.27902	-6.03078	-18.2682	7	0	0	-7.44484	-3.047	6.24517	-6.2269
6:121674337:123104703	907	6	121674337	123104703	1.43037	0.00012083	-0.11675	-0.47725	-0.71522	-0.12054	-0.67398	0.025707	-0.62173	-0.53098	-0.27013	0.33043	0.16149	0.056391	-0.67398	1.2549	1.8621	0.26227	1.3819	0.90706	0.63318	0.47447	0.90405	0.50032	0.97949	0.53412	0.59543	0.78706	0.74108	0.87171	0.95503	0.50032	0.2095	0.06259	0.79312	0.16699	-15.2004	-13.5048	1	0	0	12.2473	-13.0458	-14.0329	-14.2913
6:123105676:123889346	908	6	123105676	123889346	0.78367	0.00015819	-0.49958	-0.16573	-0.078919	0.62461	-0.59921	-0.38985	-1.0514	-1.3136	-1.2033	-0.23704	-0.59317	-0.56934	-0.59921	0.24297	0.020285	-0.017932	-0.081222	0.61737	0.86837	0.9371	0.53223	0.54903	0.69665	0.29306	0.18897	0.22888	0.81263	0.55306	0.56912	0.54903	0.80803	0.98382	0.98569	0.93527	16.1146	5.37746	1	14	2	-13.5334	7.72429	16.4766	2.41474
6:123890282:125333797	909	6	123890282	125333797	1.44352	0.00038494	0.6879	1.2369	1.2366	-0.14825	-2.5528	1.4102	0.2832	-0.26195	0.24671	0.59803	1.2628	0.23497	-2.5528	1.681	-0.78242	0.084263	-1.1998	0.49152	0.21612	0.21622	0.88215	0.010685	0.15848	0.77703	0.79336	0.80513	0.54982	0.20665	0.81423	0.010685	0.092762	0.43397	0.93285	0.23022	-12.7467	12.2248	1	105	9	17.0939	5.79137	-16.4504	9.28514
6:125336799:128759251	910	6	125336799	128759251	3.42245	0.00016727	-0.50234	-1.0949	-1.0086	0.384	0.23442	-0.18993	-0.32198	-1.4772	-1.6354	-1.8417	-0.30836	0.08843	0.23442	0.42287	0.80357	-0.09964	0.11857	0.61543	0.27355	0.31315	0.70098	0.81466	0.84937	0.74747	0.13961	0.10196	0.065515	0.75781	0.92953	0.81466	0.67239	0.42165	0.92063	0.90562	16.0969	0.828754	1	8	2	-17.9559	0.139962	18.5868	-1.45273
6:128759755:130538497	911	6	128759755	130538497	1.77874	-1.9498e-05	-0.19245	-0.05881	-0.46444	-0.36681	-1.0169	-0.29616	-0.32819	-0.70549	-0.41553	0.25666	-0.038703	-0.06135	-1.0169	0.075695	0.65596	0.30582	0.23459	0.84739	0.9531	0.64233	0.71376	0.30922	0.76711	0.74277	0.48051	0.67775	0.79744	0.96913	0.95108	0.30922	0.93966	0.51185	0.75974	0.81452	4.56914	9.417	1	39	4	-6.83288	13.0014	5.24349	8.34347
6:130540383:131972731	912	6	130540383	131972731	1.43235	7.9435e-05	0.043041	-1.0217	-0.33743	-0.72862	0.5421	-0.82439	-0.68599	-0.87844	-0.61504	0.16942	-0.98922	0.005278	0.5421	0.27128	1.036	-0.31649	0.70181	0.96567	0.30694	0.73579	0.46624	0.58775	0.40972	0.49272	0.3797	0.53853	0.86547	0.32256	0.99579	0.58775	0.78617	0.30021	0.75163	0.4828	8.34205	0.663262	1	37	5	-7.42645	1.40317	8.92352	-1.75422
6:131973932:133867802	913	6	131973932	133867802	1.89387	0.00015297	0.32332	-0.99413	-0.57457	-0.0074036	-0.33346	-0.080203	-1.5369	-0.51184	-0.90111	-1.0314	0.31813	0.22824	-0.33346	1.2728	0.43219	0.43455	0.26227	0.74646	0.32016	0.56558	0.99409	0.73879	0.93608	0.12431	0.60876	0.36753	0.30235	0.75038	0.81946	0.73879	0.2031	0.66561	0.66389	0.79311	14.4889	-8.85867	1	0	0	-15.7536	-5.66235	12.906	-10.9871
6:133869809:136186007	914	6	133869809	136186007	2.3162	7.4278e-05	-0.0040546	0.15306	0.054937	-0.41804	0.080872	0.96664	-0.19107	0.45051	0.53125	0.76749	1.4785	-0.44046	0.080872	0.82983	2.8158	0.1143	-0.62763	0.99676	0.87835	0.95619	0.67592	0.93554	0.33373	0.84847	0.65235	0.59525	0.44279	0.13926	0.65961	0.93554	0.40663	0.0048653	0.909	0.53025	-19.5301	-13.6869	2	0	0	14.2903	-16.2476	-19.0556	-8.0654
6:136186368:137811295	915	6	136186368	137811295	1.62493	0.0001144	-0.028217	-0.75913	-0.78378	-0.61454	0.21134	-0.69599	0.30602	0.65472	0.66043	1.2424	-0.4174	-0.97642	0.21134	-0.21301	0.21626	-0.48579	0.91531	0.97749	0.44778	0.43317	0.53886	0.83263	0.48644	0.75959	0.51265	0.50898	0.2141	0.67638	0.32886	0.83263	0.83132	0.82879	0.62712	0.36003	-7.99986	17.5136	1	88	7	11.4536	14.959	-6.81957	17.5115
6:137813095:139532424	916	6	137813095	139532424	1.71933	-3.5726e-06	-0.12497	-0.50941	-0.089683	0.27089	-0.111	0.099985	0.47492	-0.54412	-0.53449	-0.21506	-0.012549	-0.4345	-0.111	1.9402	-0.018812	0.27911	0.14114	0.90055	0.61046	0.92854	0.78647	0.91162	0.92036	0.63484	0.58636	0.593	0.82972	0.98999	0.66392	0.91162	0.05236	0.98499	0.78016	0.88776	-11.0105	-2.81334	2	0	0	-3.46711	0.451032	-9.61394	1.69441
6:139533572:142036032	917	6	139533572	142036032	2.50246	0.00015548	0.013306	-0.011651	-0.42593	-1.1908	-0.21922	-0.85505	0.13411	0.24499	0.324	0.48992	-0.71351	-0.39217	-0.21922	0.42572	-0.76113	-0.15002	-0.71342	0.98938	0.9907	0.67016	0.23372	0.82648	0.39253	0.89332	0.80646	0.74594	0.62419	0.47553	0.69494	0.82648	0.67031	0.44658	0.88075	0.47559	-3.21302	13.0987	1	76	7	6.06153	11.3002	-3.25013	12.3189
6:142036912:143719278	918	6	142036912	143719278	1.68237	0.00016832	-0.73586	-0.50815	-1.1397	-1.0765	-1.5018	-1.377	-0.20132	-0.50672	-0.71085	-1.0014	-0.4564	-0.57898	-1.5018	0.10781	-0.65499	0.49375	-0.59385	0.46182	0.61135	0.25442	0.28171	0.13314	0.16852	0.84045	0.61235	0.47718	0.31664	0.6481	0.5626	0.13314	0.91414	0.51247	0.62148	0.55261	22.3038	1.17933	5	6	2	-20.8302	5.78527	22.7365	0.530912
6:143720467:146663272	919	6	143720467	146663272	2.9428	0.00011828	-0.41953	-0.75201	-0.41489	-0.27318	0.12617	-1.0017	-0.14406	-1.1474	-1.4839	-1.3109	-1.7876	0.52153	0.12617	0.93562	-1.8319	0.025767	0.17731	0.67483	0.45205	0.67822	0.78471	0.89959	0.31649	0.88545	0.25122	0.13784	0.18991	0.073845	0.602	0.89959	0.34947	0.066972	0.97944	0.85926	19.3324	3.55176	1	10	2	-18.5081	7.83023	20.2241	2.07452
6:146665424:148179283	920	6	146665424	148179283	1.51386	3.865e-05	-0.35341	0.41483	0.55497	-0.1182	-1.4001	0.67293	-0.27167	0.27537	0.4746	0.72478	0.6208	-0.55772	-1.4001	1.0394	0.9428	-0.21783	-0.30322	0.72378	0.67827	0.57892	0.90591	0.16149	0.50099	0.78588	0.78303	0.63507	0.46859	0.53473	0.57704	0.16149	0.2986	0.34578	0.82756	0.76173	-15.5642	8.95678	1	111	9	21.0761	2.35883	-15.91	9.6213
6:148180191:148917941	921	6	148180191	148917941	0.73775	0.00028595	-0.074326	-0.82468	-0.50095	0.17305	-0.41852	0.72361	-0.54414	0.73418	-0.10511	-0.60882	1.1324	-0.15599	-0.41852	0.97103	0.27182	-0.27603	-0.11669	0.94075	0.40955	0.6164	0.86261	0.67557	0.46931	0.58635	0.46284	0.91629	0.54265	0.25748	0.87604	0.67557	0.33153	0.78576	0.78253	0.90711	-2.81334	17.0132	1	0	0	0.906216	1.20478	-1.37691	1.85051
6:148919158:150298842	922	6	148919158	150298842	1.37968	-2.0125e-05	-0.3871	-0.14864	0.18049	-0.19067	-0.07068	0.70255	0.35639	-0.22369	-0.69221	-0.8146	1.0237	-0.53763	-0.07068	0.16668	0.076809	0.012459	0.47889	0.69868	0.88184	0.85677	0.84878	0.94365	0.48233	0.72155	0.823	0.48881	0.4153	0.30596	0.59084	0.94365	0.86762	0.93878	0.99006	0.63201	4.41497	19.1643	1	0	0	0.9256	17.5179	3.2793	19.4011
6:150299299:151097980	923	6	150299299	151097980	0.798681	-3.0986e-05	-0.17864	-0.2976	-0.10297	0.13304	-0.015979	-0.70445	0.42096	0.099932	0.15928	-0.27088	-0.75343	0.035147	-0.015979	0.43363	1.1928	0.11067	0.48969	0.85822	0.76601	0.91799	0.89416	0.98725	0.48115	0.67379	0.9204	0.87345	0.78648	0.45119	0.97196	0.98725	0.66456	0.23295	0.91188	0.62436	-6.79437	-9.00325	1	0	0	-1.16075	-10.1828	-5.97708	-7.78035
6:151100484:151929942	924	6	151100484	151929942	0.829458	7.9477e-05	-0.043839	-0.55266	-0.32788	0.29023	-0.541	0.43151	-0.21468	-0.06837	-0.2927	-0.026685	0.35164	0.15486	-0.541	-0.39213	-0.46057	-0.051144	0.42113	0.96503	0.58049	0.743	0.77164	0.58851	0.6661	0.83001	0.94549	0.76975	0.97871	0.72511	0.87693	0.58851	0.69496	0.6451	0.95921	0.67366	0.8951	16.5475	1	75	7	6.48601	15.1545	-1.53984	17.7001
6:151930249:153550147	925	6	151930249	153550147	1.6199	0.0003063	-0.070837	-0.57603	-1.7841	-0.37603	-2.1805	-2.2861	1.5953	-0.94004	-0.95177	-0.26991	-1.7084	-0.40457	-2.1805	0.67057	2.6892	0.49611	-0.15587	0.94353	0.56459	0.074407	0.7069	0.029223	0.02225	0.11064	0.3472	0.34121	0.78723	0.087554	0.68579	0.029223	0.50249	0.0071627	0.61982	0.87614	19.0155	-12.3536	1	2	1	-23.0393	-6.32023	19.3693	-12.8923
6:153551177:155228511	926	6	153551177	155228511	1.67733	0.00014244	0.13497	-0.18318	-0.47359	-0.43677	-0.28311	-0.49078	-0.54852	-1.2158	-0.62099	0.61783	-0.20612	-0.59344	-0.28311	0.86943	0.24668	0.06815	0.55357	0.89263	0.85466	0.63579	0.66228	0.7771	0.62358	0.58334	0.22405	0.53461	0.53668	0.8367	0.55289	0.7771	0.38461	0.80515	0.94567	0.57987	5.50503	6.93981	1	46	4	-1.22994	8.24975	4.48759	6.09215
6:155229566:156756457	927	6	155229566	156756457	1.52689	0.00014553	-0.47751	0.21738	0.082696	-0.023787	-0.96444	-0.19509	-0.17336	0.10082	0.093498	0.028952	-0.28565	0.2342	-0.96444	0.10011	1.2008	-0.0097262	-0.42048	0.633	0.82791	0.93409	0.98102	0.33483	0.84533	0.86237	0.91969	0.92551	0.9769	0.77515	0.81483	0.33483	0.92026	0.22984	0.99224	0.67413	-10.2209	6.77163	1	92	7	12.2842	2.10615	-7.69474	7.61689
6:156761338:157398853	928	6	156761338	157398853	0.637515	8.2355e-05	-0.63601	-0.55272	-1.1344	-0.94562	0.57288	-0.8416	-0.55443	-1.7212	-1.6347	-0.92849	-0.73999	0.11269	0.57288	0.22377	1.3903	0.075316	-0.10533	0.52477	0.58045	0.25664	0.34434	0.56672	0.40001	0.57929	0.085214	0.10212	0.35315	0.45931	0.91027	0.56672	0.82294	0.16443	0.93996	0.91611	15.992	0.772293	1	8	2	-17.8879	0.181387	18.5414	-1.56368
6:157402041:158192951	929	6	157402041	158192951	0.79091	0.00015079	-0.36205	-0.022644	0.32756	-0.27889	-0.35236	-0.89795	-0.86373	-0.6807	-0.8698	-0.90064	-0.56218	-0.79455	-0.35236	0.87003	2.2061	-0.50738	-0.22613	0.71732	0.98193	0.74324	0.78033	0.72457	0.36921	0.38774	0.49606	0.38441	0.36778	0.574	0.42688	0.72457	0.38428	0.027374	0.61189	0.8211	12.2152	-8.9335	1	0	0	-9.96939	-12.2672	10.6064	-16.9415
6:158193244:159318774	930	6	158193244	159318774	1.12553	0.00012481	-0.27591	-0.58908	-0.2919	-0.20203	-0.61366	-0.24201	-0.014267	0.12119	-0.64766	-0.80052	0.031138	-0.80501	-0.61366	-0.0063725	1.5109	-0.31092	-0.25931	0.78262	0.55581	0.77036	0.8399	0.53944	0.80877	0.98862	0.90354	0.5172	0.42341	0.97516	0.42081	0.53944	0.99492	0.13083	0.75586	0.7954	6.44378	-7.47403	1	0	0	5.89538	-0.821581	12.6175	-11.0825
6:159319812:159792458	931	6	159319812	159792458	0.472646	-8.0238e-06	-0.35607	0.79403	0.72869	0.028635	-1.069	-1.0173	0.055106	0.33994	0.52026	0.18006	-1.0202	0.34483	-1.069	0.60914	2.44	-0.28026	-0.39707	0.72179	0.42718	0.46619	0.97716	0.28508	0.309	0.95605	0.7339	0.60288	0.85711	0.30761	0.73022	0.28508	0.54243	0.014688	0.77928	0.69132	-1.42473	-15.2009	1	0	0	-8.64888	-12.5146	5.03025	-16.1432
6:159793334:161123451	932	6	159793334	161123451	1.33012	-2.4328e-05	-0.074109	-0.28763	0.069667	0.32224	-0.46621	-0.10405	-0.58856	0.30403	0.12241	0.38829	0.45622	0.2448	-0.46621	-0.24523	1.1464	0.77326	-0.12513	0.94092	0.77363	0.94446	0.74727	0.64107	0.91713	0.55616	0.76111	0.90257	0.6978	0.64823	0.80661	0.64107	0.80628	0.25162	0.43937	0.90042	-7.7398	0.641885	1	85	8	10.4022	-4.01564	-10.1676	-2.36983
6:161123771:162298351	933	6	161123771	162298351	1.17458	0.00015457	-0.47087	0.84216	-0.026316	0.44954	-0.05734	0.32662	-0.25219	-0.87851	-0.75467	-1.1156	0.0072345	0.11185	-0.05734	0.96389	1.3994	0.16705	0.45203	0.63773	0.3997	0.97901	0.65304	0.95427	0.74396	0.80089	0.37967	0.45045	0.26458	0.99423	0.91094	0.95427	0.3351	0.1617	0.86733	0.65125	5.0792	-5.52178	1	28	3	-9.20996	-6.2731	8.17041	-8.55532
6:162300151:163277414	934	6	162300151	163277414	0.977263	0.00013558	-0.45979	-0.47032	-0.7093	-1.0841	-0.21794	-0.86903	-2.1851	-0.19882	1.2416	1.3147	-1.0515	0.065839	-0.21794	0.8752	1.3318	0.35129	-0.59062	0.64566	0.63813	0.47814	0.27833	0.82748	0.38483	0.02888	0.8424	0.21438	0.18859	0.29301	0.94751	0.82748	0.38147	0.18293	0.72537	0.55477	-0.286526	-8.38776	10	80	8	7.55124	-10.7227	-9.6346	-6.94193
6:163277858:164003180	935	6	163277858	164003180	0.725322	5.643e-05	0.26075	0.37084	0.9415	0.34264	-0.66975	-0.23779	0.44612	-0.16284	-0.53829	-0.11252	-0.48671	0.40615	-0.66975	-0.55851	0.33944	0.0022197	-0.086408	0.79429	0.71076	0.34645	0.73187	0.50302	0.81205	0.65551	0.87064	0.59037	0.91041	0.62646	0.68463	0.50302	0.5765	0.73428	0.99823	0.93114	-1.11109	19.2273	1	75	7	5.55885	17.4974	-0.787793	18.7677
6:164006012:165242243	936	6	164006012	165242243	1.23623	0.00013382	0.18962	-0.28961	-0.70468	-0.83602	-0.5397	-1.0909	-0.31617	-0.48008	-0.2398	0.12582	-0.42348	-0.25262	-0.5397	0.67347	2.5859	-0.24675	-0.83187	0.8496	0.77211	0.48101	0.40314	0.5894	0.27533	0.75187	0.63117	0.81049	0.89987	0.67194	0.80056	0.5894	0.50065	0.0097123	0.8051	0.40548	0.78793	-10.7322	10	50	5	-2.80526	-19.2388	-0.394436	-21.4281
6:165246062:166191910	937	6	165246062	166191910	0.945848	0.00016871	-0.19893	-0.95413	-1.352	0.33979	-0.53885	-1.3273	-0.082122	-1.1842	-1.5069	-0.99488	-1.5942	-0.78327	-0.53885	1.655	1.4099	-0.25475	-0.9086	0.84232	0.34002	0.17638	0.73402	0.58999	0.1844	0.93455	0.23634	0.13182	0.31979	0.11088	0.43347	0.58999	0.097918	0.15857	0.79892	0.36356	19.1556	-12.5261	1	2	1	-22.9444	-6.48257	19.4786	-12.8672
6:166193932:167177733	938	6	166193932	167177733	0.983801	5.0328e-05	0.51281	0.52291	0.49886	0.67322	0.022269	0.027022	-0.34738	-1.2385	-0.941	-0.036704	-0.5487	-0.3913	0.022269	0.19099	0.0017968	-0.21669	0.073869	0.60809	0.60104	0.61788	0.50081	0.98223	0.97844	0.7283	0.21552	0.3467	0.97072	0.58321	0.69558	0.98223	0.84853	0.99857	0.82845	0.94111	16.3351	7.56956	1	0	0	-4.53518	4.66398	14.4067	4.6066
6:167178790:168548525	939	6	167178790	168548525	1.36973	7.2669e-05	0.03083	0.27972	-0.26727	-0.47012	-0.24641	0.03529	-0.47858	-0.27683	-0.29282	-0.34461	0.26633	-0.23434	-0.24641	1.088	0.59108	-0.13649	0.28508	0.9754	0.77969	0.78926	0.63827	0.80537	0.97185	0.63224	0.78191	0.76966	0.73038	0.78999	0.81472	0.80537	0.27661	0.55446	0.89143	0.77558	1.17608	-4.53098	1	0	0	0.908574	1.17749	-1.32988	1.70169
6:168549335:169231503	940	6	168549335	169231503	0.682168	7.43e-05	0.48386	-0.20849	-0.90287	0.25748	-0.5184	0.59624	0.07121	0.13657	0.64216	1.2325	0.34773	0.12178	-0.5184	0.0028718	0.89796	0.26881	0.67789	0.62848	0.83484	0.3666	0.79681	0.60418	0.55102	0.94323	0.89137	0.52077	0.21777	0.72805	0.90308	0.60418	0.99771	0.36921	0.78807	0.49784	-17.2741	7.00903	1	0	0	13.3039	-5.16765	-14.2228	2.19215
6:169231937:171049558	941	6	169231937	171049558	1.81762	0.00028561	-0.30165	-0.76707	-0.23692	0.40991	0.32143	-0.078363	0.47523	0.63432	0.95673	0.94813	0.37996	-0.30274	0.32143	0.31562	2.0099	-0.4333	0.80065	0.76292	0.44304	0.81272	0.68187	0.74788	0.93754	0.63462	0.52587	0.33871	0.34306	0.70398	0.76208	0.74788	0.75229	0.044437	0.66479	0.42333	-23.2606	-2.32132	2	0	0	21.2886	8.63156	-17.7439	14.4629
7:20608:1490775	942	7	20608	1490775	1.47017	7.1013e-05	-0.22334	0.52049	0.39292	-0.24466	-0.29801	-0.69882	-1.0521	-0.43836	-0.44143	-0.6472	0.082227	0.056253	-0.29801	-0.45287	0.48061	-0.15514	-0.61404	0.82327	0.60272	0.69438	0.80672	0.7657	0.48466	0.29277	0.66112	0.6589	0.5175	0.93447	0.95514	0.7657	0.65064	0.63079	0.87671	0.53919	2.37154	-1.46003	1	0	0	-8.87981	7.1627	11.6975	1.88619
7:1493090:2479029	943	7	1493090	2479029	0.985939	0.00059559	0.084745	-2.1873	-3.303	-3.6108	-3.2188	-4.8376	-3.128	-2.8863	-2.987	-1.3839	-3.5541	1.0037	-3.2188	4.021	3.9412	0.36735	0.089762	0.93246	0.028722	0.0009565	0.0003052	0.0012874	1.3144e-06	0.0017601	0.003898	0.0028177	0.16639	0.00037931	0.31554	0.0012874	5.7943e-05	8.1068e-05	0.71336	0.92848	24.3627	-4.71934	5	1	1	-24.7732	1.27301	25.9843	-8.31808
7:2480729:2930941	944	7	2480729	2930941	0.450212	0.00018615	-0.35164	0.27789	-0.39777	-1.1779	0.66718	-1.0716	-0.77655	-1.2754	-1.3655	-0.66201	0.27396	1.0251	0.66718	1.945	3.4676	0.48714	1.8405	0.72511	0.7811	0.6908	0.23886	0.50466	0.28391	0.43742	0.20217	0.1721	0.50797	0.78412	0.30533	0.50466	0.05177	0.00052515	0.62616	0.06569	3.86624	-21.6661	1	5	1	-21.3098	-12.8823	4.59712	-22.276
7:2931676:3736942	945	7	2931676	3736942	0.805266	4.6935e-05	0.0046657	-0.88495	0.018222	0.19451	-0.081031	0.18227	0.6637	1.1335	0.46224	-0.04482	0.31531	-0.57262	-0.081031	0.1294	-0.48901	-0.037312	0.87386	0.99628	0.37618	0.98546	0.84578	0.93542	0.85537	0.50688	0.25702	0.64391	0.96425	0.75252	0.5669	0.93542	0.89704	0.62483	0.97024	0.3822	-4.18654	22.4304	1	69	7	8.26365	19.879	-1.37628	22.5698
7:3738087:4783224	946	7	3738087	4783224	1.04514	0.00010768	-0.05956	0.28772	0.50854	0.72976	-0.63894	0.18451	-0.72686	-0.70213	-0.46136	0.47669	-0.38266	0.39054	-0.63894	1.0332	1.4117	0.051799	0.94034	0.95251	0.77356	0.61107	0.46554	0.52286	0.85361	0.46731	0.4826	0.64454	0.63358	0.70198	0.69614	0.52286	0.30149	0.15803	0.95869	0.34704	-3.097	-14.6132	1	58	6	-0.268198	-11.3624	-2.95355	-13.9957
7:4783723:5412932	947	7	4783723	5412932	0.629209	0.00012841	-0.15465	0.34819	-0.049985	0.56039	-0.56027	-0.81939	-0.17291	0.39929	0.1336	0.15676	-1.1697	0.27325	-0.56027	0.97171	1.6795	-0.1616	-1.4316	0.8771	0.72769	0.96013	0.57522	0.57529	0.41257	0.86273	0.68968	0.89372	0.87544	0.24212	0.78466	0.57529	0.33119	0.093059	0.87162	0.15226	-2.19063	-0.675236	1	0	0	-8.67064	-12.4963	5.0438	-16.1333
7:5414602:6912527	948	7	5414602	6912527	1.49792	0.00026905	0.441	-0.57861	-0.48695	-0.25352	0.60516	-0.76352	0.045533	-0.55686	-0.79592	-1.3338	-1.0297	-0.59137	0.60516	0.86645	0.33034	0.16403	0.69933	0.65921	0.56285	0.6263	0.79986	0.54507	0.44515	0.96368	0.57762	0.42608	0.18228	0.30313	0.55428	0.54507	0.38624	0.74114	0.86971	0.48435	8.35755	0.823727	1	0	0	-7.27276	1.61862	8.77834	-1.55336
7:6915710:7167990	949	7	6915710	7167990	0.25228	7.7432e-05	-0.66198	0.47842	0.8942	-0.68163	-0.32625	-0.026448	-0.92042	0.87647	0.84228	1.0221	0.15511	-0.34939	-0.32625	0.56459	1.1543	0.16416	0.26961	0.50799	0.63235	0.37121	0.49547	0.74423	0.9789	0.35735	0.38078	0.39963	0.30673	0.87674	0.7268	0.74423	0.57235	0.24839	0.86961	0.78746	-13.143	1.42773	1	0	0	12.9529	-2.79755	-9.51742	-19.1628
7:7168493:7679885	950	7	7168493	7679885	0.511392	3.6735e-06	-0.049091	-0.46618	-0.78704	-0.066152	-0.79196	0.03698	-0.39334	-0.43575	-0.86405	-0.32839	-0.53316	0.0063414	-0.79196	1.4662	1.155	0.045836	0.63242	0.96085	0.64108	0.43126	0.94726	0.42838	0.9705	0.69407	0.66302	0.38756	0.74262	0.59393	0.99494	0.42838	0.14261	0.24809	0.96344	0.52711	8.31845	-8.99593	1	0	0	-22.6191	-8.23827	17.7074	-14.6736
7:7680697:8475147	951	7	7680697	8475147	0.79445	0.00021838	-0.36615	-0.43005	0.12837	0.57139	-1.4077	0.7051	-0.54174	-0.61869	-0.55694	-0.65211	-0.066988	-0.9089	-1.4077	0.97834	0.62579	-0.23142	0.49587	0.71426	0.66716	0.89785	0.56773	0.15922	0.48075	0.588	0.53612	0.57757	0.51433	0.94659	0.3634	0.15922	0.3279	0.53145	0.81699	0.61998	8.31847	-8.94383	1	0	0	-7.44045	-3.05718	-10.2019	-18.1452
7:8476787:9223721	952	7	8476787	9223721	0.746934	0.00020508	-0.056161	0.16189	-0.42455	0.39509	1.1868	-0.12381	0.36415	-0.46085	-1.0011	-1.0031	0.57543	0.33694	1.1868	0.77949	0.66491	-0.0028767	-0.70114	0.95521	0.87139	0.67117	0.69278	0.2353	0.90146	0.71575	0.64491	0.31676	0.31582	0.565	0.73616	0.2353	0.43569	0.50611	0.9977	0.48322	5.55866	-2.62744	1	47	5	-3.6171	2.49161	5.26563	-1.55408
7:9223762:9893744	953	7	9223762	9893744	0.669982	0.00011968	-0.14252	0.51526	-0.34748	-1.0977	0.44773	-0.23483	-1.0247	-0.17263	0.31087	0.27431	0.12396	0.41377	0.44773	-0.28497	-0.18886	0.84046	-0.44755	0.88667	0.60637	0.72823	0.27233	0.65435	0.81434	0.30549	0.86294	0.7559	0.78385	0.90135	0.67904	0.65435	0.77567	0.8502	0.40065	0.65448	-3.71239	19.2801	1	75	7	7.50503	16.4743	-2.79669	20.089
7:9894421:11298815	954	7	9894421	11298815	1.40439	0.00018726	-0.88919	0.1585	-0.73222	0.14381	0.31262	0.95738	0.81042	0.637	0.79934	0.93933	1.0318	0.62227	0.31262	1.9128	2.4062	0.38284	0.31045	0.3739	0.87406	0.46404	0.88565	0.75457	0.33838	0.4177	0.52412	0.42409	0.34756	0.30215	0.53377	0.75457	0.055769	0.016121	0.70184	0.75622	-8.43575	-15.0037	1	73	8	4.86543	-17.54	-16.8143	-10.0801
7:11299552:12687871	955	7	11299552	12687871	1.38832	0.00010835	0.059214	-0.48214	-0.23573	1.066	0.94108	-1.1524	0.55127	-0.84435	-1.0085	-0.8284	-1.8926	0.22196	0.94108	-0.048906	-0.054946	-0.25372	0.70472	0.95278	0.62971	0.81365	0.28641	0.34667	0.24914	0.58145	0.39848	0.31324	0.40744	0.058409	0.82435	0.34667	0.96099	0.95618	0.79972	0.48099	8.38957	0.794257	1	63	4	2.33509	20.3805	15.2988	8.90546
7:12689322:13674908	956	7	12689322	13674908	0.985586	8.5214e-05	0.07993	-0.14355	0.0070196	0.028541	-0.16726	0.1409	0.67127	0.39669	0.18747	0.053888	0.93065	0.41317	-0.16726	0.040703	0.11349	0.10896	-0.21926	0.93629	0.88585	0.9944	0.97723	0.86717	0.88795	0.50205	0.6916	0.85129	0.95702	0.35204	0.67948	0.86717	0.96753	0.90964	0.91324	0.82645	-3.5212	19.2412	1	0	0	17.8943	11.4914	-10.1902	13.2938
7:13675094:14941781	957	7	13675094	14941781	1.26669	0.00013902	0.22611	-0.78929	-0.66357	-0.91204	-0.038116	-1.9571	-1.4852	-1.8695	-1.5333	-0.71598	-1.3139	0.60352	-0.038116	1.4525	2.4494	0.096196	-0.62829	0.82111	0.42994	0.50696	0.36175	0.9696	0.050331	0.13749	0.061555	0.12521	0.474	0.18887	0.54616	0.9696	0.14635	0.014311	0.92336	0.52982	19.176	-12.5023	1	0	0	-20.346	-4.60372	18.535	-3.05345
7:14942134:16480989	958	7	14942134	16480989	1.53886	8.6552e-05	0.42386	-0.30274	-0.24098	0.33001	-1.0371	-0.93549	-1.053	-0.50826	-0.6084	-1.0829	-0.75451	0.024498	-1.0371	0.30876	1.2789	-0.13437	0.9759	0.67167	0.76209	0.80957	0.74139	0.29968	0.34954	0.29233	0.61127	0.54292	0.27884	0.45054	0.98046	0.29968	0.7575	0.20094	0.89311	0.32911	17.8988	-0.697914	1	0	0	-13.8243	-3.16252	16.7836	-4.66762
7:16481863:17277084	959	7	16481863	17277084	0.795221	3.8744e-05	-0.63917	0.74096	0.29189	0.21887	-0.5983	0.39291	-0.24413	-0.23221	0.00049484	0.20912	0.13688	0.17097	-0.5983	0.59296	1.9662	-0.29153	-0.049085	0.52271	0.45872	0.77037	0.82675	0.54964	0.69439	0.80713	0.81637	0.99961	0.83435	0.89113	0.86425	0.54964	0.55321	0.049279	0.77065	0.96085	-7.82977	-10.3889	1	58	6	-0.199981	-11.428	-4.25194	-15.0002
7:17279294:18861958	960	7	17279294	18861958	1.58266	0.00014652	-0.52769	-0.57262	-0.37166	-1.1938	-1.1287	-0.69362	-0.78666	0.046289	0.85904	1.8815	-0.42012	0.14941	-1.1287	1.0928	1.4845	-0.52418	0.51225	0.59772	0.56691	0.71014	0.23254	0.25902	0.48792	0.43148	0.96308	0.39032	0.059907	0.6744	0.88123	0.25902	0.27447	0.13769	0.60015	0.60847	-8.79545	9.66518	3	0	0	13.9934	-12.4668	-13.2524	5.56304
7:18863387:19975992	961	7	18863387	19975992	1.11261	6.9276e-05	-0.061208	0.014015	-0.20365	-0.35045	0.026311	-0.6901	0.2296	-0.90828	-0.3223	0.2341	0.034843	0.64522	0.026311	0.92816	1.3782	-0.026426	0.19344	0.95119	0.98882	0.83862	0.726	0.97901	0.49013	0.8184	0.36373	0.74723	0.8149	0.9722	0.51879	0.97901	0.35333	0.16813	0.97892	0.84661	-2.57078	-10.7743	1	0	0	4.57712	-12.3955	3.55486	-7.69657
7:19978609:21712233	962	7	19978609	21712233	1.73362	0.0001469	0.044932	0.56052	-0.064786	-0.76518	-0.38634	0.37004	-0.85829	-0.6148	0.23305	0.29307	0.35167	-0.053304	-0.38634	1.1032	1.6274	-0.026398	0.35656	0.96416	0.57512	0.94834	0.44417	0.69925	0.71135	0.39073	0.53869	0.81572	0.76947	0.72508	0.95749	0.69925	0.26996	0.10365	0.97894	0.72142	-6.61929	-14.0673	1	0	0	3.58478	-0.650142	-2.79402	0.481754
7:21712615:22811384	963	7	21712615	22811384	1.09877	7.4404e-05	0.11934	-0.13062	-0.44478	-0.291	-0.47191	-0.59742	-0.31728	-1.0786	-0.91551	-0.61567	-0.39903	0.26686	-0.47191	-0.093058	-0.27425	0.059097	0.40033	0.90501	0.89608	0.65648	0.77105	0.63699	0.55022	0.75103	0.28076	0.35992	0.53811	0.68987	0.78958	0.63699	0.92586	0.78389	0.95287	0.68891	17.2773	3.79253	1	10	2	-16.9517	6.54147	18.6169	2.81686
7:22811921:24389035	964	7	22811921	24389035	1.57711	0.00025526	-0.19234	0.64329	0.74321	-1.0951	-0.49664	0.26817	0.241	1.1694	1.2461	0.6524	-0.16584	-0.26293	-0.49664	1.1817	1.6726	0.90557	1.1936	0.84748	0.52004	0.45736	0.27348	0.61944	0.78857	0.80955	0.24225	0.21272	0.51414	0.86828	0.79261	0.61944	0.23731	0.09441	0.36516	0.23262	-13.0641	1.40503	1	0	0	12.9426	-2.82377	-16.4651	-4.88539
7:24389147:24980408	965	7	24389147	24980408	0.591261	0.0003859	0.14505	-0.63769	0.083556	0.55114	1.9836	0.3785	-0.77831	0.021519	-0.46546	-1.2301	1.1876	-0.53971	1.9836	3.0633	4.4639	-0.11719	1.7403	0.88468	0.52367	0.93341	0.58153	0.047302	0.70506	0.43639	0.98283	0.6416	0.21865	0.235	0.58939	0.047302	0.0021888	8.0496e-06	0.90671	0.081801	-8.28782	-15.1044	1	0	0	4.71583	-17.6395	-16.7368	-10.1442
7:24982494:26300992	966	7	24982494	26300992	1.3185	0.00018029	0.38957	0.10719	0.28038	0.05878	0.45055	-0.026029	-0.46396	-0.2733	-0.341	-1.0062	0.094284	-0.34482	0.45055	2.2261	0.49408	0.45732	0.25155	0.69685	0.91464	0.77919	0.95313	0.65232	0.97923	0.64268	0.78462	0.73311	0.31434	0.92488	0.73023	0.65232	0.026007	0.62125	0.64744	0.80139	3.91314	-4.28309	1	0	0	-3.42658	0.420289	3.92231	-4.36924
7:26302668:28038375	967	7	26302668	28038375	1.73571	0.00016893	0.29539	0.14021	0.15613	0.19083	0.05646	-0.14494	0.32331	-0.015452	0.38106	-0.017699	-0.74571	-0.16703	0.05646	1.4263	1.5111	-0.38116	0.30053	0.76769	0.8885	0.87593	0.84866	0.95498	0.88476	0.74646	0.98767	0.70316	0.98588	0.45584	0.86734	0.95498	0.15377	0.13078	0.70309	0.76377	-4.61151	-8.52166	1	0	0	3.47302	-10.0553	-6.14641	-8.01659
7:28039590:28710596	968	7	28039590	28710596	0.671006	3.5315e-05	0.026396	0.27843	-0.0036651	-0.1326	-1.85	-0.17275	-0.24798	-0.69118	-0.21509	-0.087814	-0.65071	-0.054172	-1.85	-0.67659	0.36272	0.33947	0.05178	0.97894	0.78068	0.99708	0.89451	0.064311	0.86285	0.80415	0.48946	0.8297	0.93002	0.51524	0.9568	0.064311	0.49866	0.71681	0.73426	0.9587	9.08066	16.2291	1	44	4	-4.19506	15.916	5.4325	12.1371
7:28710857:30171413	969	7	28710857	30171413	1.46056	3.5853e-05	-0.2159	-0.39514	-0.51594	-0.1398	0.045839	1.5317	-0.078879	0.2801	0.15217	-0.073549	1.0933	-0.29854	0.045839	1.4235	1.2174	0.58636	-0.2693	0.82906	0.69274	0.6059	0.88882	0.96344	0.1256	0.93713	0.7794	0.87905	0.94137	0.27426	0.76529	0.96344	0.15459	0.22343	0.55763	0.7877	-13.9855	-9.75058	1	0	0	9.56694	-11.9825	-10.4779	-11.7471
7:30172195:31608495	970	7	30172195	31608495	1.4363	0.00010197	0.17838	0.61816	-0.15477	-0.40931	-0.3168	0.19308	-0.56591	0.67705	0.71768	0.38422	-0.094893	0.77791	-0.3168	0.27544	1.0569	0.31744	0.070292	0.85842	0.53647	0.877	0.68231	0.7514	0.8469	0.57145	0.49837	0.47296	0.70081	0.9244	0.43662	0.7514	0.78298	0.29057	0.75091	0.94396	-13.6695	1.65367	1	87	8	12.966	-2.81563	-14.5929	-2.31472
7:31609317:33150311	971	7	31609317	33150311	1.54099	0.00019106	-0.38911	-1.1666	-2.1316	-0.99286	-1.7455	-0.39468	0.4511	-1.3472	-0.95269	-0.27469	-0.24602	-0.95223	-1.7455	0.76648	-0.7005	0.1164	-0.62565	0.69719	0.24335	0.03304	0.32078	0.080905	0.69308	0.65192	0.17791	0.34075	0.78356	0.80566	0.34098	0.080905	0.44339	0.48362	0.90734	0.53155	22.6794	-0.944806	5	0	0	-15.0322	13.3764	22.8251	-4.42474
7:33151181:34939884	972	7	33151181	34939884	1.7887	0.00018016	-0.0031227	-0.10762	-0.74055	-0.33574	-0.48498	0.34285	0.4396	-0.27568	-0.50056	-1.4016	0.4611	-0.76068	-0.48498	0.30019	1.5968	-0.14121	0.30619	0.99751	0.9143	0.45897	0.73707	0.62769	0.73171	0.66022	0.78279	0.61668	0.16105	0.64473	0.44685	0.62769	0.76403	0.1103	0.8877	0.75946	6.58597	-7.30391	1	0	0	5.86019	-0.81844	12.6464	-10.9882
7:34940039:35614036	973	7	34940039	35614036	0.673997	7.0723e-05	0.076984	-0.9236	-0.95134	-0.85314	0.1523	-0.3943	0.64596	0.35371	0.00025939	-0.68625	0.59014	0.34398	0.1523	-0.98197	-1.1403	0.062164	0.44943	0.93864	0.35569	0.34143	0.39358	0.87895	0.69336	0.5183	0.72355	0.99979	0.49256	0.55509	0.73086	0.87895	0.32611	0.25417	0.95043	0.65312	-3.44085	19.1136	1	75	7	7.41131	16.4424	-2.63659	19.8944
7:35615611:37353302	974	7	35615611	37353302	1.73769	0.00018341	0.0077494	0.47345	0.32629	-0.31929	-1.0878	0.00409	-0.9024	-0.69834	-0.4191	-0.49351	0.42285	-0.21208	-1.0878	1.4636	2.8158	0.43004	-0.36562	0.99382	0.63589	0.74421	0.74951	0.27667	0.99674	0.36684	0.48497	0.67515	0.62165	0.6724	0.83204	0.27667	0.14331	0.004865	0.66717	0.71465	1.79812	-19.7977	1	43	5	-3.93455	-18.836	-2.09	-18.374
7:37354091:38159855	975	7	37354091	38159855	0.805764	4.4611e-05	-0.17886	-0.62506	-1.2693	0.26463	-1.0882	0.31919	0.20114	0.67506	0.6544	0.5232	0.27948	-0.68686	-1.0882	0.16075	0.52017	0.47024	-1.1855	0.85805	0.53193	0.20434	0.7913	0.27651	0.74958	0.84059	0.49964	0.51285	0.60084	0.77987	0.49217	0.27651	0.87229	0.60295	0.63818	0.23581	-7.633	12.1684	3	76	7	8.12777	9.54066	-5.11483	12.7981
7:38160558:39534540	976	7	38160558	39534540	1.37398	0.00013145	-0.32194	-0.28408	-0.20077	-0.14635	-0.76672	-0.65883	-0.56901	0.061797	0.4096	0.053487	-0.03287	0.23849	-0.76672	0.57845	0.5968	0.25739	-1.1846	0.7475	0.77635	0.84088	0.88365	0.44325	0.51	0.56935	0.95072	0.6821	0.95734	0.97378	0.8115	0.44325	0.56296	0.55064	0.79688	0.23616	0.219962	11.9182	1	67	7	4.04274	9.2643	-0.815588	10.1514
7:39535570:40925323	977	7	39535570	40925323	1.38975	0.00013276	0.13927	0.16455	0.36432	-0.27993	-1.2055	-0.38991	0.032795	-0.75965	-0.48627	0.21476	-0.58201	0.70655	-1.2055	1.2138	0.91361	0.46919	-1.4977	0.88923	0.8693	0.71562	0.77953	0.22801	0.6966	0.97384	0.44746	0.62677	0.82995	0.56056	0.47984	0.22801	0.22484	0.36092	0.63894	0.1342	12.1453	-13.3937	1	26	3	-11.9582	-14.5526	7.49531	-14.1043
7:40926906:42494824	978	7	40926906	42494824	1.56792	0.00018446	0.08296	0.15002	0.26423	-0.35684	-0.14981	-0.4913	-0.38768	0.32207	0.10296	0.71187	-0.82395	0.060768	-0.14981	-0.47921	0.27131	0.10034	0.60739	0.93388	0.88075	0.7916	0.72121	0.88092	0.62321	0.69825	0.7474	0.91799	0.47655	0.40997	0.95154	0.88092	0.63179	0.78615	0.92007	0.54359	-7.89543	17.4108	1	88	7	11.2487	15.0814	-6.76111	17.5428
7:42495555:44971837	979	7	42495555	44971837	2.47628	0.00019898	-0.30547	0.21751	-1.0208	-0.54543	-1.0487	0.084665	0.56234	-1.186	-1.1189	-0.47197	-0.67223	-0.19307	-1.0487	2.2984	1.0271	0.4049	0.7117	0.76001	0.82781	0.30733	0.58546	0.29433	0.93253	0.57388	0.23564	0.26319	0.63695	0.50144	0.84691	0.29433	0.021538	0.30435	0.68555	0.47665	8.30562	-8.97048	1	0	0	-22.6495	-8.19194	17.7417	-14.6393
7:44972152:46665658	980	7	44972152	46665658	1.69351	0.0001394	-0.50377	-0.81662	-1.2214	-0.18287	-1.1923	-0.39339	0.36088	-0.25464	0.18712	0.89565	-0.14254	-0.24412	-1.1923	2.3509	0.60045	0.0076553	0.50481	0.61442	0.41415	0.22192	0.8549	0.23314	0.69403	0.71819	0.799	0.85157	0.37044	0.88665	0.80714	0.23314	0.018729	0.54821	0.99389	0.61369	-16.2564	3.6669	12	0	0	-6.87414	-14.8819	-9.83842	1.49775
7:46667873:47279128	981	7	46667873	47279128	0.611255	7.913e-05	-0.34615	0.16994	-0.19544	0.1925	-0.22747	0.12464	-0.57578	-0.64429	-1.0606	-0.38666	-0.14003	-0.1423	-0.22747	-0.58486	0.20238	0.040828	1.1443	0.72923	0.86506	0.84505	0.84735	0.82006	0.90081	0.56477	0.51939	0.28888	0.69901	0.88864	0.88684	0.82006	0.55864	0.83962	0.96743	0.2525	5.71735	-2.43566	1	47	5	-3.63373	2.84231	5.47423	-1.24036
7:47281095:49130572	982	7	47281095	49130572	1.84948	0.00011379	-0.6252	-0.32786	-0.70024	-0.45481	-1.4896	-0.0028853	0.51923	0.66553	0.40094	-0.022354	-0.12581	0.26162	-1.4896	1.2655	1.8457	-0.011158	0.24057	0.53184	0.74302	0.48378	0.64925	0.13634	0.9977	0.6036	0.50571	0.68847	0.98217	0.89988	0.79362	0.13634	0.20569	0.064935	0.9911	0.80989	-12.0767	4.55832	1	0	0	14.5726	0.674975	-11.2983	-3.97536
7:49131824:49821750	983	7	49131824	49821750	0.689926	0.00017286	-0.45113	-0.44279	-1.2978	0.29205	0.62056	-0.24246	0.42808	0.71721	1.0592	0.88079	-1.4773	0.4229	0.62056	0.44039	0.45838	-0.054449	1.1517	0.6519	0.65792	0.19434	0.77025	0.53489	0.80842	0.66859	0.47325	0.2895	0.37843	0.1396	0.67237	0.53489	0.65965	0.64668	0.95658	0.24942	-6.98897	19.5541	1	0	0	11.4892	17.2692	-4.85936	19.6138
7:49822437:51674880	984	7	49822437	51674880	1.85244	0.00022786	-0.54433	-0.75314	-1.3465	-0.2176	-0.79905	-1.6534	-0.46943	-1.8045	-1.4702	-0.454	-1.3262	0.32202	-0.79905	0.096183	0.9924	0.31846	-0.74457	0.58621	0.45137	0.17814	0.82774	0.42426	0.098249	0.63876	0.071146	0.1415	0.64983	0.18478	0.74744	0.42426	0.92338	0.321	0.75014	0.45653	22.9601	-7.15754	5	1	1	-24.8708	-1.12302	23.3655	-9.18038
7:51675218:52274523	985	7	51675218	52274523	0.599305	0.00023107	-0.17788	0.96613	1.396	0.35753	1.8662	0.93409	0.4528	1.8083	2.13	1.4763	1.0348	-0.30188	1.8662	1.0633	1.2747	-0.19478	1.0517	0.85882	0.33398	0.16272	0.7207	0.06202	0.35026	0.65069	0.070554	0.03317	0.13987	0.30076	0.76275	0.06202	0.28764	0.20241	0.84556	0.29294	-21.5897	-3.85973	2	113	10	20.9492	-8.50952	-23.6587	2.26677
7:52275656:53175065	986	7	52275656	53175065	0.899409	3.5241e-05	-0.104	-0.051742	0.0026532	0.28004	0.059427	0.55575	-0.19513	-0.37259	-0.24272	-0.32591	0.82895	-0.58835	0.059427	0.21576	-1.2065	0.20118	0.69033	0.91717	0.95873	0.99788	0.77945	0.95261	0.57838	0.84529	0.70945	0.80822	0.74449	0.40713	0.5563	0.95261	0.82917	0.22763	0.84056	0.48999	4.40737	19.1799	1	0	0	0.942531	17.5154	3.25594	19.4259
7:53175319:53348677	987	7	53175319	53348677	0.173358	4.1786e-06	0.14631	-0.60846	-0.7342	-0.19985	-0.43574	-0.42697	-0.15861	-0.25915	-0.4673	-1.0091	-0.14196	0.10222	-0.43574	0.89625	-1.3682	0.098323	0.56366	0.88368	0.54289	0.46283	0.8416	0.66303	0.6694	0.87398	0.79552	0.64028	0.31292	0.88711	0.91858	0.66303	0.37012	0.17125	0.92168	0.57299	3.67539	20.7818	1	55	4	-0.428883	19.7353	5.42292	20.1985
7:53348777:54707110	988	7	53348777	54707110	1.35833	0.00018602	0.14418	-0.26454	-0.26344	0.458	-0.9557	-1.0123	-0.32556	-0.26981	0.12197	0.63849	-0.53303	-0.12112	-0.9557	-0.39428	-1.5182	0.89987	-0.67822	0.88536	0.79136	0.79221	0.64695	0.33922	0.31139	0.74476	0.78731	0.90292	0.52315	0.59401	0.9036	0.33922	0.69337	0.12896	0.36819	0.49763	6.65514	14.502	1	52	4	-2.22647	15.6129	3.9396	15.1724
7:54707337:55641707	989	7	54707337	55641707	0.93437	0.00010963	0.38996	1.2493	1.0459	-0.28451	0.35917	0.45444	0.39937	0.62553	0.30936	0.9967	0.36217	-0.29212	0.35917	0.96283	0.29221	-0.44019	0.64115	0.69656	0.21154	0.29563	0.77602	0.71947	0.64951	0.68962	0.53162	0.75705	0.31891	0.71722	0.77019	0.71947	0.33563	0.77013	0.6598	0.52142	-19.8654	-3.49209	2	0	0	21.0922	-8.59468	-15.2986	1.45523
7:55641798:57382254	990	7	55641798	57382254	1.74046	-2.1281e-05	0.43554	-0.79098	-0.68763	-0.43446	-0.20017	-0.66428	-0.59643	-0.34698	-0.13654	-0.073757	-0.11424	0.76969	-0.20017	0.76986	1.3746	0.34995	0.20534	0.66317	0.42896	0.49168	0.66396	0.84134	0.50651	0.55089	0.72861	0.89139	0.9412	0.90904	0.44148	0.84134	0.44138	0.16926	0.72638	0.83731	-2.7887	-10.77	1	70	6	4.80666	-12.4842	-7.7506	-9.72166
7:57382271:62556935	991	7	57382271	62556935	5.17466	0.00010833	-0.27096	0.013708	0.18446	-0.064156	-0.29143	-0.31581	-0.34631	-0.44134	0.10026	0.38491	-0.65626	-0.36194	-0.29143	-0.28862	-0.42838	0.22451	-1.2855	0.78642	0.98906	0.85365	0.94885	0.77073	0.75215	0.72911	0.65897	0.92014	0.7003	0.51166	0.7174	0.77073	0.77287	0.66837	0.82236	0.19863	-0.327618	14.9876	1	0	0	3.78506	13.1527	0.480912	14.2623
7:62557202:64193303	992	7	62557202	64193303	1.6361	0.00027372	-0.77561	-0.28191	-0.41578	0.23567	0.46707	-0.20232	-0.21122	-1.028	-1.2769	-0.78364	-0.37214	0.94042	0.46707	2.3977	1.6521	-1.6796	0.64053	0.43798	0.77801	0.67757	0.81369	0.64045	0.83967	0.83271	0.30395	0.20165	0.43325	0.70979	0.347	0.64045	0.016498	0.098513	0.093041	0.52183	4.68404	-5.1119	1	0	0	-6.77195	-2.54732	5.54262	-5.69808
7:64197449:64699105	993	7	64197449	64699105	0.501656	0.00016344	-0.66878	-0.14651	-0.36923	-0.99543	-1.0838	0.0042252	-0.97201	-0.54758	-0.16218	0.94826	-0.23398	-0.2818	-1.0838	1.1479	0.10402	0.16556	0.20783	0.50364	0.88352	0.71196	0.31953	0.27845	0.99663	0.33105	0.58398	0.87116	0.343	0.815	0.77809	0.27845	0.25101	0.91715	0.8685	0.83536	2.94721	7.46247	1	0	0	-1.17774	8.24679	4.27393	6.37723
[truncated: 1,360 more rows]
[truncated: 6 more columns]

## Sheet: fig2_plotinput
metaloci	h2	N	length	percent
1	0.0270819	125	196.852	0.0859774
2	0.0302606	208	243.3	0.0960689
3	0.0205191	135	164.433	0.0651425
[truncated: 8 more rows]

## Sheet: figs3_plotinput
UID	LOCI	CHR	START	END	Length_MB	h2	Anxiety_QT	Anxiety_MVP	PTSD_PCL	PTSD_MVP	ADHD	MDD_MVP	Insomnia	DepAff	Neuroticism	Worry	MDD	Tourette	Anorexia	Bipolar	Schizophrenia	OCD	ASD	H_cluster
[truncated: 2,353 more rows]
