# Supplementary material for: Collective genomic segments with differential pleiotropic patterns between cognitive dimensions and psychopathology
Source: Nat Commun. 2022 Nov 11;13:6868. doi: 10.1038/s41467-022-34418-y (PMC9652380; doi:10.1038/s41467-022-34418-y)
Supplement: Supplementary file 10 — Supplementary Data 8 [file 41467_2022_34418_MOESM10_ESM.xlsx]

## Sheet: TableS8a
Supplementary Data 8a. Density Based Clustering Silhouette Scores for Cognitive Task Performance Fit statistics for density-based clustering for local genetic correlation input. N umap dimensions: Number of UMAP dimensions used for density-based clustering, Epsilon: Nearest neighbor threshold, based on k-nearest neighbor distance; Unclassifiable: outlier LD segments not classified by density-base…
N umap dimensions	Epsilon	Unclassifiable	N db Clusters	Median	Mean.	75th percentile	Max
20	9	761	62	0.15811	0.02931	0.48999	0.99541
10	4.5	824	105	0.4484	0.1558	0.7704	0.9932
20	6	1116	97	0.126842	0.002643	0.757332	0.995065
10	18	160	1	0.02123	0.01677	0.04361	0.06991
10	22.5	40	1	0.05189	0.05117	0.10444	0.1427
10	27	11	1	0.1182	0.1167	0.1639	0.2055
10	13.5	363	12	-0.5675	-0.5231	-0.4978	0.9979
20	3	1467	92	-0.6466	-0.1539	0.8596	0.9951
20	12	551	26	-0.298	-0.19413	0.03268	0.99655
20	15	379	9	-0.4997	-0.4333	-0.3601	0.9947
40	5.5	1563	81	-0.6461	-0.2233	0.7536	0.9948
40	11	1081	71	-0.03415	-0.04364	0.55368	0.99505
40	16.5	648	30	-0.2253	-0.1462	0.1428	0.9808
40	22	420	6	-0.4421	-0.3469	-0.1322	0.9896
40	27.5	236	3	-0.28177	-0.25774	-0.06805	0.9427

## Sheet: TableS8b
Supplementary Data 8b. Hierarchical Cluster Fit Indices for Cognitive Task Performance asw: Average Silouette Width; ch: Calinski and Harabasz index; dunn: minimum separation / maximum diameter. Dunn index; cvnnd: coefficient of variation of dissimilarities to nnkth nearest within-cluster neighbour, measuring uniformity of within-cluster densities, weighted over all clusters; correlation between …
	Hierarchical Cluster Solutions
	hclust5	hclust10	hclust15	hclust20	hclust25	hclust30
asw	0.314763	0.381789	0.388158	0.383195	0.384729	0.380187
ch	1288.56	1694.18	1669.84	1628.76	1556.68	1478.99
dunn	0.0706655	0.116448	0.150935	0.131982	0.15497	0.161494
cvnnd^-1	1.01256	1.01241	1.01241	1.01223	1.01211	1.01206
pearsongamma	0.788086	0.751521	0.721721	0.694991	0.685471	0.679612
avewithin^-1	1.27315	1.16316	1.12974	1.11074	1.10057	1.09294
widestgap^-1	1.14563	1.15349	1.15349	1.15833	1.16455	1.16455
sindex	0.0843535	0.0803203	0.0814638	0.0705995	0.0683693	0.0690098
entropy	0.962537	0.979782	0.976486	0.986139	0.970977	0.953301
avstability	0.901153	0.772392	0.838774	0.85231	0.861307	0.816776

## Sheet: TableS8c
Supplementary Data 8c. Descriptive Statistics for CTP meta-locus. Overall heritability for the meta-locus, number of LD independent regions that were part of the meta-locus, cumulative length of the meta-locus and percentage of the heritability accounted for and cumulative heritability accounted for by each meta-locus are displayed.
	Local Genetic Correlation
META-LOCUS	h^2	N LD independent regions	Length (MB)	% of h2 accounted for	Cumulative % of h2
All variants	0.23098	2353	2791.53	-	-
Unclassified LD segments	0.0731873	761	916.743	0.316855	0.316855
11	0.0221144	132	176.153	0.0957416	0.412597
2	0.0148579	165	187.302	0.0643254	0.476922
15	0.013659	101	123.752	0.0591349	0.536057
7	0.0135773	168	197.244	0.058781	0.594838
5	0.0132464	148	197.216	0.0573487	0.652187
14	0.0122407	100	132.293	0.0529943	0.705181
8	0.0113641	105	127.258	0.0491994	0.754381
3	0.00912032	125	129.749	0.0394853	0.793866
13	0.00854996	99	111.178	0.037016	0.830882
1	0.00786674	96	103.726	0.0340581	0.86494
12	0.00776467	82	98.6871	0.0336161	0.898556
10	0.00707766	91	98.624	0.0306418	0.929198
6	0.00513745	68	80.6374	0.0222419	0.95144
9	0.00460373	46	52.7293	0.0199313	0.971371
4	0.0035735	43	44.8738	0.015471	0.986842
MHC	0.00303924	23	13.3601	0.013158	1
Successfully Clustered (w/o MHC)	0.154754	1569	1861.42	0.669987	-

## Sheet: fig2_plotinput
metaloci	h2	N	length	percent
1	0.00786674	96	103.726	0.0340581
2	0.0148579	165	187.302	0.0643254
3	0.00912032	125	129.749	0.0394853
4	0.0035735	43	44.8738	0.015471
5	0.0132464	148	197.216	0.0573487
6	0.00513745	68	80.6374	0.0222419
7	0.0135773	168	197.244	0.058781
8	0.0113641	105	127.258	0.0491994
9	0.00460373	46	52.7293	0.0199313
10	0.00707766	91	98.624	0.0306418
11	0.0221144	132	176.153	0.0957416
12	0.00776467	82	98.6871	0.0336161
13	0.00854996	99	111.178	0.037016
14	0.0122407	100	132.293	0.0529943
15	0.013659	101	123.752	0.0591349
MHC	0.00303924	23	13.3601	0.013158

## Sheet: figs3_plotinput
UID	LOCI	CHR	START	END	Length_MB	h2	Anxiety_QT	Anxiety_MVP	PTSD_PCL	PTSD_MVP	ADHD	MDD_MVP	Insomnia	DepAff	Neuroticism	Worry	MDD	Tourette	Anorexia	Bipolar	Schizophrenia	OCD	ASD	H_cluster
1:11008:1099437	1	1	11008	1099437	1.08843	5.1069e-05	0.2559	0.040081	0.43114	-0.22974	-0.44678	0.066491	-0.012887	0.61055	1.0094	0.36674	-0.26895	-0.74039	-0.44864	0.076881	-0.46583	0.081334	0.631	3
1:1103150:2320702	2	1	1103150	2320702	1.21755	0.0001119	0.93755	-0.73821	-0.41196	-0.95136	-1.2739	-0.97109	0.39078	-0.29759	-0.80507	-0.82618	0.15301	0.62236	-0.078562	0.60606	-1.9476	1.0177	-0.12421	0
1:2321099:3065568	3	1	2321099	3065568	0.744469	1.6042e-05	-0.72526	0.016921	0.22723	-0.17973	0.1279	-0.070756	1.2312	-0.17033	0.075547	0.21477	0.44943	-1.0181	-0.50234	-0.75101	-1.016	0.68145	0.53581	7
1:3066761:3679461	4	1	3066761	3679461	0.6127	6.679e-05	0.20094	-0.60075	-0.86281	-0.18926	-0.20183	-0.96892	0.64631	0.28341	0.44327	-0.056802	0.022003	-0.6654	0.1247	-1.2025	-2.1215	-0.34512	0.52352	13
1:3679775:4749076	5	1	3679775	4749076	1.0693	4.8828e-05	0.33487	-0.94563	-1.22	-0.78017	-0.93214	-1.1254	-0.83711	-1.6453	-0.96232	-0.45879	-0.064527	-1.7653	0.13765	-0.67073	-2.3824	-0.37076	0.39292	11
1:4750013:5000086	6	1	4750013	5000086	0.250073	4.6006e-05	-0.41009	-1.9198	-0.83586	-0.45753	-0.080365	-0.052536	0.19945	0.20387	-0.17097	-0.72646	0.56378	-1.9204	0.45154	-0.1734	0.26785	0.21464	0.46564	0
1:5000970:5471517	7	1	5000970	5471517	0.470547	7.6401e-05	-0.68333	0.03393	-0.035288	-0.28971	0.53637	-1.0976	-1.111	-1.0378	-1.0581	-0.41433	-1.2519	0.75914	-0.71024	1.1973	-0.0014913	0.61059	0.17581	0
1:5472626:6133700	8	1	5472626	6133700	0.661074	3.766e-05	0.038931	0.038294	0.23655	0.55915	0.0115	-0.76206	0.58946	-1.176	-0.85157	-0.78537	-1.1348	0.28674	0.0058249	-0.51595	-0.65608	-0.98682	-0.061258	10
1:6134990:7245669	9	1	6134990	7245669	1.11068	0.00016355	-0.19338	-0.43807	-0.79737	-0.75947	-1.7549	-0.044552	0.36204	-1.0201	0.12593	0.046923	0.5991	-0.23976	-0.71221	-1.9142	-1.3842	-0.32638	-0.17629	0
1:7245922:7604778	10	1	7245922	7604778	0.358856	0.00017661	0.79434	-1.0571	0.51869	-1.0903	-2.5536	0.32394	0.72287	0.091795	1.0048	1.5358	0.23173	-1.2385	-0.84205	-0.21352	0.10214	1.3257	-0.38158	0
1:7604831:9067142	11	1	7604831	9067142	1.46231	8.8509e-05	0.40461	-1.2593	-0.97054	-0.46169	0.83395	0.22719	-0.37072	0.95957	0.65225	0.13577	1.1832	-0.20729	-1.1909	-1.7641	-1.8371	1.1972	1.1915	13
1:9067673:9959051	12	1	9067673	9959051	0.891378	2.8243e-05	-0.096888	-0.82329	-0.53097	0.32876	-0.23263	0.24126	0.070216	-0.28176	-0.12677	-0.88727	0.21068	-0.31468	-0.33419	-0.27665	-1.2608	0.31045	1.1719	0
1:9959748:11774956	13	1	9959748	11774956	1.81521	2.4715e-05	0.6364	-0.089484	0.25919	0.069047	-0.61522	-0.88548	-0.62282	-1.7075	-1.1096	-0.67361	-0.21868	0.039178	-0.23543	0.087193	1.1936	-0.079007	0.10856	5
1:11776196:12147753	14	1	11776196	12147753	0.371557	2.1783e-05	0.46182	-0.78544	-0.62068	-0.0057654	-0.95324	0.33892	-0.17151	1.1353	0.52234	-0.26948	0.88648	-0.086125	-0.91826	-0.27256	0.94968	-0.40574	1.3411	1
1:12150385:14625524	15	1	12150385	14625524	2.47514	2.6307e-05	-0.0014771	-0.2931	-0.37693	-0.53468	0.59564	0.48424	0.42882	0.23022	-0.28126	-0.50259	0.36284	0.74041	0.062699	-0.94642	-2.0543	0.0057746	0.76273	13
1:14626896:15423481	16	1	14626896	15423481	0.796585	6.6092e-05	0.27481	0.33418	0.0619	-0.22141	-0.57424	-0.10166	0.42468	0.74134	0.44715	-0.24698	0.23135	0.46853	-0.13171	0.58662	0.98454	-0.25892	0.25309	1
1:15424441:17123862	17	1	15424441	17123862	1.69942	3.6843e-06	-0.84985	0.9751	0.83948	0.36331	-0.32102	0.53842	0.47239	0.35228	0.27609	0.50255	0.22603	0.21759	-1.9289	0.79015	1.0673	0.46343	0.16883	0
1:17176635:17872659	18	1	17176635	17872659	0.696024	0.00017506	0.37264	-0.59766	-0.61577	0.56337	-0.1665	0.16866	-0.1668	-0.20681	0.1553	0.28044	1.0651	-0.47938	0.81072	1.0364	2.2767	-0.28354	0.40571	2
1:17874843:18484945	19	1	17874843	18484945	0.610102	4.2042e-05	0.88242	-1.3155	-1.5896	-0.493	0.06017	-0.48644	-0.84292	-1.0794	-1.4383	-1.1083	-0.3374	0.13234	-0.23972	1.1016	-2.4085	-0.0018404	0.25216	11
1:18486272:20022063	20	1	18486272	20022063	1.53579	1.9075e-05	0.1762	-0.29078	-0.34685	-0.14169	-0.25755	0.31538	-0.075762	0.10276	-0.40705	-0.33804	-0.24533	0.24319	0.33312	-1.1699	-0.39597	0.076668	-0.06712	7
1:20023833:20763899	21	1	20023833	20763899	0.740066	7.5939e-05	1.0914	-0.12978	0.043518	0.18192	-0.85434	-0.46862	0.6651	-0.15387	-0.030985	0.3191	-0.025502	0.00067293	-0.064663	-0.54058	-0.83577	-0.74576	-0.46575	7
1:20765245:22634131	22	1	20765245	22634131	1.86889	0.00026358	-1.0215	-1.3076	-0.71403	-1.0835	-2.1095	-0.64063	-1.5764	-2.1867	-2.4568	-2.2567	-1.2454	-1.0071	-0.29767	-1.3672	-3.2017	-1.1557	0.66381	11
1:22636103:23082667	23	1	22636103	23082667	0.446564	0.00010857	0.1534	-0.89103	-0.15969	-0.14236	-0.4971	-0.78538	-0.056954	1.7158	1.3218	1.6255	-0.43947	0.417	-1.7977	0.27731	-2.9995	-0.01134	-0.38825	13
1:23085227:24527501	24	1	23085227	24527501	1.44227	4.9865e-05	-0.44881	-0.97984	0.21301	0.57629	-0.29542	0.50866	-0.076774	0.1178	-0.19768	-0.96125	1.0804	-0.018116	-0.79999	-0.97901	-0.84156	0.604	-0.68457	7
1:24528210:25305673	25	1	24528210	25305673	0.777463	-1.6518e-05	-0.23255	-0.67199	-0.30319	-0.18	-0.13053	0.12778	-0.24203	0.12884	0.42465	-0.088996	0.18436	0.16057	-0.83645	1.4423	-0.10617	0.99039	0.22276	3
1:25305783:26976424	26	1	25305783	26976424	1.67064	8.4874e-05	0.16911	-0.60763	-0.61557	-0.35875	-2.0974	-0.18055	0.14066	0.12733	0.18952	0.28845	-0.74718	-1.0389	-0.15353	1.5731	-2.4223	-0.01417	-0.83116	12
1:26981479:28160199	27	1	26981479	28160199	1.17872	2.7704e-05	0.1669	-0.19641	-0.30389	-0.20525	0.9438	0.20122	0.2612	-0.20444	0.026827	0.8255	0.28924	0.88311	-0.37282	-1.0046	-0.79755	0.60114	0.048883	4
1:28168872:29181525	28	1	28168872	29181525	1.01265	9.8661e-05	-0.017116	-1.3833	-0.88728	-0.7611	-0.34527	-0.23024	-0.74189	-0.45039	-0.67415	-0.30336	0.35838	-1.7619	-0.48247	0.83264	-1.6927	0.42117	-0.03094	0
1:29184254:30792409	29	1	29184254	30792409	1.60816	0.00016875	0.50445	-0.63185	-0.13885	-0.096517	0.54442	0.67327	0.46666	-1.6357	-1.101	-0.89304	0.87015	-0.90355	-0.24045	0.14842	-0.46271	0.32046	0.8745	10
1:30792984:32042421	30	1	30792984	32042421	1.24944	0.00012333	-0.036869	-0.19712	-1.5668	-0.31861	-0.12311	-0.12123	-0.52454	0.014777	0.19844	0.33647	0.72739	-0.40869	0.22645	0.69873	-1.4905	0.45787	-1.0093	0
1:32042540:34016219	31	1	32042540	34016219	1.97368	0.00023502	0.12351	-2.1379	-1.1123	-0.56037	-0.88075	-1.5705	0.19117	-0.42315	-0.19425	-0.23842	-0.85486	0.98852	-0.096354	-1.9195	-2.7291	-0.0083731	-1.3341	14
1:34017349:34797348	32	1	34017349	34797348	0.779999	8.9447e-05	-0.33	-0.22795	0.095432	-0.75567	-0.19885	-1.047	-0.43302	-1.5993	-1.1566	-1.0016	-1.3354	-0.5313	0.43636	0.39356	-0.25432	-0.41644	0.61835	0
1:34798014:35364965	33	1	34798014	35364965	0.566951	9.8844e-05	-0.33996	-0.35887	-0.19071	-0.13829	0.45222	-1.6263	-1.0729	-1.5203	-1.734	-0.88053	-1.0355	-1.593	0.1434	-0.12291	-1.1502	0.28445	0.62687	11
1:35366056:38196841	34	1	35366056	38196841	2.83078	0.00017333	0.32593	-1.6469	-0.21802	-1.5187	-0.84548	-2.2442	-0.54378	-2.4079	-2.1595	-1.388	-2.1721	0.19081	-0.15563	-0.89283	-2.0321	-0.26986	0.57998	11
1:38197401:38457741	35	1	38197401	38457741	0.26034	6.6303e-05	0.062526	-1.2879	-1.1706	-0.54373	-1.0182	-0.39002	0.84278	0.04631	0.47383	0.34173	-0.069433	-0.29886	-0.57962	-0.069788	-0.36102	0.19608	0.86252	0
1:38459210:39535259	36	1	38459210	39535259	1.07605	0.00016665	0.15773	-0.89965	-0.56586	0.83608	0.64066	-0.38912	-0.47046	-0.91429	-0.26587	0.9433	-0.99934	0.028895	-0.12236	0.40697	-0.84878	0.46903	0.21684	0
1:39537291:40933221	37	1	39537291	40933221	1.39593	7.2268e-05	-0.16018	0.61742	-0.0044683	0.69056	-0.69831	0.17152	-0.7839	-0.82676	-0.61691	0.17523	0.3188	0.93192	0.054636	1.7739	-1.0031	0.36315	1.1775	0
1:40934284:42166782	38	1	40934284	42166782	1.2325	0.00044297	0.18631	-1.3931	-1.1526	0.042354	1.1707	-0.92151	-0.30531	-1.1127	-1.1158	-1.077	-0.082046	-1.056	-2.4116	-0.54532	-0.575	-0.15551	1.979	8
1:42168539:43365094	39	1	42168539	43365094	1.19656	3.0977e-05	-0.026899	0.42439	0.53853	-0.48348	-0.59234	0.41099	0.55286	-0.67877	-0.51053	-0.1312	0.077109	0.30576	0.095331	-1.8833	-0.32429	0.84324	0.27285	7
1:43365565:44482312	40	1	43365565	44482312	1.11675	0.00022385	-1.1018	-1.3451	-0.83626	-0.078372	-4.7927	-1.3014	-0.34994	-0.49107	0.36375	0.69226	-0.9669	0.4529	0.12244	-1.4005	-5.2803	-0.3087	1.1432	15
1:44483704:46895641	41	1	44483704	46895641	2.41194	0.00015288	-0.45035	-1.4835	-1.6138	-1.6928	-0.53789	0.22559	0.47218	-1.4696	-0.11933	-0.01228	0.18075	-0.1683	-0.79483	0.98665	-4.3219	-0.46828	2.0985	0
1:46897698:47999344	42	1	46897698	47999344	1.10165	0.00010497	-0.20118	0.062388	0.11148	0.23324	-0.27274	2.5139	0.27423	1.3013	1.9503	1.2277	2.0476	0.26673	-0.19411	-0.69382	-2.5351	-0.5869	-0.2171	7
1:48000156:50640662	43	1	48000156	50640662	2.64051	5.5534e-05	0.29817	-0.49307	-1.074	0.26144	1.1507	1.1225	0.52306	0.64668	0.26981	-0.35077	1.0155	-0.11103	0.048475	-0.19323	-2.1219	-0.79438	0.2141	7
1:50641944:53116453	44	1	50641944	53116453	2.47451	0.0001559	-0.32738	0.049537	0.67912	1.0393	1.0197	1.4739	0.32174	-0.87347	0.24317	-0.51723	0.72452	-2.2276	0.19822	0.79107	-2.0636	0.10213	1.0199	10
1:53117066:54197141	45	1	53117066	54197141	1.08008	7.3595e-05	0.17748	0.073768	0.66093	-0.12339	0.77851	0.44973	0.35241	-0.80022	0.10705	0.26334	0.25113	0.13558	-0.6598	0.32591	3.5582	0.88721	0.46338	1
1:54197688:55012825	46	1	54197688	55012825	0.815137	0.00012347	0.89207	0.17423	-0.32637	-1.0144	0.47934	0.51876	1.444	1.0443	0.42167	-0.81002	0.79567	0.041747	0.89964	-0.038928	-1.1842	-0.18383	-0.87835	9
1:55012881:55479198	47	1	55012881	55479198	0.466317	6.1982e-05	1.1433	-0.86604	-0.12309	0.02201	-1.5153	-0.23617	-0.60439	0.77955	0.55774	-0.083779	0.20646	-0.5241	-0.41622	-0.62538	-0.15543	0.48357	-0.72314	7
1:55479967:56413577	48	1	55479967	56413577	0.93361	5.2996e-05	0.12693	0.56264	-0.037857	0.079981	-0.75092	-0.26039	0.79543	-0.1455	0.015936	0.037085	0.2077	0.36893	-0.97557	-0.95846	-0.54644	0.08482	0.3681	7
1:56414730:57585670	49	1	56414730	57585670	1.17094	8.4389e-05	0.35777	-0.72289	-0.35128	-0.35809	-1.3276	0.022987	-0.7868	-1.3578	-1.6629	-0.99929	-0.3411	-0.28064	0.72196	1.1884	1.0369	0.68802	0.025064	5
1:57585980:58535140	50	1	57585980	58535140	0.94916	9.8889e-05	-0.062575	-1.3129	-1.1311	-1.5214	-1.4862	-1.3469	0.75415	-1.7557	-1.6034	-0.56662	-0.37934	-0.72329	-1.8747	0.54458	-0.11776	0.13245	0.44551	5
1:58536417:59306823	51	1	58536417	59306823	0.770406	0.0001317	0.46012	-0.47848	-0.98737	-0.95074	-0.71688	-0.32719	0.57076	-1.5432	-1.4408	-1.1134	-0.16596	0.57993	-0.79885	0.19521	0.65201	0.87664	0.59004	5
1:59307290:59736866	52	1	59307290	59736866	0.429576	0.00011658	0.14146	-0.91458	-0.34879	-0.36818	-1.4124	-0.74384	0.19886	0.92386	0.24023	0.35023	0.73537	-0.6976	-0.35128	2.7998	0.18027	-0.92369	-0.95851	0
1:59739179:61257170	53	1	59739179	61257170	1.51799	5.2315e-05	-0.46935	-0.018485	-0.14927	-0.45842	-0.49541	0.2141	0.32159	-0.34007	0.33571	0.62112	0.40437	-0.02739	-0.38154	0.32375	1.4675	1.5391	0.63715	1
1:61258378:62107806	54	1	61258378	62107806	0.849428	0.00017452	-0.61161	-0.65805	-1.1453	-0.81241	-1.3507	0.67145	0.92652	0.13574	0.11686	0.92578	1.2671	0.26769	-0.83808	-0.89356	0.38079	2.3197	-0.98808	0
1:62108681:63376404	55	1	62108681	63376404	1.26772	9.6791e-05	0.14878	-0.24491	-0.64412	-1.1629	-0.25446	-0.93586	0.80754	-0.46281	0.059096	0.12584	-0.19248	0.74261	-0.38479	1.4533	2.7385	-0.52615	0.9385	2
1:63379031:65008206	56	1	63379031	65008206	1.62918	5.6381e-05	0.17698	-0.1617	-0.50794	-0.66448	-0.93176	-0.18278	-0.40922	-1.2002	-0.56309	-0.16553	0.25137	-0.053835	-1.1422	1.2941	0.74321	-0.54384	-0.15235	2
1:65010679:66773349	57	1	65010679	66773349	1.76267	0.00017698	-0.42725	-0.70562	0.13807	-0.71858	-0.07802	-0.84196	-0.86807	-0.085423	-0.12016	-0.31153	0.11534	0.21663	1.0266	-0.14328	-2.1159	-0.88683	0.045125	12
1:66774350:67760291	58	1	66774350	67760291	0.985941	6.9618e-05	-0.83397	-0.54155	-0.85446	0.42531	-0.61731	-1.338	-0.025874	-0.58911	-0.87084	-1.1892	-1.4584	-0.14325	0.20726	0.78947	-1.8902	-0.65984	2.1861	11
1:67761365:69441414	59	1	67761365	69441414	1.68005	0.00016604	1.0416	-1.4977	-1.3634	-0.4267	-1.154	-1.9367	-0.59584	-0.12121	-0.36492	-0.39169	-0.61178	0.96029	1.5089	0.95143	1.2735	0.38461	0.50035	5
1:69441920:70486660	60	1	69441920	70486660	1.04474	6.5991e-05	-0.38086	-0.18602	-0.38554	-0.70264	-1.3775	-0.6537	0.1263	0.67736	1.5662	1.3929	-0.5464	0.69658	-0.015478	0.55201	-0.32848	0.28195	-0.18648	0
1:70490925:71818029	61	1	70490925	71818029	1.3271	0.00015603	-0.33791	-0.78623	-0.46889	-0.282	-0.020572	0.91209	1.0174	-1.0025	-0.7048	-0.48932	1.1147	-0.0039428	-1.6715	0.13176	0.17758	0.31366	1.0935	2
1:71822765:74326378	62	1	71822765	74326378	2.50361	0.00048367	0.34433	-1.0729	-2.0384	-0.45334	-0.57471	1.7849	0.82944	-3.2405	-3.1937	-1.9361	2.8015	1.4251	-2.6568	0.099476	-0.44738	0.6598	1.6732	0
1:74326484:75992462	63	1	74326484	75992462	1.66598	0.00022006	-0.19367	-1.2976	-0.82652	-1.0627	1.0306	-0.46387	-0.22142	-2.6924	-2.608	-2.4508	-0.47966	0.71118	-1.1972	-0.18933	-3.8064	1.2573	0.93	11
1:75992778:76476360	64	1	75992778	76476360	0.483582	3.3491e-05	-0.40219	-1.3671	-1.2301	-0.66742	1.1469	-0.25943	-0.12338	-1.4916	-1.1626	-1.0458	0.11411	-1.1629	-0.24066	-1.1069	-0.87734	0.09791	0.53067	0
1:76477207:77139859	65	1	76477207	77139859	0.662652	0.00018157	0.11499	-0.42203	-0.015696	-0.92139	-1.2924	-0.48893	0.32515	-1.5525	-1.3068	-1.2592	0.23742	0.64536	-0.082614	-0.67569	-4.9358	-0.18214	0.096055	15
1:77141039:79111862	66	1	77141039	79111862	1.97082	0.00011622	-0.30621	-0.91444	-1.1585	-0.72575	0.31807	-0.38865	0.21757	-0.96124	-0.37075	0.078358	0.21101	0.41583	0.27257	1.7845	-1.4392	-0.23931	1.9254	8
1:79113455:80341320	67	1	79113455	80341320	1.22786	4.918e-05	-0.011382	-1.2075	-0.56871	-0.47627	0.46122	0.50972	-0.14263	0.072651	-0.0069117	0.45963	0.27907	-0.22058	0.086614	0.010645	1.1033	0.36947	0.40322	1
1:80341732:81056946	68	1	80341732	81056946	0.715214	4.1124e-05	-0.64666	-0.045303	-0.3312	-0.7083	0.020486	-0.51928	-0.34921	-1.3221	-2.0402	-1.1199	-1.3049	0.15456	0.17526	-1.7801	-2.4053	-0.17968	-0.74968	14
1:81058295:82883310	69	1	81058295	82883310	1.82502	0.00023542	-1.0918	-0.29962	-0.05409	-1.117	0.67602	-1.1788	-1.2442	-1.2307	-1.3368	-1.0767	-0.97932	-0.63301	-0.2868	0.95361	-1.8079	-0.17297	0.48127	8
1:82884721:83990906	70	1	82884721	83990906	1.10618	9.2736e-05	0.69385	-0.087868	-0.13496	0.63854	-0.34065	0.47163	0.37043	0.46754	0.58813	0.98757	0.57702	-0.3827	-0.44313	0.48771	-0.51791	0.11262	0.032129	7
1:83991748:84728665	71	1	83991748	84728665	0.736917	0.00016835	-0.93651	-0.053295	-0.62716	-0.44247	-0.44627	-0.46053	0.60307	0.58818	0.70933	0.91264	0.74433	0.086739	2.1802	-3.3292	-1.7058	-0.32219	-1.2265	0
1:84729134:85940249	72	1	84729134	85940249	1.21111	3.6046e-05	0.25979	-1.3083	-0.62069	-0.95972	0.79885	-0.056616	-0.07204	0.12408	0.43127	-0.40889	0.16297	0.074547	-0.50091	-0.51338	-2.368	-0.17441	-0.68763	13
1:85940875:86549498	73	1	85940875	86549498	0.608623	6.1094e-05	0.33026	-1.4732	-0.79024	-0.85693	-0.75888	-0.19988	0.56043	1.3318	0.73413	0.66776	-0.31506	-0.37621	-0.5609	-0.38624	-1.9703	-0.14777	0.81782	13
1:86549569:87652502	74	1	86549569	87652502	1.10293	4.2591e-05	-0.16059	-0.44012	-0.47753	-1.1965	-0.23252	-0.28361	0.16334	-0.55029	-0.32008	0.50081	-0.15955	-0.36514	0.10021	-0.98224	1.6863	0.37887	0.045275	0
1:87654606:89447978	75	1	87654606	89447978	1.79337	0.00010872	0.28036	-1.3514	-2.175	-0.79784	-0.18744	0.44025	-0.06346	0.20296	-0.48857	-1.2536	0.88606	0.48437	-0.33111	0.24154	-2.8053	-0.095996	0.19865	0
1:89451664:91866856	76	1	89451664	91866856	2.41519	0.00025184	0.2389	-2.0259	-1.552	-1.4676	0.040673	-0.33644	0.59238	-1.4771	-1.4093	-0.74398	0.29416	-1.2967	0.34604	-0.17199	-2.6471	-0.32165	2.2897	0
1:91867046:93351477	77	1	91867046	93351477	1.48443	4.7994e-05	0.17641	-1.1831	-0.46029	-0.88721	-0.4593	-0.23446	0.072304	0.14024	-0.47593	-0.85153	-0.3626	0.31663	-0.74195	0.74924	1.0043	0.33525	0.98094	0
1:93352491:94451007	78	1	93352491	94451007	1.09852	0.00012633	0.10345	-1.7241	-1.8531	-1.9802	-0.99813	-2.2447	-0.80519	-1.6242	-1.0015	-0.07813	-1.336	-0.96119	-0.12185	-0.19378	0.21144	0.35456	-0.6658	0
1:94452062:95199048	79	1	94452062	95199048	0.746986	6.3802e-05	-0.0049417	-0.32214	-0.64092	-0.18881	0.54455	-0.52095	-0.73397	-0.92411	-1.0875	-0.58378	-0.12523	-0.053216	-0.32539	0.28609	-1.7574	-0.10916	0.19793	10
1:95199771:96149941	80	1	95199771	96149941	0.95017	9.4242e-05	-0.43375	NA	NA	NA	-1.4903	-0.38636	-1.0369	-0.85266	-0.49647	0.54411	0.32746	0.13006	0.13862	-0.42773	-1.7872	0.86259	-0.55087	12
1:96150318:97457893	81	1	96150318	97457893	1.30758	0.00031321	-0.79556	NA	NA	NA	-0.033185	0.13655	-0.16453	-0.64427	-1.1603	-0.76298	-0.080364	-1.5115	-2.2779	-1.6995	-2.3628	-1.1187	0.68308	0
1:97458722:98562260	82	1	97458722	98562260	1.10354	0.0003815	-0.50771	NA	NA	NA	0.024279	-0.061416	-0.15625	-0.5364	0.11619	-0.48753	-0.25765	1.0025	-1.2181	-1.8097	1.0681	1.3744	1.3258	3
1:98564736:100064599	83	1	98564736	100064599	1.49986	0.00019053	-0.32011	-0.40577	0.22441	-0.2086	-0.86166	0.3685	-0.19515	-1.2555	-1.1298	-0.80927	0.25047	0.060488	-0.92747	-0.26711	-2.7115	0.15392	-1.4039	12
1:100065413:101682573	84	1	100065413	101682573	1.61716	6.961e-05	0.26198	-0.09176	0.29382	0.19858	0.77663	-0.6724	-0.25991	-0.35821	-0.22129	-0.3018	-0.55254	0.14402	-0.39297	-0.82707	-2.2684	-0.10742	1.6827	0
1:101683165:102039858	85	1	101683165	102039858	0.356693	2.2888e-05	-0.40846	-1.038	-0.73205	-0.91987	0.31198	-1.0082	0.38807	-0.074174	-0.12957	-0.19994	-0.56096	0.35113	-0.48023	-0.50042	-0.46816	0.34351	1.0077	6
1:102040268:102893372	86	1	102040268	102893372	0.853104	4.9828e-05	0.023324	-1.8922	-1.7216	-0.63549	-0.075354	-0.25515	-0.28583	-0.13261	-0.15606	-0.17347	0.49286	-1.0883	-0.48712	-0.59518	1.2872	0.29186	0.042521	2
1:102894567:104369301	87	1	102894567	104369301	1.47473	9.5914e-05	0.39414	-1.3353	-1.3605	-1.3663	-0.050273	-0.93598	0.03299	-1.4863	-1.5022	-1.0908	-0.90069	-0.85788	-1.2014	-0.58798	-1.8318	-0.036324	1.1136	11
1:104373157:105192916	88	1	104373157	105192916	0.819759	4.1609e-05	-0.10789	0.06164	-0.26561	0.33477	-0.064843	0.45914	-0.10694	0.54523	1.5103	0.91366	0.77239	-0.22161	0.51772	1.1592	-1.1928	-0.060905	0.23895	7
1:105193022:106641877	89	1	105193022	106641877	1.44886	5.9668e-05	-0.38655	-1.9038	-1.0788	-0.60822	0.43714	-0.07539	0.37168	-0.56698	-0.77246	-0.71624	-0.63044	-0.52526	0.64696	1.3066	1.2281	-0.92328	-0.38464	5
1:106642705:107432265	90	1	106642705	107432265	0.78956	1.6073e-05	-0.44391	-0.6801	-0.56779	-0.63455	-0.18366	-1.3851	0.16564	-1.3689	-1.0206	-0.86697	-1.452	-0.81781	0.57148	0.69743	-1.9624	0.77637	-0.27026	14
1:107432576:109075191	91	1	107432576	109075191	1.64261	-9.3937e-06	-0.45105	-0.83576	-0.54508	-0.46964	0.14644	-0.73647	-0.37248	-0.2528	-0.25489	-0.062886	-0.15642	-0.25152	-0.53472	-0.13311	-0.95657	-0.26365	0.16429	0
1:109075561:110301260	92	1	109075561	110301260	1.2257	0.00016908	0.19009	-0.99245	-0.85736	-0.27953	-1.1293	1.1077	-1.128	-0.44249	0.94207	1.0461	0.91248	-1.1781	-1.0051	2.3587	-0.82012	-0.64297	1.0377	7
1:110302505:111738116	93	1	110302505	111738116	1.43561	0.00012072	-0.60042	-0.011869	0.097925	-0.33388	-1.1302	0.66317	-0.28521	-0.59891	-1.1807	-1.3462	0.26526	-1.3189	-0.3091	-1.4194	0.34253	-0.50856	1.2994	0
1:111739749:112560278	94	1	111739749	112560278	0.820529	0.00013544	-0.32907	-1.4538	-1.8084	-0.33496	-1.0329	-0.7054	0.44849	-1.0821	-1.2443	-0.46928	-1.495	-0.33246	-1.3761	-0.26354	-3.7791	1.4198	-0.53548	0
1:112561693:114451307	95	1	112561693	114451307	1.88961	0.00011368	-0.51015	0.29124	0.35021	-0.31501	0.81388	-0.34847	-0.68305	-0.46475	-0.20093	-0.12015	-0.49405	-0.53037	-0.22186	-1.2371	0.59388	1.3996	0.67767	3
1:114451386:115878242	96	1	114451386	115878242	1.42686	5.8444e-05	0.26367	-0.88937	-0.39705	-0.76272	0.072088	0.12305	-0.61987	0.23383	0.26932	-0.0033555	0.6565	-0.005698	0.44141	-2.1583	-2.6794	0.53583	0.25215	13
1:115879821:116884431	97	1	115879821	116884431	1.00461	0.0001234	-0.28019	0.29112	0.059211	-0.39917	-1.1002	-0.9553	-0.6144	-0.68855	-0.88846	-0.53931	-1.0687	0.23042	0.62882	-0.91012	-0.57569	0.28218	-0.57257	0
1:116884519:118837474	98	1	116884519	118837474	1.95295	6.6012e-05	-0.22277	-1.5635	-1.2548	-0.69549	-1.0546	0.081786	-0.8767	0.1786	-0.024933	-0.33936	0.41094	-0.46588	0.86827	-0.29302	-0.29507	-0.85839	1.0664	0
1:118837888:119792751	99	1	118837888	119792751	0.954863	1.9197e-05	0.50686	0.3102	-0.58235	-0.45725	-0.34397	-0.035501	-0.12537	-0.0097503	-0.39836	-0.6602	-0.47989	-0.58743	-0.65388	-0.4269	0.45453	-0.15496	0.68398	0
1:119793605:120347239	100	1	119793605	120347239	0.553634	3.9465e-05	-0.049553	-0.32872	-0.53583	0.16775	0.5135	-0.058228	0.52165	0.15363	0.38242	0.59015	-0.1405	0.18858	0.11747	0.52782	-1.5541	-0.4743	-1.0548	7
1:120347632:144993501	101	1	120347632	144993501	24.6459	3.0521e-05	-0.34166	0.13592	0.020569	0.12669	-0.6277	-1.0171	0.15702	0.9423	-0.077885	0.17942	-0.69741	0.07183	0.38634	-1.3855	-0.66177	0.76258	-0.46131	0
1:144998563:147347713	102	1	144998563	147347713	2.34915	6.9217e-05	-0.058677	-0.078055	-0.47537	-1.1006	0.69391	-0.51146	0.61562	-0.46038	-1.2189	-1.616	-0.17009	0.37875	-0.37136	-0.59357	-2.2177	0.52279	1.1839	0
1:147348339:151830844	103	1	147348339	151830844	4.4825	9.3433e-05	0.4955	-2.4988	-1.9809	-1.5273	0.24092	-0.62159	0.15108	-0.60194	-0.23527	-0.36791	0.010586	0.34971	-1.1149	-0.27419	-0.64516	0.055642	0.69668	8
1:151832901:152535021	104	1	151832901	152535021	0.70212	5.2889e-05	0.10443	-0.7115	-0.92461	0.14529	0.036945	0.56595	0.40011	-1.0092	0.6348	1.3648	0.88994	0.41228	-0.77427	-0.40144	0.5278	-0.19173	-0.50381	0
1:152535586:153163377	105	1	152535586	153163377	0.627791	3.0579e-05	-0.66906	0.52454	0.44461	0.10856	0.32153	0.39764	-0.42039	-0.56863	-0.14089	0.14731	0.36111	0.41977	-1.3626	-0.19219	0.35623	-0.32036	0.77306	3
1:153165450:154544651	106	1	153165450	154544651	1.3792	0.00017054	-0.13401	-1.7046	-0.2792	-1.0307	-0.13948	-0.25702	-0.88227	-0.24143	-0.44747	-1.1308	-0.16402	-0.2627	-0.30077	2.2038	-1.7385	0.23535	-0.41692	8
1:154547292:156334116	107	1	154547292	156334116	1.78682	0.00018984	-0.084826	-1.3491	-1.3163	-0.9897	-1.0294	0.20652	-0.84879	1.4227	1.8451	1.0457	0.43299	-0.59381	-0.42771	-2.751	0.93898	0.36492	-0.76018	0
1:156335111:157154186	108	1	156335111	157154186	0.819075	0.00011515	1.0085	0.98295	0.37584	0.57823	0.66234	-0.02842	-0.30304	-1.3816	-1.5042	-1.9119	-0.77607	-0.16071	-0.13265	-1.0256	-2.2336	-0.015466	-0.32014	10
1:157154324:158867538	109	1	157154324	158867538	1.71321	6.071e-05	0.013459	-0.72905	-0.38403	-0.34827	-0.0062478	0.10511	0.4504	-0.1157	-0.34687	-0.92142	-0.13278	0.30444	-0.021896	-1.4693	-2.6219	-0.0012564	-0.53292	13
1:158870085:160648549	110	1	158870085	160648549	1.77846	7.4944e-05	-0.027303	-0.20829	0.56471	-0.58286	-0.35287	-0.40238	-0.6804	0.17374	-0.5144	-0.57801	0.045754	-0.34076	0.13046	-1.3224	-2.2052	-0.46977	0.28027	12
1:160649926:161973976	111	1	160649926	161973976	1.32405	9.3305e-05	0.1679	-1.0879	-1.5432	-0.48974	0.56367	-0.74101	-0.32377	-0.57667	-0.36218	-0.11383	0.12411	0.14165	0.20351	-0.011048	-0.53087	0.12127	0.6141	6
1:161974584:162995355	112	1	161974584	162995355	1.02077	5.2104e-05	-0.16114	-0.81566	-0.35055	0.173	-0.17978	0.21572	-0.71327	-0.92952	-0.17192	-0.21926	0.47494	0.40534	-0.076422	0.46191	-1.7045	0.41167	-1.1078	0
1:163000394:164410254	113	1	163000394	164410254	1.40986	9.3876e-05	0.35413	-0.64992	-0.59051	-0.71447	-1.5065	-0.55857	0.30522	0.32694	1.2171	0.44041	0.0060209	-1.9369	-0.62071	-0.32952	0.59616	0.36604	-0.66864	0
1:164412847:165190876	114	1	164412847	165190876	0.778029	7.814e-05	-0.56511	-0.078845	-0.24616	-0.36394	-1.0469	0.06487	-0.18129	-0.43267	-0.25805	-0.10966	0.58286	-0.30806	0.51664	-0.66051	-1.7914	0.040935	-0.22351	12
1:165191702:166363258	115	1	165191702	166363258	1.17156	0.00012163	-0.20153	-1.333	-1.4971	-1.3217	-0.12206	-0.22858	0.039216	0.14097	-0.86255	-0.47265	0.012625	0.41153	-0.89773	1.6741	2.6669	-0.91515	0.58167	2
1:166364063:167158927	116	1	166364063	167158927	0.794864	6.6276e-05	0.39136	-1.3413	-1.5137	-0.91716	0.31474	-0.059247	0.20894	-0.11232	0.56411	0.82878	0.49214	0.14295	-0.14627	0.23777	0.092508	0.40715	1.9688	3
1:167159608:168168773	117	1	167159608	168168773	1.00916	7.3419e-05	0.0084677	-0.44753	0.17024	-0.84914	-0.45113	-0.25097	0.52909	0.31176	0.39394	0.97913	-0.027683	-0.9959	-0.097276	-0.6362	-0.13388	-1.0373	0.090733	0
1:168169452:169077127	118	1	168169452	169077127	0.907675	7.5619e-05	-0.18293	0.3492	0.466	-0.44339	-0.70651	0.99474	0.92076	0.11085	0.97679	0.79223	1.0921	0.38187	1.0355	-0.58731	0.092365	0.17781	0.51226	1
1:169078572:169521853	119	1	169078572	169521853	0.443281	3.8516e-05	-0.32168	-1.0403	-0.66212	-0.0032975	-0.52962	-0.0083464	-0.81104	-0.44877	0.2191	0.061937	-0.69789	0.64395	0.33422	0.46531	-0.55746	-0.37819	-0.0089602	0
1:169522554:170372503	120	1	169522554	170372503	0.849949	4.8397e-06	-0.85224	-0.36267	-0.61671	0.14573	0.69589	-0.13256	-0.13929	-1.035	-1.2374	-0.5894	-0.6442	-0.074673	-0.40412	0.80932	1.4118	0.341	-0.28471	2
1:170375663:170914261	121	1	170375663	170914261	0.538598	4.3258e-05	-0.47302	0.62483	0.58685	0.95506	-0.49405	0.36645	0.26444	0.11131	-0.57185	-0.20213	0.55247	0.36373	-1.6616	-0.64447	-0.25657	-0.050612	0.025779	7
1:170915133:172647523	122	1	170915133	172647523	1.73239	0.00019184	-0.20795	-0.40159	-0.542	-0.6636	-0.68173	-0.38948	0.39936	-1.9535	-0.98934	0.1675	0.21979	0.01823	-0.30222	-1.1539	-2.3716	1.0992	-0.10449	15
1:172648956:175384090	123	1	172648956	175384090	2.73513	0.00013187	-0.27654	-1.153	-0.36834	0.064502	-0.77288	-1.6041	-0.34734	0.077818	-0.6754	-2.0361	-0.69425	-0.68611	0.20934	1.1112	-2.1046	0.27344	0.70769	11
1:175385076:176416712	124	1	175385076	176416712	1.03164	0.0001993	-0.28564	-1.0356	-1.3808	-1.1744	0.19784	-0.67171	-0.018051	-1.4766	-0.22059	-0.22447	-0.55201	-0.14182	-0.16617	-2.3832	-3.3606	0.5722	-0.11118	14
1:176418578:177431255	125	1	176418578	177431255	1.01268	0.00015445	-0.61058	-1.5226	-0.56223	-1.0861	-2.7719	-0.93271	0.28876	-1.6136	-1.8337	-1.6062	-1.126	0.13028	0.37842	-1.1218	0.47322	-0.30607	-0.06781	0
1:177432237:178940717	126	1	177432237	178940717	1.50848	4.8899e-05	0.30127	-0.16179	-0.17595	-0.44852	0.47949	-0.40132	-0.35177	-0.74594	-0.69804	-0.77785	-0.50202	-0.32035	0.23483	0.2203	-2.4326	-0.36733	0.018191	10
1:178943012:179676274	127	1	178943012	179676274	0.733262	1.987e-05	-0.042927	0.60282	-0.092948	0.18725	0.49458	-0.13906	-0.038748	0.61552	0.26431	0.25582	-0.087535	0.41871	-0.87064	-0.59356	0.32613	0.7243	-0.38787	3
1:179678188:180567596	128	1	179678188	180567596	0.889408	4.1326e-05	0.015451	-1.1449	-1.1376	-0.30884	0.49007	0.62988	0.30273	0.39155	0.33793	0.15397	0.43928	0.25944	0.819	-0.25617	-0.61041	-0.77263	-0.0022345	9
1:180568720:181311800	129	1	180568720	181311800	0.74308	2.0039e-05	-0.78871	-0.78261	-0.81403	0.2976	0.86521	0.52193	-0.090076	-1.3959	-1.1615	-1.535	0.35337	-0.69649	-0.18614	-1.6723	-2.0529	0.19818	0.093943	10
1:181313404:182293001	130	1	181313404	182293001	0.979597	0.00025976	-0.58883	-0.38171	0.34636	0.6062	-0.2341	-0.59458	-0.32158	-0.25841	-0.65892	-0.89416	0.56966	0.46806	-0.73555	-1.3733	-0.62176	0.66624	1.6894	6
1:182294372:183796074	131	1	182294372	183796074	1.5017	0.00023672	0.23564	-0.8377	0.088856	0.25932	-0.22001	0.33987	-0.1748	-0.036162	-0.50096	-0.62475	1.2408	-0.45358	-0.49067	-1.2884	-0.65505	1.0188	1.3624	6
1:183796618:185511423	132	1	183796618	185511423	1.71481	0.000111	-0.197	-1.038	-1.7941	-1.0258	-1.8182	-0.70033	-0.28104	-0.57958	-0.054736	0.23448	-0.66147	0.062836	1.1291	1.694	2.7783	-0.31939	-1.9673	2
1:185512838:187847742	133	1	185512838	187847742	2.3349	8.588e-05	-0.082683	-0.18748	-0.52422	0.42313	0.41201	-0.69742	-0.64103	-2.0271	-1.3777	-1.1719	-0.73606	0.25761	0.10968	0.89876	-0.9384	0.61683	0.78646	8
1:187848898:189756187	134	1	187848898	189756187	1.90729	6.7905e-05	-0.5936	0.6355	0.28005	1.0823	0.14891	0.45228	0.5659	0.3907	1.1904	1.0548	0.40291	-0.15838	-0.046514	0.4872	1.0342	0.29735	-0.68929	1
1:189758772:190107648	135	1	189758772	190107648	0.348876	3.0694e-05	0.33889	0.2326	0.07655	0.58379	-0.30532	0.33401	0.32865	0.4194	1.0557	1.2889	1.1306	0.36873	-1.0073	0.050075	0.61588	0.39949	-0.15503	4
1:190107883:191432168	136	1	190107883	191432168	1.32429	0.00013639	1.143	-1.5402	-0.95987	0.59015	-2.4801	-1.4371	0.42595	0.13724	0.14516	0.79364	-1.1068	-0.82113	-0.39465	-1.065	-1.0435	0.46413	-1.4391	0
1:191433917:192444256	137	1	191433917	192444256	1.01034	0.00013405	0.89763	-1.6571	-0.16806	-1.0431	0.098379	-1.0906	0.52312	0.31631	-0.2541	-0.74542	-0.27765	-0.0026067	-1.0558	-0.84707	-3.217	-0.93759	-0.35673	0
1:192452631:193504005	138	1	192452631	193504005	1.05137	7.1845e-05	-0.041943	-0.60951	0.77311	-0.22354	0.49515	-0.4657	0.34207	0.62546	1.1493	0.28621	0.074485	0.033759	-1.5209	-0.057164	1.0815	0.84888	-0.2089	3
1:193505535:194000243	139	1	193505535	194000243	0.494708	8.3401e-05	0.1848	-1.3274	-0.91709	-1.046	-0.46654	-0.77289	-0.33298	-0.19439	-0.95665	-0.56818	-0.65611	-0.048392	0.81427	-0.42357	-1.4954	0.12436	-0.18127	11
1:194000953:194733444	140	1	194000953	194733444	0.732491	8.3046e-05	-1.2541	-0.83246	-1.3104	-0.44723	1.0804	0.38622	-0.45052	0.049977	0.56877	-0.24574	0.38336	2.6722	1.4134	1.1683	-1.5603	-1.2607	0.75286	6
1:194734415:195155161	141	1	194734415	195155161	0.420746	4.0228e-05	0.68375	-1.2131	-0.1459	-1.5597	1.0993	0.064611	-0.37858	-0.98131	-1.2765	-0.98723	-0.75142	0.50847	-0.40719	0.92366	-1.481	0.14638	1.9676	8
1:195155293:195995510	142	1	195155293	195995510	0.840217	0.00013727	-1.2037	-1.5479	0.13311	-0.57792	0.32049	-0.96615	-0.90525	-1.1729	-0.79977	-0.63726	-0.27809	0.72522	0.98751	-1.2853	-2.2972	-0.29616	0.91495	0
1:195995948:197309603	143	1	195995948	197309603	1.31366	0.00011858	-0.23657	0.33231	-0.24976	0.57331	-0.24376	-0.54999	0.32533	-1.6851	-1.2099	0.50179	-0.28013	-0.11889	-0.13566	0.46497	1.3555	-0.80171	-1.163	0
1:197310096:198540028	144	1	197310096	198540028	1.22993	6.8622e-05	-0.24538	-0.7476	-0.43402	-0.26088	-1.5592	-0.001515	-0.55204	1.0416	1.4925	1.6177	0.98102	0.069515	-0.06249	-1.748	-1.7079	0.089487	-0.5837	0
1:198540418:199578700	145	1	198540418	199578700	1.03828	6.723e-05	0.012506	-0.51292	-1.2935	-0.63479	-0.56009	-1.0857	-0.47611	-0.85985	-0.7648	-0.20591	-0.72561	-0.41115	-0.61756	-1.5788	-1.659	-0.9446	0.81098	14
1:199580285:201070422	146	1	199580285	201070422	1.49014	0.00018703	-0.27755	-0.40972	-0.71403	-1.0887	0.056405	0.65626	-0.76566	-0.35673	-0.01708	-0.10281	0.95975	-0.8915	-0.87512	2.0014	3.8175	0.090749	0.2234	2
1:201070740:201365889	147	1	201070740	201365889	0.295149	7.1066e-05	0.26332	-0.97122	-0.91349	-0.42484	-0.77817	0.13899	-0.60761	-0.92602	-0.51565	-0.36364	0.70493	0.35646	0.16493	-0.44578	-0.39783	-0.94099	0.33881	6
1:201366509:202820077	148	1	201366509	202820077	1.45357	0.00024463	0.4653	-2.3694	-1.1434	-1.0254	-1.7433	-0.58439	-1.1364	-0.321	-0.39151	0.37036	1.1477	0.14181	-0.67134	0.30714	-1.9985	-0.045816	0.22244	0
1:202820815:203979519	149	1	202820815	203979519	1.1587	3.6361e-05	0.88069	-0.034232	-0.019778	-0.10475	-0.27457	0.16019	0.75544	-0.022449	0.22749	0.46351	0.54934	0.28157	-0.47304	-0.30253	-2.7591	0.34409	0.076865	13
1:203980019:205458538	150	1	203980019	205458538	1.47852	0.00013657	-0.11465	-0.20387	0.34108	-0.57418	-1.8495	-0.46742	-0.31999	-2.4548	-2.1972	-1.9478	-0.26259	0.36349	-0.85647	0.34774	1.8724	-0.40521	0.57147	5
1:205459511:206705609	151	1	205459511	206705609	1.2461	0.00017072	0.71517	-0.28509	-1.5666	-0.41109	-0.40925	-0.29826	0.45518	-0.64451	-1.1073	-1.6481	-0.33989	0.039368	1.7619	-2.2287	-5.9912	-0.66524	-1.1349	15
1:206706419:208158787	152	1	206706419	208158787	1.45237	0.0001617	0.7602	1.2866	1.3848	0.2974	-0.28046	-0.44645	0.93895	0.10821	-0.054947	-0.21382	-1.6704	0.98404	-1.1678	-1.7923	-3.0764	-0.7661	0.78873	0
1:208160220:210738604	153	1	208160220	210738604	2.57838	0.00013536	0.52693	-1.4983	-0.92004	-1.1666	0.34197	-0.47219	-0.071482	-0.55192	-0.025023	-0.3657	-0.3301	-0.019212	0.39123	-0.76764	-2.7825	0.10811	0.67581	0
1:210741816:211763053	154	1	210741816	211763053	1.02124	0.00015591	0.10884	-1.3815	-1.2391	-0.93475	0.65762	-0.36299	-1.4796	-0.61649	-0.68232	-1.1044	0.5305	0.86006	-0.50964	-0.60889	-0.34847	-0.3262	0.13757	8
1:211763754:213578006	155	1	211763754	213578006	1.81425	9.8353e-05	0.90948	0.20828	0.70862	0.49611	-1.2669	-0.62572	0.13127	-0.85729	-0.8641	-1.0079	-0.78691	-0.53689	-0.62152	-0.41966	-0.89631	-0.21138	-0.13043	10
1:213578592:215128675	156	1	213578592	215128675	1.55008	7.358e-05	0.83593	-0.034943	0.067973	0.36589	-0.40434	0.18523	-0.032195	0.94531	0.72385	-0.28021	0.32604	-0.062156	0.045822	0.085996	0.026198	-0.26267	0.27846	0
1:215129087:216672805	157	1	215129087	216672805	1.54372	8.4674e-05	-0.3804	-0.094974	-0.1959	-0.48546	0.44569	0.38014	0.3901	-0.57994	-0.79477	-0.98805	-0.32269	0.062369	-0.62938	0.88774	-0.28566	0.016423	1.3325	0
1:216673326:217575665	158	1	216673326	217575665	0.902339	0.000158	-0.24872	-0.35557	-0.24922	0.3156	0.062279	-0.52726	-0.74625	-0.65269	-0.54223	-0.7043	-0.45817	-0.27404	-0.61672	0.47959	1.8348	-0.82348	2.3874	2
1:217577346:218860068	159	1	217577346	218860068	1.28272	5.4811e-05	0.040945	0.2624	-0.35982	-0.035252	0.38262	0.48167	0.88621	0.5788	0.47033	0.4674	0.60746	0.19964	-0.14764	-0.69674	-0.26688	-0.049528	0.5766	4
1:218860456:220068681	160	1	218860456	220068681	1.20822	2.2819e-05	0.097751	-0.41331	0.069489	-0.31943	0.34518	-0.1576	0.11609	0.20291	-0.33948	-0.21922	-0.4932	-0.11863	0.024877	1.0721	0.51641	-0.57877	-0.20441	2
1:220069681:221856899	161	1	220069681	221856899	1.78722	9.9061e-05	0.095243	-0.84461	-1.134	-0.35671	-1.4125	-0.76998	-0.68872	-0.80081	0.13715	0.50675	-0.73671	1.2	-0.79289	0.00017823	-3.8107	0.66366	0.76224	15
1:221857359:223630391	162	1	221857359	223630391	1.77303	0.0001047	-0.54404	NA	NA	NA	0.47056	-0.34449	-0.36026	-0.30359	-0.50972	0.03355	-0.88593	0.87111	0.33936	0.16216	-1.333	-0.2472	-0.26698	10
1:223630619:224434769	163	1	223630619	224434769	0.80415	4.0945e-05	-0.91023	NA	NA	NA	-0.4827	-0.48291	-0.01408	-0.51393	-0.58765	-0.17173	-0.41613	-0.15654	-1.0098	-2.4686	-3.8449	-0.41098	-0.090016	15
1:224435934:226143348	164	1	224435934	226143348	1.70741	7.5341e-05	0.68419	-0.075489	-0.4748	-1.1719	-0.9262	-1.0246	-0.63694	-0.45454	-0.46193	-0.3546	-0.036669	0.7512	-0.91314	0.14291	0.32127	0.4982	0.26471	0
1:226146348:226808294	165	1	226146348	226808294	0.661946	0.00016233	0.54926	-0.6595	-0.12453	0.3212	-2.8121	-0.37322	-1.7053	-0.40657	-1.1654	-1.0607	-1.4177	0.35664	1.241	-1.2735	-4.5891	0.3007	-1.4489	11
1:226808697:228100891	166	1	226808697	228100891	1.29219	3.9977e-05	-0.0080704	-1.0496	-0.61334	-1.0609	-0.31605	-0.92672	0.27394	-0.45084	-1.105	-1.0615	-0.54886	-0.065028	1.6765	-0.74479	-2.3434	0.26675	-0.24667	0
1:228101119:229075210	167	1	228101119	229075210	0.974091	1.6775e-05	0.021767	0.12108	0.050749	1.2428	-0.099618	-0.74237	-0.11316	0.25555	0.2943	-0.40448	-0.35073	-0.11836	-0.37191	-1.1255	-0.64141	-0.4044	0.050702	0
1:229076157:230477970	168	1	229076157	230477970	1.40181	3.3204e-05	-0.18545	-0.45761	-0.24147	-0.41977	0.65279	-0.71709	-0.81575	-0.74227	-0.70256	-0.34906	-0.32145	0.29271	-0.30062	1.5407	-1.1255	0.1204	1.037	8
1:230479324:231318678	169	1	230479324	231318678	0.839354	2.3911e-05	-0.23337	-0.83374	-0.35221	-0.10802	0.62554	-0.48571	-0.45763	-0.3104	-0.015893	-0.24016	0.3094	0.31906	-0.10388	-0.17262	-0.71072	-0.10279	0.34488	6
1:231321215:232382234	170	1	231321215	232382234	1.06102	0.00010178	-0.039747	-0.60083	-0.28398	-0.69	0.9221	-0.049984	0.30732	-0.60203	-0.48715	-0.28527	0.11035	0.12191	-1.3229	-0.14266	0.28673	0.69068	0.71306	2
1:232384356:232949914	171	1	232384356	232949914	0.565558	6.0259e-05	0.43162	-0.70073	0.57876	-0.48899	-0.10253	0.5574	-0.75114	-0.097236	-0.69485	-0.37748	0.89937	-0.30203	-1.022	2.5739	0.71025	0.19823	0.17902	2
1:232950888:233750725	172	1	232950888	233750725	0.799837	5.8029e-06	-0.26867	0.064676	-0.020502	0.30939	0.98488	0.54515	0.24561	0.042213	0.17959	0.4943	0.16758	-0.89927	-0.45199	-0.34656	0.64607	-0.3398	-0.3782	3
1:233753991:234206593	173	1	233753991	234206593	0.452602	8.6461e-05	0.030174	-0.64079	-0.03631	0.18609	-0.85693	0.33414	-0.44635	0.48366	0.67253	-0.33925	0.52014	-1.2607	0.40085	0.90995	1.1874	-1.392	0.73648	2
1:234209087:235772624	174	1	234209087	235772624	1.56354	0.00011891	0.37779	-1.8904	-1.1345	-2.4592	-0.2711	-0.60447	1.6133	-0.39258	0.51538	0.43511	-0.34334	0.37237	-1.1831	1.4537	-2.0117	-0.46764	1.2031	0
1:235773790:236536723	175	1	235773790	236536723	0.762933	8.4217e-05	0.11826	-0.50591	-0.022646	-1.432	0.32133	-1.4483	0.31331	-0.63472	-0.0086725	0.070645	-0.59069	-0.4959	0.23656	-0.13933	-0.57916	0.066712	2.0729	0
1:236537770:237493854	176	1	236537770	237493854	0.956084	9.9739e-05	-0.56223	0.063255	1.0129	-0.24436	0.31108	0.37037	0.54617	0.72992	0.66236	-0.16156	-0.13492	0.86016	0.44472	-0.042728	-2.7442	1.077	-0.52197	0
1:237495080:239297872	177	1	237495080	239297872	1.80279	0.00010489	-0.44631	0.21912	-0.065592	0.25671	0.38642	-0.27115	-0.37631	-0.93082	-1.0232	-0.94519	-0.12307	-0.084402	-0.082158	-0.72004	-1.5044	0.11946	0.38581	10
1:239299272:240562764	178	1	239299272	240562764	1.26349	4.2933e-05	-0.39239	-0.51745	-0.83489	0.54069	-0.92385	-0.68029	0.04568	0.25593	0.52546	0.58045	-0.61317	0.76206	-0.67982	-0.20361	0.091433	-0.47564	0.067535	1
1:240563367:241178287	179	1	240563367	241178287	0.61492	8.0162e-05	-0.48035	0.049671	-1.085	-0.61593	0.37021	0.28034	0.80321	-1.5988	-1.0929	-0.96633	-0.38693	0.48423	1.1	-0.54244	-1.0511	-0.23352	0.061849	10
1:241178944:241766551	180	1	241178944	241766551	0.587607	4.518e-05	-0.59204	-0.30037	-1.1378	-0.91704	-1.9107	-0.80258	0.23114	-1.2296	-1.1279	-0.45184	-0.43397	-0.040524	0.47388	-0.41046	1.0712	-0.72129	-0.013583	0
1:241768617:242697031	181	1	241768617	242697031	0.928414	2.6895e-05	0.91737	-0.85683	-0.66502	-0.59333	0.019278	-1.1984	-0.23494	-0.56166	-0.1437	0.43334	-0.5409	0.48144	1.1903	-0.99777	-0.91714	-0.62311	0.18439	0
1:242700803:244105053	182	1	242700803	244105053	1.40425	0.00012634	-0.24179	0.62643	0.56699	0.26542	-0.38637	-0.61739	0.39553	-1.2474	-0.8981	-1.1774	-0.013616	0.47919	-0.16673	1.1409	-0.014749	0.75655	-0.31341	5
1:244106113:244927751	183	1	244106113	244927751	0.821638	0.00013653	-0.10313	-0.6294	0.031336	-0.29126	0.76526	1.3287	-0.10131	-0.43176	-0.064452	-0.71737	1.3683	1.6192	0.35147	0.5936	0.66029	1.204	-0.041871	1
1:244929262:246606531	184	1	244929262	246606531	1.67727	3.1958e-05	0.0085194	-0.8582	-1.1163	-0.99175	-0.9451	-0.36952	0.10367	-0.27461	0.20558	0.38363	0.05935	-0.065055	0.19708	-0.52372	-1.9403	0.03827	0.6418	0
1:246606926:246989171	185	1	246606926	246989171	0.382245	2.085e-05	0.10606	-0.2605	-0.1517	-0.04395	-1.032	-0.55398	-0.96547	-0.96161	-0.80016	-0.86905	-0.039765	-0.64007	-0.5488	-1.0494	-0.23784	-0.57927	0.083401	6
1:246991094:247838628	186	1	246991094	247838628	0.847534	0.00010038	0.31812	-0.19432	-0.19994	0.71845	0.27349	0.13014	-0.64518	-1.4224	-0.72287	0.27224	-0.15376	-0.089593	-0.28879	0.25534	1.9831	0.65408	1.0992	2
1:247838870:248585259	187	1	247838870	248585259	0.746389	3.513e-05	-0.44334	-0.086883	-0.18231	0.31145	0.08485	-0.079295	0.19897	0.30117	-0.21321	-0.53883	-0.41951	-1.3155	-0.48421	-0.21515	-1.6677	0.17542	-0.91403	7
1:248586307:249240540	188	1	248586307	249240540	0.654233	6.9782e-05	-0.86971	0.83834	0.57614	0.34203	-0.71559	-0.025027	-0.20911	-1.1806	-0.42786	-0.63434	-0.93523	0.84088	-1.0496	0.88986	-0.18283	0.57783	-1.0627	6
2:11320:1158981	189	2	11320	1158981	1.14766	0.0001179	-0.024401	-0.52866	-0.61303	-0.76816	-0.47673	-0.76284	-0.56362	-1.2003	-1.0686	-0.2228	-0.57383	-0.56903	-0.69296	0.74119	1.323	-0.068117	-0.044536	0
2:1159982:1681720	190	2	1159982	1681720	0.521738	7.1145e-05	0.15592	-0.1982	0.12649	0.076763	-0.56364	0.063618	0.34264	-0.48185	-0.12591	0.23432	0.32111	0.10489	-0.24328	0.33196	-3.2922	-0.66752	-0.81428	15
2:1683187:3003071	191	2	1683187	3003071	1.31988	7.2165e-05	-0.74776	-1.2252	-1.7825	-0.39808	0.063818	-0.99594	-0.28446	-0.47252	-0.94981	-0.58918	-0.71406	0.59186	-0.23467	-0.34909	-0.73947	-0.056577	-0.45336	8
2:3003472:4148069	192	2	3003472	4148069	1.1446	0.00013183	0.71655	-0.6477	0.20319	0.22868	-1.3146	-0.61111	-1.5322	-1.3663	-0.35242	0.73131	-0.77435	0.20971	-0.27328	-0.66898	-0.67079	-0.087152	-0.077213	8
2:4148784:5017172	193	2	4148784	5017172	0.868388	0.00015142	0.51124	-1.5149	-0.9552	-0.52416	-0.91904	-1.505	-0.59703	-1.2206	-0.92353	0.16344	-0.74567	-0.08475	0.14018	-0.87968	0.012892	0.86652	-0.75077	0
2:5118816:6361343	194	2	5118816	6361343	1.24253	9.2453e-05	-0.19161	-1.7561	-1.4977	-0.45641	-0.6579	-1.4628	-0.70433	-1.6354	-1.6957	-1.7448	-0.83943	0.69066	1.6814	-1.1477	-2.2096	0.015353	0.48405	11
2:6363082:7322437	195	2	6363082	7322437	0.959355	0.00016332	0.99474	-1.0622	-0.45978	-1.4664	-0.27912	-1.7715	-0.63387	-1.2188	-0.91896	-0.51967	-1.8238	1.1998	0.26704	0.45377	-1.2403	0.12319	-0.55531	11
2:7323039:8980346	196	2	7323039	8980346	1.65731	0.00026209	-0.14906	-1.1652	-1.8237	-2.0416	-0.016858	-0.2802	0.16831	-0.42021	-0.19584	-1.0578	0.53351	0.47971	0.59834	1.9803	-1.7773	-0.063686	0.98695	8
2:8980472:10440987	197	2	8980472	10440987	1.46052	0.00010851	0.20234	-0.55593	-0.47055	-0.13246	-0.64584	-0.58434	0.01656	0.92011	0.76425	0.13131	-0.034629	0.55032	-0.25334	-2.1778	-2.9744	0.5348	-0.12549	13
2:10442541:10879340	198	2	10442541	10879340	0.436799	5.6393e-05	-0.3213	0.68558	-0.26763	0.28593	-0.34804	0.28659	-0.2981	-0.60292	-0.43049	-0.64366	0.043217	-0.29386	-0.081508	0.68147	1.1886	0.4605	-0.53091	2
2:10881867:11652586	199	2	10881867	11652586	0.770719	0.00012356	-0.90077	-0.55901	0.29731	-0.21224	-2.3151	-0.83268	-0.4096	-0.44849	0.61641	0.62502	-1.1443	0.21528	-1.3142	0.63425	-2.0719	-0.14545	-1.4397	0
2:11652795:12720977	200	2	11652795	12720977	1.06818	0.00012261	0.35289	-0.40429	0.63659	-0.38388	-0.58182	0.39253	-0.53167	-0.94656	-0.79294	-0.69553	0.54736	1.6084	0.4286	1.7109	0.58602	0.45999	0.17862	5
2:12723749:14648908	201	2	12723749	14648908	1.92516	9.6767e-05	0.5335	-1.2704	-0.60676	-0.94282	-0.89649	-0.78555	-0.7419	0.19644	0.85955	1.0601	-0.036939	0.97784	-0.66593	-0.49764	-2.2771	1.1853	0.051631	0
2:14649571:15720775	202	2	14649571	15720775	1.0712	4.6394e-05	0.34402	-0.65752	-0.42328	-1.3963	-1.4076	-0.7625	-0.47931	-0.74873	-0.45455	-0.1395	-0.21276	-0.028996	-0.32747	-1.8672	-2.2495	-0.92926	0.28948	14
2:15721423:16549199	203	2	15721423	16549199	0.827776	5.7662e-05	0.13323	-1.1856	-0.68936	-0.59869	-0.49048	-0.79374	-0.68447	-0.26525	0.24854	0.28573	-0.60377	-0.60241	-0.82032	-1.1575	-1.8134	0.18112	0.39402	0
2:16549538:18344242	204	2	16549538	18344242	1.7947	0.00022701	-0.023195	-0.56979	-0.7988	-0.18138	-0.22807	-1.043	-0.89022	-1.1091	-0.41431	0.0066383	-0.088957	1.049	0.76317	0.77843	-1.9264	-0.65521	-0.32011	8
2:18344821:18646822	205	2	18344821	18646822	0.302001	1.3772e-05	0.49366	-0.69846	-0.52535	-0.52757	-0.30746	0.22809	0.13275	0.44505	0.5277	0.41272	-0.10028	0.23354	-0.50953	-0.48435	-0.50634	-0.21325	0.53473	3
2:18647868:20059542	206	2	18647868	20059542	1.41167	5.031e-05	0.41119	-0.77984	-0.67714	0.12504	-1.3201	-0.33829	-0.67745	-0.60531	-0.47166	-0.50819	-0.47543	0.025559	-0.62242	0.40184	-0.8521	-0.054687	-0.0096623	8
2:20062043:22427190	207	2	20062043	22427190	2.36515	4.1028e-05	0.16634	-0.60914	-0.098739	-0.11655	0.2514	0.13488	0.044983	0.6471	0.11271	0.045938	0.55783	0.22277	-0.083	0.3676	-0.58433	-0.8992	0.44032	3
2:22428680:23855977	208	2	22428680	23855977	1.4273	0.00015424	0.095278	-2.1964	-1.1011	-1.6719	-2.314	-1.2325	-0.95878	-0.86338	-0.63215	0.087144	-1.0862	0.19893	0.031078	-0.64707	-2.3293	-1.2733	-0.08489	14
2:23857184:25485735	209	2	23857184	25485735	1.62855	0.00027915	-0.179	-0.73264	0.86939	-0.57197	-0.10222	1.0427	-0.55759	0.51737	-0.068109	-1.6071	0.62035	-0.57701	-1.2926	1.8185	-3.5029	-0.37475	0.95327	10
2:25486770:26894217	210	2	25486770	26894217	1.40745	0.00015921	-0.026209	-1.003	-1.0194	-1.1466	-0.10683	0.26727	-1.3274	-0.18427	-0.27917	-0.99732	-0.45799	-0.39979	0.78459	-0.76466	-2.6294	0.80156	1.8097	0
2:26894589:28597305	211	2	26894589	28597305	1.70272	0.00015458	-0.26132	-2.0967	-1.3836	-1.6579	-1.1554	-0.87096	-0.66776	-0.10324	0.41039	0.51851	1.2932	0.34639	-0.521	-3.7159	-3.737	0.21184	0.98126	0
2:28597624:29484922	212	2	28597624	29484922	0.887298	0.00013512	0.60127	-0.60813	-0.27539	-0.96098	0.38254	0.76814	0.84127	0.59198	0.79462	0.052911	0.64794	0.66063	-0.32514	1.6081	-0.34841	0.60684	1.0362	3
2:29486078:29987735	213	2	29486078	29987735	0.501657	5.7698e-05	0.96276	-1.3217	-1.6801	-0.60971	-0.39165	-0.43997	-0.3939	-0.1098	0.10622	-0.73326	-0.14308	-0.093122	0.33851	0.33397	0.82201	0.034536	-0.37639	5
2:29988753:31009977	214	2	29988753	31009977	1.02122	3.1022e-05	-0.072083	-0.65797	-1.2519	-0.16875	-0.32214	-0.52224	-0.59261	-0.025154	-0.46033	-0.69493	0.15269	-0.088351	0.012482	-0.58768	-0.076027	0.72401	0.26418	0
2:31010212:32489851	215	2	31010212	32489851	1.47964	6.8677e-05	-0.96918	-1.3423	-1.0493	0.22719	-0.74935	-0.25199	0.11115	-0.66123	-1.0026	-1.0694	-0.0047831	0.5292	-0.22197	-1.6836	-1.759	-0.61141	-0.21238	14
2:32493210:33361425	216	2	32493210	33361425	0.868215	7.1123e-05	0.52855	-1.7933	-0.73705	-0.5961	0.35532	-0.47368	-0.42174	-0.67641	-0.69569	-0.6112	-0.36637	0.66784	-0.6929	-0.49443	-0.64947	0.096384	-0.32847	8
2:33362643:34279720	217	2	33362643	34279720	0.917077	4.7101e-05	0.085586	-0.10712	-0.41892	0.67179	0.031635	0.41827	-1.0525	0.0094418	0.23012	-0.013497	-0.095675	-0.10811	0.93054	-0.59724	-1.4647	-0.92121	0.74215	0
2:34280335:35607183	218	2	34280335	35607183	1.32685	0.00012291	-0.81242	-0.38192	-1.5582	0.16994	-1.7599	1.5963	-0.32738	-0.014408	0.75709	0.90638	1.3037	0.24868	-0.65021	1.1868	-0.16592	-0.11669	0.070807	7
2:35608923:36121342	219	2	35608923	36121342	0.512419	0.00010073	-0.67321	0.47264	-0.0062216	0.30095	-0.54394	0.93642	-2.2285	-0.67838	0.84923	0.42122	0.92908	0.17244	-0.97206	0.0037735	0.42034	-0.31934	0.39873	3
2:36122006:37004185	220	2	36122006	37004185	0.882179	6.9537e-05	0.032758	-0.843	-0.6749	-0.38058	-0.65308	-0.044057	0.31601	0.99712	0.59997	-0.047673	0.51072	0.041316	0.25611	-0.20318	-0.35429	0.91429	-0.10038	7
2:37008066:38882278	221	2	37008066	38882278	1.87421	6.7357e-05	-0.43834	0.07354	0.036375	-0.31391	-0.051685	0.63515	0.53192	-0.05457	0.028572	0.15727	0.43467	-0.4533	0.9182	-0.6747	-0.87161	-0.18841	-0.56942	7
2:38882577:40077971	222	2	38882577	40077971	1.19539	6.7523e-05	-0.46083	0.37212	-0.026191	0.33441	-0.93847	0.040937	0.55188	-0.51554	-0.30785	-0.0079511	0.37181	0.071593	-0.1381	0.85872	-0.64283	0.54256	0.24713	0
2:40080343:40625847	223	2	40080343	40625847	0.545504	0.00012002	0.01462	0.020723	-0.6705	0.6457	-1.8462	-1.0953	1.1266	0.67807	0.11672	-0.15564	-1.06	-0.5245	0.82608	-0.74014	0.67738	-1.1747	0.88363	0
2:40626336:41381901	224	2	40626336	41381901	0.755565	2.7238e-05	-0.050024	-0.13974	-0.31612	-0.87735	0.50194	-0.5174	-0.060013	-0.65259	-1.4229	-0.91539	-0.22881	0.7674	-0.47009	-0.66276	-1.0778	0.66045	0.70614	10
2:41382889:42087411	225	2	41382889	42087411	0.704522	0.00020677	-0.070392	-1.2354	-1.3343	-2.0912	-1.5243	-0.091997	-0.78924	-0.93599	0.10087	-0.39161	-0.67405	-1.2288	-0.76005	-0.9158	-1.4099	-0.62496	0.65109	14
2:42088016:42947335	226	2	42088016	42947335	0.859319	2.393e-05	0.30194	0.17982	-0.63661	0.43297	-1.1286	0.12151	-0.45825	-0.33752	-0.73208	-0.7995	-0.28071	0.015017	-0.58409	-0.61958	-0.42278	0.49502	-0.66046	6
2:42949616:43307776	227	2	42949616	43307776	0.35816	4.0792e-05	-0.1464	0.12745	0.018928	0.035755	0.17149	-0.070137	0.13759	-0.21441	-0.14286	0.12041	-0.074601	0.66359	-0.71424	-0.13248	-0.33474	-0.34781	0.39112	3
2:43309247:44048346	228	2	43309247	44048346	0.739099	8.0651e-05	-0.0046356	-1.7808	-0.92852	-0.42634	-1.3647	-0.2388	-1.037	-1.1366	-0.73394	-0.33025	-0.49184	0.18177	0.37098	-0.18611	3.8394	-0.22981	0.70364	2
2:44049120:45194289	229	2	44049120	45194289	1.14517	0.00032359	0.40619	0.61999	0.64614	0.24551	-1.5315	0.0025108	1.9614	1.3334	0.63388	0.0041986	0.76455	0.28083	-0.533	-2.4891	-1.153	0.76665	-0.64375	7
2:45195022:45562814	230	2	45195022	45562814	0.367792	1.432e-05	0.10165	-0.56058	-0.025052	-1.0904	0.040505	0.086417	0.49896	0.3494	-0.024615	-0.64919	0.25182	-0.61742	-0.16169	0.1637	0.60122	0.039205	-0.21218	0
2:45563613:47052067	231	2	45563613	47052067	1.48845	4.5397e-05	0.41488	-0.087217	-0.23086	0.36216	-0.079797	0.54474	0.20807	-0.33582	-0.036605	0.25727	0.48731	0.040182	0.51006	0.027851	-0.27285	-0.062935	0.059501	3
2:47052788:47782756	232	2	47052788	47782756	0.729968	8.3973e-05	-0.14919	-0.66177	-0.32501	0.023106	0.1437	0.25259	0.5715	-0.50476	-0.64942	-0.4961	0.073164	-0.11016	0.069373	1.5052	1.5047	0.23834	-0.30562	2
2:47782836:49112501	233	2	47782836	49112501	1.32966	0.00012408	-0.32678	-0.51407	-0.39841	-1.0789	-0.53861	-1.3556	-0.5772	-0.7039	-0.5708	-0.88487	-1.2341	-0.31412	-0.03347	-0.46306	-0.46143	0.82851	0.25736	0
2:49113132:50757671	234	2	49113132	50757671	1.64454	0.00013806	-0.44885	-1.4578	-1.0209	-0.5958	-2.1814	-0.6667	-0.67478	-1.2187	-0.6963	-0.069224	-0.29262	-0.88694	-0.22884	-1.4139	-1.7607	-0.095406	0.43962	14
2:50758657:51667413	235	2	50758657	51667413	0.908756	0.00016487	0.39577	0.0055414	-0.16614	-0.5143	-0.37118	1.0288	0.33261	0.98258	1.9028	1.5501	1.4913	-0.056743	-1.1939	0.90439	0.20267	0.5443	0.30564	4
2:51668142:53351493	236	2	51668142	53351493	1.68335	0.00012353	0.22086	-1.2921	-0.22179	-0.85227	-0.78056	-1.6354	-1.8034	-1.2267	-1.1534	-1.0456	-1.1472	-0.10037	0.50056	0.093376	-0.19989	0.37247	-0.2728	8
2:53352175:54599930	237	2	53352175	54599930	1.24776	0.0001574	0.0062281	-2.0056	-0.98003	-0.60651	-0.27373	0.25824	0.12103	-0.11242	0.063612	-0.18855	0.52712	1.0504	-1.0337	0.026922	1.2488	0.35593	0.26504	1
2:54600556:56158646	238	2	54600556	56158646	1.55809	0.00010872	0.78491	-0.86179	-0.12731	-0.34886	0.17239	0.58588	0.36579	-0.73498	-0.70368	-0.65538	0.31534	-0.59426	-0.17221	0.232	1.2145	0.24031	0.052942	2
2:56160647:56599354	239	2	56160647	56599354	0.438707	5.8892e-05	0.20809	-0.22135	-0.35627	0.46793	0.43506	0.44772	-0.42907	-1.0755	-0.8539	-0.47077	-0.23591	-0.66089	0.34414	-0.65968	0.11987	-0.96685	-1.4407	0
2:56600739:57938354	240	2	56600739	57938354	1.33761	0.00020783	0.42568	-0.062336	0.03172	-1.3438	-0.024352	1.0906	-0.055706	0.93258	1.6351	1.1871	0.93458	-0.51987	-0.34615	-0.25082	0.27384	0.73644	0.19091	4
2:57939866:60449069	241	2	57939866	60449069	2.5092	0.00046049	-0.77905	-3.0844	-2.1523	-1.8213	-0.20564	-1.5555	-0.60663	-0.62498	0.28053	0.16972	-1.0742	0.50184	-1.164	1.7018	-3.9596	-0.33498	0.046653	0
2:60449710:62420656	242	2	60449710	62420656	1.97095	0.00026422	0.38136	-1.9142	-0.39743	-2.1162	-0.76359	-1.0148	0.078296	-2.4918	-0.96698	0.97547	-0.3244	1.0079	-2.1345	1.1675	2.2488	0.4729	0.44735	2
2:62425639:64623935	243	2	62425639	64623935	2.1983	0.00015628	0.089317	-1.2584	-2.0445	-1.4943	-2.1044	-2.2075	0.018947	-2.514	-2.8199	-2.3953	-1.9099	0.093112	-0.26724	-0.41174	-4.0583	0.56533	0.6282	11
2:64626895:65226463	244	2	64626895	65226463	0.599568	0.00010563	-0.072861	0.37414	-0.40435	-0.089044	0.28931	0.35206	0.83352	0.027057	0.4107	0.090022	1.0188	-0.1454	-0.02887	-0.19115	-1.4199	-0.86287	1.1889	7
2:65228236:66374803	245	2	65228236	66374803	1.14657	0.00011888	0.3633	-1.453	-1.0558	-1.3066	-0.52383	-0.2023	0.11287	-0.2916	0.1227	0.088061	0.04964	-0.075912	0.29316	0.77407	1.2051	1.3422	-0.44862	0
2:66375016:67978287	246	2	66375016	67978287	1.60327	4.647e-05	-0.12462	-0.98221	-0.975	-0.1531	-1.2366	-0.78138	0.29242	-1.2213	-1.141	-0.98507	-1.1199	0.11117	-0.096653	0.93653	0.26226	-0.45516	0.14293	5
2:67981487:68871573	247	2	67981487	68871573	0.890086	0.00012479	0.46925	-2.161	-1.4827	-1.2415	-0.0099916	0.24189	-1.2837	0.73725	0.19665	-0.16624	-0.044866	-0.284	-0.26688	0.77699	2.9637	-0.026648	-0.047859	2
2:68871710:70753882	248	2	68871710	70753882	1.88217	0.00010064	-0.30316	-0.53536	0.91503	-0.17535	-0.37284	-0.26464	-0.63171	-0.75293	-0.76123	-0.69804	0.127	-0.20409	-1.3042	-0.079266	-0.38622	-0.26275	-0.33862	6
2:70756057:71704491	249	2	70756057	71704491	0.948434	0.00016912	-0.14244	-0.97953	-0.061951	0.043778	0.24971	1.9494	0.24264	0.99712	1.7925	1.7389	2.2523	0.50078	-0.082414	-1.0292	-4.9464	0.55375	1.9088	7
2:71704844:73172972	250	2	71704844	73172972	1.46813	0.00012485	-0.51161	-0.56806	-0.49121	-0.1716	-0.68384	-0.94003	0.28101	1.2696	0.89589	0.0068357	-0.64817	-0.0098773	-0.73032	-1.9022	-1.6944	0.41523	-0.39986	13
2:73174848:74121000	251	2	73174848	74121000	0.946152	0.00023206	-0.43744	-1.379	-0.60411	-0.29323	-0.52804	-1.2106	-0.098384	-1.1447	-1.0062	-0.7073	-1.1048	-1.3299	-0.678	-3.0997	-5.7794	-0.24409	-0.77126	14
2:74121278:76615798	252	2	74121278	76615798	2.49452	8.6085e-05	0.035156	0.42046	0.19451	-0.11923	-0.036317	-0.28734	0.21368	-0.75845	-0.92102	-0.058144	0.36587	0.10573	-1.2853	0.52276	0.10992	-0.51859	0.72738	0
2:76616819:77384991	253	2	76616819	77384991	0.768172	0.00013833	0.03075	-0.081899	-0.29429	-0.1047	-0.035636	1.274	0.43651	-0.27563	0.20093	0.65956	1.4009	-0.3704	-1.3328	0.89367	-0.79501	-0.15681	1.654	3
2:77386522:79007966	254	2	77386522	79007966	1.62144	2.5888e-05	0.17967	-0.72452	-0.34247	-0.47856	0.20491	-0.15297	0.43093	-0.15765	0.11201	-0.087563	-0.79672	0.17574	-0.46774	0.70411	1.1825	1.3566	-0.69762	2
2:79008155:80804284	255	2	79008155	80804284	1.79613	0.00021954	-0.021294	-1.4174	-2.5965	-0.25429	-0.63608	-0.39612	-1.1739	-1.2977	-1.6618	-2.4539	-0.075417	-1.2606	-1.8995	-0.013742	-1.0993	0.6905	0.4245	8
2:80804991:81588311	256	2	80804991	81588311	0.78332	2.4999e-05	-0.70683	-0.84298	-0.31964	-0.41242	-1.4771	0.6636	0.59434	0.094162	-0.15583	-0.44037	0.23825	0.062098	-0.71426	-0.26229	-0.12103	-0.26759	-0.44665	7
2:81588482:83604057	257	2	81588482	83604057	2.01558	0.00016455	0.11476	-0.43477	0.15206	-0.28243	-0.57835	0.083964	-0.6866	-0.64891	-0.40871	-0.56562	0.63608	0.46615	-1.5137	-1.4429	0.67641	-0.11148	0.17263	6
2:83604796:85283713	258	2	83604796	85283713	1.67892	0.00019235	0.29047	0.58192	0.28889	-0.28539	-1.5277	-0.15723	-1.0392	1.2142	1.0978	0.25777	-0.057605	-1.1127	-1.3416	0.73674	-2.1719	0.95517	-0.75257	0
2:85284353:86559358	259	2	85284353	86559358	1.27501	0.00014039	0.090685	-0.69593	-0.0091109	-0.54205	-0.31429	-0.31225	-0.38021	-0.85544	-0.13368	0.38082	0.16704	0.020533	-0.66104	1.1683	1.4649	0.17777	-0.047803	2
2:86562902:89135764	260	2	86562902	89135764	2.57286	8.0068e-05	0.21078	-0.85531	-0.49036	-0.71177	0.24472	-0.8292	-0.4264	-0.56668	-0.036592	0.20411	0.13375	0.19275	-0.37351	0.36934	0.68164	0.44913	0.51936	2
2:89139214:90489969	261	2	89139214	90489969	1.35076	4.719e-05	0.53829	0.97232	-0.72631	-0.5798	-0.46918	0.59323	-0.26818	0.14217	0.059359	0.49534	0.22614	-0.8651	NA	-0.25649	-1.5823	0.18256	0.76849	7
2:90521812:92324139	262	2	90521812	92324139	1.80233	5.6917e-05	0.69763	-0.41532	-0.47314	-0.015707	0.032558	0.18764	-0.48172	-0.82697	-0.41559	-0.60322	NA	NA	NA	-0.35541	0.8441	-0.0037248	0.42416	3
2:92324281:98790763	263	2	92324281	98790763	6.46648	0.0001102	0.26538	-0.62032	-0.54313	0.64313	-1.1762	-0.45772	-0.16663	-2.202	-1.8881	-1.6295	NA	0.38864	0.33046	0.66336	1.6608	0.37527	0.26807	5
2:98791433:100195879	264	2	98791433	100195879	1.40445	0.00021882	0.049984	-1.5734	-0.78792	-0.46259	-0.49867	-1.1786	0.2388	-1.4819	-0.67105	-0.15574	NA	-0.89913	-1.3624	-0.65943	1.3066	0.89659	0.76156	0
2:100197638:101338509	265	2	100197638	101338509	1.14087	0.0003542	-0.87648	-2.2449	-1.4046	-1.7966	-1.1119	-1.591	-1.0458	-2.6985	-0.41473	0.88083	NA	-0.20742	-1.3083	-0.43499	-1.883	-0.30056	1.4271	14
2:101338644:102688272	266	2	101338644	102688272	1.34963	0.00010303	0.66012	-0.92606	-0.77675	-0.90958	-0.26309	-1.1127	-0.33117	0.39707	0.66371	0.11166	NA	-0.82358	-0.43051	-0.08085	-2.346	-1.2278	0.0029704	13
2:102688495:103262415	267	2	102688495	103262415	0.57392	6.1859e-05	0.17181	-1.1129	-1.011	-1.1183	-0.7377	-0.0010079	-0.32091	0.46514	0.97434	0.83166	NA	0.044122	-0.67265	-0.072122	1.4943	-0.050725	-0.25625	0
2:103264434:104481488	268	2	103264434	104481488	1.21705	7.4333e-05	-0.92091	-1.1374	-0.33839	-0.98941	-0.089031	-0.19458	-0.32786	-0.97717	-1.3652	-0.46779	NA	-0.20301	-0.89893	1.2032	3.8253	0.50781	0.88115	2
2:104485456:105871610	269	2	104485456	105871610	1.38615	3.9696e-05	0.27749	-0.043281	-0.55652	-0.087688	0.095646	0.56315	-0.3015	-0.43671	-0.052302	0.15889	NA	0.56548	-0.10849	0.34357	-0.55322	1.2929	1.5766	3
2:105872982:107406122	270	2	105872982	107406122	1.53314	0.00018741	-1.0465	-2.1636	-1.0497	-1.2443	-0.85858	0.5092	0.54322	-0.2331	0.59693	1.2104	NA	0.71164	-0.7851	-1.4494	-3.0402	-0.015023	-0.11774	13
2:107406885:108427822	271	2	107406885	108427822	1.02094	0.00015591	0.36355	-2.1852	-1.3379	-0.66097	-1.5096	-0.59529	0.10734	-1.4654	-1.2302	-0.54699	NA	0.17517	0.50681	0.54462	-0.10871	0.74915	-0.64263	8
2:108427959:110109210	272	2	108427959	110109210	1.68125	0.00014829	0.66053	-0.72592	-0.81226	-0.97726	0.0027709	-0.39321	-0.093147	0.87188	0.96585	-0.22432	NA	-0.96152	0.15296	-1.0943	-2.1226	0.031926	0.30323	13
2:110109222:112924907	273	2	110109222	112924907	2.81568	0.00010696	0.33342	0.034527	0.096511	-0.53559	0.18416	0.39521	-0.035493	-0.59992	-0.41035	0.32213	NA	0.1856	-1.0768	0.073542	1.1897	-0.13277	0.19448	2
2:112924973:114846282	274	2	112924973	114846282	1.92131	5.2819e-05	-0.6233	-0.088083	-0.62899	0.27577	-0.824	-0.58361	-0.63666	-0.47451	-0.70311	-0.80852	NA	0.0050647	-0.58461	-0.067862	-2.0018	0.26841	-0.1529	0
2:114848115:116770829	275	2	114848115	116770829	1.92271	7.8338e-05	0.34221	-0.93092	-0.95046	-0.071871	-1.9992	0.11693	-0.28204	-0.40559	-0.84831	-1.0185	NA	-0.60378	1.0237	-1.5618	-1.3631	-0.49914	-0.94365	14
2:116772945:117727045	276	2	116772945	117727045	0.9541	0.00012597	-0.42095	0.28526	0.050435	-0.082781	-0.30146	-0.57964	-0.28592	-1.6026	-1.3693	-0.071916	NA	-1.3859	-1.6749	-0.17854	-0.25935	-0.0095797	0.65753	6
2:117728904:119581280	277	2	117728904	119581280	1.85238	0.00018211	-0.70272	-1.7143	-1.2837	-1.1554	-0.074215	-1.0315	0.58809	-1.6263	-0.93669	0.12973	NA	-0.17559	0.63722	1.4235	0.47632	-0.19527	-0.4457	5
2:119581439:121070811	278	2	119581439	121070811	1.48937	0.00010337	-0.36182	-0.3808	0.19989	0.00076993	-1.5131	-0.40616	0.40917	0.63216	0.51664	-0.27654	NA	0.10654	0.33926	0.098252	-1.0194	0.44642	-0.60082	7
2:121073253:123241656	279	2	121073253	123241656	2.1684	7.7772e-05	0.35446	0.85316	1.2467	0.63636	0.31628	0.76414	0.12426	0.57678	0.87145	0.87411	NA	0.55288	-0.1339	-0.94668	-1.2629	-0.0233	0.092311	7
2:123244233:124730999	280	2	123244233	124730999	1.48677	5.2094e-05	0.23368	-0.88499	-0.21239	-0.43664	-0.28815	-0.32072	-1.0235	-1.4196	-0.992	-0.14406	NA	0.084053	0.78788	-0.55935	2.5656	0.56578	0.94474	2
2:124733246:125735879	281	2	124733246	125735879	1.00263	5.5366e-05	0.74763	0.11329	0.011514	-0.078374	-1.1326	0.39598	-0.68902	-0.74347	-0.18856	0.093101	NA	-0.23419	0.28616	0.61034	0.15205	0.33597	0.8183	2
2:125741434:127372889	282	2	125741434	127372889	1.63145	8.3862e-05	-0.74231	-1.2964	-0.33633	-0.227	-0.15469	-0.55068	-0.77231	-0.40819	-0.70106	-0.78336	NA	-0.40018	-0.29646	0.79735	-1.9139	0.39325	0.50402	0
2:127374341:129310292	283	2	127374341	129310292	1.93595	5.5368e-05	-0.078266	-0.54573	-0.053093	-0.75952	0.33232	-0.095923	-0.44029	0.14985	-0.86026	-1.1247	NA	-0.50325	-0.4706	-0.12789	-2.5281	-0.0013054	0.42204	0
2:129312188:129864416	284	2	129312188	129864416	0.552228	6.1502e-05	-0.00092578	-1.2159	-0.83917	-0.3495	-0.79559	-0.64982	0.17345	-0.8696	-0.44926	-0.38275	NA	-0.26695	-0.12747	0.76195	-1.3708	-0.38629	1.2556	8
2:129864730:131463038	285	2	129864730	131463038	1.59831	2.3173e-05	-0.066102	-0.81188	-0.57989	-0.7108	-0.45736	0.20019	0.40715	-0.052444	-0.23325	-0.34272	NA	-0.27457	-0.96849	-1.3738	-0.48844	-0.11934	-0.079481	7
2:131466136:133030349	286	2	131466136	133030349	1.56421	7.343e-05	-0.34935	0.85177	0.60848	-0.50297	-0.09418	-0.95156	0.014242	-0.35416	-0.19229	-0.61115	NA	0.13015	-0.58026	-0.68046	-0.64379	-0.42054	1.2385	3
2:133034031:133950661	287	2	133034031	133950661	0.91663	0.00010777	-0.73907	-0.19421	-0.72136	-0.37468	-1.6442	0.93442	0.1236	-0.26405	0.65566	0.18912	NA	-0.5496	-0.93243	0.82128	0.84981	-0.61577	0.22676	2
2:133951544:136822267	288	2	133951544	136822267	2.87072	0.00010515	-0.4459	-0.31849	-0.12156	-0.98652	-0.45428	1.2095	-0.3761	0.88865	1.3187	1.3318	NA	-0.69321	-0.38762	1.1775	-0.54305	-0.014673	0.13765	7
2:136825272:138619715	289	2	136825272	138619715	1.79444	0.00011249	0.2321	-2.7682	-2.0793	-1.4816	-0.60048	-1.1684	-1.0534	-1.329	-2.2317	-2.0914	NA	0.70455	0.066804	1.1205	-3.558	0.04603	0.12978	11
2:138620371:139412389	290	2	138620371	139412389	0.792018	5.6505e-05	0.24746	-0.0027869	-0.27825	0.006591	-1.3643	-0.028692	-0.13029	-0.019128	1.0236	0.77145	NA	-1.0164	-0.10897	-0.75865	-0.77586	-0.29631	-0.057052	7
2:139413312:140902261	291	2	139413312	140902261	1.48895	7.9482e-05	0.18372	-1.4275	-1.4141	-1.0749	-1.6862	-0.81921	-0.40327	-1.1138	-0.66917	-0.033193	NA	-0.19151	-0.55913	-0.51546	0.73194	-0.27801	-0.078251	5
2:140902383:141803496	292	2	140902383	141803496	0.901113	5.077e-05	-0.71696	-0.43744	-0.32833	-0.98457	-0.77659	0.44093	0.57156	0.40736	1.7651	1.6688	NA	-0.18917	0.32716	0.36756	2.2656	1.1249	-0.25827	1
2:141803602:143254981	293	2	141803602	143254981	1.45138	0.00016051	0.42963	-0.38025	-1.2853	-1.1855	-1.5905	-2.0578	-1.2825	-1.521	-2.7287	-1.7676	NA	-0.74848	1.4655	-1.1699	-2.3726	-0.99674	-0.76105	11
2:143255262:145301314	294	2	143255262	145301314	2.04605	0.00027485	-0.49591	-2.9693	-2.7538	-1.6321	-0.72953	-1.8426	-0.5943	-2.7737	-2.409	-1.3893	NA	0.69664	2.1506	-1.2987	-3.4368	-0.4718	0.68884	11
2:145303576:147252762	295	2	145303576	147252762	1.94919	0.00012339	0.14106	-0.78873	-0.55345	-0.37272	-1.0781	-0.13939	0.16827	-0.052705	0.88387	0.60915	NA	-0.19625	-0.11291	-1.394	-1.0976	-0.96349	1.4206	0
2:147255216:149268931	296	2	147255216	149268931	2.01371	0.00026516	0.44511	-1.4634	-1.3585	-0.7908	0.25568	-0.88144	-1.0411	0.079971	-0.30874	-1.4046	NA	0.28271	-1.051	-0.46622	-1.586	0.31645	-2.8089	14
2:149270710:151184680	297	2	149270710	151184680	1.91397	0.00013726	1.0274	-0.95301	-0.90242	0.70038	1.612	-0.067214	-0.15354	0.62854	0.63506	-0.082775	NA	-0.8313	0.16417	-1.1435	-2.3246	0.14529	0.56811	13
2:151191481:152490219	298	2	151191481	152490219	1.29874	4.1023e-05	-0.16246	-0.6345	0.33437	-0.27303	-1.3813	0.17774	-0.0019257	0.63837	0.64039	0.00457	NA	0.86851	1.2454	0.52208	-1.0787	0.32376	-0.6454	7
2:152491269:153369892	299	2	152491269	153369892	0.878623	6.7027e-05	-0.6163	-1.799	-0.74831	-0.092762	-0.14834	-0.29452	1.1984	-0.41001	-0.018502	-1.7965	NA	-0.17152	0.41525	0.14663	-2.6648	-0.16034	-0.26896	14
2:153371042:154414456	300	2	153371042	154414456	1.04341	9.1462e-05	-0.41307	0.37641	-0.2973	0.27995	-1.0765	0.4552	0.63941	-0.80321	-0.65813	-0.67687	NA	0.11479	-0.090996	-0.060318	0.91558	-0.94746	0.47553	2
2:154415112:155208173	301	2	154415112	155208173	0.793061	9.4838e-05	0.49178	-0.56988	-0.41137	-0.93565	-1.4899	-0.43247	0.2223	-1.0136	-0.87708	-0.49977	NA	-0.12811	0.087914	0.039033	0.62129	1.1136	-1.1757	5
2:155209736:156568446	302	2	155209736	156568446	1.35871	0.00023484	-0.29426	-1.7627	-1.4849	-1.4732	-2.0988	-0.50573	-0.54335	0.59292	0.58413	0.021896	NA	0.24472	-0.41361	2.691	-0.46505	0.37474	1.2313	0
2:156568806:158165818	303	2	156568806	158165818	1.59701	0.00034318	-0.4954	-1.412	0.37801	-0.92949	-0.56438	-0.023778	0.42697	-0.8094	0.12506	0.53177	NA	0.10363	-1.352	-0.82027	-3.0286	0.19104	-0.21681	13
2:158173710:159574883	304	2	158173710	159574883	1.40117	9.8884e-05	-0.32231	-0.98066	-0.24861	-0.91369	-1.7603	-1.678	-0.67157	-0.91329	-1.1114	-1.4161	NA	-0.80942	-0.37135	-1.4548	-2.1112	-0.31759	0.19262	14
2:159575554:161077823	305	2	159575554	161077823	1.50227	0.00013608	0.32235	-1.0435	-1.2643	-0.32906	0.087412	-1.4802	-1.2822	-1.8366	-1.2681	-0.57479	NA	0.44668	0.32117	0.66041	0.37568	0.52512	-0.5325	8
2:161078891:163358537	306	2	161078891	163358537	2.27965	0.00058602	0.6195	-3.2527	-2.3685	-2.3047	-0.57404	-1.7953	0.31588	-3.8395	-2.0105	-0.14976	NA	0.38662	-0.54533	-2.65	-4.7421	1.3801	2.0417	11
2:163359084:165200324	307	2	163359084	165200324	1.84124	0.00039983	1.3135	-0.59038	-0.34671	-1.7458	-2.5831	-1.2298	0.70788	-0.25698	1.1936	1.9422	NA	-0.88031	0.92014	0.016522	-1.3294	-1.0052	0.60231	7
2:165202539:167120956	308	2	165202539	167120956	1.91842	0.00019157	-0.27983	-0.83957	-0.52716	-0.60636	-1.1664	-1.5949	-0.45259	-0.56164	1.6661	1.6414	NA	-0.004063	-0.38361	-0.20882	0.11818	-0.36133	1.5124	0
2:167123247:168427789	309	2	167123247	168427789	1.30454	6.312e-05	-0.30652	0.21221	0.50129	-0.40531	0.3895	-1.1232	0.10806	-0.83102	-0.7511	-0.51845	NA	0.43237	0.64714	-0.46976	-0.54112	0.20057	-0.57238	0
2:168431583:169176766	310	2	168431583	169176766	0.745183	5.4045e-05	0.049413	-0.010951	-0.66795	0.064833	-0.66795	-0.37796	0.014791	-1.8923	-1.5614	-1.3243	NA	0.69536	-0.93814	-1.4149	-2.8359	0.48184	-0.39123	15
2:169178092:170973262	311	2	169178092	170973262	1.79517	5.0409e-05	-0.37124	-1.4218	-1.3541	-0.60918	-1.1967	-0.78714	-0.46444	-0.62285	-0.35627	0.13361	NA	0.30409	-0.58372	-0.23495	-1.0381	0.50888	-1.1727	14
2:170973461:172086127	312	2	170973461	172086127	1.11267	7.5651e-05	-0.15112	0.4548	0.64104	0.71073	-0.66322	0.95464	0.16126	0.74759	0.45644	-0.44766	NA	0.34317	0.87588	0.21536	-1.1923	-0.14225	-0.64635	7
2:172088943:173586201	313	2	172088943	173586201	1.49726	2.6508e-05	-0.046815	0.13178	0.31714	-0.64437	-1.4947	0.208	-0.068833	-0.49474	-0.012024	0.18408	NA	-0.06117	0.15058	-0.35818	-0.26282	-0.87556	-0.67795	0
2:173588663:175585616	314	2	173588663	175585616	1.99695	0.00016042	0.40859	-1.1298	0.17556	-0.055233	-2.3165	0.111	-0.26897	-0.57668	-0.35904	0.27554	NA	0.15502	0.30907	-0.59244	-3.1558	-0.63848	0.62179	0
2:175586510:177326682	315	2	175586510	177326682	1.74017	7.9484e-05	0.58717	0.0033492	-0.34246	-0.34661	-1.1075	-0.1134	-0.82079	-0.42434	-0.7299	-0.39618	NA	0.8168	1.153	0.90988	0.15512	-0.55569	-0.7602	5
2:177327202:178551958	316	2	177327202	178551958	1.22476	7.8532e-05	-0.72184	-0.037494	0.031032	-0.77862	-0.28096	0.10241	1.0426	0.44681	0.091727	0.059975	NA	0.16609	0.35444	0.68282	0.55665	0.20032	-0.47716	0
2:178552788:180138313	317	2	178552788	180138313	1.58553	9.6045e-05	0.092539	-1.1809	-0.4591	-1.194	0.97669	-0.69795	0.21381	-0.53775	-0.25924	-0.65991	NA	0.57299	0.07954	-0.50209	-2.3007	-0.055028	1.5712	0
2:180139219:180661233	318	2	180139219	180661233	0.522014	3.4354e-05	0.018024	-0.41739	-0.27281	-0.40041	-0.3559	0.39277	0.37701	0.29365	-0.070606	-0.40241	NA	-1.1433	-0.063569	-0.55306	-1.9643	-0.67726	-0.33376	0
2:180662102:181627195	319	2	180662102	181627195	0.965093	0.00021209	-0.5757	-0.050248	-0.092813	-0.70773	0.21939	-0.78464	-0.0033066	-0.91257	-1.6162	-1.5451	NA	0.037139	-1.0426	1.8786	-0.28525	-0.4746	0.38658	8
2:181628139:182840114	320	2	181628139	182840114	1.21197	4.2446e-05	0.13783	-0.4899	-0.072847	0.76555	-1.6266	-0.81863	-1.1846	-0.30416	-0.23447	-0.10625	NA	-0.25428	-1.0123	-0.10653	-4.1695	0.14356	0.2485	15
2:182845657:184442530	321	2	182845657	184442530	1.59687	8.2204e-05	0.50896	-2.0681	-1.6501	-0.63467	0.37398	-0.33175	0.1427	-1.5453	-1.0162	-0.72179	NA	-0.75542	1.6422	-0.21328	-2.6957	0.74293	0.11302	0
2:184443166:185277576	322	2	184443166	185277576	0.83441	8.1896e-05	0.073041	-0.77909	-0.33157	-0.42455	1.3248	1.2886	0.67641	1.7887	0.96545	0.42751	NA	-1.0717	-0.32931	-2.1565	1.1016	-0.57553	0.11512	4
2:185279087:186731282	323	2	185279087	186731282	1.45219	0.00018535	0.071896	-2.5671	-1.9119	-0.52793	1.1718	-1.5937	0.39529	-0.51055	-0.95124	-0.97579	NA	-1.8286	-1.2427	-2.1554	-3.641	-0.94381	-0.18606	14
2:186731309:188540877	324	2	186731309	188540877	1.80957	9.7216e-05	-0.16307	-0.74035	-0.64222	-0.99408	0.37068	-1.1838	0.33823	-0.5499	-1.037	-0.85112	NA	0.34882	0.48856	0.52106	0.34065	-0.26212	-0.28811	5
2:188542361:190794689	325	2	188542361	190794689	2.25233	7.3905e-05	1.1341	-1.296	-0.79432	-0.71906	-0.0068212	0.094793	0.15118	-0.56193	-1.2821	-0.86223	NA	-0.10245	-1.2333	-0.65763	-1.7402	-1.029	1.2618	0
2:190797341:191870624	326	2	190797341	191870624	1.07328	5.1606e-05	0.56122	-0.51419	-0.091414	0.083704	-1.0691	0.66586	-0.756	0.082725	0.3792	-0.081853	NA	0.54028	0.15534	-0.42674	-1.1977	0.13325	0.43598	7
2:191873553:192695107	327	2	191873553	192695107	0.821554	2.1378e-05	-0.17779	0.8939	1.7838	0.42541	0.63503	0.050285	-0.41992	-0.86643	-0.60836	0.26487	NA	-1.0329	-0.21303	-0.56614	0.16406	-0.47058	1.1164	0
2:192696255:195109845	328	2	192696255	195109845	2.41359	9.3351e-05	0.42029	0.54046	1.0286	0.067981	-0.14835	-0.24839	-0.35129	-0.62519	-0.54071	-0.62807	NA	0.13093	1.6462	-2.2539	-3.0828	-0.088702	-0.14868	12
2:195117932:197307918	329	2	195117932	197307918	2.18999	8.6442e-05	-0.50718	-0.87796	-0.44671	-0.12479	-0.7018	-0.91202	0.39946	-0.24738	0.51656	0.39346	NA	-0.089459	0.39444	-1.0732	0.76765	-0.39163	0.31316	0
2:197308707:198140953	330	2	197308707	198140953	0.832246	1.7994e-05	-0.15892	-0.025336	0.35519	-0.17219	-0.73765	-0.22518	0.64616	-1.1476	-0.75401	-0.56828	NA	-0.86544	0.451	0.057076	1.5079	0.42733	0.05501	0
2:198141746:200498970	331	2	198141746	200498970	2.35722	0.00038752	0.70548	-1.1632	0.15416	-0.069739	-1.0741	1.0676	0.13735	-2.6583	-1.2128	0.92152	NA	-0.51495	-0.77061	-0.29487	3.3488	-0.15419	1.4253	2
2:200504209:201571624	332	2	200504209	201571624	1.06742	0.00018801	0.64376	-2.1166	-0.51012	-0.14685	0.28241	-0.46722	-0.66589	0.024735	-0.51146	-0.90928	NA	-2.3319	-0.70205	-3.3606	-5.9702	-0.56642	1.4465	14
2:201572564:202829668	333	2	201572564	202829668	1.2571	6.8114e-05	-0.65226	-1.4365	-0.94422	-1.0013	-0.71856	-0.3919	-0.30645	-0.14571	-0.16102	-0.68516	NA	0.81601	0.49916	0.44613	0.39777	-0.77398	-1.1169	5
2:202830132:204814896	334	2	202830132	204814896	1.98476	0.00012501	-0.12261	-0.47296	0.12795	0.042108	-1.0459	0.089916	-0.62106	-1.3922	-0.93988	-0.29255	NA	1.3599	-0.0086788	1.3892	-1.6147	1.1282	-1.1237	8
2:204815902:206043539	335	2	204815902	206043539	1.22764	0.00012598	0.72767	-0.94446	-1.3768	-1.2742	-2.0498	-0.76457	-0.044122	-1.7497	-1.4634	-0.62314	NA	0.44094	-0.89973	-1.1548	-1.0979	0.15988	-0.95718	14
2:206045927:207721890	336	2	206045927	207721890	1.67596	0.00019988	0.63715	-0.28281	-0.11703	-0.50185	-0.22278	-0.90706	0.24422	-1.5873	-1.5251	-0.89391	NA	-0.0031244	-0.65082	-0.73207	-2.7379	-0.52718	0.55117	15
2:207722425:208639154	337	2	207722425	208639154	0.916729	0.00012877	-0.096643	-1.2217	-0.7713	-0.46108	-0.42285	-0.23984	-0.80454	-0.21316	-0.11159	-0.51953	NA	-0.79685	-0.051326	-1.3243	-2.4269	0.34137	-0.36615	13
2:208641174:209940909	338	2	208641174	209940909	1.29973	7.8432e-05	-0.32698	0.46777	1.2368	-0.50746	-0.42581	-0.085067	-0.080724	-0.34962	0.29583	0.40599	NA	0.87492	-1.6595	0.25009	-1.7302	0.81508	0.95415	0
2:209941332:210832981	339	2	209941332	210832981	0.891649	6.8058e-05	-0.99211	-0.53976	-0.73954	-0.28494	0.033342	0.069875	-0.57339	-0.66719	-0.17831	0.76367	NA	-0.73736	-0.45659	-0.46953	0.16375	1.315	0.4515	0
2:210838781:212377672	340	2	210838781	212377672	1.53889	6.6057e-05	-0.8872	-0.73586	-0.65856	-0.078023	0.065176	-0.68294	-0.66175	-1.9074	-1.9856	-2.2905	NA	-0.5876	0.1113	0.028546	1.0021	0.43129	-0.32434	5
2:212377759:212845716	341	2	212377759	212845716	0.467957	0.00012713	-0.11288	-1.6183	-1.3244	-0.34402	-1.3838	-2.1843	-0.27612	-2.5518	-2.8821	-2.155	NA	-0.70403	-0.1716	-0.84742	-0.38108	-0.072333	0.13635	11
2:212845994:215005050	342	2	212845994	215005050	2.15906	0.0001354	0.25092	-0.88105	-0.86304	0.20274	-0.4166	-0.22318	0.79005	-0.54404	-0.40901	0.18527	NA	0.59035	0.23912	-0.5772	-0.67985	0.58673	0.96273	0
2:215006557:216448007	343	2	215006557	216448007	1.44145	0.00015505	0.20692	-2.6611	-0.52378	-1.6684	-2.2414	-0.22549	0.32814	-0.0031223	0.81611	0.58443	NA	-0.34914	-0.52266	2.1438	-3.938	0.34149	-0.2073	0
2:216449570:217184275	344	2	216449570	217184275	0.734705	2.7364e-05	-0.53321	-0.85246	-0.46441	0.072928	-0.30575	-0.14903	-1.2339	-1.0314	-0.78816	-0.94681	NA	0.45387	0.74998	0.62942	0.39222	-0.47598	0.18814	5
2:217184715:218615634	345	2	217184715	218615634	1.43092	0.00010528	-0.77854	-0.70677	-0.092034	-0.13397	-1.1013	-0.66132	-0.46728	-1.1395	-0.98924	-0.72018	NA	-1.0965	0.15653	-1.1877	-2.8476	-0.58919	0.80606	14
2:218616633:219671910	346	2	218616633	219671910	1.05528	8.2622e-06	-0.39406	0.59322	0.46697	-0.27434	-1.0601	-0.090975	-1.0423	0.49722	0.98469	0.53058	NA	0.031127	-0.35037	-1.0427	0.078553	-0.48207	0.1097	3
2:219675067:220774229	347	2	219675067	220774229	1.09916	0.00019556	1.0521	-1.9313	-0.54668	-1.0917	-0.85546	-2.0208	-0.98233	-1.1245	-0.35352	0.69747	NA	-0.63645	-0.73597	-0.029633	0.67541	1.3967	0.57652	0
2:220775971:221445218	348	2	220775971	221445218	0.669247	4.6973e-05	0.25122	-1.2234	-1.1165	-0.40426	-0.78232	-0.40696	1.2217	-0.74819	-0.74391	-0.2777	NA	-0.19028	0.17542	-0.22627	-2.2155	-0.058985	0.52573	14
2:221445953:222985126	349	2	221445953	222985126	1.53917	0.00010956	1.1285	-0.20005	-0.87458	0.19244	-0.79901	0.21219	-0.45606	-0.60653	0.77218	0.86929	NA	0.60429	-0.9586	0.7727	-1.0722	1.0617	-0.13455	0
2:222985611:224002780	350	2	222985611	224002780	1.01717	6.0504e-05	-0.57829	-0.91571	-1.1518	0.071411	-0.5475	-0.27841	-0.0046438	0.10535	0.47515	0.28883	NA	-0.43924	-0.18168	-0.17636	-1.1983	-1.9253	0.50638	13
2:224003069:225832409	351	2	224003069	225832409	1.82934	0.00015178	0.096553	-0.5131	-0.20167	-0.13864	-0.30703	0.16565	-0.62019	-0.1503	0.082032	-0.27319	NA	-0.58125	-1.4888	-2.1371	-3.8725	-0.8035	2.1628	15
2:225833758:227531180	352	2	225833758	227531180	1.69742	0.00016039	0.82704	-1.7872	-1.4763	-1.4779	0.18886	-2.8472	0.10826	-3.2692	-3.3858	-2.8524	NA	-0.10629	1.2672	-0.20036	-3.2566	-0.09663	0.69214	11
2:227532464:228456451	353	2	227532464	228456451	0.923987	4.0845e-05	-0.68484	-0.49169	0.050289	-0.59786	0.40971	0.94799	-0.70628	-0.51897	0.35132	0.77334	NA	-0.29662	0.5629	-0.10955	1.1785	0.19941	0.078851	1
2:228457117:229368530	354	2	228457117	229368530	0.911413	1.7933e-05	-0.14489	-0.36928	0.17091	0.011865	-0.87751	-0.08372	-0.38216	-0.65519	-0.29708	-0.18469	NA	-0.030182	0.30949	-0.81353	-0.22669	0.25274	-0.023209	0
2:229368812:230282624	355	2	229368812	230282624	0.913812	7.5139e-05	-0.10256	-1.5638	-1.1808	-0.46811	-0.42615	-0.54875	1.0742	-0.12091	0.32455	0.38849	NA	-0.033596	-0.67685	0.20297	1.8841	-0.69405	0.37876	0
2:230283310:231322125	356	2	230283310	231322125	1.03882	4.7477e-05	-0.8195	-0.15893	0.49847	-0.35398	-0.18352	-0.8836	-0.82869	-0.61724	-0.29687	-0.57069	NA	0.47315	-0.65971	1.0863	-0.73124	-0.18634	0.506	8
2:231322831:232790491	357	2	231322831	232790491	1.46766	0.00015731	0.02928	-2.0318	-2.1454	-0.8096	-0.79509	-0.28887	-0.75858	-0.73272	-0.62599	-0.38923	NA	0.24209	-0.50477	1.3986	-3.7074	0.11236	1.0461	0
2:232791948:233964632	358	2	232791948	233964632	1.17268	6.4184e-05	-0.16546	-1.5094	-1.3549	-0.84135	-1.4269	-0.9463	-0.62516	-0.46201	-0.23698	0.099252	NA	0.55148	-0.2307	-0.36708	1.6819	0.25017	-0.1262	5
2:233968153:234699046	359	2	233968153	234699046	0.730893	0.00012833	-0.088889	0.92072	0.5998	0.58172	-0.30496	0.16055	-0.034282	-0.71253	-0.38156	-0.61486	NA	-0.071762	-0.55727	-0.12659	0.65596	-0.29274	0.35193	2
2:234699366:235626316	360	2	234699366	235626316	0.92695	1.4174e-05	0.20612	-0.55324	-0.69259	-0.68012	-0.27204	-1.0869	-0.28838	-1.6588	-1.137	-0.40898	NA	-0.12725	-0.24746	0.93355	0.76215	-0.044352	0.43303	5
2:235627087:236619385	361	2	235627087	236619385	0.992298	7.4195e-05	-0.32959	-0.32507	-0.58433	-0.89444	0.89222	0.82256	-0.92612	-0.63227	-0.56656	-0.16232	NA	-0.21239	-1.2492	1.2809	1.1466	-0.68784	2.0953	2
2:236619713:238209382	362	2	236619713	238209382	1.58967	0.00017406	0.39843	-0.51448	0.058692	-0.7138	-0.53218	0.29644	0.51506	-0.26033	-0.48688	-0.38139	NA	-0.68389	0.1679	-0.44648	0.73213	-0.71579	0.77851	3
2:238209871:239122917	363	2	238209871	239122917	0.913046	0.00012414	0.84165	-1.1199	-0.17897	-0.75598	-0.36893	0.16323	-0.73263	0.38783	-0.32353	-0.57255	NA	0.38633	-0.09955	-2.2593	-0.50585	0.39284	-0.62083	7
2:239123082:239801883	364	2	239123082	239801883	0.678801	2.8875e-05	0.54782	0.25367	0.19014	-0.069118	0.75718	0.63244	-0.17224	0.10133	-0.20834	0.14075	NA	-0.99738	-0.18769	-1.6369	-0.79896	0.086999	0.012066	0
2:239832097:240325991	365	2	239832097	240325991	0.493894	-1.4072e-06	0.31185	-0.27332	0.39393	0.21608	0.49952	-0.066702	-0.28758	-0.70284	-0.43607	-0.26284	NA	-0.21184	0.15863	-0.71341	1.027	-0.64925	-0.043238	3
2:240327154:240961852	366	2	240327154	240961852	0.634698	7.1776e-05	-0.037018	-0.36141	-0.29595	-0.83871	-0.79914	-0.12625	-0.74154	-1.1385	-0.88062	-0.9811	NA	0.20485	0.25192	0.2522	-0.89129	-0.82459	-0.88383	0
2:240962194:241907076	367	2	240962194	241907076	0.944882	0.00013552	0.40451	-1.3277	-0.41321	-0.87017	0.87997	0.23035	-0.33881	0.97101	0.66287	-0.46723	NA	0.64524	-0.28813	-0.87201	0.092837	-0.4395	0.29621	3
2:241909927:243185680	368	2	241909927	243185680	1.27575	7.4816e-05	-0.43957	-0.71384	-0.43119	-0.1605	0.47034	-0.27534	0.067316	-0.073249	-0.029622	-0.35605	NA	-0.65712	-1.5713	-0.47343	1.3369	0.60761	1.5169	2
3:60197:1128944	369	3	60197	1128944	1.06875	0.00010396	0.012205	-0.69038	-0.62018	-0.29677	-0.21302	0.76053	-0.25648	-0.21604	-0.28092	-0.3383	0.54812	0.52444	-0.52	0.3991	-1.4664	-0.52604	0.52426	0
3:1129028:1527748	370	3	1129028	1527748	0.39872	0.00010287	0.35352	-0.60544	-0.96334	-0.82606	0.066165	-0.30032	0.74145	-0.38209	0.006637	0.10431	-0.34165	-0.78898	-0.033944	-0.52596	0.90502	0.084572	0.52637	2
3:1528147:2423237	371	3	1528147	2423237	0.89509	3.1753e-05	0.30088	-0.29865	-0.40754	-0.14668	-0.40876	-0.31525	0.34562	-0.22761	-0.31673	-0.73534	0.0086415	0.30896	0.30681	-0.95785	-2.2603	-0.24272	0.16444	13
3:2423999:2769230	372	3	2423999	2769230	0.345231	0.00011067	-0.015906	0.8355	0.73645	0.62002	-0.44153	0.86206	1.045	-0.077937	-0.36474	0.16611	0.32882	-0.19194	0.13078	1.5552	1.2715	0.1572	-0.34678	1
3:2769392:3364279	373	3	2769392	3364279	0.594887	7.4987e-05	-0.03734	-0.20354	0.44467	-0.12284	0.35046	0.053405	0.15509	-0.3562	-0.065262	-0.47546	0.080642	0.12264	-0.40069	-0.38442	-1.07	0.0058038	-0.086826	0
3:3364442:4430024	374	3	3364442	4430024	1.06558	9.9925e-05	-0.82103	-1.3588	-0.42121	-0.78562	-1.4335	-0.75409	-0.71047	-1.085	-0.92853	-1.0518	-1.0443	0.56623	-0.042787	0.26908	0.17175	-0.83518	-0.45554	0
3:4430848:5564422	375	3	4430848	5564422	1.13357	5.6697e-05	-0.3009	-0.27063	-0.22539	-0.029825	-0.66006	-0.78735	-0.25673	-0.23259	0.13589	-0.59093	-1.1184	-0.72368	0.58516	0.025986	-2.0014	0.03942	-0.16095	12
3:5565384:6421659	376	3	5565384	6421659	0.856275	5.0062e-05	0.45907	-0.50483	0.098049	-0.84394	0.91024	0.46524	-0.025224	-1.1431	-0.23124	0.33871	0.79984	-0.54184	-1.212	0.15928	1.2788	0.56752	0.05725	2
3:6422814:7509288	377	3	6422814	7509288	1.08647	0.00017754	0.19966	-0.8071	-0.63781	1.2605	-2.2489	-1.2209	-0.14469	-1.8913	-0.9078	-0.7454	-0.47214	0.3105	-1.0922	-0.58129	-3.1069	-0.28351	0.17866	15
3:7509715:7991133	378	3	7509715	7991133	0.481418	0.00024196	-0.28753	0.55645	-0.23263	-0.00079885	-0.9148	-0.15831	-1.9413	-0.023595	-1.1886	-1.1131	0.58648	0.74462	-0.36742	0.77899	0.38437	-1.1574	-0.95876	5
3:7991981:9194649	379	3	7991981	9194649	1.20267	0.00013853	-0.090038	0.45411	-0.17941	-0.16632	-1.3511	0.68908	-0.80499	0.38742	-0.065342	0.19394	0.57621	-0.25502	-1.0604	-0.29639	-1.3834	0.55309	0.52557	0
3:9195331:10526438	380	3	9195331	10526438	1.33111	8.5362e-05	0.16408	0.56081	0.90518	-0.093339	0.32488	-1.1616	-1.2312	-1.3682	-1.7091	-1.6536	-0.7993	-0.17414	0.89704	1.2272	-0.24425	-0.38035	0.64657	0
3:10526803:11220278	381	3	10526803	11220278	0.693475	6.7251e-05	1.0533	0.99486	1.453	0.090099	-0.98599	0.086463	-0.27191	0.77489	1.3306	1.4647	1.1096	-0.60962	-0.21597	0.60038	-1.2845	-0.54004	0.42624	7
3:11221721:12858028	382	3	11221721	12858028	1.63631	0.00018623	-0.65337	0.3613	0.074335	-0.58984	-0.58721	-1.0185	-0.82512	-0.45911	-1.1014	-1.41	-1.3616	-0.0053095	0.086176	-1.5231	-3.1321	0.051226	0.2957	14
3:12859004:13523338	383	3	12859004	13523338	0.664334	6.8546e-05	-1.2598	-0.19416	-0.19686	0.024601	0.60058	-0.098972	-0.4227	-0.10058	0.11242	0.55213	0.037644	-0.61337	-0.51992	0.21387	-2.791	-0.85126	-0.080833	0
3:13524741:14309204	384	3	13524741	14309204	0.784463	-1.5279e-05	0.25357	-0.78084	-0.23849	0.041431	-0.647	-0.28659	-0.12298	-0.29582	-0.32576	-0.60559	-0.52555	0.41867	0.78695	-0.11665	-0.6875	-0.62561	0.51017	0
3:14309548:14816364	385	3	14309548	14816364	0.506816	5.4798e-05	-0.20349	-0.24044	-0.30649	0.067766	-0.64841	0.59076	-0.532	-0.5619	-0.18866	0.31556	0.087343	1.5186	0.08408	0.539	0.15102	-0.70174	-0.13177	3
3:14816745:16661587	386	3	14816745	16661587	1.84484	5.7481e-05	0.43743	-0.88375	-0.73183	0.16711	-0.71841	-0.26941	0.21473	-0.55723	0.098614	-0.082874	0.64316	1.0068	-0.24219	0.79398	-0.10727	0.41715	0.092077	0
3:16662488:18454062	387	3	16662488	18454062	1.79157	0.00020478	-0.20584	-1.1814	-0.93221	-1.001	-1.5979	-1.6986	-0.35	-0.70343	-1.1659	-0.68187	-0.71206	1.6846	-1.0133	-1.6825	-4.8051	0.2755	-1.2019	0
3:18457304:18886128	388	3	18457304	18886128	0.428824	4.9586e-05	-0.78665	1.0004	0.041545	0.39947	-1.4955	-0.49766	0.6624	-0.28156	-0.7109	-0.74155	-0.61305	-1.163	0.68529	-0.095928	-2.473	-0.98035	-0.78183	12
3:18886158:20752492	389	3	18886158	20752492	1.86633	6.7487e-05	0.2275	0.080541	0.29247	-0.26604	-0.094486	0.33038	0.17271	-1.2429	-0.83343	-0.58589	-0.19481	-0.32756	-0.23597	-1.1377	-2.8076	0.74345	-0.0096786	15
3:20753368:21522703	390	3	20753368	21522703	0.769335	0.00011408	0.13398	-0.74002	-0.56579	-1.1229	0.91034	-0.26261	0.60236	0.52817	0.91282	0.8551	0.15477	0.35228	0.30756	0.19128	0.038655	-0.24439	-0.47872	0
3:21523116:22102707	391	3	21523116	22102707	0.579591	0.00020608	0.82558	-0.53138	-1.5708	-1.0623	-1.4648	-2.2773	0.086382	-1.1897	-0.95362	-0.63522	-1.2235	-0.27078	0.40154	1.4919	-1.5868	-0.061053	-0.71569	0
3:22103146:23122359	392	3	22103146	23122359	1.01921	4.6178e-05	-0.054835	-0.28458	-0.46564	-0.83711	-0.30835	-0.073054	-0.43255	0.10697	0.082071	-0.30029	0.051305	0.36795	0.38238	1.0402	0.010981	0.50608	-0.42129	5
3:23123318:23802647	393	3	23123318	23802647	0.679329	8.8481e-05	-0.075413	0.254	0.29107	0.7057	-0.42531	0.35517	-0.50779	0.81417	1.0546	0.59363	0.4645	-0.41713	-1.1476	1.3267	-2.6651	0.13381	0.26562	7
3:23803541:25459497	394	3	23803541	25459497	1.65596	0.00036639	-0.14924	-0.99762	-1.5817	-2.1536	-1.216	-1.2379	-0.35036	-0.080921	1.2984	0.76218	0.1581	-0.15904	-2.7896	1.0164	-2.0514	0.28753	-0.06154	0
3:25460109:26392563	395	3	25460109	26392563	0.932454	7.1316e-05	-0.49708	-0.97433	-1.6275	-1.6747	-0.44668	-0.0058565	-0.4034	-1.1593	-0.9803	-0.23304	0.86066	0.20709	0.093841	0.18351	-1.0127	0.61667	-0.68332	0
3:26393305:27606695	396	3	26393305	27606695	1.21339	0.00011157	-0.23549	-0.012175	-0.21567	-0.91644	0.57905	-0.76398	-1.086	-1.5901	-0.67279	0.57437	0.13186	1.3084	-0.016359	0.79182	0.96252	0.24968	0.80389	0
3:27609447:29409547	397	3	27609447	29409547	1.8001	0.00016005	-0.67459	-0.31849	0.02442	-0.88265	-1.0745	0.10447	0.1512	0.1572	0.059668	-0.16767	0.70698	0.28723	-0.57795	1.181	-2.0484	-0.82671	0.18118	0
3:29409589:30716602	398	3	29409589	30716602	1.30701	7.7901e-05	-0.23388	0.18535	0.020334	-0.91552	0.096422	-0.23507	0.85015	-0.84062	-0.79922	-0.30355	0.028434	-0.58141	-0.68675	-0.59222	-1.4014	-0.62667	0.78483	10
3:30717661:31720982	399	3	30717661	31720982	1.00332	6.0717e-05	-0.32782	-0.021056	0.11693	-0.028702	-0.89413	0.29389	-0.050231	-0.19481	-0.513	-0.089372	0.67628	1.1601	-0.070144	-0.40452	-0.41454	-0.30665	0.28955	3
3:31721774:33011510	400	3	31721774	33011510	1.28974	3.9987e-05	-0.39451	-0.32379	-0.4169	-0.36326	0.19289	-0.83075	0.18269	-0.16006	-0.28053	0.030924	-0.18168	-0.36389	-0.35972	0.16091	1.4237	-0.24506	-0.062402	2
3:33012981:33986974	401	3	33012981	33986974	0.973993	5.0773e-05	-0.26077	-1.0125	0.17444	-1.2093	-0.0044503	0.52213	-0.66346	-0.23566	-0.50581	-0.25071	0.83412	-0.26851	-0.97579	1.2026	-1.377	0.030991	0.73825	10
3:33988115:35241960	402	3	33988115	35241960	1.25385	0.00013353	0.60562	-1.6576	-1.5006	-0.74696	-1.2902	0.2453	-1.89	-2.1173	-1.9169	-0.78526	4.1777e-06	0.17876	-0.54268	-1.3868	-3.7022	-0.40128	0.62043	14
3:35243764:36481385	403	3	35243764	36481385	1.23762	0.0002138	-0.49885	-2.6923	-1.7607	-1.7246	-0.71146	-0.21603	-1.1353	-1.9056	-1.8767	-1.1502	0.049412	-0.089909	0.65806	0.65449	-3.1959	0.7477	0.016266	11
3:36484375:38078255	404	3	36484375	38078255	1.59388	9.6565e-05	0.91449	0.64151	0.15704	0.016705	-0.49545	0.26898	-0.14171	-0.44145	-0.09221	-0.27779	0.78613	-1.0053	-0.24459	1.4087	2.282	0.78869	2.186	2
3:38080101:38723967	405	3	38080101	38723967	0.643866	6.0542e-05	-0.018611	-0.55	1.1182	0.30738	-1.0483	-0.87195	-0.43109	0.30028	-0.41326	-0.77229	-0.68814	0.47109	1.69	-0.386	-0.1438	-0.54603	0.8835	0
3:38724849:40649760	406	3	38724849	40649760	1.92491	3.7583e-05	0.12856	-0.51814	-0.16453	-0.57667	-0.22684	-0.11024	-0.99817	-0.36204	-0.45307	0.23792	0.46331	-0.55243	-0.43683	-0.55958	-0.11314	-0.22462	0.11496	6
3:40660283:42184173	407	3	40660283	42184173	1.52389	0.00012401	-0.055226	-0.30367	-0.41302	0.49843	-1.2763	-0.16807	0.17632	-0.21372	-0.36703	-0.59648	-0.43636	-0.29712	1.2362	-1.0381	-1.3077	-0.71635	0.3276	0
3:42184361:45162316	408	3	42184361	45162316	2.97796	8.1122e-05	-0.38131	-1.3886	-1.2296	-0.98457	-1.7472	-1.541	-0.33132	-0.92743	-0.87885	-1.5078	-0.88683	0.16441	-0.40653	-2.4763	-2.4127	-0.073539	0.21478	14
3:45165430:46657162	409	3	45165430	46657162	1.49173	2.8882e-05	0.61417	0.71621	0.48642	-0.87182	0.49336	-0.36589	-0.074844	0.18918	-0.16136	0.0079473	-0.62279	-0.60558	-0.19086	0.37712	-0.58331	0.61631	0.73183	0
3:46657428:48525955	410	3	46657428	48525955	1.86853	0.00017727	-0.17447	-3.085	-2.2746	-1.3138	-1.6263	-1.5477	-0.53517	-2.3587	-1.2572	-0.49787	-0.019955	0.53748	-2.2538	0.85118	3.5693	-0.22936	2.0558	2
3:48531227:52214640	411	3	48531227	52214640	3.68341	0.00050412	1.1493	-3.6401	-2.4075	-2.8175	-0.59121	-2.8744	-1.2992	-3.5937	-2.2759	-1.5223	-1.7315	0.78205	-3.3202	-1.6771	0.63221	1.4621	0.80872	11
3:52215002:54078568	412	3	52215002	54078568	1.86357	0.00028818	0.11153	-2.077	-2.3606	-0.53759	-2.0897	-2.9735	-1.4518	-2.3831	-3.2474	-3.9589	-2.2937	-1.3729	0.66235	-2.3242	-4.7544	-0.81811	-0.98721	11
3:54080241:55731145	413	3	54080241	55731145	1.6509	0.00013843	-0.19637	0.128	-0.18998	0.065187	-0.28106	0.3367	-0.11893	-0.49964	-0.19619	0.13487	0.44178	-0.88537	-0.29677	-0.54237	-4.427	-0.047963	0.72781	15
3:55733390:58063819	414	3	55733390	58063819	2.33043	0.00016737	0.2826	0.28713	-0.32311	-0.243	-0.69842	-0.39601	1.1309	-0.35047	-0.73352	-0.53223	-0.16208	-0.02536	0.76222	0.056557	-1.3175	0.011788	-0.37989	0
3:58067795:58700675	415	3	58067795	58700675	0.63288	3.3528e-05	0.73974	-0.89465	-0.60273	-0.42613	-1.7444	0.23674	-0.26398	-0.64118	-0.8195	-1.2497	0.60214	-0.02986	0.034477	-0.3977	0.33254	0.59893	0.0026278	5
3:58700802:60347135	416	3	58700802	60347135	1.64633	3.8979e-05	0.50144	-0.41488	-0.1724	-0.14559	-0.03721	-0.35856	-0.17686	-0.86949	-1.0131	-0.84897	-0.028703	0.68767	-0.35384	0.42869	0.019726	0.14716	-0.66765	8
3:60347701:61277928	417	3	60347701	61277928	0.930227	7.5493e-05	-0.6441	-1.1856	-0.22306	-0.14967	-1.0447	-0.57224	0.56671	-0.86743	-0.70405	-0.10874	-0.13445	0.52633	0.6655	-0.47026	-0.76922	0.65479	-0.13185	0
3:61279726:62881664	418	3	61279726	62881664	1.60194	5.3165e-05	0.037217	0.3439	0.16637	-0.18071	-0.90212	0.10351	-0.48139	-0.96136	0.87465	0.28755	-0.056064	-0.82592	0.90307	0.33664	-2.6981	0.50638	-0.086399	12
3:62882619:63504979	419	3	62882619	63504979	0.62236	7.6959e-05	0.26853	0.51856	0.83011	0.44529	0.42951	-0.062129	0.18483	0.60157	-0.031651	-1.2098	-0.062551	-0.67632	-0.95028	0.0008126	0.63828	0.27475	1.1455	3
3:63505191:64473972	420	3	63505191	64473972	0.968781	0.00014603	0.25686	-0.88788	0.27354	-0.046091	1.5305	-0.30535	0.14151	0.64265	-0.34435	-0.01418	0.47165	0.96567	-0.021705	-0.4936	-3.728	0.5167	0.43778	13
3:64475164:65337581	421	3	64475164	65337581	0.862417	0.00018845	0.49879	0.70743	1.9811	-0.29121	0.21127	-0.77162	-1.0399	-1.688	-2.725	-2.6831	-0.98884	0.65687	-0.89282	-0.43191	0.36744	0.77209	0.84935	0
3:65340365:66169323	422	3	65340365	66169323	0.828958	0.00015455	0.1928	-2.0691	-1.8003	-1.1293	0.63414	-1.8357	0.1115	-2.481	-2.6468	-1.0575	-1.9965	-0.56123	0.98837	-1.4884	-2.2291	0.81946	-0.5152	11
3:66170253:67294968	423	3	66170253	67294968	1.12471	5.0718e-05	0.027931	-0.55614	-0.97316	0.096591	-0.21186	-0.67146	-0.2123	-0.23137	0.10941	0.15762	-0.25014	-0.18231	0.68976	-0.48409	-2.7964	-0.42825	0.7879	15
3:67299401:69197507	424	3	67299401	69197507	1.89811	0.00011173	-0.30733	-0.57221	-0.70541	-0.9306	-1.0043	-1.9914	-0.31849	-1.7838	-0.88379	-0.90319	-1.1457	0.61905	-0.55331	-0.86235	-0.74463	-0.51238	0.80207	11
3:69205190:70288126	425	3	69205190	70288126	1.08294	0.0001271	-0.07114	-0.89864	0.21706	-0.11195	-1.4899	-1.3812	0.023941	-1.7246	-0.56332	0.63502	-1.3153	-0.39603	-0.45641	0.89213	1.7954	1.0892	-1.4849	0
3:70289919:71418327	426	3	70289919	71418327	1.12841	0.00027326	0.57374	-1.9352	-1.7335	-1.2939	-0.44678	-0.4613	-0.52286	0.65673	1.231	-0.2331	-0.96812	1.1576	2.344	-1.3661	-4.7561	0.23773	-1.4116	0
3:71421152:73238935	427	3	71421152	73238935	1.81778	0.00021071	-0.32152	-0.50093	-0.20367	-0.31744	-1.452	-0.15843	-0.029825	-0.072684	-0.42819	-0.89754	-0.20502	-0.45649	1.1942	1.3362	-3.988	-0.092388	0.11662	15
3:73239448:75376291	428	3	73239448	75376291	2.13684	0.00010451	0.26159	-0.18151	-0.65241	0.088662	0.63401	-0.34941	0.040445	0.11953	0.16809	-0.22127	-0.62296	-1.193	0.24067	-0.09001	-0.16331	-0.75262	-0.0055278	0
3:75377075:76854466	429	3	75377075	76854466	1.47739	4.6804e-05	-0.83658	0.75051	0.59491	0.98417	0.19309	0.97862	0.28576	0.74335	0.49581	0.089539	0.033729	0.80315	-0.23887	0.85405	1.1077	0.5622	0.32339	1
3:76855676:77507524	430	3	76855676	77507524	0.651848	6.5429e-05	0.029389	0.60838	0.31854	-0.13088	-0.74532	-0.57353	-0.27907	-0.14649	-0.15221	0.25634	-0.055939	0.34221	-1.0396	-0.17817	-1.543	-0.073806	-0.38821	0
3:77508835:79022673	431	3	77508835	79022673	1.51384	0.00018374	-0.19756	-1.0859	-0.33803	-0.34269	-1.0882	0.59106	0.077612	0.0082672	-0.75001	-0.85296	1.5824	-0.18315	-0.10725	1.1082	-2.2981	0.80442	0.096826	12
3:79024541:81187867	432	3	79024541	81187867	2.16333	0.00011167	-0.54232	-0.32268	-0.056801	-0.53295	-0.13335	0.025706	-0.41534	-1.4149	-0.23309	0.21857	0.36569	-0.067248	-1.1899	2.0028	1.0461	0.6317	0.60425	2
3:81190039:82446513	433	3	81190039	82446513	1.25647	0.00024416	-0.22269	-0.60556	0.33162	-0.46828	1.0374	0.45656	0.35917	1.0994	1.8934	1.3298	1.2048	1.5721	0.77289	1.4928	-3.7647	-0.75754	1.1924	7
3:82446746:83946780	434	3	82446746	83946780	1.50003	0.00016802	-0.14289	0.058238	0.42701	-0.65892	-0.91188	-0.22717	-0.46671	-0.20722	1.135	1.0178	1.0364	-0.1121	-1.622	1.2988	-1.8291	0.6689	0.33434	7
3:83947451:85090935	435	3	83947451	85090935	1.14348	0.00017511	-0.7848	0.15637	1.25	-0.34509	-2.8066	-0.3444	0.056913	-0.48196	0.38777	0.41962	-0.33839	0.2901	-1.2029	1.2467	0.89802	0.44169	1.4768	0
3:85093629:86734415	436	3	85093629	86734415	1.64079	0.00018888	-1.1635	-1.233	-0.28696	-0.69887	-1.6965	0.475	0.08581	-0.26409	0.39202	0.72236	0.82479	0.68753	-0.49238	-0.79587	-2.8585	-0.57853	1.552	12
3:86736368:87407921	437	3	86736368	87407921	0.671553	4.2237e-05	-0.82854	-0.3279	-0.011477	0.42368	0.41159	0.015297	-0.28818	0.55165	0.82519	0.73562	-0.29423	-0.020754	-0.016581	-1.2821	1.0248	0.35567	0.4087	4
3:87408634:88725583	438	3	87408634	88725583	1.31695	0.00011008	-0.44272	-0.36678	-0.74278	0.25633	-1.339	0.090731	-0.56362	-0.17719	0.25447	0.68574	-0.15677	0.57566	-0.54947	-0.45678	-0.7598	0.84861	-0.47358	0
3:88725754:94202010	439	3	88725754	94202010	5.47626	0.00016477	-1.6847	-1.611	-1.4312	-0.65012	-0.55269	0.075412	0.13705	-1.3267	-0.88272	0.26133	0.65375	0.48013	-1.2909	-1.848	0.37835	-0.46643	0.24477	6
3:94202771:96056259	440	3	94202771	96056259	1.85349	2.7382e-05	0.076646	0.30989	-0.005316	0.54516	-0.079357	0.27284	-0.23149	-0.055533	-0.074638	0.31748	-0.33579	0.22655	-1.6682	-1.1445	0.54402	0.59871	0.070084	3
3:96058717:96677540	441	3	96058717	96677540	0.618823	2.7275e-05	-0.14728	-0.25323	0.40444	-0.47424	-0.43265	0.21255	0.1527	0.19147	0.17886	-0.14331	0.3401	-0.017874	-0.31881	-0.41057	0.091703	-0.56969	0.20385	3
3:96679063:98299365	442	3	96679063	98299365	1.6203	5.5727e-05	0.039698	-0.13019	0.44004	-0.099764	0.30288	0.59283	0.14154	-0.26386	0.16288	-0.27335	0.60201	0.45054	0.17565	1.1327	0.83016	0.011734	0.010232	1
3:98300731:100591006	443	3	98300731	100591006	2.29028	5.8573e-05	0.037931	0.23603	0.1482	-0.39421	-1.1929	-0.59072	-0.26809	-0.99974	-0.95195	-0.82354	0.34594	-1.0965	1.7538	0.20637	-0.021732	-0.36033	0.30449	0
3:100591848:101808006	444	3	100591848	101808006	1.21616	8.1366e-05	-0.14489	-0.62658	-0.16886	-1.5258	-0.13462	0.7704	0.1817	1.2725	1.1629	0.34411	1.8689	-0.21062	-1.2093	-0.22256	-2.3495	0.79038	1.4318	7
3:101808379:103025517	445	3	101808379	103025517	1.21714	2.1423e-05	0.163	-1.003	-0.49053	-1.0792	-0.45317	-1.111	0.19761	0.66911	0.31918	-0.41139	-0.36242	-0.72391	0.62612	1.4533	1.0548	-0.31171	1.7729	0
3:103025715:103698105	446	3	103025715	103698105	0.67239	0.00013064	0.43118	-0.97317	-0.72416	-1.0737	-1.2653	-1.4093	-0.12451	-1.0028	-1.1132	-0.89156	-1.0503	-0.096469	-0.82961	1.0372	-0.012123	-0.39788	1.3987	5
3:103700909:104579408	447	3	103700909	104579408	0.878499	2.7051e-05	0.83291	-0.88218	-0.53868	-0.29943	-1.168	-0.44697	0.02508	-0.23705	-0.92594	-0.83258	-0.28716	0.57316	0.80752	-0.18699	-1.4956	-0.8522	0.3325	10
3:104580063:104878270	448	3	104580063	104878270	0.298207	6.6986e-05	0.48131	0.67277	0.48593	0.053398	0.44517	-0.41371	0.42627	-1.7813	-1.0703	-0.73277	0.067941	-0.24413	-0.019383	-1.6326	-0.28638	0.55802	0.65745	0
3:104879008:106330349	449	3	104879008	106330349	1.45134	8.3658e-05	-0.26734	-0.49115	-1.2704	-0.073842	-1.0372	-0.1965	-0.82451	-0.3002	-0.047986	0.040584	0.19528	-0.26915	0.4416	-0.20023	1.0905	-0.12243	0.25936	2
3:106332831:107729547	450	3	106332831	107729547	1.39672	0.00016001	0.35429	-0.95677	-0.99798	-0.18765	-1.4739	0.56307	0.43359	0.15903	0.28511	0.58954	1.4685	-0.73208	0.66935	2.6304	0.96788	-0.99562	-1.3151	0
3:107730020:108635884	451	3	107730020	108635884	0.905864	0.0002074	0.47744	-1.067	-0.47905	-1.1593	-0.66073	-0.34857	-0.65477	1.0861	1.996	1.6234	0.62607	0.31011	0.34207	-0.88309	-2.1468	0.042055	-0.85221	7
3:108636466:109961316	452	3	108636466	109961316	1.32485	2.7813e-05	-0.079362	-0.93847	-0.79164	-0.66556	0.40022	-1.3145	-0.36946	0.2969	0.49763	0.36299	-0.77867	-0.069039	0.47511	-0.48296	-1.2564	-0.014902	0.52897	0
3:109962369:111416310	453	3	109962369	111416310	1.45394	9.8174e-05	-0.52257	-1.0107	-0.62588	-0.53553	-1.2814	0.23363	-0.10379	-0.13323	0.63333	0.45003	0.8661	0.10092	-0.34182	-0.20862	0.034652	-0.59859	0.84304	0
3:111416451:112182995	454	3	111416451	112182995	0.766544	1.2294e-05	0.47025	-0.19812	-0.094231	-0.04313	0.19132	0.042427	0.37531	0.043225	1.0881	1.0171	0.56425	-0.88738	-0.41753	-0.38046	-1.8964	0.050813	0.18363	0
3:112183360:113323793	455	3	112183360	113323793	1.14043	3.9749e-05	-0.74715	0.49991	-0.57641	-0.15123	0.28558	-0.1488	0.3776	1.2603	0.50163	0.51535	-0.12758	0.70825	-0.42974	0.57912	1.5046	0.091429	0.61901	1
3:113324119:115280312	456	3	113324119	115280312	1.95619	0.00018422	0.90823	-1.8404	-1.8814	-0.68491	-1.7404	-0.39023	0.18664	-1.3752	-0.98742	-0.94992	-0.59102	-0.1428	-0.084694	0.88928	1.6561	0.74998	0.080859	5
3:115282058:116450487	457	3	115282058	116450487	1.16843	3.08e-05	-0.27203	-1.1946	-1.2782	0.2835	-1.3843	-1.5495	-0.70084	-0.20649	-0.46591	-1.1615	-1.1569	0.20766	0.5359	0.51372	-3.7745	-0.04263	-0.4232	15
3:116452274:117998840	458	3	116452274	117998840	1.54657	0.00016907	0.011717	-0.43723	-0.0054278	-0.13403	-0.62694	1.2735	-0.64722	1.1409	1.0102	0.49654	1.2696	-0.21473	-0.94129	0.044294	-3.7045	-0.32288	0.066072	7
3:118000136:120520317	459	3	118000136	120520317	2.52018	0.00011433	-0.27278	-1.9752	-1.544	-0.51894	-0.98128	-0.4644	-0.35042	-0.51547	-0.27167	-0.2021	-0.39565	0.84004	0.39672	0.84868	-1.3271	0.14918	0.30364	0
3:120521733:121335461	460	3	120521733	121335461	0.813728	4.5928e-05	-0.18858	-0.29999	0.10831	0.14127	0.0044477	0.35402	0.82506	0.096651	0.2926	0.086857	0.36917	0.51901	-0.87001	-0.68331	1.9162	0.41074	0.87555	1
3:121336367:122692039	461	3	121336367	122692039	1.35567	7.976e-06	0.0039249	-1.1684	-0.82886	-0.22904	-0.59813	0.043371	-0.65855	-0.61023	-0.83458	-0.38688	1.1623	-0.49356	-0.16358	-0.37256	-0.69901	-0.080646	0.15494	0
3:122693533:123196819	462	3	122693533	123196819	0.503286	6.8195e-05	-0.42801	0.1385	0.44319	-0.47497	-1.8278	0.061258	-0.28692	0.86115	0.35482	-0.035756	0.39133	-0.36812	0.22822	0.42328	-1.7327	0.41872	-0.088203	0
3:123200440:124677278	463	3	123200440	124677278	1.47684	0.00024825	0.25663	-1.2748	-1.5907	-1.0684	-3.2134	-0.40581	0.41215	-1.5593	-1.4826	-1.4903	0.18519	-1.0536	-0.039468	-0.52333	-3.5752	-0.072504	-1.6563	11
3:124678230:125875831	464	3	124678230	125875831	1.1976	0.00012794	-1.0878	1.2481	0.97142	-0.26982	0.037312	-0.2467	-0.58679	-1.1455	-1.1851	-0.43051	-0.19949	0.67832	0.15779	-1.3431	-4.1835	-0.2758	-0.10634	15
3:125876862:126213162	465	3	125876862	126213162	0.3363	6.7896e-05	0.42467	-0.60091	-0.80207	-0.045896	0.58333	-1.0669	-0.51081	-1.023	-0.97638	-1.423	-0.26675	1.0021	-0.403	0.51371	-0.23931	0.63444	-1.0579	8
3:126213467:127471230	466	3	126213467	127471230	1.25776	0.00015472	0.14795	-0.19108	-0.17948	0.2416	-0.90586	-0.093261	-0.1152	0.82571	0.53279	-0.52071	-0.5355	0.29564	-0.094998	-0.26632	-2.7568	-0.29237	-0.83457	12
3:127471641:130243259	467	3	127471641	130243259	2.77162	3.7583e-05	-0.019334	-0.030814	-0.036475	-0.29349	-0.48347	-0.25741	-0.020326	0.32406	0.12533	-0.40646	-0.099163	-0.3917	0.44381	-0.8419	-1.9226	0.023276	-0.11151	12
3:130244120:131373405	468	3	130244120	131373405	1.12929	4.3956e-05	0.23681	-0.35968	1.0261	-0.15161	-1.211	0.01869	-0.3878	-0.46952	-1.0988	-0.73687	-0.63485	-0.17265	-0.89314	0.56652	-1.4389	0.70475	-0.38121	6
3:131373740:132115911	469	3	131373740	132115911	0.742171	8.202e-05	0.59093	0.019917	-0.09031	-0.44048	-0.32326	-0.56851	-1.1322	-1.7911	-1.298	-0.19802	-0.23872	-0.57665	-1.1835	-0.52086	2.2153	0.74143	-0.095437	0
3:132117285:133128449	470	3	132117285	133128449	1.01116	5.9939e-05	-0.075382	-0.78505	-0.025235	-0.064172	-0.46842	0.28433	-0.067615	0.93821	0.68703	0.54503	0.62276	-0.53168	-0.54952	-1.2565	-1.3748	0.87728	0.70996	13
3:133129272:134383242	471	3	133129272	134383242	1.25397	0.0001022	0.34105	0.51745	0.00051078	-0.23577	0.66392	0.89346	0.30386	-0.18067	0.37245	0.17623	1.666	0.65743	-0.091374	0.37872	0.14456	0.64171	1.2096	1
3:134385789:137369181	472	3	134385789	137369181	2.98339	0.00027684	-0.55521	-2.2148	-2.061	-0.96692	-2.4711	-1.0771	-0.75849	-2.789	-3.2228	-2.83	-0.25052	0.47517	-0.53646	2.0605	-3.3263	1.1328	1.5895	11
3:137370076:138662229	473	3	137370076	138662229	1.29215	0.00018436	0.1815	0.11799	0.34654	0.058549	-3.9187	-0.0092354	-1.0075	-1.1536	-1.3248	-0.94974	-0.41037	1.2832	-0.070411	-0.29584	-1.2871	0.64344	-0.8644	12
3:138665796:140275652	474	3	138665796	140275652	1.60986	0.00015022	1.2553	-0.84483	-0.74465	-0.84476	-2.013	0.72646	-0.34805	-0.70201	0.091852	0.39209	0.85618	-0.43813	-0.024662	1.4545	0.58324	-0.594	-0.05787	0
3:140276484:142863564	475	3	140276484	142863564	2.58708	0.00015765	-0.41354	1.1097	0.83298	-0.056556	0.048259	0.28155	-0.55212	-0.56897	-0.42187	-0.64289	0.47459	0.36189	-2.4111	0.84228	-2.5278	0.43103	0.86117	0
3:142864473:143494546	476	3	142864473	143494546	0.630073	0.00016923	0.48429	-1.5945	-0.51953	-0.868	-0.81337	-0.78176	-0.85794	-1.4765	-1.559	-1.5096	-0.43728	0.51174	1.1201	0.76593	-2.4154	0.26008	0.3208	11
3:143495679:145663879	477	3	143495679	145663879	2.1682	0.0001373	0.95405	-0.73903	-1.0234	-0.94189	-1.9703	-0.99926	-0.50354	-1.0713	-0.82061	-0.70928	-0.31263	-0.44004	0.7837	-0.31818	0.23365	-0.37391	-0.87581	5
3:145664135:146722271	478	3	145664135	146722271	1.05814	3.1903e-05	0.0062152	0.11325	0.20953	-0.020527	-0.78791	-0.70974	0.0054161	-0.18402	0.35865	0.46692	-0.42143	0.62351	-0.9364	0.94351	0.33303	-0.18757	0.61334	3
3:146722383:148316359	479	3	146722383	148316359	1.59398	0.0001084	-1.0419	-1.6741	-1.1307	-0.72065	-1.0786	-0.92438	-1.2088	-1.9393	-1.6904	-0.9263	-1.1431	-0.46122	1.5154	-0.14319	-2.4626	1.0043	-0.81416	11
3:148316766:149988630	480	3	148316766	149988630	1.67186	8.9011e-05	0.13124	-0.050814	-1.1729	0.0846	0.114	0.0018388	0.69362	0.1843	0.31137	-0.29323	0.61112	0.90237	0.21773	0.2584	0.20385	0.38648	1.3209	0
3:149994553:151178708	481	3	149994553	151178708	1.18416	0.00014037	-0.49624	-1.2602	-0.83631	-0.43426	-1.1738	0.11956	-0.11762	-0.85599	-0.79457	-1.2818	0.29898	0.010518	0.27623	-1.0228	-1.8117	0.069699	-0.97281	14
3:151178836:151904190	482	3	151178836	151904190	0.725354	4.0324e-05	-0.1247	-0.98268	-0.7039	0.51	-0.77148	0.17555	-0.064567	-0.15426	-0.6301	-0.35105	0.14346	-1.5684	-0.040076	-0.51053	-2.2671	-0.39855	-0.67445	13
3:151905386:153054901	483	3	151905386	153054901	1.14952	4.3571e-05	0.76245	-1.3279	-0.80661	-0.39095	0.69409	-0.36053	-0.46577	-0.45802	-0.77114	-0.48405	-0.029604	0.18696	0.33923	-0.11174	-0.15969	0.103	0.73539	6
3:153056839:154181836	484	3	153056839	154181836	1.125	0.00011266	-0.71018	0.1796	0.59877	-0.5181	-0.57219	-0.88621	-1.1283	-0.81592	-0.29914	-1.1318	-0.38624	0.13873	0.27813	0.24937	-4.0331	-0.88393	1.0092	15
3:154183562:156005200	485	3	154183562	156005200	1.82164	0.00014358	-0.53164	0.48354	0.057655	-0.92608	-0.64018	-1.1423	-0.84487	-1.7943	-1.8583	-1.5704	-0.41201	-0.23645	0.28445	0.4234	-2.0352	0.60926	1.4879	0
3:156005905:157311596	486	3	156005905	157311596	1.30569	0.00011403	0.057831	-0.87272	-1.0802	-0.025802	-0.24509	-1.1211	-0.0070447	-0.47492	-0.48793	-0.63401	-1.477	0.72374	-0.81053	-0.15765	-2.4897	0.90756	-1.1511	14
3:157312028:159272972	487	3	157312028	159272972	1.96094	8.631e-05	-0.06492	-0.21164	-0.7566	-0.60675	-0.19305	0.39127	0.19603	0.035257	0.40811	0.54434	0.44278	-0.057756	0.03086	0.13577	-1.5984	-0.09078	0.3743	7
3:159274785:161523859	488	3	159274785	161523859	2.24907	4.4431e-05	-0.2459	-0.70131	-1.2918	-0.34364	0.44771	-0.35751	0.46155	-0.85324	-0.62822	-0.10609	-0.26048	-1.137	-1.1864	0.56661	0.55468	0.63123	0.46827	0
3:161524489:162065286	489	3	161524489	162065286	0.540797	7.1943e-05	-0.13266	-1.2925	-0.93977	0.29116	0.55626	-0.12624	-0.88853	-1.5243	-0.64823	-0.43759	-0.070082	-0.65655	0.21594	-1.1621	-2.3123	1.0283	1.1353	10
3:162067622:163250087	490	3	162067622	163250087	1.18246	0.00011968	0.3452	-1.082	-0.47829	0.40724	-0.12259	0.074729	-0.71094	-0.83435	0.17855	0.46732	1.315	1.0658	-0.12931	-0.043754	-2.1724	1.1269	1.295	0
3:163251056:164816939	491	3	163251056	164816939	1.56588	9.7737e-05	-0.17469	-1.5119	-1.3778	-1.5887	-1.3072	0.10757	-0.24984	1.1287	1.6609	0.52084	0.98288	-0.22611	-0.034892	1.3863	0.16754	0.96807	0.53335	0
3:164820183:167116849	492	3	164820183	167116849	2.29667	0.00018911	0.74662	-1.8472	-1.083	-0.91702	-0.6428	-0.46734	-0.30511	-0.69508	-0.99962	-1.2268	0.23741	-0.6364	-0.55075	-0.67609	-1.5022	-0.38861	-0.33028	0
3:167117143:167912878	493	3	167117143	167912878	0.795735	5.1781e-05	-0.074232	-0.92428	0.13471	0.44082	-1.0053	-0.95784	-0.32737	-1.3188	-1.2989	-0.78161	-0.8494	0.34462	0.78525	1.1502	-0.87802	0.14845	-0.047534	8
3:167913564:170158128	494	3	167913564	170158128	2.24456	5.3556e-05	0.064663	-1.4779	-0.60571	-0.88668	-1.1457	-1.6588	-0.14192	-0.14775	-0.71207	-0.37769	-1.1059	-0.46695	-0.62047	-1.2226	-2.3718	-1.2372	1.233	14
3:170159134:171311936	495	3	170159134	171311936	1.1528	0.00015889	0.30889	-0.74863	-0.38918	-1.1535	-0.47736	0.57865	0.98165	0.30139	0.53827	0.18684	0.29199	0.34047	-0.71569	-1.0852	-2.9443	-0.24893	-0.24734	13
3:171312880:172965694	496	3	171312880	172965694	1.65281	0.00010773	-0.064364	-1.1904	-1.0003	-0.91958	-0.92981	-1.0476	0.035604	-0.71498	-0.12667	0.10897	-0.99617	-0.38681	-0.336	0.49486	-1.3735	0.61017	0.53824	0
3:172966405:174274308	497	3	172966405	174274308	1.3079	9.7062e-05	1.052	0.79498	-0.79359	-0.044447	-0.86674	0.29718	-0.085221	-0.64283	-0.18159	0.53927	0.27406	1.1042	0.72199	0.77906	-0.24264	-0.23933	0.33906	3
3:174275336:175049294	498	3	174275336	175049294	0.773958	2.7513e-05	0.11152	-0.15461	-0.61952	-0.74128	-0.96197	-0.62308	-0.26399	-0.69519	-0.814	-0.96587	-0.42295	0.37768	0.36258	0.078346	-1.9436	-0.10977	-0.046084	10
3:175050262:176268375	499	3	175050262	176268375	1.21811	5.9365e-05	-0.32575	0.42451	0.19087	-0.10246	-0.42345	0.10349	-0.11257	-0.36454	0.8016	0.72631	0.91386	-0.051508	0.22644	0.5252	-1.7346	0.055603	0.46348	7
3:176269091:177530606	500	3	176269091	177530606	1.26152	7.677e-05	-0.75536	-1.5515	-1.2978	-1.0618	-0.97728	-0.28547	-0.0045471	-0.29037	-0.88966	-1.0851	-0.43136	0.80225	0.7149	-0.14805	-2.4059	-0.61588	-0.33663	15
3:177531847:179359242	501	3	177531847	179359242	1.82739	0.00020978	0.30589	-2.8244	-2.1401	-0.92742	-0.97895	-2.4292	-1.0168	-1.621	-2.1006	-2.2564	-1.2849	-0.20513	0.43304	-3.4864	-2.4461	-1.5145	0.15898	11
3:179366819:181426554	502	3	179366819	181426554	2.05974	0.00030205	0.8026	-0.67922	-0.80463	-0.4843	-1.3486	-1.3842	-0.073017	-1.216	-1.1783	-1.4592	-0.48804	-0.17293	-1.8528	0.27852	-2.2772	-0.28849	1.0615	0
3:181431571:182975975	503	3	181431571	182975975	1.5444	7.6432e-05	0.066232	-0.75357	-0.62679	0.47071	-1.3739	-0.44881	-0.41594	-1.5367	-0.66467	0.017651	-0.068041	0.28048	-0.010749	1.4063	-0.73491	-0.4011	0.62714	8
3:182976382:183762614	504	3	182976382	183762614	0.786232	1.9648e-05	0.14637	-1.1045	-0.19	-1.2315	0.18385	0.12228	-0.16422	0.15289	0.37525	0.33239	0.50036	0.30046	-1.1518	0.41564	0.63654	0.32124	0.67954	1
3:183762644:185262137	505	3	183762644	185262137	1.49949	0.00020202	-0.62948	-1.1312	-1.0063	-0.80745	0.41164	-0.56437	-0.78597	-1.1287	-0.99416	-1.0854	-0.6062	-1.3343	-0.53784	-0.19132	0.3779	0.10321	1.5025	8
3:185263467:186780913	506	3	185263467	186780913	1.51745	8.2683e-05	-0.23773	-0.62115	-0.73086	-1.0185	0.20912	-0.58522	-0.29866	0.044611	-0.60936	-1.1135	-0.1528	-0.43347	0.11223	-0.74763	-0.89363	-0.078794	0.074167	8
3:186782999:187220633	507	3	186782999	187220633	0.437634	5.4764e-05	0.59039	0.24067	0.062539	-0.75842	-1.0864	-0.26879	-1.4829	-0.24465	-0.41595	-0.14401	0.37844	-1.1393	0.1918	0.49889	0.70254	0.39107	0.082634	2
3:187220777:188201380	508	3	187220777	188201380	0.980603	0.00015308	-0.75345	-1.7164	-0.83875	-0.78205	-0.86098	1.4966	-0.8334	-0.039062	0.78359	0.49089	1.632	-0.076691	-0.29108	-0.066788	-2.2229	0.16532	0.15345	9
3:188202550:189531496	509	3	188202550	189531496	1.32895	2.8341e-05	0.33616	-0.23544	-0.43903	0.39019	0.93665	-0.13667	0.077005	0.37872	0.77584	0.4689	0.36474	-0.28879	-0.078333	-0.31102	-1.0428	0.59751	-0.27992	4
3:189531911:190303805	510	3	189531911	190303805	0.771894	7.8265e-05	0.12078	0.16981	-0.68579	-0.36902	-0.33643	0.67072	-0.36546	-0.19438	-0.58066	-0.56657	0.6843	0.85821	0.04315	-0.76775	3.0277	0.055315	-0.57076	2
3:190304172:190992002	511	3	190304172	190992002	0.68783	4.3623e-05	0.54915	0.54955	0.56993	0.47364	0.25277	-0.93073	-0.3704	-0.95259	-0.12156	-0.19859	-1.1511	0.22767	-0.38137	0.84542	2.017	0.0042419	0.062164	2
3:190993386:191840443	512	3	190993386	191840443	0.847057	5.9321e-05	0.22075	-0.11137	0.040551	0.35331	0.35084	-0.22495	-0.14657	-0.59594	-0.38794	-0.67252	-0.44066	0.83172	0.24296	-0.068399	-1.3068	-0.16009	0.12871	10
3:191840983:192753870	513	3	191840983	192753870	0.912887	3.8161e-05	-0.44386	-0.049343	-0.6813	-0.79318	0.19258	0.48881	0.16752	-0.48953	-0.4712	-0.34906	0.19682	-0.34832	-0.30718	-0.13715	0.25043	0.12058	-0.040541	2
3:192754177:193885973	514	3	192754177	193885973	1.1318	1.013e-05	0.46288	0.060196	0.58103	0.041684	0.37595	0.78619	0.40474	0.42619	0.37649	0.57488	0.91904	0.1135	-0.13029	0.078948	1.0798	-0.022151	0.51294	1
3:193886289:194464791	515	3	193886289	194464791	0.578502	7.1143e-05	0.22556	-0.90512	-0.53567	-0.40885	-0.095136	-0.35459	0.40535	-1.3246	-1.2009	-0.32338	0.05534	-0.13977	0.91186	-0.47332	-0.50744	0.60049	-0.015539	0
3:194465233:194756339	516	3	194465233	194756339	0.291106	4.3432e-05	0.05153	-0.7683	-0.24555	-0.56537	-1.142	-0.185	-0.51739	0.50027	1.0073	1.2796	0.55297	-0.25452	-0.099513	-1.071	0.19771	-0.94005	-0.71158	0
3:194756597:195854787	517	3	194756597	195854787	1.09819	7.5531e-05	0.36227	-0.8709	-0.3745	0.086098	-0.39302	-0.77466	-0.015102	-0.27891	0.097819	0.23236	-0.72188	0.040917	-0.25492	1.3187	-0.65187	-0.65275	0.65627	0
3:195855401:196414159	518	3	195855401	196414159	0.558758	0.00010605	-0.16898	-0.64577	-0.8181	-0.27859	-1.4283	-0.4001	-0.033747	-0.25528	0.1702	0.2298	0.0608	-0.13408	0.29898	-0.88208	-2.6043	0.50216	-0.67898	13
3:196415355:197962382	519	3	196415355	197962382	1.54703	0.00010295	0.38293	-0.86864	-0.83942	0.27408	-1.5878	-0.1595	0.021965	-1.0808	-0.69248	-0.79738	-0.12856	-0.95548	-0.44319	0.28391	0.66418	0.69396	-0.84282	5
4:10642:685993	520	4	10642	685993	0.675351	3.6961e-05	-0.78684	-1.6252	-0.77835	-1.4848	0.55126	-0.97669	-0.064172	-0.6444	-0.4104	-1.0286	-0.61904	-0.30013	-0.08553	-0.34536	0.35755	0.10564	0.25836	8
4:686563:1422863	521	4	686563	1422863	0.7363	0.00015294	1.4449	-1.0651	-0.040917	-1.6583	-0.16881	-1.6582	-0.89063	-1.3451	-1.6219	-1.6342	-1.3768	1.024	-2.661	2.202	-0.031849	1.6293	0.63227	5
4:1478711:3612028	522	4	1478711	3612028	2.13332	0.00027546	-0.70184	-1.3333	-0.97241	-1.278	-2.0567	-1.0857	-0.84698	-0.47017	0.72615	1.4506	-0.32293	-0.65965	-0.22727	0.46406	-1.0648	0.30418	-0.78167	0
4:3613164:4263579	523	4	3613164	4263579	0.650415	6.2389e-05	0.79868	0.11679	-0.2545	-0.43031	-0.070369	0.099732	-0.37531	1.1113	1.1617	1.0133	0.65912	0.96996	-0.60674	-0.26876	-0.53654	0.38899	-0.30042	4
4:4264705:5044744	524	4	4264705	5044744	0.780039	3.7298e-05	-0.092559	0.54559	0.070451	0.26051	-0.49088	-0.097324	0.28727	-0.26432	-0.22882	-0.27046	-0.19774	-0.059706	0.099742	-0.58249	-0.65259	0.90821	0.16992	7
4:5047695:5971152	525	4	5047695	5971152	0.923457	1.5514e-05	-0.060203	-1.2268	-0.76115	-0.74483	-0.83077	-0.63292	0.15698	-0.063401	0.2709	0.097037	-0.19815	-0.73033	-0.2241	0.43499	0.032699	0.25392	0.38146	5
4:5971634:7135912	526	4	5971634	7135912	1.16428	-2.0596e-05	0.27876	0.13176	-0.26343	0.64891	0.58068	-0.2387	-0.67314	-0.06622	0.28274	0.49255	-0.38793	0.462	0.11174	-0.79355	-0.19884	-0.03473	0.49908	6
4:7136158:8054472	527	4	7136158	8054472	0.918314	8.4076e-05	-0.24862	-0.83925	-0.36497	-0.87903	0.21515	-0.8142	-0.7103	-1.5046	-1.3044	-0.77897	-0.45303	-0.12295	-0.30618	0.021883	0.99205	-0.60262	-0.0078725	5
4:8055323:9408136	528	4	8055323	9408136	1.35281	1.0407e-05	0.21263	-0.19598	0.17436	-0.74826	0.22599	-0.52303	-0.31372	-0.32142	-0.98631	-0.44078	-0.20831	-0.2835	0.38696	-0.20303	-0.97932	0.3354	0.83592	0
4:9408158:10696229	529	4	9408158	10696229	1.28807	7.6742e-05	0.81996	-1.2284	-1.5752	-0.53885	-0.56361	0.38862	-0.0079866	1.3959	0.91295	0.31009	0.75609	-0.48664	0.86083	-0.50015	-0.84728	0.51017	1.3688	0
4:10696913:12198579	530	4	10696913	12198579	1.50167	0.00014572	1.8106	0.46033	0.49557	-0.44148	-1.0071	-0.026106	-0.14586	1.0294	1.3461	1.3132	0.20129	1.1657	1.3284	-0.42482	0.3799	-0.41316	0.93415	0
4:12201002:13002341	531	4	12201002	13002341	0.801339	3.206e-05	-0.67532	-0.29408	-0.43897	0.87335	-1.2629	-0.059551	-0.28623	0.13572	0.20465	0.25855	-0.32498	-0.23774	0.046709	1.3869	2.2159	0.17581	0.32927	2
4:13002905:14394452	532	4	13002905	14394452	1.39155	5.3235e-05	0.41065	0.39784	1.011	0.34807	-0.25157	0.41145	0.21098	-0.014049	-0.28266	-0.34561	0.30844	-0.30001	0.1626	-1.2865	-1.0444	0.39182	-0.035271	7
4:14394902:15849986	533	4	14394902	15849986	1.45508	8.2395e-05	-0.51987	-1.218	-0.16953	-0.4141	-0.51221	-0.91605	-1.3633	-1.6866	-1.6113	-0.97622	-1.775	-0.59457	0.014002	-1.274	-1.4513	0.16793	0.22165	11
4:15850685:16520118	534	4	15850685	16520118	0.669433	0.00012109	0.21325	-0.3066	-0.26325	-0.60751	-0.16445	-0.59817	0.050811	0.0077481	-0.22497	-0.36734	-0.084689	0.8773	0.22089	-1.1894	-0.39486	0.13189	0.28661	9
4:16521003:18752293	535	4	16521003	18752293	2.23129	0.00025075	0.94989	-1.8766	-2.7311	-2.1146	-1.0213	-0.89049	-0.78213	-1.8774	-0.65417	-0.3924	-0.15709	-1.08	1.6089	-0.26813	-3.3292	0.45939	0.059037	0
4:18752722:20084049	536	4	18752722	20084049	1.33133	0.00010742	-0.088433	-1.4294	-1.3931	-1.1078	-1.0097	-0.83074	-0.4938	-0.18107	-0.6531	-0.8721	-0.67217	0.50505	0.13335	1.634	0.87679	-0.0093658	0.69699	5
4:20084563:21292213	537	4	20084563	21292213	1.20765	9.9874e-05	0.34422	0.62293	0.46622	-0.35406	-1.7081	0.58143	-0.35998	-1.2022	-0.86038	-0.21609	0.6835	-0.34175	0.7342	0.40458	1.5768	-0.49545	-0.66112	2
4:21292651:22393873	538	4	21292651	22393873	1.10122	0.0001174	-1.169	-1.4794	-1.0801	-0.24215	-1.8303	-0.79792	-0.4248	-0.98707	-0.89024	-1.4732	-0.78043	-0.44048	-0.60751	-1.3588	-1.8565	-0.11035	0.059762	14
4:22395570:23563570	539	4	22395570	23563570	1.168	0.00011038	0.042832	0.10137	0.42823	0.33944	-0.096042	-0.8949	0.017392	-0.64304	-1.1473	-1.1064	-1.1245	1.1654	-0.051447	-0.19283	0.031781	-1.0677	-0.85785	0
4:23563931:24992827	540	4	23563931	24992827	1.4289	0.00022411	0.50939	-0.43725	-1.3708	-0.52777	-0.70329	-1.9715	-0.62702	-1.069	-1.7131	-1.5559	-0.49181	-1.7707	-0.84615	-0.60534	-4.5767	-0.18096	0.67391	0
4:24993167:26468997	541	4	24993167	26468997	1.47583	8.5942e-05	-0.23281	-1.1579	-0.22065	-0.67107	0.45277	-0.96472	-0.25886	-0.36706	0.29219	0.38766	-0.68655	-0.43173	-0.94109	-0.31562	1.3946	-0.099687	-0.89549	0
4:26473220:27903383	542	4	26473220	27903383	1.43016	7.0781e-05	-0.59464	-0.08727	0.55933	0.63162	-1.0512	0.43638	1.3717	-0.2985	-0.059662	0.14823	0.064569	0.039711	-0.20817	-0.2179	-0.98691	0.25936	-1.7511	7
4:27904556:28871862	543	4	27904556	28871862	0.967306	3.7958e-05	-0.065818	-1.0511	-0.14968	-0.97559	0.91666	-0.33511	-0.40162	-1.4196	-0.60918	0.068966	-0.10679	0.43466	-0.4082	-0.97065	-2.111	0.20952	0.25183	0
4:28872833:30453156	544	4	28872833	30453156	1.58032	0.00019829	-0.44723	-1.5746	-1.1743	-1.0049	-0.33075	0.012726	0.071422	0.056225	-0.034481	0.8373	0.97962	0.14654	0.96319	-0.30454	-1.4099	0.047518	1.4043	0
4:30453619:31739254	545	4	30453619	31739254	1.28564	0.0001232	-0.16548	-1.5865	-0.77728	-1.4433	-1.5338	-0.69477	-0.20661	-0.72804	-1.6541	-1.592	-0.13622	-1.3394	2.0056	-1.3941	-3.6181	-0.46446	1.5118	0
4:31740009:32592949	546	4	31740009	32592949	0.85294	9.864e-05	-0.61206	-1.2184	-1.229	-0.98509	-0.91122	-0.69344	-1.4408	-0.20221	-0.62281	-1.5682	-0.021369	-0.43538	-0.27423	0.3023	-0.59767	0.57151	-0.12955	0
4:32593453:33640100	547	4	32593453	33640100	1.04665	7.5257e-05	-0.89467	-0.10813	-0.57663	0.55302	-1.636	0.54288	0.29812	-1.1923	-0.38585	-0.080625	-0.1383	0.8428	0.84092	-0.68446	-2.8591	-0.16586	0.86551	13
4:33640864:35150284	548	4	33640864	35150284	1.50942	5.0051e-05	-0.34697	-1.4103	-0.43288	-0.17626	-1.3333	-1.1009	-0.5296	-0.96549	-1.0743	-1.2163	-1.1246	-0.26934	-0.25695	-1.8912	-2.494	-0.33865	-1.2025	14
4:35151237:36301997	549	4	35151237	36301997	1.15076	6.154e-05	-0.080912	-0.46706	-0.25128	-1.0161	1.9693	-1.0265	-0.41891	-0.72443	-0.26937	-0.2259	-0.68769	-0.10875	-0.095428	-0.25988	-0.99975	-0.23141	0.86154	0
4:36304377:37534798	550	4	36304377	37534798	1.23042	0.0001136	-0.58786	-1.0204	-0.61198	-0.87311	-0.11379	0.013723	0.58563	0.097808	0.4847	0.41374	0.81794	-0.36375	-0.22337	-0.53272	0.70267	0.30419	0.94489	0
4:37536119:37886455	551	4	37536119	37886455	0.350336	6.1134e-05	-0.8263	0.20793	0.60689	-1.045	-0.80905	0.090837	-0.052117	-0.19519	0.18741	-0.21825	0.095673	-0.43584	-0.28007	-1.4357	3.09	0.34985	-0.82166	2
4:37887735:38974458	552	4	37887735	38974458	1.08672	9.5372e-05	-0.13625	-1.4948	-1.365	-0.60175	-1.4798	-1.2239	0.17571	-1.7838	-2.5069	-2.2879	-1.4606	-0.11427	0.84202	0.27517	-0.64712	0.060192	-0.17691	11
4:38976533:40199852	553	4	38976533	40199852	1.22332	0.00013498	0.67461	-0.32484	-0.23204	-0.77919	-1.5334	0.2908	-0.7055	-0.9679	-0.48557	-0.22515	1.1583	0.56649	-0.72922	0.29854	-2.4238	1.4772	0.50437	12
4:40200304:40869208	554	4	40200304	40869208	0.668904	8.4059e-05	1.225	-1.072	-0.44648	-0.88323	0.69434	-0.34503	0.52368	-0.62764	-0.53045	-0.78563	0.45902	0.5486	0.55111	-0.020282	0.21017	0.77845	1.2348	0
4:40870402:42662283	555	4	40870402	42662283	1.79188	9.5376e-05	0.27413	0.098698	0.18768	-0.23997	-1.0385	0.87752	1.045	1.5362	0.91016	0.3912	1.5014	0.1861	-0.62561	0.40233	0.44868	0.2931	-0.20724	4
4:42662718:43962569	556	4	42662718	43962569	1.29985	7.8881e-05	0.73726	-0.043751	-0.23336	-0.4005	-0.070967	-0.041017	-0.29189	-0.31516	-0.37117	-1.0225	0.28799	1.4991	-0.98054	1.5668	2.4085	0.11568	-0.93193	2
4:43963518:45187835	557	4	43963518	45187835	1.22432	9.3356e-05	-0.38238	-0.19821	0.10107	-0.49751	0.40977	0.074081	-0.72291	0.44947	0.24293	-0.31158	-0.14187	-0.88353	1.4729	0.43608	-1.5888	-0.25869	0.71693	0
4:45188855:47543891	558	4	45188855	47543891	2.35504	0.00022573	1.086	-0.67121	-0.40949	0.63874	-0.65287	-0.42606	-0.4509	0.055169	-1.2679	-2.1577	-0.64156	-0.36136	0.22668	1.0515	-0.45819	0.41184	0.74627	0
4:47544012:48226267	559	4	47544012	48226267	0.682255	4.7152e-05	0.14163	-0.63208	-0.91615	-0.32484	-0.88097	-0.72701	0.17483	-0.50362	-0.043209	-0.48758	-0.44645	-0.064639	-0.1626	0.72478	-0.93149	0.1089	-0.18508	8
4:48227642:53412129	560	4	48227642	53412129	5.18449	4.2708e-05	-0.32618	-0.33362	-1.3323	0.11907	-0.87489	0.14331	0.90411	1.3958	0.79828	-0.44873	0.083953	-0.56279	-0.00023769	-0.39928	-2.1803	0.87086	0.34509	13
4:53413674:55202613	561	4	53413674	55202613	1.78894	0.00012086	0.37653	-1.4195	-1.0524	0.13206	-1.989	-0.55621	0.22022	-0.76426	-0.19439	-0.52411	-0.042226	-0.32418	-0.95287	1.4797	-1.0988	-0.01652	0.73242	8
4:55202697:57418400	562	4	55202697	57418400	2.2157	5.9546e-05	0.27323	-0.24478	-0.42706	-0.35191	-0.13855	-0.074751	0.31838	0.17103	-0.10818	-0.86081	-0.37621	0.74455	-0.48157	0.038398	-0.37146	-0.76907	1.3401	0
4:57420107:58696072	563	4	57420107	58696072	1.27597	0.00012425	0.18609	-0.5514	-0.33068	0.24215	0.28901	0.51975	-0.23072	1.4568	1.3319	0.099733	0.89629	-0.011356	-1.4864	0.25693	-1.2957	0.86002	-1.1733	4
4:58697912:59358251	564	4	58697912	59358251	0.660339	9.0147e-05	0.87201	-0.97143	-0.12382	-0.69269	-1.0858	-1.3711	-1.0877	0.54299	-0.40269	-1.0166	-0.27332	1.878	-0.11089	-0.46547	-2.1782	0.95003	-0.55338	11
4:59358729:60145179	565	4	59358729	60145179	0.78645	0.00010335	0.4992	0.26268	-0.18097	-0.3087	0.19773	0.48653	-0.67585	-0.34579	-0.74824	-0.92575	0.033391	-0.52154	-0.91602	0.66393	-1.9614	-0.54112	-0.47136	0
4:60145181:61371992	566	4	60145181	61371992	1.22681	9.8574e-05	0.29132	-1.2775	-0.92418	-0.99798	-1.1121	-0.58669	-0.078592	-0.98487	-1.0055	-0.95368	-0.40513	0.2594	-1.4318	0.44433	-1.774	0.74802	-2.0954	14
4:61372415:61872517	567	4	61372415	61872517	0.500102	5.4819e-05	0.10468	-1.7026	-1.9576	-1.6559	-2.1086	-1.9399	0.05656	-1.0786	-1.0161	-0.64264	-0.97318	-0.35727	0.54563	-0.19237	-1.0731	-0.13405	-0.10005	0
4:61872656:64117718	568	4	61872656	64117718	2.24506	8.6506e-05	-0.3118	-1.5852	-1.5628	-0.93407	-1.5153	-0.83373	-0.53582	-0.69623	-0.4852	-0.066419	-1.3444	0.67847	-0.74553	0.68925	0.66733	0.43356	0.22541	5
4:64118963:65300308	569	4	64118963	65300308	1.18135	8.9849e-05	-0.45393	-0.50067	-0.055289	-0.10099	-1.3764	0.0026493	-0.36584	1.2205	1.1529	0.84493	-0.069847	0.2167	-1.8821	1.1475	-0.81635	0.9324	0.74355	0
4:65302153:65561957	570	4	65302153	65561957	0.259804	5.8367e-05	0.50795	-0.2469	0.19596	0.053807	-0.050461	-0.023862	-0.023207	0.01327	0.013333	-0.58856	0.54523	-0.16744	-0.69268	-0.47084	-2.3569	1.2101	1.6018	13
4:65562213:66598615	571	4	65562213	66598615	1.0364	0.0002632	0.43863	-1.4912	-0.45272	-1.3175	-0.59571	-0.07264	0.043217	1.283	1.3531	0.39651	0.56693	-0.64355	-0.96406	-1.5684	-2.8585	0.39375	0.33959	13
4:66599449:68058793	572	4	66599449	68058793	1.45934	0.0002412	0.25366	-2.5034	-1.2341	-1.6926	0.2658	-1.7925	-0.62901	-1.5408	-2.335	-2.0503	-0.97895	-0.79634	-0.59456	1.7303	-3.8622	0.11853	-0.34661	11
4:68059850:68455531	573	4	68059850	68455531	0.395681	2.473e-05	-0.94032	-0.66416	-0.32881	0.21002	0.077777	0.065655	0.40641	-0.85125	-0.76156	-0.15173	-0.25575	-1.4552	1.0876	0.36759	-1.333	0.62167	0.29256	8
4:68456074:69954151	574	4	68456074	69954151	1.49808	7.5742e-05	0.63727	-1.5389	-0.65761	-0.34113	0.5707	-0.81551	-0.48053	-0.5281	-0.058245	-0.012285	-0.11931	0.34304	-0.71587	-1.005	-0.34744	0.078687	0.39199	6
4:69954297:70517143	575	4	69954297	70517143	0.562846	3.164e-05	-0.3106	-0.16163	-0.011224	-1.454	-1.175	-0.14953	0.54846	-0.43254	-0.43386	-0.10136	0.18284	-0.82599	-1.0648	0.1416	-1.4895	-0.14972	-0.53152	0
4:70517792:71516586	576	4	70517792	71516586	0.998794	1.7009e-05	0.26409	-0.4657	-0.072338	-0.21964	1.2754	0.25066	0.18707	0.050141	-0.035366	0.34964	0.098692	0.23893	-0.4771	-0.79794	0.24162	0.16571	0.82483	4
4:71518346:72415556	577	4	71518346	72415556	0.89721	8.2529e-05	-1.3176	-0.014777	0.47256	-0.21236	-0.2156	-1.5531	-1.3453	-2.3633	-1.9948	-1.7186	-0.77691	-1.0821	0.43301	-0.93682	-0.61177	0.63683	-0.28456	11
4:72416258:75196731	578	4	72416258	75196731	2.78047	3.4702e-05	-0.13097	-0.4096	0.40648	-1.2879	0.25088	-0.51028	0.24956	-0.34485	-0.03164	-0.05973	-0.22934	-0.29657	0.58592	-0.66659	-1.038	0.58087	-0.20928	6
4:75198158:75547845	579	4	75198158	75547845	0.349687	4.6843e-05	-0.20479	0.69623	0.085115	-0.10816	0.61595	0.12032	-0.67846	0.0042564	-0.23744	-0.33437	0.29127	-0.71736	-1.0747	0.38624	-2.1212	0.1829	0.052395	0
4:75555658:76283179	580	4	75555658	76283179	0.727521	0.00014088	-0.10299	-0.20563	0.8053	-0.41544	1.9848	-0.26589	0.41524	0.63818	0.011295	-0.63489	0.012857	-0.22426	-0.6131	-0.22363	-2.1947	1.5333	-1.3931	0
4:76284248:77128724	581	4	76284248	77128724	0.844476	8.8484e-05	-0.41142	-0.96579	-0.2013	-0.02047	-0.26738	0.17333	0.21026	1.3006	0.43538	-1.1602	0.40836	0.53234	-0.88513	-1.4378	-0.31509	-0.2781	0.16519	0
4:77129568:78333381	582	4	77129568	78333381	1.20381	0.00011419	0.060479	-1.4919	-1.3917	-0.50602	0.32692	1.0211	0.7424	0.52641	0.62454	0.0083079	0.27435	0.32335	-0.83946	-0.38159	0.46679	0.23771	0.41049	1
4:78333798:79469226	583	4	78333798	79469226	1.13543	9.0851e-05	-0.43512	-0.4817	-0.56344	-0.91909	-0.24644	0.10551	-0.32753	-0.223	-0.22816	-0.74939	0.89744	-1.0802	0.3387	-0.54051	-2.1365	0.77561	1.0816	9
4:79470550:80994124	584	4	79470550	80994124	1.52357	5.7162e-05	-0.95166	-0.5509	-0.61669	0.31098	-0.29302	0.85028	-0.005793	0.19068	0.16876	-0.14662	0.90508	0.40231	-0.62346	-0.51246	-0.90758	-0.099381	0.27943	7
4:80995881:81978151	585	4	80995881	81978151	0.98227	9.4834e-05	-1.1118	-0.80161	-0.82218	0.54216	0.38787	0.69525	1.4069	1.8038	2.2862	1.6551	1.0584	0.37596	-0.1777	0.99263	-1.2969	-0.42942	0.95402	0
4:81979993:83012967	586	4	81979993	83012967	1.03297	4.2364e-05	-0.0085527	-0.81385	-0.21366	-0.31518	-1.5739	0.043097	-0.79112	-1.3931	-0.68975	-0.045191	0.12168	-0.28566	-0.31958	0.23927	-1.0262	1.3696	0.67184	12
4:83017789:83994716	587	4	83017789	83994716	0.976927	0.00015438	-1.2423	-0.062884	-0.96596	-0.0061775	0.51711	-2.099	0.35765	-1.4153	-1.4342	-0.97673	-1.8679	-0.063864	-1.2764	-1.3457	-4.1272	-0.71473	0.13361	0
4:83998014:85080933	588	4	83998014	85080933	1.08292	4.4058e-05	0.21444	-1.2882	-0.94877	-0.56777	0.45073	0.11212	0.11339	-0.65059	-0.0032182	0.56813	0.084454	-0.59226	-0.13904	-0.94433	-0.71586	-0.49267	-1.4346	0
4:85081980:87980070	589	4	85081980	87980070	2.89809	7.4209e-05	0.56757	-0.97143	-0.88977	-0.55601	-0.27359	-0.31173	0.1092	-0.52038	-0.80036	-1.3931	-0.55132	0.26592	-0.97225	-1.0124	-1.3607	0.69335	0.47528	0
4:87980748:89236855	590	4	87980748	89236855	1.25611	4.5774e-05	0.26657	0.063926	0.57662	-0.29598	0.32558	0.11092	-0.33613	-0.046821	-0.31919	-0.79163	0.20839	1.2285	-0.52562	0.038638	-0.63017	0.70519	0.0069072	0
4:89238369:90126190	591	4	89238369	90126190	0.887821	9.2841e-05	0.51885	0.27732	0.093685	-0.60072	-0.60947	-0.071947	-0.47834	-1.1795	-0.65625	0.14644	0.39867	-1.1788	-0.76006	-0.45361	0.70839	-0.025079	0.29538	6
4:90126331:91453993	592	4	90126331	91453993	1.32766	0.00010766	-0.16808	0.03916	-0.027478	-0.3065	1.0716	1.8048	0.77459	1.473	1.7299	1.5701	1.5213	0.51867	0.32005	-0.22533	-1.619	-0.63665	1.3648	7
4:91456722:94229509	593	4	91456722	94229509	2.77279	0.00010985	-0.93732	0.18886	-0.45278	-0.022088	1.0201	0.12184	0.42829	0.055074	-0.076806	-0.84774	-0.34236	0.20122	0.7934	-1.0052	-0.43849	-0.017184	-0.065297	7
4:94230511:95596188	594	4	94230511	95596188	1.36568	0.00016796	-0.12079	1.0501	0.83793	-0.52338	-0.83776	-0.059546	0.63448	0.050601	0.0053291	-0.023486	0.31762	-0.15114	0.015364	0.039195	3.9297	-0.96668	0.24691	2
4:95596744:96181408	595	4	95596744	96181408	0.584664	7.3369e-05	-0.1351	-0.54601	0.13991	-1.1338	0.25072	0.084043	-1.0491	-0.4387	-0.30028	-0.50958	0.26331	-0.34514	-0.61717	1.062	0.63906	0.27283	0.85573	2
4:96182669:96464931	596	4	96182669	96464931	0.282262	3.9961e-05	0.45026	-0.33375	-0.31698	-0.67872	0.12014	0.44537	-0.48037	1.3558	0.69916	-0.1813	0.16203	-0.88101	0.076346	0.36111	-0.96269	-1.1027	0.2729	0
4:96466095:97911191	597	4	96466095	97911191	1.4451	0.00014675	0.36343	-0.41835	-0.097867	0.45662	-0.94851	-0.19613	0.17202	0.77753	1.0928	0.059004	0.7978	0.11777	-0.24847	1.8808	-0.53382	-0.31737	1.0335	0
4:97911459:99422081	598	4	97911459	99422081	1.51062	0.00013307	0.28895	0.30079	0.068839	0.056285	-0.33628	-0.48579	-0.69301	0.11362	-0.034027	-0.70721	0.31861	0.27512	-0.68322	0.20243	0.19355	0.45038	-0.25589	3
4:99423280:100322786	599	4	99423280	100322786	0.899506	7.1024e-05	0.23778	0.18753	1.1968	0.48044	-1.2632	-0.45275	-0.16701	0.17341	-0.050659	-0.46941	-0.13126	0.13792	-0.30415	-0.38666	-1.6109	-0.13935	1.3803	7
4:100323029:101897750	600	4	100323029	101897750	1.57472	7.7742e-05	-0.42341	-0.93082	-0.64524	-0.85212	-0.0058075	-0.78534	-1.2342	-0.89029	-0.46117	-0.035177	-0.36608	-0.12075	-0.28112	0.41263	1.4953	0.14626	0.16469	0
4:101898276:103387944	601	4	101898276	103387944	1.48967	0.00035677	-1.157	-1.3016	-0.83003	-0.85811	-2.1334	-0.68701	-2.4422	-0.48579	-0.15979	-0.2723	-0.52494	-1.1476	0.29133	-1.7704	-7.3706	0.29457	-1.4946	14
4:103388441:104802530	602	4	103388441	104802530	1.41409	0.00016478	-0.1588	-1.3923	-1.3066	-1.2594	-2.1247	-0.20214	0.17524	-0.86106	-1.248	-0.54247	-0.10996	1.0102	0.60993	1.0967	0.52483	-0.088121	0.69005	0
4:104803329:106479425	603	4	104803329	106479425	1.6761	0.00040033	1.2882	-0.5656	-0.23306	-0.68525	-2.3104	0.67333	2.0067	-0.81189	0.95426	-0.031398	1.0961	-0.84509	0.05403	1.3893	1.3654	1.8004	0.58535	0
4:106482185:108468632	604	4	106482185	108468632	1.98645	4.6306e-05	0.10903	-0.55298	0.74626	-0.53232	0.031427	1.0265	-0.01697	-0.58412	-0.05872	0.49482	0.34704	0.03574	-0.089189	0.30017	-0.37147	0.77189	0.099127	3
4:108469756:109979131	605	4	108469756	109979131	1.50937	2.1872e-05	0.33813	0.13595	-0.42464	-0.33658	-1.5386	-0.30246	0.29744	0.22178	0.35084	0.54714	-0.079614	-0.090861	0.4282	0.28793	-1.2404	-0.051403	0.88079	7
4:109980374:112204254	606	4	109980374	112204254	2.22388	8.8213e-05	-0.94544	-0.061638	-0.078734	0.064875	-1.4231	-0.61576	0.16528	-0.55052	-0.43995	-0.27682	-0.59739	-0.59996	0.37652	0.69345	-0.1349	0.11373	-0.093272	0
4:112204259:114902479	607	4	112204259	114902479	2.69822	0.00024934	-0.82437	-1.0967	-0.66405	-1.8648	-0.99849	-1.4681	-0.044347	-0.89094	-1.0721	-1.694	-1.1427	1.3485	-1.9066	0.49016	-0.18636	0.17654	0.14881	0
4:114904730:117275534	608	4	114904730	117275534	2.3708	8.0106e-05	0.58208	-1.5968	-0.53085	-0.56737	-1.2558	-0.041629	-1.2675	-1.0123	-0.58201	-0.37349	0.15291	-0.10593	-0.30466	0.87899	-0.056623	-0.21192	0.69804	5
4:117275542:118219755	609	4	117275542	118219755	0.944213	4.475e-06	-0.24418	-0.48917	-0.18798	0.38276	-0.39975	0.90436	0.022405	0.0070684	0.57617	0.92007	0.75559	1.2311	-0.41212	0.4281	-1.7898	0.4738	-0.58336	7
4:118220292:119945314	610	4	118220292	119945314	1.72502	4.636e-05	-0.062886	-1.4035	-0.96085	-0.83448	-0.4902	-0.46077	0.19685	-1.7191	-1.3705	-1.4124	-0.37562	-1.209	-0.11134	-2.2867	-2.9388	-0.6011	0.26111	14
4:119946706:121391843	611	4	119946706	121391843	1.44514	7.3617e-05	0.25788	-0.4519	-0.80254	-1.3314	-0.26791	-0.74051	-0.77816	0.84232	0.69847	0.14472	-0.28232	-2.0849	-0.058266	-0.76875	-0.68111	-0.95126	0.51822	0
4:121393020:121973864	612	4	121393020	121973864	0.580844	6.9448e-06	0.13694	-0.6103	-0.81725	-1.0208	1.0406	-0.46628	-0.40127	-0.41948	-0.45923	-0.689	0.29461	-0.56563	-0.14842	-0.31523	-1.7223	-0.064717	1.1066	0
4:121976226:123561869	613	4	121976226	123561869	1.58564	6.5864e-05	0.94683	-0.83903	-0.8457	-0.050721	-0.87891	-0.26637	-1.6294	-0.042231	0.49651	0.028828	-0.29716	-1.1914	-0.096484	-0.37077	-0.73837	0.0016216	-0.2934	7
4:123563078:125863762	614	4	123563078	125863762	2.30068	4.603e-05	0.13214	-1.648	-0.71579	-0.43004	-0.84097	-0.024566	0.27936	-0.23028	0.087355	-0.07946	-0.70549	0.10171	0.013197	0.34979	0.36345	0.15746	0.59218	5
4:125863974:127236805	615	4	125863974	127236805	1.37283	3.7253e-05	-0.87196	0.36456	-0.16931	-0.32872	0.73411	-0.21928	-0.21293	-0.77285	-0.46315	-0.12603	0.072471	-0.52266	-0.17328	-1.3762	-1.657	0.41986	0.88063	0
4:127237363:129514427	616	4	127237363	129514427	2.27706	8.9717e-05	0.20779	-0.97305	0.28092	-1.3704	-0.72655	-0.26118	-0.025645	-0.6088	-1.228	-1.3423	-0.18174	-0.41273	-0.57213	-0.33198	-2.55	0.35645	-0.73115	12
4:129514448:130364383	617	4	129514448	130364383	0.849935	0.00011755	-0.55779	1.3685	0.7468	0.2326	0.36992	-0.069088	0.78738	-0.44637	-0.56602	-0.27286	0.15532	1.1096	-0.63881	1.5917	1.0842	1.4694	0.63168	2
4:130364741:130949530	618	4	130364741	130949530	0.584789	8.6569e-05	0.52045	-0.34963	0.49241	-0.14293	-1.0193	-0.99661	-0.45398	0.3818	0.6301	0.51596	-0.15547	-1.0599	-1.1354	0.51691	-0.78452	0.56908	-1.2739	7
4:130950008:131948861	619	4	130950008	131948861	0.998853	4.6071e-05	0.35169	-0.95518	-1.1303	-0.7856	-0.1465	-0.21666	-0.19952	0.012285	0.35332	-0.4928	0.29636	-0.069338	0.04145	0.23854	-1.3978	-0.19094	-0.41102	9
4:131951466:133741365	620	4	131951466	133741365	1.7899	1.6064e-05	-0.026482	-0.20328	-0.66995	-0.6802	-0.12832	-0.66164	-0.1555	0.0042883	0.14748	0.06762	-0.67587	0.096197	-0.38742	-1.6728	-0.43426	0.8544	0.7945	0
4:133741753:135744132	621	4	133741753	135744132	2.00238	8.4175e-05	-0.4649	0.1166	-0.75351	-0.8229	-1.6083	-1.4633	0.1526	0.60142	0.59851	0.48124	-0.57975	0.68106	0.30413	-1.2147	-2.0715	-0.35403	-0.052302	0
4:135749591:137247266	622	4	135749591	137247266	1.49767	9.1016e-05	-0.3555	-0.32329	0.094652	-0.75831	0.74971	0.35198	-0.15068	0.46138	0.54738	0.097052	0.5119	-0.11918	0.11854	-1.3088	0.49178	0.48908	1.8111	4
4:137247703:137987679	623	4	137247703	137987679	0.739976	0.0001275	-0.35661	-2.0671	-1.1698	-0.48922	-0.70462	0.55248	-0.31992	-0.63813	0.68789	1.04	0.4127	1.1999	-1.1457	-1.3963	-1.0394	0.98315	0.96397	9
4:137988838:139114529	624	4	137988838	139114529	1.12569	8.2957e-05	-0.90785	0.29479	0.88402	0.90572	-1.0529	-0.27475	-0.34098	1.1286	0.65895	0.53849	-0.26459	-0.19998	-0.13418	0.33911	-0.65562	0.45811	0.11735	3
4:139115093:139552965	625	4	139115093	139552965	0.437872	6.7774e-05	-0.01748	-0.31661	-1.2871	-0.70442	-0.045547	-0.097129	0.32123	0.14638	0.37617	0.29325	-0.050224	-0.20402	0.10029	-0.70278	0.48734	0.80073	-0.93881	0
4:139553359:140546206	626	4	139553359	140546206	0.992847	0.00012678	-0.13398	-1.0443	-0.49443	-0.51033	-0.84573	-1.0481	-0.16702	0.28929	0.61162	-0.058488	-0.52038	-0.21926	-0.48164	0.62213	-3.3388	0.23412	1.3032	15
4:140548713:141751418	627	4	140548713	141751418	1.2027	0.00016506	0.44669	-1.1123	-0.96531	-0.58171	-1.6504	-0.65918	0.06737	-0.91214	-0.067124	0.6741	0.19669	0.78139	0.59446	0.047886	1.965	1.2961	0.22859	5
4:141752960:142807957	628	4	141752960	142807957	1.055	5.1311e-05	-0.1371	-0.50561	0.12838	-0.6767	-0.25377	-0.23514	0.37046	-0.09606	-0.078587	-0.20106	0.082444	0.96889	0.25689	-0.11372	-1.5543	0.59216	0.35804	0
4:142808503:145021868	629	4	142808503	145021868	2.21336	7.511e-05	0.41958	0.054559	0.27067	0.62687	0.90544	0.058476	-0.4498	-0.91332	-0.42328	0.052132	0.23707	-0.97085	0.41291	0.72975	-2.0995	-0.70958	0.97894	10
4:145024452:148047972	630	4	145024452	148047972	3.02352	0.00011244	0.45071	-1.1105	-0.062164	-0.044818	-1.0314	-0.7848	-0.2742	-1.1711	-1.1963	-0.50274	-0.59031	-0.54071	-0.38885	0.92281	-1.772	0.39043	0.46734	10
4:148053679:150632409	631	4	148053679	150632409	2.57873	0.00010644	0.43095	-0.15857	0.70196	-1.2013	1.0971	-0.44186	-0.2433	-0.69871	-0.79962	-0.89636	0.13592	-0.37487	0.34442	0.57661	-1.2627	0.1495	0.79403	0
4:150634191:153226998	632	4	150634191	153226998	2.59281	0.00021501	-0.11795	-3.0792	-2.2998	-1.6529	0.92048	-0.95465	-0.9239	-0.85337	-0.21948	-0.15887	0.20326	0.75712	0.248	0.27738	-1.1965	0.74167	1.7247	11
4:153233476:154947363	633	4	153233476	154947363	1.71389	2.9703e-05	-0.083943	-0.063784	0.02772	-0.22374	-0.074472	-0.27591	-0.46973	-0.57615	-0.14361	0.37632	0.1065	0.25282	0.46801	0.62121	-1.3645	0.29779	-0.32565	0
4:154949091:156604003	634	4	154949091	156604003	1.65491	4.9016e-05	-0.41155	-0.52648	0.0011053	-0.29125	0.5676	-0.26901	-0.57321	-1.1899	-0.93809	-0.80356	-0.65093	-0.41084	-0.41889	-0.61478	-3.8576	-0.26378	0.5244	15
4:156604173:158112985	635	4	156604173	158112985	1.50881	6.0994e-05	-0.2935	0.052853	0.45467	-0.5602	-1.2809	-0.99635	0.3664	-0.14385	0.0053411	0.023998	0.10778	-0.92058	-1.342	0.23493	-2.8863	-0.25649	0.23233	12
4:158114105:160356254	636	4	158114105	160356254	2.24215	0.00019297	-0.47586	-1.0808	-1.2337	-0.60639	-0.48156	-2.2184	-0.81431	-1.0312	-0.60189	-0.42998	-1.6769	-0.62785	0.91429	-1.1486	0.88801	-0.68671	0.56026	0
4:160357877:160822830	637	4	160357877	160822830	0.464953	8.8023e-05	0.36694	-1.3549	-0.51121	-0.68565	-1.9927	-0.6948	-0.98638	-1.7048	-1.6372	-0.62678	-1.0584	-1.7139	-1.2272	-0.79417	0.26147	-0.4472	1.1045	5
4:160823065:161055488	638	4	160823065	161055488	0.232423	3.7721e-05	-0.31609	-1.261	-0.63349	-0.90744	-1.1619	0.55318	-0.37428	0.034753	-0.52113	-0.2073	0.42202	0.025096	-0.74166	-0.71167	-1.7921	0.035785	-0.9965	14
4:161056173:161796696	639	4	161056173	161796696	0.740523	5.8619e-05	-0.14083	-0.64051	-0.59532	-1.3035	-1.0534	-0.31219	0.1044	-0.87923	-0.47083	-0.17852	-0.27988	0.12849	0.014679	-0.62222	-1.7863	-0.35315	0.29323	14
4:161796755:162149858	640	4	161796755	162149858	0.353103	1.2991e-05	0.50392	-1.5017	-0.85092	-0.47484	-0.080222	-0.59294	0.019628	-0.12814	-0.053614	0.1938	-0.42211	0.71766	0.52905	-0.080562	-0.30612	-0.42415	-0.69966	0
4:162151565:162629423	641	4	162151565	162629423	0.477858	0.00011783	0.65173	-1.0967	-0.33292	-1.6693	-1.5634	-0.263	-0.6624	-0.76592	-0.40149	-0.46921	0.216	-0.20301	0.68768	-0.48865	-1.3906	0.25213	-0.68179	14
4:162629512:163181531	642	4	162629512	163181531	0.552019	9.5163e-05	1.2435	-0.55587	-0.52608	0.63594	-2.3037	0.38772	0.053505	-0.38177	-1.176	-0.73856	0.70959	-0.46728	0.62536	-1.3298	-2.3304	-0.45765	-1.5263	0
4:163183341:163726178	643	4	163183341	163726178	0.542837	4.9109e-05	1.117	-0.75322	-0.77308	-0.33612	-0.028531	0.71973	-0.40032	0.23541	-0.13092	0.38532	0.89141	0.084251	-1.0923	0.9411	-1.4706	-0.48834	0.22277	0
4:163728264:164910818	644	4	163728264	164910818	1.18255	0.00012828	-0.29095	-0.86808	-0.54726	0.083959	-1.167	-1.3675	-0.94735	-1.4909	-1.1418	-0.86333	-0.89714	0.82987	0.68387	0.25951	-2.5372	0.12663	1.223	11
4:164913270:165817608	645	4	164913270	165817608	0.904338	0.00016062	0.087177	-0.41753	-0.1663	-0.94278	1.116	-1.2703	1.8121	-1.4596	-0.31589	0.0249	-0.97445	-0.84147	-0.90943	0.56542	-0.13911	0.27199	0.7062	2
4:165820093:166609852	646	4	165820093	166609852	0.789759	0.00011375	-0.64586	-1.5849	-2.0631	-0.063078	0.27419	-0.70873	0.052763	-1.683	-2.2641	-2.0298	0.19456	0.37209	0.6867	-1.3916	-4.2882	-0.51316	-0.10673	11
4:166611193:167643023	647	4	166611193	167643023	1.03183	9.4624e-06	-0.034948	-1.0798	-0.76861	-0.05674	0.89626	-1.0151	-0.7489	-1.1601	-0.49894	-0.48217	-0.75076	0.19956	-0.28932	-1.3273	-2.0067	0.19407	0.43852	10
4:167643601:169568082	648	4	167643601	169568082	1.92448	9.7206e-05	0.45418	-1.0696	0.15589	-0.24539	-0.46782	0.12121	0.64951	-0.081227	0.30133	0.75203	0.24145	0.67055	-0.20398	1.3507	-1.5077	0.66849	-0.76756	0
4:169569516:170676328	649	4	169569516	170676328	1.10681	4.6668e-05	0.0080244	-0.15433	0.11248	0.24923	-0.4176	0.40119	0.13736	-0.32276	-0.52634	-1.1199	0.15703	1.1601	-0.084848	-0.53556	-0.12466	0.36597	0.66198	3
4:170678993:172735897	650	4	170678993	172735897	2.0569	0.00013856	-0.055194	-0.77963	-0.69327	0.001871	-0.47277	-1.473	-1.6399	-0.51019	-0.42193	-0.19867	-0.44349	0.35941	-1.2146	0.084393	-0.47317	0.076815	-0.231	8
4:172737462:173760563	651	4	172737462	173760563	1.0231	8.7035e-05	1.012	-0.8009	-0.96106	-0.82855	0.23901	-0.21391	-0.137	1.4063	0.85014	-0.16488	0.33256	-0.83347	-0.67155	-0.77413	-2.2728	0.8434	0.40097	13
4:173761916:174832248	652	4	173761916	174832248	1.07033	0.00011705	-0.19851	-0.14861	0.0064699	-0.67526	0.26983	-0.77902	0.71702	-0.46962	-0.33439	-0.033688	-0.56976	-1.1781	-0.85752	0.94935	0.29301	-0.5484	-0.16515	2
4:174833988:176193705	653	4	174833988	176193705	1.35972	5.219e-05	-0.83804	-1.0826	-1.1226	-0.47279	-0.34175	-0.26252	1.025	-0.066586	0.58996	0.8365	-0.22738	-0.35729	0.2544	-0.2814	0.5855	-0.040315	0.7304	0
4:176199091:177290105	654	4	176199091	177290105	1.09101	0.0001612	-0.19	-0.63711	-1.5086	0.32818	-3.4565	-0.49595	0.082636	-0.60763	-0.7766	-0.97155	-0.24072	0.96455	0.69432	0.042428	-3.6901	-0.47743	-0.28434	15
4:177290945:177972278	655	4	177290945	177972278	0.681333	4.4327e-05	-0.24554	-0.23242	-0.33937	0.035607	-0.16498	0.85333	0.25102	0.15193	-0.17763	-0.1438	1.02	0.38435	0.72246	0.49552	0.25029	-0.13872	0.41415	1
4:177974062:178758792	656	4	177974062	178758792	0.78473	4.5347e-05	0.041608	-0.92594	-0.65073	-0.05488	-0.92522	-0.096661	0.053634	-0.44265	-0.0010953	-0.14208	-0.77942	0.030722	-0.59207	0.23739	-1.0974	-0.042556	0.89192	8
4:178758930:180119509	657	4	178758930	180119509	1.36058	6.7117e-05	-0.52004	-0.77653	0.087612	-0.067268	-1.2424	-0.25833	-0.17678	0.51953	0.89682	0.38069	0.52723	-0.028783	0.67209	-0.054781	0.391	-0.49511	-0.83513	1
4:180120693:181732608	658	4	180120693	181732608	1.61191	6.741e-05	-0.035454	-0.65615	0.10904	-0.24005	-1.214	-0.56119	-0.31909	-0.22596	-0.17181	-0.79465	-0.32119	1.0443	-0.58434	-1.742	-3.24	0.025627	0.22444	13
4:181732746:182420390	659	4	181732746	182420390	0.687644	9.4505e-05	0.11595	-0.53667	0.75613	-0.071382	-0.1486	0.053908	-0.38747	-1.1733	-1.7775	-1.0829	-0.16615	-0.63805	0.76709	0.33734	-1.3831	-0.44931	0.79547	10
4:182420863:184283167	660	4	182420863	184283167	1.8623	2.4548e-06	0.49205	0.17264	-0.47462	0.1178	0.33988	0.25366	0.18325	0.93081	0.74511	0.22791	0.096244	0.37479	0.36421	0.068776	-2.5818	0.17882	0.073309	13
4:184283411:185477454	661	4	184283411	185477454	1.19404	0.00011934	0.94425	-0.69787	-0.20064	-0.68057	-0.34276	-0.78771	-0.82285	-1.1393	-0.28966	-0.11405	-0.22516	0.015338	-0.1622	1.2051	-0.20196	0.17262	0.45096	5
4:185477964:185932497	662	4	185477964	185932497	0.454533	2.7872e-05	0.098131	-0.22957	0.068975	-0.48591	-1.3427	-0.096014	0.68209	-0.13823	0.027136	-0.082151	0.31691	0.46618	0.15653	-0.93094	-0.4452	0.51522	-0.30022	7
4:185934003:187113041	663	4	185934003	187113041	1.17904	0.00012579	0.045159	-1.1856	-0.6055	-0.42719	-1.1391	-0.49169	0.57072	-0.55689	-0.15012	0.22596	-0.74804	0.17562	-0.13785	0.33655	-2.7543	-0.87689	-0.44529	12
4:187114073:188687052	664	4	187114073	188687052	1.57298	5.0121e-05	-0.23336	-0.68007	-0.5756	-0.58661	-0.84405	-0.099964	-0.69861	-1.0358	-0.93526	-1.4158	0.086279	0.18357	0.060929	1.2393	0.73221	-0.40017	0.75845	5
4:188687155:189524815	665	4	188687155	189524815	0.83766	4.6185e-05	-0.85734	-0.71748	-0.61345	0.15536	0.30047	0.85798	-0.58536	-0.27108	0.45999	0.21656	0.44608	-0.56636	-0.42748	-1.2303	-2.517	-0.2039	-1.1646	0
4:189525752:190088167	666	4	189525752	190088167	0.562415	7.8735e-05	0.74685	0.43912	-0.18538	-0.23237	-0.041437	0.94274	-0.58364	-0.52878	-1.2257	-1.1828	0.1951	-0.67018	-0.36398	-0.20856	0.291	0.58275	0.2014	6
4:190088768:191043878	667	4	190088768	191043878	0.95511	1.9254e-05	0.49546	0.31733	-0.052522	-0.18623	-0.88943	0.48027	0.0017334	0.11573	-0.21421	-0.33289	1.1063	-0.58566	0.38475	-0.17513	-0.19901	0.65496	0.72963	1
5:10056:1267356	668	5	10056	1267356	1.2573	1.5647e-05	-0.45217	-0.26801	-0.095046	-0.44503	1.0024	-0.59608	-0.20131	-0.071114	-0.25616	-0.4724	0.0298	-0.57652	-0.38537	-0.80777	-2.1019	-0.76949	0.64079	0
5:1270983:1762678	669	5	1270983	1762678	0.491695	1.5328e-05	0.30281	-0.58381	-0.73267	-0.90984	0.02671	-0.097175	-0.98747	0.16292	-0.28214	-0.58901	-0.16846	-0.092322	0.0068123	0.78947	-0.46358	0.58444	0.019516	5
5:1763566:2369337	670	5	1763566	2369337	0.605771	4.9311e-05	-0.20245	0.36796	-0.036511	-0.35255	0.69515	0.21554	-0.30887	0.51026	0.59549	0.209	0.2303	1.0936	-0.13869	-0.45048	-0.96514	0.87519	-0.33659	4
5:2369710:2979000	671	5	2369710	2979000	0.60929	0.0001682	-0.87854	-1.0907	-0.94653	-1.3947	0.50802	-0.34296	-0.93093	-0.80027	-0.49594	-0.73586	0.4914	-0.03778	-1.37	-0.070895	-1.5679	-0.34057	1.1295	0
5:2979710:3600334	672	5	2979710	3600334	0.620624	0.00017094	-0.51183	-1.6771	-0.0496	-1.5489	-2.0102	-1.6736	-0.43515	-1.3192	-0.54962	-0.49744	-1.6157	-0.44117	0.2521	-0.82765	-2.3167	-0.26014	-0.13033	14
5:3601924:4222111	673	5	3601924	4222111	0.620187	2.8687e-05	0.16805	-0.51957	0.1566	-0.59445	-0.0072381	0.68745	0.22708	0.62506	0.83123	0.42869	0.47671	-1.1088	0.37737	0.73231	0.38892	-0.36717	-0.79452	1
5:4223577:5137474	674	5	4223577	5137474	0.913897	4.4627e-05	0.12586	-0.50219	-0.70142	-0.74336	-0.72266	-0.10094	-0.42549	0.55861	0.493	0.21896	-0.14897	-0.70635	0.1123	-0.50287	0.05336	0.26511	0.93704	3
5:5137788:5718773	675	5	5137788	5718773	0.580985	4.6334e-05	0.29867	0.2404	-0.06174	-0.26435	0.51257	-0.59775	-0.056216	0.068565	0.42229	0.075562	-0.45775	0.34884	-0.54502	-0.41914	-0.06585	0.3676	0.080201	6
5:5719162:6858229	676	5	5719162	6858229	1.13907	0.00019422	0.34859	-1.7393	-0.26028	-1.2919	0.13499	0.21463	0.075194	-0.71561	-0.49608	-0.68193	1.6697	-1.2655	-0.13423	-0.20092	-2.5654	-0.57887	0.22403	0
5:6859297:7852978	677	5	6859297	7852978	0.993681	0.00016321	0.99598	-0.72644	-0.55939	-1.4721	-0.0087081	-0.89108	-0.26847	0.26215	0.81556	0.27213	-0.06122	0.56926	0.18583	-2.7098	-1.3394	-0.28832	-0.16384	13
5:7853304:9084076	678	5	7853304	9084076	1.23077	8.6756e-05	0.66019	-0.70707	-0.97128	-0.099557	-0.15393	0.83706	-0.66192	-0.3339	-0.10208	-0.53739	0.31554	0.67757	-0.81804	0.14155	-1.0132	-0.50551	0.19335	0
5:9084701:10533767	679	5	9084701	10533767	1.44907	1.5648e-05	0.28778	-0.55946	-0.87585	0.26292	0.33202	-0.27277	-0.036172	-1.6089	-1.0114	-0.46612	-0.42133	0.92396	0.45984	-1.1097	-1.2778	0.18353	0.45931	10
5:10534653:10666515	680	5	10534653	10666515	0.131862	4.1183e-05	-0.35759	-1.636	-1.4822	-1.206	-0.47275	-1.3599	-0.019444	-1.4127	-1.0043	-0.87698	-0.98166	-0.17334	-0.0039942	-0.049689	-1.0061	-0.21353	0.29236	11
5:10666804:11170506	681	5	10666804	11170506	0.503702	4.1619e-05	0.13765	-1.1444	-1.042	-0.89285	-1.0955	-0.75683	-0.15831	-0.63698	-0.56063	-0.24191	-1.0899	-0.57756	0.23068	-1.6859	2.3793	-0.12129	0.18019	0
5:11170703:13603734	682	5	11170703	13603734	2.43303	0.00019892	0.33524	-1.7749	-0.9456	-1.1831	-0.8818	-0.12089	-0.1891	-0.46624	-1.1284	-1.7491	0.34814	0.78891	-0.73535	0.23036	3.1615	-0.065469	1.1	2
5:13603883:14987807	683	5	13603883	14987807	1.38392	6.0092e-05	0.60902	-0.58259	-0.37209	-0.3818	-0.75825	-0.37304	-0.1284	-0.87154	-1.6495	-1.1418	-0.81532	-0.32372	-0.18546	1.0032	-0.30237	-0.68393	0.054967	5
5:14988284:16034608	684	5	14988284	16034608	1.04632	3.5974e-05	0.81542	0.67657	0.68087	0.80906	-1.2833	0.45342	-0.35754	-0.77202	-0.72976	-0.52051	0.79657	-0.054045	0.59552	-0.73906	-2.6178	-0.5849	-0.58952	0
5:16035369:17161451	685	5	16035369	17161451	1.12608	5.1904e-05	0.66147	-0.74858	-0.81681	-0.63398	-0.46196	-0.49986	-0.23741	0.37136	-0.090441	-0.43438	-0.26178	-0.65753	-0.74391	0.4206	-0.35883	-1.0231	0.44222	5
5:17162704:18048683	686	5	17162704	18048683	0.885979	9.8218e-05	1.0087	-0.46796	0.33624	1.4585	-1.3093	1.0111	0.38754	-0.12398	0.44775	0.4708	0.41616	0.4055	-1.7716	1.6136	-1.0027	0.41286	-0.087679	0
5:18050107:18791978	687	5	18050107	18791978	0.741871	3.8859e-05	-0.3626	-0.21446	-0.45255	-0.70957	-1.1333	-0.64539	0.29214	-0.73412	-0.09252	0.23623	0.014242	0.23855	0.4881	0.4817	0.19	-0.35511	0.15536	0
5:18792568:19486153	688	5	18792568	19486153	0.693585	4.7215e-05	-1.2657	-0.43653	-0.05939	-0.1419	0.32736	-0.82548	-0.62271	-0.74668	-0.57976	0.037064	-0.25449	-1.4891	0.021957	-0.065585	0.43026	0.44323	-0.30479	0
5:19487359:20414139	689	5	19487359	20414139	0.92678	6.6918e-05	-0.39239	-0.46115	0.2125	-0.66347	0.17077	-0.73559	-0.42811	-0.45454	-0.51809	-0.2868	0.079353	0.10302	0.46092	-0.10841	-1.3817	0.54065	-0.53467	0
5:20415799:21573200	690	5	20415799	21573200	1.1574	8.2879e-05	-0.66138	-1.1056	-1.1344	0.97148	-0.23211	-0.0010982	0.54537	-0.98622	-1.1563	-0.60196	-0.22315	0.38165	-0.93419	0.35236	-2.0344	-0.32576	0.21959	8
5:21574347:23150924	691	5	21574347	23150924	1.57658	2.8424e-05	-0.20409	-1.053	-0.199	-0.34821	0.19928	0.69155	-0.28917	-0.31145	-1.0747	-1.376	0.76679	0.13416	1.1675	0.62049	0.67272	0.38556	1.1476	0
5:23153562:24794957	692	5	23153562	24794957	1.64139	6.8309e-05	0.3316	-1.3418	-0.73415	-0.53632	0.91752	-0.68485	-1.3377	-1.6191	-1.7199	-1.3157	-0.26532	-0.087641	-1.0863	-0.28766	-1.0956	-0.022263	0.28208	11
5:24796795:26183141	693	5	24796795	26183141	1.38635	7.5115e-05	-0.060225	-1.136	0.34793	-0.81712	-0.61708	-0.86784	-1.195	-0.27957	-0.28474	-0.92788	-0.41973	-0.29546	-2.4822	-1.3576	0.54932	-0.85574	0.068731	6
5:26185302:26849079	694	5	26185302	26849079	0.663777	0.00010533	-0.64726	-0.35902	-0.1967	0.48796	-0.67038	0.32792	-0.28977	0.61845	0.27478	-0.35119	0.53715	-0.14447	-1.0045	1.8586	-0.91725	0.014866	0.25801	0
5:26849808:28303480	695	5	26849808	28303480	1.45367	0.00021988	0.42135	-0.070037	-0.85915	-0.35126	-0.95833	0.45237	-1.369	-0.22551	-0.60485	-0.74578	1.3512	-0.38756	0.97943	1.9623	0.45771	-0.069251	-0.51771	5
5:28310093:30129786	696	5	28310093	30129786	1.81969	5.5159e-05	0.53982	-0.72587	0.16802	-0.60036	-0.19851	-0.7145	-0.57187	0.88359	1.5617	0.7857	-0.83528	-0.12386	-0.26291	0.28332	-0.19142	-0.10883	-1.3788	0
5:30130713:31748529	697	5	30130713	31748529	1.61782	0.00013577	-0.38977	-1.3115	-1.7117	-1.0747	-2.164	-1.179	-0.57399	-2.0665	-1.4458	-1.067	-0.45647	-0.92107	1.3188	1.0833	-0.31843	0.2144	-0.27345	0
5:31748611:33944217	698	5	31748611	33944217	2.19561	2.7175e-05	0.1775	-1.1978	-0.90991	-1.3157	0.63106	-0.72275	0.0020864	0.28241	0.39427	0.32884	-0.50982	-0.22068	-0.74331	-0.38449	-1.276	0.21651	-0.61331	9
5:33945758:35798682	699	5	33945758	35798682	1.85292	5.0919e-05	-0.57931	0.88491	0.54577	0.30618	0.022316	0.71707	0.53572	-0.14278	-0.10316	0.20751	-0.30799	0.081022	-0.20115	-0.26677	-0.91134	0.32305	-0.53332	7
5:35799275:37888797	700	5	35799275	37888797	2.08952	4.9917e-05	0.31105	-1.2191	-0.5155	-1.2382	-0.76941	-1.0333	-0.18728	0.33445	-0.19494	-0.020191	-0.37616	0.34055	0.78157	0.10295	-1.3607	0.72683	-0.37948	0
5:37889231:39438373	701	5	37889231	39438373	1.54914	0.00013993	-0.83162	-1.2745	-0.98702	-0.6196	-0.7434	-0.84242	0.40298	0.07829	0.63314	0.40114	0.12001	1.523	1.9487	-0.76194	-2.987	0.36669	-0.042362	13
5:39438575:40954879	702	5	39438575	40954879	1.5163	5.832e-05	-0.20034	-0.14358	-0.51264	-0.16875	-0.19273	-0.96863	-0.68447	-0.12352	0.21713	0.16114	-0.10296	1.1417	0.22095	-0.52154	-0.54782	-0.62937	-0.12662	9
5:40955561:42620153	703	5	40955561	42620153	1.66459	9.2893e-05	-0.18602	-0.40971	-1.1498	-0.90984	-2.1789	0.70915	-0.90875	-1.4779	-1.3365	-0.87479	0.48541	0.58703	0.95844	-1.1126	-1.9853	-0.1247	-1.5765	14
5:42623245:43859513	704	5	42623245	43859513	1.23627	0.00012777	-0.13312	-0.30069	-0.74677	-0.63072	-0.89214	-1.0546	-0.25153	-1.6568	-0.71414	0.023259	-0.0028889	0.82562	0.74703	0.55671	-0.54614	0.70923	0.52746	8
5:43862567:45286358	705	5	43862567	45286358	1.42379	0.0001019	0.5268	-0.899	-0.85891	-1.4633	-1.1799	-1.1345	0.081274	-0.7141	-0.42508	-0.094722	-0.81432	-0.72598	0.90662	0.35864	-0.33407	0.89103	0.095066	0
5:45286977:50161698	706	5	45286977	50161698	4.87472	5.178e-05	-0.23088	-0.17724	-0.51742	-0.61301	-0.64288	0.2938	0.39644	-0.31021	-0.1751	0.17925	0.15861	-0.25527	1.4646	-1.3983	-0.256	0.21488	-0.58819	7
5:50162186:52133670	707	5	50162186	52133670	1.97148	9.0463e-05	0.37915	-0.14985	-0.32645	-0.42189	-0.043843	-0.77825	0.67155	-0.56087	-0.73198	0.39208	-0.53489	-1.0909	0.18931	-0.92145	-1.6306	0.036042	0.60944	10
5:52134410:52661197	708	5	52134410	52661197	0.526787	7.9339e-05	-0.022576	0.63074	0.31891	0.35579	-1.2914	0.9344	0.82756	0.10137	0.95546	-0.028729	0.38034	-0.80679	-2.5618	0.52707	-1.2247	0.53005	-1.3493	7
5:52662483:53513531	709	5	52662483	53513531	0.851048	0.00010526	0.15328	-0.27506	-0.39338	0.11728	1.3364	-0.32451	-0.019918	-0.2866	-0.80139	-0.055468	-0.24144	-0.30916	-0.53837	0.026257	-0.17861	0.24271	0.11555	0
5:53515888:55412347	710	5	53515888	55412347	1.89646	2.7335e-05	-0.014131	0.31248	-0.090262	0.65124	-0.75005	-0.18885	-0.52189	0.03308	-0.19192	-0.41	-0.69166	-0.72142	-0.28072	0.15031	-0.90841	-0.72853	-0.036698	7
5:55413961:55932471	711	5	55413961	55932471	0.51851	8.952e-05	-0.0080627	-0.50993	-0.80452	0.32131	0.20188	-0.50427	-0.11704	-0.80705	-0.52166	0.56466	-0.24639	0.0099698	0.36455	-0.7948	-2.5237	-0.053219	0.35283	0
5:55933701:57337744	712	5	55933701	57337744	1.40404	0.00013061	-0.032174	-1.7896	-1.8425	-1.8444	-1.2565	-1.7325	-1.2486	-1.1914	-1.1701	-0.14645	-1.0913	-0.47372	-0.28434	2.0123	1.6612	0.24278	0.43149	5
5:57338357:58834736	713	5	57338357	58834736	1.49638	0.0002364	1.2842	-0.67421	0.065348	-0.21463	-0.21985	0.81588	0.33057	0.020201	0.97327	1.4313	1.5582	-0.88909	-1.9231	3.6583	4.1779	0.33601	-0.35794	2
5:58834852:60880207	714	5	58834852	60880207	2.04535	0.00021264	0.059837	-0.8709	-0.88638	-0.61364	-1.3051	0.40731	-1.415	-0.72211	0.072584	0.45981	0.4688	-0.43963	0.20286	0.3099	-1.7213	1.7092	-0.5501	12
5:60883078:62531300	715	5	60883078	62531300	1.64822	0.00020801	-0.17481	-0.85008	0.13822	-1.2732	-1.6603	-1.226	0.61653	-0.7687	-0.45418	-0.23236	-0.73433	-0.30084	1.1457	-1.5133	-4.2987	0.54071	-0.35516	15
5:62531952:63837838	716	5	62531952	63837838	1.30589	0.00018938	0.37643	-0.85435	0.017001	-0.91531	-2.0024	0.31054	-1.5479	-2.6065	-1.0935	0.72751	0.15714	-1.1377	-0.91446	0.93114	0.7152	-0.43954	1.1392	5
5:63840208:65083148	717	5	63840208	65083148	1.24294	0.00017547	0.14556	-0.96884	-0.96509	0.027757	-0.15903	-0.97005	-0.28324	-1.0722	-0.74325	-0.3843	-0.66125	-0.70512	1.8322	-1.415	-4.4042	0.13254	0.41589	15
5:65083209:65909616	718	5	65083209	65909616	0.826407	0.0001681	0.5591	-0.40053	-0.22822	-0.16302	0.012789	-0.81265	-0.61367	-1.6734	-1.3452	-0.76834	-1.1298	-0.2584	0.14787	0.15669	-2.0236	-0.98362	-0.62303	10
5:65910316:67096208	719	5	65910316	67096208	1.18589	0.00016793	-0.3782	-1.5613	-1.5631	-1.2202	0.11508	-1.2746	-0.47999	-0.97323	-1.8071	-1.7839	-0.81542	-0.3719	0.68773	1.1204	-0.13802	-0.075289	0.45025	11
5:67096780:70682458	720	5	67096780	70682458	3.58568	0.00013376	-0.59401	-1.0545	-1.1319	-0.95573	0.45388	-0.64384	-1.0793	-2.0196	-1.785	-1.3715	-0.27577	0.027699	-0.46057	-0.32105	-1.1685	0.066096	0.073466	11
5:70683839:72420748	721	5	70683839	72420748	1.73691	0.00018382	0.13551	-1.9328	-0.98396	-0.96699	-0.79615	-1.1914	-1.7955	-1.6626	-0.35289	0.19056	-1.2284	-0.70585	-0.50744	-1.4626	-2.2724	-0.65623	-0.29777	14
5:72420784:73507955	722	5	72420784	73507955	1.08717	0.00017447	-0.47859	0.21481	-0.3528	0.26263	-0.52281	0.01371	-0.40324	-0.11686	-0.068819	-0.22204	-0.43429	-0.99573	-0.91706	0.58479	-1.3739	0.69233	-0.37512	7
5:73508509:75240469	723	5	73508509	75240469	1.73196	5.2221e-05	-0.40959	0.064411	-0.10949	0.16665	-0.37458	-0.59367	1.0985	-1.4931	-1.2444	-1.2618	-0.30712	-0.16377	0.73859	-1.3333	-0.77986	-0.35137	0.11052	10
5:75242395:75740199	724	5	75242395	75740199	0.497804	0.00011272	-1.2102	-0.12331	0.48734	-0.08175	0.26516	0.030177	-0.42125	-0.86175	0.1404	0.43884	0.15134	0.56917	0.14429	-1.2848	-1.6019	0.30837	-0.15038	13
5:75743532:77203135	725	5	75743532	77203135	1.4596	1.1516e-05	-0.45819	0.096603	-0.11278	0.0031924	-0.26686	0.074712	-0.4265	0.146	-0.66508	-0.79392	0.073387	0.17922	-0.40861	0.80829	-1.0851	0.45293	0.35809	0
5:77203718:79068089	726	5	77203718	79068089	1.86437	-1.2441e-05	-0.37945	0.19162	0.38967	0.44725	0.099585	0.43656	0.30457	0.18231	0.22625	0.096355	0.51512	-0.84355	0.37548	0.13873	0.64126	0.34556	-0.041201	3
5:79068300:80480761	727	5	79068300	80480761	1.41246	6.3768e-05	0.30966	0.084474	0.58237	-0.049509	-0.61683	-0.6223	-0.84216	-1.7901	-1.3758	-0.86673	0.099364	-0.74077	0.10127	-0.18327	-1.4406	-0.42197	1.3552	10
5:80481996:81712715	728	5	80481996	81712715	1.23072	0.00025864	0.39628	0.57818	-0.59487	0.11274	-1.2423	0.58052	-1.739	0.077857	0.4878	-0.041689	0.73041	0.50837	0.0066868	2.2294	4.4164	1.7119	0.87179	2
5:81714078:82658571	729	5	81714078	82658571	0.944493	2.0643e-05	0.30267	-1.1314	-1.2066	0.1739	-0.16188	-0.52722	-0.28276	-0.23605	-0.69276	-0.4625	-0.29373	-0.44869	0.083019	-0.04228	-0.49091	-0.707	-0.020574	0
5:82660901:84397685	730	5	82660901	84397685	1.73678	5.0595e-05	-0.093815	-0.050081	0.35063	-0.57571	0.52418	-0.64159	-0.35338	-0.023053	-0.0082838	0.038688	-0.70238	0.28201	0.049676	1.019	-3.4799	-0.4527	-0.38055	10
5:84399219:85315500	731	5	84399219	85315500	0.916281	3.7573e-05	0.062119	-0.24535	-0.1129	-0.049547	-1.4973	-0.029908	-0.18013	-0.82652	-0.28619	0.38221	-0.061518	0.82459	-0.82995	1.6689	1.2717	0.28963	0.045001	2
5:85316429:86490293	732	5	85316429	86490293	1.17386	5.1095e-05	-0.36248	-0.1734	-0.15216	0.14035	-0.4416	0.38705	0.36052	-0.26621	-0.60126	-0.87223	0.011623	0.00052968	-0.13255	1.3534	0.56621	0.28667	0.38411	5
5:86492986:88065637	733	5	86492986	88065637	1.57265	0.00039963	-0.16823	-0.94166	-2.0547	-1.3859	-1.8921	1.3536	-0.20122	0.49222	0.50655	-0.65415	2.821	-0.20614	0.7782	0.22718	-1.2974	-0.35397	0.57497	9
5:88069593:90500398	734	5	88069593	90500398	2.4308	0.0002859	-1.1043	-3.1024	-2.6859	-2.5108	-3.5498	0.79708	1.0607	0.74982	0.52478	-0.43986	1.8442	-0.1018	0.37512	-2.0355	-4.4779	0.47433	-1.1242	15
5:90504842:93602613	735	5	90504842	93602613	3.09777	0.00030529	0.23807	-1.848	-1.0206	-0.99649	0.54746	-0.86033	-1.3023	-1.8614	-1.2719	-1.2544	-0.036799	-1.6464	-0.44027	-0.87038	-1.5206	-0.42946	1.5742	11
5:93607443:95822590	736	5	93607443	95822590	2.21515	7.8031e-05	-0.66808	-1.1044	-0.45267	-0.65945	-0.95457	-1.2967	0.29609	-1.3217	-1.411	-1.6616	-0.89669	-0.74042	0.34828	0.17766	1.1026	-0.043896	0.95953	0
5:95822732:96867936	737	5	95822732	96867936	1.0452	0.000116	0.57265	0.3226	0.52548	-0.3434	0.51961	-1.4782	0.19302	-1.8014	-1.7605	-1.3438	-1.1356	0.20714	-0.22994	0.36756	1.0063	0.88894	-0.679	0
5:96870861:97435808	738	5	96870861	97435808	0.564947	3.9908e-05	1.1733	0.19216	0.10938	0.24313	0.13805	-0.51339	0.51124	-0.8839	0.25313	0.037316	-0.13184	0.43908	-0.7459	-1.1493	-1.2369	-0.36488	-0.15207	7
5:97436504:99258325	739	5	97436504	99258325	1.82182	5.8715e-05	0.37914	-0.82402	-0.68816	-1.3201	-0.75687	-0.67114	-0.13459	-0.24504	-0.40884	-0.88357	-0.11963	0.18477	0.40963	2.0431	-0.097289	0.51968	0.58151	5
5:99259751:101101103	740	5	99259751	101101103	1.84135	8.6881e-05	-0.60788	-0.11527	0.45331	-0.1311	-1.1969	-0.14611	0.064743	0.45437	-0.25111	-0.34419	0.65732	0.079024	-0.93835	2.7333	-0.21398	0.076935	-0.07083	0
5:101101325:102681586	741	5	101101325	102681586	1.58026	0.0001633	0.46984	-0.059724	0.1031	-1.8717	-0.70605	-0.6357	-0.56799	0.27638	-0.58517	-1.177	-0.68665	-0.24315	0.080383	1.7079	-0.075703	-0.74659	0.52061	5
5:102686157:104542488	742	5	102686157	104542488	1.85633	0.00024867	0.83652	-1.6311	-1.5821	-1.4191	-0.85278	-1.4037	-0.23257	-1.6559	-0.52635	0.40927	-0.22506	-0.23666	-1.2471	-0.08672	0.68999	0.47443	2.0386	0
5:104543131:105885913	743	5	104543131	105885913	1.34278	9.8274e-05	-0.093495	-1.1563	-0.87289	-0.56751	0.089165	-0.90744	-0.62676	0.10075	0.52027	0.075177	-1.4241	0.4991	0.6085	-0.2654	-3.3348	-0.67778	1.3306	15
5:105887333:106800282	744	5	105887333	106800282	0.912949	0.00011516	0.61409	-0.53748	-0.1358	0.38998	-2.6023	-1.5137	-0.0091976	-0.10446	-0.17018	0.71767	-0.43852	0.29201	1.4798	1.5326	-1.6895	-0.37705	-0.10509	12
5:106800765:108633176	745	5	106800765	108633176	1.83241	0.00022899	0.076091	-1.6871	-0.57438	0.041776	-0.30115	-0.27918	-1.3876	-1.045	-0.5869	-0.41591	0.68205	0.73889	0.14216	0.33625	-0.82447	-0.28085	1.3529	6
5:108633347:109231597	746	5	108633347	109231597	0.59825	0.00010015	0.57767	-0.072951	-0.50608	-0.29825	-0.54638	-1.2898	0.76542	-1.9317	-1.6927	-1.1305	-1.3578	-1.3379	-0.38329	-1.4936	0.98324	0.67091	0.53231	5
5:109232816:110819753	747	5	109232816	110819753	1.58694	0.00013971	0.17933	0.04958	-0.15959	-0.22248	-0.75256	-1.0448	-0.3066	-1.326	-2.6059	-2.0167	-1.4859	-0.52271	-0.3253	-1.0575	-1.4624	-0.74624	0.10454	10
5:110821786:111962676	748	5	110821786	111962676	1.14089	0.0002181	-0.39512	-0.3535	-0.38808	0.0016071	0.30376	0.88057	-0.32486	0.29934	0.29398	-0.12538	1.4897	0.25701	-0.68765	-0.1408	1.5709	-0.55905	1.1675	1
5:111963025:112396750	749	5	111963025	112396750	0.433725	4.7831e-05	0.0034893	-0.5777	-0.95122	-0.54776	-1.3313	-0.0012476	0.40115	-1.2561	-0.82996	-0.35394	0.51021	-0.69421	-0.68087	0.54565	0.25185	0.15194	-0.2835	5
5:112397011:113603768	750	5	112397011	113603768	1.20676	0.00019598	-0.60388	-0.42042	-0.78061	0.077306	0.38537	-0.69528	0.48839	-0.70326	-0.50637	-0.70106	-0.15251	1.3747	0.26445	1.4955	-0.43129	0.26434	-0.059507	5
5:113604579:114448326	751	5	113604579	114448326	0.843747	0.00014288	0.22147	-0.37071	0.20455	0.15663	0.013414	-0.17155	-0.32054	-0.99196	0.27155	0.51622	0.3407	-0.43285	0.48245	0.73202	0.96996	0.24607	2.2175	0
5:114448597:115828291	752	5	114448597	115828291	1.37969	6.7819e-05	0.13094	1.2273	1.0279	1.3962	-0.0096987	0.79013	0.29858	-0.73705	-0.46439	-0.36315	0.10006	-0.16399	0.7365	0.023749	-0.069132	0.43493	-0.28134	0
5:115829425:117003674	753	5	115829425	117003674	1.17425	2.8363e-05	-0.11651	0.14951	-0.75147	0.53241	0.5633	0.074743	0.11553	-0.25652	-0.33866	-0.322	-0.89255	1.6604	-0.11063	-0.044707	0.061145	1.0278	0.018747	8
5:117004531:117712427	754	5	117004531	117712427	0.707896	2.105e-05	0.045673	0.0088536	0.10591	0.17302	-0.34352	-1.0754	-0.81752	-1.3761	-1.6746	-0.92312	-1.4196	-0.12135	-0.23192	-1.1814	0.53946	-0.25456	0.23516	5
5:117714517:119668423	755	5	117714517	119668423	1.95391	2.6917e-05	-0.15851	-1.3004	-0.97031	-0.91967	0.63303	-0.33245	-0.44667	0.19919	-0.43547	-1.1816	-0.62585	-0.43512	-0.082452	-0.52919	-1.9797	0.58446	0.08998	0
5:119669457:120962383	756	5	119669457	120962383	1.29293	0.0001298	0.6827	-0.94604	-1.4165	-0.68943	-0.15943	-0.62937	-0.50289	-0.84495	0.16017	0.49339	0.19334	-1.0985	-0.41679	-0.6984	-1.1075	0.72849	1.2899	0
5:120963248:121481183	757	5	120963248	121481183	0.517935	3.9863e-05	0.23766	-0.68917	0.11172	-0.65915	-0.5114	0.05696	-0.69944	0.62489	0.47081	0.10837	0.31982	0.45738	-0.10923	0.39339	-1.6027	0.088602	0.77851	0
5:121485609:122603725	758	5	121485609	122603725	1.11812	2.8254e-05	0.16413	-1.1415	-0.61967	-0.53314	-0.67673	-0.36689	-0.55372	-1.0661	-0.68439	-0.27198	-0.11788	1.1847	-0.64111	-0.94916	0.37197	-0.30718	0.42813	6
5:122604501:123236124	759	5	122604501	123236124	0.631623	2.4151e-05	0.83489	-1.087	0.24134	-0.39606	-0.11428	0.82591	0.42511	-0.35556	-0.16786	0.94631	-0.033637	0.44047	-0.17694	-1.7215	-1.6919	-0.49654	0.67497	0
5:123238611:123797013	760	5	123238611	123797013	0.558402	5.6349e-05	-0.30016	-0.84729	-0.045059	-0.379	-0.36966	-0.069532	0.75735	0.12417	-0.71002	-0.92907	-0.51537	0.41039	-0.1299	-0.15607	-1.3291	-0.41599	0.41057	10
5:123798436:124746813	761	5	123798436	124746813	0.948377	0.0002415	-0.93779	-2.3186	-1.0898	-1.2292	-1.3739	-0.17791	0.51247	-0.18391	-0.4026	0.31123	0.19389	-0.093439	0.44618	-0.3848	-2.2754	0.13698	-0.77619	15
5:124748624:126938920	762	5	124748624	126938920	2.1903	0.00014271	-0.42358	-0.64942	0.15108	-0.048529	0.37852	-0.89404	0.048638	-0.48691	-1.2867	-1.4007	-0.68126	0.19162	0.31551	-0.69645	-5.1158	0.43838	1.9156	15
5:126940058:128727903	763	5	126940058	128727903	1.78785	6.1365e-05	0.69115	0.38305	0.55962	0.73622	-0.36816	0.32988	0.31022	0.27055	0.0023921	-0.71865	-0.5859	-0.065957	-0.051138	-1.2321	-2.0637	-0.8025	-0.17242	0
5:128730275:130376511	764	5	128730275	130376511	1.64624	1.2439e-05	1.2841	-0.20013	0.03228	-0.38795	0.5795	0.72759	0.3565	-0.076352	0.53189	0.42985	0.99673	-0.27579	-0.31144	1.0425	0.23543	0.73394	0.572	3
5:130376936:131873073	765	5	130376936	131873073	1.49614	0.00011761	0.15113	-1.1326	-1.3968	-0.36249	-0.64931	0.14347	-0.24629	2.061	1.5671	0.0066569	0.29652	-0.44053	-1.3922	0.48509	-2.3234	0.76517	0.33085	13
5:131874022:132603137	766	5	131874022	132603137	0.729115	8.0858e-05	-0.51372	-0.6342	-1.6973	-1.1928	-0.91492	0.21966	0.22834	0.40916	0.29821	0.49627	0.63983	-0.10838	0.23547	0.26631	-1.0435	-0.87618	0.20983	9
5:132609517:134321546	767	5	132609517	134321546	1.71203	1.6365e-05	-0.52143	-0.25365	-0.038367	-0.10215	0.71876	-0.69296	0.28504	-0.8144	-1.0294	-0.37313	-0.65781	-0.54645	-0.013846	-0.6568	0.77448	0.53433	0.10508	0
5:134329463:135339464	768	5	134329463	135339464	1.01	2.0458e-05	0.022971	0.13886	0.34613	-0.17794	-0.78678	0.056612	0.33953	-0.34268	-0.3817	-0.60028	0.42798	0.12401	0.048583	-0.13964	-1.7463	-0.16128	-0.5013	12
5:135340951:137948424	769	5	135340951	137948424	2.60747	0.00025365	0.94494	-0.79167	-0.1562	-1.2532	0.18322	0.52133	-0.11225	-1.4109	-0.83006	-0.15374	0.0029742	0.25899	0.035309	-1.0418	-4.7228	-0.77073	-1.0124	15
5:137950183:140644484	770	5	137950183	140644484	2.6943	0.00032734	-0.35835	1.0096	0.7243	-0.27105	-0.36335	1.2194	-0.80744	2.0331	2.5852	1.1059	1.9971	0.10788	-0.027559	-1.5156	-2.9325	-0.46989	-0.46506	7
5:140644957:141640050	771	5	140644957	141640050	0.995093	0.00015397	-0.4888	-0.97543	-1.0442	-1.0812	0.091325	-0.065682	-0.054257	-0.11222	-0.74406	-0.95173	0.0138	0.79777	-0.84341	-0.6328	-4.2013	-1.0294	0.49399	15
5:141640419:142230251	772	5	141640419	142230251	0.589832	2.8449e-05	0.04158	0.46466	0.41819	-0.17826	-0.67335	-0.61759	0.72419	-0.50621	-0.34179	0.41679	-1.2828	-0.22056	-0.6472	-1.7688	-2.9609	-0.10705	0.55446	15
5:142230949:144583138	773	5	142230949	144583138	2.35219	0.00018747	0.54799	0.23849	-0.39413	-1.1985	1.2887	1.1946	-1.0124	-0.28597	0.64873	0.0015738	1.5428	0.58632	0.4538	1.2441	0.71221	-0.71326	1.8493	0
5:144584265:145803004	774	5	144584265	145803004	1.21874	0.00015697	-0.0045444	-0.17657	1.0384	-1.2459	-0.050788	-0.59743	0.65524	-0.98774	-0.15997	-0.218	-0.82777	-0.11776	0.31858	0.060612	-0.29346	0.62817	0.54691	6
5:145803849:147651230	775	5	145803849	147651230	1.84738	1.8378e-05	0.12241	-0.12537	0.27126	-0.40544	-0.959	-0.12513	-0.67221	0.21833	1.2918	1.3913	0.25692	-0.71361	0.35872	0.029551	-0.46926	0.017761	-0.20395	7
5:147665223:150393107	776	5	147665223	150393107	2.72788	0.00012128	0.39954	-1.6244	-1.2668	-0.88905	1.342	-0.48163	0.71016	-1.3411	-1.2143	-1.5895	-0.47397	-0.61918	0.48506	1.4683	1.1069	0.21972	-0.21146	5
5:150395351:150917796	777	5	150395351	150917796	0.522445	-1.8585e-06	-0.44219	0.2818	0.20191	-0.31381	0.4981	-0.085311	0.25821	-0.018659	-0.070687	0.59059	0.33789	-0.35541	-0.12947	0.11925	-0.70287	-0.19724	-0.39003	0
5:150918158:152360494	778	5	150918158	152360494	1.44234	0.00011319	0.12243	-0.33388	0.41702	0.20123	0.54616	-0.34478	0.44364	-0.071937	-0.44346	0.26314	0.050949	-0.3755	-0.45614	1.743	2.5572	0.57896	-0.062914	2
5:152361546:152864614	779	5	152361546	152864614	0.503068	0.00012086	0.40344	0.66408	0.48901	-0.14332	1.4139	1.0919	-0.49586	0.80934	-0.55364	-0.9259	0.77648	-0.81218	0.94275	1.7302	0.90753	0.66061	2.0025	0
5:152867348:153494463	780	5	152867348	153494463	0.627115	8.9294e-05	0.085533	0.50287	-0.32792	0.025988	0.81193	0.14217	0.041593	-0.32193	-0.32784	-0.55731	-0.085707	-1.4869	0.23311	0.28878	-1.6974	-0.25985	1.3136	10
5:153495193:154448863	781	5	153495193	154448863	0.95367	6.132e-05	0.57291	0.25653	-0.25692	-0.9011	-0.45832	-0.82362	-0.51765	-1.2266	-1.3411	-1.1041	-1.0187	-0.66367	1.6633	0.071765	-1.5357	-0.40588	-1.4113	10
5:154449856:155290211	782	5	154449856	155290211	0.840355	0.00012535	-0.16751	0.3356	0.80427	0.61859	-1.8171	-0.7728	-0.38362	-1.3091	-0.3109	-0.3279	-1.1398	0.39884	2.1578	-1.7543	-2.2559	0.056573	-0.42449	12
5:155290613:156628287	783	5	155290613	156628287	1.33767	5.0271e-05	0.23144	-1.9104	-0.61367	-1.457	-0.44011	-1.4336	-1.6986	0.056975	0.36841	0.808	-0.21426	0.1064	-0.63466	-0.72446	-2.7949	-0.016561	-0.18882	0
5:156629754:157197141	784	5	156629754	157197141	0.567387	7.9349e-05	-0.21271	-0.46108	0.63296	0.073649	-0.39768	-0.7343	-0.3969	-0.9764	-0.93435	-0.14953	-0.32324	-0.89368	-0.56561	0.23775	2.2731	-0.32208	0.82018	2
5:157199547:158491655	785	5	157199547	158491655	1.29211	0.00016086	0.076427	-0.18469	-1.0084	0.3053	-1.5669	-1.633	-0.25475	-1.3032	-1.0629	-0.55432	-1.0733	0.47462	-0.15478	0.71164	1.2271	-0.36614	-0.18545	5
5:158492279:159135376	786	5	158492279	159135376	0.643097	3.8021e-05	0.23106	0.24061	0.017781	-0.030364	-1.275	-0.31027	0.89034	-1.1656	-0.77388	-0.38954	-0.44648	-0.89758	0.095813	-1.3202	-3.3819	-0.50163	0.05033	15
5:159136348:160908680	787	5	159136348	160908680	1.77233	0.00015087	0.54443	-0.89715	-0.6719	0.86489	0.278	-0.31376	0.18353	-1.5123	-1.3273	-1.5054	-0.92641	-0.20668	0.76449	1.2098	-2.242	-0.4792	0.55416	10
5:160910101:161688620	788	5	160910101	161688620	0.778519	0.00010488	-0.79321	-0.56627	-0.9599	0.31945	-0.25177	0.32421	0.68063	-0.85847	-0.46741	0.044789	0.3227	-0.0054254	-0.98166	-0.2156	0.78998	-0.3922	-0.2223	2
5:161688913:162741298	789	5	161688913	162741298	1.05238	0.00010551	0.45598	-1.4891	-1.4844	-0.42425	-1.6738	-0.23397	-0.7778	0.7964	-0.25018	-0.47723	-0.097693	0.59389	-0.21784	-1.0278	-0.24946	-0.28637	0.98555	0
5:162742614:163769136	790	5	162742614	163769136	1.02652	5.0817e-05	0.26616	-0.32722	-0.18757	0.11711	-0.52014	-0.40838	-0.023988	-1.064	-1.2407	-0.82112	-0.39538	0.12106	-0.13109	-0.2184	-1.179	-0.21696	0.55798	10
5:163769738:164944949	791	5	163769738	164944949	1.17521	0.00010803	0.96268	-0.468	0.029468	-0.5128	0.011257	0.26224	0.33784	-0.76771	-0.91063	-0.87608	0.2475	1.184	-1.2935	-0.18438	1.5329	0.36759	-0.41402	2
5:164947504:165638940	792	5	164947504	165638940	0.691436	0.00018482	-1.0254	-2.0355	-2.1995	-1.1785	-0.84779	-1.3929	-1.426	-1.5066	-2.1809	-2.4426	-0.76486	-0.4441	0.7471	-0.27249	0.93376	0.55258	0.077213	0
5:165642395:166432731	793	5	165642395	166432731	0.790336	0.00011389	-0.47889	-0.83643	-1.2202	-0.13013	-0.37902	-1.895	-1.208	-1.3063	-1.9845	-0.92654	-1.0638	-0.44796	0.061094	-0.89144	-0.84054	-0.031095	0.56399	11
5:166433367:167760730	794	5	166433367	167760730	1.32736	9.2389e-05	0.58996	-1.146	-0.93493	-0.53668	-1.7622	0.61703	0.32534	-1.1581	-1.2342	-1.1262	0.6609	-0.87127	-0.0099913	0.76411	0.83012	0.34909	-0.010102	5
5:167761922:169124478	795	5	167761922	169124478	1.36256	8.9232e-05	0.027035	-1.296	-1.5084	0.47449	-1.0394	-1.2025	-0.39159	-0.011086	0.21047	0.16907	0.10475	-0.57367	0.14872	-0.095554	-2.2517	-0.57802	0.47676	15
5:169125063:170889081	796	5	169125063	170889081	1.76402	0.00015534	-0.9137	-1.2706	-1.3161	-0.70497	-0.044471	-0.51791	-0.29371	0.41159	-0.32867	-1.3636	-0.2015	0.071971	-0.68878	-0.65551	-2.9706	0.047891	0.4757	15
5:170891834:171772889	797	5	170891834	171772889	0.881055	0.00018623	-0.81286	-1.0216	-0.20944	0.045129	-0.53133	-0.27413	0.28252	-0.45582	-0.59877	-0.1216	0.5839	0.99855	0.32402	0.34549	-0.84146	-0.32699	0.35641	6
5:171775715:172376903	798	5	171775715	172376903	0.601188	6.0528e-05	0.62021	-0.58119	-0.25908	-0.23144	1.2068	-0.70388	-0.91442	-0.52164	-0.75972	0.015448	-1.008	0.5276	-0.15394	0.11548	2.1886	-1.0925	-0.1244	2
5:172377031:173611384	799	5	172377031	173611384	1.23435	6.4534e-05	-0.079814	-0.38675	-0.21482	-1.0569	1.6333	-0.47753	-0.23914	-1.0702	-0.86797	-0.27093	0.67648	0.74142	0.69882	-0.29729	0.20354	-0.25573	0.79467	0
5:173613085:174468408	800	5	173613085	174468408	0.855323	2.5496e-06	0.4598	0.20083	0.3866	0.69489	0.4155	0.44907	0.083754	0.041631	0.40816	0.90227	0.077632	-0.0088261	-0.54678	0.36997	-1.0499	0.22503	-0.637	0
5:174468624:176128648	801	5	174468624	176128648	1.66002	5.4498e-05	0.31947	-0.41887	-0.02543	-0.40071	-0.71199	-0.65386	-0.79447	-0.82428	-0.61623	-1.2187	0.29615	0.28436	-0.21818	-1.4009	-0.092526	-0.35003	-0.089192	6
5:176129392:177991305	802	5	176129392	177991305	1.86191	0.00017959	0.068117	-1.567	-0.62929	-1.4806	0.44547	-0.17016	-0.28197	-0.28706	0.58569	0.031242	0.27121	-0.899	-1.9904	1.4931	1.0292	-0.44913	0.21056	2
5:177992368:178410668	803	5	177992368	178410668	0.4183	0.00011432	-0.75842	-0.33493	-0.22823	-0.43198	0.51878	-0.73856	-0.27663	0.22368	1.7179	1.4699	-1.0886	0.58893	-0.46647	0.55469	-0.25396	-0.12842	-0.1168	0
5:178410839:179245749	804	5	178410839	179245749	0.83491	7.4655e-05	0.69583	-0.6008	0.027142	-0.75892	-1.3893	-0.51101	-0.28665	0.29266	0.93619	0.94088	-0.31227	-0.56688	-0.58012	-1.2771	-0.72983	-0.46198	-0.81032	7
5:179245856:180007693	805	5	179245856	180007693	0.761837	5.2432e-05	-0.15613	-0.21411	0.23778	-0.69687	-0.55716	-0.88672	0.11635	0.47666	0.36422	-0.25261	-0.20184	0.056481	-0.45422	-0.025978	-1.3271	-0.13988	-0.32035	0
5:180008456:180790950	806	5	180008456	180790950	0.782494	0.00012628	0.4732	-0.22912	-0.57326	-0.15004	-0.53329	0.012342	0.32691	-0.65095	-0.55094	-0.4949	-0.34292	1.6697	-1.0973	-0.14573	-3.6859	0.039093	1.1101	15
6:63979:824529	807	6	63979	824529	0.76055	3.7209e-06	0.035206	-0.42432	-0.64554	-0.66819	0.16273	-0.5003	-0.03101	0.14149	0.40565	-0.08457	0.40952	-0.16469	-0.86294	-0.61283	-1.208	0.4963	0.32432	0
6:826312:1582647	808	6	826312	1582647	0.756335	3.9368e-05	0.0076106	-0.027277	0.1204	-0.92367	-0.56178	-1.0018	1.1007	-0.42839	0.0028734	0.37355	-0.49947	0.60869	0.96542	0.77706	-2.7345	0.085951	-0.27496	12
6:1582926:2890836	809	6	1582926	2890836	1.30791	4.7803e-05	-0.024677	0.61745	-0.022796	-0.33095	-0.016962	0.35142	0.59482	0.26978	0.026978	-0.66794	0.35539	0.40074	-0.016751	0.01762	-1.4667	-0.61854	-0.15695	7
6:2891016:4315210	810	6	2891016	4315210	1.42419	6.6517e-05	-0.2389	-0.88239	-0.6201	-0.61075	0.1213	-0.80721	0.020021	-0.67408	-0.1963	-0.069892	0.63058	0.43587	-0.17682	0.67977	-0.29499	0.39887	0.0047616	6
6:4317398:5056146	811	6	4317398	5056146	0.738748	7.2038e-05	-0.41031	0.35708	-0.015377	-0.2722	1.1244	0.25434	-0.36266	-0.33428	-0.65488	-1.5571	-0.0068047	0.11462	-0.97803	0.27459	-0.70318	0.60631	0.44616	0
6:5057399:6246639	812	6	5057399	6246639	1.18924	9.5205e-05	-0.41358	-0.62166	-0.13979	-0.25074	-0.70051	-0.42787	-0.40264	-0.37327	0.11734	-0.51597	-0.17698	-0.85541	0.075472	0.034099	-1.5076	0.45392	0.78428	0
6:6246984:7328580	813	6	6246984	7328580	1.0816	7.5987e-05	0.82732	0.50609	-0.20008	-0.79464	0.10605	-1.3413	-1.3953	-0.39361	-0.72374	-0.74076	-0.83887	0.62275	-0.2581	0.69262	0.80738	0.52154	-0.066146	2
6:7329417:8791321	814	6	7329417	8791321	1.4619	7.7727e-05	-0.060426	-0.39238	-0.76251	-0.91016	0.77099	-0.42636	0.52652	0.83988	0.72049	0.35336	-0.68037	1.6261	-0.12349	1.0908	2.281	0.41268	-0.43589	0
6:8791421:9760323	815	6	8791421	9760323	0.968902	6.9815e-05	0.32168	-0.029771	-0.23302	0.098328	-1.1225	-0.84966	-0.93519	-0.68664	-0.89564	-0.72563	0.22539	-0.95337	-0.20704	0.2147	-1.7919	-0.54045	0.59741	0
6:9764413:11234164	816	6	9764413	11234164	1.46975	9.8667e-05	-0.089405	0.070862	-0.30919	-0.17784	0.63242	-0.14081	0.60403	-0.50281	-0.79946	-0.77658	-0.307	0.53414	0.4208	-2.5895	-1.8368	0.02894	-0.065771	13
6:11235682:12183952	817	6	11235682	12183952	0.94827	0.00023594	-0.14842	-1.5066	-0.0064073	-1.9158	-0.1584	-1.2586	0.566	0.11184	-1.5962	-2.3388	-0.9074	-0.72658	-0.97439	-1.2162	-4.1396	0.57822	1.3847	11
6:12186102:13388480	818	6	12186102	13388480	1.20238	4.02e-05	0.35814	-0.79832	-0.35013	0.078087	-0.98277	-0.29387	-0.11217	-0.39091	0.22779	0.52248	-0.37703	-0.2675	-0.17831	-0.87862	-1.7086	-0.34658	0.43854	0
6:13389521:14618107	819	6	13389521	14618107	1.22859	0.00029806	-0.54976	-0.6275	0.25821	-0.62214	-1.2101	-0.26567	-0.4899	-1.0661	-0.47322	0.32678	0.44513	-0.40637	-0.089701	-0.07992	-2.3388	-0.42953	-0.060153	12
6:14619148:15998368	820	6	14619148	15998368	1.37922	0.00019387	-0.12273	-1.1913	0.24116	-0.90737	-1.0517	-1.7493	-0.76426	0.15316	0.13858	-0.33772	-1.2251	0.56834	-0.19193	-0.78935	-0.88903	0.10137	0.79162	9
6:15998406:17067160	821	6	15998406	17067160	1.06875	0.00039415	0.050613	-2.4455	-1.2331	-0.3896	-0.17045	0.46268	0.78668	-0.8565	0.10484	-0.40247	0.12579	0.38795	-0.74183	0.45942	0.55346	0.7071	1.5707	3
6:17069966:19203108	822	6	17069966	19203108	2.13314	0.00025091	-0.57576	-1.5927	-0.16815	-1.2767	0.76225	-1.9724	1.2832	-0.58879	-0.28299	-0.98086	-1.1882	-0.97632	-0.2723	-0.067278	-3.3433	0.62492	0.73493	14
6:19203782:20228741	823	6	19203782	20228741	1.02496	0.00017411	0.27586	-0.63075	0.13234	0.24798	0.015887	0.47595	-0.71694	0.59004	0.02611	-0.71542	0.4617	-0.5212	1.1675	-0.30699	-2.3762	-1.1492	-0.67908	12
6:20231516:22049758	824	6	20231516	22049758	1.81824	0.0001945	0.12245	-0.73363	-0.10631	-0.48857	-2.1603	0.49251	-0.11781	0.61936	1.2238	0.98454	0.93784	-0.24785	0.35026	-1.1707	-2.2186	-0.95353	-0.53037	7
6:22052425:23495209	825	6	22052425	23495209	1.44278	7.6943e-05	-0.30861	-0.48757	-0.80645	-0.66348	-0.65091	-1.2789	-0.36224	0.32647	0.16251	0.54592	-0.74392	0.24241	-0.60843	-0.58878	-2.7767	-0.27691	-0.11508	MHC
6:23495260:23935020	826	6	23495260	23935020	0.43976	0.000146	-0.10462	-1.1749	-1.5299	-0.16425	0.19965	-1.0306	-0.61663	-0.88852	-0.38392	-0.59769	-0.56912	-0.8933	0.070286	0.67995	-1.7855	-0.97357	-0.27864	MHC
6:23935352:24799440	827	6	23935352	24799440	0.864088	0.00020251	-0.12611	-0.20576	-0.57019	-0.30241	0.36566	-1.9812	0.10239	-1.0972	-2.2574	-1.1156	-2.03	-1.0373	1.6611	-0.0045852	-4.1588	-0.4095	0.19997	MHC
6:24803038:25483400	828	6	24803038	25483400	0.680362	9.6117e-05	-0.39793	-1.5136	-0.98281	-0.43689	1.2031	-0.81778	-0.69083	-1.4306	-0.92839	-0.15423	-0.55667	-0.40401	1.1807	-1.5701	-4.1482	0.52106	-0.49368	MHC
6:25484295:26774948	829	6	25484295	26774948	1.29065	0.0002612	-1.872	-1.9747	-2.0714	-1.0948	0.62127	-3.7038	-0.18406	-2.5612	-3.0048	-2.8734	-3.5551	-1.0779	0.81316	-1.254	-6.6312	-0.7447	0.30939	MHC
6:26778827:28669698	830	6	26778827	28669698	1.89087	0.00029418	-1.9299	-2.1413	-2.2383	-1.7199	-0.20587	-4.819	-0.75195	-3.5783	-3.8535	-3.3686	-4.2907	0.27807	0.21637	-1.633	-6.7798	-0.40604	-0.97662	MHC
6:28671343:29331819	831	6	28671343	29331819	0.660476	0.00029129	-1.1602	-3.1013	-2.7145	-1.5672	1.1793	-2.5546	-0.91079	-3.8478	-4.5625	-4.0938	0.24591	0.47503	0.67654	-2.8075	-8.7939	-1.1878	-0.12365	MHC
6:29335154:29600552	832	6	29335154	29600552	0.265398	0.00024223	0.00051398	-1.9763	-1.441	-0.76837	1.0944	-1.6741	0.083253	-2.2884	-3.3243	-3.5363	-1.3641	-0.59272	2.347	-2.0349	-7.3956	-0.60494	0.26058	MHC
6:29601560:30315454	833	6	29601560	30315454	0.713894	0.00023112	-0.3149	-1.2953	-1.2726	-1.3602	0.8107	-0.98041	0.47021	-1.4854	-2.2231	-2.1714	1.2349	0.49348	2.418	-1.4301	-6.3271	0.031243	0.068995	MHC
6:30316739:30797083	834	6	30316739	30797083	0.480344	0.00020077	0.77842	-1.4494	-0.75135	-1.6442	1.9985	-0.97959	1.3762	-2.13	-2.9924	-2.6679	-1.0109	0.30939	1.8981	-2.497	-5.3925	0.35852	1.3359	MHC
6:30797991:30930633	835	6	30797991	30930633	0.132642	0.00010478	0.26074	-2.2182	-1.0199	-0.62806	1.0708	-0.41225	0.24074	-2.1564	-3.4458	-3.4307	-0.15193	-0.24024	1.9357	-2.5027	-5.0562	-1.2394	-0.33112	MHC
6:30931245:31435119	836	6	30931245	31435119	0.503874	7.31e-05	-0.34635	-1.3215	-0.60786	0.21498	-0.74026	-0.75367	-0.36016	-2.3023	-2.9435	-2.5875	-3.9208	0.52232	0.67195	-1.4971	-4.1759	-0.27481	0.42926	MHC
6:31435833:31569901	837	6	31435833	31569901	0.134068	7.7959e-05	-0.93878	-1.4989	-1.0012	-0.71264	-0.23016	-0.53772	-0.45726	-2.8614	-3.5572	-3.0393	-4.0323	-0.089924	2.1945	-1.4294	-3.9917	0.77776	-0.97174	MHC
6:31571894:31948448	838	6	31571894	31948448	0.376554	9.2557e-05	-1.2561	-2.4049	-1.9564	-0.91038	-0.3795	-1.7815	-1.8556	-3.1699	-3.653	-2.9762	-3.7348	-1.1477	1.7868	-2.1999	-3.9466	-0.37437	-0.77372	MHC
6:31964785:32339647	839	6	31964785	32339647	0.374862	9.7143e-05	-1.1791	-2.1902	-1.3912	-0.13422	-0.2042	-0.82482	-0.70134	-2.6667	-3.6904	-3.6678	-2.8594	-1.0189	1.4	-0.6061	-3.9464	0.44172	-0.29718	MHC
6:32339840:32381472	840	6	32339840	32381472	0.041632	7.6456e-05	-0.27609	-2.3281	-2.1609	-1.5584	1.0623	-1.1244	-0.82714	-2.7946	-3.4806	-2.7331	-0.072321	-0.11445	1.0463	-1.1733	-2.9505	-1.056	0.71297	MHC
6:32381736:32424094	841	6	32381736	32424094	0.042358	6.6355e-05	0.10612	-3.0441	-2.2886	-1.1143	0.12415	-1.4003	-0.95191	-2.2274	-2.4194	-1.709	NA	NA	0.85182	-0.79445	-2.5233	-0.20797	-0.031966	MHC
6:32424108:32682443	842	6	32424108	32682443	0.258335	5.7147e-05	0.22534	-1.1328	-0.91592	-0.62704	0.45374	-0.83861	-0.95022	-1.3348	-1.6977	-1.8513	-1.7135	-0.036152	0.10017	-0.78279	-2.8965	-0.58438	-0.27083	MHC
6:32682452:32739174	843	6	32682452	32739174	0.056722	3.9497e-05	0.22485	-1.4803	-0.5097	-0.078276	-0.23184	-0.24867	-0.087177	-1.1178	-1.9451	-1.9947	-0.020398	-0.39254	0.86626	-0.64332	-2.5709	0.29934	0.50019	MHC
6:32739312:32803576	844	6	32739312	32803576	0.064264	5.8788e-05	0.0188	-2.3073	-0.93188	-0.64828	0.025685	-1.6221	-0.66576	-2.548	-2.7576	-3.0069	-2.6066	-0.96562	0.7621	-0.15394	-2.516	0.51946	0.55059	MHC
6:32803840:32899485	845	6	32803840	32899485	0.095645	4.2503e-05	0.07272	-1.8636	-0.95197	-0.90538	0.8259	-0.78526	-0.27475	-1.149	-2.2108	-1.9533	-1.9244	0.070852	0.41809	-1.0677	-2.6331	-0.016054	-0.27772	MHC
6:32900018:33863002	846	6	32900018	33863002	0.962984	0.00013481	-0.036189	-1.489	-0.65897	-0.98814	-0.45811	-1.3554	0.0024597	-2.0209	-2.0583	-1.9283	-1.4323	-0.64933	0.74894	-0.39376	-1.8024	-0.87373	0.47465	MHC
6:33863662:35451187	847	6	33863662	35451187	1.58753	7.5784e-05	0.043399	-0.96136	-0.38599	-0.19982	0.89446	-1.1752	-0.78949	0.30226	-0.12578	-1.3431	-1.131	0.11416	0.11127	-0.27952	0.94759	-0.72758	-0.45053	MHC
6:35452346:36608267	848	6	35452346	36608267	1.15592	0.00010519	0.091985	-0.37512	-0.33932	-0.57386	0.55493	0.087053	-0.40437	0.43992	0.70593	-0.34022	0.60614	1.3321	-0.68304	-0.72644	-0.77918	0.27328	0.91795	3
6:36611164:38686222	849	6	36611164	38686222	2.07506	0.00010218	0.20775	-0.41848	-0.61836	-0.27299	-2.0916	-0.082871	-1.0592	0.38695	0.39601	0.19102	0.50589	-0.17504	0.044044	0.23295	-0.85794	0.12225	-0.11669	7
6:38687185:39021712	850	6	38687185	39021712	0.334527	1.6974e-05	-0.53095	-0.40501	-0.18427	0.18069	-0.67506	-0.38695	0.32886	-0.50833	0.59582	0.21101	-0.46988	0.64746	0.29854	-1.2609	-0.63302	0.10166	-1.0242	7
6:39022698:40344526	851	6	39022698	40344526	1.32183	9.9996e-05	0.094796	-0.78233	0.21212	-0.94626	-0.61617	-0.52072	-0.40486	-0.081575	0.30537	-0.53595	-0.048298	0.01766	-1.5674	0.84574	2.3595	0.56246	0.055479	2
6:40345542:42105449	852	6	40345542	42105449	1.75991	0.00010098	-0.38983	-0.62412	-0.51363	-0.84242	-1.9927	0.83861	-1.0635	0.76064	0.85781	0.43485	0.18133	0.36245	-0.064103	0.37885	0.12898	0.1259	0.14225	0
6:42105555:43957473	853	6	42105555	43957473	1.85192	0.00023168	1.0087	-1.0054	-0.94449	0.12008	-0.48296	0.18739	2.2621	0.37378	0.31934	-0.16714	-0.13486	0.34438	-0.92518	-2.5537	-5.5783	-0.33575	-0.19927	0
6:43959116:45787468	854	6	43959116	45787468	1.82835	4.2379e-05	0.33952	0.065942	0.81553	-0.74749	0.57435	0.5019	-0.040379	-0.65101	-0.29962	-0.083383	0.39811	-0.081436	-0.54296	-1.5453	-0.87426	0.6527	0.92878	0
6:45788111:46556325	855	6	45788111	46556325	0.768214	5.9553e-05	-0.057099	-1.6295	-1.6102	-1.1186	1.4194	-1.4921	0.21129	-0.13331	0.29515	-1.0094	-0.82842	-0.10685	-1.7367	-1.8888	-2.8562	-0.80802	-0.24862	0
6:46560003:47885216	856	6	46560003	47885216	1.32521	9.8797e-05	0.47076	0.21516	0.26266	-0.14668	-0.20534	0.55754	-0.97461	-0.080164	0.2926	0.081441	0.087483	-0.1286	0.032898	-1.6546	0.7258	-0.13416	-0.10983	3
6:47887063:49494241	857	6	47887063	49494241	1.60718	0.0001065	-0.51693	0.16607	0.093612	0.51437	0.068064	-0.86417	0.322	-0.38852	-1.1925	-1.4147	-0.85326	0.13719	-0.21644	-1.4859	-0.75075	0.016502	0.15659	10
6:49494933:50406476	858	6	49494933	50406476	0.911543	0.00010898	0.25209	-1.3459	-1.8737	-1.4441	-1.0059	-1.2971	-0.67483	-1.3448	-2.2522	-1.9709	-0.59784	0.20792	-1.2185	-0.16321	0.46703	0.52867	1.965	8
6:50406575:51703012	859	6	50406575	51703012	1.29644	0.00018091	0.67564	0.11544	-1.2887	0.5741	-1.5703	0.23119	-0.66779	-1.0838	-1.2532	-0.24771	0.035216	0.0027283	-0.10395	1.9103	0.060946	0.25515	0.52283	8
6:51704668:53402679	860	6	51704668	53402679	1.69801	8.3845e-05	0.29308	-0.71263	-0.28093	-0.56542	0.63437	0.22739	-0.94682	-1.1676	-1.2242	-0.75662	0.31453	-0.64518	-0.85389	0.44325	-1.5664	-0.1223	0.37614	10
6:53405127:54291407	861	6	53405127	54291407	0.88628	3.3654e-05	-0.043936	-1.3787	-0.37099	-0.33081	-0.15454	-0.29342	0.55047	-0.97031	-0.72409	-0.79284	0.013554	-0.29736	-0.70592	-0.30394	-1.0861	0.63842	0.82181	0
6:54293261:56103747	862	6	54293261	56103747	1.81049	5.2284e-05	0.78493	0.092033	-0.05219	-0.043503	0.099611	-0.77844	-0.80224	-0.089197	-0.33921	-0.018119	-0.22528	-0.16629	-1.2152	0.54314	0.038931	-0.28103	0.48434	0
6:56104522:57082026	863	6	56104522	57082026	0.977504	5.4956e-05	0.1015	0.61009	0.72412	0.53662	-0.77103	0.4793	-0.97965	-1.0466	-0.65942	-0.048456	-0.19882	-0.16106	1.4102	0.3211	-1.2931	-0.017514	-0.89706	12
6:57085542:58084365	864	6	57085542	58084365	0.998823	1.875e-05	-0.23687	0.71362	0.31035	-0.005854	-0.079296	-0.3386	-0.25185	-0.53626	-1.0509	-0.80985	-0.32998	-0.11505	-0.064363	0.76938	0.31689	0.34319	-1.3134	0
6:58139505:62691733	865	6	58139505	62691733	4.55223	5.6543e-06	-0.82751	-0.21474	-0.18314	-0.60247	-0.3205	-0.64712	-0.22375	-0.32379	-0.44007	-0.56221	0.11964	-0.058849	-0.58662	-0.38868	0.68634	0.37579	-0.45543	2
6:62692409:63712779	866	6	62692409	63712779	1.02037	2.7929e-05	0.0088026	0.49093	0.46425	-0.66646	0.63691	0.00098508	-0.38057	0.099533	-0.40151	-0.46506	-0.37269	0.086465	-0.046895	0.45635	-1.176	0.24979	0.090852	0
6:63713620:65760585	867	6	63713620	65760585	2.04696	0.00012909	0.040336	0.95237	1.2736	-0.12607	-0.26398	-0.26726	0.13925	0.26455	0.36531	0.56048	0.04532	-0.48567	0.82838	0.49948	-1.5264	-0.040561	-1.1991	7
6:65762553:67028107	868	6	65762553	67028107	1.26555	0.00010458	-0.20899	0.012166	-0.1331	-0.68757	-1.5714	-1.7954	-0.30807	0.18092	0.049205	0.35375	-1.5203	-0.50516	-0.22714	-1.4504	-4.6104	-0.37765	-0.95328	15
6:67029501:67556729	869	6	67029501	67556729	0.527228	7.5766e-05	1.0713	-1.7554	-0.83148	-0.48862	-0.85338	-1.1376	-0.55077	-0.12168	-0.92293	-0.89454	-1.4918	-0.18991	-1.1853	0.28978	1.3572	-0.1423	-0.80296	0
6:67557245:68546601	870	6	67557245	68546601	0.989356	7.7612e-05	0.36709	0.55901	-0.41533	-1.1263	0.24606	-0.19133	-0.1709	0.11572	0.14808	0.23377	0.41477	0.69476	1.1478	-1.028	-0.6045	0.48902	0.67321	9
6:68546995:69295414	871	6	68546995	69295414	0.748419	9.7118e-05	0.59949	-0.93854	-1.0824	-0.80819	0.49162	0.37111	-0.33206	-0.52667	-0.52323	-0.015879	0.16168	0.12364	0.58449	1.2103	0.24852	0.089991	0.37189	6
6:69295526:70359936	872	6	69295526	70359936	1.06441	6.9017e-05	0.37794	-0.16495	-0.69456	-0.82369	-0.69456	0.69628	0.032169	-0.1521	-1.1542	-1.5838	0.29103	1.3784	0.3397	-0.7366	-3.0756	0.065329	-0.28955	13
6:70360869:72448598	873	6	70360869	72448598	2.08773	0.00016787	-0.14475	1.0454	0.11945	-0.12788	1.1375	0.53448	0.17602	-0.61867	-0.45448	-0.31907	1.1987	0.84981	0.54402	-1.4665	-3.6301	0.16284	-1.0794	13
6:72449421:73170712	874	6	72449421	73170712	0.721291	2.5501e-05	-0.38373	0.17564	0.78273	0.18573	0.33251	0.3018	0.70926	0.29368	0.55564	0.55173	0.84538	0.46002	-0.031616	0.23792	1.5095	0.16432	0.40883	1
6:73171594:75064563	875	6	73171594	75064563	1.89297	0.00010836	0.41006	-0.38826	-0.3337	-0.6258	0.25082	-0.85041	-0.38384	-0.29355	-0.4545	-0.85865	-1.3577	-0.46273	-0.39636	-0.729	-4.2266	-0.053286	0.67866	15
6:75065279:75843360	876	6	75065279	75843360	0.778081	5.1668e-05	-0.29484	0.33259	-0.56612	-0.14176	0.20282	0.47353	-0.55831	-0.049392	-0.29533	0.27827	0.70119	0.39174	-0.29336	-0.0057565	-1.8398	-0.093411	0.37398	7
6:75843845:77257094	877	6	75843845	77257094	1.41325	4.2915e-05	0.051335	-0.59209	-0.0050564	-0.38954	-0.15808	0.14755	0.62062	-0.73543	-0.30992	-0.13338	0.5376	0.81617	-0.28463	0.87127	0.45803	-0.35544	-1.0376	2
6:77257275:78957547	878	6	77257275	78957547	1.70027	0.00018628	-0.096292	0.80986	1.1922	0.79378	-2.6286	-0.21617	-0.90801	-1.442	-1.3627	-1.1339	-1.2787	-1.273	-1.8812	1.2245	1.3443	0.81547	0.82168	0
6:78958134:79861169	879	6	78958134	79861169	0.903035	5.8091e-05	0.39471	-1.331	-1.0525	-0.80055	-1.1002	-1.2714	-0.0017327	0.36858	0.17503	0.59721	-0.34008	0.38781	-0.16053	0.6509	0.80998	0.41263	0.5376	5
6:79862483:80556359	880	6	79862483	80556359	0.693876	0.00010421	-0.0015204	-2.0516	-1.1692	-0.67635	-0.59792	-1.6678	-0.92397	-1.4362	-1.7186	-1.5641	-0.77648	0.48577	-1.4927	0.10121	3.3655	-0.58702	0.8409	2
6:80557170:82387384	881	6	80557170	82387384	1.83021	3.5042e-05	0.037507	-0.88343	-0.4104	-0.53043	-1.2971	-0.75046	-0.44785	-0.92944	-0.86615	-0.55907	-0.24672	-0.50349	0.099376	-1.325	-1.4307	0.04531	-0.34695	14
6:82387920:83904869	882	6	82387920	83904869	1.51695	0.00013454	0.20214	-0.73174	-0.92925	-0.54025	-0.87392	0.75725	-1.2303	-0.71257	-0.61381	-0.52612	0.95495	0.20139	1.3955	-0.17334	3.3555	0.20008	-0.87499	2
6:83908232:86040334	883	6	83908232	86040334	2.1321	3.1021e-05	-0.17563	-0.75428	-0.57303	-0.08107	-0.81894	0.13599	-0.2102	0.49724	0.71757	0.52652	-0.028855	-0.88136	0.33172	-0.40518	-1.6745	-0.38439	0.6431	13
6:86040497:87138115	884	6	86040497	87138115	1.09762	6.5034e-05	0.29179	-0.45355	-0.56619	0.019422	0.72701	0.085493	-0.40532	-0.13724	0.19296	0.69256	0.14505	-0.061209	-0.045209	1.1803	0.69091	0.92183	0.66214	1
6:87140364:88532072	885	6	87140364	88532072	1.39171	0.00015422	-0.20249	-0.2059	-0.75262	-0.017299	-0.11454	-1.7991	-1.1649	-1.8026	-1.9194	-1.2193	-1.3765	-0.96372	-0.090504	-0.83523	-2.9566	-0.74239	0.8547	11
6:88533324:89668547	886	6	88533324	89668547	1.13522	7.9212e-05	-0.30639	-0.38807	-0.64088	-0.41472	-0.48157	-0.19649	-1.0024	-0.38032	-0.50593	0.31754	-0.51607	0.63064	0.27838	-0.95866	-1.305	0.74498	-0.73898	12
6:89673861:91400644	887	6	89673861	91400644	1.72678	5.3984e-05	0.73563	-0.5219	-0.31192	0.2282	-0.43498	0.52984	-0.5179	-0.45345	-0.51429	-0.1739	0.6126	0.050702	-0.72782	0.66577	1.4493	-0.38705	0.85513	2
6:91401234:93426186	888	6	91401234	93426186	2.02495	0.00017106	-1.0211	-0.022361	-0.20749	0.039933	-0.38939	0.49922	0.65395	0.62172	0.82325	0.077117	1.3107	0.10591	-1.1808	-1.1327	-2.11	0.19694	0.87288	0
6:93429797:94919277	889	6	93429797	94919277	1.48948	0.00018718	-0.23176	-0.47036	-1.0788	0.25676	0.52548	-0.5693	-0.66378	-0.51846	-0.98773	-0.89055	-0.22983	1.2249	-0.44005	-0.5205	-2.3137	0.94851	0.33599	10
6:94920611:97093037	890	6	94920611	97093037	2.17243	0.00022824	0.3207	-1.4109	-0.66973	0.59375	-0.53092	-0.92761	-1.9401	-1.3407	-1.8746	-1.2029	-0.51885	-0.4856	-0.34486	0.84567	-6.174	-0.72285	-0.94201	15
6:97093295:98893182	891	6	97093295	98893182	1.79989	0.00070167	-0.60704	-3.5485	-1.946	-2.7555	-1.0246	0.74303	-1.4632	-3.7296	-2.2856	-2.6202	1.0146	-4.1216	-1.4752	5.0213	2.6284	-0.93305	3.4804	0
6:98893830:100286683	892	6	98893830	100286683	1.39285	0.00023139	0.35734	0.24344	-0.39772	-0.3536	-1.5018	0.22487	0.45423	0.51409	0.024986	-0.34041	-0.2657	0.46197	0.13732	1.2863	0.19461	0.59973	1.027	1
6:100287245:101862923	893	6	100287245	101862923	1.57568	4.8767e-05	0.12451	0.01732	-0.50821	-0.016728	-0.97751	-0.52423	-0.2785	-0.12823	0.24766	0.23678	-0.76539	0.012591	-0.059381	0.082885	-1.9629	0.64338	-1.0016	12
6:101863563:102887537	894	6	101863563	102887537	1.02397	9.9585e-05	-0.5933	-0.087553	-1.0177	-0.22904	2.303	-0.022182	0.35881	0.63571	0.51377	-0.11354	0.28994	-0.37225	-0.42201	-0.21883	0.19772	-0.18122	0.34909	3
6:102888281:104211089	895	6	102888281	104211089	1.32281	7.0087e-05	0.10585	-1.1494	-1.3903	-0.085188	0.06485	-0.87066	0.35614	-0.6704	0.065795	-0.094171	-0.26386	-0.84976	0.10212	-0.19284	1.4279	-0.022813	0.36038	2
6:104211475:105752435	896	6	104211475	105752435	1.54096	9.9722e-05	-0.3855	-0.44825	0.63296	0.58202	-1.7019	-0.53844	0.11181	-0.06263	0.52248	0.41062	-0.21017	0.163	-0.040261	0.86672	2.3183	-0.59724	-1.4322	0
6:105754306:106921804	897	6	105754306	106921804	1.1675	4.9958e-06	0.13818	-0.035525	-0.44378	-0.22671	-0.06972	-0.045359	-0.21459	-0.11603	-0.18758	0.29929	0.46083	-0.11712	0.30167	0.25164	-1.4222	-0.43861	0.69577	7
6:106922281:108322638	898	6	106922281	108322638	1.40036	0.00021253	0.78926	-0.51303	-0.86564	0.65854	-0.23292	1.128	-0.54473	-0.3777	0.35173	0.088812	1.0601	-1.1975	0.70035	0.20908	-0.83167	0.13996	1.7013	0
6:108325624:110654066	899	6	108325624	110654066	2.32844	0.00024557	0.93915	-0.88708	-0.60284	-0.87419	0.47329	1.2579	-0.53284	0.045618	-0.20153	-2.2843	1.7185	0.13343	1.0056	-0.98066	-1.7479	0.2556	-0.058866	0
6:110654605:111390344	900	6	110654605	111390344	0.735739	8.2825e-05	-0.96827	-0.47204	-0.69864	-0.63042	0.86081	-0.2233	-0.20567	-0.29939	-0.28191	-0.98615	-0.019081	0.15618	-0.61135	-0.056705	1.4744	0.50404	0.55994	2
6:111391537:114218733	901	6	111391537	114218733	2.8272	0.00010169	-0.32328	-1.3088	-1.2449	-0.51137	-1.2208	-1.0582	-0.78134	-0.24817	-0.10264	-0.48473	-0.39341	-0.32205	0.018158	-1.8817	-2.0373	-0.60712	0.15117	14
6:114220361:116130955	902	6	114220361	116130955	1.91059	0.00014549	-0.17543	-0.21708	-0.059628	-0.59463	-0.89967	0.22516	-0.95588	-0.59881	-0.40876	-0.35486	0.80234	0.73298	-0.23494	-0.75793	-2.3112	-0.86283	0.50523	12
6:116130983:117566682	903	6	116130983	117566682	1.4357	4.2194e-05	0.74363	-0.32916	0.22074	-0.56	-1.3659	0.42005	0.59391	1.1766	1.1731	1.2228	1.2775	1.3883	0.51283	0.70911	-0.31015	0.98749	-0.61307	4
6:117567468:119071713	904	6	117567468	119071713	1.50424	8.2075e-05	0.40486	-0.82501	-0.23395	-0.33699	0.22438	-0.01705	0.31525	-0.74458	-0.44234	-0.14355	-0.48087	-0.26768	0.55738	-1.3563	-0.088533	0.97161	0.3192	0
6:119075856:120628075	905	6	119075856	120628075	1.55222	8.2723e-05	0.48082	-0.18486	0.52118	-0.41896	-0.35132	-0.079152	-0.069024	-1.03	-0.17047	-0.1696	-0.056629	-0.019647	0.65482	0.67632	-0.087823	-0.35293	-0.036945	5
6:120628214:121673627	906	6	120628214	121673627	1.04541	3.545e-05	-0.29069	-0.70013	0.36766	-1.1866	-0.52143	-0.15563	-0.49286	0.91302	0.15118	-0.82526	0.41179	0.25718	0.072054	-0.28531	-1.5821	0.29814	-0.20829	0
6:121674337:123104703	907	6	121674337	123104703	1.43037	4.2626e-05	0.070485	-0.47374	0.018558	-0.37996	-0.19873	0.35273	0.61958	0.64469	0.27822	-0.45552	0.3531	-0.097109	-1.5995	-1.0373	-1.6466	-0.17364	-1.3137	7
6:123105676:123889346	908	6	123105676	123889346	0.78367	5.1981e-05	-0.17868	-1.0312	-0.10132	-0.85881	-0.54628	0.59726	0.079127	-0.045374	-0.78234	-0.88532	0.60139	-0.82644	-0.12342	-0.63421	0.54841	1.1183	1.1497	6
6:123890282:125333797	909	6	123890282	125333797	1.44352	0.00018384	-0.55632	-0.91151	-0.93485	-0.74793	-1.1073	-0.92874	-0.47801	-1.2794	-1.3426	-1.0674	-0.47949	0.0048712	0.11453	-1.4966	-3.6389	-0.23333	1.6827	14
6:125336799:128759251	910	6	125336799	128759251	3.42245	0.00021735	0.038736	0.1487	-0.3127	0.59102	-2.651	-1.184	-1.1309	-2.275	-2.6963	-2.1368	-1.3287	-0.21464	-1.6434	-0.91989	-3.4502	0.22603	0.98323	0
6:128759755:130538497	911	6	128759755	130538497	1.77874	8.946e-05	0.47803	-1.3293	-1.1177	-1.0015	-0.74758	-0.98521	-1.5886	-0.93004	0.12211	0.19476	-0.88476	0.37997	-0.25733	0.85437	0.61907	0.69625	0.64799	5
6:130540383:131972731	912	6	130540383	131972731	1.43235	9.9133e-05	-0.10715	-1.6554	-0.86414	-0.80796	-1.0396	0.0075033	0.25957	-0.80232	-0.30214	-1.2034	0.69166	0.10508	0.1474	-0.46819	-1.7677	-0.17494	0.73253	14
6:131973932:133867802	913	6	131973932	133867802	1.89387	7.5173e-05	-0.11272	1.0294	1.0959	0.4809	0.18103	0.072553	1.1801	-0.35769	0.29107	0.59738	-0.21246	-0.17428	0.099065	-0.231	1.3988	-0.087529	1.4905	1
6:133869809:136186007	914	6	133869809	136186007	2.3162	9.8683e-05	-0.27441	-0.93271	-0.22455	-0.28416	0.71259	-0.51016	0.49401	-0.75141	-0.72161	-0.65528	-0.93639	0.77332	-1.6828	-0.31907	-3.1549	-0.21474	1.0188	15
6:136186368:137811295	915	6	136186368	137811295	1.62493	9.487e-05	0.19377	-0.13434	-0.19358	-0.6102	-1.6264	0.024946	-0.96097	-0.56227	0.17583	-0.57117	0.54809	0.083566	0.80955	-0.86779	-2.1237	0.63397	0.026928	13
6:137813095:139532424	916	6	137813095	139532424	1.71933	1.4474e-05	-0.78231	-0.3098	-0.17358	0.43481	-0.10567	-0.87209	-0.73009	-0.33091	-0.60042	-0.47222	-0.67151	0.12417	0.35046	-0.91086	-0.53651	-0.065541	-0.055075	0
6:139533572:142036032	917	6	139533572	142036032	2.50246	0.00014565	0.049542	0.017455	-0.10627	0.27495	-1.3539	0.0095038	-0.11774	-0.78363	-0.90423	-1.3827	0.11161	-0.40294	-1.3206	-2.2239	-3.1465	-0.22546	-0.3626	15
6:142036912:143719278	918	6	142036912	143719278	1.68237	8.9917e-06	0.15137	-0.10043	-0.60215	0.17209	-0.60516	-0.82727	-0.43353	-0.48569	0.11645	0.40218	-0.92336	-0.18899	-0.17468	-0.75005	0.1586	0.72757	1.2996	0
6:143720467:146663272	919	6	143720467	146663272	2.9428	0.00011976	0.21311	-1.4888	-1.6248	-1.3289	-0.48298	-1.2452	-0.82693	-1.0765	-1.2597	-1.6257	0.042856	-0.76616	0.35892	0.15079	-3.3727	0.58396	0.61651	0
6:146665424:148179283	920	6	146665424	148179283	1.51386	4.3438e-05	0.38819	-0.6447	-0.31478	-0.012193	-0.77385	-1.1433	0.4911	-0.59074	-0.5696	-0.7541	-1.3533	-0.3125	-0.78934	-1.0795	-1.7885	0.58837	-0.11357	14
6:148180191:148917941	921	6	148180191	148917941	0.73775	7.8237e-05	0.21087	-1.4341	-0.40735	-0.52198	-0.60636	-1.56	-0.50565	-1.6253	-1.7472	-0.98485	-1.1341	1.4379	0.43068	0.80444	0.13393	0.022993	-0.068004	0
6:148919158:150298842	922	6	148919158	150298842	1.37968	3.9786e-05	0.53796	-0.53465	0.88991	-0.2138	0.39029	-0.33252	-0.78395	0.16477	0.27159	0.11562	-0.78414	-0.22968	-0.24689	0.39724	-1.0363	0.62025	-0.20326	0
6:150299299:151097980	923	6	150299299	151097980	0.798681	5.4629e-05	-0.045741	0.69258	0.97777	-0.27357	-0.18878	1.0118	-0.51755	-0.54354	-0.9304	-0.97486	0.89496	-0.15713	1.1902	1.2405	-0.03914	0.18378	-1.232	0
6:151100484:151929942	924	6	151100484	151929942	0.829458	8.4472e-05	-0.53669	1.0183	1.4341	0.19981	-0.42841	0.07777	-0.58339	-0.097466	-0.33049	-0.70957	-1.0489	-0.47638	-0.62632	-0.083071	-1.1436	0.86613	-0.43952	6
6:151930249:153550147	925	6	151930249	153550147	1.6199	8.8777e-05	-0.86416	-0.75322	-1.1581	-0.53401	0.96755	0.056375	-0.35541	-0.15788	0.038119	0.15404	0.19528	-0.38236	-0.16668	0.2279	-1.5596	0.1298	0.3089	9
6:153551177:155228511	926	6	153551177	155228511	1.67733	9.724e-05	0.0017657	-0.099458	0.36252	-0.26167	0.47299	-0.18548	0.13866	0.13818	-0.26114	-0.54754	-0.20806	0.21133	0.096546	0.63016	1.2456	-0.041751	-0.31233	2
6:155229566:156756457	927	6	155229566	156756457	1.52689	0.00024642	-0.40265	-0.5758	-0.062705	-1.9641	-2.4273	-0.53106	-0.6112	-1.4706	-1.1753	-1.2767	-0.58911	-1.3216	-0.88811	-2.7127	-0.86931	0.38886	0.94656	14
6:156761338:157398853	928	6	156761338	157398853	0.637515	0.00021959	0.34705	-0.87698	-2.1022	0.19014	-2.6795	-1.3767	-0.24175	-1.3191	-1.8176	-2.0538	-0.91651	-1.6788	0.29711	0.16586	0.029297	0.75304	0.62464	0
6:157402041:158192951	929	6	157402041	158192951	0.79091	0.00014534	-0.1851	-0.022781	-0.96448	0.1108	-0.6937	1.3146	-1.0829	-0.16544	-0.44688	-1.1519	0.90133	-0.0043449	0.87535	0.030485	1.2103	0.47108	0.50263	0
6:158193244:159318774	930	6	158193244	159318774	1.12553	0.00014107	0.10382	-0.032842	0.39541	0.13003	-0.60711	1.0532	-0.757	-0.70104	0.019416	0.45602	0.79205	1.1427	0.68758	0.88256	1.318	0.75869	0.13712	1
6:159319812:159792458	931	6	159319812	159792458	0.472646	3.5141e-05	0.11262	-1.3339	-1.1932	-0.98654	-0.32221	0.22375	-0.70507	-1.5414	-1.3606	-0.69676	0.43314	-0.74633	0.20824	-0.28307	-1.902	0.59511	0.6761	0
6:159793334:161123451	932	6	159793334	161123451	1.33012	0.00010539	-0.53406	-0.17118	0.091634	-0.28604	-1.0508	0.18698	-0.21831	-0.55831	0.17766	0.31421	0.43624	1.1269	-0.5185	0.80451	0.75697	-0.23324	0.22686	3
6:161123771:162298351	933	6	161123771	162298351	1.17458	7.3944e-05	-0.31107	0.63136	0.16425	0.60957	-0.33313	0.92109	-0.34429	1.4311	1.6317	1.2622	0.40702	-0.40464	-0.14687	0.077057	-0.8393	-0.3452	-0.70976	7
6:162300151:163277414	934	6	162300151	163277414	0.977263	0.00014735	0.50818	-1.1194	-0.34364	-0.45385	-0.95716	-0.62468	0.009292	-0.11133	-1.3916	-1.361	-0.71825	0.27791	-0.037125	-1.381	-1.953	-0.17787	0.42722	14
6:163277858:164003180	935	6	163277858	164003180	0.725322	0.00012813	-0.21923	-1.6721	-0.35748	-0.82951	-0.84328	0.064411	-1.4785	-0.23385	0.77122	0.88244	0.17335	0.36829	0.66755	0.77173	-1.8039	-0.035774	0.62807	0
6:164006012:165242243	936	6	164006012	165242243	1.23623	0.00011683	-0.17918	-0.25773	-0.36053	0.29421	-0.15693	0.41813	0.084533	0.50997	0.37709	0.18713	0.4665	0.43557	0.34419	-0.89445	-1.8391	0.96638	0.04815	13
6:165246062:166191910	937	6	165246062	166191910	0.945848	1.9643e-05	0.61761	-0.56347	-0.52769	-0.2021	0.074186	-0.20669	-0.15271	-0.56247	-0.51722	0.026513	0.34024	-0.6134	-1.0734	1.126	-0.41765	0.10007	0.099764	5
6:166193932:167177733	938	6	166193932	167177733	0.983801	0.00016426	-0.27297	-2.7186	-1.4965	-1.7424	-1.0583	-0.066891	-0.067768	0.98569	0.42671	-0.71709	-0.50938	-0.26589	0.48891	-0.032727	1.3517	0.33554	0.23571	5
6:167178790:168548525	939	6	167178790	168548525	1.36973	1.3158e-05	-0.35358	-1.229	-0.934	-0.75297	-0.66811	-1.069	-0.090076	-0.36254	-0.23018	-0.44877	-0.93153	-0.82185	-0.18202	-0.43771	0.082491	0.49252	-0.52676	0
6:168549335:169231503	940	6	168549335	169231503	0.682168	2.3158e-06	-0.15235	0.60897	0.18444	-0.21854	-0.39127	-0.67828	0.44381	-0.6959	-0.47008	-0.38211	-0.73545	-0.23662	0.38139	0.26058	1.533	-0.45524	-0.5552	2
6:169231937:171049558	941	6	169231937	171049558	1.81762	0.00010146	0.27533	0.053049	0.22168	-0.70825	-1.254	-0.5149	0.20401	-0.69502	-0.1991	0.63855	-0.53334	-0.051147	-0.86529	0.31884	-3.6983	0.098467	-0.84985	15
7:20608:1490775	942	7	20608	1490775	1.47017	6.4664e-05	-0.0019107	0.018995	0.23716	0.19636	-0.15169	-0.15453	0.076423	-1.8911	-0.8193	0.36399	-0.50665	0.23428	-0.70569	1.1903	0.17838	0.94079	0.40655	0
7:1493090:2479029	943	7	1493090	2479029	0.985939	6.5661e-05	0.22199	-1.3732	-0.87129	-0.78062	-1.0349	-0.40905	-0.51466	-0.10789	-0.068826	0.40808	-0.5452	0.0092362	-0.60485	-0.3388	-1.4279	1.0909	-0.38441	12
7:2480729:2930941	944	7	2480729	2930941	0.450212	4.7675e-05	0.49562	-0.21354	-0.81383	0.28382	-0.65269	0.80068	0.70498	-0.0017452	0.43517	-0.47563	0.15963	0.17511	0.20145	0.10856	-2.1397	-0.11997	-0.93931	12
7:2931676:3736942	945	7	2931676	3736942	0.805266	0.00016458	-0.22253	-0.99912	-0.010117	-1.2251	-1.691	-2.2648	-1.5388	-2.4366	-1.406	-0.47395	-1.6127	-0.65986	-1.0528	-0.52927	0.60011	0.7886	-2.3762	5
7:3738087:4783224	946	7	3738087	4783224	1.04514	9.0345e-05	0.13698	-2.2566	-0.891	-1.1393	-1.0203	-0.91877	0.37169	0.45428	0.51013	0.045337	0.31213	-0.30889	0.57548	-0.56544	-2.6233	0.44073	-0.64333	15
7:4783723:5412932	947	7	4783723	5412932	0.629209	0.00010853	-0.31947	-0.73537	-0.028418	-0.32419	0.46611	1.396	0.085843	-0.49029	0.48874	0.74737	1.1821	-0.81696	-0.259	0.54725	0.88215	0.61374	0.55444	1
7:5414602:6912527	948	7	5414602	6912527	1.49792	0.00019436	-0.72348	-0.36598	0.061373	0.33516	-0.49848	0.058464	-0.064792	-0.7534	-0.24164	0.92689	0.0027677	-0.35038	0.12115	0.075971	-2.6617	0.37189	-0.71121	12
7:6915710:7167990	949	7	6915710	7167990	0.25228	3.671e-05	0.56119	-1.0578	-0.58386	-0.15889	-0.0086035	-0.33469	0.58142	-0.78536	-0.5108	-1.4962	-0.22786	0.44417	-0.32707	-0.82263	-0.038793	-0.18164	-0.10389	8
7:7168493:7679885	950	7	7168493	7679885	0.511392	2.3452e-05	-0.20175	-0.023991	-0.088143	-0.20263	-0.62363	0.20568	-0.19785	-0.58556	0.20937	0.29567	0.68528	0.11691	-0.19237	0.64626	-0.2124	0.062856	-0.10967	3
7:7680697:8475147	951	7	7680697	8475147	0.79445	0.00018654	-0.74804	-1.6125	-2.1759	-1.1059	-0.20379	-0.80355	-1.2713	-1.6159	-1.122	-0.84651	-0.18386	0.21849	0.58963	0.3371	2.2084	-0.07079	-0.41601	5
7:8476787:9223721	952	7	8476787	9223721	0.746934	5.7061e-05	0.3804	0.94402	-0.29136	0.37563	-1.3187	-0.055141	0.26157	0.16471	0.073312	0.1923	-0.20626	-0.50285	-0.57978	-0.7283	0.10584	-0.94098	-0.029163	7
7:9223762:9893744	953	7	9223762	9893744	0.669982	3.68e-05	-0.34514	-0.23611	-0.13849	0.60661	0.41972	0.1679	0.34129	-0.48657	-0.3988	-0.11265	-0.34063	-0.57628	-0.15114	-0.44793	-0.32166	-0.85552	0.57386	0
7:9894421:11298815	954	7	9894421	11298815	1.40439	0.00014318	-0.011705	-0.59898	-0.58381	-1.2029	-1.437	-1.2047	-0.44038	-0.42135	0.085362	0.032769	-0.13668	-1.614	-0.15694	-1.1533	-1.2802	-0.23613	-1.0256	14
7:11299552:12687871	955	7	11299552	12687871	1.38832	0.0002115	0.47142	-0.81718	-0.58797	-2.0713	-2.244	-0.84206	-0.1893	0.38833	1.4751	1.1689	-0.034605	-0.5469	-0.95223	1.5849	0.071014	0.76604	-0.43825	0
7:12689322:13674908	956	7	12689322	13674908	0.985586	7.8762e-05	0.45437	0.13524	0.01837	-1.1717	-0.9445	-0.55014	0.048181	0.010983	-0.87526	-0.97353	0.46306	-0.024493	-0.76696	0.8224	-1.077	0.58618	-0.17423	0
7:13675094:14941781	957	7	13675094	14941781	1.26669	0.00018698	1.1182	-0.22106	0.14728	-0.45799	-0.82689	0.5486	-0.047488	-1.4216	-0.50444	0.6104	0.96005	-0.57341	-1.1457	0.068395	1.8639	0.54751	0.89953	2
7:14942134:16480989	958	7	14942134	16480989	1.53886	4.4141e-05	-0.3515	-1.0115	-0.80854	-0.68794	-0.23412	0.010445	0.31918	-1.1964	-0.77004	0.038524	-0.10965	-0.17403	0.22918	0.43059	-0.0087408	-0.19367	0.079024	5
7:16481863:17277084	959	7	16481863	17277084	0.795221	3.4349e-05	0.091558	-0.3825	-0.7645	-1.0448	-1.2731	-1.0005	-1.2117	-0.98226	-0.81929	-0.49289	-0.49261	-0.18959	0.41825	-0.035033	0.071228	0.82994	-1.1473	5
7:17279294:18861958	960	7	17279294	18861958	1.58266	7.2093e-05	0.60627	-0.74704	-0.25591	0.35736	1.3938	0.88639	0.54715	-1.0418	-0.76527	-1.041	0.5013	0.1112	0.33662	-0.6243	-1.5214	-0.087166	0.33418	10
7:18863387:19975992	961	7	18863387	19975992	1.11261	3.7607e-05	0.087985	-0.61971	0.056618	-0.41149	-0.43173	0.099656	0.0090597	-0.14054	-0.024235	0.25498	-0.18841	0.063808	1.0361	0.32028	-0.98225	-0.082656	0.2646	0
7:19978609:21712233	962	7	19978609	21712233	1.73362	0.00021693	0.23289	-1.1929	-0.5758	-1.0679	-1.8345	-1.5201	-0.030686	-2.0331	-2.4516	-1.0379	-0.89686	-0.8471	0.1804	-1.0241	-3.0479	-0.34313	0.75822	11
7:21712615:22811384	963	7	21712615	22811384	1.09877	3.4972e-05	0.9356	-0.25359	-0.91902	-0.86389	0.55246	0.20985	0.056515	0.13751	-0.14354	-0.92361	0.39817	0.32148	-0.22307	-0.32643	-2.1975	0.60107	1.2408	13
7:22811921:24389035	964	7	22811921	24389035	1.57711	0.00013561	-0.52421	-1.5715	-1.0626	0.1181	-0.17612	-0.3522	-1.1057	-1.4702	-1.0215	-0.19266	0.414	0.70881	0.064715	-1.3466	-2.9725	-0.42705	-0.13139	14
7:24389147:24980408	965	7	24389147	24980408	0.591261	7.7935e-05	0.29621	0.33495	0.46177	-0.17586	-0.13852	0.34521	0.0053425	-0.22918	0.48561	0.3477	0.53951	-0.80782	-0.68478	0.025648	-0.17076	-0.24342	0.86367	3
7:24982494:26300992	966	7	24982494	26300992	1.3185	5.2629e-05	-0.45901	0.86987	0.28279	0.14485	-1.579	0.59523	0.26165	0.17342	0.50959	0.49386	0.40828	-0.87684	-0.99545	-0.89622	-1.2297	-0.46478	0.82961	0
7:26302668:28038375	967	7	26302668	28038375	1.73571	0.00012596	-0.48001	0.28485	0.32524	-0.70958	-0.6828	1.0264	-0.072326	-0.10902	-0.22422	-0.16107	0.79567	0.019115	0.42991	-0.34995	-1.893	0.85383	0.69067	0
7:28039590:28710596	968	7	28039590	28710596	0.671006	0.00010481	-0.39413	0.25499	-0.13769	-0.0096384	0.99283	-0.052844	0.53411	0.24933	-0.48623	-0.20834	0.20521	0.28357	-0.84231	1.9031	-1.9893	0.49989	-0.54369	0
7:28710857:30171413	969	7	28710857	30171413	1.46056	9.0248e-05	-0.075655	-0.0823	-0.2964	-0.76286	-1.0155	-0.92956	-0.11798	-0.061832	-0.52947	-0.87922	-0.49187	-0.41028	-0.061945	-1.6076	-0.88616	0.19756	0.23908	0
7:30172195:31608495	970	7	30172195	31608495	1.4363	6.4008e-05	-0.12076	-0.8481	-0.2604	0.38528	-0.2631	0.35224	0.19582	-0.35771	-0.53058	-0.78241	0.44427	0.058501	0.29055	0.79042	-1.866	0.25627	-0.6449	12
7:31609317:33150311	971	7	31609317	33150311	1.54099	0.00023974	-0.065797	-0.85202	-0.90742	0.54881	-2.4606	-0.72821	-1.5936	-1.0557	-1.5725	-0.038183	-0.79768	0.661	-1.3386	1.6598	-3.0615	0.63676	1.0596	15
7:33151181:34939884	972	7	33151181	34939884	1.7887	0.0001694	-0.53256	-0.95457	-0.67383	-0.13325	-0.32853	-0.051959	-1.3021	-0.62578	0.62043	1.4611	0.20058	1.3457	-0.32218	-0.31015	-3.7849	0.047786	0.72656	0
7:34940039:35614036	973	7	34940039	35614036	0.673997	7.099e-05	-0.56684	-0.90738	0.073541	-0.46368	1.0927	0.45272	0.026663	0.22322	0.45445	0.78924	0.0038691	-0.34325	-0.0076625	0.26976	2.8363	-0.25064	-0.37118	1
7:35615611:37353302	974	7	35615611	37353302	1.73769	0.0001437	0.12504	-0.52237	-0.1618	-0.48555	0.1779	0.50492	0.88984	-0.025553	-0.46302	-0.70452	-0.34987	1.0965	-0.47088	0.081271	-2.7788	-0.061033	0.065693	13
7:37354091:38159855	975	7	37354091	38159855	0.805764	1.1395e-05	-0.27813	0.7279	0.28401	-0.3298	-0.48851	-0.61555	0.60518	-0.69893	-0.16771	-0.57401	-0.36677	0.026591	0.093452	-0.27371	0.26066	-1.0505	1.0212	0
7:38160558:39534540	976	7	38160558	39534540	1.37398	0.00030486	0.52287	-0.86962	0.16362	-1.5579	0.15788	-0.69524	-0.0022114	-1.6503	-1.6471	-0.7415	-1.007	-0.67676	0.019955	-1.389	-3.452	0.018125	1.3122	0
7:39535570:40925323	977	7	39535570	40925323	1.38975	0.00015284	-0.039874	-1.1002	-1.2774	-1.0009	1.1618	0.59738	-0.80134	-0.077594	0.018277	-0.52786	1.024	-0.11446	-0.60411	-1.4988	-2.8936	-0.39863	0.55566	13
7:40926906:42494824	978	7	40926906	42494824	1.56792	0.00024672	-0.23738	-0.77426	-0.93278	0.66064	-1.6689	0.60638	-0.17901	-1.2657	-0.9122	-0.93273	0.20508	-1.0469	-0.054912	0.84552	-1.0246	-0.07936	-0.66408	5
7:42495555:44971837	979	7	42495555	44971837	2.47628	0.00017908	0.90921	-0.35455	-0.15687	-0.33276	-1.0548	1.0777	-0.71126	0.63287	0.62249	0.45188	1.0742	-0.21009	0.324	-0.70852	-4.6193	0.26423	-0.58709	0
7:44972152:46665658	980	7	44972152	46665658	1.69351	2.6655e-05	-0.52167	-1.4249	-1.0498	-0.25127	0.27788	-0.53176	-0.70877	-0.023614	-0.197	-0.66394	0.095908	-0.025551	0.1349	-0.92368	0.27068	-0.15029	0.59748	0
7:46667873:47279128	981	7	46667873	47279128	0.611255	5.4484e-05	-0.60733	-0.57436	-0.04063	-0.37784	0.42891	-0.53009	-0.17444	-0.55091	-0.47054	-0.85879	-0.33264	-0.085754	0.35369	0.94363	-0.34435	-0.53104	-0.51904	5
7:47281095:49130572	982	7	47281095	49130572	1.84948	5.9313e-05	0.96109	-0.051707	-0.61085	0.072276	-0.84203	0.23031	-0.67682	-1.2934	-0.47617	0.29652	0.76335	-1.2441	-0.762	0.18868	-0.60114	-0.94324	0.1392	6
7:49131824:49821750	983	7	49131824	49821750	0.689926	2.9878e-05	0.13085	0.92673	0.39086	-0.34881	-0.20361	0.20274	0.27784	-0.94791	-0.28583	0.29218	0.44627	-0.22285	0.68381	-1.0555	-0.63365	-0.18209	-0.67607	7
7:49822437:51674880	984	7	49822437	51674880	1.85244	0.00011096	0.12648	-1.3422	-1.1624	-0.37503	0.38994	-0.601	-0.42659	-1.1902	-0.47498	0.32277	-0.98476	0.46406	0.31482	0.54548	-1.6286	-0.24044	0.25939	8
7:51675218:52274523	985	7	51675218	52274523	0.599305	0.000113	-0.65547	-1.4786	-1.4062	-0.46259	-1.0429	-1.0946	0.040527	-1.6047	-1.0245	-1.0543	-0.67365	-0.32847	0.9275	-0.77259	-2.0459	-0.044526	-0.045849	11
7:52275656:53175065	986	7	52275656	53175065	0.899409	2.9971e-05	0.25756	-0.53992	-0.2789	-0.050704	-0.87342	-0.80988	0.2562	0.066419	0.453	0.70122	-0.66687	-0.41866	-0.67389	-0.37807	0.028442	-1.2746	-0.37191	7
7:53175319:53348677	987	7	53175319	53348677	0.173358	4.538e-05	-0.51799	-0.058294	-0.34791	-0.40169	-0.16177	-0.025921	-0.39141	-0.358	-0.15049	0.60225	-0.52559	0.17935	-1.293	-0.05719	0.8226	-0.63897	0.49205	3
7:53348777:54707110	988	7	53348777	54707110	1.35833	7.2305e-05	0.43243	-0.55416	-0.27512	-0.70362	0.71413	-0.039929	0.44895	-1.135	-0.26846	0.26493	0.56118	1.0777	0.67828	0.63919	1.1409	0.10363	0.90024	0
7:54707337:55641707	989	7	54707337	55641707	0.93437	0.00020812	0.18509	-1.1932	-1.2198	0.10368	-1.4488	-0.84306	-1.1027	-1.9054	-2.0134	-1.9579	-0.82056	0.23421	0.029907	0.1377	-2.0748	-0.050261	-0.13611	11
7:55641798:57382254	990	7	55641798	57382254	1.74046	1.4012e-06	0.27498	-0.0066689	0.0019699	0.10826	-0.034913	0.2554	-0.39846	0.26877	-0.025697	0.0068359	0.25424	-0.68913	-0.13244	-0.13537	-1.6371	-0.19069	0.032327	7
7:57382271:62556935	991	7	57382271	62556935	5.17466	2.9008e-05	0.83697	-0.23008	0.43623	0.24535	0.13153	0.051736	0.12001	-0.49081	-0.45501	-0.57003	0.0901	0.57907	-0.66376	0.16957	0.26916	-0.39327	0.84686	0
7:62557202:64193303	992	7	62557202	64193303	1.6361	4.2419e-05	0.36603	-0.72299	-0.35218	-0.68023	-0.064717	-0.28007	0.11318	0.23167	0.41466	0.021051	0.029834	-1.0564	0.4418	-1.2463	-1.0405	0.81124	-0.40004	6
7:64197449:64699105	993	7	64197449	64699105	0.501656	5.5489e-05	0.38742	-0.72663	-0.97616	-0.14869	-0.30185	-0.87828	0.32547	-0.99921	-1.2955	-1.7955	-0.52443	0.23598	0.89769	-0.75604	-0.36477	-0.247	0.26399	0
7:64699988:65570171	994	7	64699988	65570171	0.870183	6.2968e-05	0.25704	-0.70572	-1.2171	0.50733	0.5122	0.4259	0.31894	-0.31527	-0.21433	-0.5633	0.173	0.53993	0.23515	-0.57287	1.508	0.24655	0.51192	0
7:65570310:66453460	995	7	65570310	66453460	0.88315	3.4418e-05	0.1026	-0.57883	-0.37424	-0.11567	0.12012	-0.3197	-0.0077196	-0.53288	-0.33651	-0.21269	-0.048723	0.17495	-0.40899	-0.51023	-0.41137	-0.12705	0.53709	6
7:66454071:67369810	996	7	66454071	67369810	0.915739	5.1134e-05	1.095	0.27389	0.51683	-0.63248	-0.55477	-1.0348	-0.29051	-1.0662	-0.39253	-0.32777	-0.10933	0.68375	-0.87231	-1.1204	-0.17521	0.21209	0.29272	0
7:67370861:68125403	997	7	67370861	68125403	0.754542	5.1254e-05	-0.77406	0.054574	0.67232	0.26632	-1.8318	-0.22854	-0.38507	-0.58811	-0.47811	-0.10949	-0.5865	-0.2883	-0.83448	0.46952	0.85536	1.1256	-0.43325	0
7:68126378:68561421	998	7	68126378	68561421	0.435043	6.4605e-05	-0.93093	-0.20434	-0.62572	-0.23661	-0.3226	0.89266	0.27817	-0.25762	0.21058	0.61984	0.93775	-1.1262	-1.5242	0.31009	-0.26563	-0.59315	1.3199	3
7:68562932:69806895	999	7	68562932	69806895	1.24396	0.00021598	-0.88745	-1.3329	-0.69701	-1.0629	-0.44529	-1.4375	-0.75434	0.14327	0.22336	-0.056431	-0.80913	-2.525	1.583	0.3664	-2.4848	0.88533	1.2482	12
7:69808153:71204524	1000	7	69808153	71204524	1.39637	0.00034911	-0.45713	-1.4077	-1.3825	-1.9251	-0.87164	-1.1683	-0.52119	-0.68015	-0.52473	-0.86035	-0.38194	-0.67754	0.37142	2.0759	-0.84445	0.31816	-0.039121	8
7:71205507:71873571	1001	7	71205507	71873571	0.668064	0.00021992	-0.0286	-1.2796	-1.1005	0.1289	-3.9583	-1.4875	1.5159	-0.94478	-0.43238	-0.48252	-0.71347	-0.89346	-0.80913	0.18699	5.7004	-0.43945	-0.92568	2
7:71874997:73996533	1002	7	71874997	73996533	2.12154	0.00014468	-1.4244	-2.3786	-1.5512	-0.93787	-2.3326	-0.74942	0.099333	-0.67702	-1.0325	-0.30189	-1.1255	-0.38847	0.72822	-0.058754	-3.0218	0.23401	-0.2683	14
7:73997700:76550299	1003	7	73997700	76550299	2.5526	6.89e-05	-0.82316	-0.89181	-0.34003	-0.60583	-1.6413	-1.5297	-0.57658	-0.47054	-0.20923	-0.3514	-1.8178	-0.035202	0.21376	-0.96633	-1.9245	-1.5629	0.086851	14
7:76551983:77101532	1004	7	76551983	77101532	0.549549	8.6565e-05	-0.40444	0.40098	-0.24474	-0.66734	0.58081	-0.55432	-0.81318	-1.1689	-0.86013	-0.45415	-0.27665	0.26074	0.096469	-0.054397	0.77122	-0.29294	0.78175	0
7:77102731:77953248	1005	7	77102731	77953248	0.850517	0.00011838	0.076663	-0.38272	-0.14965	0.70952	0.96312	-0.036312	0.2127	-1.2507	-1.4139	-1.1084	-0.058241	0.62591	0.0197	0.36782	0.011092	-1.0613	1.0139	5
7:77954163:78839317	1006	7	77954163	78839317	0.885154	0.0002185	-0.17518	-0.1097	-0.73137	0.83012	-0.53492	0.2122	-0.21457	-0.50659	-1.2878	-1.5483	0.63339	0.2681	1.0162	0.401	-5.1719	-0.35815	-0.60619	15
7:78843289:80546745	1007	7	78843289	80546745	1.70346	4.6911e-05	-0.36574	-0.24788	-0.20088	0.024898	-0.029106	-0.019902	0.15127	-0.59934	-0.95518	-0.74508	-0.39004	0.52508	0.0052837	1.1034	0.40537	-0.11425	0.71237	5
7:80547047:82758529	1008	7	80547047	82758529	2.21148	0.00010744	0.96773	-0.59894	-0.0010826	-0.16955	-0.69352	0.51076	-0.24155	0.45493	0.14183	0.23261	0.36956	0.54271	-1.1101	0.11108	-2.369	0.0040131	0.4406	9
7:82758644:83959105	1009	7	82758644	83959105	1.20046	0.00017806	-1.6116	-1.0973	-1.0276	-0.25216	-0.82559	0.46871	1.3885	1.2888	1.7323	1.7833	1.2415	-1.396	-0.64204	0.81548	0.010391	0.3465	-0.11147	0
7:83959751:85570789	1010	7	83959751	85570789	1.61104	6.1269e-05	0.56217	-0.14325	-0.17883	0.21982	-0.27933	-0.49561	-0.40926	-0.85907	-0.63334	0.073951	-0.46419	-0.6573	-0.39651	-1.0864	-0.042402	-0.45878	1.1716	0
7:85571372:86341446	1011	7	85571372	86341446	0.770074	0.00013399	0.062431	0.49862	-0.81098	0.054117	0.060975	-0.68282	-0.48966	-0.5569	-0.86731	-1.2628	-0.43313	-2.2698	-0.37433	-1.9259	-0.69281	-0.64314	0.42738	14
7:86345013:88732142	1012	7	86345013	88732142	2.38713	0.00014917	-1.0716	-1.0071	-1.0142	0.13751	1.1696	-0.094876	-0.59207	0.34541	1.0568	0.92211	0.1241	-0.27767	0.33102	-2.3693	-2.4609	0.55765	0.46826	13
7:88732470:89270556	1013	7	88732470	89270556	0.538086	7.5055e-05	0.44909	-1.7698	-0.5018	-0.97149	-1.4652	-0.78193	0.13414	-0.44405	-1.0139	-0.8615	0.097219	0.4448	0.40432	1.3206	-0.18152	0.4991	1.1412	0
7:89271899:91173749	1014	7	89271899	91173749	1.90185	0.00011476	-0.42	-0.82966	-0.14554	-0.82338	-0.50819	-0.14693	0.10834	-0.99248	-0.59315	-0.16477	0.02461	0.47244	-0.18575	0.69669	1.8985	0.4454	-0.961	2
7:91174778:93339775	1015	7	91174778	93339775	2.165	0.00016215	-0.10663	-0.085445	-0.39353	-1.1347	-1.1566	-0.52286	-1.0456	-2.4015	-1.8108	-1.1636	-0.41921	0.22531	0.16636	1.6921	-0.41513	-0.78227	-1.05	0
7:93340137:95171731	1016	7	93340137	95171731	1.83159	0.00013448	-0.26115	-0.26436	-0.47983	-0.13876	0.43042	-0.25189	-0.21736	-0.7171	-1.0861	-1.0095	-0.4812	-0.80249	0.35266	-1.4435	-1.9276	0.054218	-0.58062	10
7:95173082:95417186	1017	7	95173082	95417186	0.244104	2.4342e-05	-0.033586	0.13167	0.16907	-0.53256	-0.38441	-0.33967	-0.53761	-0.77233	-0.75803	-0.62243	-0.056725	0.45766	0.52662	1.0933	-0.50885	1.3463	0.16747	5
7:95419256:96611864	1018	7	95419256	96611864	1.19261	2.0987e-05	0.081172	-0.098832	0.082609	-0.53756	0.39308	-0.34733	-0.28479	-0.52889	-0.12597	-0.10844	-0.13319	0.83529	-0.086701	0.89715	-0.54559	0.20147	0.33429	8
7:96613246:98151455	1019	7	96613246	98151455	1.53821	0.00013321	0.3562	-0.097292	-0.48707	0.55694	-0.51322	-0.39832	0.13696	-2.0101	-2.6329	-2.352	-0.46266	0.87387	0.50676	0.058667	-0.96694	-0.006318	1.1763	0
7:98152191:100555361	1020	7	98152191	100555361	2.40317	9.4016e-05	0.59787	-0.61352	-0.30211	-0.92475	0.30865	-0.40073	0.069143	-0.5306	0.030245	-0.0051214	0.51579	-0.85995	-0.78061	-0.0094357	-1.4873	-0.18999	0.34123	0
7:100606141:101730309	1021	7	100606141	101730309	1.12417	0.00014493	-0.74659	-0.70005	-0.90509	-0.5319	-2.2483	-0.7431	-0.013326	-0.70391	-0.24583	-0.97498	-1.0179	-1.0569	0.026314	-0.7777	-1.2306	-0.33224	0.55611	14
7:101731567:103193331	1022	7	101731567	103193331	1.46176	7.2334e-05	-0.31091	0.59141	0.16272	0.71372	-1.048	-0.26709	0.060064	-0.98838	-0.495	-0.79775	-0.17454	0.80697	-0.32007	-1.5754	-0.74735	0.16453	-0.028887	7
7:103193651:104157576	1023	7	103193651	104157576	0.963925	4.0783e-05	-0.11814	0.94398	0.84996	0.52209	0.68018	0.22866	0.095613	-0.40454	-0.36844	-0.077035	0.39711	0.58126	1.3522	-0.037162	-1.6596	-0.45418	0.86173	7
7:104158491:105425027	1024	7	104158491	105425027	1.26654	0.00014531	-1.0318	-1.2331	-0.2903	-0.73786	-2.4481	-0.058147	-0.034472	-0.62728	-0.391	-0.06591	-0.57305	0.68052	-0.60351	0.88978	-4.3928	0.030486	-1.8992	15
7:105427565:106052506	1025	7	105427565	106052506	0.624941	3.2692e-05	0.16912	-0.53628	-0.26767	-0.66397	0.61289	0.12081	-0.66463	0.52883	0.70635	0.056305	0.46771	0.02921	-0.17778	0.63505	0.49088	-0.34886	0.5824	1
7:106052873:107305328	1026	7	106052873	107305328	1.25245	0.00022489	0.22574	1.8882	1.8198	0.65302	-1.0437	0.89471	-0.034098	-0.96637	-1.0722	-0.82747	0.13004	-1.1951	0.39904	0.15823	-2.9824	0.55892	0.82828	0
7:107306421:108375939	1027	7	107306421	108375939	1.06952	7.968e-05	-0.9841	-0.41382	-0.2515	-0.99314	0.60907	-0.19455	0.29836	-0.034568	0.23611	-0.17587	0.048977	-0.5367	-0.31411	-0.39417	2.0952	-1.2608	1.2249	1
7:108376173:109584769	1028	7	108376173	109584769	1.2086	3.0513e-05	-0.5507	-0.72876	0.13861	-0.48684	-1.3438	-0.45558	-0.75463	-0.83918	-0.35174	0.34222	0.035186	-0.6121	0.85281	0.051366	-0.61509	0.73719	-0.0036393	12
7:109587777:111447153	1029	7	109587777	111447153	1.85938	0.00023938	-0.65317	-2.0104	-2.4729	-1.4641	0.33155	-1.0067	0.25658	-0.64256	-1.0407	-1.0672	-0.43679	-1.6351	-1.3883	-0.28573	-1.8339	0.076054	0.033823	0
7:111450919:113336970	1030	7	111450919	113336970	1.88605	8.0441e-05	-0.99262	-0.89789	-0.25421	0.0031241	-0.24929	-0.31218	-0.63987	-1.0006	-0.47449	-0.25859	-0.25415	0.21775	-1.0187	0.31174	1.2812	0.28846	0.32638	2
7:113337327:116315205	1031	7	113337327	116315205	2.97788	0.00020123	0.2825	-0.64826	-0.032546	-0.19092	-0.36514	-0.15085	-0.70489	-1.4046	-1.5022	-1.7101	0.66133	1.444	-0.59352	0.9479	2.7939	0.10782	1.0217	2
7:116317043:118347634	1032	7	116317043	118347634	2.03059	0.00012097	-0.53793	0.58414	0.19786	0.20992	0.28479	0.27759	0.86496	0.23516	0.81572	0.59161	0.20479	-0.51848	-1.221	-1.0679	-0.77406	0.095147	-0.23123	7
7:118348359:121094386	1033	7	118348359	121094386	2.74603	3.0145e-07	0.21556	-1.1067	-0.38768	-0.099399	0.77202	0.13222	0.78572	0.73727	0.99256	0.42061	0.5361	-0.2078	-0.82919	-1.5422	-0.63849	0.63509	-0.6275	4
7:121094460:122368663	1034	7	121094460	122368663	1.2742	9.2883e-05	0.023045	-0.32036	-1.0177	-0.522	0.79245	-0.059032	-0.056925	0.13634	0.10523	-0.39973	0.76087	0.27715	-1.0632	-2.2021	-2.3256	-0.1605	0.66385	13
7:122369853:124154451	1035	7	122369853	124154451	1.7846	0.00019599	-0.62576	-1.4219	-1.2111	-1.285	-2.3997	-0.11322	-0.92658	-0.086328	1.0784	1.6148	-0.37177	-0.2135	0.46282	-1.3048	-0.42623	-0.95743	-0.84945	0
7:124155319:125386718	1036	7	124155319	125386718	1.2314	4.9259e-05	0.018365	0.078745	0.65468	-0.98135	-0.44917	0.093037	0.3226	0.24806	0.35458	0.016609	0.37937	-0.30303	0.26267	0.23843	-0.56595	-0.54272	0.92671	3
7:125387168:126516683	1037	7	125387168	126516683	1.12952	5.9987e-05	-0.76562	0.33429	-0.11939	-0.10434	-0.77283	-0.35282	-0.42014	-1.3574	-1.8539	-1.4543	-0.80087	-0.6908	0.24432	-0.53756	0.45825	-0.26914	-0.40398	5
7:126517818:127905983	1038	7	126517818	127905983	1.38816	0.00033299	0.98397	-2.7015	-2.3592	-1.8084	-0.28246	-0.31762	0.047018	-2.4577	-2.6804	-2.3091	-0.026011	0.45748	-0.49887	1.3594	-0.54681	0.2116	1.9987	8
7:127907054:128554075	1039	7	127907054	128554075	0.647021	0.00015486	-0.49363	-2.0243	-1.5429	-0.63813	-1.2828	-0.67148	-0.017576	-0.93292	-0.37151	-0.75127	-0.48652	0.76699	0.57501	-0.74961	-4.7385	-1.3516	0.57832	14
7:128555262:130074230	1040	7	128555262	130074230	1.51897	7.4837e-05	-0.19015	0.1356	0.30265	0.0652	-0.38053	0.42513	-0.59648	-1.0495	-0.63893	-0.61425	-0.53369	0.15612	-0.64718	-1.5926	-1.123	-0.25833	-0.047787	0
7:130075370:130797123	1041	7	130075370	130797123	0.721753	4.8297e-05	-1.0925	0.27446	0.39916	0.29921	0.44542	-0.065211	-0.011166	0.19998	-0.60349	-1.1452	-0.86021	-0.44688	-0.4218	0.6052	0.33732	0.11556	-0.39279	0
7:130797776:131856855	1042	7	130797776	131856855	1.05908	5.6738e-05	-0.5397	0.98336	0.84071	0.65427	-1.0621	0.46858	-0.12977	-0.31144	-0.07103	-0.14274	0.37924	0.55757	-0.49998	-0.31141	-0.36769	0.44256	-0.14333	7
7:131857419:134306672	1043	7	131857419	134306672	2.44925	0.00033674	0.60073	-2.6134	-2.0341	-1.2135	-2.3679	-1.5661	-0.67532	-2.9682	-2.9573	-2.7471	-1.2425	1.2693	1.6411	1.2538	-2.2725	-0.4126	0.99932	11
7:134307114:135464701	1044	7	134307114	135464701	1.15759	0.00016446	0.43113	-1.361	-1.0759	-0.042062	-0.95256	-1.0743	-0.17656	0.82913	0.85348	0.12846	-0.76103	-0.27793	0.918	-0.69291	-3.0087	-0.46267	0.9939	15
7:135466022:137137511	1045	7	135466022	137137511	1.67149	0.00011326	0.27952	-0.69901	-0.014916	-1.3483	-0.81259	-0.065747	-0.10875	-0.017061	0.50902	0.043177	0.44458	-0.3669	0.12697	0.95396	1.4042	0.030556	0.20927	2
7:137138736:138742981	1046	7	137138736	138742981	1.60424	6.0705e-05	-0.77377	-1.1158	-0.50871	-1.3036	-0.39546	-0.24551	0.44756	-0.22345	0.26867	0.79879	1.0119	0.68425	-0.93125	-0.15971	-0.97751	0.021381	-0.76154	0
7:138744100:141106552	1047	7	138744100	141106552	2.36245	0.00010819	-0.57623	-1.2191	-1.2153	-1.5484	-0.90832	-0.32239	-1.1723	0.17592	-0.033119	-0.59439	-0.40205	0.42619	-0.65111	1.7382	1.1581	-0.024404	1.0622	5
7:141109797:142655113	1048	7	141109797	142655113	1.54532	3.009e-05	-0.20692	0.92663	0.70731	-0.16809	-0.76493	-0.21094	0.0089773	-0.51779	-0.55707	0.093402	-0.17121	-0.031201	-0.43441	-1.14	-0.46811	0.31589	0.034661	7
7:142655717:144274735	1049	7	142655717	144274735	1.61902	3.0989e-05	0.14939	-0.43768	-0.51858	-0.38729	-0.64009	0.41046	0.16284	-0.046957	-0.14763	-0.13797	0.75453	-0.094983	-0.10807	-1.0648	-1.0355	-0.24517	-0.03249	7
7:144276424:146018520	1050	7	144276424	146018520	1.7421	6.1963e-05	0.26398	0.169	0.17908	0.18876	-0.45751	-0.19914	0.21658	-0.46549	-0.14279	0.17433	-0.4176	-0.21191	-0.047624	0.98868	0.56613	-0.17606	-0.05317	0
7:146023023:147204086	1051	7	146023023	147204086	1.18106	8.5772e-05	-0.074004	-1.1635	-1.1477	-1.1934	0.053919	-1.6637	-0.59558	-0.76937	-1.02	-1.0959	-1.155	0.66902	0.24657	0.16436	-1.2227	-0.5032	0.30995	11
7:147204549:148619685	1052	7	147204549	148619685	1.41514	8.5881e-05	0.12051	0.41606	-0.48449	0.51708	-1.1187	-0.35245	0.22474	0.028663	0.079684	0.38993	-0.050156	-0.1164	0.46524	-1.3126	-0.75254	0.16058	0.68088	0
7:148620581:150491084	1053	7	148620581	150491084	1.8705	0.00015655	-0.65714	0.58971	-0.10852	-0.22894	-0.70523	-0.22394	-0.31591	-1.6406	-1.666	-0.88331	0.3949	0.63897	-0.19844	0.064017	-0.92403	0.15659	0.0034708	0
7:150491851:151390799	1054	7	150491851	151390799	0.898948	-1.1983e-05	0.71344	-0.15107	0.32314	-0.16451	-0.9296	0.54126	-0.25916	-0.11197	0.21306	0.34737	-0.092196	-1.1326	0.37479	-0.69793	-0.5966	-0.16047	0.18096	0
7:151391044:152409155	1055	7	151391044	152409155	1.01811	3.72e-05	0.3792	-0.91956	-0.8402	-0.19771	-1.511	-0.62301	-0.075234	0.81734	0.1708	0.095227	-0.59251	0.20322	0.90803	-0.4441	-0.27264	0.56696	-0.12096	0
7:152410248:153080056	1056	7	152410248	153080056	0.669808	1.0934e-05	-0.067425	0.11646	-0.073844	-0.037597	0.15587	-0.074482	-0.34495	0.40283	0.53313	0.40875	0.57426	0.085617	-0.20174	1.8438	1.6189	0.96403	0.94008	1
7:153081698:153934166	1057	7	153081698	153934166	0.852468	9.1327e-05	0.26126	-0.81331	-0.70016	-1.1596	-1.6089	-1.8432	-0.16586	-0.80864	-0.94729	-0.3943	-0.301	-0.35227	-0.71975	-1.5534	-1.4795	-0.46442	-0.68904	14
7:153934210:154963787	1058	7	153934210	154963787	1.02958	0.00013107	-0.021757	-1.0256	0.2799	0.38832	-0.3855	0.69095	-0.3827	1.452	0.96359	-0.18384	0.48868	-0.085828	-1.0262	-0.84948	-4.7253	0.26081	-0.28876	0
7:154964316:155379409	1059	7	154964316	155379409	0.415093	0.0001106	1.0338	-0.78463	-0.01838	-0.59787	-0.11811	0.22097	0.49037	0.062748	-0.11102	-0.83166	0.04193	1.2583	0.21416	2.0202	0.37785	-0.053323	0.8281	5
7:155380353:156814410	1060	7	155380353	156814410	1.43406	8.5679e-05	0.552	-0.24789	-0.11855	-0.96527	-1.5824	0.27538	-0.45467	-1.3157	-1.3562	-0.54725	0.414	-0.11861	-1.1302	-0.29477	-3.0236	0.7204	0.8604	0
7:156815867:158029340	1061	7	156815867	158029340	1.21347	0.00014739	0.30894	-0.11237	-0.047443	-0.19142	-0.41057	-0.83184	-0.89135	-1.5442	-1.4522	-1.2969	-0.0015415	0.79741	-1.0981	-1.4894	-3.1953	-0.1565	0.11455	15
7:158030463:158759939	1062	7	158030463	158759939	0.729476	2.9834e-05	-0.26072	0.50094	0.094756	-0.68463	-0.14549	-1.3914	0.15506	0.69525	0.98101	0.57301	-1.2702	0.19013	0.12894	0.76902	0.48683	0.061953	1.1027	3
7:158760677:159127587	1063	7	158760677	159127587	0.36691	-2.2717e-06	0.28129	-1.33	-0.95652	-0.55951	-0.53201	0.2196	0.30571	-0.011657	-0.071738	0.62082	0.16928	0.15617	-0.1218	-0.28189	1.0714	0.65072	0.19034	0
8:11774:246886	1064	8	11774	246886	0.235112	5.9857e-05	0.086633	-0.1113	0.0381	-1.2397	0.72401	-0.60729	-0.67649	-0.74213	-0.33095	-0.20559	-0.46294	-0.20827	-0.66265	0.38422	-2.1047	-0.42263	-0.14231	10
8:246934:1162157	1065	8	246934	1162157	0.915223	4.6606e-05	-0.18475	-0.53925	-0.95739	-0.68562	-0.082419	-0.61318	0.41341	0.27101	0.55048	-0.21748	-0.29788	-0.25065	-0.43469	-1.7616	-1.9123	0.069362	-0.0021827	13
8:1162454:1625424	1066	8	1162454	1625424	0.46297	0.00012697	-0.22113	-0.50295	-0.18142	-0.20839	0.26718	-0.67375	0.10356	1.1574	1.2486	1.0757	-0.031487	0.71866	-0.50802	-1.1442	-2.1468	0.80118	1.0983	13
8:1625732:2042364	1067	8	1625732	2042364	0.416632	9.1881e-06	-0.70023	-0.17074	-0.038009	-1.3604	-0.72718	-1.0539	0.31023	-1.1004	-0.19869	0.59122	-0.67054	0.019524	-0.13823	0.56796	-1.5822	-1.343	-0.32501	0
8:2043187:2680255	1068	8	2043187	2680255	0.637068	4.6606e-05	0.29264	0.011245	-0.56058	0.2321	-1.4299	-0.53078	-0.16432	0.90219	0.30236	-0.41446	-0.49519	0.18356	1.1488	0.18079	-1.7114	-0.75379	0.6767	12
8:2681051:3358423	1069	8	2681051	3358423	0.677372	3.4557e-05	0.47912	-0.29078	-0.68864	-0.19094	-0.9271	-0.30559	-0.20555	-0.72341	-0.97188	-0.89848	0.38274	-0.048892	0.6036	0.18251	-1.8642	0.060499	-0.032328	10
8:3358433:3584832	1070	8	3358433	3584832	0.226399	7.3547e-05	-0.51485	-0.91609	-0.84286	-0.43281	-0.25647	-1.4757	-0.61891	-1.3548	-1.1856	-0.38059	-1.3146	-0.90185	-0.79146	-1.0344	-2.213	-0.21364	0.37452	11
8:3585058:4071438	1071	8	3585058	4071438	0.48638	1.3778e-05	-0.72594	0.12289	-0.034155	0.077467	-1.1719	-0.058443	-0.2849	-0.1882	-0.17857	0.044022	0.03963	-0.55121	0.26652	-0.38197	-0.93027	0.5926	0.21897	0
8:4071516:4274957	1072	8	4071516	4274957	0.203441	-2.1788e-06	-0.13499	0.1111	-0.27078	-0.055874	-0.11735	-0.041892	-0.023865	0.27053	0.64812	0.63989	0.30404	0.12088	0.48977	-1.159	-1.9261	-0.56379	0.17657	13
8:4275286:4479596	1073	8	4275286	4479596	0.20431	9.6837e-05	0.59176	-0.28839	-0.30589	-0.64627	-0.18205	-0.18666	0.70682	0.06991	0.50839	-0.11429	-0.95661	-0.10806	-0.0079043	-0.48906	-2.4628	-0.38578	-0.049534	13
8:4479836:4754328	1074	8	4479836	4754328	0.274492	6.2392e-05	0.36042	-0.96225	-1.0005	-0.69143	-1.5392	-0.24329	-0.7811	-1.1642	-0.99267	-1.0029	0.021319	-0.23032	0.24994	1.11	-1.7231	-0.57005	0.29487	10
8:4755088:5146808	1075	8	4755088	5146808	0.39172	-3.5768e-06	-0.37595	0.084997	0.63498	-0.12241	-0.4208	0.25071	0.5026	0.19632	-0.54679	-0.54405	-0.63278	0.24955	0.57392	1.6096	-2.1084	-0.48343	-0.63966	0
8:5147734:5781592	1076	8	5147734	5781592	0.633858	8.6584e-05	0.21513	0.23457	1.0668	1.1513	-0.5305	0.55699	1.1044	-0.037169	0.61447	0.59518	-0.28859	0.015367	-0.87479	0.80269	-1.7431	-0.68583	0.038906	7
8:5781947:6017670	1077	8	5781947	6017670	0.235723	6.3988e-05	0.56745	-0.47965	-0.43681	-0.62202	1.0959	-0.38071	-0.35879	-0.30382	-0.59323	-1.2338	0.25554	-0.29245	0.17469	0.36148	-0.12831	0.085206	-0.9144	5
8:6018292:6350873	1078	8	6018292	6350873	0.332581	1.5211e-05	-0.13693	-0.55181	0.12715	-0.76749	0.41946	-0.11287	0.057712	-0.072826	-0.7485	-0.62903	0.21702	0.4996	-0.31219	-0.77025	-2.057	0.43156	0.24429	13
8:6352358:7793703	1079	8	6352358	7793703	1.44135	5.0396e-05	0.26783	0.77001	0.084316	0.21239	0.29673	0.12487	-0.049266	-1.0731	-1.2007	-1.0074	-0.089927	0.54117	-0.22547	0.22849	-0.45051	0.37374	0.24367	5
8:7793837:8735213	1080	8	7793837	8735213	0.941376	5.0616e-05	-1.0106	0.865	0.76888	0.094624	-0.052216	-0.58852	-1.1424	-0.52058	-1.0314	-1.0961	-0.094723	-0.29902	0.064567	-0.18704	0.18674	0.34121	0.22678	0
8:8736386:10117293	1081	8	8736386	10117293	1.38091	3.1934e-05	-0.016527	-0.49909	0.0080405	-0.45501	-1.0453	0.4601	1.1765	0.5243	1.5006	1.3197	0.40609	0.14636	-0.36063	-0.23356	-0.53069	0.77634	0.47511	7
8:10117411:10535826	1082	8	10117411	10535826	0.418415	0.00020275	-0.61063	0.7363	1.3438	-0.25593	-1.2918	0.98514	1.8582	1.1296	1.0776	1.8592	0.30539	-1.7473	-1.079	-0.19683	-0.15246	-0.9414	0.4973	4
8:10537940:11249261	1083	8	10537940	11249261	0.711321	6.4425e-05	0.50439	-0.69572	-0.51524	0.39086	-0.44509	0.63473	0.17824	0.26765	-0.015397	-0.7914	0.25804	-0.47754	-0.39049	-0.82413	-1.7216	0.33505	0.27655	9
8:11250848:11836622	1084	8	11250848	11836622	0.585774	2.2882e-05	0.45326	-0.23164	-0.33322	0.12044	-0.12739	0.18306	-0.37344	-0.25157	-0.97356	-1.0995	0.079301	-0.040247	-0.088919	-0.44919	-1.1002	-0.29823	0.98858	10
8:11838355:12975295	1085	8	11838355	12975295	1.13694	5.6808e-05	-0.037495	1.1131	1.0559	0.23396	0.0080182	0.49596	-0.10326	-0.053421	0.057522	0.58748	0.84388	0.35916	-0.042058	-0.78096	-2.9927	-0.2376	-0.23513	0
8:12975578:13940652	1086	8	12975578	13940652	0.965074	0.00016493	-0.35004	-0.27496	-0.35539	-1.2734	-0.91966	-0.6357	0.032145	-0.38052	-0.24102	0.10368	-0.29519	-0.51803	0.68866	0.72297	-1.9205	0.17388	-0.2665	12
8:13942500:14876660	1087	8	13942500	14876660	0.93416	0.00027679	-0.56584	-1.2442	-0.094819	-0.19653	-1.1405	-1.9133	-0.42838	-1.072	-0.72535	-0.72362	-2.2352	-1.0427	-0.27844	-0.41065	-4.8844	-0.25946	-1.2248	15
8:14877288:15273777	1088	8	14877288	15273777	0.396489	3.8668e-05	-0.71206	0.27606	0.46571	-0.25802	0.15741	0.44676	0.081078	-1.1251	-1.1318	-0.48518	0.56455	-0.41123	-0.023457	-0.44439	-3.0828	-0.011264	0.30867	15
8:15274608:16087631	1089	8	15274608	16087631	0.813023	0.00011693	-0.99286	-0.26743	-0.38259	0.16709	-1.1345	-0.24687	0.2049	0.18931	0.79127	0.036205	-0.040254	0.092888	-0.64554	-0.46546	-1.8624	0.32902	1.697	0
8:16087729:17579518	1090	8	16087729	17579518	1.49179	9.5261e-05	-0.042686	-0.29195	0.074825	-0.12748	0.20369	0.95107	-0.36455	0.6841	0.85217	0.58121	0.73028	0.47182	0.95714	1.8541	1.6007	0.48225	0.63493	1
8:17581106:18670645	1091	8	17581106	18670645	1.08954	9.3083e-05	0.23228	0.89965	0.50315	1.1285	-1.4761	-0.81864	0.65977	0.092062	-0.13004	-0.41954	-1.3387	-0.87455	0.38803	0.19846	-3.437	0.25496	0.50126	12
8:18670908:19490180	1092	8	18670908	19490180	0.819272	6.829e-05	-0.47773	0.14948	-0.94548	0.14541	0.85532	0.90437	-0.01205	-0.5884	-0.45996	-0.13211	0.0023702	0.1079	-0.70392	0.4123	-0.46078	-0.024352	-0.49737	2
8:19491428:21021401	1093	8	19491428	21021401	1.52997	0.00011907	-0.17413	-0.58819	-0.49753	-1.3809	-0.023561	-1.5419	-1.3976	-3.108	-2.2143	-1.2813	-1.048	0.45763	0.94672	-1.2678	-1.7851	0.13476	0.34567	11
8:21022075:21402658	1094	8	21022075	21402658	0.380583	0.00017524	-0.4573	-1.2531	-1.3436	-0.51823	-2.4035	-0.56658	0.39707	-0.86352	-0.56279	-0.67153	0.48092	0.11271	1.7988	-2.1082	-4.4639	0.088678	-1.7456	15
8:21404381:22539316	1095	8	21404381	22539316	1.13494	6.6953e-05	-0.43011	-0.46059	-0.45317	-0.15311	0.35838	-0.27994	0.11322	-0.7104	-0.26033	0.26761	0.3371	0.20216	-0.88	1.12	-1.9026	0.76592	0.23224	0
8:22539641:23548146	1096	8	22539641	23548146	1.0085	5.6414e-05	0.34648	-0.66003	-0.44251	0.011551	-0.73285	0.33967	-0.64148	-0.28439	-0.48226	-0.67118	0.25784	-0.035916	-0.58122	1.0538	-0.10583	0.34251	-0.085097	5
8:23548749:24456913	1097	8	23548749	24456913	0.908164	8.1846e-06	-0.14235	-1.4912	-1.2812	-1.7291	-0.90392	-0.80465	0.87674	-0.66812	-0.77487	-1.2101	-0.64867	0.70265	-0.75407	0.57302	-1.6142	0.85228	0.030922	8
8:24457122:25461315	1098	8	24457122	25461315	1.00419	0.00010848	-0.98758	-1.1157	-1.637	-0.21279	-0.84306	-0.43654	0.048825	-0.12993	-0.58278	-0.3639	-0.74239	0.70441	0.22362	-0.0078016	-1.4615	0.34182	-0.75858	14
8:25461344:26681450	1099	8	25461344	26681450	1.22011	8.1409e-05	-0.26047	0.42005	0.63782	-0.11544	-0.24362	-0.39999	0.48656	-0.23783	-0.098043	0.53429	0.79645	-0.46762	0.10344	0.57528	-0.85092	-0.44425	-0.94975	0
8:26681799:27404354	1100	8	26681799	27404354	0.722555	4.1784e-05	0.12053	-0.44825	-1.1113	-0.59868	-0.27096	-0.16193	-0.54127	-0.18072	0.45754	0.39423	0.12792	1.1896	-0.38147	0.81344	0.21679	0.35516	0.28777	0
8:27405207:27759126	1101	8	27405207	27759126	0.353919	9.6099e-05	-0.33649	-2.0102	-1.9009	-1.4453	1.2428	0.85451	0.23905	-0.969	-0.11057	-0.213	0.93366	0.74468	-0.17438	0.45636	1.9132	0.73143	0.059568	1
8:27759839:29277590	1102	8	27759839	29277590	1.51775	0.00015055	1.0401	0.46536	0.66892	0.73301	-0.083787	0.97543	0.9001	0.088335	0.57577	0.58681	0.82292	-0.54826	0.23108	0.43974	0.83394	-1.1079	0.51246	1
8:29277652:31947675	1103	8	29277652	31947675	2.67002	0.00013341	0.36268	-1.3628	-0.71744	-0.91932	-0.47841	0.011616	-0.34077	-1.0264	0.15219	0.83622	0.1361	0.55943	-0.74348	0.14935	-1.769	-0.14206	-0.18644	9
8:31947880:32448740	1104	8	31947880	32448740	0.50086	4.275e-05	-0.76608	-0.94675	0.011841	-0.62758	-0.85896	-1.204	0.36579	-0.33149	-0.79986	-0.62294	-0.6062	0.087484	0.23966	-1.3727	-0.66191	0.26993	0.70301	0
8:32449533:33980486	1105	8	32449533	33980486	1.53095	0.00012937	0.19468	-1.3352	-1.5694	-1.1766	0.1237	0.052903	0.9545	-1.4285	-1.0514	-0.055432	1.2285	0.17468	0.2006	-1.5151	-3.4243	-0.22811	0.11669	0
8:33981742:35313077	1106	8	33981742	35313077	1.33133	0.00013878	0.013495	-2.2539	-1.2835	-1.1766	-0.81931	-0.46805	-0.86228	-1.4598	-1.0444	-0.29509	0.66227	1.7386	0.92575	-0.3534	-2.3569	0.23843	0.38929	11
8:35314837:37375458	1107	8	35314837	37375458	2.06062	5.8798e-05	-0.17644	-0.36112	-0.0071339	-0.35008	0.3834	0.093333	-1.2089	-1.0303	-1.2394	-1.1144	0.59007	1.3968	0.6574	0.95747	1.7551	0.07569	1.0453	0
8:37376914:39779989	1108	8	37376914	39779989	2.40307	3.2255e-05	0.97635	-0.26452	-0.37105	0.085637	0.53731	0.045054	0.7415	0.17784	0.031981	-0.095745	0.41321	0.51331	-0.53751	0.14001	1.4431	0.33445	0.30428	1
8:39781444:40415799	1109	8	39781444	40415799	0.634355	8.8603e-05	0.18697	-0.64925	-0.52509	-0.299	0.72225	0.49022	0.71374	0.13179	0.64644	0.75843	0.89312	-1.0424	-1.7838	0.93721	-2.4569	0.43533	0.32856	0
8:40417433:41718356	1110	8	40417433	41718356	1.30092	5.2601e-05	0.075373	0.55056	0.42835	-0.37958	-1.8446	-0.42858	0.184	-0.36938	-0.75953	-1.0413	0.12126	0.12987	-0.70546	-0.0012695	-0.45632	0.97908	-0.036327	6
8:41719750:42501174	1111	8	41719750	42501174	0.781424	3.6153e-05	0.23369	-0.93736	-0.66217	-0.44863	-0.80975	0.58013	0.23281	0.4739	-0.062677	-0.68399	0.51629	-0.41429	-1.3349	0.20971	-1.4789	-0.17087	0.22453	0
8:42501717:49028667	1112	8	42501717	49028667	6.52695	4.3345e-05	-0.12589	-1.0773	-0.9878	-0.016532	-1.1977	-0.65289	-0.54976	0.23787	0.99381	0.48448	0.076799	0.7354	-0.33967	0.30293	-1.7149	0.5381	-0.65348	12
8:49038732:52156842	1113	8	49038732	52156842	3.11811	6.7156e-05	-0.16049	-0.36446	-0.0070992	0.0043598	-0.34103	-0.03864	0.15588	0.23346	0.26896	0.24474	-0.42732	0.61885	-0.18867	-0.022144	0.64374	0.64193	-0.72198	0
8:52157415:54115712	1114	8	52157415	54115712	1.9583	3.7571e-05	-0.12374	-0.2417	-0.81441	-0.11446	-0.923	0.46709	0.72181	0.64386	0.78295	0.75248	0.22749	-0.29869	-0.7696	-0.20712	-0.15686	-0.13692	1.5792	3
8:54116775:55914038	1115	8	54116775	55914038	1.79726	7.8304e-05	-0.52562	-0.58176	-0.1274	-0.70482	0.40404	-1.4489	-0.59653	-0.067737	-0.49904	-0.26438	-1.3179	-0.63597	0.033381	0.19913	-3.0465	0.40811	-0.3915	14
8:55914314:57653028	1116	8	55914314	57653028	1.73871	0.00011871	-0.792	-1.7052	-0.68572	-1.0242	-0.28576	-0.24168	0.38201	0.52232	0.77522	0.16428	0.31161	-0.40601	-1.5903	0.069046	-1.2443	0.28462	-2.043	9
8:57655067:58674153	1117	8	57655067	58674153	1.01909	7.6353e-05	0.10138	-1.1193	-0.60466	-0.93093	0.38741	-0.77247	-0.75219	0.31726	-0.31961	-0.71794	-0.40959	0.96583	0.64633	-1.3222	-3.9552	-0.1276	0.81858	15
8:58675131:59568410	1118	8	58675131	59568410	0.893279	3.3519e-05	0.22097	-0.45671	-0.7213	-0.27982	-1.2531	-0.32349	-0.09604	-0.95588	-0.60243	-0.50988	-0.37881	-0.077824	0.5243	0.096464	-1.7053	0.02669	-0.27645	10
8:59570176:61809929	1119	8	59570176	61809929	2.23975	0.00016125	-0.33762	0.1876	0.014718	-0.67761	0.20558	0.54973	0.61674	0.39955	0.62349	0.59231	1.3302	0.050851	-1.801	0.30765	-2.0159	0.42671	0.49036	7
8:61810694:63710298	1120	8	61810694	63710298	1.8996	8.8413e-05	-0.2663	0.10267	-0.42157	0.71958	-0.41547	0.084114	-0.11306	-1.2666	-1.2533	-1.1421	-0.22265	0.28558	1.1002	-1.1565	-2.6622	-0.89545	1.3472	13
8:63711348:65193342	1121	8	63711348	65193342	1.48199	0.00011406	-0.16313	-0.11824	-0.89506	-0.21898	-0.37244	-0.17442	1.3791	-1.3436	-1.4361	-1.8739	0.32925	0.42374	0.9269	-0.16785	0.21451	-0.47577	0.64991	10
8:65195953:66024947	1122	8	65195953	66024947	0.828994	0.00011217	0.50069	-2.5174	-1.059	-0.67902	0.47963	-0.16583	1.612	0.49836	-0.037965	-0.59434	0.85294	-0.1759	1.8155	0.24155	-2.2286	-0.48862	1.3803	0
8:66025862:67192642	1123	8	66025862	67192642	1.16678	0.00020281	-0.38266	-1.4576	-0.57987	-1.2586	0.66545	0.66225	0.47059	-1.6039	-0.72706	0.10083	0.60899	0.15924	-0.50728	-0.12851	0.18083	0.11059	0.34884	2
8:67193708:69108839	1124	8	67193708	69108839	1.91513	0.00012517	0.86059	-1.7166	-1.603	-0.54237	-1.1095	-0.36461	0.9035	1.1528	0.84398	0.94223	0.26077	-0.049018	-0.076699	0.24194	-0.20765	-0.90461	-1.0826	0
8:69111244:70003448	1125	8	69111244	70003448	0.892204	0.00012019	-0.26317	-1.8305	-1.3024	-0.24427	-0.30603	-0.51502	-0.48693	-0.066078	-0.73493	-2.0155	-0.48778	-0.79815	0.064379	-1.1306	-2.8807	-0.74586	1.6646	0
8:70003607:72013005	1126	8	70003607	72013005	2.0094	0.00026428	0.37237	-1.4465	-0.42104	-1.7751	-0.47195	-1.2577	-0.46947	-1.1244	-1.021	-1.8087	-1.5743	-0.098142	-0.18079	-1.4913	-2.8243	-0.033603	0.18413	11
8:72014069:72749564	1127	8	72014069	72749564	0.735495	1.6573e-05	-0.91272	-0.47233	-0.20614	0.38313	0.90066	0.36674	-0.14751	0.46549	0.75713	1.2592	0.43617	-0.51511	-0.26369	1.3123	0.98925	-0.040316	-0.068593	1
8:72751469:73423214	1128	8	72751469	73423214	0.671745	-1.2327e-05	-0.19704	-0.94717	-0.46295	-0.68813	-0.56299	0.095356	-0.11053	-0.67172	-0.21015	0.095652	-0.15702	-0.49279	-0.28543	0.53896	-0.67479	-0.65959	-0.0096024	5
8:73423786:74996061	1129	8	73423786	74996061	1.57228	0.00016104	0.66085	-0.98676	-0.86988	-0.10248	-0.056865	0.11345	0.54788	0.33724	0.038812	-3.1419e-05	-0.1213	0.067022	0.75349	-0.15597	-1.5289	-0.014993	-0.10068	9
8:74998868:76294909	1130	8	74998868	76294909	1.29604	5.1485e-05	-0.0090583	-0.62384	-0.57948	0.14434	0.64449	-0.11823	-0.62803	-0.087933	0.43556	0.97462	-0.22902	-0.086706	-0.16583	-0.65828	-0.23774	-0.58286	1.0656	0
8:76295292:78015335	1131	8	76295292	78015335	1.72004	0.00013638	0.43143	0.28735	-0.70018	-0.25012	-1.7198	0.4968	-1.4888	-1.1698	-1.0116	-0.76399	0.59898	-0.73175	-0.51831	0.61428	-1.1198	-0.23575	0.91569	0
8:78015611:78632215	1132	8	78015611	78632215	0.616604	1.8378e-05	-0.11261	-0.76867	-1.3269	-0.016899	-0.048822	-0.12382	-0.44408	-0.63014	-0.80887	-0.48445	0.37552	-1.1583	0.17497	0.13466	-0.77117	0.33013	0.03113	0
8:78632893:79831888	1133	8	78632893	79831888	1.19899	0.0001109	-0.21251	-0.011112	0.063121	0.32353	-1.3631	-0.057686	-0.14436	-0.30369	-0.91218	-0.33182	-0.19807	0.54128	-0.3692	-0.23119	-1.3722	-0.2036	-1.5608	12
8:79832211:80654655	1134	8	79832211	80654655	0.822444	4.5083e-05	-1.1816	-0.016806	-0.096154	-0.5884	-1.4777	-0.57095	0.77825	0.15296	-0.001944	-0.027795	-0.10413	-0.64659	-1.1883	-0.3012	-0.3673	-0.84286	-0.31496	7
8:80656206:81330540	1135	8	80656206	81330540	0.674334	1.5766e-05	0.076656	-1.0652	-0.97798	-1.3142	-0.23428	0.14559	0.1531	-0.064073	0.1223	0.44724	0.66549	0.75068	-0.16901	1.1022	0.78075	0.98469	1.2588	3
8:81331077:83726996	1136	8	81331077	83726996	2.39592	0.00014167	0.41058	-0.39019	0.25826	-0.15978	-0.80689	-0.82441	-1.2033	0.67895	0.66736	0.60704	-0.58652	0.7352	-0.81052	0.68089	-0.26102	0.026537	-0.079039	3
8:83727741:85093121	1137	8	83727741	85093121	1.36538	0.00018322	0.61114	-0.59998	-0.22621	0.11105	-0.13933	-0.29441	0.52093	-0.093479	-0.41886	-0.49416	0.37422	0.71252	-0.62273	-0.59354	-2.2239	0.91489	0.2329	13
8:85094979:86979097	1138	8	85094979	86979097	1.88412	0.00017653	0.19262	-0.43405	-0.63594	-0.66982	1.4194	-0.01326	-0.23455	-1.1094	-0.29694	-0.029084	0.81875	-0.29952	-0.63225	-1.7512	-3.5161	0.83399	0.84144	13
8:86990451:87562786	1139	8	86990451	87562786	0.572335	0.00013915	0.90444	-0.083241	0.23903	-0.10413	-2.4428	-0.70009	0.91498	0.25502	0.34115	0.65794	0.11728	-0.88471	-0.35636	-0.14967	0.39376	0.20705	0.21901	0
8:87563878:89083319	1140	8	87563878	89083319	1.51944	0.00013338	-0.6142	-1.239	-1.1263	0.39708	0.58496	-0.017915	0.4197	-0.15048	-0.60813	-0.6956	0.18946	0.50662	-0.43816	1.7609	-0.23104	-0.18948	-0.38311	0
8:89083979:90605445	1141	8	89083979	90605445	1.52147	9.7941e-05	0.085041	-0.50791	-0.90652	-0.11526	-0.97646	0.49589	-0.099407	0.11736	0.02142	0.13283	0.89322	0.050519	-0.071295	-0.017178	-0.50987	0.24374	-0.60337	7
8:90607207:92342283	1142	8	90607207	92342283	1.73508	5.1387e-05	0.3435	-0.68556	0.015595	-0.32935	-0.18277	-0.74092	-0.1422	-0.37503	-0.13346	-0.6817	-0.44124	-0.32943	-0.42773	-1.0979	-0.36669	-0.37834	-0.30664	6
8:92344138:94269630	1143	8	92344138	94269630	1.92549	0.00026498	0.98918	0.35213	1.3419	0.28818	0.86709	1.781	0.0079477	0.6901	0.2276	-1.6087	2.6653	-0.52286	-0.52552	2.4701	0.76656	-1.2233	-0.63247	2
8:94272436:95810190	1144	8	94272436	95810190	1.53775	0.00015636	-0.81767	-0.030895	0.1378	0.17307	-1.8388	1.7454	-0.041296	-0.27989	0.90733	0.70935	2.1857	1.7383	0.31414	-0.077851	0.079836	-0.070853	0.57021	1
8:95810772:96533604	1145	8	95810772	96533604	0.722832	3.4485e-05	0.112	0.1039	-0.44816	0.048843	0.94947	1.0283	0.064385	-0.83073	-0.64361	-0.15335	1.2912	-0.12468	-0.98943	-0.24654	-0.64913	-0.40147	1.1088	0
8:96534326:97318660	1146	8	96534326	97318660	0.784334	6.2765e-05	0.020697	-0.43704	0.077014	1.1165	1.1141	0.72499	-0.50196	-0.73767	-0.68611	-0.79454	0.87736	-0.17022	-0.84681	1.3572	-0.3554	-0.18193	0.10837	2
8:97320605:98867870	1147	8	97320605	98867870	1.54727	2.6257e-05	-0.080201	-1.5048	-0.30918	-0.53839	-0.72122	-0.38827	0.14189	-0.27439	-0.025269	0.38151	-0.61628	0.37424	-0.29221	1.3061	-0.62686	0.25726	0.671	8
8:98869940:101450242	1148	8	98869940	101450242	2.5803	4.3648e-05	0.72291	-0.33284	-0.19567	0.43689	-0.92033	0.069111	0.12838	0.063231	-0.49562	-0.36878	0.0037226	-0.066018	-0.62758	-0.83863	-1.7256	0.83037	-0.38385	9
8:101451169:102937063	1149	8	101451169	102937063	1.48589	0.00010391	0.40012	0.1276	-0.22684	-1.0933	1.1362	0.63616	0.45015	0.61009	0.64072	0.38002	0.83313	0.40353	-0.68648	0.68316	2.7644	0.66134	0.67079	1
8:102944509:103730879	1150	8	102944509	103730879	0.78637	5.7616e-06	-0.14399	-1.0206	-0.64342	-0.43592	-0.64116	-0.82942	-1.2642	-0.81924	-0.88241	-0.62587	-0.87555	-0.17425	1.0603	-1.3179	-2.0177	-0.79274	1.339	0
8:103731086:103969356	1151	8	103731086	103969356	0.23827	2.6912e-05	0.58808	0.14984	0.80292	-0.22625	-0.87307	-0.070334	0.018034	-0.36785	-0.72464	-0.9554	0.59699	-0.10486	0.48196	-0.51506	-2.5013	-1.2039	-0.016731	12
8:103970185:105389708	1152	8	103970185	105389708	1.41952	0.00015466	-0.38048	-0.44382	0.25086	0.048182	-0.87708	0.26188	1.172	1.1449	0.77868	0.02561	0.015702	-0.9324	-0.68641	-0.47086	-3.2045	-0.12397	1.1142	0
8:105391381:107409808	1153	8	105391381	107409808	2.01843	0.00015705	-0.71595	-1.2947	-0.86681	-1.1581	-0.94436	-0.94101	-0.67306	-0.18308	0.57004	0.70894	-1.5327	0.18852	-0.46635	-1.5506	0.54222	-0.33232	0.33989	0
8:107410067:108108114	1154	8	107410067	108108114	0.698047	8.7708e-05	-0.55552	0.17078	0.59234	0.70995	-0.84635	0.84625	0.28576	0.89608	0.59916	0.31788	0.44179	0.44437	0.59764	0.82956	0.20791	0.17488	0.23956	1
8:108115161:108646193	1155	8	108115161	108646193	0.531032	6.3889e-06	-0.86159	0.099938	0.21537	1.3855	0.11787	0.86505	-0.98235	-0.098921	-0.023322	-0.42692	0.22891	0.21568	-0.95367	0.46801	0.3421	0.15957	-0.14602	0
8:108646968:110761074	1156	8	108646968	110761074	2.11411	4.277e-05	-0.70447	-1.5333	-0.92874	-0.90385	-0.26917	-0.16977	-0.25496	-0.08428	0.2928	0.01081	0.19109	0.50323	-1.2233	0.41187	-1.3398	-0.1805	-0.22254	9
8:110761776:112611637	1157	8	110761776	112611637	1.84986	7.0267e-05	0.50282	-0.10882	-0.47437	-0.19579	-0.98932	0.090915	-0.13298	0.32996	0.15461	-0.73259	0.17429	-0.75083	0.15526	0.091529	-1.1495	-0.4075	-0.16889	7
8:112612842:114393054	1158	8	112612842	114393054	1.78021	0.00012389	-0.083827	0.049951	0.39248	0.073624	-1.0399	-0.75624	0.54121	0.88107	-0.10327	-1.6092	-0.46876	1.0616	0.71015	-1.0857	-1.3748	-0.92859	-0.94734	0
8:114394256:116095059	1159	8	114394256	116095059	1.7008	0.00010284	0.10865	-0.16338	-0.17705	0.70825	-0.58735	-0.88725	-0.44649	-0.93085	-1.5047	-1.3393	-0.58927	0.4918	-1.0066	-1.4056	-2.6867	0.69789	1.0193	15
8:116095815:117130004	1160	8	116095815	117130004	1.03419	5.0124e-05	0.47138	0.0058067	-0.43123	-0.49456	-0.25846	-0.77482	0.37339	-0.7469	-1.2606	-2.0383	-0.58137	-0.50064	0.38203	-0.86231	-2.484	-0.55249	0.50229	15
8:117131947:118622352	1161	8	117131947	118622352	1.4904	0.00011768	-0.50605	-0.11803	-0.25386	-0.25548	-1.6242	-0.17591	-1.4144	-1.4421	-1.1597	-0.53678	-0.46003	-0.11304	0.26035	-0.24687	-1.0558	0.25438	0.31404	12
8:118623844:120216957	1162	8	118623844	120216957	1.59311	0.00014988	0.22189	0.012968	-0.021268	-1.386	0.19768	0.51559	0.14683	-0.10274	-0.44841	-0.71787	0.46268	-0.76512	-1.5972	-0.52993	-1.9025	0.5906	-0.038933	0
8:120217356:121767384	1163	8	120217356	121767384	1.55003	9.5618e-05	0.029837	0.1528	-0.29376	-0.53977	1.0696	-0.10179	0.10923	0.25314	0.25676	0.35261	0.58864	0.64289	-0.69864	-2.5276	-2.0845	1.1957	-0.16465	0
8:121770585:123545992	1164	8	121770585	123545992	1.77541	8.5328e-05	0.053838	-0.47095	-0.93457	-0.73424	0.56241	-0.63204	0.6582	-0.67226	-0.62263	0.16347	0.25595	0.30502	0.26183	0.23549	-2.7115	0.80939	0.1187	0
8:123547148:124483938	1165	8	123547148	124483938	0.93679	7.4291e-05	0.53406	0.38316	0.93216	1.0346	0.30352	-0.43468	0.13337	-0.69896	-0.25429	0.29504	-0.55236	-0.63159	-0.17248	-0.34064	-1.0452	-0.4135	0.11316	0
8:124486753:125247268	1166	8	124486753	125247268	0.760515	5.146e-05	0.10715	-0.48911	-0.12088	0.273	1.175	0.49136	-0.5447	-0.14308	-0.43373	-0.40504	0.20545	0.40369	-1.2233	1.091	-0.062325	-0.038292	0.79672	2
8:125248576:126268046	1167	8	125248576	126268046	1.01947	4.6214e-05	-0.35834	0.46801	0.69161	-0.2397	0.83615	-0.14325	-0.37717	-0.53032	-0.82412	-0.77524	-0.31118	0.39877	-0.25773	-0.24654	0.50808	0.36689	1.66	3
8:126269921:127434945	1168	8	126269921	127434945	1.16502	7.3255e-05	0.57873	-0.44741	-0.59253	-1.2099	1.4772	-0.26753	-0.53961	-1.06	-1.0154	-0.84777	0.095106	1.5952	0.025699	0.32894	0.0084635	-0.16487	0.64348	0
8:127436003:128162974	1169	8	127436003	128162974	0.726971	4.9374e-05	-0.28307	-0.407	-1.224	-0.44227	0.10152	0.19092	0.31316	-0.17171	0.25309	0.40237	0.47208	-0.22032	-0.71686	-0.73615	-1.0456	-0.34299	1.0638	0
8:128166556:128542444	1170	8	128166556	128542444	0.375888	-2.9751e-05	0.50593	-0.3381	-0.4194	0.33469	-0.053758	0.26373	0.61678	-0.174	-0.24221	-0.67211	0.74549	0.065808	-0.26581	1.7857	2.5894	0.16191	0.63184	2
8:128543956:129297518	1171	8	128543956	129297518	0.753562	1.7852e-05	-0.045327	0.28274	0.35289	0.17351	-0.75345	0.26428	0.28096	0.53077	0.21118	-0.13777	-0.0074653	-0.85349	0.25164	0.74712	1.0194	-0.67144	0.75775	1
8:129297807:130379330	1172	8	129297807	130379330	1.08152	4.8895e-05	-0.97345	-0.30165	-0.95041	-0.41269	-1.4753	-1.172	-0.44282	-0.97276	-1.1772	-0.62458	-0.2094	-0.8168	0.073369	-0.41142	-0.85661	-0.61429	0.073235	14
8:130380171:130812339	1173	8	130380171	130812339	0.432168	6.5531e-05	-0.59898	-1.8548	-1.52	-1.4526	0.2888	-0.89686	-0.19453	0.55923	1.1036	0.62633	-0.60017	-0.44164	-0.76132	0.67833	-1.1037	-0.68055	0.55796	9
8:130814803:131553214	1174	8	130814803	131553214	0.738411	0.00014996	0.025857	-0.22648	0.11377	-0.59438	0.30395	-0.013679	-0.30986	-0.66827	-0.6097	0.049825	-0.022895	0.50417	-0.37897	-0.4834	-3.9024	-0.68642	0.83019	15
8:131553327:132358990	1175	8	131553327	132358990	0.805663	5.6141e-05	-0.24788	0.78175	1.2788	-0.23459	-0.73814	-0.32909	0.14101	0.099246	0.066143	-0.14197	0.71586	0.18501	-1.4345	0.6393	-1.7202	1.6916	0.2263	0
8:132359241:133454722	1176	8	132359241	133454722	1.09548	0.0001397	-0.35494	-0.59637	0.27931	-1.2352	0.26954	0.17418	0.35107	0.93825	-0.16231	-1.3845	0.79598	-0.44673	-0.4915	1.2375	-2.1328	-1.0497	-0.62463	10
8:133455530:134566686	1177	8	133455530	134566686	1.11116	0.0001431	-0.46816	-1.2516	-1.1369	-0.88986	-1.8341	-1.6524	-0.72353	-1.8871	-1.4734	-0.6657	-0.29832	-0.38091	0.78121	-0.27036	-2.2203	-0.31941	-1.4382	11
8:134567348:135269827	1178	8	134567348	135269827	0.702479	7.3016e-05	-0.41991	-0.46787	0.26343	-0.00078594	-0.3451	0.030453	-0.29188	-0.15743	-0.22093	-0.24135	0.095651	0.38637	-0.58225	-0.74821	-1.0849	1.7915	1.4408	6
8:135270868:136209239	1179	8	135270868	136209239	0.938371	0.00012681	-0.49616	-0.78019	-0.63042	-0.47681	-0.99858	-0.082477	-0.44404	0.039945	-1.1256	-1.5574	0.059205	-0.22738	-0.4928	-1.8013	-3.5992	0.21317	-0.096168	15
8:136209325:137306730	1180	8	136209325	137306730	1.0974	0.00012883	-0.43928	-1.2091	-0.55518	-0.99798	-1.2162	-1.2138	-0.6095	-1.0549	-1.932	-1.2228	-1.5469	0.051081	2.5693	0.59595	-3.8737	-1.2915	-0.4574	0
8:137307361:138223632	1181	8	137307361	138223632	0.916271	6.0649e-05	-0.065095	-0.79347	-0.56879	0.17421	0.44146	0.41076	-0.56974	-0.15517	-1.0736	-1.9183	0.01269	1.3838	0.1078	-1.411	-1.5184	0.3194	0.27997	0
8:138224181:139194661	1182	8	138224181	139194661	0.97048	-2.3527e-05	-0.35763	0.20138	0.020783	0.42147	0.15061	-0.050573	-0.15224	0.28583	0.43966	-0.21481	0.27218	0.09659	-0.51299	0.27026	0.34985	0.22711	-0.0015784	3
8:139195331:140093896	1183	8	139195331	140093896	0.898565	8.4911e-05	-0.56877	-0.72831	0.28134	0.38305	0.25998	0.44365	0.61223	-1.4229	-1.1301	-1.2541	0.20404	0.55287	-0.018788	1.461	-0.2653	-0.138	0.50967	5
8:140094627:141355502	1184	8	140094627	141355502	1.26087	5.3434e-05	0.45028	-0.82582	0.019243	0.01982	-0.74895	-0.047283	-0.15136	0.44184	0.59581	0.49579	0.0352	-1.0034	-0.028076	0.31464	-0.9064	0.76426	-0.035462	7
8:141358681:143750205	1185	8	141358681	143750205	2.39152	0.00038376	-1.9447	-2.9115	-1.5472	-1.7089	0.17522	-1.7394	0.33949	-0.90711	-2.151	-3.3202	-0.43464	0.28973	0.74024	-1.9882	-5.1268	-0.69527	-0.28244	11
8:143750619:146303789	1186	8	143750619	146303789	2.55317	0.0003788	-0.96358	-3.2366	-2.2748	-1.1122	-2.2918	-1.1244	-1.5111	-1.3033	-1.7908	-1.4877	-0.58212	0.18496	0.74074	2.0607	-2.0953	-0.24744	0.13458	11
9:10469:342501	1187	9	10469	342501	0.332032	1.0858e-05	-0.34397	-1.02	-0.65208	-0.24398	-0.21417	-0.5903	-0.36932	-0.33359	-0.013925	-0.51384	-0.56203	0.04048	0.28738	1.1571	-1.0354	0.27556	-0.067947	8
9:342841:1006606	1188	9	342841	1006606	0.663765	1.2539e-05	0.56974	0.72704	0.32451	0.18481	1.0051	0.46233	0.22247	0.9703	0.82069	0.37052	0.60591	-0.027087	-1.3861	-0.25105	-0.17484	-0.35662	0.46707	4
9:1007923:1792147	1189	9	1007923	1792147	0.784224	7.1395e-05	-0.055158	-0.87741	-0.60087	-1.0346	0.58973	-0.83286	0.49712	-0.944	-0.81605	-0.75245	-0.83362	0.41693	0.78643	-0.84082	-1.7647	0.2675	1.0477	11
9:1792277:2665240	1190	9	1792277	2665240	0.872963	6.4864e-05	-0.24946	-0.73097	-1.0816	0.42719	-0.48992	-0.0089838	-0.76078	-1.6872	-1.4161	-0.6969	0.076592	-0.47515	1.0689	0.58315	-0.012373	0.41098	-0.65733	5
9:2666964:3348816	1191	9	2666964	3348816	0.681852	3.0374e-05	0.24713	-0.9918	-0.89236	-0.40713	-0.91281	-0.44286	0.051913	-0.48367	-0.19633	-0.014451	-0.44181	0.44395	0.41979	-0.27954	-0.61574	-0.21452	-0.60299	0
9:3349487:4378727	1192	9	3349487	4378727	1.02924	0.0002041	-0.59138	-0.17348	-0.065461	-0.29001	-1.2618	-0.37663	-0.77979	-0.47229	-0.48084	-1.1983	0.15465	0.19534	-0.98722	0.25869	-1.6633	-0.28217	0.095107	0
9:4380096:4590305	1193	9	4380096	4590305	0.210209	3.5594e-05	-0.24034	0.69353	0.95627	0.19935	0.35851	0.065809	-1.0396	-0.2758	0.41262	-0.1694	-0.070388	0.34239	-0.86014	-0.53835	-0.47015	-0.16767	1.8887	3
9:4591655:5273194	1194	9	4591655	5273194	0.681539	2.9176e-05	-0.28628	0.16162	0.094495	0.1657	0.28259	0.2195	-0.10141	1.1968	0.74783	0.43527	0.028591	0.28105	-0.20069	-0.99226	-0.0064655	-0.41675	0.26089	4
9:5273896:6144065	1195	9	5273896	6144065	0.870169	3.7072e-05	0.46172	0.22497	-0.40962	1.2119	0.51506	0.59798	0.061372	0.03846	0.26819	0.45617	0.39634	-0.42909	0.11632	-0.48249	-0.049811	0.2233	-0.16915	3
9:6144333:7232230	1196	9	6144333	7232230	1.0879	0.00022437	-0.83099	1.0291	2.1412	0.3638	-0.83767	1.0763	-0.75575	-0.8683	-1.0005	-1.1256	0.39478	0.49618	-0.54486	0.81751	-1.6386	1.2157	0.6478	0
9:7232510:7757891	1197	9	7232510	7757891	0.525381	1.1331e-05	-0.097208	-0.39503	-0.23737	-0.40272	-1.0444	0.062193	0.10077	-0.044975	-0.071366	0.035685	0.15757	0.82135	-0.85137	0.045397	0.24869	0.25341	0.64263	3
9:7758579:8235898	1198	9	7758579	8235898	0.477319	8.6643e-05	-0.46479	-0.58214	-0.39503	-0.35717	-0.5814	-0.46862	0.32453	-0.10689	-0.18913	-0.74853	-0.39862	-0.65481	0.20027	-0.061884	-2.3395	-0.38269	0.15672	12
9:8236122:9374664	1199	9	8236122	9374664	1.13854	0.00016146	0.44829	-0.10962	0.7416	-0.90436	0.38097	0.34515	0.011046	-0.73279	-0.43486	-0.15927	1.1079	1.7332	-0.87508	0.47022	-1.6597	0.39821	-0.75561	0
9:9375194:9793342	1200	9	9375194	9793342	0.418148	0.00010333	0.76656	-0.63743	0.025962	-0.42326	0.013724	-0.835	-0.77917	-0.56905	-0.10614	0.41282	-0.56751	0.74726	0.5652	-1.2485	-2.0982	0.10853	0.29572	0
9:9793846:10358286	1201	9	9793846	10358286	0.56444	0.00014657	-1.0375	-1.1953	-1.2577	-0.5351	-1.2131	-0.83959	-1.4122	-0.6809	-1.3055	-1.5677	-1.1836	-0.3705	0.18006	-0.11613	0.85284	-0.14718	0.279	0
9:10358672:10879071	1202	9	10358672	10879071	0.520399	9.4632e-05	0.28413	-2.1008	-1.156	-1.1127	-1.1851	-0.86915	-1.2321	-1.3976	-0.91762	-0.14308	0.10855	-1.0102	1.0035	-0.88428	-2.0073	-0.065057	-1.6141	14
9:10879188:11616822	1203	9	10879188	11616822	0.737634	7.3625e-05	-0.31598	-0.27273	-0.40369	-0.88341	-1.8025	-1.2596	0.35448	-1.2042	-1.5189	-1.0958	-1.4358	-0.17556	-0.49574	-0.57215	-2.1832	0.047704	-0.014689	11
9:11617265:11883868	1204	9	11617265	11883868	0.266603	5.6503e-05	-0.49686	-1.1105	-0.91845	-0.93091	-1.0757	-1.4246	0.13789	-1.0244	-0.9088	-0.648	-1.4588	-0.13477	-0.26535	-0.80374	-1.7819	0.90048	1.3451	11
9:11884425:12274220	1205	9	11884425	12274220	0.389795	8.643e-05	-0.0027162	-1.7696	-0.81336	-0.73411	-0.24834	-0.55342	-0.10452	-0.60013	-1.3573	-1.0817	-0.20808	-0.085463	0.29334	0.50137	-0.27005	0.88874	0.75506	0
9:12274774:12778224	1206	9	12274774	12778224	0.50345	5.7728e-05	0.040749	-1.2128	-0.52944	-0.58786	-0.68445	-1.4733	-1.066	-0.59438	-0.46372	-0.79875	-0.88033	0.34118	0.47526	-0.38377	-2.2882	0.025326	0.21767	11
9:12780295:13797055	1207	9	12780295	13797055	1.01676	3.674e-05	-0.22879	-0.75358	-0.71238	0.21416	-1.4939	-1.2064	-0.44238	-0.50165	-0.97339	-0.21031	-0.54361	-1.3007	-0.8833	0.11861	0.3862	-0.29993	-0.83433	5
9:13797496:14712257	1208	9	13797496	14712257	0.914761	0.0001371	-0.83616	-1.8482	-1.5653	-1.207	-1.0171	-0.81682	-0.38879	-2.2688	-1.6837	-0.90717	-0.44283	-1.489	-1.2388	-1.5987	-3.5357	-0.41096	0.30517	11
9:14714681:16054406	1209	9	14714681	16054406	1.33972	8.7506e-05	0.38627	-0.25572	-0.1337	-1.1321	-1.3559	-0.80726	-1.219	-0.3938	0.28134	0.87811	-0.28066	-0.12736	-1.3986	0.026261	-0.089197	-0.014453	1.0117	0
9:16056127:16833797	1210	9	16056127	16833797	0.77767	0.00011783	-0.026123	-0.94161	-0.78585	-0.38871	-0.094032	-1.0957	-0.50224	-0.69373	0.60544	0.95121	0.11272	-0.75712	0.57301	-0.69353	-0.78444	0.25149	0.76288	0
9:16836011:17627988	1211	9	16836011	17627988	0.791977	9.5083e-05	0.098747	-0.32622	0.61054	0.04296	-0.75574	1.0115	0.30556	0.11207	0.056406	-0.01412	0.33264	-0.0052798	0.87874	0.41496	-0.34794	-0.06033	-0.71054	7
9:17628726:18659920	1212	9	17628726	18659920	1.03119	4.2093e-05	0.047709	-0.59059	-0.38989	-0.49627	-1.1752	0.22644	0.32841	-0.45896	0.64731	1.0174	0.12376	0.17218	-0.82773	-0.47729	-0.6683	0.1789	-1.1012	7
9:18660695:19129349	1213	9	18660695	19129349	0.468654	1.401e-06	0.5416	0.16741	0.81453	0.35892	-1.056	-0.0052696	-0.25723	0.28747	0.0098891	-0.25522	-0.083305	-0.44286	-0.057234	0.1125	-1.2505	0.76705	1.0923	7
9:19130209:19455288	1214	9	19130209	19455288	0.325079	2.3582e-05	-0.25216	0.67885	-0.59423	0.35687	-0.0024601	-0.1415	0.088549	-0.765	-0.48704	-0.34487	-0.32296	0.71794	0.71761	1.0141	0.11406	-0.03222	0.45987	5
9:19456098:20324812	1215	9	19456098	20324812	0.868714	0.00014117	0.17648	-1.0423	-0.66349	-0.51074	1.3772	0.055466	0.5847	-0.84508	-0.59216	-0.69138	-0.47353	1.8392	-0.31136	-0.36813	-0.14001	0.87653	0.081124	8
9:20324848:21549638	1216	9	20324848	21549638	1.22479	0.0001239	1.1293	-0.41987	-0.18959	-0.59897	-0.18264	-0.74127	0.26697	-0.24724	0.4356	-0.12708	-0.37421	-0.65899	0.31218	0.65915	0.96822	0.5199	-0.84418	2
9:21550959:22968575	1217	9	21550959	22968575	1.41762	5.8473e-05	-0.16918	-0.44129	0.015764	-0.74355	-0.84517	-0.67442	-0.36892	0.01565	-1.0825	-0.69015	0.39345	0.21061	-0.37029	-0.693	-0.94553	0.033958	0.28216	0
9:22968789:24154728	1218	9	22968789	24154728	1.18594	0.00055537	-0.09369	-0.85456	-1.0842	-0.635	-1.3184	-0.79804	-1.4345	-4.2556	-4.0068	-1.4793	-1.5733	-0.00077008	-1.4074	3.4645	-3.6318	0.87497	1.2212	11
9:24155142:25425160	1219	9	24155142	25425160	1.27002	8.157e-05	0.7082	-0.42545	-0.41596	-0.85471	-0.7462	-1.8848	0.69899	-1.1032	-1.3381	-1.2068	-1.9533	-0.61395	0.62477	-0.86702	-2.8651	0.15895	-0.20672	11
9:25425511:26317104	1220	9	25425511	26317104	0.891593	5.8595e-05	0.047448	NA	NA	NA	-0.89659	-0.90331	-0.81748	-1.3337	-0.6477	-0.96426	-1.1556	-0.29885	-1.4613	0.45964	-0.85369	-0.27226	-0.59747	0
9:26317973:27335346	1221	9	26317973	27335346	1.01737	5.7938e-05	0.025099	NA	NA	NA	0.93834	-0.18001	-0.33467	-0.98646	-1.1818	-0.52283	-0.40142	1.2376	-0.93819	0.68235	-1.5685	0.93659	0.15692	8
9:27336207:28252383	1222	9	27336207	28252383	0.916176	8.7072e-05	0.081625	NA	NA	NA	-1.5185	-0.79393	-0.38052	0.049475	-0.48806	0.38264	-0.3625	-0.31259	-1.0646	-0.98046	-2.2009	0.48864	-0.78892	12
9:28253887:29622939	1223	9	28253887	29622939	1.36905	9.3888e-05	0.39247	NA	NA	NA	-0.83432	-0.96064	-0.8815	0.33817	0.074289	0.030048	-0.98536	-0.31473	0.56128	0.51684	-2.4997	-0.079745	-0.040096	12
9:29623053:30819576	1224	9	29623053	30819576	1.19652	2.6083e-05	-0.47656	-0.4264	0.37449	0.33889	-0.34949	0.11614	-0.027655	-0.10715	-0.060365	-0.17892	-0.17199	-0.53753	-0.50942	0.26432	-1.5967	0.19797	0.72052	7
9:30821676:31836697	1225	9	30821676	31836697	1.01502	7.7344e-05	0.72874	0.60949	0.32907	0.5202	0.12226	0.29017	-0.81571	-0.79835	-0.68993	-0.57887	-0.065515	-1.0362	-0.828	-1.0055	-1.1636	1.1479	0.94613	0
9:31837040:32249649	1226	9	31837040	32249649	0.412609	3.3202e-05	0.43857	-1.2401	-1.4571	-0.38328	-0.82998	-0.42551	0.72151	-0.13153	0.046838	-0.47814	-0.42748	-0.75883	0.39891	-0.83657	-1.5972	0.17083	-0.87895	0
9:32250247:33186788	1227	9	32250247	33186788	0.936541	5.3017e-05	0.23028	-0.82785	-0.86795	-0.75463	1.4791	-0.51042	0.26477	-0.71122	-0.53249	-0.16058	0.3544	0.4799	-1.7414	0.51389	1.45	0.65315	0.54656	2
9:33187897:34769004	1228	9	33187897	34769004	1.58111	8.1249e-05	-0.80579	-0.51173	-0.1021	-0.63442	-0.20608	-0.43611	-0.28566	-1.3438	-1.2932	-0.686	-0.22585	0.39785	-0.11787	0.57508	-0.94674	0.036317	0.56801	8
9:34771534:36712124	1229	9	34771534	36712124	1.94059	0.0001553	0.69402	-0.89769	-0.035707	-0.75338	-0.11415	0.636	-0.046307	-0.22243	-0.088034	-0.20504	0.71831	0.68124	-0.16716	1.0803	-0.99704	0.9269	1.2613	3
9:36714252:37678932	1230	9	36714252	37678932	0.96468	6.8402e-05	-0.0081076	0.022356	-0.14226	-0.057609	-0.53944	-0.36423	0.22697	-1.5422	-0.33564	0.068207	-0.73214	0.61723	-0.22676	-0.79284	-2.3063	0.31252	0.035018	15
9:37679713:42220384	1231	9	37679713	42220384	4.54067	6.0597e-05	0.072308	-0.73283	-0.8339	-0.40124	-0.9034	-0.64345	-0.45304	-0.48178	0.057707	0.15516	-0.76245	0.24256	-0.36031	-0.14439	-0.78269	-0.24336	-1.9178	0
9:42230898:65637951	1232	9	42230898	65637951	23.4071	2.7176e-05	0.05566	-0.88675	-0.50634	-0.50458	-0.47915	-0.27769	-0.40622	-0.46832	-0.077209	-0.37484	NA	-0.033146	NA	0.25229	-0.36245	0.23089	0.12194	5
9:65712162:69576440	1233	9	65712162	69576440	3.86428	2.7024e-05	-0.25268	-0.87619	NA	NA	NA	-0.18159	-0.12336	-0.59203	-0.25002	-0.26263	-0.078481	NA	-0.064542	-0.23531	-0.68328	NA	NA	6
9:69576527:71968825	1234	9	69576527	71968825	2.3923	0.00013088	0.19126	-1.0838	-1.0082	-0.14015	NA	0.017487	-0.604	-0.12952	0.22466	-0.30119	0.66546	0.92021	1.1337	-0.80942	0.61829	0.4132	NA	0
9:71969482:73398448	1235	9	71969482	73398448	1.42897	0.00014721	-0.082352	-1.7148	-1.0096	-1.4754	NA	-0.69815	0.23856	-0.7474	0.14119	0.34385	-0.17774	0.23911	-0.95603	1.7828	-3.0752	0.3766	NA	0
9:73399750:73916072	1236	9	73399750	73916072	0.516322	5.9336e-05	0.91841	-0.052816	0.93196	-1.1209	NA	0.012035	1.1194	0.57313	0.37354	0.59256	1.177	0.44317	-0.10643	-0.26316	2.3705	-0.73999	NA	1
9:73916583:74600739	1237	9	73916583	74600739	0.684156	4.0007e-05	0.0080051	-0.23277	-0.91671	-1.8734	NA	0.38315	0.31557	-0.13763	0.54504	0.0010702	-0.1352	-0.16899	1.0083	1.097	0.87983	0.023701	NA	0
9:74600822:75517582	1238	9	74600822	75517582	0.91676	9.907e-05	0.032618	1.1699	0.13282	-0.61752	NA	0.306	-0.076516	1.5464	1.6803	0.26251	0.24474	0.03825	-0.15525	0.11387	1.2256	0.7744	NA	0
9:75519251:76785168	1239	9	75519251	76785168	1.26592	0.00012781	0.78257	NA	NA	NA	NA	-0.36732	0.77502	-0.43863	-0.3123	0.025428	0.1048	-1.154	-1.1441	1.0153	1.2941	-1.1526	NA	2
9:76786297:78214833	1240	9	76786297	78214833	1.42854	0.00017916	-0.42041	NA	NA	NA	NA	-0.42194	0.02795	-0.83017	-0.67866	0.73163	-0.49352	-0.43613	0.087722	-0.98816	-0.71941	0.98448	NA	0
9:78215299:78900183	1241	9	78215299	78900183	0.684884	3.2905e-05	0.67772	NA	NA	NA	NA	-0.27176	-0.39222	-0.051723	-0.96104	-1.1667	0.40528	-1.0323	-0.16646	-0.0386	-2.8399	0.1822	NA	10
9:78901112:81064897	1242	9	78901112	81064897	2.16378	9.2686e-05	-0.2148	0.2962	0.55554	-0.016197	NA	0.18151	-0.53078	-0.38653	0.011319	0.079158	0.11224	-1.0109	-0.48929	0.10703	-0.72673	-0.85371	NA	0
9:81066078:81860861	1243	9	81066078	81860861	0.794783	0.00012481	-0.90422	-0.84524	-0.61453	-1.9006	NA	-0.89519	-0.19548	-1.5241	-1.3241	-0.51808	-0.26455	0.054176	-0.64354	0.52103	-0.10306	0.66154	NA	5
9:81863722:82348771	1244	9	81863722	82348771	0.485049	4.3796e-05	-0.71204	0.13709	-0.038742	0.42291	NA	-0.50705	-0.99047	-0.62443	-0.27061	-0.5329	-0.87816	-0.39022	-1.1285	-0.094644	-1.293	0.72517	NA	0
9:82349606:83041982	1245	9	82349606	83041982	0.692376	6.5381e-05	-0.89668	-0.72118	-1.1705	-0.26619	NA	-0.74313	-0.11482	0.29973	0.49981	0.22905	0.092521	-0.92141	-0.80358	-1.2598	-1.3232	-0.32177	NA	0
9:83043376:83455568	1246	9	83043376	83455568	0.412192	8.9987e-05	-0.16583	-0.25325	-0.087572	-0.0081677	NA	-0.69564	-1.1374	0.50849	0.25922	-0.74036	-0.60702	-1.4687	1.1391	-0.73281	-2.3948	-0.1345	NA	12
9:83455867:84388566	1247	9	83455867	84388566	0.932699	9.5727e-05	-0.83254	-1.9276	-1.1977	-0.46307	NA	0.19811	-0.48024	-0.63498	-0.05838	0.10645	0.52152	-0.13455	-0.138	-0.30188	-2.0359	0.83312	NA	9
9:84389168:86180165	1248	9	84389168	86180165	1.791	9.1873e-05	-0.12802	0.80066	0.091168	0.5384	NA	-1.2752	0.047008	-1.4753	-1.3324	-1.7517	-1.4823	-0.24688	-0.49347	-0.4097	-1.4041	0.058131	NA	10
9:86181461:87571563	1249	9	86181461	87571563	1.3901	0.00011713	0.0098283	0.76259	-0.55808	-0.17134	NA	-0.30174	0.1546	-0.4478	-1.4109	-2.4312	-0.41618	-0.082142	-0.94781	-1.4684	-3.0209	0.19672	NA	15
9:87571959:87811640	1250	9	87571959	87811640	0.239681	2.64e-05	-0.14447	0.11301	0.15386	0.26209	NA	1.3246	0.79043	0.77675	1.668	1.6839	1.0159	1.0464	-1.158	-0.60818	0.51897	0.62944	NA	4
9:87813612:88867151	1251	9	87813612	88867151	1.05354	8.2421e-05	-0.61441	-0.10506	0.41457	0.34925	NA	0.4802	-1.5241	-0.63874	-0.42686	-0.63759	0.1713	-0.13859	0.406	2.4503	0.40145	0.14332	NA	5
9:88869630:89948499	1252	9	88869630	89948499	1.07887	8.2268e-05	-0.34496	-0.25769	-0.076878	-0.063346	NA	-0.17825	-0.44214	-1.4473	-1.6846	-0.88458	0.023561	0.52517	0.10607	0.55374	-1.4724	0.46356	NA	8
9:89949778:90198251	1253	9	89949778	90198251	0.248473	0.00012118	0.055729	-0.48638	0.28865	-0.73285	NA	0.26743	-1.0761	-0.70016	-0.25688	0.16411	0.19993	-0.16699	0.037116	0.72735	-0.98734	0.70976	NA	0
9:90198375:90893610	1254	9	90198375	90893610	0.695235	3.3302e-05	-0.25609	0.62622	-0.15068	0.25745	NA	0.67618	-0.49459	0.13476	0.548	0.39028	0.20205	0.52931	0.2277	-0.52969	-2.4714	0.43356	NA	13
9:90893774:91608628	1255	9	90893774	91608628	0.714854	3.069e-05	-0.14849	-0.73328	-1.0954	-1.5221	NA	-0.20722	-0.77905	-0.70596	-0.20101	-0.11898	0.70163	0.27206	-0.9844	-0.10024	-1.121	0.27748	NA	9
9:91610543:92342927	1256	9	91610543	92342927	0.732384	0.00016942	0.537	-0.45446	0.22379	-0.31736	NA	0.34909	-0.015563	-0.70704	-0.032021	0.081795	0.41406	0.23515	0.79585	-0.34697	-1.3848	0.98669	NA	0
9:92443570:93441674	1257	9	92443570	93441674	0.998104	1.706e-05	0.042337	0.90724	0.53672	0.29315	NA	0.44088	-0.29001	1.0631	0.94253	0.27326	0.20736	0.1285	0.71569	-1.6726	0.10828	0.5553	NA	4
9:93442205:94163515	1258	9	93442205	94163515	0.72131	5.8545e-05	-0.25254	-0.49707	-0.24514	-1.0718	NA	-0.14916	0.47636	-0.22696	-0.058207	-0.52004	-0.077241	0.50791	0.15319	0.5938	-1.8439	0.25527	NA	0
9:94164373:95854872	1259	9	94164373	95854872	1.6905	9.6954e-05	0.35059	-1.7239	-2.0787	-0.87092	NA	0.40107	-0.040657	-1.5331	-1.3388	-1.0384	0.043076	1.1493	0.10012	0.044326	-0.53309	0.070402	NA	8
9:95855100:97719592	1260	9	95855100	97719592	1.86449	0.00016574	0.3415	-2.6829	-2.638	-0.32532	NA	-1.3071	-2.0956	-2.2857	-2.6893	-2.3214	-0.75372	-0.86156	0.084283	0.25783	-0.68697	-0.12385	NA	11
9:97720818:98889276	1261	9	97720818	98889276	1.16846	0.00020337	-0.52452	1.1754	1.1798	0.77177	NA	2.071	0.27037	2.3044	2.2975	0.91845	1.6041	0.22847	-1.7354	1.4913	-0.8465	-0.871	NA	0
9:98891743:100917602	1262	9	98891743	100917602	2.02586	9.6564e-05	0.12458	-1.6511	-1.2513	-1.6122	NA	0.11815	-0.26444	0.79365	0.98772	-0.03071	0.27692	0.54362	-0.54201	-1.4447	-2.3321	0.4021	NA	13
9:100919318:101473404	1263	9	100919318	101473404	0.554086	6.8327e-05	0.04	0.17383	-0.25155	0.28225	NA	-1.3093	-0.55265	0.15033	-0.42498	-1.014	-0.65113	-0.49672	-0.57905	0.97038	-2.5244	-1.1306	NA	10
9:101474837:103543692	1264	9	101474837	103543692	2.06886	6.7884e-05	0.69398	-1.0304	-0.65254	-0.91555	NA	0.23547	0.10852	-0.48747	-0.41628	0.13803	1.4941	0.17668	0.1937	1.1797	-0.33133	0.30593	NA	6
9:103544757:103969076	1265	9	103544757	103969076	0.424319	2.1538e-05	0.104	-0.75248	-0.73793	0.23722	NA	0.50104	0.068671	0.35799	0.65783	0.76558	-0.0052798	-0.1692	-0.53385	-0.51925	0.0067331	-0.39683	NA	1
9:103969339:104552711	1266	9	103969339	104552711	0.583372	0.00010799	-0.66013	0.37048	0.97716	-0.21668	NA	0.16124	0.57621	-1.6323	-0.83411	-0.50684	0.56078	0.53172	-0.25742	0.024585	-0.51879	1.3913	NA	5
9:104553938:105041375	1267	9	104553938	105041375	0.487437	8.0791e-05	-0.26861	-0.19483	0.59171	0.24505	NA	-0.23276	1.6289	0.1762	0.95299	0.38093	-1.1794	1.5942	0.96799	-1.9079	-2.1596	-0.94872	NA	13
9:105041756:105743445	1268	9	105041756	105743445	0.701689	1.9381e-05	-0.32144	0.8748	0.42449	0.075919	NA	-0.71678	0.080398	-0.021506	0.49187	0.051704	-0.45551	-1.0913	0.68116	-1.4444	-0.44144	-0.3921	NA	0
9:105744075:106487777	1269	9	105744075	106487777	0.743702	1.7579e-05	0.40759	-0.42809	-0.53549	0.1296	NA	0.084734	-0.092642	0.47402	0.57653	0.15167	0.028503	0.43998	-0.60412	0.29386	0.30331	0.23087	NA	1
9:106488291:107545903	1270	9	106488291	107545903	1.05761	2.6774e-05	0.15864	-0.56278	-0.26654	-0.25174	NA	0.70731	0.12734	0.45645	0.21107	-0.14799	0.10355	0.1345	-0.2686	0.28839	-1.061	0.43449	NA	0
9:107546901:108751162	1271	9	107546901	108751162	1.20426	0.00011236	-0.22179	-1.4747	-0.67313	0.17448	NA	-0.081724	0.23983	-0.072576	0.43968	-0.047171	0.61957	-0.90872	0.053302	-0.15736	-1.4062	-0.30316	NA	0
9:108754828:109972524	1272	9	108754828	109972524	1.2177	9.039e-05	-0.79032	0.4798	-0.24778	0.24412	NA	-0.23755	0.2541	-0.090696	-0.068607	0.17092	-0.52824	-0.012702	0.72968	-0.19475	-1.4877	-0.092715	NA	0
9:109974206:111137001	1273	9	109974206	111137001	1.1628	3.9126e-05	0.061481	-0.51439	0.31913	-1.0095	NA	0.24127	-0.058932	-0.64681	-0.35792	-0.49871	0.28205	-1.0476	-0.16283	1.184	0.62201	0.21808	NA	2
9:111138232:111997222	1274	9	111138232	111997222	0.85899	0.00011085	-0.1957	-1.5869	-0.47817	-0.33851	NA	-0.089693	-0.22924	0.45654	0.7461	-0.15539	0.63374	0.58341	-0.29769	-0.18875	-1.2262	-0.67714	NA	9
9:112001473:112593531	1275	9	112001473	112593531	0.592058	5.1937e-05	-0.58057	-1.2227	-0.7178	-1.0303	NA	-0.37573	-1.1178	-1.0027	-0.74281	-0.78584	-1.2616	0.42274	0.02425	0.9538	-3.4274	-0.72755	NA	11
9:112594858:113255402	1276	9	112594858	113255402	0.660544	1.9341e-05	-0.0095647	-0.77428	-0.21468	-0.27117	NA	-0.17085	0.46695	-0.55597	-0.82173	-0.50443	-0.036311	0.40393	-0.40656	1.3412	-1.5394	-0.78307	NA	8
9:113255544:114077164	1277	9	113255544	114077164	0.82162	2.6638e-05	0.064447	-0.13712	-1.4761	-0.1913	NA	-0.39022	-0.010203	-0.017091	-0.25638	-0.22315	-0.3918	-0.60551	-0.10174	1.7996	-0.51689	-0.83326	NA	0
9:114078103:114828332	1278	9	114078103	114828332	0.750229	0.0001042	0.12266	-0.71895	-1.3229	-0.82219	NA	0.28718	-0.07631	0.382	1.1428	0.53519	0.37602	0.2447	1.0502	0.64398	0.088289	0.77637	NA	0
9:114830330:115391053	1279	9	114830330	115391053	0.560723	8.4094e-05	0.33506	-1.321	-0.58268	-0.47493	NA	-0.41846	-0.79058	-0.81919	-0.68614	-1.1164	-0.67608	1.2383	0.37753	-0.14219	-1.8761	0.078302	NA	11
9:115393806:116148630	1280	9	115393806	116148630	0.754824	7.7084e-05	-0.093184	0.25582	0.53487	-0.14364	NA	-0.34826	-0.6708	-0.7848	-1.0967	-0.96991	-0.70805	0.68865	0.058784	-0.59696	-2.1134	0.67388	NA	10
9:116149967:117306807	1281	9	116149967	117306807	1.15684	4.5555e-05	-0.61127	0.48551	0.60488	0.40565	NA	0.60552	-0.2028	0.70542	0.39212	0.59144	0.76968	-0.18677	0.24462	-1.3682	0.036587	0.014515	NA	4
9:117307880:118569429	1282	9	117307880	118569429	1.26155	7.9981e-05	-0.23952	0.048953	0.63989	0.47216	NA	-0.6076	-1.174	-2.136	-1.7326	-1.0202	-0.39744	0.50843	0.10955	-0.17785	-2.7522	0.39398	NA	10
9:118570426:120030166	1283	9	118570426	120030166	1.45974	9.768e-05	-0.56058	0.053067	-0.31898	-0.50357	NA	-0.91292	0.19658	-1.0861	-1.2625	-1.1404	-0.59217	-0.5795	-0.020425	-2.6636	-1.6347	-0.6976	NA	14
9:120030269:121008844	1284	9	120030269	121008844	0.978575	0.00018124	-0.66334	-0.029231	-0.61695	-0.147	NA	-0.060548	-0.17126	-0.77646	-0.92598	-1.1926	-0.28856	1.0166	-0.56588	0.84055	-1.3044	0.21885	NA	8
9:121009165:121318886	1285	9	121009165	121318886	0.309721	7.9382e-05	0.088424	-0.4676	-0.6373	-1.298	NA	-0.4064	-0.16783	-0.98242	-0.73495	-0.38054	-0.039208	-1.1737	0.50522	-2.0322	-2.3022	-0.28803	NA	0
9:121319662:122258204	1286	9	121319662	122258204	0.938542	8.2739e-05	0.24031	-0.54128	-0.64539	-0.27617	NA	-1.5245	-0.2302	-1.4894	-1.4021	-0.56949	-1.315	-1.3299	-1.3301	0.55091	0.19523	-0.0084162	NA	0
9:122258577:124870612	1287	9	122258577	124870612	2.61203	0.00015963	-0.21491	-1.5899	-1.3723	-0.49974	NA	-2.1721	-0.55572	-1.9344	-1.4017	-0.45997	-2.104	-0.24685	-0.67266	0.49765	-3.0593	0.12757	NA	0
9:124871322:125542861	1288	9	124871322	125542861	0.671539	0.00011479	0.40891	-0.4621	-0.79615	-0.7922	NA	-0.42317	0.91456	1.2619	1.8072	0.89319	-0.061665	-0.74805	0.46561	-0.44137	-1.6313	-0.77676	NA	13
9:125545194:126926376	1289	9	125545194	126926376	1.38118	0.00010884	0.89107	-1.0848	-0.59171	-0.51013	NA	-0.21575	-0.10272	-0.96156	-1.7377	-1.5846	-0.34008	-1.2032	-0.72708	0.65978	-3.3105	-1.6586	NA	10
9:126927204:128926989	1290	9	126927204	128926989	1.99979	8.9138e-05	-0.055247	-1.0577	-0.30038	-1.6644	NA	0.50936	-0.50797	-0.45675	-0.99326	-1.0477	0.70086	0.11938	0.30201	0.46535	-1.9882	-1.1731	NA	10
9:128927088:129477470	1291	9	128927088	129477470	0.550382	6.9038e-05	0.2544	-0.77356	0.45879	-0.33458	NA	0.18741	-0.78123	-0.41575	-0.4442	-0.25708	-0.22641	0.11821	0.49243	0.11799	0.70299	0.4174	NA	3
9:129477886:131429495	1292	9	129477886	131429495	1.95161	0.00011751	-1.152	-0.95431	-1.323	-1.2285	NA	-0.75194	-0.44911	-1.3787	-1.4315	-1.5825	-0.30862	-0.48203	-0.21284	-0.91043	-4.7493	0.43596	NA	11
9:131430602:132891863	1293	9	131430602	132891863	1.46126	0.0001367	0.085435	-0.39511	0.025763	-0.75783	NA	0.11362	-0.72843	-0.72487	-0.17111	-0.53848	0.28764	0.25824	0.24093	-0.7123	0.42462	-0.05893	NA	3
9:132895131:133640777	1294	9	132895131	133640777	0.745646	6.3101e-05	0.042455	0.62674	0.17132	0.17904	NA	-0.47852	-0.118	-0.40233	-0.20091	-0.16641	0.13875	0.86243	-1.4476	-0.50969	-2.7902	0.8047	NA	0
9:133642918:134639655	1295	9	133642918	134639655	0.996737	6.8106e-05	0.084695	-0.33679	-1.0249	-0.23927	NA	-0.79426	-0.27527	-0.053525	-0.23248	-0.19963	0.08542	1.3788	-0.63916	1.2409	1.8148	-0.39752	NA	2
9:134640928:135401279	1296	9	134640928	135401279	0.760351	0.00023609	0.93748	-2.6304	-1.1891	-0.21154	NA	-1.0348	-0.55747	-0.40435	-0.84067	-0.18523	-0.65352	0.0038638	1.2217	-0.73649	-1.0336	0.45618	NA	11
9:135401721:136417159	1297	9	135401721	136417159	1.01544	0.00012734	-0.68093	0.39219	-0.059553	-0.83367	NA	-0.097749	-1.1419	-1.2694	-0.37262	-0.10295	0.36034	0.27558	0.11281	0.12488	0.39584	0.051244	NA	0
9:136429816:136979539	1298	9	136429816	136979539	0.549723	8.162e-05	0.041668	-0.94543	-0.58598	0.14773	NA	-0.14749	-1.1796	-1.1393	-1.1117	-0.67583	-0.21138	-0.30902	1.1154	0.28057	-1.9389	0.012076	NA	10
9:136979744:137928846	1299	9	136979744	137928846	0.949102	3.0774e-05	0.54601	0.32698	0.24922	0.48419	NA	0.27749	-0.45862	-0.077052	-0.13168	0.23008	-0.27103	0.8041	-0.76168	1.0259	-1.3565	0.21371	NA	7
9:137929853:138817142	1300	9	137929853	138817142	0.887289	5.793e-05	-0.021565	0.29176	0.11665	-0.23835	NA	-0.37999	-0.59895	-1.4755	-1.5211	-1.5337	-0.80611	0.50813	-0.34399	0.075181	-1.5935	-0.20227	NA	10
9:138817178:141146684	1301	9	138817178	141146684	2.32951	0.00013079	-0.12328	-1.4645	-0.81024	-0.44323	NA	-1.3917	0.61006	-0.61513	-0.1911	-0.65086	-0.43003	-0.87631	-0.23823	-0.34326	-1.8483	-0.3529	NA	14
10:60969:747115	1302	10	60969	747115	0.686146	8.032e-05	-0.15515	-1.6718	-1.0872	-0.5038	-1.6261	0.12621	0.20935	0.6512	0.89741	0.51025	0.29164	-0.70469	-0.88491	1.8074	2.3434	0.033674	-0.16783	2
10:747772:1330771	1303	10	747772	1330771	0.582999	0.00013356	0.27806	-0.44445	-0.15601	0.035677	-1.8744	0.13703	-0.036848	-0.39047	-0.035031	-0.053549	0.85399	0.19522	-0.70483	-0.13096	-3.5592	-0.014478	-0.8632	15
10:1331955:1609370	1304	10	1331955	1609370	0.277415	0.00011178	-0.8247	-1.9235	-1.0623	-1.2773	-0.0077207	0.021362	0.3768	0.62156	0.60452	0.56589	-0.20162	0.76655	-0.56264	-0.51751	-0.88456	-0.26123	1.0439	9
10:1610839:2104472	1305	10	1610839	2104472	0.493633	4.9134e-06	-0.1351	-0.2005	-0.50551	0.0014225	0.038744	-0.77858	0.53646	-0.95027	-0.40274	-0.8312	-1.0745	0.030475	-0.040807	-1.7224	-0.33476	0.73833	-0.41034	0
10:2106418:3143283	1306	10	2106418	3143283	1.03686	2.8756e-05	0.031961	-0.88527	-0.54555	-1.361	0.6053	-0.37805	0.88961	-0.69008	-0.62166	-0.5521	0.38192	-0.065694	-1.1539	1.0066	0.83929	0.12286	0.37439	2
10:3144251:3785605	1307	10	3144251	3785605	0.641354	8.5511e-05	-0.34356	-1.4087	-1.0737	-1.4369	-0.31409	-0.05143	-0.81115	-0.4804	-0.34508	-0.3385	-0.29828	-0.31375	0.11928	-0.97452	-2.3667	0.40713	-1.4766	14
10:3786476:5358542	1308	10	3786476	5358542	1.57207	0.00021712	-0.4858	-0.65745	-1.4567	0.4156	-1.1366	0.60322	-0.53053	-0.048878	-0.11668	-0.14476	0.16736	-0.28171	-0.56227	-0.78152	-0.88161	-1.0523	0.43749	0
10:5359010:6316910	1309	10	5359010	6316910	0.9579	0.00010457	-0.10105	-1.087	-0.79618	-0.97349	0.21484	-0.35005	0.97668	0.3239	0.19617	0.3561	-0.15895	0.78317	1.0536	-0.82254	-0.83972	0.87292	0.7941	0
10:6318458:7639684	1310	10	6318458	7639684	1.32123	4.2624e-05	-0.075932	-0.28624	0.16715	0.14137	-0.37062	0.76871	-0.19846	-0.43548	-0.29313	-0.21088	0.29318	-1.0011	-0.19123	1.04	2.1247	-0.53196	0.33478	2
10:7639932:9432277	1311	10	7639932	9432277	1.79235	8.3178e-05	0.062896	-1.3293	-1.1294	-0.18604	-1.7261	-0.62801	-0.5464	-0.31345	-0.88642	-0.26698	-0.55566	0.44677	-1.0038	1.1929	-3.5575	0.82723	-0.57889	15
10:9433090:10540465	1312	10	9433090	10540465	1.10737	0.00012557	-0.58754	0.018433	-0.13455	1.4131	-2.638	-0.19811	-0.27779	0.95306	0.58397	-0.17272	0.48635	0.31347	0.14772	0.51974	1.2839	-0.37704	-0.81674	0
10:10542217:12092029	1313	10	10542217	12092029	1.54981	0.00013654	0.6034	-1.1549	-0.6192	-0.067362	-1.6623	-0.72707	-0.13485	-1.1224	-0.95285	-0.35305	-0.88016	-1.3584	-0.36821	-0.13137	0.76932	-0.17074	0.21967	5
10:12092208:12798954	1314	10	12092208	12798954	0.706746	6.4035e-05	0.022695	-1.5295	-1.4102	-0.95867	-1.7073	-1.7894	-0.32288	-1.9882	-1.4995	-0.93554	-1.0983	-0.55537	0.043191	-1.5148	-0.37234	0.68947	-0.051184	0
10:12799286:13718384	1315	10	12799286	13718384	0.919098	5.7811e-05	-0.16509	-0.53008	-0.58387	-0.4999	-0.63727	0.083388	-0.23236	-0.44132	-0.78233	-0.71964	0.34819	-0.061301	-1.0428	0.2929	1.6131	-0.29843	-0.54397	2
10:13719970:14411956	1316	10	13719970	14411956	0.691986	7.942e-05	-0.23362	-0.17255	-0.19588	-1.5081	-0.39196	-0.92208	0.17277	-0.27619	-0.66091	-0.64595	-0.36566	0.23254	-0.033602	-0.81648	-0.26577	0.91338	0.10896	0
10:14412084:15303527	1317	10	14412084	15303527	0.891443	4.042e-05	0.54846	-0.346	-0.52951	0.5177	-0.53857	0.077446	0.42141	-1.7018	-1.0026	-0.55664	-0.10234	-0.4856	-0.022116	-1.7979	-3.5086	0.35047	-0.48685	15
10:15303983:16443442	1318	10	15303983	16443442	1.13946	0.00010619	0.036676	-0.76661	-0.0036511	-0.49981	-1.4186	0.23945	0.073024	-0.42613	-0.53835	-0.43315	0.13153	-0.9406	0.73806	0.25132	-2.2351	-0.070711	0.16567	12
10:16444693:17591626	1319	10	16444693	17591626	1.14693	0.00010257	-0.60589	-0.88008	0.29415	-0.70486	-0.20214	-0.64527	-1.1733	-1.2916	-0.43619	-0.058671	0.13549	0.18624	-0.69202	-1.1019	2.2756	0.034106	1.3264	2
10:17591919:19202731	1320	10	17591919	19202731	1.61081	0.00011608	0.22872	1.6862	1.5555	-0.55376	-0.80972	1.0028	-0.51388	1.1001	1.5391	0.96792	0.14327	-1.1312	0.76678	-1.303	-1.2281	-0.22963	0.39366	7
10:19203300:20131614	1321	10	19203300	20131614	0.928314	4.5312e-05	0.11109	-1.2158	-0.94803	-0.53248	0.32713	-0.029814	0.088555	-0.99521	-0.19756	0.24759	-0.22462	0.50989	-0.37455	0.52292	0.717	0.0071635	-0.42576	2
10:20132516:21243558	1322	10	20132516	21243558	1.11104	9.1623e-05	-0.7027	0.56899	0.057244	-0.46093	-1.0597	-0.61766	-0.502	-0.65783	-0.15032	-0.13579	-0.48821	0.34164	-0.49779	0.068512	-0.20439	0.22903	1.0047	0
10:21244087:23696890	1323	10	21244087	23696890	2.4528	0.00011754	0.033947	-0.98362	-0.49308	-1.8589	-0.71784	-0.68744	-0.15347	-0.20267	0.26727	0.28688	0.21885	1.7057	0.02645	0.42113	-0.15407	0.2994	1.0385	3
10:23698033:25414215	1324	10	23698033	25414215	1.71618	0.00016173	0.13111	0.64667	-0.078131	0.074577	1.1298	-0.30571	0.7788	0.74085	0.84932	-0.28488	0.041273	0.83032	-2.4993	-0.50993	-0.85855	0.057941	0.5818	4
10:25416598:26631987	1325	10	25416598	26631987	1.21539	0.00014051	-0.93686	0.34615	0.074587	0.6594	-0.36004	-0.097517	-0.37633	0.012565	0.76137	0.53985	-0.015945	0.38621	0.037474	-1.0208	-2.5044	0.083375	-0.99565	13
10:26633775:27667904	1326	10	26633775	27667904	1.03413	5.8066e-06	-0.264	-0.92838	-0.28968	-0.23935	-0.1647	0.35472	0.48784	-0.22762	0.65869	0.58396	0.72938	0.13679	0.60119	-0.52021	-1.0524	1.2652	1.1183	0
10:27668052:28734655	1327	10	27668052	28734655	1.0666	0.00011709	0.16826	0.67396	0.13847	-0.071725	0.52932	-0.32955	-0.33825	-0.35918	-0.29008	-0.49708	-0.60015	-0.50027	-0.52397	0.45696	0.81532	1.417	-0.32196	2
10:28735045:29174963	1328	10	28735045	29174963	0.439918	6.8427e-05	0.57785	-0.31761	0.31795	-0.071771	-1.5559	0.56024	-0.24457	-0.45261	-0.31217	-1.0367	0.13102	-0.98764	0.12421	-0.24745	-0.29818	0.41471	-0.65961	0
10:29175101:29961838	1329	10	29175101	29961838	0.786737	0.00016122	-0.65761	0.058252	-0.22124	-0.29824	-0.6585	-1.0427	-0.0053874	-0.52196	-0.39298	-0.043939	-0.99165	-0.72077	0.083288	1.021	-0.73482	-0.49965	-0.049801	0
10:29962511:30653567	1330	10	29962511	30653567	0.691056	8.9503e-05	-0.33072	-0.80789	-1.0748	-0.64503	1.1546	-0.21101	-0.25988	-0.39587	-0.48903	-0.64676	0.018133	-0.29959	0.58674	-0.99766	-0.12424	0.4579	1.5373	6
10:30654528:31479103	1331	10	30654528	31479103	0.824575	6.5833e-05	-0.21155	-0.12499	-0.058632	-0.13295	-0.07461	-0.66212	0.8144	0.13484	0.049993	0.16035	-0.84213	-0.85521	-0.94203	0.84461	0.16982	-0.094792	0.61971	2
10:31479422:33656047	1332	10	31479422	33656047	2.17663	0.00011145	-0.44547	-1.3163	-0.55361	-1.2638	-0.032633	-0.79241	-0.56648	-0.83851	-1.0045	-0.29282	-0.91443	-0.46251	0.74157	1.1883	-1.3142	-0.19176	0.45773	8
10:33656119:36017592	1333	10	33656119	36017592	2.36147	0.00013997	1.0365	-1.6885	-1.3068	-0.70049	0.11302	-0.13438	0.046803	0.55036	0.033102	-1.0518	0.73573	-0.39588	-0.80433	-2.5272	-2.0354	0.25033	-0.0053072	13
10:36020445:36884906	1334	10	36020445	36884906	0.864461	5.8036e-05	0.90345	-0.29988	0.35437	-0.38872	0.33096	-0.64717	0.55389	-1.6258	-1.3225	-0.77229	0.14847	0.64978	-1.084	-0.76318	1.9515	1.1615	0.41384	2
10:36885921:37845308	1335	10	36885921	37845308	0.959387	6.411e-06	0.24625	-0.65389	-0.14282	-0.50664	0.67939	-0.11798	0.29216	0.1405	-0.14535	-0.15883	-0.12518	-0.33191	0.32014	-0.1596	-2.3519	0.027675	0.17069	13
10:37845751:38366072	1336	10	37845751	38366072	0.520321	3.3781e-05	0.26462	-0.92595	0.36957	-0.59233	0.86015	-0.6759	-0.66153	-1.8265	-1.5015	-1.0937	-0.85728	0.1276	-0.047062	0.48431	-0.89125	-0.38974	0.32411	8
10:38367233:43220539	1337	10	38367233	43220539	4.85331	6.3766e-05	-1.1864	-0.11364	0.37664	0.5858	0.79021	-0.46037	-0.24684	1.924	1.5015	0.42427	0.24789	-0.63205	-0.061991	-0.058682	-1.9546	-0.033566	0.49227	0
10:43222372:43605902	1338	10	43222372	43605902	0.38353	6.6218e-05	-0.80353	-0.94408	-0.78015	-0.82435	1.5811	-0.29519	-0.66541	0.30135	0.3643	0.28928	-0.30937	-1.0437	-1.0661	-0.79814	0.56783	-0.28502	-0.22383	0
10:43606687:45247184	1339	10	43606687	45247184	1.6405	3.1587e-05	-0.44365	-0.42871	-0.14059	0.61237	0.91377	0.82742	0.082252	1.4955	0.98262	0.65251	0.35018	-0.95197	-1.044	1.3492	1.0606	-0.66579	0.42525	1
10:45247418:46769302	1340	10	45247418	46769302	1.52188	7.1903e-05	0.33744	-0.11025	-0.36574	0.15998	-1.562	-0.20508	-0.36067	-0.6015	-0.68262	-0.97178	0.15449	0.9682	0.86074	1.0762	-0.47221	-0.17792	0.4009	8
10:46883495:47758390	1341	10	46883495	47758390	0.874895	4.0653e-05	-0.098246	-0.70853	-0.61071	0.71564	-0.24002	-0.60583	-0.36625	-0.46556	0.17241	-0.072093	0.6621	-0.38152	-0.74423	0.67223	0.73559	-0.63866	-0.23923	2
10:47768664:49812917	1342	10	47768664	49812917	2.04425	2.9325e-05	-0.16456	-0.10527	-0.12523	-0.06685	-0.7683	-0.46807	0.28538	-0.66588	-0.71906	-0.10299	0.37154	0.69987	-0.020247	0.78901	-0.77419	-0.2224	-0.22163	0
10:49816189:50839403	1343	10	49816189	50839403	1.02321	5.5818e-05	-0.42722	0.08944	-0.16776	0.025131	0.20277	-0.0020365	-0.090536	-0.32425	-0.31611	-0.21049	0.078453	-1.1243	-0.89508	1.5174	1.4407	0.86571	-0.45221	2
10:50840736:52086621	1344	10	50840736	52086621	1.24588	0.00010538	0.26895	0.60046	-0.014935	-0.82703	-0.79524	-0.66809	-1.1892	-0.25589	0.1729	-0.40185	0.25452	0.40141	-0.54434	0.21848	1.0601	-0.072805	0.52057	2
10:52086939:52707026	1345	10	52086939	52707026	0.620087	0.00015858	-0.7107	-1.4036	-0.81984	-1.0723	0.27725	-0.88751	0.032788	-0.0060638	-0.81208	-1.5008	-0.39619	0.21648	-0.015327	1.6985	-0.67483	-0.70138	1.2474	8
10:52708822:53362540	1346	10	52708822	53362540	0.653718	0.00012199	0.10227	-1.1608	-0.84236	0.45251	-0.6705	-0.30539	0.082618	0.051024	-0.57255	-1.6386	-0.28289	-0.033372	1.0077	-1.9048	-3.2394	-0.10669	0.3891	15
10:53362932:54413554	1347	10	53362932	54413554	1.05062	4.5204e-05	-0.047886	0.41862	0.96307	0.51692	0.023714	0.26416	0.77708	-0.33373	0.065839	0.41853	0.1854	0.8624	-0.84707	-1.3118	-0.4369	0.69959	0.12545	7
10:54413909:55334166	1348	10	54413909	55334166	0.920257	7.5275e-05	-0.41659	-0.26783	-0.67403	-0.65441	0.77077	-0.39842	-0.18984	-0.76701	-0.3479	0.088195	-0.18614	0.22297	0.32875	1.1234	-1.429	-0.050588	-0.028608	8
10:55334740:56204677	1349	10	55334740	56204677	0.869937	5.5734e-05	-0.084349	-0.16731	0.58821	0.067529	-0.90779	-0.33263	0.45466	-0.39176	0.28849	0.68737	-0.063542	-0.35266	0.3487	-0.2371	-1.2096	-0.19502	0.29673	0
10:56207098:56883966	1350	10	56207098	56883966	0.676868	2.528e-05	-0.038505	0.40325	0.74195	-0.60965	-0.14363	-0.35971	0.076043	0.18358	-0.16879	-0.7209	0.46342	0.92498	0.23678	0.06585	1.2382	-0.32843	0.21362	0
10:56885639:58806290	1351	10	56885639	58806290	1.92065	8.4522e-05	0.86557	1.275	0.2518	0.039103	-1.0018	-0.32689	0.57129	0.55567	0.53458	-0.10648	-0.40625	0.12651	0.22075	0.66033	0.74426	0.06587	0.40073	1
10:58809061:59153910	1352	10	58809061	59153910	0.344849	1.1329e-05	-0.4393	0.10323	-0.21244	-0.28762	0.088043	0.59286	-0.20051	-0.2104	-0.37957	-0.45508	0.55472	0.70246	-0.66577	-0.15181	-0.25911	-0.32632	0.6191	3
10:59158617:59822195	1353	10	59158617	59822195	0.663578	3.4752e-05	0.55596	0.32613	0.59208	0.058152	-0.46372	0.070168	0.2224	-0.16864	0.012631	-0.15547	0.013898	0.88276	-1.1213	0.28726	-1.3132	-0.0014247	0.27011	0
10:59822974:60375613	1354	10	59822974	60375613	0.552639	5.0381e-05	0.22524	-1.0051	-1.401	-0.72891	-1.4892	-0.40711	-0.31485	-0.32033	-0.21522	0.62935	-0.15727	0.14333	0.11091	-1.3918	0.21123	0.44651	-0.59096	0
10:60375857:62558737	1355	10	60375857	62558737	2.18288	0.0001128	0.37162	-1.7027	-1.5483	-1.5754	-0.12647	-0.80925	-0.76878	0.78273	0.33372	-0.24465	-0.31624	-0.43208	0.24442	0.48397	-0.28112	0.22437	-0.083691	5
10:62558842:64263322	1356	10	62558842	64263322	1.70448	9.6671e-05	0.034879	-0.64937	-0.93841	-0.31991	-0.07794	-0.68445	-0.73056	-0.8412	-0.39909	-0.30969	-1.0669	0.89	-0.42963	1.2196	-0.93356	-0.27805	1.0175	8
10:64263402:65469133	1357	10	64263402	65469133	1.20573	0.00019492	0.12154	-0.7327	-1.2698	0.061671	-0.77742	-0.13729	-1.6754	-0.5894	0.48464	1.225	-0.37055	0.82432	-0.17384	0.73622	0.37406	-0.071148	1.3768	0
10:65474912:65734245	1358	10	65474912	65734245	0.259333	5.9145e-05	0.88124	-0.57259	-0.54392	0.33377	-0.81569	0.32009	-0.92394	-0.13523	0.27793	0.90722	0.2038	-0.15271	-1.1276	0.61499	2.908	1.0092	0.78252	2
10:65735028:66980708	1359	10	65735028	66980708	1.24568	0.00011054	-0.31094	-1.6091	-0.87621	-0.94165	0.072275	-0.12424	-0.71365	0.13059	-0.61435	-0.97569	0.0013851	0.23273	-0.4426	-0.49234	0.21197	-0.46544	0.4772	0
10:66980980:67545544	1360	10	66980980	67545544	0.564564	0.00010315	-0.90618	0.32888	0.27451	-0.068988	0.045011	0.82458	1.2162	-0.051796	-0.99379	-0.83681	-1.0921	0.46721	-1.8358	-0.047583	-0.83755	1.0043	0.89241	0
10:67546331:68429563	1361	10	67546331	68429563	0.883232	0.00013282	-1.4438	-0.62121	-0.040321	-1.3855	0.57398	0.42147	0.24343	-0.044775	0.87586	1.408	0.93415	1.2497	-1.2895	0.67491	0.84748	0.74311	1.802	3
10:68430236:69893580	1362	10	68430236	69893580	1.46334	6.4796e-05	0.16891	-1.6804	-0.75063	-0.6753	0.41275	-0.16572	0.20658	0.019966	0.10239	0.70551	0.005725	0.24828	0.5628	1.1887	-0.14984	0.37639	0.8791	3
10:69896336:71052508	1363	10	69896336	71052508	1.15617	0.00011037	-0.52996	0.58396	0.47715	0.22745	0.82775	0.95316	0.51635	0.098193	-0.26144	-0.6638	1.513	-0.21995	0.10912	0.20128	-0.98731	0.40382	1.7107	0
10:71052888:72479853	1364	10	71052888	72479853	1.42696	0.00011542	-0.95081	-0.24777	-0.28795	-0.78703	-1.325	0.48796	0.01422	-0.60083	-0.80263	-0.70686	0.82137	1.009	-0.60916	-0.18328	-0.70943	0.90095	-0.09568	0
10:72480072:73612902	1365	10	72480072	73612902	1.13283	9.5238e-05	-0.57975	-0.56382	0.27807	0.37141	0.18735	0.15104	-1.0549	-0.98723	-0.84809	-0.32402	0.59557	-0.64399	0.25202	0.82378	-1.2754	0.43682	1.2881	0
10:73614288:75696752	1366	10	73614288	75696752	2.08246	7.435e-05	0.39382	-1.4471	0.049687	-0.62506	0.63386	0.22356	-0.22951	0.47862	1.0478	0.95228	0.24637	-0.15754	0.51203	0.86449	0.076884	-0.62582	0.8116	3
10:75700056:78638957	1367	10	75700056	78638957	2.9389	0.00018856	0.25917	-0.42738	-1.1905	0.15076	0.046274	0.18622	-0.45906	-0.074298	0.29186	-0.19475	0.448	0.59103	-0.054512	1.2153	-0.67375	-0.093232	-0.95033	0
10:78642246:79740262	1368	10	78642246	79740262	1.09802	0.00017387	-0.4425	-0.72921	-0.63533	-0.35696	-0.64349	-1.0959	-0.97987	-0.73771	-0.67125	-0.8549	0.39854	0.48962	0.038564	0.44086	-3.0807	-0.94655	1.8119	0
10:79742617:80874092	1369	10	79742617	80874092	1.13148	9.5766e-05	-0.69646	-0.27028	-1.1342	0.26709	0.067383	-0.36225	0.03817	-0.26884	-0.64556	-0.93265	-0.18504	-0.12802	-0.2823	0.043007	-3.2866	-0.77955	0.18538	15
10:80874523:81881954	1370	10	80874523	81881954	1.00743	4.0484e-05	-0.94612	0.7655	0.096103	0.2414	-0.91005	0.13907	-0.55616	-0.010825	0.15721	-0.17198	0.021822	0.35601	-0.38464	-0.53498	-1.2224	0.34286	0.15985	0
10:81882370:82378624	1371	10	81882370	82378624	0.496254	0.00012712	1.3913	-0.15568	0.70106	0.44498	-0.2727	-0.52796	1.4203	-1.0519	-0.79525	-0.70404	-0.46915	0.35503	0.77117	-1.1054	-0.91744	-1.1958	-0.69729	0
10:82379403:82881996	1372	10	82379403	82881996	0.502593	9.5459e-05	1.1759	-0.96264	-0.80856	-0.0023427	-0.77412	-0.35089	-0.38582	-0.59687	-0.32565	0.0022974	-0.76307	0.29707	-0.12256	-0.13802	-1.9013	-0.79263	0.42257	0
10:82883949:83597042	1373	10	82883949	83597042	0.713093	4.4245e-05	-0.63731	-0.4849	-0.91973	0.078659	-1.0166	-0.073888	0.95343	-0.68131	-0.00047631	-0.71042	0.76637	-0.33674	1.2617	-0.10905	0.75322	-0.80123	0.090475	2
10:83597818:84383108	1374	10	83597818	84383108	0.78529	8.2854e-05	-0.57925	-1.2062	-1.0512	-0.52465	-0.39387	-0.32302	0.063352	-0.049516	0.51733	-0.2666	0.22849	-0.36258	-0.28525	-0.70904	-0.35595	0.24153	-1.1586	0
10:84383277:85424102	1375	10	84383277	85424102	1.04083	6.8639e-05	-0.28744	-0.41521	0.20582	-0.30964	0.082469	0.6059	0.097437	-0.26537	0.14539	0.047242	0.61522	1.1359	-1.8048	-1.0963	-2.2925	-0.24539	0.7578	0
10:85424493:86459792	1376	10	85424493	86459792	1.0353	8.0829e-05	0.22955	0.0026454	-0.64334	0.15485	-0.83224	-1.124	-1.7199	-0.91181	-0.33035	-0.46742	-0.68595	-0.28152	-0.40875	0.1644	-1.5612	0.010787	0.56288	8
10:86460169:87285511	1377	10	86460169	87285511	0.825342	0.00014693	-1.4554	-0.63558	-0.37947	-0.75627	-0.63374	0.31917	0.44633	0.55112	1.0172	0.25987	0.052028	-1.7568	-0.71958	-0.39013	0.68348	0.69974	1.6252	3
10:87285907:88450872	1378	10	87285907	88450872	1.16497	8.4202e-05	0.37963	-0.0588	0.3053	-0.25949	-0.40426	0.32365	0.58988	1.2754	1.4055	1.0105	0.88378	0.31044	-0.093731	0.89715	-1.8308	-0.6463	0.86412	7
10:88451869:89845801	1379	10	88451869	89845801	1.39393	0.00016586	0.40988	-0.22838	-0.23432	0.11909	-1.1193	-0.72449	-1.0736	-0.50136	-0.95424	-1.3319	-1.0334	0.31047	-0.7517	0.96156	0.75991	-1.1262	-0.48812	5
10:89846944:90734906	1380	10	89846944	90734906	0.887962	2.6223e-05	-0.1198	-0.42156	0.29233	-0.13701	-0.19682	-0.76507	-0.5639	-0.53877	-0.93608	-0.84971	-0.37715	0.084437	-0.077861	-0.78189	-0.71419	-0.24802	-0.20691	6
10:90735832:91959588	1381	10	90735832	91959588	1.22376	5.3585e-05	-0.37498	-0.23084	-0.54877	-0.47392	0.79345	0.42915	0.89159	0.78726	0.46782	-0.2096	1.0174	0.18024	-0.53102	0.91824	1.5019	0.093071	0.27443	1
10:91960142:92682235	1382	10	91960142	92682235	0.722093	7.4659e-05	-0.65424	0.70009	0.62958	-0.71557	0.19533	-0.68272	-0.18463	-0.55293	-0.23252	-0.057927	-0.73574	0.074793	-1.5426	-0.064275	-2.3915	-0.18604	0.092802	0
10:92682369:94196248	1383	10	92682369	94196248	1.51388	0.00021993	-0.12166	-1.2745	-0.5597	-0.62252	-3.0348	-1.2268	0.17321	-1.3223	-1.0834	-0.69461	-1.5978	-0.024541	-2.1089	1.1312	-0.73117	-0.94068	-1.8547	0
10:94196690:95064828	1384	10	94196690	95064828	0.868138	7.2073e-05	0.037777	-0.72492	-1.1007	-0.23027	-0.82085	0.41253	-0.035454	0.25046	0.30058	0.40475	0.347	-0.96908	-1.392	-0.13055	0.45745	0.16456	-0.31509	0
10:95065655:95946938	1385	10	95065655	95946938	0.881283	8.6585e-05	0.15967	-1.026	-0.8704	-0.74931	1.2317	0.94796	0.20678	-0.79752	-0.87803	-0.74927	0.66397	-1.1341	-1.1902	-1.3157	-3.4571	0.012818	-0.1917	13
10:95949432:97984754	1386	10	95949432	97984754	2.03532	0.00012001	-0.79677	0.19461	-0.19	-1.0286	0.49609	0.65507	-0.10562	-1.3618	-1.9278	-1.9354	1.0362	-0.61957	-1.2548	-0.99854	-1.8138	-0.8097	-0.013199	0
10:97985690:99554180	1387	10	97985690	99554180	1.56849	9.6305e-05	0.2018	0.090319	-0.41086	-0.11872	-0.17974	0.75534	-0.20439	-0.10559	-0.36946	-0.91205	1.1206	-0.10515	-0.35119	0.84974	-0.37995	-0.045019	1.2736	1
10:99554895:100240681	1388	10	99554895	100240681	0.685786	0.00010942	0.37827	-0.90412	-0.57948	-0.13166	0.771	-0.13534	0.46511	0.10581	0.40915	0.091204	-0.17054	-1.121	-0.78134	1.0199	0.64214	-0.61818	1.3211	2
10:100241204:102089663	1389	10	100241204	102089663	1.84846	0.00018101	0.27492	-0.60823	-0.68595	0.25528	-1.1456	1.2172	0.66574	0.035277	0.033675	-0.29887	1.3775	-0.85232	-0.9574	-1.4656	-1.8285	0.83126	-0.099447	9
10:102090924:104207799	1390	10	102090924	104207799	2.11687	0.00038952	0.38695	-0.15253	-0.73893	-0.82847	-2.6597	-2.1489	0.28622	-1.7429	-2.5677	-3.0985	-1.5141	-0.4818	-0.70659	-0.21406	-1.083	1.1256	1.325	11
10:104208761:106139081	1391	10	104208761	106139081	1.93032	0.00022727	0.068931	-0.31268	-0.55988	0.18124	-0.42818	-1.1332	-2.0156	-0.44266	-1.5856	-1.8994	-0.26458	-0.18918	-0.80341	-0.36502	-4.4765	-1.1753	0.51217	15
10:106139294:107874146	1392	10	106139294	107874146	1.73485	0.00029789	-0.055844	-1.6607	-1.7136	-0.51143	-1.2044	-1.8404	-0.40671	-2.6239	-1.4537	0.63814	-2.054	-0.023835	0.45979	-1.6544	-6.0287	1.3047	-0.57932	14
10:107875182:109577686	1393	10	107875182	109577686	1.7025	0.00022258	-0.6404	-1.7049	-0.86761	-0.63001	-1.7987	-0.080575	-2.1612	-0.80044	-0.020393	0.21328	-0.39006	-0.56276	0.94422	-1.0896	-2.7777	-0.5906	0.16589	14
10:109578567:110311094	1394	10	109578567	110311094	0.732527	4.9707e-05	-0.80775	-0.024088	0.042424	0.45281	-0.6337	0.0052087	0.27391	-0.35236	-0.69287	-0.26712	-0.33023	-0.058544	0.74694	-1.3653	-4.3875	0.49492	-0.14663	15
10:110311425:112559414	1395	10	110311425	112559414	2.24799	0.00010343	-0.48227	0.24854	-0.18495	-0.6245	0.30916	-0.44333	0.52216	1.4372	0.57642	-0.37605	-0.73095	-0.58904	-0.5848	0.31472	-1.892	-0.12584	0.60663	7
10:112560012:113839866	1396	10	112560012	113839866	1.27985	1.6727e-05	-0.87066	-1.2632	-0.99018	-0.69619	0.90478	-0.65281	-0.21182	-0.59099	-0.55635	-0.067217	-0.047606	-0.44339	-0.33842	-0.91989	-1.5282	-0.16982	-1.0329	0
10:113845990:115698315	1397	10	113845990	115698315	1.85232	0.00011016	0.60517	0.95675	0.40309	-0.64121	-0.55578	0.50249	0.94224	2.2639	1.8126	0.6035	0.72742	-0.75043	-0.041213	-1.9818	-2.0897	0.0042598	0.07845	7
10:115700005:117702645	1398	10	115700005	117702645	2.00264	2.6153e-06	-0.3995	0.036976	0.067264	-0.26961	0.71092	0.22334	-0.44625	-0.33161	-0.21577	-0.52925	-0.50464	0.2965	-0.34413	-0.32971	-0.13737	-0.086157	0.16216	3
10:117705146:118416795	1399	10	117705146	118416795	0.711649	7.7981e-06	0.34498	-0.69997	-0.092029	-0.14648	1.2994	0.55412	0.6568	-0.063639	0.48021	0.31106	0.75889	0.01384	-0.56409	-0.92032	-0.84671	0.026167	0.59396	4
10:118417453:119697663	1400	10	118417453	119697663	1.28021	0.00012539	0.40108	-1.0851	-0.91273	-0.11775	-1.3313	-1.4133	0.14158	-0.76788	-0.50101	-0.032116	-0.78828	-0.96668	0.58316	-0.60532	-1.2214	-0.056601	-0.71038	14
10:119698700:120994671	1401	10	119698700	120994671	1.29597	0.00011831	-0.0069747	0.97785	1.0487	0.84619	-0.55254	-0.23917	-0.28005	-0.94555	-0.18625	-0.37126	-0.79505	-0.97616	-0.64558	-0.092573	0.12319	1.3282	1.5435	0
10:120997666:121874991	1402	10	120997666	121874991	0.877325	2.8636e-05	-0.10515	-0.81764	-0.77174	-0.51252	-0.59132	0.15031	-0.54523	-0.40469	-0.50118	-0.70391	0.75199	1.1849	-0.99146	0.21065	-0.55028	-0.23241	-0.61102	0
10:121875531:122805770	1403	10	121875531	122805770	0.930239	0.00010694	-0.37019	-1.0705	-0.78396	-0.53369	-2.1296	-1.0298	-0.067764	0.86105	1.1578	0.51133	-0.85236	-0.72422	-0.45916	0.62151	0.46887	0.084107	-0.55827	0
10:122807254:123853223	1404	10	122807254	123853223	1.04597	0.00011484	-0.71344	-0.54475	-0.033082	0.50372	-1.3352	-0.80076	0.28931	-0.021007	0.28875	0.42099	-1.1179	-0.88886	1.5493	1.62	-0.36837	-0.32186	-0.67597	0
10:123855124:124894743	1405	10	123855124	124894743	1.03962	0.00012512	-0.77157	-0.94092	-1.1573	0.51753	-1.0031	-0.20041	-1.0328	-1.106	-0.62963	-0.71516	-0.93149	-0.66543	-0.062847	-1.4012	-4.6464	-0.50884	0.54781	14
10:124894909:125868860	1406	10	124894909	125868860	0.973951	0.0002529	-0.24511	-0.93794	-0.73428	-1.0468	1.1458	1.09	0.63182	-0.26812	-0.72762	-1.6993	1.8254	0.41001	-1.1122	0.95122	-3.9665	-1.148	0.2125	0
10:125919795:126739513	1407	10	125919795	126739513	0.819718	0.00013341	0.86619	-0.18534	-1.0438	-0.89669	-1.4298	-0.75636	0.19262	0.28987	-0.024109	-0.76193	-1.049	0.36761	1.0726	-1.6636	-1.608	0.31178	-0.42782	0
10:126739798:127820978	1408	10	126739798	127820978	1.08118	0.00031201	0.14162	-0.039927	1.3783	0.22312	-1.3315	-0.70787	-1.588	-0.61497	-0.97256	-0.9953	-0.081796	-0.043565	-1.3681	-0.68881	-3.5972	0.59767	0.68447	15
10:127821105:128409952	1409	10	127821105	128409952	0.588847	2.8819e-05	0.29656	-1.0169	-0.81436	-0.43432	-0.96891	-0.63672	-0.75286	-1.3341	-1.6446	-1.0966	-0.34488	-0.13322	0.091633	1.7493	1.7052	-1.2383	1.1918	5
10:128410393:129482709	1410	10	128410393	129482709	1.07232	1.2759e-05	0.76869	-0.18607	0.29532	-0.24196	0.42003	0.39171	-0.23701	0.15888	0.46494	0.078297	-0.076903	0.48053	-0.28041	0.091724	-1.1802	0.24443	0.87374	7
10:129483173:130282731	1411	10	129483173	130282731	0.799558	0.00011436	-0.64539	-0.51249	-0.78197	-0.31302	0.58432	0.091913	0.015021	-0.43727	-0.13235	0.34468	-0.095817	-0.073697	-0.37953	0.41784	0.70009	-0.010021	-0.65952	2
10:130282817:131192968	1412	10	130282817	131192968	0.910151	0.00010342	0.71391	-0.78713	-0.37834	0.34237	-1.518	-0.25305	0.27105	-0.53821	-0.27695	-0.05702	-0.1518	-0.14604	0.53567	0.99453	-1.8359	-0.16058	-1.0046	12
10:131195759:132251820	1413	10	131195759	132251820	1.05606	0.00012713	0.26716	-0.41877	-0.75526	0.39838	1.1505	-1.0156	-1.1142	0.18319	0.09336	0.12412	-0.7028	0.15196	0.39774	-0.82278	-0.74093	0.51782	0.41835	0
10:132252499:132964299	1414	10	132252499	132964299	0.7118	5.6932e-05	-0.082586	-0.28007	-1.0666	-0.25726	-0.31439	-0.71769	0.039364	-0.28317	0.012994	0.091632	0.47924	0.2218	-1.0673	-0.50499	-1.6958	-0.013422	0.084097	0
10:132966372:133355925	1415	10	132966372	133355925	0.389553	0.00014169	0.036483	0.042624	0.16501	1.3094	0.45587	0.61479	0.22642	-0.18515	0.23459	0.35014	0.93744	-0.4136	-1.3403	-0.99474	0.7686	0.48236	1.3439	4
10:133356417:134858046	1416	10	133356417	134858046	1.50163	0.00019344	-0.39391	-2.2382	-0.64294	-0.47286	-1.1648	-1.8853	-0.60094	-1.0458	-0.90286	0.44673	-1.7269	-1.6118	-1.1796	0.23452	0.76667	0.56795	1.2511	0
10:134858720:135524335	1417	10	134858720	135524335	0.665615	-9.4643e-06	0.77329	-0.018948	0.25887	-0.14267	-0.53407	0.59967	0.96967	0.075114	0.13035	0.028584	1.0894	-0.37946	0.2212	-0.57531	-0.12645	0.16284	-0.038218	1
11:87268:332997	1418	11	87268	332997	0.245729	3.8705e-05	-0.46988	-0.57364	-0.87651	-1.2018	-1.0873	-0.72906	-0.040607	0.11154	0.056167	0.0064366	0.13479	0.42236	0.45683	0.012157	-0.078104	0.28837	0.31985	5
11:333347:1057948	1419	11	333347	1057948	0.724601	4.8793e-05	-0.46893	-0.12501	-0.25186	-0.14161	-0.62594	0.27091	0.253	0.48547	1.2212	0.84455	0.16896	-0.55093	0.17096	-0.28563	0.72323	0.013651	-0.43632	1
11:1058583:1861912	1420	11	1058583	1861912	0.803329	0.00015961	0.56991	-1.3211	-0.62806	-1.1472	-2.3747	-0.14905	0.039394	-0.44877	-0.47788	-0.78254	0.38112	1.0662	0.60688	-0.63195	-2.8196	-0.21001	-0.28478	15
11:1862168:2422034	1421	11	1862168	2422034	0.559866	6.4689e-05	0.26582	0.16694	-0.50194	0.84868	-1.1832	0.43269	-0.54756	0.58929	0.18418	-0.34651	0.16243	0.48883	-0.183	-0.072323	-0.0046374	0.1162	-0.82551	0
11:2423545:3660412	1422	11	2423545	3660412	1.23687	1.7645e-05	0.30217	-0.80889	-1.1599	0.15622	0.10583	-0.14595	-0.16691	-0.36785	-0.66178	-0.32246	-0.37206	-0.59021	0.13255	-2.0493	0.85391	-0.36382	0.63414	0
11:3661873:4745931	1423	11	3661873	4745931	1.08406	1.8594e-05	-0.39951	0.23599	-0.30161	0.050473	-0.41667	0.083456	0.22488	0.74982	0.48771	0.65668	-0.60183	0.43795	0.2675	-0.84279	-0.59248	-0.63603	-0.21058	0
11:4746391:5529152	1424	11	4746391	5529152	0.782761	2.5644e-05	0.067667	-0.59977	-0.2244	-0.8131	-0.25645	0.077141	-0.40722	-0.34765	-0.050522	-0.78434	0.28697	0.14811	0.0088145	-0.027213	0.15694	-0.76225	0.66207	0
11:5532222:6010718	1425	11	5532222	6010718	0.478496	0.00010232	-0.26607	-0.58452	-0.51807	-0.59967	0.12963	-0.3288	0.061685	-0.5449	0.43442	-0.05894	0.25251	-1.2151	-0.49972	0.13158	-1.6996	0.33593	-0.53586	9
11:6011761:6917273	1426	11	6011761	6917273	0.905512	0.00011792	-0.13694	-0.5011	0.0069804	-0.13944	-1.4212	-0.10437	-0.092803	-0.1086	-0.040678	0.019962	-0.084813	0.00064944	-0.028144	-0.93504	-2.5883	0.69301	0.15202	13
11:6917772:7715871	1427	11	6917772	7715871	0.798099	6.5461e-05	0.39322	-0.6355	-0.75672	-0.38916	0.21691	-0.45591	-0.55329	-0.80854	-1.7857	-1.505	-0.17447	0.012653	-0.14469	0.65967	-1.7781	0.38813	-0.28225	10
11:7717884:9068716	1428	11	7717884	9068716	1.35083	8.2591e-05	-0.14769	-0.85471	0.43942	-0.24829	-0.77711	0.35862	0.46181	0.30675	1.0049	1.2717	-0.052885	0.075183	-0.38023	-0.33223	-1.8465	0.44673	-0.40308	7
11:9069046:10370675	1429	11	9069046	10370675	1.30163	5.5296e-05	0.15102	0.2229	0.73754	-0.2677	-0.82231	0.003934	1.5753	-0.088445	0.27329	0.72948	0.017161	0.084925	-0.25327	0.52506	-0.61194	0.48242	-0.50206	7
11:10371614:11361034	1430	11	10371614	11361034	0.98942	1.2923e-05	-0.11322	-0.37879	-0.54597	-0.32137	-0.21328	0.053074	-0.34481	0.13023	0.37554	0.51512	0.80241	0.076078	-0.51505	0.24599	1.2546	-0.24757	-0.15036	1
11:11361458:12018942	1431	11	11361458	12018942	0.657484	0.00012186	-0.21026	-0.80307	-0.447	0.012625	-0.18558	0.56771	0.56934	0.15991	0.10441	-0.98747	0.45251	0.91512	-0.91673	0.32965	-0.49886	0.89441	0.23596	7
11:12019010:13133902	1432	11	12019010	13133902	1.11489	7.9912e-05	-0.038884	-0.71748	-0.22001	-0.99422	-1.5885	-0.42191	0.28288	-0.45688	-0.39061	0.14407	-0.27681	-1.4261	0.045539	-0.065565	2.309	-0.47109	0.14081	2
11:13134600:14934686	1433	11	13134600	14934686	1.80009	0.00010933	0.33848	-1.0156	0.11259	-0.79714	-0.91122	-2.3102	-1.2932	-2.1717	-1.8613	-1.2971	-1.7362	-0.30789	1.5807	-0.32813	1.3634	-0.51729	-0.47622	0
11:14936943:16789155	1434	11	14936943	16789155	1.85221	0.00013268	-0.38592	-2.0673	-1.3866	-1.1374	0.33081	-0.20092	-1.2242	-1.0864	-1.201	-1.1044	0.65935	0.6718	-1.8158	2.0344	1.6729	0.16561	2.1251	2
11:16790799:18788126	1435	11	16790799	18788126	1.99733	0.00012688	0.15729	-1.6535	-1.4972	-0.66453	-1.8057	-0.55605	-0.36582	-1.2099	-1.152	-1.1823	0.018255	-0.7714	-0.36998	-2.538	-4.1026	-0.39444	0.71082	14
11:18789820:20113591	1436	11	18789820	20113591	1.32377	8.3646e-05	0.007361	-2.2526	-1.3021	-1.1242	-0.52049	0.33355	0.34001	0.4822	0.12508	-0.7762	0.93097	0.087303	0.3996	-0.6292	-4.1662	0.17757	0.18339	15
11:20115277:21773251	1437	11	20115277	21773251	1.65797	9.1521e-05	-0.47596	-0.39333	-0.23964	-0.2053	-0.92789	0.42782	0.1734	-0.41722	0.61104	0.88953	1.1988	0.096465	0.78643	0.82904	0.48407	0.70817	-0.21827	1
11:21773680:23111273	1438	11	21773680	23111273	1.33759	0.00015659	-0.60079	-2.2679	-0.92461	-1.2545	2.4371	-1.0495	0.57645	-0.45236	0.38041	0.32309	-0.79041	0.53492	-1.4732	-0.47966	-1.8719	-0.1212	0.37104	9
11:23112584:24749839	1439	11	23112584	24749839	1.63726	4.3113e-05	-0.12964	-0.95457	-0.47555	0.68957	-1.2603	-0.54771	-0.17227	-0.5866	-0.79915	-0.77126	-0.89398	0.86757	0.43611	0.58032	-1.6421	0.465	-0.16742	0
11:24750113:25106557	1440	11	24750113	25106557	0.356444	8.3341e-05	0.10662	-0.44482	0.20736	-0.38808	-0.35946	-1.0865	-0.19849	-0.14199	0.50233	0.71834	-0.85867	0.35262	-1.3982	0.81039	-1.1712	0.21209	0.90804	0
11:25109191:26046095	1441	11	25109191	26046095	0.936904	3.848e-05	0.073037	-0.11709	-0.0053576	0.055114	-1.3074	0.13788	0.52436	0.10108	0.050371	-0.45104	-0.338	0.73732	-0.13167	-0.63885	-2.0056	-0.54196	-0.74677	12
11:26046627:27018778	1442	11	26046627	27018778	0.972151	2.4647e-05	-0.22934	-0.52705	0.32986	0.28586	-0.17968	0.25518	0.27405	-1.0276	-1.1185	-1.287	-0.21542	0.29817	0.92649	0.71582	0.4832	0.18868	0.83876	5
11:27019873:28741185	1443	11	27019873	28741185	1.72131	0.00011391	1.1524	-2.1662	-2.2196	-2.5571	-2.3422	-1.8154	-0.0068778	-0.67696	-1.7411	-1.9358	-0.71795	-1.0971	-0.89112	-2.1243	-4.4321	-0.13499	-1.1755	11
11:28742220:30056918	1444	11	28742220	30056918	1.3147	0.00024631	0.030902	-0.61992	-0.39304	-0.78832	-2.7945	-1.9196	-0.24781	-1.7907	-2.0689	-0.94412	-1.1791	-0.73589	-0.50612	-2.3313	-3.2401	1.0303	-0.44591	11
11:30057440:31853968	1445	11	30057440	31853968	1.79653	0.00017884	0.70715	-0.16363	-0.10292	-0.1133	-2.2836	-1.0906	-0.85894	-1.3192	-1.1419	-0.87048	-0.6541	0.13035	1.4316	0.035527	-3.5353	0.26985	0.070978	11
11:31856654:33383448	1446	11	31856654	33383448	1.52679	8.1048e-05	0.41293	1.02	0.76034	0.089557	-0.50182	1.2729	-0.084137	-0.11768	0.18983	0.041657	1.7661	-0.015432	-0.59822	-0.048538	0.11856	0.24417	0.33471	1
11:33384046:34321466	1447	11	33384046	34321466	0.93742	0.00010559	0.76612	-0.37658	-0.13786	0.10222	-1.5272	0.3806	-0.39727	0.012085	0.28296	-0.38182	0.71456	-0.20068	-0.17363	2.1313	-1.74	0.22899	0.75866	0
11:34321876:35034307	1448	11	34321876	35034307	0.712431	3.478e-05	-0.29563	-1.2353	-0.62413	-0.91797	1.3633	-0.10176	0.49123	0.39548	0.16653	-0.29295	0.053257	0.20667	0.17612	0.8256	-0.81783	-0.20389	-0.068302	0
11:35036029:36117340	1449	11	35036029	36117340	1.08131	7.9216e-06	0.21788	-1.1087	-0.84105	-0.53419	0.58534	-0.67209	-0.71536	-0.49164	-0.34207	-0.1803	-0.32432	0.062214	-1.3059	0.024466	-1.4853	-0.38399	0.63525	0
11:36118027:37838625	1450	11	36118027	37838625	1.7206	8.6759e-05	-0.29376	-0.38227	0.050266	-0.46743	-0.85488	-0.75782	-0.042033	0.094426	-0.045468	-0.24909	-0.91729	-0.33605	0.76474	-0.71764	-3.5827	0.43809	-0.65934	15
11:37839347:40357803	1451	11	37839347	40357803	2.51846	9.5159e-05	0.58085	-0.37657	-0.35729	-0.46049	-0.59589	-1.369	-0.23224	-0.35466	0.092677	0.70454	-1.4617	0.50046	0.85223	-0.31511	-1.581	0.79246	0.74948	0
11:40359663:40716222	1452	11	40359663	40716222	0.356559	4.9482e-05	0.021972	-1.156	-0.65423	-0.43173	2.042	-0.147	0.14151	0.098684	0.91822	0.99479	0.080283	-0.15971	-1.6465	-0.34111	-1.3295	-0.057762	0.98693	0
11:40716823:42243196	1453	11	40716823	42243196	1.52637	0.00016269	-0.084586	-0.80684	-1.036	-0.20197	-0.78859	-0.31241	0.52887	-0.5088	0.5782	-0.092786	-0.29207	0.15951	-0.1474	1.9599	0.70754	-0.92949	-0.14179	0
11:42244050:42854352	1454	11	42244050	42854352	0.610302	7.2887e-05	0.054543	-0.98726	-0.78047	-0.87689	-0.74669	-1.1776	0.74158	-0.41911	-0.10454	0.48128	-0.43896	0.27532	0.37811	-0.083478	-1.1957	-1.0566	0.23815	0
11:42854878:43952796	1455	11	42854878	43952796	1.09792	0.00012899	0.15872	-0.35285	-0.096695	-0.088603	1.3789	0.79548	-0.57057	-1.8042	-1.2592	-0.90046	0.16314	-0.081902	0.65637	-1.4185	-3.4533	-0.23386	1.2457	15
11:43953774:46245900	1456	11	43953774	46245900	2.29213	9.8133e-05	0.34927	-0.85683	-0.62413	-0.21005	0.353	0.56589	1.0051	-0.05671	-0.00046693	0.34432	1.1253	0.84954	-0.43773	1.6288	-0.65936	0.01652	1.1678	3
11:46252956:47893120	1457	11	46252956	47893120	1.64016	0.00019447	0.54499	0.44312	0.78717	-0.59437	-0.86501	1.5139	2.3473	2.3074	3.0095	2.9349	2.0206	1.4643	0.39033	-0.055387	-1.7772	1.1165	-0.22102	4
11:47896747:48351216	1458	11	47896747	48351216	0.454469	0.00013661	0.78109	0.015261	0.39127	-0.25956	-1.2526	0.85219	2.1186	2.1705	3.0422	3.0775	1.4297	0.89393	-0.33905	0.67358	1.0731	1.3682	-0.23948	4
11:48351331:49659131	1459	11	48351331	49659131	1.3078	0.00013304	-0.8545	0.43085	0.13226	-0.37351	-0.70276	1.5125	1.1976	1.1336	2.7288	2.7893	1.1736	0.91081	-0.18722	1.723	0.35173	0.70213	0.27736	4
11:49660004:55116367	1460	11	49660004	55116367	5.45636	0.00011389	-0.47564	-0.048104	0.1552	-0.17503	-1.0247	-0.20748	0.20027	-0.6117	0.39869	1.4096	-0.36921	0.57858	-0.61725	0.017386	-0.22145	0.24883	0.18818	0
11:55116451:56160712	1461	11	55116451	56160712	1.04426	5.7699e-05	-0.42666	0.96313	0.70548	0.15182	-0.40937	0.85969	0.42518	0.46041	1.3366	1.5924	-0.10707	0.79998	0.48661	0.43856	0.12046	0.53243	0.24967	1
11:56161293:56470264	1462	11	56161293	56470264	0.308971	3.5977e-05	0.29152	0.60294	0.35528	-0.23448	-0.4825	0.52415	0.85471	-0.25034	0.22128	1.0553	0.24115	0.42661	0.31521	0.61993	0.22533	-0.10029	0.045945	1
11:56470286:56624971	1463	11	56470286	56624971	0.154685	8.5439e-05	0.75899	-0.47678	-0.10551	-0.65415	-0.90277	0.47691	0.3914	-0.033144	0.025115	1.4124	0.33972	0.37777	-0.77251	1.5059	-0.64178	0.47673	0.088825	0
11:56625775:58455947	1464	11	56625775	58455947	1.83017	0.0002248	-0.78328	-1.5418	-0.80145	-0.65657	-0.99469	-1.9335	-1.4083	-0.92971	-1.9587	-1.3761	-1.6298	0.2072	1.7032	-0.64321	-5.0956	-0.62521	1.0406	14
11:58457495:59615953	1465	11	58457495	59615953	1.15846	7.1148e-05	0.54078	0.16272	0.78271	0.034781	0.80683	0.59473	-0.26974	0.47406	0.10866	-0.42721	0.21045	0.7534	-0.0099619	-0.59155	-1.3823	0.15489	0.50105	7
11:59620206:61870732	1466	11	59620206	61870732	2.25053	0.00017737	0.1462	-1.0644	-0.26648	-0.19315	-0.85009	1.0028	-0.40469	-0.32503	-0.42961	-0.49009	0.61031	0.27423	-0.8212	2.2241	-1.4615	0.75261	-0.060138	6
11:61873755:63153602	1467	11	61873755	63153602	1.27985	3.1598e-05	0.73666	0.80428	0.06535	0.33	0.12679	-1.0922	-0.41067	0.015259	0.41997	-0.053198	-1.262	-0.83794	-0.45373	1.435	-0.57635	0.10463	0.079869	0
11:63154309:66835194	1468	11	63154309	66835194	3.68089	0.00018528	0.80906	-1.457	-1.3571	-0.99223	-0.56287	-2.38	-1.1694	-1.0971	-0.85361	-0.55412	-2.3205	-1.1956	0.73321	-3.4788	-4.7244	-0.43469	0.37642	14
11:66835372:68515239	1469	11	66835372	68515239	1.67987	9.8222e-05	-0.19181	-0.78327	-0.69575	-1.2159	-0.61643	-0.10498	-0.75673	0.5003	-0.10854	-0.79705	1.1948	-0.12483	0.25522	0.28896	1.4355	-0.68223	-0.62901	2
11:68521072:69508567	1470	11	68521072	69508567	0.987495	4.9589e-05	0.20247	0.29963	0.35766	-0.80499	-0.22337	-1.2541	0.24741	-0.91501	-1.3078	-1.7532	-1.0398	-0.10444	-0.19327	-0.85689	-1.1066	0.47918	0.55828	10
11:69509343:70613763	1471	11	69509343	70613763	1.10442	5.6661e-05	0.15712	-0.51891	-1.136	-0.57039	0.24038	-0.84865	-0.61201	-0.35551	-0.70698	-1.1677	-0.19152	-0.29769	-0.12445	0.06576	-1.1449	-1.1571	0.0505	8
11:70616465:71842303	1472	11	70616465	71842303	1.22584	2.1892e-05	-0.58953	-1.1245	-0.24291	-0.51875	-2.5306	-0.91997	0.2569	-0.52221	-0.48199	-0.51568	-0.84886	0.32445	-0.046579	-0.37658	-1.8995	-0.011831	-0.48399	14
11:71842976:74158869	1473	11	71842976	74158869	2.31589	0.00017635	-0.7758	-0.32569	-1.0041	0.30492	-0.25329	-0.78622	0.57367	-1.0519	-1.1278	-1.0386	-0.35093	-0.60181	-2.4501	1.172	0.70732	0.68035	0.29184	0
11:74159542:76431100	1474	11	74159542	76431100	2.27156	1.5113e-05	-0.56147	-0.51423	-0.18158	0.28723	-1.0502	-0.44068	-0.31207	-0.35921	-0.8451	-0.70461	-0.35808	-0.37746	0.89897	0.035618	-0.037417	-0.03639	-0.5675	5
11:76432156:77903706	1475	11	76432156	77903706	1.47155	0.00013747	-0.83739	-1.8624	-0.89083	-0.438	-0.49376	0.16923	0.1912	0.066467	0.48848	0.06668	0.18804	0.0084742	-0.79635	0.27062	-2.1028	0.1852	-0.12334	9
11:77904339:79723318	1476	11	77904339	79723318	1.81898	0.00018245	-0.71105	-1.6482	-1.23	-0.0041964	0.41048	0.14084	-1.9726	-1.4394	-1.0749	-0.27781	0.61371	-0.79013	0.21566	2.6395	-0.20223	-0.51359	0.79769	0
11:79723675:80720242	1477	11	79723675	80720242	0.996567	0.00016108	-0.32462	0.010767	0.094484	-0.093455	-1.1831	0.098166	0.11569	0.97604	1.2806	1.5781	1.1422	-0.8087	0.71196	-1.2267	-0.65892	-1.7427	-0.13937	0
11:80721384:81653514	1478	11	80721384	81653514	0.93213	0.00010542	0.81819	-0.085602	0.78951	0.10557	0.11838	-0.38486	0.0058091	0.15673	0.20892	0.61621	-0.18359	0.35881	-0.20274	1.7197	-0.29716	-0.33624	1.1323	0
11:81654617:82844918	1479	11	81654617	82844918	1.1903	5.3107e-05	0.6935	0.75298	0.80414	0.8206	-0.73391	0.66585	-0.11655	-0.5082	-0.47792	-0.46451	-0.67968	0.78297	0.66463	0.55544	0.84712	0.83505	-0.97934	0
11:82847086:83575703	1480	11	82847086	83575703	0.728617	0.00010687	0.42753	0.29163	-0.079834	0.67337	0.79126	0.35067	0.65246	0.013651	0.39272	0.4967	0.68263	0.46153	0.72724	-0.36945	-0.060669	0.87375	0.41469	0
11:83576460:84208616	1481	11	83576460	84208616	0.632156	7.4635e-06	-0.2532	-0.25755	-0.24811	0.023098	-0.13843	-0.33621	-0.07505	0.32324	0.074701	-0.2435	-0.38676	0.86922	0.20472	-0.79946	-2.3353	0.050748	0.33719	13
11:84212522:84618654	1482	11	84212522	84618654	0.406132	5.6319e-05	0.095756	-0.62527	0.0021558	0.50197	-0.27006	-0.32879	0.8519	-1.0241	-0.69502	-0.054003	-0.58915	-0.17293	-0.54521	-0.32186	0.28037	0.50617	-0.31622	5
11:84618788:86623913	1483	11	84618788	86623913	2.00513	9.2107e-05	-0.66192	-0.46534	-0.011048	-0.38421	-0.99365	0.094882	0.73051	-0.27593	-0.63094	-0.98178	-0.043831	-0.35995	-0.89411	-0.23462	-2.5337	0.049574	0.26657	12
11:86625137:87429545	1484	11	86625137	87429545	0.804408	3.7212e-05	0.25616	-0.065795	-0.48111	-0.25811	-0.1936	-0.85578	-0.33993	-1.2553	-1.2069	-1.7404	-1.0451	-0.021705	0.11454	1.0023	0.88431	-0.78478	0.15517	5
11:87431647:87827395	1485	11	87431647	87827395	0.395748	6.4033e-05	0.079271	-1.8147	-0.93119	-0.4457	-0.31276	1.0931	0.56222	-1.2885	0.055347	-0.1134	1.003	0.38525	1.2488	-0.6483	0.37417	-0.047261	0.74748	0
11:87827514:89208590	1486	11	87827514	89208590	1.38108	0.00012493	-1.2482	-0.58241	-0.57342	-0.33815	-0.71943	-0.3587	0.36078	-2.1171	-2.0293	-1.152	-0.51363	-0.45913	-0.99455	0.33319	-0.56471	0.89097	0.82617	0
11:89208854:89440680	1487	11	89208854	89440680	0.231826	4.8319e-05	-0.24182	-1.3967	-0.8594	-0.50926	-1.1078	-0.3458	-0.43037	-0.09961	-0.56727	0.16292	0.23058	0.32116	-0.75043	0.24542	0.97556	-0.69659	-0.037533	0
11:89441680:91115475	1488	11	89441680	91115475	1.6738	0.00017778	-0.25298	-2.6015	-1.832	-0.59523	-2.1073	-0.036941	0.15023	0.090979	-0.095914	0.022708	-0.078164	0.20739	0.86989	0.32515	0.14008	0.10832	0.58279	5
11:91118661:91676282	1489	11	91118661	91676282	0.557621	4.6905e-05	-0.36182	-0.72973	-0.59542	-0.57557	-0.34753	-0.11974	1.0122	0.29578	0.74023	0.38161	1.0252	0.6363	-0.2707	-0.97781	-1.9218	-0.083829	-0.764	7
11:91677374:92626428	1490	11	91677374	92626428	0.949054	8.8097e-05	-0.43951	-1.1991	-0.94997	-1.12	-0.29263	-1.0486	0.12177	-1.2275	-1.1942	-0.93786	0.0041909	-1.1457	-0.1156	-1.1491	-0.082786	-0.69556	0.14851	0
11:92627643:93270431	1491	11	92627643	93270431	0.642788	9.9514e-05	0.59564	-0.76516	-0.5667	-0.14151	-0.52929	-0.075522	-0.57485	-0.4449	0.1199	0.42782	-0.064706	0.62793	-0.79889	0.54622	0.50852	0.025053	0.64632	0
11:93272186:94389331	1492	11	93272186	94389331	1.11715	2.9718e-05	0.20782	0.23904	0.40569	0.35449	-0.45282	-0.11584	0.22598	-0.53498	-0.39187	-0.64148	0.071238	0.32283	0.35803	1.1728	-0.16069	0.24506	0.37273	5
11:94391845:95329108	1493	11	94391845	95329108	0.937263	7.7616e-05	-0.48334	0.84736	0.9622	-0.127	-0.65557	0.85655	0.29101	0.26527	0.38068	-0.01168	-0.15352	1.4197	0.38429	1.5336	1.2076	0.7137	-1.0209	1
11:95332310:96848965	1494	11	95332310	96848965	1.51665	0.00018826	-0.35457	-2.0883	-1.4072	0.014662	-0.0066754	-0.23311	-0.66883	-0.17187	-0.84731	-1.7529	-0.072756	-0.44838	-0.34401	-0.15373	-0.59554	1.1754	1.3865	0
11:96849530:98703542	1495	11	96849530	98703542	1.85401	5.6917e-05	0.12864	-0.16783	-0.15731	0.16927	0.69816	-0.29367	0.22859	-0.16946	-0.38042	-0.3476	-0.30058	-0.35997	-0.054117	0.30158	-0.51103	-0.45671	0.21686	0
11:98703733:99613901	1496	11	98703733	99613901	0.910168	1.2066e-05	0.80288	0.056797	0.22718	-0.69841	-0.52141	-1.2501	0.73368	-1.1314	-1.0692	-0.68193	-1.1268	-1.1624	-0.73916	-0.46414	-1.6354	-0.012542	-0.45026	0
11:99614560:101156501	1497	11	99614560	101156501	1.54194	0.00010798	0.35438	-0.22076	0.64255	0.71578	-0.0099588	0.68579	-1.0821	-0.026272	-0.16422	-0.56877	0.16726	0.43354	-0.72029	-0.86688	-1.5435	0.22706	0.14118	7
11:101158517:101892922	1498	11	101158517	101892922	0.734405	4.4739e-05	-0.27757	-0.85623	-0.64108	-0.77462	-1.539	0.044422	0.59613	-0.43702	0.75313	0.46139	0.99549	1.2048	0.0061331	-0.64857	-1.3246	0.071559	-1.0598	7
11:101894471:102668702	1499	11	101894471	102668702	0.774231	4.7079e-05	0.3944	-0.50445	-0.67911	-0.088282	-0.50768	-0.0732	0.34205	-0.87821	-0.79267	-0.65212	-0.68195	1.1609	0.51734	-0.5704	0.51005	1.1659	0.18657	8
11:102668882:103491310	1500	11	102668882	103491310	0.822428	3.237e-05	0.20335	0.010641	-0.14746	-0.093302	-1.1356	-0.62292	-0.59646	0.092192	0.36121	0.2302	-1.1593	-1.0426	0.84125	-0.62474	-2.1756	0.46784	-0.23851	12
11:103491586:104871322	1501	11	103491586	104871322	1.37974	0.00012867	-0.079723	-1.0543	-0.9289	-1.4332	0.48717	-0.39883	-0.14816	-0.019642	-0.41079	-1.0035	0.20382	0.77429	-1.4257	-0.5054	1.0312	0.86795	0.81001	2
11:104872103:106251514	1502	11	104872103	106251514	1.37941	0.00013279	-0.2944	-1.825	-0.88337	-1.3033	-0.61907	-0.73875	0.77747	-0.99345	-0.59866	0.18925	-0.098307	1.0107	-1.7609	2.3581	2.549	0.084122	0.14813	2
11:106252171:107489662	1503	11	106252171	107489662	1.23749	7.0831e-05	-0.54401	-0.14392	-0.44504	-0.35956	0.18467	-0.47776	-0.35861	0.52891	0.62939	0.16646	-0.46033	-0.86729	0.9079	-1.1621	-1.5351	0.1679	-0.67029	12
11:107491606:108495975	1504	11	107491606	108495975	1.00437	6.1011e-05	0.52192	-0.93865	-1.0567	-0.85796	1.4117	-0.31374	-0.19036	-0.026251	0.40386	0.36524	0.11864	0.61464	-0.11424	-0.29051	0.0012002	-0.98072	0.040414	0
11:108496357:110701645	1505	11	108496357	110701645	2.20529	0.00011771	-0.35225	-0.88525	-0.64341	0.17616	-0.95092	-0.088436	0.88216	-0.3465	0.016703	-0.52669	-0.15036	0.42744	1.0688	-0.63655	-1.4889	0.53501	0.14264	0
11:110702636:111981853	1506	11	110702636	111981853	1.27922	0.00017565	-1.1443	0.71359	0.19446	-0.023104	0.060817	1.0151	0.42681	0.45687	0.43272	-0.50096	0.96249	-0.72746	-0.30985	-2.4488	-0.21455	0.19624	1.3751	4
11:111985737:113103996	1507	11	111985737	113103996	1.11826	0.00018372	-0.13694	-2.1112	-1.1299	-1.3759	-1.1387	-1.6224	-0.10695	0.39804	-1.2969	-1.79	-0.84303	0.79736	2.5378	-1.0241	-4.1106	0.097626	-0.82042	0
11:113105405:113958177	1508	11	113105405	113958177	0.852772	7.2784e-05	0.018242	-0.3337	-0.76738	-0.51755	-1.9447	-1.5294	-0.84542	-2.6348	-2.5675	-1.5912	-1.3166	-0.092824	-0.17931	-1.0529	-2.5302	0.11297	0.36786	11
11:113959061:114742322	1509	11	113959061	114742322	0.783261	8.4457e-05	-0.58548	-0.52554	-0.59397	-0.19631	0.024003	-0.56535	0.19167	-0.12186	1.3144	1.5628	0.18247	1.0788	-0.16304	1.7189	3.4053	0.32913	0.38564	0
11:114743956:115627217	1510	11	114743956	115627217	0.883261	0.00022991	-0.67759	-2.4834	-1.6086	-2.101	1.1726	0.12756	-2.0726	-2.6969	-2.5465	-1.6201	0.87737	-0.4589	0.83983	0.70325	0.028057	0.98828	1.1396	11
11:115652723:117097952	1511	11	115652723	117097952	1.44523	0.00012257	0.83173	0.33893	-0.27294	0.077371	-0.051351	0.89657	0.64112	0.69855	0.75959	0.34914	0.85019	0.74332	-0.9245	0.90223	-4.1992	-0.41944	0.50546	7
11:117098436:118898319	1512	11	117098436	118898319	1.79988	7.0018e-05	0.0030669	-1.3738	-0.50368	-0.11639	0.16291	-0.86941	-0.087454	-1.0309	-0.66979	-0.55945	-0.73622	0.98765	0.34504	-0.42678	-1.3112	0.39343	0.51006	11
11:118899218:120171371	1513	11	118899218	120171371	1.27215	0.00017919	-0.56952	-0.85942	-0.71362	0.24148	-0.19221	-0.81223	-0.027593	-1.1609	-0.87146	-0.85139	-0.71873	-0.87609	-0.77151	-1.2502	-0.88687	-0.14872	1.2193	0
11:120173354:121660636	1514	11	120173354	121660636	1.48728	0.00012291	0.72346	0.10383	-0.8631	-0.021019	0.22861	-0.2246	0.50418	-1.6158	-1.0099	-0.67929	-0.28109	0.91608	0.67642	0.85668	-0.59903	0.29034	0.94981	5
11:121661507:123289851	1515	11	121661507	123289851	1.62834	0.00011539	-0.19362	-1.2	-0.61031	-0.069788	-0.5291	-0.44303	-0.45668	-0.99328	-0.90599	-1.462	-0.25352	0.73347	1.1084	0.24006	-0.18965	0.040393	0.16594	0
11:123291301:124403522	1516	11	123291301	124403522	1.11222	0.00014523	0.19606	-0.53116	-1.1643	-0.50211	0.019065	0.11197	-0.91256	-0.93396	0.16468	0.87533	-0.2247	-0.2532	-0.25403	0.25094	0.27657	0.70093	-0.15561	0
11:124404297:125984562	1517	11	124404297	125984562	1.58027	0.00014141	0.40321	-0.66172	-0.99792	-0.67069	-0.5377	-0.24387	-0.23451	0.74066	-0.0406	-0.75894	0.36575	0.79283	-0.073765	0.75188	2.0829	0.2829	0.10709	2
11:125984970:126772347	1518	11	125984970	126772347	0.787377	7.5475e-05	-0.88547	-1.9484	-1.8327	-1.6892	-1.2123	-1.8025	-1.2401	-0.9542	-1.0291	-0.97372	-1.2909	0.86059	-1.2113	0.53818	-0.72174	-0.27336	0.016765	0
11:126772905:127715860	1519	11	126772905	127715860	0.942955	0.00012365	0.47268	-0.30844	-0.31599	-0.27133	0.73375	0.57059	-0.05356	-1.701	-1.318	-0.60342	0.23852	-0.93319	-0.0048741	0.041398	-0.89183	1.2023	1.1805	10
11:127716140:129186210	1520	11	127716140	129186210	1.47007	6.3359e-05	0.25391	0.38028	0.75953	-0.17245	0.14253	-0.26138	-0.43261	0.16212	0.85398	0.81146	0.22263	0.44284	-0.70527	0.091529	0.60196	-0.12996	-0.020632	3
11:129187995:129838375	1521	11	129187995	129838375	0.65038	3.4057e-05	-0.72461	-0.0085809	0.11192	0.52552	-0.1465	0.48913	0.052719	0.64877	0.32772	-0.10282	0.46032	0.13602	-0.73709	0.0052946	-2.6932	-0.53683	-0.35213	7
11:129839528:130892029	1522	11	129839528	130892029	1.0525	6.5679e-05	-0.012892	-0.33259	-1.1296	-0.39167	-1.0102	0.60135	-0.66383	0.12926	0.56514	0.98013	0.78796	-0.54866	-0.84424	0.67073	-0.45945	0.077901	-0.74368	7
11:130894131:131870763	1523	11	130894131	131870763	0.976632	0.00021967	-0.65937	-1.5465	-0.87281	-1.0094	-0.9988	-1.6161	-0.15712	-1.4548	-1.8228	-2.1573	-0.86847	0.19728	-0.97337	-2.1028	-3.0023	0.42471	0.432	11
11:131871467:132386355	1524	11	131871467	132386355	0.514888	6.6237e-05	-0.57476	-0.38215	-0.034435	0.053366	-0.14968	-0.82273	0.34245	-1.3172	-0.94645	-1.185	-0.60876	0.038066	0.33005	-0.67785	-0.10832	-0.83475	0.86863	10
11:132386834:133679495	1525	11	132386834	133679495	1.29266	0.0001666	0.41003	-1.7735	-0.66307	-0.018983	-0.59867	-0.63521	-0.25952	-0.99513	-1.3369	-0.65896	-0.025466	-1.0474	-0.68773	1.2921	-1.7097	-0.27718	-0.10099	10
11:133679758:134946382	1526	11	133679758	134946382	1.26662	0.00022454	0.17495	-0.05352	-1.2867	-0.15001	-1.4488	-0.39897	-0.2932	-0.98696	-0.64903	-0.44285	0.75079	-0.37658	0.6274	-1.2012	-0.78161	0.31843	0.75201	7
12:68657:665200	1527	12	68657	665200	0.596543	8.7302e-05	-0.25281	-1.2378	-0.79882	-0.80336	-0.57646	-1.0708	-0.33271	-0.59615	-0.69067	0.3809	-0.16636	-0.17925	0.027319	-1.0384	-1.2993	0.53184	0.64321	0
12:665655:1602602	1528	12	665655	1602602	0.936947	9.3487e-05	0.18684	0.22162	-0.35638	-0.25672	-1.2545	-0.18439	-1.0437	-0.19235	-0.068448	0.084694	-0.3192	-0.4497	0.2584	0.61517	1.0096	0.06432	-0.044748	2
12:1602652:2176046	1529	12	1602652	2176046	0.573394	0.00010291	0.92388	-0.13983	0.28383	-0.24609	0.3598	-0.26411	-0.44759	0.56058	0.089442	-0.21529	0.025149	-0.11736	0.68071	0.57055	-0.57535	0.57948	0.37255	0
12:2176265:2886299	1530	12	2176265	2886299	0.710034	6.1163e-05	0.27472	-1.3633	-0.32662	-0.074222	-0.67303	-0.39276	-1.0435	-0.54293	-1.9554	-1.7838	-0.96698	-1.0794	0.55634	-0.34964	-2.9263	0.83731	0.17214	11
12:2886946:3558488	1531	12	2886946	3558488	0.671542	6.098e-05	0.23781	0.087941	0.69972	-0.15915	-1.2012	0.10506	-0.40017	0.034299	0.24443	-0.56719	0.1512	0.39965	0.56928	-0.24711	-1.3116	0.68168	1.3354	7
12:3559429:4693778	1532	12	3559429	4693778	1.13435	0.00012243	-0.54373	-0.42234	-0.33704	-1.0426	-1.822	0.24743	-1.0623	-0.57961	-0.24939	-0.6893	-0.061293	0.033996	-1.2231	0.35635	-0.48725	0.16889	-0.15446	8
12:4695425:5877653	1533	12	4695425	5877653	1.18223	0.00010604	-0.14572	-0.45374	-0.59104	0.52871	-0.74642	-0.59711	-0.075889	0.37387	0.83744	0.19573	0.28203	-0.70306	0.81349	-0.86958	-2.0184	0.42381	-0.66016	12
12:5878686:6879279	1534	12	5878686	6879279	1.00059	0.00011448	-0.11566	-0.27306	0.05872	-1.4614	0.014869	0.71407	0.75166	-0.078359	0.1033	0.65449	1.0518	0.087405	-0.15376	0.72072	1.8855	-0.36167	1.0574	0
12:6883670:7514942	1535	12	6883670	7514942	0.631272	3.8163e-05	0.64563	-1.4475	-1.1485	-0.65284	-1.0633	-0.52032	-0.11107	-0.22528	-0.2465	-0.30404	0.52981	-0.40585	-1.4694	-1.0881	-0.16605	0.34689	0.62531	0
12:7516705:8654067	1536	12	7516705	8654067	1.13736	NA	NA	NA	NA	NA	NA	NA	NA	NA	NA	NA	NA	NA	NA	NA	NA	NA	NA	3
12:8658644:10477423	1537	12	8658644	10477423	1.81878	9.1225e-05	-0.78896	-1.1367	-0.87696	-0.96335	-0.70622	-1.2781	-1.0228	-1.7799	-1.7299	-1.1135	-1.1715	-0.51558	0.022741	-0.53287	-1.1489	-1.1295	-0.3398	11
12:10477712:11684725	1538	12	10477712	11684725	1.20701	5.6244e-05	0.69482	-0.26641	-0.38894	-0.30423	-0.18969	-0.60354	0.47381	0.0012989	0.11024	0.1121	-0.045507	0.28762	-0.27515	-0.17593	-0.33181	0.63853	-0.07985	6
12:11687997:12530718	1539	12	11687997	12530718	0.842721	0.00010711	-1.0156	0.35005	-0.049944	-0.076871	-0.28617	-0.75713	-0.4549	-0.49551	-0.32174	-1.4119	-0.3278	-0.44293	-1.7996	-0.18845	-1.8967	0.52318	0.1446	0
12:12533494:13362446	1540	12	12533494	13362446	0.828952	5.6412e-05	0.29031	-1.6045	-1.6322	-0.82474	-0.071823	-0.85637	-0.66375	-0.60025	-0.96623	-1.4749	-0.40866	0.10627	-0.77489	-0.23153	-0.92742	-0.48993	0.20783	8
12:13362818:14658341	1541	12	13362818	14658341	1.29552	0.00029862	-0.064333	-3.0393	-1.8236	-0.68993	-0.79621	-1.114	-1.23	-0.69034	-0.48025	0.33259	-0.82167	-0.67314	-1.4246	1.0596	-1.9974	0.8198	1.1538	0
12:14659441:16423287	1542	12	14659441	16423287	1.76385	0.00029402	-0.28294	-1.7055	0.11858	-1.372	-2.2131	0.35552	-0.95937	-0.202	-1.2316	-1.5263	0.068989	-1.0516	0.96342	0.053627	-2.5842	0.24432	2.167	0
12:16423998:18466533	1543	12	16423998	18466533	2.04253	0.00015473	-0.3813	-1.3966	-0.61107	-1.2189	-0.65951	-1.6059	-0.55086	-1.135	-0.32717	-0.78066	-1.4936	-0.22983	0.86653	-0.31057	-1.5603	0.56228	0.044261	11
12:18467618:19924288	1544	12	18467618	19924288	1.45667	7.2473e-05	-0.62194	-2.0018	-1.8361	-1.7562	-0.70043	-1.1043	-1.1168	-1.066	-0.84346	-0.12834	-0.88664	-0.080418	1.0054	0.04889	-2.2368	-0.14015	0.51095	11
12:19925541:21568051	1545	12	19925541	21568051	1.64251	0.0001201	-0.33071	0.020833	0.047782	-0.02747	-0.66897	-0.11921	0.44568	-0.61156	0.28167	0.61847	-0.1135	-0.087066	-0.21662	-0.77699	-1.1763	0.64296	-0.53656	7
12:21569730:22325878	1546	12	21569730	22325878	0.756148	9.4332e-06	-0.086045	-0.89648	-1.0966	0.088198	0.40282	0.39056	-0.15148	-0.1005	-0.046374	0.035073	-0.13905	0.11937	-0.0042537	0.23345	-1.3364	0.015082	-0.14838	9
12:22327634:22943718	1547	12	22327634	22943718	0.616084	4.0744e-05	0.26033	-0.11109	-0.89679	0.11934	0.20801	-0.35696	0.77261	-0.29075	-0.84942	-1.1648	-0.8931	0.90064	-0.62945	-2.1197	-3.5374	0.71619	1.1005	15
12:22944771:23819079	1548	12	22944771	23819079	0.874308	9.4748e-05	0.85816	-1.05	-0.58925	-1.1433	-0.80156	-2.2455	-0.86073	-2.202	-2.5651	-1.892	-1.5384	-0.12166	0.66054	-0.027325	-1.1757	-0.34285	-0.44758	11
12:23819364:24545631	1549	12	23819364	24545631	0.726267	0.00016264	0.29271	-0.96636	0.035184	0.12201	-1.3942	-0.63562	-0.89009	-1.4985	-1.2887	-1.2801	-0.30499	-0.070035	-0.51695	0.65095	0.04235	0.020461	0.5057	5
12:24545834:25991825	1550	12	24545834	25991825	1.44599	4.0281e-05	0.78673	0.54133	0.3636	0.2815	0.53956	-0.3469	-0.73091	-1.007	-0.98063	-1.0523	-0.50002	-0.86277	0.91483	-0.54144	-2.6941	0.5206	0.27129	10
12:25992543:27529660	1551	12	25992543	27529660	1.53712	0.00013621	0.11288	-0.092377	-0.21556	-0.020325	0.046586	-0.095148	-1.2371	-0.52883	0.39745	0.53952	0.1416	1.4104	-0.13456	0.77118	-3.0171	-0.39204	0.32395	0
12:27529712:29111136	1552	12	27529712	29111136	1.58142	7.7238e-05	-0.91711	-1.2254	-1.6029	-0.6339	-0.29427	-1.129	-0.81537	-0.51344	-0.85205	-0.97501	-0.32334	1.3087	-0.46679	-1.035	-0.7953	-0.87304	0.45219	8
12:29111480:30354932	1553	12	29111480	30354932	1.24345	7.7306e-05	0.13399	-0.40443	-0.5594	-0.39372	-0.57583	-1.0511	0.099629	-0.49745	-0.67341	-0.69057	-0.46345	0.55703	-0.034526	0.60019	-1.6445	0.088623	0.65717	0
12:30355547:31067009	1554	12	30355547	31067009	0.711462	1.5881e-05	0.15968	0.17961	0.78316	-0.2044	0.36079	0.46375	0.19808	-0.96322	0.0024153	0.25193	0.67149	0.078042	-0.16458	1.5686	0.37775	-0.067779	0.45777	2
12:31067490:32081072	1555	12	31067490	32081072	1.01358	1.1275e-05	-0.10122	-0.42543	-0.094244	-0.83094	-0.14934	-0.30056	-0.72908	-0.70908	-0.10797	-0.46254	0.92331	-0.6023	0.53648	0.12071	0.26917	0.053604	1.0769	0
12:32082695:32645755	1556	12	32082695	32645755	0.56306	4.2251e-05	0.22284	0.34898	0.3236	0.41361	-1.4503	-0.42008	0.16431	0.26633	0.13968	-0.09264	-0.73978	-0.47277	0.47679	-1.3203	-1.9924	0.4935	-0.36785	12
12:32645848:33435901	1557	12	32645848	33435901	0.790053	8.4018e-05	-0.19835	-0.87812	0.75924	-0.29411	-0.53317	-0.15798	0.65696	-0.080419	-0.26145	0.29454	0.35444	0.62399	-0.63468	-0.64826	0.62729	-0.7676	0.32993	3
12:33436298:38231063	1558	12	33436298	38231063	4.79476	1.924e-05	-0.30223	-0.43655	-0.58688	0.16962	-0.26141	-0.20847	-0.17753	-0.48614	-0.57657	-0.69741	-1.0387	0.42918	0.27269	-0.19534	-0.96323	0.35551	0.066953	0
12:38233264:40017827	1559	12	38233264	40017827	1.78456	0.00011205	0.038359	0.087639	-0.53667	0.71204	-1.5475	-0.60231	-0.020516	0.94545	1.1588	1.1902	0.19376	0.79188	-0.44533	-2.0483	-3.324	1.2337	-0.84513	0
12:40022029:41015211	1560	12	40022029	41015211	0.993182	0.00013342	-0.14053	-0.6002	-0.3952	-0.23506	0.34159	-1.5136	-1.383	-0.66045	-0.62945	-0.71939	-1.9983	0.50793	-1.127	-0.86582	-0.63683	0.95438	-0.0771	0
12:41015333:42346846	1561	12	41015333	42346846	1.33151	8.0378e-05	-0.033634	-0.43727	-0.03111	-0.20772	0.89571	-0.67239	-0.84632	-1.2339	-1.1797	-0.70156	-0.7645	0.38389	-1.4256	-1.0942	-2.0392	0.82853	0.92772	0
12:42347363:43074061	1562	12	42347363	43074061	0.726698	7.2272e-05	0.36134	-0.68769	-1.598	-0.45171	-0.20785	-0.65861	-1.0364	0.38942	0.051069	-0.40827	0.038161	-1.8491	0.4612	0.99022	0.79334	0.012573	1.4028	0
12:43074434:43982146	1563	12	43074434	43982146	0.907712	0.0001008	-0.1841	0.63905	-0.08471	0.78275	-1.5043	-0.22326	-0.50961	0.27082	-0.15473	-0.23818	-0.22556	-0.48402	-0.57828	0.58865	-2.9703	-0.078218	-0.5335	12
12:43982342:44922863	1564	12	43982342	44922863	0.940521	7.0179e-07	0.39194	-0.58591	-0.15896	0.36492	-1.3413	-1.1079	-0.39912	-0.68173	-0.49771	0.19525	-1.3558	0.60952	-1.1467	-0.2268	-1.9517	-0.46468	-0.25948	0
12:44923334:46022099	1565	12	44923334	46022099	1.09876	4.3671e-05	0.21152	-0.18893	0.34512	0.64763	-0.97015	-1.2653	-1.508	-1.4755	-1.4403	-0.91221	-0.12177	-0.43826	1.6134	0.53522	-2.1161	0.26267	-0.81913	12
12:46023426:47504173	1566	12	46023426	47504173	1.48075	0.00013556	-0.13096	0.06372	-0.33152	0.786	0.53026	-0.48121	0.5225	-0.52982	-0.9582	-1.2751	-0.89689	0.70921	1.2486	-0.80872	-4.1133	0.8407	0.61503	15
12:47505424:48267360	1567	12	47505424	48267360	0.761936	9.6414e-05	-0.94006	-0.4883	-0.46332	-0.61651	0.29656	-0.32258	-0.18411	-0.35465	-0.39463	-0.54602	0.3231	0.022849	0.50826	1.1448	-0.269	0.71381	1.1669	6
12:48267635:48965461	1568	12	48267635	48965461	0.697826	3.6269e-05	-0.61076	0.77414	1.3622	0.17786	-0.80426	-0.12726	-0.083453	-0.50249	-0.51481	-0.36478	0.18962	-0.33541	0.39789	1.4173	-0.19552	0.16443	-1.5157	0
12:48967935:50160195	1569	12	48967935	50160195	1.19226	0.00038224	0.70257	-0.83423	-0.12014	-0.35741	-2.0398	-1.4075	-1.008	-0.23404	0.94071	-0.9199	-0.33573	1.9255	0.97073	1.8428	-1.315	1.4134	1.9817	8
12:50160662:51582048	1570	12	50160662	51582048	1.42139	0.00013326	0.80375	-1.1488	-0.93027	-0.39883	-1.8769	-0.33295	-0.0061246	-1.3073	-1.1037	-0.73872	0.22577	0.86599	0.55722	-0.97834	-2.5137	0.72489	0.26103	0
12:51582188:52913730	1571	12	51582188	52913730	1.33154	0.00013077	0.0015985	-0.089616	0.26066	-1.155	0.79778	-0.45555	1.1622	0.50916	0.40674	-0.58325	0.3617	0.11882	0.72647	-2.6499	-5.0237	0.7758	0.479	0
12:52914211:54379670	1572	12	52914211	54379670	1.46546	7.8009e-05	-0.1762	-0.20609	-0.65723	0.55817	-0.33196	-0.77418	0.12562	-0.072268	-0.66174	-0.54486	-0.48087	0.77056	-0.91991	-0.41486	-4.1586	0.95426	0.51836	15
12:54380016:56792337	1573	12	54380016	56792337	2.41232	0.00014375	0.81211	-1.3741	-0.27872	-0.61327	-1.7122	-0.98286	-1.8685	-1.0673	-0.24679	-0.081122	0.014716	-0.5655	-2.3376	1.0427	-3.3527	-0.26068	0.74324	15
12:56795415:57534912	1574	12	56795415	57534912	0.739497	9.2324e-05	0.65406	0.17414	-0.84969	-1.2497	0.21259	-0.11509	0.8052	0.7488	0.65488	0.48375	0.3411	-0.050524	-0.3096	-1.0491	-3.3228	0.51212	1.4763	13
12:57535266:58748272	1575	12	57535266	58748272	1.21301	0.0001758	0.75844	0.93411	0.19746	-0.020012	-2.389	1.2645	0.58552	1.7414	2.0404	1.7782	2.1694	-0.033519	-0.89153	-0.48558	-2.6401	0.57871	2.135	7
12:58748846:60859665	1576	12	58748846	60859665	2.11082	0.0001186	-0.40981	-1.5676	-1.3079	-1.0731	-1.3315	-0.48912	-0.10859	-0.31055	0.14313	-0.26917	-0.53808	1.0873	0.17657	-0.048876	-0.84727	0.30118	-1.5149	0
12:60859809:61738896	1577	12	60859809	61738896	0.879087	4.1634e-05	1.0985	-1.1199	-0.1995	-0.21553	0.3497	-0.18748	-0.34871	-0.30683	0.014492	0.36622	0.089881	0.90909	-0.46298	0.25017	1.5587	-0.3878	-0.12356	0
12:61740561:63158569	1578	12	61740561	63158569	1.41801	0.00015696	-0.2308	0.089357	-0.28516	0.0018236	-2.1	0.85794	0.089015	0.51634	0.85066	-0.21561	0.73234	1.3405	0.089552	1.1382	1.1753	1.4512	0.63702	1
12:63158712:63908647	1579	12	63158712	63908647	0.749935	2.737e-05	0.12365	0.26418	0.82318	-0.20881	0.43744	0.31823	0.62381	0.69865	1.2086	0.094515	0.14023	0.92564	-0.14593	-0.64095	1.421	-0.38521	0.25738	1
12:63910665:65383507	1580	12	63910665	65383507	1.47284	6.443e-05	-0.65429	-0.19012	-0.2597	0.20188	0.77294	0.096927	0.37478	-0.39763	-0.20911	-0.1129	0.10264	0.091549	-0.87883	0.19345	0.6543	0.38577	0.72606	2
12:65383970:65923311	1581	12	65383970	65923311	0.539341	4.9937e-05	0.27703	-0.16273	-0.62971	-0.19347	-0.3265	-0.22056	-0.11091	-0.1429	-0.29743	-0.51202	0.21608	0.30446	-0.1897	-0.98975	0.66364	0.13474	0.11337	3
12:65926411:67039427	1582	12	65926411	67039427	1.11302	6.7573e-05	-0.40652	0.0059844	-0.17471	-0.3678	-1.5015	-0.32441	-0.90446	-0.55422	-0.86616	-0.8415	-0.51945	-0.9484	0.40575	0.36113	-2.1065	-0.026769	-0.10021	12
12:67039600:67817612	1583	12	67039600	67817612	0.778012	3.7064e-05	-0.081678	1.2172	1.0933	0.83113	0.60169	0.036848	-0.13002	-1.2868	-0.92084	-0.55935	-0.01732	0.32295	0.31074	0.16029	-1.908	-0.80008	0.73024	10
12:67818111:68740414	1584	12	67818111	68740414	0.922303	2.8052e-05	0.63251	-0.4527	-0.15755	-0.19878	-1.3287	-0.44321	-0.41625	-0.93765	-0.85098	-0.76269	-0.17214	0.42327	-0.67041	1.0831	-2.3292	0.0096434	0.48535	0
12:68742112:69826093	1585	12	68742112	69826093	1.08398	7.6779e-05	0.20268	-0.66861	0.28204	-0.80996	0.47638	0.11695	0.34269	-0.042069	-0.25827	-0.42496	-0.059393	0.67101	0.93667	0.48704	-0.88951	-0.054634	0.27784	0
12:69826237:70815755	1586	12	69826237	70815755	0.989518	0.00010752	-0.51163	-0.46262	0.020232	0.60504	0.74645	1.5976	0.096081	-0.24442	-0.7013	-0.90434	1.3622	0.033831	-0.45427	-0.89731	-1.8434	-0.67924	0.82875	10
12:70817279:71688642	1587	12	70817279	71688642	0.871363	5.2378e-05	0.10376	-1.6019	-1.1112	-0.84627	-0.93305	0.032991	0.092882	-1.2297	-1.85	-1.3489	0.37365	-0.044966	-1.0998	-0.14183	-1.1161	0.37914	1.0391	8
12:71690933:72513196	1588	12	71690933	72513196	0.822263	2.9883e-05	0.36196	-0.83412	-0.6089	0.099033	-0.052563	0.38874	-0.18494	0.15399	0.74395	0.55362	0.33489	0.88097	-0.23054	0.53906	-0.32795	-0.26064	0.11829	1
12:72525849:74846997	1589	12	72525849	74846997	2.32115	9.3883e-05	0.078842	-1.0935	-0.15476	-0.54671	-0.61627	-0.48354	-0.15649	-1.0068	-0.9406	-1.0404	-0.13453	0.43949	0.75503	-1.6491	-2.0579	0.30147	1.1812	0
12:74848365:75192926	1590	12	74848365	75192926	0.344561	5.5237e-05	0.016735	0.05857	-0.21169	0.17295	-0.92966	-1.1343	0.90032	-1.1834	-1.2931	-1.4833	-1.2694	-0.27758	-0.061605	1.1166	-2.0443	0.60303	-0.14183	10
12:75193041:76058346	1591	12	75193041	76058346	0.865305	9.1989e-05	-0.86503	-0.59853	0.32478	-1.4362	0.026715	0.041449	0.59362	-0.0076064	-0.32162	-0.83259	0.52251	0.71952	0.071371	-0.75929	-1.2792	0.056588	0.65919	0
12:76060283:77098899	1592	12	76060283	77098899	1.03862	0.0001294	-0.47639	-0.63902	-0.16264	-0.62074	-0.58642	-1.382	-1.4597	-0.64467	-0.59062	-1.1205	-0.38793	-0.73964	-0.10046	-0.2991	-2.3117	0.21202	0.52504	11
12:77099081:78398357	1593	12	77099081	78398357	1.29928	0.00016258	-1.255	-1.0139	0.23182	-1.8741	1.7981	-0.13618	0.15947	0.4185	0.94859	0.66109	0.3301	0.64119	-0.28034	1.121	-0.31646	-0.1212	1.8221	3
12:78400884:78925445	1594	12	78400884	78925445	0.524561	8.618e-05	-0.19619	-1.2622	-0.72605	-0.43994	-0.15138	-0.03329	0.28706	0.050677	-1.0087	-1.3682	-0.031724	1.4487	0.8551	-1.1223	-0.67716	0.42288	-0.032603	0
12:78926240:80944201	1595	12	78926240	80944201	2.01796	0.00024073	-0.27692	-0.74196	-0.41679	-1.2523	-0.52324	0.37729	-1.1558	-1.2886	-1.9478	-2.0378	0.83925	0.3479	-0.88024	0.73061	-4.1633	-0.83716	0.73938	0
12:80945774:83137872	1596	12	80945774	83137872	2.1921	8.7043e-05	0.34956	-0.62105	-0.25858	-0.75463	-0.94695	-1.5818	-0.92338	0.45355	1.2151	0.83331	-0.846	0.14984	0.50594	1.5604	0.28363	-0.72082	0.29543	0
12:83143660:83854442	1597	12	83143660	83854442	0.710782	8.1037e-05	-0.41353	0.57372	0.061169	0.049949	-1.0745	0.45484	0.10903	0.028706	0.2079	-0.34068	0.45935	-0.36674	-0.15028	-0.38162	-0.81928	-0.25497	-0.38744	0
12:83856540:85014953	1598	12	83856540	85014953	1.15841	5.6612e-05	0.82738	-0.86294	-0.89215	0.34644	-1.2531	-1.3964	-1.9662	-2.0186	-1.8467	-0.9753	-1.4691	-0.46933	0.42073	1.5364	-0.86937	0.50825	-0.58818	8
12:85016898:87296535	1599	12	85016898	87296535	2.27964	4.8511e-05	-0.21108	-0.14216	-0.79899	-0.054022	-0.38479	-0.048758	-0.18834	-0.96453	-1.6745	-0.82241	0.20293	-0.53964	0.085104	0.25493	-0.067082	0.16677	0.43982	5
12:87297692:87905878	1600	12	87297692	87905878	0.608186	6.5273e-05	0.23044	-0.07197	-0.38743	0.0087403	-0.32951	-0.2337	-0.66694	-1.1696	-0.31255	-0.14218	-0.28418	-0.42431	-1.1777	0.58423	1.214	-0.037552	0.57081	2
12:87909726:88848006	1601	12	87909726	88848006	0.93828	6.689e-05	0.14769	-0.40614	-0.97054	-0.37675	-1.1172	-1.3097	-0.81081	-0.028996	-0.842	-0.3056	-1.2001	-0.44226	0.15383	1.6411	2.4986	-0.35	-0.066622	2
12:88851543:91827908	1602	12	88851543	91827908	2.97636	8.5193e-05	0.16393	-0.98095	-1.1097	-1.2165	-0.80363	-1.2267	-0.057627	-0.57208	0.0014238	-0.50221	-0.42238	-0.1086	0.00092722	0.093115	1.0436	-0.67389	0.41848	5
12:91827930:93792073	1603	12	91827930	93792073	1.96414	0.00019756	1.3478	-1.2911	-1.2881	-0.36362	1.4386	0.20596	1.0419	-0.11349	0.33468	-0.098884	0.6385	-0.8901	-1.7832	0.98972	1.4418	0.047434	-0.19752	2
12:93792655:95717265	1604	12	93792655	95717265	1.92461	5.9696e-05	0.54696	-0.59716	-0.31182	-0.71399	0.43982	-0.66613	-0.1575	-0.71271	-0.51756	-0.22687	-0.4772	0.072649	0.19983	0.58642	-1.1882	-0.14883	-0.06978	8
12:95717497:97439396	1605	12	95717497	97439396	1.7219	5.1909e-05	0.25911	-0.36532	-0.53586	-0.30269	-0.85639	-0.27611	-0.44989	-0.35383	-0.62033	-0.46591	-0.29199	-0.53744	-0.82073	-0.57203	-1.7578	0.96346	-0.61518	12
12:97439589:99220284	1606	12	97439589	99220284	1.78069	0.00021552	0.40364	-2.6683	-2.0623	-1.4548	-0.9611	-1.7359	-0.014586	-1.922	-2.1257	-1.9161	-0.34517	-0.49674	-0.10289	-0.56685	-3.8089	0.67165	0.27834	11
12:99224060:99816442	1607	12	99224060	99816442	0.592382	9.1213e-05	0.73567	-2.2775	-2.3912	-1.9192	-0.86877	-1.2625	0.5789	0.43217	-1.2499	-2.1898	-0.95017	-0.43935	0.15317	-1.4504	-4.3349	0.12639	-0.5062	11
12:99816842:101857521	1608	12	99816842	101857521	2.04068	1.6908e-05	-0.07979	-0.55042	-0.087402	-0.23925	-0.35152	-0.12748	-0.20424	-0.78399	-0.80868	-0.48581	0.19525	0.46046	-1.2645	-0.26496	-1.142	-0.12966	-0.013253	6
12:101857796:102961329	1609	12	101857796	102961329	1.10353	7.5884e-05	-0.51675	0.060923	-0.42085	-0.65832	-0.066641	-0.60632	-0.37896	-0.31071	-0.35336	-0.10202	-0.84892	-0.34816	-0.97544	-1.5329	-0.44144	0.37863	1.0116	0
12:102961450:104011319	1610	12	102961450	104011319	1.04987	9.1687e-05	-0.31474	0.96613	0.71544	0.1126	-0.19006	0.24307	0.87001	0.85112	0.91827	0.42689	-0.22233	-0.39375	0.29248	0.6236	0.83425	-0.74319	-1.2561	1
12:104012667:105816376	1611	12	104012667	105816376	1.80371	0.00012238	0.56184	-0.71265	-0.33319	0.044052	-0.58379	-0.10441	0.30501	-0.051903	-0.42049	-0.3664	-0.25233	-0.36851	-0.67144	0.60275	-0.004789	0.24898	0.47374	5
12:105817813:106155478	1612	12	105817813	106155478	0.337665	0.00010305	1.1182	-1.3406	-0.42369	-0.77924	-0.28922	-0.2833	-0.58094	-1.8623	-1.6796	-1.6665	-0.10187	-1.4603	-0.6984	-0.73479	-2.2128	-0.70182	-0.67746	0
12:106156001:107521770	1613	12	106156001	107521770	1.36577	6.523e-05	-0.3106	0.52849	0.72361	-0.24113	-0.078309	0.15783	0.38167	0.17621	0.48546	0.32332	0.82751	0.78092	-1.1852	-1.692	-1.6842	0.11777	-0.18963	0
12:107527013:108504440	1614	12	107527013	108504440	0.977427	0.00010861	0.51813	-1.3197	-1.2933	-0.53191	-0.42745	-1.0136	-0.36183	-2.1409	-1.0321	-0.38259	-1.1169	0.27719	-1.0899	-1.3058	-0.6094	0.66401	1.0769	11
12:108506696:110111462	1615	12	108506696	110111462	1.60477	0.00019146	0.8974	-0.22265	0.19962	-0.27164	-0.086601	-0.22797	1.3745	0.014572	1.639	1.5512	0.57614	-0.14465	-0.7907	-1.3832	1.2965	-0.57079	-0.0029852	1
12:110112932:113027651	1616	12	110112932	113027651	2.91472	0.00014887	0.23735	-0.83783	0.048942	-1.287	-1.0615	1.292	-0.31581	-0.31751	0.16013	-0.69477	1.1804	-0.8172	-0.55353	-0.18319	-4.0972	-0.12646	-0.11917	0
12:113030227:113877766	1617	12	113030227	113877766	0.847539	7.6986e-05	-0.76642	-0.66291	-0.84817	-1.3183	0.57956	-0.81334	0.096884	0.42404	0.99281	0.32103	-0.49012	-1.0961	-0.23988	-0.052342	-2.268	-0.52888	0.89533	13
12:113885696:114882476	1618	12	113885696	114882476	0.99678	2.9011e-06	0.37835	-0.092621	0.13369	0.11841	0.067819	-0.27705	-0.41804	0.56851	0.6115	-0.041599	-0.35136	0.095292	0.34923	0.56744	-1.3937	0.1426	1.3456	7
12:114883085:115326972	1619	12	114883085	115326972	0.443887	2.3754e-05	0.56159	-0.80467	-0.22828	-0.32619	0.73701	0.3046	0.69716	-0.41046	-0.30409	-0.51522	-0.33089	-1.2908	-0.41466	0.90411	0.34574	-0.062676	-0.0051804	2
12:115329869:117087376	1620	12	115329869	117087376	1.75751	3.4604e-05	0.060223	-0.12834	-0.84566	0.046135	0.3747	0.22053	0.73156	-0.41156	-0.70698	-0.38416	0.033606	0.46092	-1.1073	1.941	-1.6356	0.070977	0.47984	8
12:117087697:117644288	1621	12	117087697	117644288	0.556591	0.00013102	0.82198	1.1874	1.3747	0.58824	-0.28065	0.51931	0.86677	-0.17112	0.87053	1.1645	-0.1372	-1.0063	-0.14905	0.048034	-2.5111	0.61001	0.4904	7
12:117644436:118888131	1622	12	117644436	118888131	1.24369	6.2286e-05	-0.39429	0.12429	-0.41287	-0.18914	0.34929	0.98775	0.50636	0.77106	0.12222	-0.75523	0.58445	-0.50533	-0.80304	-1.3404	-1.9263	1.0418	1.7348	13
12:118888731:119301273	1623	12	118888731	119301273	0.412542	3.0238e-05	-1.3264	0.20146	-0.0041853	-0.27659	-0.71945	0.81721	0.13211	-0.28669	0.5533	0.43766	0.48419	0.094993	-0.049512	0.77748	-2.2444	-0.28606	0.33793	7
12:119303044:120007172	1624	12	119303044	120007172	0.704128	0.00019738	-0.24916	-0.10941	0.30054	0.94821	-1.4665	-0.045073	1.4103	-1.4863	-0.74362	0.62164	0.41031	-0.47473	-0.1901	0.24149	-3.3651	0.42169	-0.30802	15
12:120008093:121720040	1625	12	120008093	121720040	1.71195	0.00021861	1.2523	-1.5866	-0.51979	-1.217	-0.26599	-1.4409	-0.42665	-1.0444	-1.4352	-1.5266	-1.0981	-0.0957	-1.643	1.9173	-2.6813	-0.72565	0.6833	11
12:121721831:124710880	1626	12	121721831	124710880	2.98905	0.00026721	-0.46805	-1.6132	-1.0053	-1.4892	-2.2054	-0.49464	-0.42043	-2.3518	-2.0145	-1.8327	0.057875	-1.2229	-0.6637	0.89463	3.2407	0.029351	-0.71892	0
12:124710996:125416169	1627	12	124710996	125416169	0.705173	3.3326e-05	-0.43267	-0.4321	-0.85156	-0.27941	-0.095934	-0.72168	0.089787	0.2887	0.69016	0.017492	-1.1665	0.49779	0.5846	-0.65643	-1.0229	-0.40602	0.53722	0
12:125417493:126461057	1628	12	125417493	126461057	1.04356	6.6262e-05	-0.13981	0.1337	0.49138	-0.12654	-0.93285	0.03032	-0.68918	0.011233	0.84739	0.84287	0.2382	0.1222	-0.023887	-0.4454	0.60059	0.60668	-0.089925	3
12:126463562:127382559	1629	12	126463562	127382559	0.918997	9.3569e-05	-0.49698	0.9366	0.85058	0.52047	-0.069794	-0.5497	-0.33173	0.74959	0.44619	0.33417	-0.50885	-0.37947	-0.3576	-0.75885	-1.8143	-0.17293	0.32634	0
12:127383648:128141516	1630	12	127383648	128141516	0.757868	0.00013849	-0.098447	-0.17617	-0.042587	-1.2123	-0.39196	0.40454	-0.44718	-0.62555	-0.66086	-0.53932	0.65421	0.57394	0.42247	2.3445	-0.34299	1.1605	-0.18148	5
12:128141610:128810520	1631	12	128141610	128810520	0.66891	1.2385e-05	-0.53633	-0.054051	0.30981	-0.38316	0.22166	-0.30688	-0.066128	-0.22421	-0.13308	0.14873	-0.071981	0.089801	-0.88649	-0.43318	-0.18499	0.32977	1.2161	3
12:128814615:129688509	1632	12	128814615	129688509	0.873894	4.7918e-05	0.75711	-0.1184	-0.27392	0.070386	-0.037109	-0.13312	-0.29123	-0.39194	0.34579	0.52501	0.23139	0.10796	-0.28524	-0.26184	-1.0845	0.79402	-0.24738	0
12:129689639:130157939	1633	12	129689639	130157939	0.4683	3.0765e-05	0.4241	-1.2817	-0.44141	0.0055778	-1.1185	-0.6664	-0.62998	-1.1261	-1.1247	-0.71137	0.10604	-0.067309	0.021077	0.18743	0.68102	-0.63106	-0.17763	5
12:130158997:130859973	1634	12	130158997	130859973	0.700976	9.9977e-05	-0.34463	-0.53074	-0.11845	-0.56972	0.20822	0.3639	0.068932	0.36018	0.04366	-0.0084113	-0.15324	0.45312	-0.73538	-0.23356	0.65502	-0.6713	-1.5139	2
12:130861322:131407836	1635	12	130861322	131407836	0.546514	7.5615e-05	-0.14341	-0.19739	-0.79672	0.13058	0.40535	0.17907	-0.24341	-1.6223	-0.76985	-0.13599	0.19891	0.2701	-0.22754	0.27349	-0.57338	0.33272	-0.78954	0
12:131408716:132012266	1636	12	131408716	132012266	0.60355	2.039e-05	-0.12876	-0.5833	-0.29025	-0.65955	0.44558	-0.2758	0.048223	-0.46839	-0.11504	-0.12201	-0.29516	-0.31467	-0.055447	-0.6209	-0.60202	0.67551	-0.050612	6
12:132014206:132706778	1637	12	132014206	132706778	0.692572	1.7968e-05	0.092308	-0.66758	-0.2522	-0.6526	-0.9321	-0.16159	-0.072961	-1.3999	-1.3018	-0.65828	-0.46222	0.56285	0.82736	0.77364	0.22516	-1.3635	0.51047	5
12:132807034:133841558	1638	12	132807034	133841558	1.03452	0.00012906	0.7955	0.0025092	-0.68817	-0.42616	-1.0651	0.77096	-0.66977	0.4215	0.89229	-0.19028	1.2376	1.0271	0.66019	-0.17967	0.12552	-1.3997	0.27816	1
13:19020095:20682304	1639	13	19020095	20682304	1.66221	1.0385e-05	-0.38646	0.26933	0.36338	0.093416	-1.3608	0.23471	0.079123	-0.0024602	-0.45844	-0.99366	-0.68894	-0.73163	0.16004	0.3211	-0.92957	0.62471	-0.50349	6
13:20684769:21688499	1640	13	20684769	21688499	1.00373	0.00016405	-0.2028	-1.0569	-0.32024	-0.79496	-0.21293	0.65189	0.13981	-0.021072	-0.19313	-0.79306	1.5874	-1.4805	0.14189	0.50814	-1.5041	0.71059	-0.39533	9
13:21688974:22209012	1641	13	21688974	22209012	0.520038	8.4366e-05	0.10781	-1.3365	-0.95928	-0.061621	-0.76585	0.30271	-0.56781	-0.64332	-1.0049	-0.6459	-0.38367	0.13466	0.68724	-0.60704	-2.7815	0.25816	-1.16	14
13:22211354:23590611	1642	13	22211354	23590611	1.37926	2.3447e-05	0.94169	-0.17213	-0.10878	-0.26458	0.60875	0.79782	0.13636	0.18712	0.28093	0.19516	0.51504	0.37578	0.058653	-0.53642	-0.76972	0.50342	0.094103	4
13:23590702:23827019	1643	13	23590702	23827019	0.236317	6.6666e-05	0.58173	-0.21031	0.36416	0.44207	-0.58552	-0.11365	0.50245	-0.6463	-0.8259	-0.63272	-0.62	0.25407	0.34053	0.39456	-1.4097	0.15473	0.81295	10
13:23827815:24477568	1644	13	23827815	24477568	0.649753	3.4083e-05	0.74911	-0.91507	-0.93512	-0.331	-0.68353	-0.016956	0.72703	0.098329	-0.33555	-0.57478	0.12386	-0.34355	0.45636	-0.46059	-0.41017	0.10224	-0.23857	0
13:24477971:25210959	1645	13	24477971	25210959	0.732988	8.4468e-05	-0.29738	0.88183	0.70555	0.34777	-0.10835	0.22284	0.94827	0.098783	-0.2901	-0.39184	0.36604	-0.08297	-0.52822	0.40833	-0.35662	0.0030552	-0.11879	7
13:25212359:25639070	1646	13	25212359	25639070	0.426711	5.9674e-05	-0.42828	-0.551	-0.13474	0.84236	-0.81787	-0.14465	0.52899	0.34501	0.5427	-0.074106	-0.45506	0.15218	0.31744	-0.45088	0.35512	0.59042	-0.075836	3
13:25640695:27282973	1647	13	25640695	27282973	1.64228	6.049e-05	-0.12464	-0.76445	-0.257	-0.66604	-0.89475	-1.0289	0.1106	-0.70556	-0.34952	-0.54995	-0.77697	-0.83556	0.056467	-0.98476	-1.7045	0.39413	-0.27504	14
13:27283115:28283059	1648	13	27283115	28283059	0.999944	5.489e-05	0.31859	-1.0424	-0.38104	-0.93656	-0.46199	-0.30104	0.51324	-0.73417	-0.97977	-0.50568	0.70771	0.22271	0.20329	0.58507	-1.6023	0.69205	0.77347	0
13:28284459:28876214	1649	13	28284459	28876214	0.591755	0.00011013	-0.017617	-0.78113	-1.0441	0.3043	0.20809	-0.059928	-0.87834	0.18212	-0.19696	-0.35415	-0.73373	0.69868	0.43454	-1.2074	3.1443	0.26914	-0.21385	2
13:28879332:29872965	1650	13	28879332	29872965	0.993633	4.5188e-05	-0.37799	-0.56536	-0.48859	-0.24292	0.22148	-0.075427	-0.54866	-0.21928	-0.53656	-0.45226	0.14443	-0.6789	-0.37144	0.49799	-1.7717	-0.76099	0.35324	10
13:29873521:31379027	1651	13	29873521	31379027	1.50551	7.6303e-05	-0.14428	-0.78374	-0.67825	-0.33761	0.081985	0.23064	-0.35523	-0.13141	-0.21687	-0.72841	0.87114	-0.70722	-0.88831	0.94884	0.37463	0.2648	0.032536	2
13:31384910:32983250	1652	13	31384910	32983250	1.59834	0.00010321	-0.059072	-1.4218	-0.89205	-1.141	-0.40105	-2.1979	-0.8991	-1.4285	-2.1664	-1.8382	-1.4835	-0.4436	0.34138	0.40493	-0.49863	-0.44838	0.98806	11
13:32984197:34681078	1653	13	32984197	34681078	1.69688	3.2639e-05	0.27727	0.20492	0.098193	-0.36302	-0.64455	0.8595	0.75537	0.78943	0.21312	-0.61805	0.91091	0.32465	-0.17294	-0.14478	0.30328	0.46366	0.96456	1
13:34683262:36042839	1654	13	34683262	36042839	1.35958	9.0066e-05	-0.16898	0.38082	0.62433	0.13071	0.52483	-0.13645	0.29982	-0.067274	0.41805	0.36231	0.97797	0.93939	-1.5238	0.48341	-0.49477	1.0647	0.45487	0
13:36043978:37027089	1655	13	36043978	37027089	0.983111	0.0001467	0.13858	-0.99467	-1.0556	0.060287	-0.2306	0.22195	0.36798	0.14336	-0.22065	-0.085573	0.45017	-0.12185	-1.388	-0.25493	1.2578	-0.083035	-0.10145	1
13:37029009:38290705	1656	13	37029009	38290705	1.2617	8.1062e-05	-0.21191	-1.0093	-0.90456	-0.53644	-0.54868	-1.4616	-0.89369	-0.35512	-1.2797	-1.9702	-1.0862	-1.1278	0.89428	-0.31402	-2.3669	-0.85263	1.6336	0
13:38291011:38877678	1657	13	38291011	38877678	0.586667	7.1812e-05	0.5964	-0.28564	-0.12918	-0.14716	1.0841	0.12783	-1.4643	-0.072976	0.08575	-0.099472	0.37564	0.30025	-0.354	-0.85288	-1.715	0.2607	0.39832	7
13:38887155:40179288	1658	13	38887155	40179288	1.29213	1.9809e-05	-0.40179	-0.2828	-0.22561	-0.013925	0.5747	0.40807	0.79675	0.15132	0.5307	0.22801	0.079179	-0.20961	-0.83689	-0.71826	0.72197	0.51334	0.89798	4
13:40181792:41773356	1659	13	40181792	41773356	1.59156	1.7983e-05	-0.2028	-1.3683	-1.0545	-0.74975	-0.47652	0.24998	0.43683	-1.0317	-0.54486	-0.27536	-0.16518	0.496	0.74062	-0.92026	-0.021127	0.57137	0.12515	0
13:41774489:43099692	1660	13	41774489	43099692	1.3252	2.8245e-05	-0.11264	0.094916	0.62465	-0.69151	-0.87813	-0.27907	-0.44923	-0.70858	-0.80908	-0.7412	-0.67862	0.64072	0.1365	-0.16573	0.27074	0.3609	0.39772	0
13:43099889:44637493	1661	13	43099889	44637493	1.5376	9.9911e-05	-0.22696	-0.25844	-0.37998	-0.25366	0.18701	-0.71294	0.64177	-0.57658	-0.29682	-0.55362	-0.81549	-0.50177	0.2021	-0.76315	-0.82762	-0.45854	0.061508	10
13:44638337:46491101	1662	13	44638337	46491101	1.85276	-2.0012e-06	-0.03221	0.37591	0.48909	0.41193	-0.626	-0.17442	-0.053816	0.087724	0.053517	-0.27317	0.19699	0.30563	-0.29197	-0.95874	0.51578	0.83236	0.75804	3
13:46493234:46866562	1663	13	46493234	46866562	0.373328	1.1403e-05	-0.24031	-0.33205	-0.45916	0.33626	0.30388	0.092642	1.0464	0.44973	0.13534	0.20961	-0.25824	1.2641	0.26987	-0.19399	-2.7347	1.1333	-0.85415	13
13:46869621:48439005	1664	13	46869621	48439005	1.56938	0.00010065	-0.34382	-0.86434	-0.31111	-0.68443	-0.25672	-0.82528	-1.2778	-2.1844	-2.7178	-2.3516	-1.5039	-0.021281	-0.04651	-0.1228	-2.1768	0.93342	1.1113	11
13:48440893:49987145	1665	13	48440893	49987145	1.54625	0.00012948	0.13117	-0.61669	-0.13053	0.018637	0.74419	-0.97207	-0.22262	-0.48324	-1.3737	-1.2279	-1.2423	0.069029	-0.12715	-1.3279	-1.6238	-0.40221	0.30462	10
13:49987663:51254196	1666	13	49987663	51254196	1.26653	0.00024038	-0.49456	-1.4322	-1.2115	-0.025112	0.40839	0.53268	0.28444	-0.065554	-0.20595	0.030211	0.84534	-0.52307	-0.74119	-0.38682	0.74241	0.090797	0.69865	1
13:51254712:53336663	1667	13	51254712	53336663	2.08195	2.4014e-05	-0.083197	-1.1804	-0.73168	-0.60291	-0.056913	0.55412	0.18802	0.50453	0.21619	-0.48571	0.41277	-0.12805	-0.28409	-0.65588	0.50712	0.72995	0.49648	0
13:53337952:54681048	1668	13	53337952	54681048	1.3431	0.00024115	-0.97891	-0.32777	-0.14328	-0.8345	0.65982	0.72638	0.30968	-0.32801	0.50081	0.93618	2.2566	-0.12648	-2.2928	2.0176	0.48125	0.4182	1.0068	3
13:54681363:56433642	1669	13	54681363	56433642	1.75228	0.00021046	0.435	-0.82602	0.34848	-0.90101	-0.92601	0.24091	-0.77544	-2.2759	-1.2091	0.16057	0.48506	0.3358	-1.0659	-1.5555	-3.7008	0.099473	-0.45829	15
13:56434161:58247964	1670	13	56434161	58247964	1.8138	0.00016869	-0.61006	-1.1262	0.45265	-0.92689	-0.15007	-1.5433	-0.077361	-2.6546	-0.84062	-0.62671	-0.96938	-0.049423	-0.17335	-0.73705	-1.7091	-0.96192	0.55278	11
13:58248124:60085069	1671	13	58248124	60085069	1.83694	0.0002958	-0.41532	-1.476	-0.23189	-2.1297	-0.87389	-1.6568	0.32368	-3.8585	-2.7855	-0.96113	-0.98821	0.49887	-0.58485	-1.0652	-2.3632	0.070363	0.66302	11
13:60087834:60854106	1672	13	60087834	60854106	0.766272	8.9918e-05	-0.11909	-0.79408	0.069903	-0.68084	0.59552	-0.38676	0.55377	0.42635	0.85728	0.11363	-0.73888	-0.19871	1.004	-0.35425	0.56773	0.70821	0.70322	3
13:60855021:61589772	1673	13	60855021	61589772	0.734751	8.5746e-05	0.029489	-1.1338	0.063953	-1.4409	0.1156	-0.40857	-0.38941	-1.2465	-0.41166	-0.78739	-0.61103	0.65654	-0.25532	0.53778	-1.2922	-0.33808	0.24846	8
13:61591949:62912481	1674	13	61591949	62912481	1.32053	0.00016159	0.43346	-0.67827	-0.59675	-0.54784	0.26988	-0.32366	-0.32464	-0.61303	-0.83563	-0.90593	0.053352	0.74157	1.5444	1.4304	0.13891	-0.14276	1.8066	6
13:62913542:64201284	1675	13	62913542	64201284	1.28774	7.4947e-05	0.13318	-0.47041	0.29111	-0.29211	-0.36016	0.6957	0.34434	0.2382	0.33812	0.070414	0.22318	0.88551	1.9823	-1.4583	-1.6364	1.3293	0.23131	0
13:64202212:65339575	1676	13	64202212	65339575	1.13736	0.00019167	-0.72894	-0.81	-0.21851	0.91128	-1.2406	-1.0135	0.37606	-0.42785	-0.080834	0.2441	-0.36311	-0.12332	-0.2606	-2.3239	-2.9091	-1.2566	0.69109	15
13:65340421:66197786	1677	13	65340421	66197786	0.857365	0.00010008	-0.36847	-0.071603	-0.74875	-0.50984	-1.5794	-0.28555	-0.63096	0.61921	-0.1722	0.80893	0.92995	-0.044148	-0.051395	-1.6221	-0.27588	-0.97441	1.0776	0
13:66200191:67713633	1678	13	66200191	67713633	1.51344	6.8101e-05	-0.17484	0.20879	-0.34264	0.17406	-0.10141	0.42332	-0.30143	-1.1527	-1.4752	-0.31276	-0.25235	-1.1425	0.27066	-0.65319	-1.3414	0.29371	0.50953	10
13:67714255:69561090	1679	13	67714255	69561090	1.84684	0.00019941	-0.56296	-2.725	-1.8812	-0.20432	0.46147	-1.4956	-0.91012	-2.3059	-2.7088	-1.9064	-1.9341	-0.13201	1.4004	-1.861	-2.8966	0.34549	0.88541	11
13:69561894:70642326	1680	13	69561894	70642326	1.08043	0.00014844	-0.55929	-1.5609	-1.4	-0.47235	-0.26029	-1.383	-1.06	-2.5629	-3.3907	-2.7271	-1.2299	1.3198	0.29233	-1.1318	-2.9121	0.3177	0.95052	11
13:70643712:71095217	1681	13	70643712	71095217	0.451505	5.2702e-05	-0.2852	-1.6929	-1.3178	-1.4137	-1.6655	-1.1226	0.61508	-1.0715	-1.7863	-1.5854	-0.77435	0.15836	-0.38598	-0.96168	-3.5805	1.0769	-0.82053	11
13:71095483:71759743	1682	13	71095483	71759743	0.66426	0.0002197	0.14644	-0.93974	-0.53363	-0.12803	0.020571	-0.48164	-0.36293	0.060486	-0.043298	-0.087586	0.16018	-2.0105	-0.42472	-0.76784	-0.73131	-0.71292	1.4392	0
13:71763633:72958993	1683	13	71763633	72958993	1.19536	0.00015028	0.27202	0.57544	0.68904	0.19961	-1.8984	0.51614	-1.1189	-0.69389	-0.46032	-0.6355	-0.52631	0.26873	-0.41228	-0.53163	-1.2804	0.85547	0.64721	7
13:72959394:73795534	1684	13	72959394	73795534	0.83614	7.1449e-05	-0.56243	0.15297	0.020541	0.70397	-0.45704	0.17448	-0.62147	0.21211	0.89086	0.60923	0.23691	-0.42494	-0.58087	-0.19323	-0.09658	0.85612	-0.18662	3
13:73796728:75084163	1685	13	73796728	75084163	1.28743	9.8051e-05	0.18288	0.27018	-0.67257	0.24805	0.083064	-0.33234	0.045617	-0.158	0.060445	-0.84401	0.59456	-0.47609	-0.60522	-0.76755	-3.0712	0.053991	-0.48286	13
13:75084473:76504672	1686	13	75084473	76504672	1.4202	4.8371e-05	0.35424	-0.80011	-0.98368	0.24629	0.028943	0.032515	-0.40857	-0.71145	-0.83822	-1.0471	-0.41399	0.29011	-0.67364	-0.76168	-0.91833	0.25195	-0.17245	8
13:76505282:78030962	1687	13	76505282	78030962	1.52568	9.8527e-05	0.3177	-0.69496	-0.61443	-0.59687	0.8309	0.051561	-0.19214	-0.67832	0.01079	-0.21308	0.28753	-0.36332	0.38181	1.5406	-0.77932	-0.27262	0.82926	0
13:78032193:78807439	1688	13	78032193	78807439	0.775246	0.00012821	-0.88048	-1.6707	-0.42037	0.36414	-0.12435	0.2893	-0.28512	-0.046941	-0.16741	-0.42006	0.28417	-1.0142	0.71272	-1.4351	-1.9098	0.092864	-1.5985	13
13:78807836:80252742	1689	13	78807836	80252742	1.44491	2.5723e-05	0.19311	0.39035	0.54173	-0.65436	-0.31325	-1.3775	-0.28728	-0.57721	-0.59089	-0.69232	-0.94162	0.76337	-0.64384	-1.4656	-3.0644	1.0597	-0.047379	0
13:80257200:82580321	1690	13	80257200	82580321	2.32312	0.00022968	0.27835	-1.9917	-0.85485	-0.68473	-0.24838	-0.46284	-1.3273	-2.0178	-1.816	-1.4399	-0.93388	0.57999	-0.36639	1.1235	-3.593	-0.75606	0.93882	11
13:82580994:84132765	1691	13	82580994	84132765	1.55177	8.1881e-05	0.33915	-0.64745	-0.77178	-0.49311	-0.11199	-0.8801	0.29653	-1.3731	-1.8426	-1.1853	-0.7944	-0.23289	-0.058089	-0.83753	-1.634	0.97034	-0.0052103	14
13:84133082:85035423	1692	13	84133082	85035423	0.902341	8.8554e-05	0.078912	0.39222	-0.13965	-0.53009	-1.2061	-0.49373	0.90245	-0.60518	-0.20212	-0.28418	-0.75582	0.2083	0.25688	-0.4128	-3.4285	0.34352	-0.92414	15
13:85037313:85609664	1693	13	85037313	85609664	0.572351	5.2583e-05	-0.15094	-0.22691	-0.079068	-0.24097	0.84985	-0.5704	0.5997	0.49456	0.028156	-0.84293	-0.079091	0.87027	-1.2615	-0.80703	-2.7303	0.92529	2.1162	13
13:85609760:87039195	1694	13	85609760	87039195	1.42944	9.7528e-05	-0.38945	-0.1247	-0.61391	-0.85965	0.62686	-0.065151	-1.162	0.25265	0.041797	-0.35869	-0.78895	0.59633	-0.30115	-0.75336	-2.4194	0.58271	-0.30976	0
13:87039360:88190520	1695	13	87039360	88190520	1.15116	7.59e-05	-0.21654	-0.94336	-1.4418	-0.39632	-0.88568	0.46316	-0.14815	-1.2628	-0.92651	-0.10419	0.39499	0.41587	0.39394	1.6549	-0.68502	-0.35735	-1.66	0
13:88191656:89057861	1696	13	88191656	89057861	0.866205	0.00014287	-0.27394	-0.99241	-0.49208	-0.14732	1.2849	0.036189	-0.028557	0.035356	-1.3586	-0.98584	0.26072	0.69898	-0.46662	-1.2243	-1.7326	-0.43232	-0.56016	0
13:89059635:90177618	1697	13	89059635	90177618	1.11798	0.00010145	0.5993	0.045975	0.15663	-0.72071	-1.1296	0.17243	-0.81765	-0.36127	-0.53338	-0.029027	-0.22319	-0.20818	-0.55302	1.3433	-0.8524	-1.1516	-1.0833	0
13:90179364:90867683	1698	13	90179364	90867683	0.688319	2.1276e-05	0.44255	-0.38033	-0.012427	0.014911	-0.99977	-0.067301	-0.4398	0.84979	0.89803	0.35156	0.87436	-0.86818	-0.32222	0.22457	-0.17903	-0.63299	-0.01999	7
13:90869873:91967960	1699	13	90869873	91967960	1.09809	0.00016911	-0.15633	-1.6955	-1.638	-1.4703	-1.6221	-1.4917	0.01501	-1.3017	-1.6647	-1.3666	-1.3748	-0.35733	-0.64511	-1.7309	-2.3819	-0.22185	0.096644	11
13:91970313:92912119	1700	13	91970313	92912119	0.941806	6.0748e-05	0.41099	-0.65195	-0.38913	-0.57502	-1.0712	-0.59241	-0.85527	-1.6506	-0.9468	-0.59553	-1.2947	-0.30831	-0.23985	-0.28334	-0.68721	-0.30427	-0.31732	8
13:92912423:93918144	1701	13	92912423	93918144	1.00572	5.3464e-05	0.036811	0.10525	-0.21279	0.011114	-0.61548	-0.11754	-0.30524	-0.50755	-0.68787	-0.86777	-0.65624	-0.17196	1.6207	-0.84438	-3.0818	-0.72519	-0.33024	12
13:93918533:94562549	1702	13	93918533	94562549	0.644016	4.1217e-05	0.042186	-0.61834	-0.33715	-0.23329	-1.7686	-0.80504	0.017155	-0.94537	-0.88904	-0.68057	-0.92744	0.25508	1.0202	0.67016	-0.51122	0.72421	-1.3818	5
13:94563601:95540024	1703	13	94563601	95540024	0.976423	3.1072e-05	0.10104	-0.058067	-0.1029	-0.36364	0.71542	0.56022	-0.65423	0.2959	-0.15395	-0.67714	0.58943	0.51799	0.18212	-0.6685	-0.43011	-0.02965	1.8385	3
13:95540709:97520182	1704	13	95540709	97520182	1.97947	3.2593e-05	0.046462	-1.1911	0.054153	-0.57631	0.5297	-0.10058	-0.18457	-0.73222	-0.41262	-0.29187	0.19916	-0.094084	-0.72578	-1.3449	-1.1168	0.29622	1.1002	0
13:97521207:98589842	1705	13	97521207	98589842	1.06864	0.00011823	0.11077	-0.90908	-0.53969	-0.65685	-0.39677	-0.3627	0.99821	-1.8299	-0.94298	-0.75512	0.3918	-2.5522	-1.1827	-1.3307	-3.6217	1.3721	-0.21332	15
13:98594975:100043997	1706	13	98594975	100043997	1.44902	4.5947e-05	-0.95141	-1.1866	-0.036386	0.26945	-0.21874	-0.28343	-0.027098	-0.035608	-0.42065	-0.73744	-0.18175	-0.046426	0.27659	0.45114	-0.89702	-0.14767	1.1175	10
13:100044673:101392748	1707	13	100044673	101392748	1.34808	0.00014184	-0.40769	-0.24082	0.13657	0.79037	-1.454	-0.11359	-0.92117	-1.0765	-0.65244	-0.19334	-0.56039	0.29404	-0.19	-1.025	-1.9837	-0.16604	0.32235	12
13:101394726:102299385	1708	13	101394726	102299385	0.904659	8.6216e-06	0.43312	-0.20789	0.078927	-0.21927	-0.69201	-0.30533	-0.094055	-0.14004	-0.13145	-0.1412	-0.24447	0.32956	0.11983	-0.11312	0.27598	0.54049	-0.21944	3
13:102299498:103339911	1709	13	102299498	103339911	1.04041	8.1501e-05	0.35338	0.43333	-0.049924	0.23506	-0.72966	-0.24956	0.68142	-0.14672	-0.35159	0.098732	-0.053122	0.31347	-0.13038	-0.10419	-0.6865	0.38426	-0.52078	7
13:103340536:104065375	1710	13	103340536	104065375	0.724839	7.9678e-05	0.13743	-0.59967	-0.60886	0.0049222	-0.2182	-0.15132	-0.5683	-0.84882	-0.63738	-0.05235	0.065267	0.059441	-0.30681	1.0214	0.27437	0.66332	0.96445	2
13:104065534:104842764	1711	13	104065534	104842764	0.77723	9.0175e-05	0.66234	-0.1241	0.39568	0.58927	-0.57589	0.27969	-0.33302	-0.50252	-0.026647	0.088365	0.30557	-1.2292	-0.81578	1.1657	-0.80695	0.75761	1.2566	7
13:104843186:105990071	1712	13	104843186	105990071	1.14688	3.395e-05	-0.57497	-0.85678	-0.85091	-0.22047	-0.31807	0.57665	-0.34913	-0.22012	-0.29956	-0.15598	0.33982	-0.22687	-0.49002	1.209	0.073492	0.89773	-0.13544	3
13:105990812:106439396	1713	13	105990812	106439396	0.448584	2.9846e-05	-0.19637	0.061845	0.70213	0.27297	-0.12293	0.77761	0.089053	-0.093562	-0.14916	0.063984	0.12535	0.23053	-0.23584	-1.2658	1.7597	1.1581	0.94734	3
13:106442608:107785431	1714	13	106442608	107785431	1.34282	0.00035394	-0.11755	-3.7596	-0.60101	-0.77027	-2.3564	-0.59566	-0.77046	0.31487	1.0845	0.42318	-0.50957	1.1735	0.50717	-0.18396	-2.5568	0.76247	-0.85092	15
13:107788025:108518444	1715	13	107788025	108518444	0.730419	7.2356e-05	0.66821	-0.9546	-0.88782	0.27693	-1.4564	-0.46079	0.26205	-0.85399	-1.2074	-0.7263	0.36597	-0.68808	-0.11741	0.28228	-1.6755	0.63327	0.28707	10
13:108519987:109359792	1716	13	108519987	109359792	0.839805	2.7981e-05	-0.16015	-0.46081	-0.42362	-0.016527	-0.014351	-0.795	0.48051	-0.18037	-0.40771	-0.23775	-0.46912	0.14332	0.2525	-2.187	-2.4951	0.37472	0.26212	13
13:109359834:110338482	1717	13	109359834	110338482	0.978648	0.00012579	0.127	-0.18555	-0.69059	-1.1322	-0.69058	-0.51489	0.53725	-0.20046	-0.3023	-0.59469	-0.3399	0.11562	1.0627	0.44326	-2.2165	-0.80896	0.55591	12
13:110338913:111432821	1718	13	110338913	111432821	1.09391	5.9435e-05	0.066159	0.017512	0.17293	-0.017249	0.079032	-0.091577	0.037958	-1.5663	-1.0995	-0.65347	-0.14677	0.32622	-0.1347	-0.13165	-0.37253	0.67918	-0.27973	5
13:111434814:113266084	1719	13	111434814	113266084	1.83127	0.00010177	-0.43126	-0.7874	-1.1745	-0.78175	-0.24199	-1.3525	0.37974	-0.99219	-0.69826	-0.65934	0.057734	-0.48662	-0.13146	-0.80558	-3.1512	0.39838	1.2899	0
13:113269127:115109853	1720	13	113269127	115109853	1.84073	8.4725e-05	-0.48338	-0.17205	-0.75628	-0.34892	-0.21615	-0.6845	-0.35146	-0.87321	-0.51339	-0.43973	-0.95261	-0.24116	0.72747	-0.65737	-2.1396	-0.079812	0.29328	12
14:19000060:20541935	1721	14	19000060	20541935	1.54188	4.1648e-05	-1.0534	-0.14378	-0.33292	-0.56137	-0.11486	0.022539	0.4148	-0.28428	-0.11847	0.2848	-0.82054	-0.077549	-1.4213	0.1043	-1.5014	0.6208	0.093699	0
14:20544512:20877114	1722	14	20544512	20877114	0.332602	5.4247e-05	-0.72558	0.032508	1.0754	-0.42222	1.4204	0.35519	0.69357	-0.88426	-0.52917	-0.25891	-0.46734	-0.22459	-0.63358	1.0092	-1.2545	1.066	0.029617	0
14:20878890:21267077	1723	14	20878890	21267077	0.388187	2.6908e-05	-0.15581	1.0295	0.31123	0.46524	0.30487	0.2785	0.0085676	-0.58969	-0.045341	-0.32436	0.38683	-0.40634	-0.35104	-0.11968	-0.97257	1.284	0.76696	0
14:21271573:22378835	1724	14	21271573	22378835	1.10726	4.7558e-05	-0.029626	0.37284	0.43827	0.4353	-0.22688	0.34944	-0.77933	-0.83263	-0.56854	0.073145	0.11225	-0.13815	-0.47008	0.86397	0.67648	0.029022	0.71111	2
14:22379132:22738105	1725	14	22379132	22738105	0.358973	7.5604e-05	0.52597	-0.76604	-0.067246	-0.23936	0.76483	-0.0097389	-1.1002	-0.59377	-0.44734	-0.15876	0.56767	0.60425	-0.33699	-0.67511	-1.3526	-0.64654	0.61545	0
14:22738161:23607730	1726	14	22738161	23607730	0.869569	5.3557e-05	-0.090234	-0.24996	-0.53967	-0.1876	0.53831	0.092802	-0.14944	-0.18547	-0.73598	-1.1632	0.70266	-0.23178	-0.048702	0.092677	-1.0275	0.9513	-0.2357	0
14:23607866:24904154	1727	14	23607866	24904154	1.29629	0.00012346	0.089433	-1.3525	-1.5689	-0.68117	-0.72858	-0.28822	-0.13257	-0.94809	-0.55064	-0.52544	-0.10543	0.80615	0.81699	0.22875	-0.074965	0.30343	0.46127	8
14:24904240:26134815	1728	14	24904240	26134815	1.23057	9.1575e-05	-0.64348	-0.53069	-1.1225	-1.1161	-1.573	0.0048308	-0.28801	-0.63038	-0.54382	0.11459	-0.071774	-0.50777	-0.85729	1.2202	-0.85154	0.48294	-0.065581	8
14:26135167:26679549	1729	14	26135167	26679549	0.544382	0.00012925	-0.62049	1.7105	1.1096	-0.47524	-2.0829	0.0089241	1.3125	1.2588	0.54264	0.31153	-0.28064	-0.3689	-0.018184	0.4465	-1.7365	-0.53016	0.17323	7
14:26680794:28466225	1730	14	26680794	28466225	1.78543	0.00018664	-0.89429	-0.95485	-0.17982	-0.37873	-1.05	0.72394	-0.80394	-1.4699	-1.9373	-1.3903	0.83331	0.21704	-0.70349	0.92604	-0.50009	0.024747	1.2388	0
14:28466533:29196856	1731	14	28466533	29196856	0.730323	2.8617e-05	-0.64941	-1.7231	-1.2295	-0.90652	-0.26301	-0.76472	-0.25911	0.36768	-0.086468	-0.81627	-0.60615	-0.12304	1.3491	-0.13983	-0.78824	-0.10348	0.21614	0
14:29198059:32014712	1732	14	29198059	32014712	2.81665	0.0003395	-0.3514	-4.2378	-2.3818	-1.6161	-3.3131	-1.2432	-0.14148	-3.8041	-3.4451	-1.5874	-0.44301	-2.856	-1.5356	-1.3919	-4.4497	-0.015187	-2.1629	11
14:32016504:33033695	1733	14	32016504	33033695	1.01719	8.9274e-06	0.46207	-0.70413	-0.19221	-0.65465	0.42939	-0.20357	0.6625	-1.5642	-1.1022	-0.65708	-0.30929	-0.018331	0.76174	0.22475	-0.23679	0.48846	1.3551	0
14:33036081:34769821	1734	14	33036081	34769821	1.73374	0.00021749	-0.19132	-1.2493	-1.4027	-0.41969	-1.8024	-1.4192	-0.15718	-1.4023	-0.43306	-0.29667	-0.4321	-0.81724	0.58696	-2.3303	-8.3835	0.28771	0.6221	14
14:34769883:36344816	1735	14	34769883	36344816	1.57493	8.1184e-05	-0.036998	-1.2808	-0.70747	0.66604	-0.46275	-0.51147	-0.14843	-0.26975	-0.55381	-0.61565	-0.7361	-0.26566	-0.096968	-0.51895	0.74592	0.036316	1.299	0
14:36345767:36682357	1736	14	36345767	36682357	0.33659	4.2363e-05	0.53538	-1.4663	-1.0738	-0.74428	0.34382	0.30921	0.26402	-0.18482	-0.64065	-0.1481	0.45199	0.39184	0.84718	0.36014	-0.79085	0.96926	0.36133	6
14:36683516:38481516	1737	14	36683516	38481516	1.798	0.00021931	0.0086832	0.20284	-0.23928	-0.66557	-0.90718	-0.66514	-0.0081491	-0.6253	-0.018369	-0.66039	-0.28367	0.72986	1.7448	-0.14359	0.62653	0.12122	0.16527	0
14:38486187:39370633	1738	14	38486187	39370633	0.884446	4.9129e-05	-0.027702	-0.99685	-0.59486	-0.10403	-0.16922	0.58671	-0.3389	-0.45373	-0.9896	-0.89639	0.92768	-0.32295	-0.73978	-0.14487	-1.3457	-0.3424	-0.00044232	10
14:39370726:40336296	1739	14	39370726	40336296	0.96557	0.00010434	-0.37323	-0.62274	-0.48342	-0.53567	-1.2449	-0.027984	-0.76516	-0.88507	-0.7308	-0.18169	0.19582	-0.478	0.1791	0.12861	-2.068	0.79683	-0.19833	12
14:40336990:41615299	1740	14	40336990	41615299	1.27831	0.00019746	-0.5187	-0.91079	-0.469	0.096936	2.6273	-0.30806	-0.88587	-0.7943	0.068362	0.54835	-0.080318	0.14065	0.40395	0.82711	-0.13804	0.79386	-0.073326	0
14:41615331:43065019	1741	14	41615331	43065019	1.44969	8.2715e-05	-0.67414	-0.66695	-0.72886	-0.015002	-0.098577	-0.98033	-0.7125	-0.59726	-0.57259	-0.42152	-0.36864	-0.79854	-0.91146	-0.32176	0.12545	-0.19354	1.2899	8
14:43068948:44541699	1742	14	43068948	44541699	1.47275	1.263e-05	0.18663	-0.76355	-0.58517	-0.35658	-1.3564	0.46326	-0.15739	-0.15342	0.021417	0.13547	-0.077603	-0.92913	-0.035246	0.97505	1.4484	-0.49647	0.12077	2
14:44542368:45247021	1743	14	44542368	45247021	0.704653	4.1409e-05	-0.44153	-0.075947	0.12171	0.16919	0.11653	-0.20664	-0.29384	-1.149	-1.3028	-0.71004	-0.15677	0.0018142	0.064534	-0.78909	-1.6363	0.082675	-0.15838	10
14:45250418:46311209	1744	14	45250418	46311209	1.06079	3.5204e-05	-0.084916	-0.25316	0.46592	-0.84895	-0.12894	-0.044898	-0.035197	-0.10245	-0.63215	0.2155	-0.3325	-0.13315	-0.21497	1.1651	-1.288	0.37122	-0.093038	0
14:46312678:47456738	1745	14	46312678	47456738	1.14406	0.00014921	0.35529	-1.2646	-0.22851	-0.38895	-1.1383	-1.0983	-1.7836	-1.6793	-0.5793	0.062172	0.081946	0.055998	-0.050816	-2.3891	-0.78328	0.80286	1.2031	0
14:47457846:48351664	1746	14	47457846	48351664	0.893818	0.00015777	0.7515	-1.2653	-0.34676	-1.4428	-0.3043	-0.6649	0.31184	-1.3008	-1.353	-0.80404	-0.12195	-0.50199	0.38843	0.93252	0.19373	0.7374	0.88643	0
14:48352461:49001226	1747	14	48352461	49001226	0.648765	6.2519e-05	0.58163	-1.5093	-1.2113	-1.3638	-0.76883	-1.1494	-0.43236	0.14544	0.33733	-0.43049	-0.60366	-1.3479	0.58241	-1.1342	-0.22891	0.72296	1.189	0
14:49004194:49955015	1748	14	49004194	49955015	0.950821	7.4622e-05	-0.06369	-0.30313	-0.55273	0.71183	-0.037602	-0.34223	-0.45043	-0.5301	0.14264	0.65343	0.49804	-0.50606	0.048905	-0.99822	-0.70384	-0.1671	0.50108	6
14:49955381:52077965	1749	14	49955381	52077965	2.12258	8.5833e-05	-0.10152	0.58173	-0.41259	0.52941	0.13295	-0.2647	-1.007	0.18949	0.9452	1.2218	-0.40486	0.14232	-0.033426	-0.95246	-2.7986	0.06898	0.10165	13
14:52078316:52761693	1750	14	52078316	52761693	0.683377	9.2303e-05	-0.036612	NA	NA	NA	-0.21678	-0.93122	-0.43756	0.49842	-0.1711	-0.96123	0.15719	0.075423	-0.37187	-0.38117	1.6912	0.1119	1.5539	0
14:52762622:54162101	1751	14	52762622	54162101	1.39948	5.8693e-05	0.41805	0.20743	-0.56533	-0.29819	0.86746	-0.30846	0.25451	0.25977	0.66691	0.18029	-0.52078	-0.14796	0.56267	1.368	0.85518	-0.29948	0.060818	2
14:54162655:55043520	1752	14	54162655	55043520	0.880865	-1.9323e-05	0.42381	-0.46317	-0.3407	0.36581	-0.16898	0.27917	0.48512	-0.42944	-0.61186	0.037115	0.25642	0.82697	1.3631	0.42967	-1.9365	1.2285	-0.085134	0
14:55044905:56215082	1753	14	55044905	56215082	1.17018	5.1834e-05	-0.5492	-0.12937	-0.4793	0.21702	-1.0345	-0.77884	-0.41148	-0.69749	-0.39621	-0.24071	-0.32328	-0.60463	0.036036	0.5117	0.56483	-0.31141	-0.94086	0
14:56215477:56949485	1754	14	56215477	56949485	0.734008	0.00010424	0.32607	0.69196	-0.44021	-0.58633	-0.28054	0.23864	0.30781	-0.15919	0.31611	0.476	0.19723	0.47199	-1.4448	0.087449	-0.86031	-0.14218	-0.52965	7
14:56949644:58448681	1755	14	56949644	58448681	1.49904	0.0001506	-0.37189	-0.52706	0.32917	-0.42298	-0.99131	0.28147	-1.3243	0.26308	-0.48332	-0.95732	0.17959	0.036274	0.9255	-0.22778	-2.6811	-0.19668	-1.8525	12
14:58449526:59135770	1756	14	58449526	59135770	0.686244	6.6885e-05	-0.36114	-0.43512	-0.54327	-0.51338	-1.359	-0.85859	-0.45123	-0.54202	-0.52483	0.086567	-0.038378	0.21307	1.0124	-0.49432	-2.6432	0.31394	0.38825	13
14:59135989:61649612	1757	14	59135989	61649612	2.51362	0.00014355	-0.21596	1.0724	0.13367	1.0347	0.54379	1.6612	0.10132	-0.22311	0.11226	-0.013411	2.4171	-0.42671	0.20336	-0.38421	0.65452	-0.080117	0.85091	1
14:61651278:63164649	1758	14	61651278	63164649	1.51337	9.2959e-05	1.1584	-0.023255	-0.065184	0.02813	-0.21907	0.31361	-0.71131	-0.057321	0.61225	0.53677	0.4522	-0.087614	0.11011	1.353	-0.48264	-0.50395	-0.61921	0
14:63166807:63890839	1759	14	63166807	63890839	0.724032	0.00010695	0.93927	-0.635	-0.47006	0.64933	-0.68273	0.81946	-0.12523	0.12372	0.34299	0.30357	1.4783	0.61692	-0.87942	-0.21295	0.64913	-0.058679	0.79179	1
14:63897095:65218457	1760	14	63897095	65218457	1.32136	0.00015707	0.56313	-0.44295	-0.24428	-0.74457	0.89278	0.30726	0.37344	0.62632	0.058375	0.22235	0.75288	0.089039	-1.7277	0.89367	1.7648	0.79435	0.58347	1
14:65220775:66353557	1761	14	65220775	66353557	1.13278	3.2376e-05	-0.022456	-0.42831	0.031103	-1.0529	-0.25746	-0.636	0.12269	0.16391	0.29315	-0.2593	-0.40633	0.35934	-0.090567	-0.77619	-0.4252	-4.3962e-05	0.31497	9
14:66354477:67990648	1762	14	66354477	67990648	1.63617	7.5274e-05	-0.83299	-0.75045	-0.62891	-1.101	-0.78489	-0.19691	-0.024525	-0.24213	0.095195	0.0078772	-0.5904	-0.84117	-0.5577	0.47377	0.84023	0.31519	-0.13731	2
14:67991028:69355606	1763	14	67991028	69355606	1.36458	6.352e-05	-0.059936	-1.3928	-0.98034	-0.64881	0.11231	-0.73171	-0.47361	-1.269	-0.20658	-0.020968	-0.69889	-0.5149	-0.63397	-1.7807	0.48851	0.20966	-1.5396	0
14:69356353:71131097	1764	14	69356353	71131097	1.77474	0.00017531	0.22135	-1.7142	-1.1923	-1.1949	0.35596	-0.63511	-1.3934	-1.3144	-1.5846	-1.003	0.092836	-0.30786	-0.23835	-0.59449	-2.1588	0.24448	0.35773	11
14:71132759:72213258	1765	14	71132759	72213258	1.0805	0.00011212	-0.66024	-0.53838	-0.1683	-0.67812	0.53637	0.69644	0.44893	1.5184	1.0273	0.095407	0.65025	0.28633	0.04462	0.23226	-0.37268	-0.2972	0.96292	3
14:72214790:72888979	1766	14	72214790	72888979	0.674189	3.9524e-05	-0.056259	-0.19428	0.57357	0.41645	0.56805	0.2512	-0.022805	-0.1611	0.080253	0.11548	-0.022313	-0.089388	0.72513	-0.13481	0.33354	0.0010072	0.32895	3
14:72889376:74250730	1767	14	72889376	74250730	1.36135	0.00016909	0.53599	-1.583	-1.2461	-1.1652	-0.1784	-0.12007	-0.19075	0.69227	0.65332	-0.092373	1.0185	0.20975	0.46418	1.0564	-0.93625	0.001996	1.757	0
14:74252993:75747118	1768	14	74252993	75747118	1.49412	0.00010249	0.34934	-1.5567	-1.4485	0.079184	-1.2397	-1.2157	-0.27792	-2.6552	-2.8652	-2.2684	-1.6047	-0.09755	-1.4434	0.84529	-1.405	0.14077	-0.30146	11
14:75747258:76583135	1769	14	75747258	76583135	0.835877	3.1197e-05	0.11351	-0.19302	0.089641	-0.20004	0.095901	-0.21927	-0.40451	-1.1215	-1.007	-0.98019	0.052096	-0.4599	1.3397	-1.0171	0.47188	0.14987	-0.041016	0
14:76583775:77332160	1770	14	76583775	77332160	0.748385	0.00010267	-0.11481	-0.053987	-0.48939	-0.37369	-0.40868	-0.41461	-0.097064	-0.12921	-0.34418	-0.1228	0.40698	-0.6906	0.54147	0.5223	-0.24455	-0.24244	0.42272	0
14:77332408:78421884	1771	14	77332408	78421884	1.08948	0.0002096	0.30316	-1.5915	-0.86485	-1.0151	-2.3163	-0.78245	-1.1736	-1.2194	-1.5251	-1.5166	-0.80016	-0.048408	0.48756	0.0094371	-3.0429	0.86902	-0.11397	11
14:78422260:79026816	1772	14	78422260	79026816	0.604556	9.3749e-05	0.37519	-0.46655	0.19323	0.28197	-1.7733	-0.1339	-0.57654	-0.97516	-0.47816	-0.32867	0.33189	-0.0036933	0.29862	0.48017	0.75463	-0.77966	2.5635	2
14:79027504:80998547	1773	14	79027504	80998547	1.97104	0.00014375	-0.22358	-0.58705	-0.545	-0.57995	-0.75745	-1.3429	0.23624	-1.2582	-0.058871	0.53897	-1.104	-1.1615	0.050728	-0.99604	-0.75089	-0.038915	0.32248	0
14:80999361:81787255	1774	14	80999361	81787255	0.787894	7.1555e-05	-0.38404	-1.1213	-0.39343	0.025734	-1.6745	-0.3564	-0.60583	-0.43416	-0.22836	-0.86838	-0.023219	0.68561	0.18622	0.1402	-0.31577	-0.055691	-0.5808	5
14:81787481:82459297	1775	14	81787481	82459297	0.671816	0.00012521	-0.90908	-0.62968	-0.66365	-0.57918	0.94252	-0.64636	-0.028823	-0.43663	0.69094	0.7928	-0.089221	-0.47912	-0.80204	1.7167	-0.33722	0.37405	0.11187	3
14:82461794:84087895	1776	14	82461794	84087895	1.6261	0.00010841	-0.69649	-0.73994	-0.15411	-0.22166	0.33347	-0.34695	0.095637	0.54284	0.75282	0.0010755	0.045518	0.1152	-0.77564	-0.63611	-1.0221	-0.57264	1.6047	0
14:84087979:85035235	1777	14	84087979	85035235	0.947256	0.00015188	0.1557	-1.3986	-1.0512	-0.79697	-0.014244	-1.139	0.23178	-0.5829	-1.818	-1.8433	-1.36	-0.45472	0.4385	-0.28017	3.1656	1.124	1.9726	2
14:85037974:86051751	1778	14	85037974	86051751	1.01378	0.00013616	0.51827	-1.5537	-1.7855	-1.308	-0.094077	-1.8761	-1.1155	-1.368	-0.74963	-1.1898	-1.5218	-1.226	0.99646	1.0555	-2.4256	-0.17232	0.22474	11
14:86053777:87334624	1779	14	86053777	87334624	1.28085	9.6704e-05	-0.94975	-0.26828	0.22667	-0.28463	-1.0773	-0.59484	0.25938	-1.0353	-0.40569	-0.4814	-0.80686	-0.99845	0.14141	-0.50183	-2.527	-1.5608	1.0756	14
14:87335256:88641174	1780	14	87335256	88641174	1.30592	6.0273e-05	0.14957	0.50274	-0.0072758	-0.28169	-0.55427	-0.26046	0.1714	0.1396	0.15254	0.084511	0.15737	1.5567	0.23364	0.5707	-1.1209	0.49865	-0.57149	0
14:88641335:90069965	1781	14	88641335	90069965	1.42863	0.00014976	-0.58516	-1.1402	-0.79994	-2.7047	1.1692	-0.59766	-0.08273	-0.74331	0.20091	-0.15125	-0.0032272	0.72038	-0.78497	1.096	0.29942	0.74587	-0.01091	6
14:90075441:92098486	1782	14	90075441	92098486	2.02305	0.00011469	0.1053	-0.70135	-0.027718	-1.1394	0.22705	0.092053	-0.19309	-0.58788	0.037384	0.075433	0.98579	0.2286	0.11572	2.9405	2.3732	0.57344	-0.19876	2
14:92099719:93378838	1783	14	92099719	93378838	1.27912	8.1675e-05	-0.0023278	-0.26998	-0.27644	-0.87132	-0.050491	-0.19112	0.066727	-1.2871	-0.421	0.47619	-0.075067	0.9269	-0.48926	0.50802	1.8679	0.74011	-0.086597	2
14:93379151:94420996	1784	14	93379151	94420996	1.04185	9.8055e-05	-0.67351	0.13288	-0.36591	-0.74395	-0.92988	0.33048	-0.71511	0.15203	0.087674	0.0038014	0.45419	0.47521	-1.0406	0.86823	-0.17156	0.076548	-0.28207	0
14:94421488:95347359	1785	14	94421488	95347359	0.925871	2.3858e-05	-0.23071	-0.42497	-0.31523	-0.188	0.21849	-0.74615	-0.51517	-1.4641	-1.0227	-0.21574	-0.43091	0.45922	0.61777	0.42666	-1.0093	-0.41078	0.30928	8
14:95347761:96250900	1786	14	95347761	96250900	0.903139	3.2395e-05	-0.14525	0.0068633	-0.62228	-0.46659	-0.20389	0.028971	0.38982	-0.10288	-0.15176	-0.18274	0.32975	-0.15085	0.94758	-1.1096	-0.73942	-0.42129	0.81073	7
14:96251418:97570260	1787	14	96251418	97570260	1.31884	6.3793e-05	0.55687	-0.71721	-0.55423	-0.77787	-0.41209	-0.747	-0.11822	-1.0642	-1.0561	-0.8809	-0.28825	0.8514	0.57843	0.10297	-0.16855	1.1343	-0.46776	8
14:97571437:98987472	1788	14	97571437	98987472	1.41604	0.00020069	0.18226	-1.4512	-0.9701	-0.31078	-2.4599	0.069177	-2.049	-0.44322	-0.33847	-0.45572	0.11681	0.21121	1.0424	0.68454	-0.10225	-0.79526	-0.6003	5
14:98989483:99980087	1789	14	98989483	99980087	0.990604	3.17e-05	-0.0038905	-0.50188	-0.31235	-0.65048	-0.67157	-0.57451	1.0098	-0.95791	-0.83261	-0.94974	-0.46376	-0.43783	-0.024328	-1.553	-1.834	0.3906	-1.0331	14
14:99981105:101244250	1790	14	99981105	101244250	1.26314	3.0679e-05	0.3585	-0.7275	-0.36579	0.32727	1.0097	0.30651	-0.29662	0.94332	0.96956	0.0082239	1.3228	0.034898	-0.50451	1.2743	1.0789	0.41539	-0.13613	1
14:101244293:102339561	1791	14	101244293	102339561	1.09527	0.0001865	0.44068	-1.8239	-0.72211	-0.6089	0.34878	0.20717	-0.20065	-0.41212	0.33211	0.25685	0.82083	-0.4009	-1.2728	0.27288	-0.69214	0.33695	0.97368	3
14:102341650:104759919	1792	14	102341650	104759919	2.41827	0.00029901	-0.18497	-1.2541	-0.055968	-1.7988	0.52488	1.8484	0.12979	1.3315	0.64735	0.63925	2.2053	0.97479	-0.327	1.4467	0.44271	0.81638	1.6265	3
14:104761778:105440784	1793	14	104761778	105440784	0.679006	5.6834e-05	-0.38941	-0.099393	-0.35403	-0.45746	-0.67771	0.34236	0.63357	-0.12372	-0.45067	-0.23166	0.82492	0.32775	0.052621	-1.3778	-0.60662	-0.38074	0.26292	7
14:105443695:106552839	1794	14	105443695	106552839	1.10914	0.00011163	0.66043	0.9328	-0.037503	1.1099	1.219	-0.29193	0.64127	0.18379	0.412	-0.058353	0.55348	0.70643	-0.79463	0.30252	-0.040199	0.87969	0.68808	0
14:106552882:107289437	1795	14	106552882	107289437	0.736555	2.9387e-05	0.48197	0.26956	0.17213	0.31431	-0.18661	0.3115	1.2444	-0.1685	-0.33076	-0.97924	0.2081	0.21834	-0.64199	-0.68986	0.24585	0.42427	0.42329	3
15:20000538:20544634	1796	15	20000538	20544634	0.544096	4.9196e-05	0.24534	0.26696	0.47457	0.34018	0.064775	1.9651	-0.54254	-0.40689	-0.14588	0.22396	-0.049961	-0.046235	-0.22363	0.42555	-0.17592	-0.36483	0.033564	3
15:20546609:22358818	1797	15	20546609	22358818	1.81221	NA	NA	NA	NA	NA	NA	NA	NA	NA	NA	NA	NA	NA	NA	NA	NA	NA	NA	3
15:22362658:23288776	1798	15	22362658	23288776	0.926118	7.4695e-05	-0.17745	-0.31736	-0.15162	-0.34333	-0.97276	-0.54912	-0.32957	-0.44675	-0.3368	-0.88725	-0.31851	0.48597	0.00011708	-0.38963	-2.9228	1.2638	1.4579	13
15:23292175:24320772	1799	15	23292175	24320772	1.0286	3.7097e-05	0.12476	0.036329	0.12319	-0.3391	0.25908	-0.086919	-0.52175	-1.3228	-1.3586	-0.73592	-0.20274	-0.56344	0.075042	-0.077086	0.76517	0.72641	0.056688	0
15:24321414:24976269	1800	15	24321414	24976269	0.654855	-3.7205e-06	-0.72033	0.061555	-0.17054	-0.099091	0.01752	1.069	-0.10972	-0.59703	-0.508	-0.067888	0.2348	0.092954	-0.39161	-0.11359	-0.35031	0.36019	0.61425	3
15:24976270:25107290	1801	15	24976270	25107290	0.13102	3.259e-05	-0.37073	0.058412	0.34108	-0.0035756	0.14295	-0.10829	-0.76337	-0.64769	-0.52285	0.18	0.066909	-0.49333	0.38044	-0.087754	-0.54089	-0.22935	0.90831	0
15:25107905:25750941	1802	15	25107905	25750941	0.643036	1.3311e-05	-0.68029	-0.9261	-0.3992	-1.2636	-0.46135	0.32904	0.3476	-0.92303	-0.85844	-0.73379	0.15076	0.2895	-0.10886	-0.63125	-0.72246	0.32476	0.0069551	0
15:25752114:26185554	1803	15	25752114	26185554	0.43344	1.4142e-05	-0.12679	-0.3602	0.034546	0.10657	-0.47793	-0.32784	-0.36048	-0.88019	-0.61141	-0.89732	0.25299	0.31532	-0.7079	0.22583	-0.59704	0.080037	0.77221	6
15:26186113:26675188	1804	15	26186113	26675188	0.489075	0.00010651	0.095174	-0.52069	-0.3615	0.90946	-0.58599	-0.77368	0.06215	-1.1676	-0.91353	-0.38415	-0.71036	-1.4489	0.024736	-1.7287	-1.0157	0.25568	-0.28073	14
15:26676258:27265824	1805	15	26676258	27265824	0.589566	0.00015656	0.99771	-0.69346	0.37677	-0.78963	0.82457	-0.7629	0.87869	-1.203	-0.6044	-0.18254	-0.44997	0.1584	0.14662	-0.23226	-0.36701	1.5224	1.1056	0
15:27266835:27819408	1806	15	27266835	27819408	0.552573	9.7299e-05	1.0353	-0.71552	-0.72601	-0.040756	-0.0077403	0.3225	-0.07238	-1.0746	-1.3113	-1.5924	-0.15756	-0.44681	-0.40534	1.3058	-0.57487	-0.89374	-0.43126	0
15:27820352:28325439	1807	15	27820352	28325439	0.505087	1.8616e-05	-0.68853	-0.060473	0.15828	0.15998	0.47994	0.87864	-0.5527	0.82998	0.85745	0.24414	1.0926	-0.76347	-1.0668	1.0353	-1.6055	-0.50103	1.1223	0
15:28326536:29617158	1808	15	28326536	29617158	1.29062	5.9243e-05	0.1279	-0.53581	-0.072029	-0.8438	-0.60564	-0.27678	0.068324	-0.15065	-0.1319	-0.32822	-0.4068	0.21728	-1.2164	-0.49099	-0.7553	-0.37742	0.80646	9
15:29617517:31314317	1809	15	29617517	31314317	1.6968	0.00010874	0.048746	0.045644	-0.045967	-0.10932	0.65165	1.0413	-0.68902	0.16961	0.36606	0.19641	1.0832	1.043	-0.70631	-0.36728	-0.47821	-0.23761	0.82777	3
15:31315570:32177326	1810	15	31315570	32177326	0.861756	8.0896e-05	-0.75028	0.21435	0.12123	-0.11603	-0.20975	1.2293	-0.81189	-1.1982	-0.90474	-0.50186	0.82859	-0.26674	-1.3834	0.36333	0.32482	0.43089	1.0739	3
15:32180607:33251727	1811	15	32180607	33251727	1.07112	8.3912e-05	0.23439	-0.37137	-0.0058807	-0.10999	0.24074	0.27289	-0.50337	-0.85361	-0.41983	-0.67589	-0.3652	0.74639	-0.23245	1.1455	-0.28446	1.4687	0.045358	0
15:33253484:33792116	1812	15	33253484	33792116	0.538632	4.3654e-05	-0.54355	-0.093558	-0.088139	0.031914	-1.0757	-0.49114	-0.59747	-0.16434	0.092776	0.062268	-0.33586	-0.26417	-0.11693	-0.32235	-1.6305	0.77697	-0.60396	12
15:33793179:34273308	1813	15	33793179	34273308	0.480129	0.00011114	0.060447	-0.74228	-1.3549	-0.78206	-1.8603	-1.3515	0.18279	-0.95584	-0.86893	-0.8334	-1.1667	0.39199	0.32542	1.5804	-3.5951	-0.65864	0.84752	15
15:34273346:34970673	1814	15	34273346	34970673	0.697327	7.516e-05	0.38154	-0.40445	-0.74904	0.30029	-0.59985	0.71737	-0.055893	0.49741	1.0948	1.5029	0.85933	1.0521	0.44186	-0.82948	0.43696	-0.7506	-0.21576	1
15:34971983:35941864	1815	15	34971983	35941864	0.969881	6.4959e-05	-0.58727	0.35138	0.15545	-0.43109	-0.090716	-0.11239	1.1659	1.23	1.3172	0.39551	-0.28524	-0.71209	0.032362	0.60375	0.038309	0.35046	0.94425	3
15:35943377:36424581	1816	15	35943377	36424581	0.481204	6.0423e-05	-0.49741	-1.2494	-1.0181	-0.81888	-1.3363	-0.36244	-0.21444	-1.5255	-1.685	-1.3405	-0.78552	-0.76798	0.10312	-0.34271	-1.7932	0.84205	-0.81197	11
15:36425448:36968033	1817	15	36425448	36968033	0.542585	7.8137e-05	-0.092203	0.74079	0.39695	-0.62515	-0.64903	-0.28078	-0.52844	1.1041	0.47131	-1.1618	-0.13124	0.095827	0.15009	-0.7171	-2.3619	-0.78783	0.40591	12
15:36968291:37930544	1818	15	36968291	37930544	0.962253	9.7083e-05	0.25807	-0.42828	0.30969	-0.37372	1.9561	0.49117	-0.42263	-0.08487	0.42954	1.0827	0.41654	0.67242	1.2247	1.0411	-0.59615	0.23658	0.25288	0
15:37931874:38804104	1819	15	37931874	38804104	0.87223	9.5572e-05	-0.39514	-1.4167	-0.80601	-0.93015	-1.168	-0.69236	0.52354	-0.053894	0.17439	-0.090046	-0.21663	-0.11671	-0.16181	1.7778	-0.74907	-0.61644	1.6678	8
15:38805185:39518563	1820	15	38805185	39518563	0.713378	1.5491e-05	0.55866	-0.98993	-0.72507	0.12994	0.044676	-0.20195	-0.05272	-0.51751	0.35525	0.33013	-0.2331	-0.7581	-1.1444	0.58628	0.14996	1.5221	0.34229	0
15:39519092:40382441	1821	15	39519092	40382441	0.863349	4.0718e-05	-0.095689	-0.22306	0.26435	0.23384	-1.0506	-0.92104	-0.025145	-0.1584	-0.24894	-0.38795	-0.63862	-0.16307	0.0161	-0.5755	-0.39714	1.0385	0.75338	7
15:40383779:41211827	1822	15	40383779	41211827	0.828048	0.00018451	-1.0846	-1.9207	-1.7546	-0.5803	-1.3127	-1.5073	-0.931	-0.81105	-1.127	-1.3034	-0.90814	-0.71041	-0.30383	-2.5395	-1.6007	0.5908	-1.3284	14
15:41212265:42222063	1823	15	41212265	42222063	1.0098	0.00015898	-1.229	-1.2404	-0.43006	0.06774	0.39085	-0.73789	0.076725	-0.91322	-0.73793	-0.99034	-0.17352	-0.46466	-0.76524	0.73089	-1.1278	0.20515	-0.093653	8
15:42222390:43473907	1824	15	42222390	43473907	1.25152	0.00011546	-0.97799	-0.27782	-0.26342	-0.32514	-2.4599	-0.45385	0.31234	0.095142	0.12128	-0.56816	0.85656	0.54402	-0.49617	-0.70765	0.2322	1.1848	-1.4912	7
15:43474655:44988610	1825	15	43474655	44988610	1.51395	5.8702e-05	-1.1816	-2.0164	-1.1015	-0.1123	-0.6943	-1.2235	0.92449	-0.017601	-0.11092	0.54951	-0.83204	1.2482	-1.3297	0.069217	-2.4023	0.73422	-1.2545	14
15:44992475:46292382	1826	15	44992475	46292382	1.29991	1.69e-05	0.082156	-0.22248	-0.199	0.068335	0.36541	-0.814	-0.4791	0.58787	-0.35795	-0.7033	-0.77844	0.41062	0.64063	0.93485	0.80829	0.17859	-0.81825	2
15:46294385:47000090	1827	15	46294385	47000090	0.705705	0.00018243	0.78522	-0.49756	-0.89034	-0.15434	-2.1085	-2.6201	-1.6573	-3.0703	-3.9342	-3.0608	-2.1887	-0.64812	0.70011	0.48151	0.63937	1.0219	1.018	11
15:47000857:47977097	1828	15	47000857	47977097	0.97624	0.00013747	-0.36175	-1.3621	-1.3311	-1.0221	-1.534	-0.095925	0.024205	-0.81533	-0.80937	-1.22	-0.27528	-0.81384	0.88485	-0.81976	-0.73939	-0.00025973	-1.0574	14
15:47979127:49075918	1829	15	47979127	49075918	1.09679	0.00014214	0.21091	0.98326	-0.49621	0.53891	0.48183	1.7896	0.42388	0.52648	1.3695	0.010128	0.65465	1.4772	-1.6257	1.2349	-2.2756	0.12375	0.52614	7
15:49078966:50004817	1830	15	49078966	50004817	0.925851	4.247e-05	-0.86073	-0.22325	0.10057	-0.40525	0.15693	-0.56753	-0.21106	-0.38061	0.053433	-0.72154	-0.37662	-0.34427	0.68146	-0.0087402	-0.25421	-1.0514	0.59565	0
15:50006184:51681073	1831	15	50006184	51681073	1.67489	9.3711e-05	-0.97351	-0.63616	-1.8463	-1.0593	-0.78597	0.6233	-0.56078	-0.059949	0.020779	-0.42904	1.4154	-0.83668	-0.12273	0.44236	-0.69735	0.77878	-0.48968	0
15:51682775:52589995	1832	15	51682775	52589995	0.90722	0.00023809	-0.58841	-0.21076	-0.35746	-0.55168	-0.31149	-0.048796	-0.23254	-0.62148	0.0046794	0.16527	0.35363	0.77674	0.0234	0.35748	1.3286	-0.10413	1.3776	0
15:52590615:53014125	1833	15	52590615	53014125	0.42351	0.00013422	-0.35175	-0.049012	-0.6751	-0.010873	0.44605	1.1482	0.29479	0.14926	0.18909	-0.18136	0.82604	-0.6812	0.0086301	1.8961	-0.16277	-0.37166	-1.0126	0
15:53015101:53766542	1834	15	53015101	53766542	0.751441	0.00017085	0.61291	0.14068	0.030682	-0.23493	1.3886	0.001717	-1.4365	-0.67426	-1.0456	-1.2946	-0.47462	1.6743	-1.1954	2.0838	0.77116	0.47078	0.48214	0
15:53767876:54336662	1835	15	53767876	54336662	0.568786	0.00015287	-0.79535	0.7087	-0.3052	0.87154	-0.51903	0.43492	0.24128	0.78747	-0.34982	-0.65533	0.65849	1.0046	0.069029	0.47848	0.63466	-0.11222	0.85543	1
15:54337243:55134743	1836	15	54337243	55134743	0.7975	3.7095e-05	-0.17466	-0.6524	-0.75356	-0.45808	0.41682	-0.099217	-0.85658	-0.59466	-1.131	-0.37093	-0.30813	0.015468	0.72473	-0.10792	-2.5066	0.72355	-0.55359	10
15:55135408:55469163	1837	15	55135408	55469163	0.333755	3.6437e-05	0.27675	-0.81792	-1.0618	-0.22728	-0.27526	-0.78236	-0.21821	-0.89758	-0.69484	-0.77847	-0.72789	-0.28436	-0.86421	1.3871	-0.70042	-0.14943	0.60689	8
15:55470187:55877891	1838	15	55470187	55877891	0.407704	-2.2054e-05	0.46914	-0.63806	-0.31408	-0.4981	-0.15924	-0.14819	0.19701	0.18416	-0.35418	-0.46244	0.17498	0.77767	-0.47838	-0.89195	-0.93546	-0.33247	1.3011	9
15:55879453:56784345	1839	15	55879453	56784345	0.904892	3.8141e-05	0.22546	-0.4597	-0.21583	-0.22563	-1.1612	-0.36737	0.65856	0.3817	0.86329	0.61226	0.12575	0.20062	-0.32083	0.43002	-1.2233	0.18078	0.81758	7
15:56784506:57637678	1840	15	56784506	57637678	0.853172	0.000104	0.27876	0.0063411	0.63369	-0.10771	-0.32125	-0.24372	0.64854	-0.33865	0.24155	-0.17082	0.35849	1.0226	-0.70571	-0.064447	-0.90903	1.9156	-0.094975	0
15:57638075:58438535	1841	15	57638075	58438535	0.80046	3.4583e-05	0.23111	-0.89033	-0.36509	-1.0233	-0.60277	-0.1776	0.31639	-0.3469	-0.79259	-0.53525	-0.51984	0.59505	0.59528	-0.1557	-0.1438	0.48569	0.74958	8
15:58439935:59505191	1842	15	58439935	59505191	1.06526	0.00014357	0.87548	-1.4466	-0.92667	-0.23418	-0.44113	-0.38621	0.050246	-1.2108	-1.3584	-2.229	-0.12007	0.2197	-0.23379	0.2298	-1.2633	0.13721	0.95903	8
15:59507391:60018662	1843	15	59507391	60018662	0.511271	6.6732e-05	-0.60757	0.033212	0.49222	0.033389	0.85831	0.16125	-0.35385	-0.49121	-0.5989	0.31891	-0.062998	0.43682	-0.10391	0.046103	0.44986	1.0016	0.30948	3
15:60019136:60670149	1844	15	60019136	60670149	0.651013	3.6673e-05	-0.16477	-0.69564	0.14238	0.39145	-0.69823	-0.037184	-0.2544	-0.42645	-0.089553	-0.1586	-0.1684	0.020403	-0.046692	0.19762	-1.4605	-0.14643	-0.39588	12
15:60670287:61803306	1845	15	60670287	61803306	1.13302	0.00025523	0.082625	-0.65423	-1.2999	0.75985	-0.61876	0.69795	-0.48166	0.33964	0.63566	-0.8657	0.34234	-0.31835	0.64974	-0.83704	0.37366	0.32361	0.66259	0
15:61803892:62735671	1846	15	61803892	62735671	0.931779	0.00011596	-0.35157	-0.089251	0.29126	0.058872	0.33503	-1.0056	0.11675	0.3841	0.68681	0.0050511	-0.42536	0.45472	0.73006	-0.8114	-2.6257	0.53426	1.0412	13
15:62737452:64335240	1847	15	62737452	64335240	1.59779	0.00011768	-0.011707	0.56247	-0.27188	0.60082	-0.83975	1.0679	0.12292	1.2054	1.1788	0.15935	1.567	-0.13887	0.43043	1.1678	0.36863	-0.24865	-0.57345	1
15:64335804:65101626	1848	15	64335804	65101626	0.765822	0.00014876	0.060193	-0.26782	0.26347	-1.4009	-1.4567	0.43966	-0.10448	0.95771	1.3907	0.43981	1.5517	-1.264	0.042609	1.2968	-1.9613	-0.64643	-0.73559	0
15:65104668:66358474	1849	15	65104668	66358474	1.25381	0.00017963	0.4523	-1.1651	-1.0341	-0.62205	-0.10533	1.3835	0.25645	0.93203	1.6466	1.3991	1.4528	0.55692	-0.24494	0.41587	2.6056	0.52235	1.1422	1
15:66359486:66948204	1850	15	66359486	66948204	0.588718	5.1055e-05	-0.10606	-0.87112	-0.6724	-0.0098713	-1.3873	-0.95762	-1.4076	-0.73786	-0.88271	-0.97963	-0.94854	0.67286	0.52516	-0.25753	1.912	-0.60694	-1.0606	5
15:66948951:68640917	1851	15	66948951	68640917	1.69197	6.9604e-05	0.29604	-1.0163	-0.50393	-0.39646	-0.12238	-0.069415	-0.093694	0.41841	0.61209	0.36805	-0.26279	0.16137	-0.74783	0.46767	-1.7479	-0.28977	-0.028568	9
15:68642047:69936117	1852	15	68642047	69936117	1.29407	9.9297e-05	0.28435	0.095195	0.10066	0.15576	-0.93041	0.48469	0.1046	0.85965	0.68823	0.81288	0.76428	0.15155	0.2315	0.1696	-1.241	0.36298	-0.52672	7
15:69938058:70772135	1853	15	69938058	70772135	0.834077	0.00019923	0.4668	-1.9784	-0.80382	-1.0161	0.17196	-0.54415	0.51179	0.93881	0.051846	-0.53538	-0.50431	-0.5799	0.35706	-0.32781	-2.874	-1.4516	0.63629	0
15:70772414:71919256	1854	15	70772414	71919256	1.14684	8.8902e-05	-0.3046	0.033497	0.049142	-0.12724	-0.57955	-0.070478	-0.31946	-0.98546	-0.73022	-0.53527	-0.011096	-0.66352	-1.0248	-0.20089	0.41281	-1.0349	0.12391	0
15:71920065:74447996	1855	15	71920065	74447996	2.52793	0.0001061	-0.48529	-0.53848	-1.0157	-1.1472	-1.0656	-1.2057	0.1552	0.39821	0.52278	-0.39341	-0.9426	0.2155	0.2361	-1.0963	-2.6942	0.15964	0.4823	0
15:74453873:75516403	1856	15	74453873	75516403	1.06253	6.8321e-05	-0.59513	-0.98322	-0.98256	-0.045368	0.077725	-0.17136	0.16665	-0.35932	-0.23882	0.85771	-0.20245	0.8037	-0.55335	-0.23807	-0.97321	-0.59591	-0.19183	0
15:75520945:76397358	1857	15	75520945	76397358	0.876413	5.6357e-05	0.40221	-1.9499	-0.96008	-0.77106	-0.5508	-1.1971	-0.82793	-1.2348	-0.51028	-0.40411	-0.37861	2.4356	0.062359	-0.095259	-1.2898	0.28072	-0.0012639	11
15:76397390:77910873	1858	15	76397390	77910873	1.51348	9.5463e-05	-0.080826	-0.74524	-0.7802	-0.22277	0.82689	-0.77504	-0.012186	-0.47555	-0.92377	-0.29496	-0.95563	0.536	-0.18871	1.229	0.44064	-0.43595	0.42575	0
15:77912408:78637877	1859	15	77912408	78637877	0.725469	0.00010319	-1.4255	-1.2241	-0.82941	-0.38083	-0.019414	-1.1454	-0.88747	-0.65412	-1.4779	-1.5001	-0.90671	-1.1018	-0.17005	0.89021	-2.918	1.1602	-0.27113	14
15:78640760:79259009	1860	15	78640760	79259009	0.618249	1.5912e-05	-0.35579	0.2374	0.40772	-0.039941	0.11013	-0.46544	0.020872	-0.72061	-0.30326	-0.10693	0.085565	-0.55412	0.34094	1.3967	0.6256	0.74128	0.040135	2
15:79261077:79991408	1861	15	79261077	79991408	0.730331	9.0834e-05	0.28364	-1.0966	-1.4055	-0.96146	-0.25268	-0.42587	-0.47476	-0.013885	0.3513	-0.42395	0.09184	-0.57565	0.45693	-0.51907	-3.3016	-0.28787	1.0211	15
15:79992629:80635045	1862	15	79992629	80635045	0.642416	1.8669e-05	-0.34105	-0.70998	-0.464	-0.10975	-1.2313	0.35359	-0.99785	0.6775	0.83264	0.16254	-0.52079	0.32301	0.19023	0.75535	0.29605	-0.5965	0.17935	0
15:80637749:81604871	1863	15	80637749	81604871	0.967122	9.3182e-05	0.19982	-0.18759	0.46364	-1.2002	-0.33019	-0.076304	0.067191	0.10688	-0.31537	-0.01534	-0.35387	0.12008	-0.30249	-0.22309	-1.558	0.082244	1.0545	9
15:81607249:84062334	1864	15	81607249	84062334	2.45508	0.00020071	0.28622	-0.93923	-0.70064	-1.3129	-0.80826	0.25134	0.60211	-0.73327	-0.22242	-0.081185	1.1736	0.438	1.4114	-2.2407	-4.1796	-0.73278	1.0958	15
15:84063245:85517022	1865	15	84063245	85517022	1.45378	9.3315e-05	0.17464	-1.2599	-0.34143	-1.066	-0.54572	0.28858	-0.52177	0.50524	0.62358	-0.4234	0.70652	-0.18225	0.75435	-0.0036402	-0.3977	-0.50988	0.14713	0
15:85518062:86341812	1866	15	85518062	86341812	0.82375	2.529e-05	-0.30241	0.40335	0.30793	0.12163	-0.69619	-0.069081	0.22388	-0.17647	-0.37107	-0.87347	-0.13821	0.11705	-0.056076	0.58557	-1.3098	0.010683	0.10543	6
[truncated: 487 more rows]
