# Supplementary material for: Collective genomic segments with differential pleiotropic patterns between cognitive dimensions and psychopathology
Source: Nat Commun. 2022 Nov 11;13:6868. doi: 10.1038/s41467-022-34418-y (PMC9652380; doi:10.1038/s41467-022-34418-y)
Supplement: Supplementary file 12 — Supplementary Data 10 [file 41467_2022_34418_MOESM12_ESM.xlsx]

## Sheet: TableS10
Supplementary Data 10. MAGMA Gene Based Genome Wide Analysis and PoPs gene prioritization score. Note: x = all columns with x suffixes denote results for Cognitive Task Performance, and all columns with y suffixes denote results for Non-Cognitive Factor popscore = gene prioritization score estimated by PoPs. Z scores and P values are estimated via MAGMA gene analysis. P-values are two-sided unles…
								Cognitive Task Performance								Non-Cognitive Factor
SN	ensGENE	CHR	START	END	KBSPAN	Ldsegment	GENEid	popscore.x	NSNPS.x	NPARAM.x	N.x	ZSTAT.x	P.x	rank.popscore.x	rank.magma.x	popscore.y	NSNPS.y	NPARAM.y	N.y	ZSTAT.y	P.y	rank.popscore.y	rank.magma.y
12087	ENSG00000150991	12	125398132	125401914	3782	locus1627	UBC	1.26995	9	3	373617	0.55052	0.29098	7	10739	2.7517	9	3	133858	0.6643	0.25325	1	7850
6902	ENSG00000136238	7	6414153	6443608	29455	locus948	RAC1	0.653492	133	21	373617	2.7396	0.0030758	192	2158	1.88208	129	20	133576	2.1955	0.014065	2	1642
5281	ENSG00000081189	5	88013974	88199899	185925	locus733	MEF2C	1.13198	330	28	373617	7.4004	6.7875e-14	12	41	1.82874	316	27	133421	3.2894	0.00050207	3	445
12326	ENSG00000184226	13	66876966	67804468	927502	locus1678	PCDH9	1.04165	2080	133	373617	1.231	0.10917	23	7218	1.59559	2030	123	133806	2.9908	0.001391	4	654
2976	ENSG00000178568	2	212240445	213403565	1163120	locus340	ERBB4	0.935174	4351	199	373617	4.2605	1.0197e-05	38	585	1.54088	4238	191	133790	2.5848	0.0048717	5	1049
18267	ENSG00000100393	22	41487789	41576081	88292	locus2338	EP300	1.36053	153	22	373617	4.7827	8.6486e-07	3	398	1.51721	140	19	133153	2.7038	0.0034281	6	900
8655	ENSG00000148053	9	87283465	87638505	355040	locus1249	NTRK2	0.536708	972	74	373617	0.67277	0.25055	377	10080	1.45776	945	72	133874	0.37212	0.3549	7	9597
9403	ENSG00000096717	10	69644426	69678147	33721	locus1362	SIRT1	0.462027	96	14	373617	-0.86578	0.80669	617	16469	1.45374	83	11	133431	3.8357	6.2609e-05	8	229
11782	ENSG00000067715	12	79258448	79845786	587338	locus1595	SYT1	0.971091	1380	70	373617	4.6558	1.6139e-06	30	432	1.44726	1344	63	133746	0.6889	0.24544	9	7707
6763	ENSG00000091831	6	152011630	152424409	412779	locus925	ESR1	0.444152	1464	95	373617	0.54918	0.29144	681	10751	1.41716	1418	93	133665	5.3412	4.6174e-08	10	24
2714	ENSG00000162989	2	155554810	155714863	160053	locus302	KCNJ3	0.368854	465	58	373617	5.5084	1.8107e-08	1115	235	1.35526	444	55	133497	2.8679	0.0020657	11	758
16134	ENSG00000127616	19	11071597	11172958	101361	locus2143	SMARCA4	0.805001	294	25	373617	0.64963	0.25797	76	10214	1.34524	283	25	133562	3.4417	0.00028904	12	361
8090	ENSG00000104267	8	86376080	86393722	17642	locus1138	CA2	0.0963491	26	7	373617	3.4823	0.00024855	5773	1142	1.30483	26	7	133804	-0.86704	0.80704	13	15797
10183	ENSG00000176697	11	27676439	27743605	67166	locus1443	BDNF	0.308874	114	20	373617	0.19821	0.42144	1657	12603	1.2838	110	19	133469	4.0959	2.1026e-05	14	168
8410	ENSG00000153707	9	8528151	10612723	2084572	locus1199	PTPRD	1.17817	9981	464	373617	6.1501	3.8721e-10	9	131	1.28179	9541	446	133806	1.6611	0.048345	15	3064
4290	ENSG00000197386	4	3076407	3245676	169269	locus522	HTT	0.467732	406	25	373617	-0.17881	0.57095	598	14308	1.26984	391	26	133584	3.9816	3.4233e-05	16	194
16562	ENSG00000130402	19	39138309	39222223	83914	locus2168	ACTN4	0.0599804	255	17	373617	-0.18307	0.57263	6782	14317	1.26666	249	16	133885	0.99554	0.15974	17	6006
5907	ENSG00000124788	6	16299342	16761721	462379	locus821	ATXN1	0.793983	1444	165	373617	4.1964	1.3557e-05	80	618	1.22143	1413	154	133669	4.3904	5.6568e-06	18	112
13061	ENSG00000186297	15	27111509	27194354	82845	locus1805	GABRA5	0.704558	188	32	373617	1.2491	0.10581	147	7142	1.2163	181	30	133606	3.3481	0.00040688	19	400
4697	ENSG00000138814	4	101944565	102268634	324069	locus601	PPP3CA	0.992864	738	41	373617	1.9814	0.023774	26	4160	1.21297	724	49	133641	2.8351	0.0022905	20	785
769	ENSG00000033122	1	70034080	70589171	555091	locus60	LRRC7	0.850519	1557	68	373617	1.4728	0.070397	59	6146	1.21245	1494	70	133876	0.46256	0.32184	21	9088
18032	ENSG00000100030	22	22108788	22221919	113131	locus2314	MAPK1	0.334681	244	24	373617	-0.76088	0.77664	1395	16234	1.21103	239	24	133759	1.9957	0.022983	22	2083
7210	ENSG00000187391	7	77646392	79082890	1436498	locus1005	MAGI2	1.3315	5114	255	373617	3.9503	3.9025e-05	5	779	1.20994	4979	244	133823	1.8642	0.031149	23	2439
13776	ENSG00000005339	16	3775054	3930727	155673	locus1895	CREBBP	0.893259	261	13	373617	0.26659	0.39489	45	12249	1.20605	246	12	133827	0.75599	0.22483	24	7324
16736	ENSG00000130203	19	45409010	45412650	3640	locus2175	APOE	0.105338	5	3	373617	2.1043	0.017677	5521	3785	1.20337	5	3	133005	4.2686	9.8336e-06	25	135
9468	ENSG00000107758	10	75196185	75255759	59574	locus1366	PPP3CB	0.684634	162	6	373617	-0.42231	0.6636	164	15252	1.1953	153	6	133607	1.2834	0.099679	26	4581
1455	ENSG00000185630	1	164528871	164821068	292197	locus114	PBX1	0.72174	849	97	373617	1.429	0.076505	136	6329	1.1948	832	96	133820	1.3523	0.088147	27	4289
17484	ENSG00000197122	20	35973087	36033817	60730	locus2234	SRC	0.552453	134	22	373617	0.86335	0.19397	344	9110	1.19258	127	20	133722	1.9732	0.024235	28	2149
777	ENSG00000172260	1	71861622	72748417	886795	locus62	NEGR1	0.775189	1858	97	373617	7.2833	1.6288e-13	93	47	1.18208	1813	94	133605	0.12457	0.45043	29	11087
7398	ENSG00000189056	7	103112230	103629963	517733	locus1022	RELN	0.50198	1919	106	373617	2.3656	0.0090011	477	3008	1.1766	1883	103	133834	1.2695	0.10214	30	4647
4100	ENSG00000169760	3	173116237	174004434	888197	locus497	NLGN1	0.963382	2297	130	373617	3.2027	0.00068084	32	1460	1.15981	2222	122	133770	2.6563	0.0039496	31	968
3065	ENSG00000135905	2	225629806	225907159	277353	locus351	DOCK10	-0.102486	730	60	373617	1.302	0.096465	11383	6903	1.14742	718	58	133817	2.1896	0.014277	32	1658
1102	ENSG00000184678	1	149856009	149858232	2223	locus103	HIST2H2BE	0.27472	2	1	373617	2.5757	0.005002	2057	2487	1.13784	2	1	133464	0.84123	0.20011	33	6828
17532	ENSG00000166913	20	43514316	43537173	22857	locus2242	YWHAB	-0.0181468	42	5	373617	0.31228	0.37741	9002	12029	1.1361	40	5	133691	2.0813	0.018702	34	1891
3681	ENSG00000175161	3	85008131	86123579	1115448	locus435	CADM2	0.826842	3003	67	373617	6.0034	9.6607e-10	67	163	1.13501	2898	65	133568	4.0251	2.847e-05	35	182
4035	ENSG00000169282	3	155755489	156232213	476724	locus485	KCNAB1	0.523433	1339	70	373617	2.7148	0.0033159	411	2205	1.1277	1306	68	133767	0.83622	0.20151	36	6859
1527	ENSG00000152061	1	174128654	174927319	798665	locus123	RABGAP1L	0.362353	1619	25	373617	4.8082	7.6148e-07	1156	391	1.11905	1552	22	133280	2.5942	0.0047407	37	1037
1908	ENSG00000077522	1	236849807	236927931	78124	locus176	ACTN2	0.0143986	260	31	373617	0.91178	0.18094	8129	8868	1.1029	255	30	133544	3.9506	3.8973e-05	38	203
7808	ENSG00000147408	8	19263290	19615382	352092	locus1092	CSGALNACT1	0.0960994	1438	91	373617	-0.1609	0.56391	5780	14240	1.09541	1391	90	133745	3.3297	0.00043469	39	415
4386	ENSG00000145147	4	20255186	20622180	366994	locus537	SLIT2	0.694539	997	106	373617	0.60929	0.27116	154	10416	1.08388	953	113	133873	0.14195	0.44356	40	10982
5693	ENSG00000113327	5	161494545	161582542	87997	locus788	GABRG2	0.744276	157	29	373617	1.9691	0.02447	120	4206	1.0704	156	29	133710	1.7837	0.037235	41	2686
8626	ENSG00000198963	9	77112280	77308093	195813	locus1240	RORB	0.793472	434	42	373617	1.2802	0.10024	82	7001	1.06606	415	38	133610	3.4525	0.00027775	42	355
10539	ENSG00000110076	11	64373645	64490660	117015	locus1468	NRXN2	0.814042	161	17	373617	1.6551	0.048957	73	5361	1.06503	158	17	133752	0.95739	0.16919	43	6206
2881	ENSG00000144339	2	192813768	193059642	245874	locus328	TMEFF2	0.45827	439	54	373617	3.4019	0.00033463	626	1220	1.06164	428	53	133791	0.63887	0.26145	44	8018
9255	ENSG00000136754	10	27035524	27150016	114492	locus1326	ABI1	0.372907	379	24	373617	1.6542	0.04904	1086	5365	1.05978	326	19	133317	3.1683	0.00076663	45	519
2707	ENSG00000182389	2	152689289	152955593	266304	locus299	CACNB4	0.6739	622	35	373617	0.3007	0.38182	177	12093	1.05764	607	33	133588	3.7097	0.00010376	46	266
17510	ENSG00000196090	20	40701391	41818610	1117219	locus2239	PTPRT	0.281445	3547	229	373617	6.8196	4.5648e-12	1973	74	1.05425	3449	221	133786	1.1116	0.13316	47	5399
7219	ENSG00000075213	7	83823844	84122040	298196	locus1009	SEMA3A	-0.0606219	1665	78	373617	1.5594	0.059446	10226	5767	1.04851	1562	74	133797	1.4398	0.074963	48	3919
7076	ENSG00000058404	7	44258949	44374176	115227	locus979	CAMK2B	0.587385	303	27	373617	0.4505	0.32618	278	11301	1.04524	292	26	133878	0.51808	0.3022	49	8720
5322	ENSG00000184349	5	106712589	107006596	294007	locus744	EFNA5	0.372246	718	96	373617	4.714	1.2143e-06	1091	415	1.03718	698	95	133797	1.4506	0.07344	50	3863
14922	ENSG00000125686	17	37560537	37607521	46984	locus2011	MED1	0.299118	78	8	373617	0.56194	0.28708	1763	10678	1.03361	76	8	133055	4.3533	6.7052e-06	51	118
7456	ENSG00000184408	7	119913721	120390385	476664	locus1033	KCND2	1.08543	953	51	373617	-0.085159	0.53393	18	13899	1.02221	918	47	133816	1.5963	0.055214	52	3317
2030	ENSG00000134308	2	9724100	9771143	47043	locus197	YWHAQ	0.126898	87	11	373617	0.16257	0.43543	4907	12772	1.00827	86	10	133750	1.6636	0.048098	53	3053
3664	ENSG00000187098	3	69788585	70017487	228902	locus425	MITF	0.221591	587	22	373617	1.2737	0.10139	2865	7035	1.00088	567	21	133725	1.7784	0.03767	54	2699
11743	ENSG00000135679	12	69201955	69239214	37259	locus1585	MDM2	0.305032	86	17	373617	0.79571	0.2131	1704	9460	0.998539	84	16	133730	1.8479	0.032308	55	2501
8909	ENSG00000167081	9	128509623	128729656	220033	locus1290	PBX3	0.617341	369	23	373617	2.134	0.016422	231	3685	0.99845	256	20	133330	3.7743	8.0229e-05	56	247
434	ENSG00000116478	1	32757686	32799236	41550	locus31	HDAC1	0.784735	28	15	373617	1.2687	0.10228	85	7063	0.990157	27	14	133750	1.404	0.080158	57	4068
8739	ENSG00000136928	9	101050390	101471479	421089	locus1263	GABBR2	0.624383	1522	132	373617	0.35774	0.36027	217	11793	0.980622	1487	129	133872	-0.38649	0.65043	58	13830
15133	ENSG00000186868	17	43971747	44105700	133953	locus2017	MAPT	0.766347	661	7	373617	6.2514	2.0339e-10	97	123	0.975984	54	11	133468	1.7253	0.042233	59	2856
4390	ENSG00000109819	4	23756663	23883734	127071	locus540	PPARGC1A	0.118948	462	75	373617	2.1132	0.017291	5126	3746	0.974395	442	74	133849	0.78151	0.21725	60	7185
4454	ENSG00000109158	4	46920916	46996424	75508	locus558	GABRA4	0.251227	224	22	373617	3.3699	0.00037598	2383	1264	0.96715	216	21	133676	0.46103	0.32239	61	9098
6716	ENSG00000010818	6	143072604	143266338	193734	locus918	HIVEP2	0.379399	479	53	373617	1.0697	0.14239	1045	8047	0.961459	456	49	133673	3.5183	0.00021719	62	337
4666	ENSG00000145335	4	90645249	90758350	113101	locus592	SNCA	0.381466	409	28	373617	1.3414	0.089891	1029	6711	0.952386	399	25	133711	2.1308	0.016551	63	1785
10875	ENSG00000152578	11	105480799	105852819	372020	locus1502	GRIA4	0.776128	764	43	373617	5.417	3.0308e-08	90	255	0.946328	664	43	133667	-0.42885	0.66599	64	14040
3509	ENSG00000067560	3	49396577	49449635	53058	locus411	RHOA	0.511301	94	12	373617	7.3439	1.0375e-13	444	43	0.944645	90	11	132793	4.4983	3.4258e-06	65	86
14942	ENSG00000126351	17	38218445	38249866	31421	locus2011	THRA	1.1371	56	13	373617	1.0961	0.13651	11	7911	0.942053	54	13	133748	1.7077	0.043843	66	2912
6928	ENSG00000136267	7	14184673	14942986	758313	locus957	DGKB	0.512317	2660	148	373617	2.2842	0.011181	435	3236	0.93332	2555	145	133876	0.11158	0.45558	67	11170
10048	ENSG00000166333	11	6624960	6632102	7142	locus1426	ILK	0.549147	29	5	373617	1.9071	0.028254	349	4407	0.931885	28	4	133617	1.5233	0.063844	68	3595
4407	ENSG00000047365	4	36067619	36246131	178512	locus549	ARAP2	-0.170621	806	56	373617	-1.2716	0.89825	13593	17200	0.929491	792	58	133811	2.2432	0.012441	69	1555
7945	ENSG00000029534	8	41512842	41754280	241438	locus1110	ANK1	0.234273	770	63	373617	1.8185	0.034495	2656	4754	0.928337	727	67	133781	1.3809	0.083655	70	4150
10792	ENSG00000137501	11	85405266	85522178	116912	locus1483	SYTL2	-0.149648	291	22	373617	2.3722	0.0088418	12862	2993	0.920559	276	19	133799	1.1304	0.12915	71	5305
5692	ENSG00000022355	5	161274684	161326975	52291	locus788	GABRA1	0.59332	141	18	373617	1.4572	0.072536	268	6217	0.920345	139	18	133721	1.335	0.090936	72	4369
6443	ENSG00000079841	6	72596649	73112845	516196	locus874	RIMS1	0.725569	1354	47	373617	0.43007	0.33357	134	11415	0.920014	1322	46	133798	2.2316	0.01282	73	1585
105	ENSG00000116288	1	8014350	8045112	30762	locus11	PARK7	0.112665	67	13	373617	0.656	0.25591	5297	10176	0.90875	62	12	133812	0.64552	0.2593	74	7980
12335	ENSG00000136111	13	75858807	76056250	197443	locus1686	TBC1D4	-0.314555	536	60	373617	-0.50241	0.69231	16987	15498	0.904131	526	59	133880	0.030984	0.48764	75	11670
10288	ENSG00000149177	11	48002112	48189670	187558	locus1458	PTPRJ	0.246494	344	23	373617	3.7111	0.0001032	2452	947	0.901578	339	23	133134	4.0552	2.5045e-05	76	178
7197	ENSG00000170027	7	75956115	75988348	32233	locus1003	YWHAG	0.444147	73	13	373617	2.0438	0.020485	682	3969	0.894518	70	12	133581	2.3509	0.0093645	77	1370
3790	ENSG00000185565	3	115529163	117716095	2186932	locus457	LSAMP	0.614861	6460	304	373617	3.2845	0.00051077	232	1367	0.891434	6199	307	133846	2.016	0.0219	78	2027
6323	ENSG00000112658	6	43139036	43149243	10207	locus853	SRF	0.862042	11	3	373617	4.1557	1.6213e-05	56	639	0.887269	11	3	131829	6.02	8.7221e-10	79	8
17589	ENSG00000124151	20	46130600	46285621	155021	locus2244	NCOA3	0.567709	334	18	373617	3.7217	9.896e-05	312	939	0.884789	323	17	133468	1.6847	0.046022	80	2982
2270	ENSG00000115355	2	55514982	55647057	132075	locus238	CCDC88A	0.862765	499	22	373617	2.3341	0.0097942	55	3104	0.873898	463	24	133731	1.7395	0.040976	81	2814
16863	ENSG00000087088	19	49458116	49465052	6936	locus2179	BAX	0.311642	21	5	373617	0.049763	0.48016	1630	13294	0.870186	18	5	133972	-1.2166	0.88812	82	16687
284	ENSG00000070831	1	22379119	22419416	40297	locus22	CDC42	0.62709	93	14	373617	3.7247	9.776e-05	215	936	0.869438	89	14	133619	0.60083	0.27398	83	8256
10167	ENSG00000165973	11	20691116	21597227	906111	locus1437	NELL1	0.36046	2949	233	373617	2.2918	0.010958	1168	3217	0.86777	2850	227	133868	-0.066108	0.52635	84	12170
8164	ENSG00000164924	8	101928752	101965211	36459	locus1149	YWHAZ	0.0714569	87	10	373617	-0.073615	0.52934	6469	13845	0.867214	85	10	133885	0.78534	0.21613	85	7160
6650	ENSG00000152894	6	128289924	128841870	551946	locus910	PTPRK	0.420719	1105	70	373617	2.9639	0.0015189	821	1811	0.866167	936	65	133796	1.1418	0.12678	86	5246
6865	ENSG00000002822	7	1855429	2272878	417449	locus943	MAD1L1	0.190799	1803	36	373617	2.2554	0.012055	3440	3324	0.861981	1733	33	133393	5.2603	7.1925e-08	87	29
7718	ENSG00000182372	8	1711927	1734738	22811	locus1067	CLN8	0.0917017	101	11	373617	0.0062556	0.4975	5895	13481	0.861649	97	10	133842	1.1188	0.13161	88	5361
988	ENSG00000155366	1	113243752	113250056	6304	locus95	RHOC	-0.0709079	16	6	373617	-0.6957	0.75669	10505	16061	0.858831	15	5	133731	1.9515	0.025497	89	2209
10273	ENSG00000066336	11	47376410	47400127	23717	locus1457	SPI1	0.445447	66	9	373617	5.2304	8.4573e-08	675	294	0.857395	61	8	131893	4.9015	4.7546e-07	90	47
5041	ENSG00000145526	5	19473156	20575982	1102826	locus688	CDH18	0.289437	2866	113	373617	1.3734	0.084813	1874	6566	0.857367	2659	103	133761	2.2366	0.012656	91	1572
9401	ENSG00000198739	10	68685763	68859588	173825	locus1362	LRRTM3	0.556672	452	41	373617	0.66714	0.25234	335	10109	0.856161	431	40	133847	1.3814	0.083583	92	4146
1578	ENSG00000157064	1	183217371	183387737	170366	locus131	NMNAT2	0.274454	456	36	373617	5.1303	1.4463e-07	2060	314	0.855175	438	32	133190	3.3631	0.00038541	93	396
12588	ENSG00000184304	14	30133017	30661104	528087	locus1732	PRKD1	0.203763	1554	112	373617	5.4922	1.9845e-08	3202	240	0.854442	1475	105	133689	1.8646	0.031119	94	2437
2780	ENSG00000128683	2	171673071	171717661	44590	locus312	GAD1	0.496838	116	15	373617	2.4196	0.0077695	499	2868	0.851297	114	15	133610	2.1507	0.015748	95	1748
6540	ENSG00000164418	6	101846663	102517958	671295	locus893	GRIK2	1.45953	1970	110	373617	2.3404	0.0096325	1	3078	0.847762	1911	116	133870	-0.73364	0.76842	96	15306
14445	ENSG00000108953	17	1247565	1303672	56107	locus1975	YWHAE	0.487629	230	31	373617	0.79621	0.21295	525	9458	0.844114	212	29	133803	0.60043	0.27411	97	8259
5990	ENSG00000124635	6	27093675	27100529	6854	locus830	HIST1H2BJ	-0.00206952	12	5	373617	-0.75962	0.77626	8579	16232	0.840956	9	3	133611	2.6771	0.0037126	98	940
4675	ENSG00000182168	4	96083654	96470357	386703	locus595	UNC5C	0.498586	1235	112	373617	1.2629	0.1033	490	7083	0.839131	1202	113	133845	1.06	0.14458	99	5658
2668	ENSG00000150551	2	133403359	133429152	25793	locus287	LYPD1	0.114908	54	5	373617	0.55051	0.29099	5239	10740	0.837903	50	4	133755	1.5414	0.061613	100	3516
12613	ENSG00000100906	14	35870716	35873952	3236	locus1735	NFKBIA	0.0528874	12	5	373617	1.7998	0.035945	6982	4823	0.831753	11	4	133503	2.1397	0.016191	101	1769
5690	ENSG00000145864	5	160715459	160975130	259671	locus787	GABRB2	0.931402	648	41	373617	2.667	0.0038269	39	2293	0.830674	633	45	133686	2.9212	0.0017436	102	721
2255	ENSG00000179915	2	50147487	51259674	1112187	locus234	NRXN1	1.26643	3415	134	373617	3.5342	0.00020454	8	1088	0.827539	3323	129	133664	5.5139	1.7547e-08	103	20
14822	ENSG00000178691	17	30264036	30328064	64028	locus2004	SUZ12	0.359288	155	9	373617	1.5195	0.06432	1183	5947	0.826329	150	8	133574	1.7185	0.042851	104	2881
11695	ENSG00000135439	12	58118993	58135940	16947	locus1575	AGAP2	0.334745	21	6	373617	3.4069	0.00032853	1394	1215	0.815906	21	6	133577	1.6139	0.053276	105	3244
7441	ENSG00000128573	7	113726381	114330960	604579	locus1031	FOXP2	0.131712	1020	56	373617	3.3987	0.00033851	4788	1223	0.815105	976	60	133550	3.828	6.459e-05	106	231
8180	ENSG00000176406	8	104513114	105264048	750934	locus1152	RIMS2	0.759805	2491	35	373617	5.0892	1.7978e-07	103	325	0.812643	2385	33	133286	3.9995	3.1738e-05	107	189
22	ENSG00000131584	1	1227755	1243398	15643	locus2	ACAP3	0.560782	51	10	373617	0.28796	0.38669	327	12160	0.8101	40	8	133689	1.9576	0.025138	108	2194
1388	ENSG00000162728	1	160051359	160060353	8994	locus110	KCNJ9	0.339988	22	6	373617	0.29046	0.38573	1344	12140	0.809015	21	7	133862	1.144	0.12631	109	5237
10995	ENSG00000188486	11	118964563	118966177	1614	locus1513	H2AFX	0.285661	4	1	373617	1.824	0.034075	1922	4727	0.807041	3	1	133903	0.63269	0.26347	110	8057
10277	ENSG00000149187	11	47489955	47574669	84714	locus1457	CELF1	0.815401	115	22	373617	5.4371	2.7081e-08	72	251	0.806049	113	22	132953	4.758	9.7756e-07	111	53
3626	ENSG00000163687	3	58178353	58200424	22071	locus415	DNASE1L3	-0.0069782	71	11	373617	0.92066	0.17861	8693	8818	0.803431	69	11	133842	1.2772	0.10077	112	4608
3211	ENSG00000150995	3	4535031	4889524	354493	locus375	ITPR1	0.125141	1185	146	373617	-0.71247	0.76191	4956	16107	0.801564	1143	135	133871	0.48749	0.31296	113	8917
8868	ENSG00000095303	9	125133358	125157982	24624	locus1288	PTGS1	-0.0235819	99	13	373617	0.040838	0.48371	9163	13335	0.799278	75	11	133884	0.97201	0.16552	114	6119
12383	ENSG00000043355	13	100634025	100639018	4993	locus1707	ZIC2	0.133012	9	3	373617	1.0981	0.13609	4757	7899	0.79799	8	2	133178	3.8117	6.9012e-05	115	236
4747	ENSG00000145362	4	113739264	114304891	565627	locus607	ANK2	0.26724	1638	131	373617	4.9993	2.8763e-07	2160	348	0.797655	1600	127	133704	2.2978	0.010786	116	1463
2750	ENSG00000136531	2	166095911	166248818	152907	locus308	SCN2A	0.480927	395	32	373617	5.4548	2.4512e-08	546	245	0.795835	382	30	133662	1.0869	0.13854	117	5528
11401	ENSG00000110975	12	33527172	33592754	65582	locus1558	SYT10	0.1057	191	19	373617	-0.22252	0.58805	5509	14483	0.795743	187	18	133897	0.1306	0.44805	118	11047
16208	ENSG00000008441	19	13106421	13207015	100594	locus2145	NFIX	0.696067	163	21	373617	4.0448	2.6188e-05	153	709	0.794494	154	19	133502	2.4564	0.0070163	119	1223
4280	ENSG00000123933	4	2249158	2264021	14863	locus522	MXD4	0.428715	36	4	373617	1.19	0.11702	778	7424	0.793916	36	4	133919	-0.57367	0.7169	120	14673
14566	ENSG00000132535	17	7093208	7123021	29813	locus1983	DLG4	0.804059	52	13	373617	0.47433	0.31763	77	11153	0.791959	47	11	133891	0.40173	0.34394	121	9429
4059	ENSG00000163590	3	160473995	160796695	322700	locus488	PPM1L	0.454859	719	35	373617	-0.65974	0.74529	640	15976	0.790995	703	33	133691	3.0539	0.0011293	122	605
7548	ENSG00000105894	7	136912087	137028611	116524	locus1045	PTN	-0.174266	320	45	373617	-0.27006	0.60644	13706	14669	0.788861	309	43	133606	4.4242	4.8404e-06	123	102
10912	ENSG00000109846	11	111779346	111794446	15100	locus1506	CRYAB	-0.547501	26	7	373617	-0.067221	0.5268	18198	13819	0.787965	26	7	133563	2.8808	0.0019834	124	751
16760	ENSG00000125753	19	46010673	46030241	19568	locus2175	VASP	0.331894	50	11	373617	1.8834	0.029825	1417	4484	0.786438	48	11	133747	0.9639	0.16755	125	6165
10976	ENSG00000118058	11	118307204	118397539	90335	locus1512	KMT2A	0.954827	84	9	373617	-0.39307	0.65287	34	15125	0.780576	84	9	133907	0.55845	0.28827	126	8498
1255	ENSG00000160716	1	154540256	154552502	12246	locus106	CHRNB2	0.428118	19	8	373617	1.3601	0.086892	781	6629	0.778962	17	6	133683	1.9924	0.023165	127	2094
1511	ENSG00000197959	1	171810620	172381856	571236	locus122	DNM3	0.16576	1274	67	373617	1.595	0.05536	3960	5608	0.776831	1219	67	133714	2.8893	0.0019305	128	746
5293	ENSG00000175471	5	94040804	94620279	579475	locus736	MCTP1	0.148141	1527	115	373617	0.062563	0.47506	4404	13233	0.776584	1454	118	133854	1.3621	0.086587	129	4239
11851	ENSG00000185046	12	99129199	100378015	1248816	locus1606	ANKS1B	0.547123	3048	172	373617	5.2761	6.5982e-08	357	283	0.774701	2958	169	133655	3.7246	9.7797e-05	130	260
18266	ENSG00000100387	22	41347362	41369313	21951	locus2337	RBX1	0.166786	16	5	373617	1.3147	0.094309	3937	6835	0.77461	16	5	133763	0.79131	0.21438	131	7126
6441	ENSG00000112309	6	71566381	71666741	100360	locus873	B3GAT2	0.28876	281	43	373617	3.8629	5.6022e-05	1880	839	0.772457	273	41	133551	3.0416	0.0011768	132	615
1235	ENSG00000143614	1	153777200	153895451	118251	locus106	GATAD2B	0.68101	199	17	373617	5.5043	1.8533e-08	167	236	0.770896	195	17	133418	-0.30056	0.61812	133	13375
5045	ENSG00000040731	5	24487208	24645087	157879	locus692	CDH10	0.714162	539	31	373617	1.0013	0.15834	139	8391	0.770655	526	32	133706	2.2852	0.011152	134	1479
5730	ENSG00000183072	5	172659111	172662360	3249	locus799	NKX2-5	-0.252132	3	2	373617	-1.1696	0.87892	15902	17043	0.770035	2	1	133919	-0.14675	0.55833	135	12585
3649	ENSG00000163637	3	64083197	64431058	347861	locus420	PRICKLE2	0.225065	1071	87	373617	2.2733	0.011503	2803	3265	0.76845	1049	83	133782	2.5885	0.0048202	136	1045
15811	ENSG00000197971	18	74690789	74844774	153985	locus2125	MBP	-0.110566	692	104	373617	1.2766	0.10087	11625	7020	0.768441	657	97	133854	0.34106	0.36653	137	9784
5634	ENSG00000211445	5	150400123	150408554	8431	locus777	GPX3	-0.158755	43	10	373617	-0.010815	0.50431	13144	13564	0.76774	43	10	133783	-0.04878	0.51945	138	12078
2232	ENSG00000171132	2	45878912	46415129	536217	locus231	PRKCE	0.458114	1967	186	373617	-0.7003	0.75813	628	16073	0.76745	1904	195	133872	0.50151	0.30801	139	8826
10712	ENSG00000186635	11	72396113	72504644	108531	locus1473	ARAP1	0.0420936	273	21	373617	2.2314	0.012826	7294	3397	0.765736	265	21	133717	3.1811	0.00073368	140	512
11685	ENSG00000175197	12	57910371	57914300	3929	locus1575	DDIT3	0.240783	3	1	373617	-0.31002	0.62173	2538	14816	0.762561	3	1	133887	0.66868	0.25185	141	7826
18173	ENSG00000100320	22	36140251	36424473	284222	locus2332	RBFOX2	0.439776	359	24	373617	0.38558	0.3499	705	11647	0.75626	343	21	133764	2.1499	0.01578	142	1750
11755	ENSG00000135643	12	70760055	70828072	68017	locus1586	KCNMB4	0.393033	244	33	373617	0.84931	0.19785	966	9181	0.755088	238	32	133637	2.5958	0.0047184	143	1033
15867	ENSG00000099622	19	1259383	1273171	13788	locus2132	CIRBP	0.226808	15	2	373617	2.9763	0.0014588	2782	1795	0.754843	15	2	133638	-0.23297	0.59211	144	13042
17698	ENSG00000101204	20	61975420	62009345	33925	locus2264	CHRNA4	0.160198	182	33	373617	1.6625	0.04821	4096	5337	0.754353	179	33	133762	1.6663	0.04783	145	3045
1325	ENSG00000143320	1	156669397	156675393	5996	locus108	CRABP2	-0.236493	6	3	373617	-0.3614	0.6411	15538	14998	0.752853	6	3	133600	2.6758	0.0037281	146	943
338	ENSG00000117632	1	26211930	26232957	21027	locus26	STMN1	0.341553	29	6	373617	0.027714	0.48895	1331	13390	0.752377	29	6	133811	1.3963	0.081307	147	4095
5805	ENSG00000161011	5	179233387	179265075	31688	locus804	SQSTM1	0.30312	99	23	373617	0.22017	0.41287	1718	12496	0.750287	99	23	133796	2.137	0.016297	148	1775
13229	ENSG00000137872	15	47476297	48066418	590121	locus1828	SEMA6D	0.124688	1832	66	373617	2.9822	0.0014307	4970	1779	0.748895	1780	65	133542	5.6454	8.2396e-09	149	17
8425	ENSG00000107295	9	17579120	17797127	218007	locus1211	SH3GL2	0.305399	1006	58	373617	0.70137	0.24153	1699	9918	0.747991	969	60	133837	0.71752	0.23653	150	7569
6412	ENSG00000146147	6	53883713	54131078	247365	locus861	MLIP	0.136094	740	45	373617	2.459	0.0069662	4684	2783	0.746428	707	44	133787	0.48585	0.31354	151	8931
3305	ENSG00000182247	3	23244783	23633284	388501	locus393	UBE2E2	0.446934	1171	26	373617	0.33763	0.36782	669	11912	0.745111	1130	25	133893	0.56726	0.28527	152	8447
11634	ENSG00000065361	12	56473644	56497289	23645	locus1573	ERBB3	0.0703026	36	10	373617	5.6212	9.4825e-09	6504	216	0.742113	36	10	133591	2.9202	0.0017488	153	723
16424	ENSG00000198597	19	30719420	31039375	319955	locus2161	ZNF536	0.320417	1103	121	373617	2.8934	0.0019053	1535	1905	0.742026	1070	117	133844	-0.032848	0.5131	154	11992
964	ENSG00000177301	1	111136201	111174096	37895	locus93	KCNA2	0.36096	99	12	373617	0.35407	0.36164	1166	11819	0.738066	98	12	133755	1.4451	0.074212	155	3892
6633	ENSG00000188580	6	124125285	125146803	1021518	locus909	NKAIN2	0.726935	2660	205	373617	5.2591	7.2395e-08	131	287	0.735991	2581	200	133731	3.7887	7.572e-05	156	244
11794	ENSG00000179104	12	83080658	83528631	447973	locus1596	TMTC2	0.41999	1150	82	373617	0.94326	0.17277	825	8703	0.73579	1099	75	133853	1.0707	0.14214	157	5606
5083	ENSG00000168621	5	37812778	37839782	27004	locus700	GDNF	0.206357	80	17	373617	0.68993	0.24512	3148	9981	0.734898	79	17	133627	2.9595	0.0015405	158	683
10174	ENSG00000187398	11	24518756	25104150	585394	locus1439	LUZP2	0.239642	2519	102	373617	3.8564	5.7538e-05	2564	845	0.734106	2402	105	133815	1.7509	0.039982	159	2778
16889	ENSG00000104888	19	49933242	49945617	12375	locus2181	SLC17A7	0.64946	17	6	373617	3.5719	0.00017723	196	1056	0.733548	17	6	133557	1.3345	0.091024	160	4373
7412	ENSG00000005249	7	106685093	106802256	117163	locus1026	PRKAR2B	0.4626	261	21	373617	2.2799	0.011306	616	3245	0.732926	254	18	133543	2.6753	0.0037329	161	944
3965	ENSG00000177311	3	141043054	141161682	118628	locus475	ZBTB38	0.212903	282	30	373617	0.93892	0.17389	3025	8730	0.730502	266	27	133644	3.3915	0.00034759	162	381
11733	ENSG00000155974	12	66765533	67197894	432361	locus1582	GRIP1	0.293541	1367	98	373617	-1.4435	0.92557	1823	17400	0.729509	1342	97	133907	-0.64146	0.73939	163	14946
17606	ENSG00000172216	20	48807375	48809212	1837	locus2247	CEBPB	0.250025	1	1	373617	0.77187	0.2201	2404	9570	0.727894	1	1	133430	2.0394	0.020706	164	1985
12746	ENSG00000140009	14	64550949	64761128	210179	locus1760	ESR2	0.179359	621	43	373617	2.5387	0.0055636	3666	2582	0.727709	609	45	133727	2.6574	0.0039373	165	964
16900	ENSG00000126458	19	50138548	50143458	4910	locus2181	RRAS	-0.159477	8	2	373617	0.78711	0.21561	13174	9498	0.727189	7	2	133856	0.72081	0.23551	166	7546
10587	ENSG00000172757	11	65590492	65625628	35136	locus1468	CFL1	0.242842	74	15	373617	0.92135	0.17843	2501	8812	0.726675	71	15	133607	3.1727	0.00075519	167	517
17867	ENSG00000171587	21	41382925	42219065	836140	locus2298	DSCAM	0.647997	3034	207	373617	1.376	0.084411	198	6554	0.721781	2890	197	133852	0.64677	0.25889	168	7970
8685	ENSG00000188312	9	95087765	95382815	295050	locus1259	CENPP	0.107342	713	24	373617	0.18348	0.42721	5442	12686	0.721107	689	23	133896	0.29355	0.38455	169	10071
10814	ENSG00000165323	11	92085261	92629618	544357	locus1490	FAT3	0.79832	1177	55	373617	1.5186	0.06443	78	5951	0.719851	1133	54	133690	2.9212	0.0017435	170	722
9143	ENSG00000185736	10	1228072	1779670	551598	locus1303	ADARB2	0.992144	2155	186	373617	1.8801	0.030049	27	4498	0.718878	2084	182	133888	-1.1698	0.87895	171	16584
2709	ENSG00000157827	2	153191750	153506348	314598	locus299	FMNL2	0.151447	960	60	373617	1.1869	0.11764	4314	7440	0.717961	924	55	133752	2.3718	0.0088512	172	1333
11564	ENSG00000185591	12	53774422	53810230	35808	locus1572	SP1	0.412729	64	8	373617	2.2775	0.011377	863	3252	0.717386	61	8	133645	1.3116	0.094821	173	4450
1327	ENSG00000143303	1	156698233	156706741	8508	locus108	RRNAD1	0.469162	14	5	373617	1.3	0.096808	593	6914	0.716085	14	5	133274	3.7426	9.1076e-05	174	254
12356	ENSG00000179399	13	92050928	93519490	1468562	locus1700	GPC5	0.0670399	4000	187	373617	-0.22441	0.58878	6582	14491	0.714894	3891	192	133865	1.24	0.10749	175	4779
6927	ENSG00000006468	7	13930857	14031050	100193	locus957	ETV1	0.0528671	376	49	373617	2.1218	0.016929	6984	3720	0.71385	364	48	133729	2.447	0.0072031	176	1237
3959	ENSG00000163864	3	139279021	139396859	117838	locus474	NMNAT3	0.0169102	232	36	373617	2.1252	0.016785	8050	3709	0.711535	223	35	133783	1.094	0.13697	177	5491
11010	ENSG00000154096	11	119288089	119294838	6749	locus1513	THY1	-0.0688744	18	3	373617	2.2305	0.012858	10442	3398	0.711151	18	3	133732	-0.11393	0.54535	178	12406
3916	ENSG00000144868	3	132757234	133116636	359402	locus470	TMEM108	0.51329	1020	46	373617	2.0716	0.019152	433	3878	0.710673	1000	46	133655	2.9658	0.0015096	179	674
11194	ENSG00000111669	12	6976282	6980112	3830	locus1535	TPI1	0.402682	2	1	373617	0.15782	0.4373	912	12787	0.709031	1	1	133848	0.31393	0.37679	180	9947
13286	ENSG00000140262	15	57210822	57582051	371229	locus1840	TCF12	0.467822	998	25	373617	1.8628	0.031245	596	4556	0.708401	979	24	133612	3.081	0.0010314	181	580
13537	ENSG00000140538	15	88418229	88799978	381749	locus1871	NTRK3	0.951255	856	73	373617	3.8295	6.4206e-05	35	857	0.708046	812	71	133713	1.8272	0.033835	182	2561
18056	ENSG00000240972	22	24236190	24237413	1223	locus2316	MIF	0.221287	3	1	373617	-0.10965	0.54365	2870	14011	0.707814	3	1	133972	0.34639	0.36452	183	9748
6809	ENSG00000185345	6	161768451	163148803	1380352	locus933	PARK2	0.256914	4821	253	373617	3.2541	0.00056877	2321	1399	0.707355	4613	237	133832	1.8657	0.031038	184	2436
8537	ENSG00000070610	9	35736939	35749983	13044	locus1229	GBA2	0.567034	14	7	373617	1.3301	0.091748	314	6770	0.706095	14	7	133742	1.4738	0.070267	185	3786
9104	ENSG00000176884	9	140032841	140063207	30366	locus1301	GRIN1	0.92023	35	8	373617	2.8818	0.0019773	40	1928	0.704028	34	8	133766	0.090031	0.46413	186	11316
1669	ENSG00000163485	1	203059781	203136532	76751	locus149	ADORA1	0.411242	174	26	373617	2.2133	0.013437	873	3447	0.702211	171	26	133677	1.8295	0.033665	187	2553
1387	ENSG00000177807	1	160007256	160040038	32782	locus110	KCNJ10	0.119539	64	14	373617	0.1193	0.45252	5109	12982	0.700742	63	14	133791	1.8761	0.030323	188	2410
18151	ENSG00000128245	22	32340446	32353590	13144	locus2326	YWHAH	0.157532	38	8	373617	1.0758	0.141	4157	8014	0.70063	37	8	133749	1.3764	0.084352	189	4169
7424	ENSG00000091129	7	107788081	108096826	308745	locus1027	NRCAM	0.784703	1081	51	373617	1.2062	0.11386	86	7341	0.700316	1053	49	133747	2.5966	0.0047081	190	1032
15885	ENSG00000071564	19	1609292	1652604	43312	locus2132	TCF3	0.258624	86	19	373617	0.66865	0.25186	2296	10101	0.700315	83	18	133788	1.0444	0.14816	191	5743
9448	ENSG00000197746	10	73576054	73611126	35072	locus1365	PSAP	0.463813	122	20	373617	0.57568	0.28242	609	10610	0.697618	120	20	133794	1.3648	0.086154	192	4228
979	ENSG00000116473	1	112084839	112255735	170896	locus94	RAP1A	0.176312	542	42	373617	2.2584	0.011959	3729	3314	0.697545	525	39	133851	1.6014	0.054641	193	3302
79	ENSG00000196581	1	4715104	4852594	137490	locus5	AJAP1	0.287439	671	81	373617	2.2131	0.013447	1897	3449	0.69492	651	79	133833	0.54233	0.29379	194	8578
8108	ENSG00000104327	8	91075526	91107703	32177	locus1142	CALB1	-0.320961	61	10	373617	0.6962	0.24315	17055	9945	0.69436	58	9	133590	2.2895	0.011026	195	1476
6622	ENSG00000111879	6	119280994	119470552	189558	locus905	FAM184A	0.257823	547	43	373617	1.735	0.041369	2312	5060	0.692917	525	38	133687	3.5775	0.00017343	196	316
5117	ENSG00000164588	5	45259348	45696253	436905	locus705	HCN1	0.430528	511	33	373617	1.1054	0.13448	762	7858	0.692868	491	30	133837	1.6192	0.052698	197	3224
4507	ENSG00000145242	4	66185280	66536061	350781	locus571	EPHA5	1.07404	1247	61	373617	5.0359	2.3775e-07	19	335	0.691796	1212	67	133696	2.1065	0.017581	198	1846
5624	ENSG00000019582	5	149781232	149792492	11260	locus776	CD74	0.0367808	20	6	373617	3.4917	0.00023997	7465	1134	0.689595	20	6	133485	1.793	0.036483	199	2654
13444	ENSG00000169375	15	75663273	75748124	84851	locus1857	SIN3A	0.439143	93	11	373617	0.51293	0.304	710	10956	0.689457	89	11	133803	1.4672	0.071155	200	3809
27	ENSG00000107404	1	1270655	1284730	14075	locus2	DVL1	0.860621	31	6	373617	1.4192	0.077927	57	6373	0.687416	29	6	133683	1.5639	0.058918	201	3433
6434	ENSG00000135298	6	69345258	70099403	754145	locus872	BAI3	0.794714	2109	77	373617	2.2227	0.013119	79	3417	0.687009	2053	73	133853	0.8524	0.197	202	6765
3550	ENSG00000088538	3	50712671	51421629	708958	locus411	DOCK3	0.73474	1271	17	373617	2.002	0.022645	125	4097	0.686969	1184	18	133762	1.7467	0.040347	203	2792
4669	ENSG00000152208	4	93225549	94695707	1470158	locus593	GRID2	0.829836	3610	124	373617	4.3489	6.8408e-06	66	556	0.686737	3503	119	133769	1.5846	0.056531	204	3356
11674	ENSG00000123384	12	57522281	57607134	84853	locus1574	LRP1	0.498363	126	21	373617	2.8793	0.0019926	492	1930	0.685936	110	18	133740	0.1104	0.45605	205	11177
12278	ENSG00000139687	13	48877910	49056122	178212	locus1665	RB1	1.0984	413	22	373617	1.2523	0.10524	16	7126	0.684843	372	20	133771	0.47055	0.31898	206	9034
4851	ENSG00000109670	4	153242409	153457253	214844	locus633	FBXW7	0.820346	416	13	373617	2.224	0.013073	71	3412	0.684755	400	12	133811	-0.094558	0.53767	207	12289
11860	ENSG00000151572	12	101188584	101522419	333835	locus1608	ANO4	0.177942	1286	88	373617	0.10404	0.45857	3694	13049	0.684629	1257	82	133817	1.5295	0.063064	208	3562
3096	ENSG00000156966	2	232260253	232265875	5622	locus357	B3GNT7	-0.0567902	10	3	373617	1.2447	0.10663	10129	7165	0.684592	10	3	133719	0.31951	0.37467	209	9914
10548	ENSG00000068971	11	64685070	64695620	10550	locus1468	PPP2R5B	0.486678	36	8	373617	1.8503	0.032136	528	4612	0.681378	34	8	133628	1.7742	0.038013	210	2712
11202	ENSG00000215021	12	7074514	7079988	5474	locus1535	PHB2	0.302777	NA	NA	NA	NA	NA	1721	17846	0.680212	NA	NA	NA	NA	NA	211	17846
13060	ENSG00000166206	15	26788698	27184686	395988	locus1805	GABRB3	0.955312	1171	105	373617	1.5528	0.060238	33	5802	0.677979	1122	101	133815	2.3957	0.0082949	212	1306
8276	ENSG00000169398	8	141667998	142011332	343334	locus1185	PTK2	0.560944	559	20	373617	1.3673	0.08577	326	6590	0.677354	526	17	133868	1.0064	0.1571	213	5939
15773	ENSG00000171791	18	60790578	60987361	196783	locus2110	BCL2	0.427104	524	82	373617	2.5046	0.0061289	789	2654	0.677285	505	77	133764	1.7566	0.039493	214	2759
6238	ENSG00000112062	6	35995487	36079013	83526	locus848	MAPK14	0.343624	200	19	373617	2.0052	0.022472	1319	4085	0.677034	195	19	133775	0.39768	0.34543	215	9449
15901	ENSG00000104897	19	2236519	2248678	12159	locus2133	SF3A2	0.0196707	38	9	373617	-0.29195	0.61484	7956	14751	0.676918	37	9	133874	0.22983	0.40911	216	10454
2758	ENSG00000172318	2	168675181	168727366	52185	locus310	B3GALT1	0.472878	89	19	373617	1.3551	0.08769	575	6647	0.676916	86	19	133743	2.1162	0.017162	217	1820
7654	ENSG00000214022	7	150065360	150071128	5768	locus1053	REPIN1	0.375158	16	3	373617	2.0449	0.020434	1066	3966	0.676707	16	3	133831	0.51776	0.30231	218	8725
7819	ENSG00000158856	8	21911080	21940035	28955	locus1095	DMTN	0.358709	114	12	373617	2.3186	0.010207	1189	3144	0.672656	109	11	133257	3.0887	0.0010053	219	575
5761	ENSG00000165671	5	176560079	176727211	167132	locus802	NSD1	0.594233	364	19	373617	1.0928	0.13723	266	7927	0.670045	352	17	133696	1.7444	0.040541	220	2801
1925	ENSG00000180287	1	242246287	242687820	441533	locus181	PLD5	0.132986	1510	103	373617	1.9551	0.025285	4758	4260	0.669529	1461	102	133828	0.82138	0.20572	221	6936
14576	ENSG00000132507	17	7210317	7215774	5457	locus1983	EIF5A	0.126661	12	4	373617	0.28108	0.38932	4914	12190	0.668558	12	4	133202	3.9921	3.2752e-05	222	191
8269	ENSG00000147724	8	139142265	139509065	366800	locus1182	FAM135B	0.371489	1127	111	373617	2.739	0.0030815	1097	2159	0.667757	1094	108	133827	0.40338	0.34334	223	9417
10086	ENSG00000175352	11	9002122	9025596	23474	locus1428	NRIP3	0.0893496	60	9	373617	1.0584	0.14493	5955	8103	0.66633	56	9	133959	-1.8607	0.9686	224	17523
109	ENSG00000074800	1	8921060	8938749	17689	locus11	ENO1	0.535216	25	5	373617	1.201	0.11487	383	7367	0.664648	25	5	133594	2.8499	0.0021866	225	770
2804	ENSG00000138435	2	175612319	175629200	16881	locus315	CHRNA1	-0.00141658	48	8	373617	1.7245	0.042307	8561	5105	0.664345	47	8	133699	1.3956	0.08142	226	4100
9961	ENSG00000177105	11	3848207	3862213	14006	locus1423	RHOG	0.21845	43	8	373617	1.4248	0.07711	2929	6346	0.663892	41	8	133851	0.22083	0.41261	227	10516
15023	ENSG00000173805	17	39877064	39890896	13832	locus2013	HAP1	0.201971	74	8	373617	0.20095	0.42037	3232	12588	0.663373	73	8	133824	0.95997	0.16854	228	6190
2553	ENSG00000169756	2	109150856	109301046	150190	locus272	LIMS1	-0.0160708	448	28	373617	1.7351	0.041366	8942	5059	0.662862	436	26	133568	2.1703	0.014992	229	1710
9130	ENSG00000197070	9	140500105	140509810	9705	locus1301	ARRDC1	0.129625	20	5	373617	1.3124	0.094695	4831	6846	0.660828	19	4	133410	2.7451	0.0030246	230	853
7453	ENSG00000077063	7	117350704	117513561	162857	locus1032	CTTNBP2	0.515843	346	40	373617	-0.11411	0.54543	426	14029	0.660649	329	40	133765	3.0442	0.0011664	231	612
12805	ENSG00000080815	14	73603154	73690399	87245	locus1767	PSEN1	0.474108	167	19	373617	2.6659	0.0038389	572	2296	0.660519	164	18	133849	-1.4868	0.93146	232	17132
8520	ENSG00000165280	9	35056060	35073246	17186	locus1229	VCP	0.312024	37	9	373617	3.4815	0.00024929	1624	1144	0.659813	36	9	133258	3.206	0.00067303	233	496
1288	ENSG00000116539	1	155305058	155532484	227426	locus107	ASH1L	0.565805	190	27	373617	0.46467	0.32108	319	11207	0.658494	178	25	133850	0.44004	0.32995	234	9208
15095	ENSG00000108840	17	42154120	42201014	46894	locus2015	HDAC5	0.492503	79	10	373617	1.0378	0.14968	515	8208	0.658377	77	9	133533	2.7912	0.0026256	235	817
3050	ENSG00000116106	2	222282748	222437010	154262	locus349	EPHA4	1.03695	406	41	373617	3.1171	0.0009132	24	1580	0.654605	388	37	133762	-0.20797	0.58237	236	12906
7635	ENSG00000055130	7	148395005	148497674	102669	locus1052	CUL1	0.298695	225	23	373617	2.9316	0.001686	1766	1853	0.65459	218	22	133715	0.52751	0.29892	237	8668
15302	ENSG00000170921	17	61086916	61505060	418144	locus2031	TANC2	0.429595	627	29	373617	3.6777	0.00011768	770	973	0.653874	602	28	133602	1.2189	0.11145	238	4892
11466	ENSG00000167548	12	49412757	49449107	36350	locus1569	KMT2D	0.689477	36	8	373617	7.2969	1.4727e-13	160	46	0.653842	34	7	133274	-0.96682	0.83318	239	16073
1303	ENSG00000160789	1	156052368	156107656	55288	locus107	LMNA	0.303617	145	13	373617	2.8183	0.0024138	1711	2028	0.653366	144	12	133688	0.79462	0.21342	240	7106
14447	ENSG00000197879	17	1367391	1396106	28715	locus1975	MYO1C	-0.055414	101	33	373617	0.18007	0.42855	10076	12702	0.650554	97	32	133883	0.86728	0.19289	241	6691
13463	ENSG00000169783	15	77908174	78113242	205068	locus1858	LINGO1	0.575798	633	42	373617	2.3414	0.0096066	294	3073	0.650535	617	40	133680	3.1997	0.00068779	242	503
7633	ENSG00000174469	7	145813452	148118090	2304638	locus1050	CNTNAP2	0.892075	7930	297	373617	3.2791	0.00052065	46	1374	0.649474	7705	299	133813	1.3641	0.086268	243	4231
12092	ENSG00000181234	12	128751947	129192460	440513	locus1631	TMEM132C	-0.46331	1203	159	373617	1.8209	0.034308	17984	4740	0.649076	1152	153	133749	3.7557	8.6441e-05	244	252
96	ENSG00000162413	1	6653252	6674620	21368	locus9	KLHL21	0.265132	56	15	373617	1.5822	0.056806	2193	5662	0.648905	50	14	133616	2.3754	0.0087644	245	1328
6522	ENSG00000172461	6	96463859	96663488	199629	locus890	FUT9	0.673967	678	42	373617	0.18354	0.42719	176	12685	0.648335	658	40	133699	2.9729	0.0014752	246	667
18355	ENSG00000100427	#N/A	#N/A	#N/A	#N/A	NA	NA	0.230449	167	15	373617	1.7599	0.03921	2724	4968	0.647497	162	14	133629	1.8481	0.032296	247	2499
11091	ENSG00000149571	11	126293253	126870655	577402	locus1518	KIRREL3	0.62263	1981	148	373617	1.0328	0.15084	221	8237	0.646961	1918	149	133843	1.3773	0.08421	248	4165
8971	ENSG00000119383	9	131873228	131911223	37995	locus1293	PPP2R4	0.366187	99	5	373617	5.2261	8.6583e-08	1135	296	0.645429	87	4	132175	2.7126	0.0033382	249	890
15528	ENSG00000197063	17	79876145	79885590	9445	locus2052	MAFG	0.456141	1	1	373617	-0.21134	0.58369	633	14442	0.644203	1	1	133911	0.43389	0.33219	250	9244
17821	ENSG00000159140	21	34914923	34949787	34864	locus2289	SON	0.441204	34	10	373617	0.65609	0.25588	699	10174	0.643643	31	8	133706	2.8178	0.0024174	251	799
15640	ENSG00000141458	18	21111400	21166862	55462	locus2074	NPC1	0.0992328	133	13	373617	2.6679	0.0038161	5691	2290	0.643461	130	12	133416	4.3816	5.8899e-06	252	113
14732	ENSG00000166484	17	19281033	19286856	5823	locus1997	MAPK7	0.158455	1	1	373617	0.40331	0.34336	4136	11567	0.642362	1	1	133310	3.0776	0.0010432	253	584
7722	ENSG00000183117	8	2795620	4852494	2056874	locus1069	CSMD1	0.711776	15691	577	373617	1.8642	0.031147	140	4552	0.641577	14920	572	133853	1.6834	0.046147	254	2988
5551	ENSG00000253767	5	140772380	140892546	120166	locus771	PCDHGA8	0.0753642	350	28	373617	1.7228	0.04246	6361	5115	0.641502	346	30	133688	2.5008	0.0061952	255	1172
17696	ENSG00000101199	20	61904136	61921142	17006	locus2264	ARFGAP1	0.262038	41	4	373617	0.048488	0.48066	2238	13301	0.641118	40	4	133853	0.7226	0.23496	256	7538
9428	ENSG00000099284	10	71812551	71872036	59485	locus1364	H2AFY2	0.17739	176	28	373617	2.6464	0.0040678	3711	2340	0.641017	173	28	133781	0.58097	0.28063	257	8370
2687	ENSG00000168702	2	140988991	142889270	1900279	locus292	LRP1B	0.453125	7405	245	373617	4.1467	1.6867e-05	647	641	0.640549	7208	248	133793	3.7598	8.5025e-05	258	250
3117	ENSG00000115474	2	233631173	233641278	10105	locus358	KCNJ13	0.054169	23	5	373617	3.7988	7.2707e-05	6942	880	0.640209	23	5	133751	1.2792	0.10042	259	4597
12761	ENSG00000171723	14	66974124	67648520	674396	locus1762	GPHN	0.472343	2001	18	373617	-0.69168	0.75543	579	16052	0.639052	1956	18	133778	2.1512	0.01573	260	1746
11161	ENSG00000111262	12	5019533	5040527	20994	locus1533	KCNA1	0.0483565	53	11	373617	2.124	0.016835	7128	3713	0.638934	52	11	133469	2.8893	0.0019308	261	745
3141	ENSG00000157985	2	236402750	237040444	637694	locus361	AGAP1	0.360656	1529	117	373617	6.3222	1.2892e-10	1167	114	0.638854	1484	114	133695	2.9922	0.001385	262	652
14930	ENSG00000141736	17	37844392	37884915	40523	locus2011	ERBB2	0.051121	52	12	373617	0.35965	0.35955	7041	11786	0.636729	50	12	133678	2.5749	0.0050132	263	1061
15129	ENSG00000159314	17	43471274	43509715	38441	locus2016	ARHGAP27	-0.0180875	93	6	373617	5.9471	1.3648e-09	8995	167	0.635757	9	5	133826	1.1001	0.13564	264	5461
11411	ENSG00000018236	12	41086353	41466220	379867	locus1561	CNTN1	0.487941	1228	53	373617	1.9616	0.024903	524	4234	0.635542	1197	55	133819	0.49322	0.31093	265	8886
11768	ENSG00000166006	12	75433857	75603648	169791	locus1591	KCNC2	0.50856	414	32	373617	3.9559	3.8122e-05	456	774	0.635271	407	31	133654	1.3383	0.090405	266	4352
4236	ENSG00000075711	3	196769430	197025447	256017	locus519	DLG1	0.607235	650	31	373617	1.8508	0.032099	248	4609	0.634137	624	27	133584	3.1581	0.00079395	267	530
8002	ENSG00000198846	8	59717976	60031767	313791	locus1119	TOX	0.316582	775	69	373617	2.5379	0.005576	1577	2584	0.63401	759	64	133736	1.8642	0.031148	268	2440
8569	ENSG00000137142	9	38408990	38424444	15454	locus1231	IGFBPL1	0.397532	52	14	373617	-0.95996	0.83146	943	16684	0.633828	52	14	133921	0.38932	0.34852	269	9506
14731	ENSG00000108641	17	19240866	19281495	40629	locus1997	B9D1	0.106953	73	8	373617	-1.0724	0.85823	5460	16912	0.633739	38	7	133676	2.7146	0.0033175	270	888
12737	ENSG00000100644	14	62162257	62214976	52719	locus1758	HIF1A	0.549913	94	14	373617	1.4031	0.0803	347	6428	0.63369	84	12	133838	0.066329	0.47356	271	11450
2835	ENSG00000144331	2	180306708	180726232	419524	locus318	ZNF385B	0.294933	1524	100	373617	1.8868	0.029593	1807	4472	0.633159	1485	95	133808	1.5302	0.062978	272	3559
5809	ENSG00000146090	5	179527794	179636153	108359	locus805	RASGEF1C	0.124898	437	66	373617	0.36927	0.35596	4962	11742	0.633026	418	63	133879	0.37398	0.35421	273	9589
8642	ENSG00000106829	9	82186877	82341658	154781	locus1244	TLE4	0.161553	305	29	373617	1.1946	0.11613	4062	7399	0.632095	299	30	133874	1.3917	0.082013	274	4112
16016	ENSG00000125730	19	6677714	6720693	42979	locus2139	C3	0.0344358	174	27	373617	1.8716	0.03063	7532	4528	0.632037	169	26	133735	1.437	0.075352	275	3927
12982	ENSG00000080824	14	102547385	102606023	58638	locus1792	HSP90AA1	0.332445	124	16	373617	-0.25348	0.60005	1414	14615	0.631676	121	15	133907	0.40123	0.34413	276	9434
10247	ENSG00000121671	11	45868956	45904798	35842	locus1456	CRY2	0.415348	66	13	373617	1.956	0.025232	845	4257	0.630346	63	12	133647	2.1071	0.017554	277	1845
2713	ENSG00000144278	2	154728425	155310361	581936	locus301	GALNT13	0.56645	1688	59	373617	0.88472	0.18815	318	9006	0.628511	1655	58	133878	0.56387	0.28642	278	8459
6841	ENSG00000112584	6	170599790	170714436	114646	locus941	FAM120B	0.256102	328	23	373617	2.529	0.0057198	2328	2603	0.628253	310	21	133515	2.4044	0.0080993	279	1291
2552	ENSG00000135968	2	109065016	109125854	60838	locus272	GCC2	0.228205	190	20	373617	1.5968	0.055151	2763	5596	0.626515	181	19	133586	1.9706	0.024383	280	2159
5825	ENSG00000204628	5	180665169	180675096	9927	locus806	GNB2L1	0.296114	49	8	373617	0.82122	0.20576	1792	9316	0.625873	48	8	133750	1.2701	0.10202	281	4643
14603	ENSG00000129244	17	7549944	7559086	9142	locus1983	ATP1B2	0.395562	31	5	373617	1.1434	0.12645	955	7660	0.625449	30	5	133748	1.2847	0.09944	282	4579
5090	ENSG00000153071	5	39393359	39462402	69043	locus701	DAB2	-0.361607	301	31	373617	1.2638	0.10316	17424	7078	0.62539	288	31	133852	-0.11831	0.54709	283	12433
16805	ENSG00000105327	19	47724080	47736023	11943	locus2177	BBC3	0.0406154	10	6	373617	2.5618	0.0052073	7346	2518	0.623748	8	4	133789	-0.26008	0.6026	284	13162
285	ENSG00000162552	1	22443797	22469459	25662	locus22	WNT4	-0.0292983	89	16	373617	4.9207	4.3111e-07	9340	368	0.622702	82	15	133467	1.0713	0.14203	285	5599
5560	ENSG00000240764	5	140868807	140892546	23739	locus771	PCDHGC5	0.214693	65	15	373617	2.1503	0.015766	2995	3633	0.622309	64	15	133497	3.5772	0.00017363	286	318
82	ENSG00000116254	1	6161852	6240183	78331	locus9	CHD5	0.533214	261	28	373617	2.4218	0.0077217	388	2863	0.620664	260	28	133840	0.14733	0.44144	287	10948
15787	ENSG00000071991	18	64168319	64271371	103052	locus2114	CDH19	0.0512389	191	24	373617	2.689	0.0035837	7037	2245	0.620493	184	23	133761	1.4819	0.069181	288	3754
6199	ENSG00000197283	6	33387940	33421466	33526	locus846	SYNGAP1	0.53345	59	17	373617	1.7688	0.038466	386	4930	0.620391	52	15	133771	1.0767	0.14081	289	5572
6100	ENSG00000198563	6	31497995	31510225	12230	locus837	DDX39B	0.0935748	82	19	373617	1.6682	0.047636	5839	5311	0.619955	16	9	133803	1.1869	0.11763	290	5039
16135	ENSG00000130164	19	11201274	11244492	43218	locus2143	LDLR	0.2647	158	25	373617	0.10995	0.45622	2200	13025	0.619622	154	25	133815	1.5075	0.065845	291	3655
1780	ENSG00000196482	1	216676594	217311097	634503	locus158	ESRRG	0.356239	2086	159	373617	5.0215	2.5633e-07	1210	342	0.619309	2037	158	133725	3.0595	0.0011086	292	597
8859	ENSG00000148180	9	123970077	124095121	125044	locus1287	GSN	-0.200309	301	24	373617	-0.22568	0.58928	14527	14499	0.618209	257	24	133899	-0.14934	0.55936	293	12598
11236	ENSG00000139187	12	9102720	9162659	59939	locus1537	KLRG1	-0.070669	NA	NA	NA	NA	NA	10496	17926	0.618155	NA	NA	NA	NA	NA	294	17926
10647	ENSG00000172725	11	67205518	67211263	5745	locus1469	CORO1B	0.129342	5	2	373617	-0.72953	0.76716	4839	16154	0.618103	4	2	133737	1.6873	0.04577	295	2970
3988	ENSG00000152977	3	147111208	147225773	114565	locus479	ZIC1	-0.195787	274	22	373617	2.003	0.02259	14381	4093	0.618033	267	21	133482	3.3753	0.00036869	296	389
5225	ENSG00000113161	5	74632992	74657929	24937	locus723	HMGCR	0.355145	43	11	373617	0.96571	0.16709	1220	8580	0.617822	39	9	133893	0.81782	0.20673	297	6960
5549	ENSG00000253537	5	140762466	140892546	130080	locus771	PCDHGA7	0.0983014	380	31	373617	1.6959	0.044957	5720	5212	0.616852	371	33	133700	2.4248	0.0076577	298	1263
15535	ENSG00000169750	17	79989499	79992078	2579	locus2052	RAC3	0.188597	4	2	373617	-0.74866	0.77297	3481	16201	0.616807	4	2	133611	2.3153	0.010299	299	1432
12754	ENSG00000070182	14	65215672	65346601	130929	locus1760	SPTB	0.225556	489	37	373617	0.84806	0.1982	2798	9186	0.616407	476	41	133785	1.7275	0.042039	300	2853
11962	ENSG00000173064	12	112597991	112819896	221905	locus1616	HECTD4	0.559421	236	21	373617	3.3867	0.00035368	330	1244	0.616196	231	20	132922	4.1912	1.3873e-05	301	150
7802	ENSG00000078674	8	17780348	17885477	105129	locus1091	PCM1	0.51778	435	23	373617	1.0765	0.14085	423	8010	0.614482	421	24	133774	2.0498	0.020193	302	1969
9743	ENSG00000148737	10	114710008	114927437	217429	locus1397	TCF7L2	0.742507	482	74	373617	3.8727	5.3808e-05	122	833	0.613893	447	73	133673	2.9629	0.0015237	303	679
4871	ENSG00000164116	4	156588255	156653499	65244	locus634	GUCY1A3	0.389366	189	30	373617	0.51957	0.30168	983	10920	0.6135	188	30	133802	1.0994	0.13579	304	5466
3580	ENSG00000163930	3	52435028	52444366	9338	locus412	BAP1	0.247318	8	4	373617	0.37862	0.35249	2441	11681	0.613343	7	3	133602	2.3648	0.0090209	305	1344
10047	ENSG00000132275	11	6616304	6624850	8546	locus1426	RRP8	0.153098	25	10	373617	3.0263	0.0012378	4268	1709	0.61204	24	10	133557	2.2822	0.011238	306	1488
11428	ENSG00000111371	12	46576845	46662795	85950	locus1566	SLC38A1	0.0870195	191	41	373617	0.37786	0.35277	6028	11690	0.611726	185	40	133868	0.49079	0.31179	307	8900
15899	ENSG00000104885	19	2164147	2232577	68430	locus2133	DOT1L	0.514717	207	32	373617	2.1718	0.014936	430	3571	0.608934	204	32	133757	1.0019	0.15819	308	5966
6617	ENSG00000196376	6	118228688	118638839	410151	locus904	SLC35F1	0.744973	1163	73	373617	2.3625	0.0090772	119	3017	0.608901	1125	75	133726	1.8128	0.034928	309	2598
8016	ENSG00000205268	8	66629744	66754187	124443	locus1123	PDE7A	0.285398	342	27	373617	3.3147	0.00045873	1927	1330	0.608314	333	27	133469	1.5747	0.057666	310	3391
14322	ENSG00000152910	16	76311175	76593135	281960	locus1952	CNTNAP4	0.119018	1065	49	373617	4.8356	6.6385e-07	5123	383	0.608234	1020	46	133733	-0.46309	0.67835	311	14199
8846	ENSG00000148219	9	119187506	120177348	989842	locus1283	ASTN2	0.326842	3069	162	373617	1.891	0.029315	1467	4459	0.607872	2956	157	133846	0.50029	0.30844	312	8836
14604	ENSG00000141510	17	7571719	7590856	19137	locus1983	TP53	1.12552	73	16	373617	2.6527	0.0039931	14	2327	0.607577	70	15	133674	1.3676	0.085722	313	4215
11520	ENSG00000123358	12	52416615	52452833	36218	locus1571	NR4A1	-0.109551	94	23	373617	-0.59297	0.7234	11589	15767	0.607503	92	22	133885	0.47727	0.31658	314	8994
3344	ENSG00000172995	3	35681877	35835880	154003	locus403	ARPP21	0.630356	330	34	373617	2.4757	0.0066483	211	2731	0.607339	324	33	133682	2.522	0.0058345	315	1143
17745	ENSG00000154654	21	22370632	22915650	545018	locus2276	NCAM2	0.601516	1668	94	373617	3.3953	0.00034274	255	1230	0.60599	1607	94	133798	1.8952	0.029035	316	2369
6999	ENSG00000106069	7	29186199	29552351	366152	locus969	CHN2	0.350635	1294	115	373617	1.7108	0.043562	1261	5148	0.605716	1242	106	133902	-0.79671	0.78719	317	15549
11947	ENSG00000186298	12	111157484	111180703	23219	locus1616	PPP1CC	0.00707062	50	9	373617	4.3379	7.1936e-06	8338	560	0.605388	49	9	133625	0.1351	0.44627	318	11024
6158	ENSG00000204304	6	32152511	32157963	5452	locus839	PBX2	0.373825	13	5	373617	2.1237	0.016848	1078	3714	0.604735	3	2	133966	-1.1039	0.86517	319	16448
5309	ENSG00000145721	5	96427573	96478576	51003	locus737	LIX1	-0.160775	67	10	373617	0.59301	0.27659	13227	10513	0.60459	66	9	133868	0.42523	0.33534	320	9291
7166	ENSG00000106089	7	73113535	73133989	20454	locus1002	STX1A	0.762658	35	9	373617	-0.073754	0.5294	100	13846	0.603596	33	8	133891	0.3286	0.37123	321	9862
4162	ENSG00000244405	3	185764096	185826901	62805	locus506	ETV5	0.133509	104	14	373617	0.29195	0.38516	4750	12131	0.603198	100	14	133295	4.3288	7.4971e-06	322	123
98	ENSG00000041988	1	6685251	6695646	10395	locus9	THAP3	0.30846	33	7	373617	1.5801	0.057045	1666	5669	0.602996	33	7	133511	2.4109	0.0079561	323	1278
11568	ENSG00000139625	12	53874279	53893399	19120	locus1572	MAP3K12	0.350725	16	10	373617	2.3576	0.0091971	1260	3031	0.602655	15	9	133615	2.785	0.002676	324	822
1139	ENSG00000143458	1	151043079	151098018	54939	locus103	GABPB2	0.269282	135	20	373617	0.96809	0.1665	2134	8571	0.601382	132	19	133874	1.0413	0.14886	325	5758
7159	ENSG00000009954	7	72854727	72936602	81875	locus1002	BAZ1B	0.566519	128	18	373617	2.383	0.0085862	317	2958	0.601167	121	16	133629	1.6967	0.044876	326	2946
6586	ENSG00000010810	6	111981534	112194655	213121	locus901	FYN	0.0174958	610	42	373617	0.91342	0.18051	8029	8861	0.600951	593	38	133840	1.5169	0.064644	327	3616
14649	ENSG00000007237	17	9817166	10101868	284702	locus1987	GAS7	0.410872	1021	138	373617	-0.015352	0.50612	875	13588	0.600885	996	131	133844	1.6444	0.050044	328	3124
2112	ENSG00000115163	2	26987156	27017457	30301	locus211	CENPA	0.0349181	65	7	373617	3.8538	5.8143e-05	7516	846	0.600717	65	7	133253	1.9058	0.028339	329	2343
9139	ENSG00000107937	10	1034337	1065876	31539	locus1303	GTPBP4	0.147864	99	14	373617	1.2074	0.11364	4415	7330	0.600263	95	13	133825	1.2581	0.10417	330	4694
8990	ENSG00000097007	9	133589332	133761070	171738	locus1294	ABL1	0.386296	435	36	373617	-0.028853	0.51151	1002	13644	0.599592	421	34	133902	-0.63093	0.73596	331	14905
7465	ENSG00000081803	7	121958480	122526813	568333	locus1034	CADPS2	0.0685889	1418	70	373617	-0.7759	0.78109	6549	16269	0.599058	1344	60	133811	2.2193	0.013233	332	1603
4452	ENSG00000151834	4	46250443	46477247	226804	locus558	GABRA2	0.566785	485	36	373617	2.2606	0.011893	315	3301	0.598976	474	34	133782	1.091	0.13763	333	5510
5160	ENSG00000130449	5	60628099	60841997	213898	locus714	ZSWIM6	0.479701	321	25	373617	5.3877	3.5689e-08	549	263	0.598707	312	24	133523	3.0821	0.0010279	334	578
9284	ENSG00000108094	10	35297478	35379570	82092	locus1333	CUL2	0.114625	176	11	373617	2.3558	0.009241	5247	3034	0.598374	169	10	133044	3.4312	0.00030041	335	366
3142	ENSG00000168505	2	237073878	237077012	3134	locus362	GBX2	-0.0811365	3	2	373617	0.047444	0.48108	10816	13308	0.597836	3	2	133787	0.62085	0.26735	336	8141
1751	ENSG00000143473	1	210856579	211307457	450878	locus154	KCNH1	0.423038	1375	98	373617	3.4959	0.00023623	813	1130	0.597745	1309	86	133822	0.61176	0.27035	337	8205
14112	ENSG00000087258	16	56225301	56391356	166055	locus1936	GNAO1	0.907837	461	55	373617	3.0687	0.001075	44	1656	0.596995	445	51	133787	0.30205	0.38131	338	10016
15737	ENSG00000187323	18	49866541	51057784	1191243	locus2099	DCC	0.877315	4412	120	373617	10.593	1.6008e-26	51	1	0.596625	4278	123	133421	2.8189	0.0024095	339	797
15080	ENSG00000175832	17	41622343	41656988	34645	locus2014	ETV4	-0.16558	100	10	373617	-0.32994	0.62928	13405	14892	0.596078	91	8	133958	-1.5679	0.94154	340	17249
13654	ENSG00000103260	16	765114	769655	4541	locus1892	METRN	0.0695231	13	3	373617	1.8734	0.03051	6523	4522	0.595703	13	3	133623	1.5657	0.058706	341	3426
4475	ENSG00000109189	4	53457137	53525502	68365	locus561	USP46	0.041579	82	7	373617	1.1231	0.1307	7318	7765	0.595275	81	6	133885	-0.80388	0.78927	342	15574
14470	ENSG00000007168	17	2497039	2588909	91870	locus1976	PAFAH1B1	0.440142	188	15	373617	0.86005	0.19488	703	9129	0.595197	178	14	133892	-0.091814	0.53658	343	12277
11200	ENSG00000111679	12	7055739	7070479	14740	locus1535	PTPN6	-0.0353926	NA	NA	NA	NA	NA	9513	17906	0.595168	NA	NA	NA	NA	NA	344	17906
6132	ENSG00000204389	6	31783290	31785717	2427	locus838	HSPA1A	-0.352954	3	2	373617	-0.032036	0.51278	17349	13663	0.594904	1	1	133827	1.3169	0.093943	345	4432
2710	ENSG00000196504	2	153508106	153574495	66389	locus300	PRPF40A	0.205809	142	16	373617	2.1449	0.015979	3155	3654	0.594185	140	16	133665	2.1861	0.014405	346	1666
17110	ENSG00000063245	19	56186591	56207132	20541	locus2192	EPN1	0.403034	133	23	373617	0.77826	0.21821	910	9543	0.594121	124	21	133668	2.552	0.0053548	347	1093
14525	ENSG00000108518	17	4848946	4852309	3363	locus1980	PFN1	0.0908823	11	5	373617	1.1	0.13567	5917	7886	0.593709	11	5	133730	1.4503	0.073483	348	3864
52	ENSG00000187730	1	1950779	1962192	11413	locus2	GABRD	0.280861	14	2	373617	1.0094	0.15639	1982	8364	0.593207	14	2	133924	-1.0689	0.85745	349	16350
4844	ENSG00000198589	4	151185593	151936879	751286	locus632	LRBA	0.413335	1401	42	373617	1.4172	0.078216	853	6383	0.590745	1366	41	133797	1.1157	0.13228	350	5383
12005	ENSG00000122966	12	120123594	120315095	191501	locus1625	CIT	0.54741	463	34	373617	-0.12455	0.54956	356	14089	0.590404	405	30	133899	0.25117	0.40084	351	10334
14608	ENSG00000132510	17	7743221	7758114	14893	locus1984	KDM6B	0.950121	25	8	373617	-0.94631	0.828	36	16647	0.59009	25	8	133707	2.6693	0.0038004	352	950
11016	ENSG00000196914	11	120207786	120360645	152859	locus1514	ARHGEF12	0.41822	255	15	373617	2.8021	0.0025388	832	2056	0.590022	250	15	133820	-0.91382	0.8196	353	15927
5153	ENSG00000113448	5	58270483	59783903	1513420	locus713	PDE4D	0.300001	3747	155	373617	5.7368	4.8245e-09	1751	198	0.589955	3665	152	133758	3.3095	0.00046737	354	427
5648	ENSG00000155511	5	152870105	153193429	323324	locus780	GRIA1	1.14612	1186	70	373617	1.538	0.062019	10	5868	0.589593	1164	67	133833	1.5294	0.063077	355	3563
6506	ENSG00000111880	6	89319988	89673348	353360	locus886	RNGTT	0.175953	725	27	373617	1.5914	0.055765	3736	5626	0.589524	704	26	133615	1.7329	0.041553	356	2834
5145	ENSG00000095015	5	56111400	56191979	80579	locus712	MAP3K1	-0.193349	209	21	373617	0.4579	0.32351	14301	11252	0.589475	196	19	133748	2.0111	0.02216	357	2043
7509	ENSG00000186591	7	129470571	129592789	122218	locus1040	UBE2H	0.345936	423	15	373617	0.89988	0.18409	1299	8925	0.588792	397	13	133816	0.67866	0.24868	358	7767
16106	ENSG00000130816	19	10244021	10305811	61790	locus2143	DNMT1	0.286106	205	26	373617	0.15279	0.43928	1912	12805	0.588477	197	25	133788	1.9308	0.026753	359	2272
6919	ENSG00000122584	7	8473584	8792593	319009	locus951	NXPH1	0.00764663	1280	66	373617	2.0326	0.021048	8321	3992	0.588463	1136	64	133751	1.5614	0.059216	360	3442
5550	ENSG00000253953	5	140767451	140892546	125095	locus771	PCDHGB4	0.0273712	359	29	373617	1.733	0.041543	7754	5071	0.587782	354	29	133692	2.4122	0.0079286	361	1276
14584	ENSG00000169992	17	7308192	7322003	13811	locus1983	NLGN2	0.624324	28	12	373617	0.20101	0.42035	218	12586	0.587271	27	12	133803	2.2433	0.012439	362	1554
10691	ENSG00000172890	11	71164154	71212862	48708	locus1472	NADSYN1	0.330927	212	13	373617	0.58375	0.27969	1432	10561	0.58704	211	13	133718	1.6179	0.052839	363	3228
4455	ENSG00000163288	4	47033376	47428461	395085	locus558	GABRB1	0.489859	1077	76	373617	3.0803	0.0010339	519	1632	0.586192	1012	73	133772	1.7033	0.044255	364	2921
3532	ENSG00000114353	3	50263723	50296330	32607	locus411	GNAI2	0.481101	43	12	373617	2.6757	0.0037287	544	2275	0.585898	36	10	133557	2.556	0.0052947	365	1085
7787	ENSG00000164741	8	12940869	13372395	431526	locus1085	DLC1	-0.332839	2193	82	373617	1.1897	0.11708	17173	7425	0.585806	2109	79	133853	0.29776	0.38294	366	10046
17797	ENSG00000142168	21	33031934	33041244	9310	locus2287	SOD1	0.0890693	19	7	373617	1.8229	0.034157	5962	4733	0.585337	19	7	133511	3.8358	6.2565e-05	367	228
4586	ENSG00000138768	4	76650003	76734448	84445	locus581	USO1	0.266479	181	13	373617	0.3103	0.37817	2177	12037	0.585193	176	13	133692	2.1144	0.01724	368	1825
1157	ENSG00000159409	1	151674880	151689290	14410	locus103	CELF3	0.648977	22	5	373617	2.8192	0.0024072	197	2026	0.584996	20	4	133794	-0.54937	0.70863	369	14566
5557	ENSG00000253159	5	140810184	140892546	82362	locus771	PCDHGA12	0.186436	242	31	373617	1.83	0.033623	3526	4694	0.584995	239	31	133648	2.737	0.0030997	370	864
16800	ENSG00000160007	19	47421932	47508334	86402	locus2177	ARHGAP35	0.529156	138	17	373617	-0.21152	0.58376	395	14443	0.584083	138	17	133838	1.2784	0.10056	371	4603
11801	ENSG00000182050	12	86372523	87232662	860139	locus1599	MGAT4C	0.511443	2390	53	373617	2.0638	0.019517	442	3901	0.58368	2298	49	133609	2.2642	0.011781	372	1515
12601	ENSG00000129521	14	34454586	34931980	477394	locus1734	EGLN3	-0.161504	1814	159	373617	1.9089	0.028136	13250	4398	0.582504	1741	161	133815	1.9988	0.022815	373	2074
5335	ENSG00000134982	5	112043217	112181936	138719	locus749	APC	0.938982	379	29	373617	1.473	0.070369	37	6144	0.58102	363	25	133827	0.097659	0.4611	374	11257
14169	ENSG00000179776	16	66400532	66438686	38154	locus1945	CDH5	-0.124556	106	19	373617	1.059	0.14481	12036	8101	0.580183	101	18	133753	1.7807	0.037478	375	2694
14047	ENSG00000089280	16	31191430	31203127	11697	locus1928	FUS	0.273188	7	3	373617	-0.96743	0.83333	2079	16699	0.580181	7	3	133815	1.2996	0.096874	376	4507
7348	ENSG00000172354	7	100271153	100276797	5644	locus1020	GNB2	0.351007	8	5	373617	0.86555	0.19337	1255	9102	0.580167	8	5	133790	0.61615	0.2689	377	8173
9588	ENSG00000119969	10	96305573	96361856	56283	locus1386	HELLS	0.00862648	137	13	373617	-0.50239	0.6923	8292	15497	0.579381	132	13	133726	2.3899	0.0084265	378	1314
8005	ENSG00000171316	8	61591336	61779465	188129	locus1119	CHD7	0.152414	407	26	373617	-0.12571	0.55002	4287	14094	0.578823	390	23	133720	2.1275	0.016691	379	1793
11641	ENSG00000139613	12	56556766	56583351	26585	locus1573	SMARCC2	0.700502	21	9	373617	2.3395	0.009655	152	3083	0.578286	19	8	133845	0.44047	0.3298	380	9204
10264	ENSG00000134569	11	46878418	46940173	61755	locus1457	LRP4	-0.108832	112	14	373617	4.0239	2.8624e-05	11570	724	0.577712	103	13	133058	3.3365	0.00042424	381	409
459	ENSG00000121904	1	33979608	34631443	651835	locus31	CSMD2	0.364239	1716	158	373617	2.2077	0.013633	1148	3472	0.577438	1659	152	133830	1.2779	0.10064	382	4605
6642	ENSG00000146374	6	127440182	127518910	78728	locus910	RSPO3	0.330956	137	14	373617	1.6812	0.046361	1430	5254	0.577369	129	14	133879	-0.96246	0.83209	383	16061
16864	ENSG00000087086	19	49468557	49470135	1578	locus2179	FTL	0.194938	1	1	373617	-0.058512	0.52333	3370	13790	0.57725	1	1	133981	0.23757	0.40611	384	10403
8849	ENSG00000078725	9	121928907	122131745	202838	locus1286	BRINP1	0.500308	479	53	373617	1.3936	0.08172	480	6477	0.576705	457	50	133794	2.7206	0.0032585	385	881
8035	ENSG00000165084	8	69242956	69730796	487840	locus1125	C8orf34	0.524874	1332	88	373617	1.7357	0.041304	405	5055	0.576252	1299	84	133865	-0.26999	0.60641	386	13217
3806	ENSG00000082701	3	119540169	119813264	273095	locus459	GSK3B	0.891795	429	29	373617	1.1051	0.13457	47	7860	0.575404	408	28	133890	0.5086	0.30552	387	8784
12070	ENSG00000183955	12	123868319	123893905	25586	locus1626	SETD8	0.272166	55	10	373617	4.1051	2.0209e-05	2093	675	0.574696	54	10	133553	3.4514	0.00027888	388	356
377	ENSG00000158195	1	27730729	27816669	85940	locus27	WASF2	0.0969866	140	12	373617	0.48619	0.31342	5747	11086	0.574086	127	10	133802	1.0533	0.1461	389	5700
7810	ENSG00000175445	8	19759227	19811662	52435	locus1093	LPL	-0.335644	248	19	373617	-0.35302	0.63796	17201	14976	0.573935	243	20	133866	1.1793	0.11914	390	5081
993	ENSG00000081026	1	113933580	114228545	294965	locus95	MAGI3	0.591302	522	29	373617	1.7567	0.039484	270	4979	0.573728	513	30	133791	1.0288	0.15179	391	5827
7789	ENSG00000185053	8	13947372	15095848	1148476	locus1087	SGCZ	0.308659	6175	192	373617	6.1066	5.0883e-10	1659	152	0.573418	5750	188	133555	5.4254	2.8907e-08	392	21
4878	ENSG00000120251	4	158141819	158287221	145402	locus636	GRIA2	1.34474	273	25	373617	2.6479	0.0040499	4	2337	0.572609	250	23	133801	0.48058	0.31541	393	8968
2929	ENSG00000055044	2	203130438	203168389	37951	locus334	NOP58	0.065302	77	9	373617	2.0244	0.021462	6639	4020	0.572167	74	8	133808	0.31498	0.37639	394	9946
3458	ENSG00000181555	3	47058178	47205457	147279	locus410	SETD2	0.374506	177	16	373617	0.40478	0.34282	1070	11556	0.571524	170	15	133651	2.3707	0.0088761	395	1335
5452	ENSG00000152377	5	136310986	136835037	524051	locus769	SPOCK1	0.446556	1670	101	373617	1.1953	0.11598	671	7396	0.57053	1624	100	133635	5.3966	3.3952e-08	396	22
6889	ENSG00000075624	7	5568222	5603415	35193	locus948	ACTB	0.69369	113	26	373617	3.4491	0.00028122	156	1175	0.570421	109	25	133781	-0.40829	0.65847	397	13955
16603	ENSG00000105204	19	40315989	40324841	8852	locus2170	DYRK1B	0.275123	17	6	373617	1.6021	0.054567	2047	5570	0.570416	17	6	133754	0.94155	0.17321	398	6299
16704	ENSG00000104783	19	44270684	44285409	14725	locus2173	KCNN4	-0.0870483	46	13	373617	-1.4074	0.92035	10971	17363	0.570277	46	13	133942	-0.56281	0.71322	399	14621
7688	ENSG00000055609	7	151832009	152133090	301081	locus1055	KMT2C	0.747697	260	9	373617	1.8486	0.03226	114	4617	0.570087	252	9	133593	1.0089	0.15652	400	5921
8103	ENSG00000156103	8	89044236	89339717	295481	locus1140	MMP16	0.44362	710	57	373617	2.1051	0.017642	686	3776	0.569414	676	55	133723	2.4737	0.0066862	401	1208
1007	ENSG00000213281	1	115247089	115259515	12426	locus96	NRAS	0.0634567	17	5	373617	-1.3872	0.91731	6685	17332	0.569255	15	4	133789	1.3891	0.082402	402	4124
2891	ENSG00000115524	2	198254507	198299815	45308	locus331	SF3B1	0.240719	58	11	373617	3.0734	0.001058	2539	1648	0.568774	54	11	133350	2.6164	0.0044428	403	1009
3257	ENSG00000132170	3	12328866	12475843	146977	locus382	PPARG	0.0690454	345	28	373617	3.1842	0.00072586	6539	1485	0.56814	335	26	133785	0.042135	0.4832	404	11600
5046	ENSG00000113100	5	26915862	27121257	205395	locus695	CDH9	0.621166	568	41	373617	5.4069	3.2054e-08	224	257	0.567929	551	36	133642	1.2074	0.11364	405	4941
5441	ENSG00000113648	5	134669589	134735312	65723	locus768	H2AFY	0.350757	103	15	373617	-0.65454	0.74362	1258	15960	0.567923	99	14	133915	-0.3636	0.64192	406	13697
9484	ENSG00000156650	10	76585339	76792051	206712	locus1367	KAT6B	0.660879	293	20	373617	0.62511	0.26595	186	10335	0.565911	283	18	133902	0.69166	0.24458	407	7693
8889	ENSG00000165209	9	125883909	126030855	146946	locus1289	STRBP	0.302103	187	30	373617	1.0727	0.1417	1729	8029	0.565775	179	29	133902	-0.68558	0.75351	408	15124
14944	ENSG00000188895	17	38278550	38293042	14492	locus2011	MSL1	0.436882	28	6	373617	0.39397	0.3468	722	11615	0.565681	27	5	133889	0.6943	0.24375	409	7679
11988	ENSG00000135116	12	117293948	117319246	25298	locus1621	HRK	0.15185	44	7	373617	1.4997	0.066841	4303	6043	0.565579	24	6	133332	3.0016	0.0013427	410	645
16260	ENSG00000011243	19	15490860	15529932	39072	locus2146	AKAP8L	0.428854	63	7	373617	0.53452	0.29649	776	10829	0.564829	62	6	133871	0.45271	0.32538	411	9137
12384	ENSG00000175198	13	100741268	101182686	441418	locus1707	PCCA	0.00124334	837	44	373617	0.69203	0.24446	8475	9969	0.564171	814	43	133284	6.2799	1.6937e-10	412	3
11176	ENSG00000111640	12	6643092	6647537	4445	locus1534	GAPDH	0.610413	15	2	373617	0.41255	0.33997	245	11506	0.562825	15	2	133864	0.49592	0.30997	413	8863
11312	ENSG00000246705	12	14927269	14930934	3665	locus1542	H2AFJ	0.0321159	13	6	373617	0.13556	0.44609	7611	12898	0.562685	13	6	133915	0.006719	0.49732	414	11789
7758	ENSG00000175806	8	9911777	10286401	374624	locus1081	MSRA	0.59659	1663	79	373617	3.257	0.00056299	264	1395	0.562446	1575	71	133809	0.49743	0.30944	415	8851
10642	ENSG00000172531	11	67168325	67188652	20327	locus1469	PPP1CA	0.157373	48	10	373617	0.51319	0.30391	4160	10953	0.562332	44	8	133862	0.3054	0.38003	416	9998
8253	ENSG00000155897	8	131792546	132054672	262126	locus1175	ADCY8	-0.0452107	946	63	373617	3.6706	0.00012101	9773	984	0.562199	913	62	133771	-0.1975	0.57828	417	12851
9481	ENSG00000035403	10	75757871	75879918	122047	locus1367	VCL	0.185309	159	21	373617	0.45972	0.32286	3551	11238	0.561457	157	21	133865	0.86385	0.19384	418	6712
17588	ENSG00000101040	20	45837858	45985450	147592	locus2244	ZMYND8	0.403716	192	30	373617	-0.12592	0.5501	905	14097	0.560849	188	30	133753	2.2828	0.011221	419	1486
739	ENSG00000142856	1	63955773	64059392	103619	locus56	ITGB3BP	0.120794	348	17	373617	0.96057	0.16838	5078	8605	0.560453	339	16	133856	0.37644	0.35329	420	9573
131	ENSG00000142655	1	10534943	10690815	155872	locus13	PEX14	0.168891	386	28	373617	1.129	0.12944	3883	7736	0.560419	379	28	133725	1.6431	0.050184	421	3133
3464	ENSG00000114646	3	47603728	47622282	18554	locus410	CSPG5	0.455847	14	8	373617	2.9788	0.001447	634	1785	0.559738	14	8	133673	2.6309	0.0042581	422	995
8199	ENSG00000164796	8	113235156	114449328	1214172	locus1158	CSMD3	0.663535	2793	68	373617	2.9774	0.0014534	183	1792	0.558857	2707	67	133646	3.1567	0.00079774	423	533
3064	ENSG00000036257	2	225334868	225450110	115242	locus351	CUL3	0.364261	283	18	373617	3.49	0.0002415	1147	1136	0.558351	273	17	133607	2.1873	0.014359	424	1663
7909	ENSG00000183779	8	37553268	37557537	4269	locus1108	ZNF703	0.168273	3	2	373617	-0.58544	0.72087	3901	15743	0.558278	3	2	133900	0.38859	0.34879	425	9509
6857	ENSG00000178381	7	1191706	1199814	8108	locus942	ZFAND2A	0.0368572	57	11	373617	-0.51985	0.69842	7462	15547	0.558238	56	11	133827	0.63069	0.26412	426	8069
6887	ENSG00000182095	7	5346420	5463177	116757	locus947	TNRC18	0.613502	359	52	373617	4.2281	1.1781e-05	237	599	0.556425	346	52	133742	1.1008	0.1355	427	5459
10804	ENSG00000168959	11	88237743	88796816	559073	locus1486	GRM5	0.707893	1783	46	373617	-0.49632	0.69017	145	15478	0.555571	1731	48	133912	-0.37253	0.64525	428	13747
7861	ENSG00000221818	8	25699245	25902913	203668	locus1099	EBF2	-0.271201	637	80	373617	2.2926	0.010937	16297	3215	0.555464	603	77	133861	0.28423	0.38812	429	10145
12981	ENSG00000197102	14	102430864	102517128	86264	locus1792	DYNC1H1	0.443907	175	21	373617	0.52473	0.29989	683	10889	0.554538	169	20	133944	-2.5253	0.99422	430	17742
3465	ENSG00000173473	3	47626761	47823407	196646	locus410	SMARCC1	0.3923	126	44	373617	4.4884	3.5872e-06	971	484	0.554363	121	42	133772	0.8663	0.19316	431	6696
18000	ENSG00000099901	22	20103460	20114704	11244	locus2312	RANBP1	0.0344877	30	9	373617	-1.0494	0.85301	7531	16868	0.554232	28	8	133865	0.86892	0.19244	432	6675
4231	ENSG00000180370	3	196466727	196559518	92791	locus519	PAK2	0.10271	374	34	373617	1.0191	0.15407	5586	8305	0.55373	358	34	133791	1.3715	0.085111	433	4193
14801	ENSG00000141298	17	27952955	28257170	304215	locus2003	SSH2	0.337357	348	18	373617	3.8527	5.8418e-05	1372	847	0.553157	340	16	133404	1.9684	0.024512	434	2164
10255	ENSG00000110492	11	46402305	46405349	3044	locus1457	MDK	0.103783	3	1	373617	2.6344	0.0042142	5560	2362	0.552935	3	1	132021	4.5473	2.7164e-06	435	82
9789	ENSG00000203805	10	122216465	122349367	132902	locus1403	PPAPDC1A	0.134057	456	41	373617	1.8483	0.032279	4733	4618	0.552526	440	43	133749	1.3578	0.087267	436	4255
9244	ENSG00000165312	10	23728197	23731308	3111	locus1324	OTUD1	0.0375094	3	1	373617	-2.204	0.98624	7446	17774	0.5522	3	1	133949	-0.13566	0.55395	437	12523
2136	ENSG00000163795	2	27600097	27603592	3495	locus211	ZNF513	0.293492	3	2	373617	0.59244	0.27678	1824	10517	0.552157	3	2	133603	2.2548	0.012073	438	1534
4121	ENSG00000043093	3	182655861	182698431	42570	locus503	DCUN1D1	0.0944764	58	11	373617	1.0839	0.13921	5819	7973	0.551953	57	11	133807	1.9165	0.027653	439	2313
14952	ENSG00000141753	17	38599712	38613983	14271	locus2011	IGFBP4	-0.0731302	35	9	373617	-0.19637	0.57784	10569	14379	0.551881	33	8	133884	0.96092	0.1683	440	6182
2978	ENSG00000144451	2	214149112	215275225	1126113	locus342	SPAG16	-0.0639388	3124	88	373617	2.0688	0.019284	10320	3884	0.551695	3057	86	133787	1.9348	0.026507	441	2258
2254	ENSG00000170820	2	49189295	49381676	192381	locus234	FSHR	0.00363098	729	36	373617	-0.23989	0.59479	8418	14564	0.551288	708	37	133833	1.089	0.13807	442	5523
13316	ENSG00000185088	15	63418070	63447914	29844	locus1847	RPS27L	0.0781937	108	15	373617	-0.31093	0.62207	6272	14818	0.550886	104	14	133765	1.9957	0.022985	443	2082
5992	ENSG00000197903	6	27106072	27114619	8547	locus830	HIST1H2BK	0.0215059	14	6	373617	1.1037	0.13485	7905	7865	0.549927	14	6	133694	2.4015	0.0081643	444	1297
3112	ENSG00000196811	2	233404436	233411113	6677	locus358	CHRNG	-0.153647	24	7	373617	-0.65561	0.74396	12995	15968	0.548032	23	7	133881	0.50614	0.30638	445	8795
15875	ENSG00000115266	19	1450147	1473243	23096	locus2132	APC2	0.70224	54	11	373617	0.68646	0.24621	149	9999	0.546787	53	11	133928	-0.10529	0.54193	446	12361
11965	ENSG00000089169	12	113012900	113334719	321819	locus1616	RPH3A	0.214172	589	56	373617	2.2346	0.012722	3004	3388	0.545914	572	54	133827	0.19157	0.42404	447	10674
5771	ENSG00000131188	5	176873795	176883283	9488	locus802	PRR7	0.369211	13	4	373617	5.9254	1.5578e-09	1114	172	0.545411	13	4	133485	0.91268	0.1807	448	6446
5042	ENSG00000154162	5	21750781	22853450	1102669	locus691	CDH12	0.36391	2686	111	373617	2.463	0.0068898	1151	2774	0.545224	2509	108	133788	1.3794	0.08388	449	4157
7505	ENSG00000158467	7	128864863	129070052	205189	locus1040	AHCYL2	0.268781	438	30	373617	0.26196	0.39668	2138	12275	0.544938	425	30	133858	0.55322	0.29006	450	8524
3031	ENSG00000198925	2	220074493	220087460	12967	locus347	ATG9A	0.339215	31	6	373617	1.8667	0.03097	1354	4544	0.544877	31	6	133785	1.0037	0.15775	451	5953
7662	ENSG00000196329	7	150419340	150439470	20130	locus1053	GIMAP5	-0.239613	89	11	373617	1.677	0.046768	15619	5272	0.544658	86	11	133890	-0.5624	0.71308	452	14620
7636	ENSG00000106462	7	148504474	148581375	76901	locus1052	EZH2	0.319127	137	20	373617	3.069	0.0010737	1544	1653	0.544285	133	19	133720	0.77839	0.21817	453	7206
10470	ENSG00000254772	11	62327074	62342401	15327	locus1467	EEF1G	0.131248	25	6	373617	0.71531	0.23721	4793	9853	0.544134	25	6	133855	0.7224	0.23502	454	7540
8282	ENSG00000181790	8	143530790	143626370	95580	locus1185	BAI1	0.430175	207	38	373617	5.8214	2.9172e-09	765	190	0.544102	195	36	133130	4.6454	1.6973e-06	455	66
6518	ENSG00000112182	6	90636247	91006627	370380	locus887	BACH2	0.400543	696	78	373617	-0.69022	0.75497	922	16046	0.543766	663	76	133933	-0.6003	0.72585	456	14797
1699	ENSG00000162873	1	205305219	205326166	20947	locus150	KLHDC8A	0.0517787	94	16	373617	1.3845	0.083098	7017	6520	0.543658	90	15	133741	1.7058	0.044027	457	2917
5029	ENSG00000169862	5	10971951	11904155	932204	locus681	CTNND2	0.793869	2639	191	373617	2.7082	0.0033824	81	2215	0.543649	2555	181	133851	0.64525	0.25938	458	7984
16131	ENSG00000142453	19	10982188	11033448	51260	locus2143	CARM1	0.420612	90	16	373617	1.0197	0.15394	823	8303	0.543111	78	12	133638	2.1857	0.01442	459	1667
3066	ENSG00000144460	2	226265363	226518734	253371	locus352	NYAP2	0.139848	477	42	373617	3.8523	5.8497e-05	4600	848	0.542742	457	44	133761	2.1755	0.014797	460	1694
15310	ENSG00000136490	17	61773261	61777500	4239	locus2031	LIMD2	0.0246817	5	3	373617	3.7157	0.00010131	7819	945	0.541464	4	2	133752	-0.92318	0.82204	461	15955
16840	ENSG00000105443	19	48972464	48985571	13107	locus2179	CYTH2	0.279335	31	4	373617	1.369	0.085492	2000	6581	0.541452	31	4	133932	-1.6172	0.94708	462	17308
8414	ENSG00000147862	9	14081841	14398982	317141	locus1208	NFIB	0.472385	778	118	373617	3.7042	0.00010605	578	955	0.541302	737	113	133811	2.1766	0.014757	463	1688
4739	ENSG00000164093	4	111538581	111563162	24581	locus606	PITX2	-0.302208	42	9	373617	-1.5459	0.93893	16820	17492	0.540789	40	8	133847	1.653	0.049169	464	3099
4215	ENSG00000061938	3	195590234	195635955	45721	locus517	TNK2	0.570899	153	30	373617	1.0467	0.14763	305	8166	0.540169	136	26	133655	2.1911	0.014221	465	1654
14191	ENSG00000102871	16	67188082	67194201	6119	locus1945	TRADD	-0.391338	5	2	373617	-0.16424	0.56523	17652	14250	0.539623	5	2	133352	2.9223	0.0017371	466	720
7244	ENSG00000127914	7	91570180	91739987	169807	locus1015	AKAP9	0.567597	274	9	373617	-1.2882	0.90116	313	17220	0.539567	263	8	133622	2.4782	0.006603	467	1201
7216	ENSG00000153956	7	81575759	82073114	497355	locus1008	CACNA2D1	0.988154	1488	99	373617	2.2135	0.01343	29	3445	0.539201	1431	103	133837	0.1056	0.45795	468	11208
12344	ENSG00000005810	13	77618792	77901179	282387	locus1687	MYCBP2	0.69018	522	25	373617	-0.30863	0.6212	159	14808	0.537831	511	24	133862	1.1979	0.11548	469	4988
11122	ENSG00000120645	12	175930	287626	111696	locus1527	IQSEC3	0.327988	356	55	373617	3.0121	0.0012974	1455	1728	0.537586	347	53	133776	1.0294	0.15166	470	5825
8897	ENSG00000148200	9	127279553	127533556	254003	locus1290	NR6A1	0.366086	225	24	373617	0.12898	0.44869	1136	12928	0.537466	210	22	133854	0.059714	0.47619	471	11493
3736	ENSG00000144802	3	101546836	101579866	33030	locus444	NFKBIZ	-0.201882	30	11	373617	0.07717	0.46924	14576	13179	0.536925	30	11	133865	0.56688	0.2854	472	8449
8946	ENSG00000167112	9	131071381	131085021	13640	locus1292	TRUB2	0.235549	19	6	373617	-0.11783	0.5469	2633	14049	0.536912	18	6	133844	0.70829	0.23938	473	7618
2264	ENSG00000115306	2	54683421	54896812	213391	locus238	SPTBN1	0.336753	699	34	373617	0.55659	0.2889	1378	10709	0.53675	677	31	133728	1.6898	0.045537	474	2959
1911	ENSG00000198626	1	237205504	237997288	791784	locus176	RYR2	0.480641	2698	197	373617	1.3656	0.086028	547	6598	0.536496	2574	199	133817	1.7496	0.040091	475	2784
17848	ENSG00000182670	21	38445570	38575404	129834	locus2294	TTC3	0.575106	395	17	373617	1.2229	0.11068	295	7263	0.536433	383	17	133383	3.2283	0.00062269	476	478
907	ENSG00000185946	1	104068320	104097734	29414	locus87	RNPC3	0.215621	38	10	373617	-0.69013	0.75494	2985	16044	0.535926	38	10	133870	0.96812	0.16649	477	6140
10787	ENSG00000150672	11	83168961	85338314	2169353	locus1480	DLG2	0.702246	6114	192	373617	2.8949	0.0018965	148	1900	0.53583	5897	191	133859	-0.24309	0.59603	478	13087
6428	ENSG00000112232	6	62389864	62996132	606268	locus865	KHDRBS2	0.566553	1446	40	373617	1.5523	0.060299	316	5804	0.535509	1410	40	133722	2.2666	0.011707	479	1509
2025	ENSG00000151693	2	9346893	9545812	198919	locus197	ASAP2	-0.0397175	370	22	373617	2.0496	0.020203	9646	3950	0.535245	350	20	133724	1.2215	0.11095	480	4876
10260	ENSG00000175220	11	46698629	46722149	23520	locus1457	ARHGAP1	0.311192	29	10	373617	3.7606	8.4737e-05	1633	912	0.535232	26	9	133242	4.0296	2.7935e-05	481	179
8116	ENSG00000079102	8	92967202	93115454	148252	locus1143	RUNX1T1	0.710186	168	7	373617	6.7013	1.0328e-11	142	79	0.535098	167	7	132394	1.3751	0.084546	482	4174
1659	ENSG00000077157	1	202317826	202561834	244008	locus148	PPP1R12B	0.513864	317	23	373617	2.3428	0.0095701	432	3069	0.534994	283	24	133787	0.0020751	0.49917	483	11816
10169	ENSG00000091664	11	22359642	22401049	41407	locus1438	SLC17A6	0.286712	109	25	373617	1.7811	0.03745	1904	4885	0.534599	107	25	133782	1.0798	0.14011	484	5555
6420	ENSG00000151914	6	56322786	56819385	496599	locus863	DST	0.630258	917	31	373617	1.2829	0.099772	212	6991	0.53437	899	30	133842	1.544	0.061288	485	3503
7214	ENSG00000075223	7	80374183	80551675	177492	locus1007	SEMA3C	0.346973	395	49	373617	1.1941	0.11621	1291	7403	0.534349	380	43	133832	-0.18008	0.57145	486	12752
8800	ENSG00000198121	9	113635542	113800323	164781	locus1277	LPAR1	-0.575498	488	43	373617	-0.39915	0.65511	18243	15160	0.533718	473	39	133837	1.1941	0.11622	487	5007
14815	ENSG00000196712	17	29421944	29704695	282751	locus2004	NF1	0.775808	377	13	373617	3.5288	0.00020874	91	1098	0.533717	356	11	133179	2.3669	0.0089682	488	1342
5915	ENSG00000137364	6	18128541	18155305	26764	locus822	TPMT	-0.0617329	83	14	373617	1.2705	0.10195	10262	7053	0.533701	79	12	133912	-1.5321	0.93725	489	17196
4447	ENSG00000183783	4	44175925	44450824	274899	locus557	KCTD8	0.338501	678	53	373617	1.2866	0.099119	1361	6976	0.533402	636	51	133854	-0.55005	0.70886	490	14569
143	ENSG00000132879	1	11714913	11723384	8471	locus13	FBXO44	0.417314	24	8	373617	-0.75958	0.77625	837	16231	0.533396	21	6	133904	0.10036	0.46003	491	11239
11781	ENSG00000067798	12	78225068	78606790	381722	locus1593	NAV3	0.495561	1241	78	373617	1.2771	0.10079	502	7018	0.533075	1198	78	133866	0.17807	0.42933	492	10768
2248	ENSG00000138081	2	48034058	48132932	98874	locus233	FBXO11	0.52357	348	22	373617	1.9012	0.028639	410	4428	0.532935	338	24	133873	0.091532	0.46353	493	11298
4182	ENSG00000145012	3	187930720	188608460	677740	locus508	LPP	-0.0366957	1982	193	373617	3.8622	5.6188e-05	9559	840	0.532717	1920	197	133784	2.2099	0.013556	494	1615
16440	ENSG00000130876	19	33699569	33716756	17187	locus2163	SLC7A10	-0.0409483	37	15	373617	1.8649	0.031094	9676	4548	0.532544	36	14	133795	0.67693	0.24923	495	7774
5331	ENSG00000152495	5	110559783	110830584	270801	locus747	CAMK4	0.487986	679	43	373617	2.8958	0.0018907	523	1897	0.532522	654	48	133772	0.82975	0.20334	496	6887
11129	ENSG00000060237	12	861758	1020466	158708	locus1528	WNK1	0.406203	317	23	373617	1.5856	0.05642	898	5645	0.532254	308	22	133769	1.4629	0.071753	497	3822
16128	ENSG00000079805	19	10828754	10942579	113825	locus2143	DNM2	0.294223	325	31	373617	0.054771	0.47816	1813	13267	0.531999	294	29	133869	0.75398	0.22543	498	7340
5578	ENSG00000183775	5	143550395	143854033	303638	locus773	KCTD16	0.583235	592	30	373617	3.602	0.00015786	281	1034	0.531956	564	26	133798	-1.6756	0.9531	499	17372
14346	ENSG00000140945	16	82660407	83830204	1169797	locus1961	CDH13	0.530228	6433	341	373617	4.1333	1.788e-05	392	652	0.531628	6214	330	133851	1.4947	0.0675	500	3697
1147	ENSG00000159352	1	151227178	151239955	12777	locus103	PSMD4	0.22056	16	4	373617	2.0878	0.018406	2884	3834	0.53152	16	4	133793	0.21792	0.41375	501	10529
6315	ENSG00000112640	6	42952236	42980080	27844	locus853	PPP2R5D	0.283227	81	13	373617	1.8186	0.034484	1952	4752	0.531424	78	13	133638	1.8587	0.031535	502	2463
1729	ENSG00000180667	1	207217193	207226325	9132	locus152	YOD1	0.147788	18	6	373617	0.0060425	0.49759	4416	13484	0.531403	15	5	133722	1.3547	0.087751	503	4278
190	ENSG00000116731	1	14026734	14151560	124826	locus15	PRDM2	0.4503	370	27	373617	1.5643	0.05887	656	5741	0.530281	363	27	133712	1.8494	0.032202	504	2494
11867	ENSG00000139351	12	102122425	102133250	10825	locus1609	SYCP3	0.00480231	21	7	373617	-0.094526	0.53765	8390	13946	0.529098	21	7	133797	1.3107	0.094977	505	4457
7525	ENSG00000221866	7	131808099	132262060	453961	locus1042	PLXNA4	0.464427	1710	128	373617	4.1989	1.3408e-05	608	617	0.529068	1650	126	133755	1.5598	0.059406	506	3449
719	ENSG00000173406	1	57463571	59012406	1548835	locus49	DAB1	1.08933	4722	266	373617	3.987	3.3455e-05	17	745	0.528989	4564	268	133812	1.821	0.034302	507	2574
17755	ENSG00000198862	21	30300465	30365270	64805	locus2285	LTN1	0.206486	123	19	373617	2.3812	0.0086279	3147	2962	0.528692	114	17	133617	2.8155	0.0024347	508	801
7926	ENSG00000077782	8	38268656	38326352	57696	locus1108	FGFR1	-0.0638981	91	21	373617	1.6641	0.048046	10318	5330	0.528584	88	20	133762	1.1204	0.13128	509	5354
1625	ENSG00000143355	1	197881634	197904608	22974	locus144	LHX9	0.275253	55	14	373617	1.4337	0.075832	2045	6312	0.527735	53	13	133797	1.3985	0.080975	510	4086
15247	ENSG00000153944	17	55333894	55762046	428152	locus2028	MSI2	0.177448	1227	153	373617	3.9138	4.5435e-05	3709	801	0.527472	1170	156	133851	-0.29065	0.61434	511	13326
15579	ENSG00000177426	18	3412071	3458404	46333	locus2060	TGIF1	-0.0354623	109	22	373617	1.1678	0.12144	9515	7550	0.527036	108	22	133761	1.4994	0.066882	512	3684
1297	ENSG00000116584	1	155916645	155972355	55710	locus107	ARHGEF2	0.384239	84	13	373617	-0.022879	0.50913	1013	13616	0.526841	80	12	133836	1.1679	0.12142	513	5133
4286	ENSG00000087274	4	2845583	2931789	86206	locus522	ADD1	0.621989	219	23	373617	2.0278	0.021289	223	4005	0.526607	215	22	133812	1.8555	0.031764	514	2473
3310	ENSG00000151090	3	24158650	24536266	377616	locus394	THRB	0.720288	1159	122	373617	6.4859	4.4092e-11	137	101	0.526428	1101	120	133717	1.3327	0.091322	515	4377
8727	ENSG00000136842	9	100263461	100364023	100562	locus1262	TMOD1	-0.0654249	242	42	373617	1.0281	0.15194	10361	8264	0.52628	238	41	133845	0.018754	0.49252	516	11731
61	ENSG00000197921	1	2460183	2461684	1501	locus3	HES5	0.563564	5	3	373617	1.3107	0.094987	321	6859	0.526094	4	2	133787	0.0026863	0.49893	517	11809
13322	ENSG00000103657	15	63900816	64126087	225271	locus1847	HERC1	0.5079	563	22	373617	3.6903	0.00011201	458	963	0.525005	552	20	133290	3.307	0.00047157	518	430
10573	ENSG00000142186	11	65292547	65306175	13628	locus1468	SCYL1	0.300924	19	7	373617	0.78816	0.2153	1741	9492	0.524926	19	7	133556	3.1449	0.0008307	519	542
16566	ENSG00000171747	19	39292318	39304004	11686	locus2168	LGALS4	-0.0121869	29	8	373617	0.81438	0.20771	8839	9364	0.524441	29	8	133898	-0.32341	0.62681	520	13484
13929	ENSG00000166501	16	23847321	24231932	384611	locus1921	PRKCB	0.414864	1168	104	373617	2.6434	0.0041033	848	2347	0.524372	1115	100	133695	2.4119	0.0079357	521	1277
1507	ENSG00000117523	1	171454689	171562650	107961	locus122	PRRC2C	0.49471	248	16	373617	3.354	0.00039825	507	1286	0.523884	243	20	133738	2.2768	0.0114	522	1496
583	ENSG00000066135	1	44115828	44171186	55358	locus40	KDM4A	0.478852	86	15	373617	6.189	3.0276e-10	552	127	0.523668	82	14	133473	3.4352	0.00029609	523	363
1915	ENSG00000155816	1	240255179	240638489	383310	locus178	FMN2	0.758037	1589	95	373617	0.22331	0.41165	106	12472	0.523408	1548	94	133891	-0.95578	0.83041	524	16038
12777	ENSG00000072110	14	69340859	69446157	105298	locus1763	ACTN1	0.240026	385	44	373617	1.8154	0.034735	2553	4770	0.523406	376	42	133761	2.7333	0.0031349	525	868
6310	ENSG00000221821	6	42858004	42858554	550	locus853	C6orf226	0.105886	2	1	373617	0.58163	0.28041	5500	10581	0.522984	2	1	133893	0.2656	0.39528	526	10267
9132	ENSG00000181090	9	140513453	140730576	217123	locus1301	EHMT1	0.436236	619	43	373617	0.59146	0.27711	729	10521	0.522548	595	40	133787	1.7119	0.043461	527	2905
2838	ENSG00000115232	2	182321951	182400914	78963	locus320	ITGA4	-0.229828	232	29	373617	0.25472	0.39947	15362	12311	0.522498	225	28	133816	1.1078	0.13396	528	5415
728	ENSG00000162599	1	61330930	61921197	590267	locus54	NFIA	0.328959	1513	159	373617	4.2492	1.0729e-05	1452	590	0.522397	1424	159	133791	2.4102	0.0079714	529	1280
15952	ENSG00000178951	19	4044361	4066943	22582	locus2135	ZBTB7A	0.429423	36	6	373617	4.18	1.4577e-05	771	625	0.52228	36	6	133409	1.2303	0.10929	530	4833
15235	ENSG00000108924	17	53361060	53398218	37158	locus2026	HLF	0.347712	121	25	373617	1.7044	0.044154	1283	5179	0.52191	117	24	133881	-0.82217	0.79451	531	15645
5901	ENSG00000180537	6	13924676	13980239	55563	locus819	RNF182	0.291666	107	14	373617	5.1331	1.4247e-07	1848	313	0.520658	107	14	133601	-1.5806	0.94302	532	17266
17999	ENSG00000099899	22	20099397	20104915	5518	locus2312	TRMT2A	0.119402	22	9	373617	-0.75594	0.77516	5113	16220	0.520567	22	9	133884	0.44553	0.32797	533	9174
1285	ENSG00000143627	1	155260043	155271225	11182	locus107	PKLR	0.236168	18	4	373617	-0.21958	0.5869	2621	14465	0.520506	17	5	133916	-0.24411	0.59643	534	13089
10460	ENSG00000167996	11	61727189	61735103	7914	locus1466	FTH1	-0.0367133	20	9	373617	0.19411	0.42304	9560	12635	0.520385	17	7	133796	1.2957	0.097535	535	4525
12426	ENSG00000139842	13	113863085	113919391	56306	locus1720	CUL4A	0.0388638	125	6	373617	-1.262	0.89652	7397	17188	0.520258	122	6	133660	2.1782	0.014695	536	1685
10137	ENSG00000129159	11	17756358	17804219	47861	locus1435	KCNC1	0.49891	127	20	373617	1.2316	0.10905	489	7217	0.520196	122	20	133803	0.84929	0.19786	537	6778
1238	ENSG00000143570	1	153931587	153940188	8601	locus106	SLC39A1	0.478021	16	7	373617	5.4311	2.8011e-08	555	252	0.519927	16	7	133510	-0.60554	0.72759	538	14824
622	ENSG00000086015	1	46269284	46501796	232512	locus41	MAST2	0.574666	504	15	373617	0.9454	0.17223	297	8690	0.519235	477	15	133880	0.93057	0.17604	539	6357
2420	ENSG00000042445	2	85569210	85581743	12533	locus259	RETSAT	0.0757668	27	9	373617	3.0957	0.00098177	6349	1610	0.518883	27	9	133584	1.7193	0.042782	540	2877
2925	ENSG00000003393	2	202565276	202645912	80636	locus333	ALS2	0.261164	245	18	373617	2.826	0.0023565	2253	2013	0.518449	241	22	133562	1.9357	0.026452	541	2255
12723	ENSG00000139970	14	60062694	60337684	274990	locus1757	RTN1	0.59693	501	30	373617	5.995	1.0172e-09	263	164	0.518241	480	31	133308	1.4817	0.069204	542	3755
6939	ENSG00000106546	7	17338245	17385774	47529	locus960	AHR	0.129675	49	14	373617	2.4415	0.007313	4827	2826	0.51823	46	13	133819	-0.69614	0.75683	543	15156
17699	ENSG00000075043	20	62037541	62103993	66452	locus2264	KCNQ2	0.600371	257	24	373617	0.55505	0.28943	256	10716	0.517944	257	24	133881	-0.028172	0.51124	544	11969
9083	ENSG00000054148	9	139743175	139745474	2299	locus1301	PHPT1	0.252428	6	3	373617	0.23053	0.40884	2364	12437	0.517818	5	3	133765	1.1506	0.12495	545	5200
3738	ENSG00000170017	3	105085752	105295744	209992	locus449	ALCAM	0.507505	674	38	373617	2.2514	0.012181	460	3332	0.517489	661	40	133808	0.13691	0.44555	546	11013
11472	ENSG00000167553	12	49602328	49650272	47944	locus1569	TUBA1C	0.291684	155	28	373617	3.7549	8.6701e-05	1847	915	0.517057	145	26	133771	-0.33057	0.62951	547	13515
13735	ENSG00000167978	16	2802329	2821413	19084	locus1895	SRRM2	0.755103	39	11	373617	0.29045	0.38574	109	12141	0.516667	38	10	133850	0.28897	0.3863	548	10099
9861	ENSG00000130643	10	135138926	135150411	11485	locus1417	CALY	0.295548	24	7	373617	-1.2273	0.89014	1799	17139	0.516564	24	7	133879	0.52092	0.30121	549	8708
4555	ENSG00000080493	4	72053002	72437804	384802	locus577	SLC4A4	0.212574	748	41	373617	3.3629	0.00038559	3031	1272	0.51645	712	45	133314	4.6124	1.9899e-06	550	72
2383	ENSG00000114993	2	74653002	74669026	16024	locus252	RTKN	0.0623256	16	6	373617	1.295	0.097667	6716	6930	0.51603	15	6	133750	1.1623	0.12256	551	5152
1420	ENSG00000143258	1	161129253	161135504	6251	locus111	USP21	0.345685	6	3	373617	1.119	0.13156	1303	7780	0.5157	6	3	133917	-1.2826	0.90019	552	16824
15691	ENSG00000101489	18	34823009	35146000	322991	locus2085	CELF4	1.00508	846	97	373617	1.6588	0.048581	25	5349	0.51545	825	96	133657	6.1477	3.9314e-10	553	5
16042	ENSG00000104921	19	7753661	7767032	13371	locus2140	FCER2	-0.297743	87	8	373617	-0.89194	0.81379	16754	16536	0.515421	85	8	133749	1.8621	0.031296	554	2452
3818	ENSG00000180353	3	121350245	121379758	29513	locus461	HCLS1	-0.203984	77	10	373617	0.57759	0.28177	14650	10601	0.515216	74	10	133935	-0.8485	0.80192	555	15734
1601	ENSG00000162670	1	190066791	190446759	379968	locus135	BRINP3	0.35715	698	41	373617	3.397	0.0003406	1199	1228	0.514547	676	35	133775	0.093277	0.46284	556	11287
10254	ENSG00000149091	11	46354454	46402104	47650	locus1457	DGKZ	0.352599	67	18	373617	4.1726	1.5059e-05	1238	631	0.514008	58	16	133111	3.9505	3.9001e-05	557	204
2599	ENSG00000175497	2	115199875	116603328	1403453	locus275	DPP10	0.322325	3393	135	373617	1.8056	0.035491	1507	4805	0.513947	3303	128	133880	0.20494	0.41881	558	10605
3229	ENSG00000134072	3	9799025	9811661	12636	locus380	CAMK1	0.300684	21	8	373617	0.2859	0.38748	1744	12166	0.512553	20	8	133913	-0.36896	0.64392	559	13731
1612	ENSG00000162687	1	196194908	196577541	382633	locus143	KCNT2	0.235459	706	27	373617	0.42891	0.33399	2635	11426	0.511534	678	22	133830	1.1566	0.12371	560	5170
3426	ENSG00000163815	3	45043039	45077563	34524	locus408	CLEC3B	-0.189577	92	11	373617	0.43361	0.33228	14177	11394	0.511199	85	10	133761	1.4104	0.079215	561	4044
13281	ENSG00000069869	15	56119119	56285944	166825	locus1839	NEDD4	0.256082	619	24	373617	0.197	0.42191	2329	12610	0.510856	613	23	133864	0.81991	0.20613	562	6947
5747	ENSG00000146066	5	175815747	175816772	1025	locus801	HIGD2A	0.116787	5	2	373617	0.2307	0.40877	5187	12436	0.510755	5	2	133670	1.8083	0.035278	563	2608
7066	ENSG00000078967	7	43966042	43995735	29693	locus979	UBE2D4	-0.0360693	79	13	373617	0.23697	0.40634	9536	12408	0.510729	77	13	133767	1.6201	0.052607	564	3215
3679	ENSG00000169855	3	78646390	79816965	1170575	locus431	ROBO1	0.609618	2791	112	373617	3.363	0.00038555	246	1271	0.509854	2692	110	133804	0.62319	0.26658	565	8121
6048	ENSG00000204681	6	29523405	29595815	72410	locus832	GABBR1	0.568026	312	33	373617	3.7986	7.2772e-05	311	881	0.509846	27	10	133481	1.6607	0.04839	566	3066
16184	ENSG00000104774	19	12757326	12777556	20230	locus2145	MAN2B1	0.100946	33	10	373617	1.3274	0.092196	5640	6781	0.509551	32	10	133843	-0.012941	0.50516	567	11895
6197	ENSG00000112511	6	33378737	33384230	5493	locus846	PHF1	0.429113	11	4	373617	1.9035	0.028485	773	4421	0.509315	5	3	133756	0.79596	0.21303	568	7098
7402	ENSG00000135250	7	104756822	105029341	272519	locus1024	SRPK2	0.352091	543	23	373617	5.3346	4.7874e-08	1247	271	0.509188	492	20	133308	1.9584	0.025092	569	2189
6558	ENSG00000112333	6	108487261	108510013	22752	locus899	NR2E1	0.547808	29	8	373617	1.3235	0.092834	355	6795	0.508683	27	8	133863	0.24569	0.40296	570	10358
17199	ENSG00000130725	19	59067078	59070327	3249	locus2196	UBE2M	0.320008	4	2	373617	3.0159	0.0012813	1538	1721	0.508678	4	2	133287	2.1098	0.017436	571	1839
10473	ENSG00000149480	11	62360685	62369312	8627	locus1467	MTA2	0.136214	12	3	373617	1.6567	0.048793	4681	5355	0.507446	12	3	133891	0.68835	0.24562	572	7712
6324	ENSG00000112659	6	43149912	43192325	42413	locus853	CUL9	0.298622	94	14	373617	4.9066	4.6324e-07	1767	371	0.507324	90	13	132019	5.744	4.6232e-09	573	12
6977	ENSG00000122565	7	26240781	26252976	12195	locus966	CBX3	0.561259	28	6	373617	-0.077651	0.53095	324	13865	0.507264	26	7	133830	0.99569	0.1597	574	6005
16210	ENSG00000104907	19	13215720	13228381	12661	locus2145	TRMT1	0.293115	14	7	373617	3.2919	0.00049759	1831	1360	0.507228	13	6	133838	0.061049	0.47566	575	11480
4478	ENSG00000145216	4	54244005	55161439	917434	locus561	FIP1L1	0.119753	2471	142	373617	2.4443	0.0072567	5105	2817	0.507114	2401	139	133785	2.0399	0.020681	576	1984
153	ENSG00000116685	1	11979647	11986480	6833	locus14	KIAA2013	0.348931	21	6	373617	0.92603	0.17722	1274	8792	0.506873	19	5	133950	-1.8369	0.96689	577	17505
7449	ENSG00000004866	7	116593291	116870150	276859	locus1032	ST7	0.202891	414	54	373617	-0.3994	0.6552	3216	15161	0.506635	408	52	133885	0.33251	0.36975	578	9838
2395	ENSG00000115317	2	74756503	74760472	3969	locus252	HTRA2	0.177954	3	2	373617	0.87471	0.19086	3693	9051	0.506231	3	2	133852	0.15846	0.43705	579	10868
13748	ENSG00000006327	16	3068445	3072087	3642	locus1895	TNFRSF12A	-0.0477872	7	3	373617	0.92511	0.17746	9859	8796	0.505672	6	2	133905	0.2266	0.41037	580	10472
14246	ENSG00000103044	16	69140159	69152622	12463	locus1946	HAS3	0.0128372	21	7	373617	2.0921	0.018216	8173	3818	0.505056	20	7	133812	0.9902	0.16104	581	6035
16623	ENSG00000090006	19	41099071	41135725	36654	locus2170	LTBP4	-0.0651508	99	15	373617	1.9781	0.023961	10348	4173	0.505055	97	15	133854	-1.2471	0.89382	582	16753
3202	ENSG00000134121	3	238278	451090	212812	locus369	CHL1	0.499208	842	67	373617	3.8598	5.674e-05	486	842	0.504667	812	63	133762	0.95519	0.16974	583	6215
10485	ENSG00000162188	11	62475129	62476673	1544	locus1467	GNG3	0.234027	2	1	373617	-0.31889	0.62509	2661	14848	0.504048	2	1	133915	-0.5826	0.71992	584	14713
6133	ENSG00000204388	6	31795511	31798031	2520	locus838	HSPA1B	-0.308677	5	3	373617	1.5124	0.065221	16921	5982	0.503943	NA	NA	NA	NA	NA	585	17811
12040	ENSG00000139718	12	122242085	122270490	28405	locus1626	SETD1B	0.397944	54	11	373617	2.017	0.021849	940	4047	0.503405	52	10	133819	0.15188	0.43964	586	10915
11672	ENSG00000166886	12	57482676	57489259	6583	locus1574	NAB2	0.341795	13	7	373617	3.1969	0.00069451	1330	1471	0.503347	12	7	133712	0.85394	0.19657	587	6760
13657	ENSG00000103253	16	778513	783847	5334	locus1892	HAGHL	0.142419	25	4	373617	2.6338	0.0042214	4538	2365	0.5029	25	4	133757	0.44483	0.32822	588	9180
9398	ENSG00000171988	10	64926989	65225722	298733	locus1357	JMJD1C	0.507577	685	32	373617	5.9199	1.6102e-09	459	173	0.502828	659	31	133593	2.3706	0.0088801	589	1336
3036	ENSG00000135924	2	220143988	220151622	7634	locus347	DNAJB2	0.361677	19	5	373617	0.99692	0.1594	1161	8420	0.502825	18	4	133714	1.9936	0.0231	590	2090
9889	ENSG00000174775	11	533794	537287	3493	locus1419	HRAS	0.170639	23	5	373617	-0.40866	0.6586	3831	15202	0.502543	23	5	133747	1.751	0.039971	591	2777
2356	ENSG00000135638	2	73143388	73161457	18069	locus250	EMX1	0.139607	20	6	373617	2.8914	0.0019179	4606	1909	0.502528	20	6	133388	2.5286	0.0057255	592	1132
2246	ENSG00000184261	2	47743719	47798078	54359	locus232	KCNK12	0.258472	140	37	373617	1.4937	0.067623	2298	6058	0.502464	129	35	133737	1.7042	0.044174	593	2920
5184	ENSG00000145675	5	67511547	67597649	86102	locus720	PIK3R1	0.763926	238	46	373617	3.3714	0.00037388	99	1261	0.502415	230	44	133804	0.41693	0.33836	594	9344
7716	ENSG00000104714	8	564745	681197	116452	locus1065	ERICH1	0.159322	636	34	373617	0.7407	0.22944	4117	9731	0.502191	618	38	133891	-0.22025	0.58716	595	12977
15224	ENSG00000008294	17	49039534	49198226	158692	locus2022	SPAG9	0.643575	267	20	373617	0.71385	0.23766	200	9862	0.502018	210	23	133917	-1.8472	0.96764	596	17510
7432	ENSG00000128512	7	111366533	111846466	479933	locus1029	DOCK4	0.307325	1151	130	373617	2.886	0.0019506	1678	1921	0.501806	1113	122	133813	0.87631	0.19043	597	6641
4668	ENSG00000184305	4	91048735	92523064	1474329	locus592	CCSER1	0.640312	4325	159	373617	2.582	0.0049118	202	2472	0.50175	4206	158	133683	4.7592	9.7172e-07	598	52
9021	ENSG00000148303	9	136215068	136218281	3213	locus1297	RPL7A	0.278484	11	2	373617	1.262	0.10348	2013	7090	0.501548	10	2	133659	1.2808	0.10013	599	4593
3554	ENSG00000164080	3	51575595	51702683	127088	locus411	RAD54L2	0.280485	115	24	373617	1.457	0.07256	1985	6218	0.50154	111	23	133794	1.5449	0.061185	600	3500
5548	ENSG00000253731	5	140753650	140892546	138896	locus771	PCDHGA6	-0.0211818	408	34	373617	1.7394	0.040981	9090	5038	0.501497	399	33	133708	2.3357	0.0097533	601	1401
5031	ENSG00000038382	5	14143810	14510313	366503	locus683	TRIO	0.455483	954	56	373617	0.55365	0.28991	636	10723	0.501366	927	55	133835	1.2116	0.11284	602	4919
16366	ENSG00000130287	19	19322781	19363042	40261	locus2150	NCAN	0.60271	94	14	373617	0.33959	0.36708	254	11900	0.501326	92	14	133744	1.8925	0.029213	603	2378
9142	ENSG00000047056	10	1095477	1178237	82760	locus1303	WDR37	0.2458	291	27	373617	1.6507	0.049395	2460	5384	0.500659	277	26	133712	0.53628	0.29588	604	8611
7211	ENSG00000127955	7	79764103	79848718	84615	locus1007	GNAI1	0.599712	207	30	373617	1.4065	0.079784	257	6416	0.499845	203	30	133910	-1.2109	0.88703	605	16675
11417	ENSG00000139174	12	42852156	42984157	132001	locus1562	PRICKLE1	0.00106977	398	43	373617	1.6302	0.051531	8483	5466	0.499377	384	42	133689	2.7294	0.0031723	606	873
13477	ENSG00000117971	15	78923403	79012628	89225	locus1860	CHRNB4	0.047751	235	31	373617	1.1746	0.12009	7150	7513	0.499308	220	29	133728	1.7521	0.039881	607	2775
5546	ENSG00000253485	5	140743897	140892546	148649	locus771	PCDHGA5	0.085479	434	33	373617	1.6929	0.045236	6062	5221	0.498573	423	34	133710	2.2967	0.010818	608	1466
12353	ENSG00000178235	13	84451343	84456528	5185	locus1692	SLITRK1	0.379925	5	2	373617	1.9618	0.024892	1040	4233	0.498389	5	2	133576	1.8139	0.034843	609	2593
6203	ENSG00000096433	6	33588141	33664351	76210	locus846	ITPR3	-0.0180376	348	42	373617	1.3519	0.088201	8990	6663	0.497672	332	39	133768	2.2354	0.012695	610	1576
11557	ENSG00000172819	12	53604353	53626036	21683	locus1572	RARG	-0.164791	33	8	373617	1.4824	0.069116	13381	6101	0.497634	32	8	133806	0.80663	0.20994	611	7033
16925	ENSG00000131400	19	50861733	50869087	7354	locus2182	NAPSA	0.0295469	11	2	373617	0.86922	0.19236	7688	9080	0.497519	11	2	133941	-1.2105	0.88696	612	16674
16322	ENSG00000105641	19	17982781	18005983	23202	locus2149	SLC5A5	-0.194754	51	7	373617	0.028194	0.48875	14347	13385	0.497468	50	6	133624	2.2219	0.013145	613	1600
17851	ENSG00000157542	21	38979677	39288749	309072	locus2294	KCNJ6	0.489456	958	76	373617	4.2658	9.959e-06	520	581	0.497389	938	71	133662	2.0039	0.022538	614	2065
11669	ENSG00000166863	12	57406161	57422667	16506	locus1574	TAC3	-0.0619441	31	6	373617	1.036	0.15009	10266	8222	0.497047	30	5	133864	-0.047441	0.51892	615	12069
10675	ENSG00000132740	11	68671309	68708067	36758	locus1470	IGHMBP2	0.471013	133	17	373617	1.0908	0.13769	586	7938	0.496979	129	16	133773	0.81251	0.20825	616	6997
10271	ENSG00000110514	11	47290926	47351582	60656	locus1457	MADD	0.511123	138	16	373617	4.0059	3.089e-05	445	735	0.496775	137	15	133307	2.4878	0.0064269	617	1186
858	ENSG00000069712	1	92632541	92650279	17738	locus77	KIAA1107	0.459703	33	6	373617	-0.12777	0.55084	621	14104	0.496712	31	5	133611	2.4424	0.0072945	618	1244
10625	ENSG00000173933	11	66384096	66413938	29842	locus1468	RBM4	0.415372	47	14	373617	0.82238	0.20543	844	9313	0.496656	41	12	133822	1.0478	0.14736	619	5732
15695	ENSG00000152217	18	42260862	42648475	387613	locus2091	SETBP1	0.50039	747	91	373617	2.3112	0.010411	479	3168	0.496011	720	92	133828	0.59461	0.27605	620	8289
4807	ENSG00000145391	4	140454384	140527853	73469	locus626	SETD7	0.183287	295	48	373617	2.9895	0.0013972	3583	1766	0.495568	288	48	133678	2.1266	0.016727	621	1796
5845	ENSG00000137267	6	3153902	3157760	3858	locus810	TUBB2A	-0.163698	4	2	373617	-0.88675	0.81239	13342	16523	0.494605	4	2	133873	0.68226	0.24754	622	7740
3261	ENSG00000132155	3	12625099	12705725	80626	locus382	RAF1	0.682943	199	18	373617	3.6403	0.00013617	165	1006	0.494069	192	17	133557	1.6001	0.054791	623	3306
11462	ENSG00000169884	12	49359122	49365546	6424	locus1569	WNT10B	-0.0372029	8	3	373617	2.0718	0.019143	9575	3877	0.493987	8	3	133868	-0.95161	0.82935	624	16025
17056	ENSG00000167618	19	55009099	55019321	10222	locus2190	LAIR2	-0.188207	59	16	373617	0.18376	0.4271	14128	12683	0.49382	59	16	133846	0.94511	0.1723	625	6277
15842	ENSG00000099864	19	708952	748328	39376	locus2130	PALM	0.561011	180	37	373617	4.9303	4.1053e-07	325	366	0.493164	178	37	133538	2.2418	0.012487	626	1561
9667	ENSG00000107821	10	102822834	102827647	4813	locus1390	KAZALD1	-0.189838	11	5	373617	-2.5621	0.9948	14185	17814	0.492787	10	5	133881	1.0584	0.14494	627	5669
95	ENSG00000204859	1	6640107	6649340	9233	locus9	ZBTB48	0.386475	14	7	373617	1.392	0.081958	1000	6484	0.492074	13	7	133666	1.9719	0.024311	628	2151
15441	ENSG00000141576	17	74138533	74236454	97921	locus2044	RNF157	0.270006	221	29	373617	1.8338	0.033345	2125	4677	0.491972	214	28	133752	1.2432	0.1069	629	4762
6854	ENSG00000146540	7	1036621	1177893	141272	locus942	C7orf50	0.396897	673	34	373617	-0.19414	0.57697	950	14364	0.491575	657	33	133871	0.293	0.38476	630	10075
13475	ENSG00000169684	15	78857861	78887611	29750	locus1860	CHRNA5	0.0731497	62	9	373617	1.8106	0.035104	6422	4786	0.491413	60	9	133298	3.4285	0.00030344	631	368
1309	ENSG00000198952	1	156219014	156252616	33602	locus107	SMG5	0.493664	87	10	373617	1.734	0.041458	511	5065	0.490928	84	10	133801	1.0852	0.13891	632	5537
12998	ENSG00000166166	14	103995520	104003410	7890	locus1792	TRMT61A	0.165477	19	4	373617	5.9598	1.2628e-09	3963	165	0.490837	18	4	133262	1.1381	0.12753	633	5266
7060	ENSG00000002746	7	43152197	43605600	453403	locus979	HECW1	0.572456	1384	108	373617	0.097811	0.46104	301	13077	0.490789	1344	105	133869	0.48348	0.31438	634	8947
1369	ENSG00000162706	1	159141398	159173103	31705	locus110	CADM3	0.436503	73	17	373617	2.0796	0.018779	725	3859	0.490721	69	15	133515	4.2184	1.2301e-05	635	143
8100	ENSG00000170289	8	87586162	87755903	169741	locus1140	CNGB3	-0.0642856	543	47	373617	4.352	6.7447e-06	10328	554	0.490296	519	46	133734	1.7459	0.040416	636	2798
3900	ENSG00000170893	3	129693147	129696781	3634	locus467	TRH	-0.299668	9	4	373617	0.55017	0.2911	16783	10745	0.489728	9	4	133702	1.9525	0.025439	637	2208
9469	ENSG00000166348	10	75257295	75385408	128113	locus1366	USP54	-0.0340103	280	16	373617	-0.81095	0.7913	9480	16353	0.489724	261	15	133832	0.81425	0.20775	638	6986
6147	ENSG00000224389	6	31982538	32003195	20657	locus839	C4B	-0.127217	NA	NA	NA	NA	NA	12099	17990	0.489679	NA	NA	NA	NA	NA	639	17990
4114	ENSG00000114757	3	179512745	179754718	241973	locus502	PEX5L	0.771064	666	46	373617	3.2764	0.00052572	94	1378	0.488673	653	45	133595	2.5637	0.0051777	640	1075
447	ENSG00000160097	1	33327868	33336414	8546	locus31	FNDC5	0.246294	14	5	373617	1.1184	0.1317	2455	7788	0.488466	13	5	133960	-1.0249	0.84729	641	16248
1521	ENSG00000076321	1	173684122	173755840	71718	locus123	KLHL20	0.283567	118	15	373617	2.9881	0.0014037	1948	1769	0.488416	77	13	133730	0.99237	0.16051	642	6024
3394	ENSG00000114857	3	42642105	42690227	48122	locus408	NKTR	0.511576	117	12	373617	1.1128	0.1329	441	7822	0.488097	115	12	133831	0.49726	0.3095	643	8854
15482	ENSG00000167281	17	77086897	77613550	526653	locus2048	RBFOX3	0.556124	1794	224	373617	-0.048672	0.51941	339	13744	0.488079	1735	216	133896	-0.15284	0.56074	644	12614
2991	ENSG00000115457	2	217498117	217529159	31042	locus345	IGFBP2	0.154366	37	9	373617	0.94963	0.17115	4243	8666	0.487988	37	9	133821	0.90119	0.18374	645	6498
3530	ENSG00000001617	3	50192523	50226507	33984	locus411	SEMA3F	0.0564145	69	13	373617	7.4256	5.6122e-14	6881	39	0.487803	55	11	132951	4.9639	3.4552e-07	646	41
15265	ENSG00000108387	17	56597618	56618179	20561	locus2028	SEPT4	-0.143482	39	10	373617	7.7272	5.4956e-15	12642	17	0.487579	39	10	132661	3.0089	0.0013108	647	638
12709	ENSG00000151812	14	58070725	58448912	378187	locus1755	SLC35F4	0.0891968	1722	84	373617	1.3265	0.092341	5959	6784	0.487308	1652	87	133832	0.98914	0.1613	648	6040
5062	ENSG00000039560	5	34656341	34832732	176391	locus699	RAI14	-0.236669	563	66	373617	1.3523	0.088141	15542	6662	0.487214	544	59	133828	0.97865	0.16388	649	6088
7125	ENSG00000164776	7	56148439	56160644	12205	locus990	PHKG1	0.243473	44	11	373617	0.66188	0.25402	2490	10135	0.486907	43	11	133904	-0.62849	0.73516	650	14898
3627	ENSG00000163686	3	58223232	58280459	57227	locus415	ABHD6	0.138204	197	19	373617	1.3945	0.081583	4638	6472	0.486845	193	19	133895	0.62039	0.2675	651	8144
10165	ENSG00000185238	11	20409103	20530840	121737	locus1437	PRMT3	-0.117646	320	22	373617	2.3852	0.0085347	11818	2952	0.486606	286	19	133426	2.3963	0.008281	652	1305
4264	ENSG00000090316	4	1283638	1333925	50287	locus521	MAEA	0.0498942	260	19	373617	0.21845	0.41354	7079	12505	0.486586	248	18	133929	-0.4571	0.6762	653	14169
3474	ENSG00000164050	3	48445260	48471460	26200	locus410	PLXNB1	0.296352	25	7	373617	1.8516	0.032043	1789	4605	0.486563	23	6	133819	0.83966	0.20055	654	6839
13358	ENSG00000169032	15	66679154	66784650	105496	locus1850	MAP2K1	0.204954	296	21	373617	2.28	0.011304	3172	3244	0.486349	294	21	133710	1.6503	0.049443	655	3106
2575	ENSG00000188177	2	113033170	113097634	64464	locus274	ZC3H6	0.265054	115	12	373617	0.30836	0.3789	2197	12050	0.485743	112	12	133765	1.4675	0.071124	656	3807
7710	ENSG00000126870	7	158649268	158738880	89612	locus1062	WDR60	0.289497	314	23	373617	-0.92177	0.82168	1873	16588	0.484841	305	21	133919	-0.048821	0.51947	657	12079
6137	ENSG00000204371	6	31847535	31865461	17926	locus838	EHMT2	0.638028	53	20	373617	3.9318	4.2148e-05	205	792	0.484393	22	13	133792	0.80137	0.21146	658	7060
9087	ENSG00000159069	9	139834886	139839148	4262	locus1301	FBXW5	0.42758	5	3	373617	0.52222	0.30076	787	10908	0.484279	5	3	133869	-0.019453	0.50776	659	11931
7346	ENSG00000106327	7	100218042	100240344	22302	locus1020	TFR2	0.216176	38	8	373617	0.59788	0.27496	2973	10482	0.48407	35	7	133862	0.65934	0.25484	660	7885
3239	ENSG00000163704	3	9987225	9994078	6853	locus380	PRRT3	0.322763	12	6	373617	0.54772	0.29194	1502	10754	0.48398	11	6	133873	-0.25056	0.59892	661	13119
1533	ENSG00000116147	1	175284329	175712906	428577	locus123	TNR	0.244639	1247	112	373617	2.9344	0.0016708	2471	1851	0.483943	1190	114	133780	1.4887	0.068282	662	3721
12389	ENSG00000102466	13	102372133	103054124	681991	locus1709	FGF14	0.767878	1910	118	373617	1.3311	0.091584	95	6767	0.483455	1813	115	133849	0.91907	0.17903	663	6419
5547	ENSG00000262209	5	140749830	140892546	142716	locus771	PCDHGB3	-0.0206034	417	34	373617	1.7536	0.039751	9069	4991	0.483334	408	32	133709	2.2667	0.011704	664	1508
800	ENSG00000162616	1	78444858	78481958	37100	locus66	DNAJB4	-0.0457006	90	20	373617	1.467	0.071183	9793	6170	0.482965	88	20	133793	1.3977	0.081106	665	4090
8350	ENSG00000187954	8	145674964	145690418	15454	locus1186	CYHR1	0.43338	28	6	373617	6.1274	4.4665e-10	742	135	0.481888	25	5	133356	0.26927	0.39386	666	10244
17030	ENSG00000142408	19	54466293	54493469	27176	locus2189	CACNG8	0.434335	81	12	373617	0.010964	0.49563	736	13464	0.481135	81	12	133949	-0.4256	0.6648	667	14026
509	ENSG00000204084	1	38326368	38412729	86361	locus35	INPP5B	0.202666	197	26	373617	1.7836	0.037247	3222	4877	0.480487	182	23	133826	0.90002	0.18405	668	6509
2988	ENSG00000144583	2	217122587	217236750	114163	locus344	MARCH4	0.346187	283	30	373617	0.36072	0.35915	1297	11779	0.480443	268	27	133891	0.32455	0.37276	669	9885
2480	ENSG00000114988	2	97371665	97405800	34135	locus263	LMAN2L	0.24314	35	5	373617	0.41628	0.3386	2498	11486	0.480406	35	5	133854	0.56038	0.28761	670	8483
11057	ENSG00000110013	11	124503008	124543777	40769	locus1517	SIAE	-0.0718078	95	6	373617	3.5557	0.00018847	10536	1070	0.480136	94	6	133167	1.7003	0.044541	671	2934
3987	ENSG00000174963	3	147103832	147124647	20815	locus479	ZIC4	-0.130353	38	12	373617	1.7614	0.039088	12201	4961	0.479986	38	12	133526	3.1428	0.00083656	672	545
17719	ENSG00000198276	20	62571185	62587768	16583	locus2265	UCKL1	0.1687	28	10	373617	1.3504	0.088446	3890	6671	0.479946	28	10	133760	1.1617	0.12267	673	5155
12414	ENSG00000102606	13	111767873	111958078	190205	locus1719	ARHGEF7	0.349903	570	53	373617	-0.8913	0.81362	1266	16532	0.479901	551	49	133898	0.30909	0.37863	674	9977
15538	ENSG00000169727	17	80009740	80015346	5606	locus2052	GPS1	0.21256	12	4	373617	1.035	0.15034	3033	8228	0.479729	11	4	133733	1.4222	0.077479	675	3986
15873	ENSG00000071626	19	1407567	1435719	28152	locus2132	DAZAP1	0.259749	33	6	373617	-0.11598	0.54617	2273	14045	0.479539	33	6	133772	1.5797	0.057093	676	3372
9136	ENSG00000151240	10	320129	735606	415477	locus1302	DIP2C	0.355532	959	56	373617	1.9814	0.023775	1216	4161	0.479292	909	50	133775	0.93379	0.17521	677	6338
2411	ENSG00000066032	2	79412356	80875904	1463548	locus255	CTNNA2	1.12812	4466	271	373617	5.0063	2.7746e-07	13	347	0.479027	4323	278	133839	0.30675	0.37952	678	9993
335	ENSG00000117640	1	26146396	26159432	13036	locus26	MTFR1L	0.163468	30	3	373617	0.67539	0.24971	4020	10065	0.478983	30	3	133708	1.434	0.07578	679	3943
2829	ENSG00000204311	2	179316162	179326117	9955	locus317	DFNB59	0.014456	13	5	373617	-0.39434	0.65333	8126	15135	0.478776	13	5	133711	1.735	0.041372	680	2827
7869	ENSG00000120899	8	27168998	27316903	147905	locus1100	PTK2B	0.639121	415	29	373617	0.72793	0.23333	203	9795	0.478751	386	25	133738	1.9213	0.027347	681	2303
3966	ENSG00000155903	3	141205890	141334184	128294	locus475	RASA2	0.122589	154	15	373617	-0.13472	0.55358	5026	14123	0.478697	153	15	133326	4.1052	2.0195e-05	682	166
2137	ENSG00000115241	2	27604060	27632554	28494	locus211	PPM1G	0.374145	38	9	373617	1.7383	0.041081	1075	5044	0.478603	35	7	133400	3.0778	0.0010428	683	583
15141	ENSG00000108379	17	44851207	44910399	59192	locus2017	WNT3	0.259142	127	24	373617	5.7121	5.578e-09	2288	205	0.478495	84	14	133581	1.3502	0.088474	684	4300
5317	ENSG00000145730	5	102201429	102366809	165380	locus741	PAM	0.435787	672	30	373617	2.1167	0.017141	731	3736	0.478413	657	29	133835	0.14456	0.44253	685	10972
2139	ENSG00000157992	2	27665232	27669348	4116	locus211	KRTCAP3	-0.0421428	4	2	373617	-0.27256	0.60741	9705	14679	0.478213	4	2	133683	2.2048	0.013733	686	1625
15866	ENSG00000167470	19	1248551	1259139	10588	locus2132	MIDN	0.35988	7	3	373617	-1.4546	0.9271	1177	17408	0.478142	7	3	133877	0.47557	0.31719	687	9003
30	ENSG00000221978	1	1321874	1334692	12818	locus2	CCNL2	0.477621	15	5	373617	1.3213	0.093204	558	6806	0.478029	15	5	133730	1.6176	0.052874	688	3229
8267	ENSG00000066827	8	135490034	135725292	235258	locus1179	ZFAT	0.114753	751	43	373617	0.22831	0.4097	5243	12447	0.477771	739	44	133898	-0.024615	0.50982	689	11958
982	ENSG00000171385	1	112318430	112531777	213347	locus94	KCND3	0.520458	696	91	373617	2.1907	0.014235	416	3526	0.477711	662	83	133807	1.8716	0.030631	690	2424
18270	ENSG00000100401	22	41641614	41682255	40641	locus2338	RANGAP1	0.197312	80	11	373617	4.1252	1.852e-05	3317	660	0.477276	77	11	133376	1.9133	0.027852	691	2329
786	ENSG00000137968	1	75667815	76076801	408986	locus63	SLC44A5	0.343511	945	38	373617	1.6452	0.049961	1320	5405	0.477027	924	38	133836	0.79893	0.21217	692	7079
5841	ENSG00000124570	6	2948392	2972090	23698	locus810	SERPINB6	0.0188492	89	13	373617	1.7174	0.042958	7980	5126	0.476673	87	13	133404	3.6099	0.00015319	693	308
4847	ENSG00000109686	4	152096651	152246784	150133	locus632	SH3D19	-0.0882944	518	25	373617	2.1288	0.016635	11010	3698	0.476619	510	23	133786	0.52835	0.29863	694	8663
5370	ENSG00000168938	5	122358944	122372436	13492	locus758	PPIC	-0.384275	47	13	373617	0.38459	0.35027	17594	11654	0.476363	46	13	133874	0.096037	0.46175	695	11267
1869	ENSG00000135775	1	230778237	230829728	51491	locus169	COG2	0.224223	171	27	373617	1.8265	0.033889	2817	4711	0.475888	167	27	133603	3.0303	0.0012214	696	624
6198	ENSG00000112514	6	33384218	33386094	1876	locus846	CUTA	0.198864	4	2	373617	-0.13473	0.55359	3282	14124	0.475549	4	2	133811	0.85094	0.1974	697	6773
9058	ENSG00000107187	9	139088096	139096955	8859	locus1301	LHX3	0.00146339	19	6	373617	2.1334	0.016447	8473	3686	0.475543	18	6	133761	0.79502	0.2133	698	7102
7335	ENSG00000146834	7	100026439	100031740	5301	locus1020	MEPCE	0.385753	10	3	373617	2.584	0.0048831	1005	2465	0.475156	9	3	133392	3.2063	0.00067224	699	495
7564	ENSG00000236279	7	139208601	139229730	21129	locus1047	CLEC2L	0.0276563	24	3	373617	0.79939	0.21203	7744	9437	0.474664	23	3	133497	2.2902	0.011006	700	1475
2874	ENSG00000138386	2	191513958	191557492	43534	locus326	NAB1	0.0431793	96	14	373617	0.18921	0.42496	7266	12665	0.474628	96	14	133859	0.89389	0.18569	701	6544
12020	ENSG00000022840	12	120972153	121015397	43244	locus1625	RNF10	0.203526	129	17	373617	3.1171	0.00091334	3206	1581	0.474043	122	16	133648	2.0621	0.0196	702	1946
1168	ENSG00000163191	1	152004981	152020383	15402	locus104	S100A11	-0.0784408	20	3	373617	0.39714	0.34563	10732	11603	0.473996	19	2	133919	0.070166	0.47203	703	11426
12062	ENSG00000150967	12	123413546	123466196	52650	locus1626	ABCB9	0.438871	63	14	373617	4.4482	4.329e-06	711	503	0.473735	60	13	133578	2.9328	0.0016794	704	708
16642	ENSG00000142046	19	41856815	41889988	33173	locus2172	TMEM91	0.212931	69	10	373617	1.6861	0.045884	3024	5245	0.473436	66	10	133835	0.43565	0.33154	705	9234
14098	ENSG00000177200	16	53088944	53363062	274118	locus1933	CHD9	0.465411	615	25	373617	0.48166	0.31502	605	11112	0.473283	602	24	133722	1.9143	0.027792	706	2323
3828	ENSG00000114023	3	122103028	122131181	28153	locus461	FAM162A	0.106098	89	15	373617	0.96193	0.16804	5499	8599	0.473174	87	15	133541	3.5571	0.00018751	707	326
2040	ENSG00000143882	2	10861774	10925236	63462	locus198	ATP6V1C2	0.0504546	197	30	373617	3.0143	0.0012881	7061	1724	0.473152	191	29	133630	2.9712	0.0014831	708	669
17039	ENSG00000105617	19	54658898	54663620	4722	locus2189	LENG1	0.0451914	12	8	373617	2.7614	0.0028777	7207	2124	0.473114	12	8	133769	0.25682	0.39866	709	10312
5552	ENSG00000261934	5	140782519	140892546	110027	locus771	PCDHGA9	0.14681	314	25	373617	1.7276	0.042029	4441	5092	0.472352	310	27	133674	2.5824	0.0049052	710	1051
5558	ENSG00000240184	5	140855579	140892542	36963	locus771	PCDHGC3	0.0518316	95	19	373617	2.1071	0.017555	7014	3768	0.472127	93	19	133541	3.4909	0.0002407	711	343
10768	ENSG00000048649	11	77371040	77532063	161023	locus1475	RSF1	0.350138	350	16	373617	0.38648	0.34957	1264	11644	0.472008	338	16	133894	0.69084	0.24483	712	7696
11457	ENSG00000174243	12	49223546	49245946	22400	locus1569	DDX23	0.287063	36	7	373617	2.0216	0.02161	1901	4029	0.47173	35	7	133894	0.24603	0.40283	713	10356
10511	ENSG00000168005	11	63580859	63595190	14331	locus1468	C11orf84	0.229554	24	5	373617	1.0472	0.14751	2740	8160	0.471717	24	5	133490	2.8113	0.002467	714	805
945	ENSG00000116337	1	110162458	110174673	12215	locus92	AMPD2	0.301019	35	9	373617	3.0375	0.0011929	1740	1698	0.471361	33	9	133864	-2.8261	0.99764	715	17767
8894	ENSG00000136930	9	127115744	127177718	61974	locus1290	PSMB7	0.159189	94	16	373617	0.072127	0.47125	4118	13205	0.47133	92	15	133886	0.034446	0.48626	716	11654
2689	ENSG00000075884	2	143886882	144525921	639039	locus294	ARHGAP15	-0.133665	1506	94	373617	5.8738	2.1296e-09	12313	178	0.471216	1467	89	133635	3.6098	0.00015322	717	309
3095	ENSG00000135931	2	232070951	232239548	168597	locus357	ARMC9	0.264028	449	39	373617	2.0312	0.021118	2213	3997	0.471197	432	38	133748	1.2564	0.10449	718	4701
9867	ENSG00000203772	10	135234170	135382916	148746	locus1417	SPRN	0.36807	552	36	373617	-0.81312	0.79193	1120	16358	0.471154	540	35	133939	-0.58573	0.72097	719	14734
7333	ENSG00000085514	7	99965152	99996925	31773	locus1020	PILRA	0.0403892	45	8	373617	2.2615	0.011864	7354	3297	0.470978	44	8	133580	2.9612	0.0015322	720	680
3493	ENSG00000178467	3	49027318	49044587	17269	locus411	P4HTM	0.411553	14	4	373617	3.5611	0.00018466	870	1065	0.470915	13	4	133379	3.0722	0.0010623	721	588
6794	ENSG00000112096	6	160100150	160183561	83411	locus932	SOD2	-0.175318	264	20	373617	-0.46433	0.6788	13737	15377	0.470857	248	18	133816	1.4356	0.075565	722	3938
3563	ENSG00000041880	3	51976360	51982883	6523	locus411	PARP3	0.0645139	11	5	373617	0.46513	0.32092	6656	11201	0.470499	9	4	133597	1.9773	0.024007	723	2137
496	ENSG00000163874	1	37940152	37949980	9828	locus34	ZC3H12A	-0.179873	15	6	373617	3.0531	0.0011323	13870	1681	0.470453	14	6	133760	-0.57459	0.71722	724	14675
3161	ENSG00000132326	2	239152678	239197250	44572	locus364	PER2	0.374217	124	19	373617	-1.1936	0.88367	1074	17079	0.470352	121	19	133893	0.35163	0.36256	725	9717
15252	ENSG00000136450	17	56080720	56084622	3902	locus2028	SRSF1	0.145223	1	1	373617	1.3421	0.089784	4483	6705	0.47027	1	1	133667	0.98106	0.16328	726	6075
10266	ENSG00000149182	11	47185851	47198633	12782	locus1457	ARFGAP2	0.310224	22	7	373617	2.5906	0.0047901	1644	2453	0.470083	21	8	133116	4.7237	1.1581e-06	727	57
1390	ENSG00000018625	1	160085562	160113381	27819	locus110	ATP1A2	0.0204413	94	20	373617	-0.33185	0.63	7934	14897	0.469732	89	19	133870	0.95676	0.16934	728	6211
15221	ENSG00000108848	17	48796904	48833574	36670	locus2021	LUC7L3	0.579071	87	16	373617	1.6347	0.051052	290	5444	0.46973	84	16	133772	0.77205	0.22004	729	7239
6493	ENSG00000188994	6	87865266	87973914	108648	locus885	ZNF292	0.542551	262	15	373617	0.98154	0.16316	368	8494	0.469611	253	14	133492	3.0445	0.0011655	730	611
14621	ENSG00000179094	17	8047373	8059824	12451	locus1984	PER1	0.290727	34	10	373617	4.2106	1.2737e-05	1860	608	0.469416	31	9	133583	0.67375	0.25023	731	7795
17401	ENSG00000101336	20	30639990	30689655	49665	locus2230	HCK	-0.00254797	102	16	373617	3.657	0.00012759	8591	994	0.46937	86	12	133503	1.3701	0.085325	732	4199
7122	ENSG00000146733	7	56078759	56119297	40538	locus990	PSPH	-0.068767	93	18	373617	1.0475	0.14743	10439	8156	0.469189	87	16	133926	-1.7403	0.9591	733	17431
10623	ENSG00000173992	11	66360291	66373490	13199	locus1468	CCS	0.191013	15	7	373617	0.77474	0.21925	3434	9555	0.468951	14	6	133702	1.6788	0.046596	734	3002
9176	ENSG00000048740	10	11047258	11378666	331408	locus1313	CELF2	1.0534	1144	92	373617	1.3327	0.091307	22	6758	0.468769	1117	89	133820	2.9338	0.0016742	735	707
88	ENSG00000097021	1	6324332	6454451	130119	locus9	ACOT7	0.16693	456	26	373617	0.60565	0.27237	3931	10439	0.468545	407	23	133692	2.4634	0.006881	736	1214
14199	ENSG00000125122	16	67241041	67260913	19872	locus1945	LRRC29	0.0398874	28	6	373617	1.5321	0.062747	7365	5896	0.468234	27	6	133586	1.8458	0.03246	737	2510
8960	ENSG00000167136	9	131580752	131584956	4204	locus1293	ENDOG	0.321975	10	3	373617	-0.50601	0.69358	1511	15513	0.468113	10	3	133964	-0.60478	0.72734	738	14819
11307	ENSG00000273079	12	13693164	14133053	439889	locus1541	GRIN2B	0.746841	1420	98	373617	1.6838	0.046113	115	5252	0.46773	1372	93	133887	0.41356	0.3396	739	9358
4098	ENSG00000114346	3	172468471	172539264	70793	locus496	ECT2	-0.0922998	147	16	373617	-0.21472	0.58501	11124	14452	0.46766	141	16	133932	-0.33278	0.63035	740	13528
18277	ENSG00000172346	22	41956766	41972670	15904	locus2338	CSDC2	0.216299	39	6	373617	2.61	0.004527	2968	2409	0.467459	36	5	133642	0.64719	0.25876	741	7967
4295	ENSG00000163956	4	3508102	3534286	26184	locus522	LRPAP1	-0.00821238	145	20	373617	1.1158	0.13225	8735	7804	0.467185	137	20	133528	3.5161	0.00021898	742	338
15750	ENSG00000119547	18	55102916	55158529	55613	locus2105	ONECUT2	0.074567	185	20	373617	1.6063	0.054102	6386	5553	0.467113	176	20	133791	0.66671	0.25248	743	7837
10604	ENSG00000175115	11	65837924	66012218	174294	locus1468	PACS1	0.332775	292	18	373617	-0.031505	0.51257	1407	13657	0.464672	279	17	133690	2.9044	0.0018399	744	734
7087	ENSG00000136280	7	45039073	45115951	76878	locus980	CCM2	0.0747922	263	17	373617	1.0903	0.13779	6375	7940	0.464639	258	16	133794	1.6568	0.048785	745	3078
14590	ENSG00000174282	17	7362684	7387582	24898	locus1983	ZBTB4	0.273223	55	9	373617	0.67238	0.25067	2078	10085	0.464296	54	8	133261	4.4825	3.6892e-06	746	88
12799	ENSG00000197555	14	71787165	72054482	267317	locus1765	SIPA1L1	0.553048	570	31	373617	1.1426	0.1266	342	7664	0.463796	537	29	133474	3.1677	0.00076833	747	522
7924	ENSG00000147548	8	38127214	38239790	112576	locus1108	WHSC1L1	0.574739	141	13	373617	1.8107	0.035095	296	4785	0.463463	137	13	133823	-0.075961	0.53028	748	12209
2110	ENSG00000171303	2	26915618	26956288	40670	locus211	KCNK3	0.0562249	76	12	373617	4.2095	1.2795e-05	6887	610	0.462761	61	15	133627	1.6361	0.050911	749	3158
9210	ENSG00000165985	10	16555741	16564004	8263	locus1319	C1QL3	0.0373705	31	7	373617	3.5455	0.00019596	7449	1080	0.462704	31	7	133529	2.3519	0.0093379	750	1369
13355	ENSG00000157890	15	66187416	66546085	358669	locus1849	MEGF11	-0.0110867	1173	118	373617	3.0688	0.0010745	8812	1655	0.462548	1149	120	133740	3.2209	0.0006389	751	483
11915	ENSG00000110880	12	109038884	109125372	86488	locus1615	CORO1C	0.161562	196	25	373617	4.4923	3.5224e-06	4061	479	0.462191	192	24	133702	-0.32626	0.62789	752	13495
4102	ENSG00000177565	3	176737142	176914266	177124	locus500	TBL1XR1	0.306906	465	40	373617	2.23	0.012873	1681	3399	0.462114	457	40	133768	1.1207	0.13121	753	5353
17373	ENSG00000100994	20	25228704	25278650	49946	locus2228	PYGB	0.0915488	207	18	373617	0.2362	0.40664	5897	12411	0.461795	200	17	133826	0.58702	0.27859	754	8337
5016	ENSG00000078295	5	7396320	7830194	433874	locus677	ADCY2	0.294482	1169	85	373617	2.6185	0.0044162	1808	2398	0.46165	1108	83	133663	3.2824	0.00051462	755	449
2308	ENSG00000143995	2	66662531	66801001	138470	locus246	MEIS1	-0.163955	288	36	373617	0.30495	0.3802	13351	12071	0.460866	282	34	133807	1.3964	0.081301	756	4094
10533	ENSG00000173113	11	64084162	64085556	1394	locus1468	TRMT112	0.0872017	4	2	373617	-0.53009	0.70197	6018	15582	0.460865	4	2	133959	-0.25049	0.5989	757	13117
18311	ENSG00000159307	22	43593288	43739394	146106	locus2340	SCUBE1	0.104408	601	82	373617	1.4359	0.075517	5546	6300	0.460817	580	80	133807	0.79239	0.21407	758	7120
2754	ENSG00000144285	2	166845669	166930149	84480	locus308	SCN1A	0.232091	427	27	373617	3.1455	0.000829	2702	1533	0.46052	380	25	133830	-0.44684	0.67251	759	14119
14287	ENSG00000166747	16	71762912	71843104	80192	locus1947	AP1G1	0.188524	179	19	373617	4.6887	1.3746e-06	3484	425	0.460366	173	19	133497	0.9443	0.17251	760	6282
12165	ENSG00000132932	13	25946208	26599989	653781	locus1647	ATP8A2	0.209606	2034	117	373617	1.1427	0.12658	3089	7663	0.460322	1969	112	133882	-0.80428	0.78938	761	15576
921	ENSG00000134186	1	109234944	109244425	9481	locus92	PRPF38B	0.344505	8	5	373617	-2.7907	0.99737	1315	17827	0.460004	8	5	133813	0.39037	0.34813	762	9498
4775	ENSG00000138688	4	123073487	123283907	210420	locus613	KIAA1109	0.320132	444	28	373617	0.47822	0.31625	1537	11127	0.459735	435	27	133801	1.3546	0.087765	763	4279
9413	ENSG00000060339	10	70480970	70552134	71164	locus1363	CCAR1	0.212755	143	18	373617	1.4128	0.07885	3029	6397	0.459557	137	17	133788	0.95136	0.17071	764	6238
2253	ENSG00000138039	2	48913920	48982880	68960	locus233	LHCGR	-0.201475	471	52	373617	-0.049122	0.51959	14559	13747	0.459481	456	49	133859	1.0304	0.15141	765	5820
11997	ENSG00000089220	12	118573662	118583389	9727	locus1622	PEBP1	0.35647	29	9	373617	-0.37435	0.64593	1205	15044	0.459302	28	9	133761	1.7509	0.039983	766	2779
14467	ENSG00000141258	17	2240807	2284352	43545	locus1976	SGSM2	0.379046	149	25	373617	-0.40147	0.65596	1048	15168	0.458877	145	24	133768	2.574	0.0050264	767	1062
16883	ENSG00000104894	19	49838427	49843859	5432	locus2180	CD37	-0.21844	13	3	373617	-0.40355	0.65673	15065	15183	0.458875	13	3	133840	1.1561	0.12381	768	5172
12728	ENSG00000179008	14	60863186	60921768	58582	locus1757	C14orf39	-0.0894163	245	12	373617	2.2961	0.010834	11044	3205	0.458801	235	15	133814	1.5935	0.055522	769	3325
11810	ENSG00000070961	12	89981848	90102608	120760	locus1602	ATP2B1	0.411881	192	22	373617	-0.74907	0.77309	868	16202	0.458621	189	22	133895	0.7238	0.2346	770	7532
1637	ENSG00000081248	1	201008641	201081694	73053	locus146	CACNA1S	-0.0935162	246	40	373617	2.3576	0.009198	11151	3032	0.458554	233	47	133816	0.92388	0.17777	771	6390
9595	ENSG00000095637	10	97071529	97321171	249642	locus1386	SORBS1	0.450885	867	67	373617	3.7042	0.00010603	655	954	0.45817	847	63	133657	2.7117	0.003347	772	891
369	ENSG00000090020	1	27425305	27481401	56096	locus27	SLC9A1	0.210229	74	10	373617	0.093994	0.46256	3074	13096	0.458124	73	9	133923	-0.4691	0.6805	773	14220
10455	ENSG00000134824	11	61583727	61634826	51099	locus1466	FADS2	0.345181	155	18	373617	3.638	0.00013741	1311	1008	0.457788	150	17	133174	3.3367	0.00042394	774	408
1935	ENSG00000153187	1	245014467	245027844	13377	locus184	HNRNPU	0.44543	13	5	373617	1.9718	0.024314	676	4196	0.457665	13	5	133631	1.4786	0.069623	775	3771
4427	ENSG00000109814	4	39500374	39529238	28864	locus553	UGDH	0.208884	121	17	373617	1.9728	0.024257	3102	4188	0.457423	117	16	133850	0.11783	0.4531	776	11140
7545	ENSG00000105887	7	135611508	135662064	50556	locus1045	MTPN	0.0519259	189	26	373617	1.5743	0.057709	7012	5697	0.45706	182	25	133834	0.15694	0.43765	777	10878
4843	ENSG00000170390	4	150999425	151178609	179184	locus632	DCLK2	0.633706	517	36	373617	0.32928	0.37097	209	11957	0.456998	509	35	133843	1.0397	0.14924	778	5764
13673	ENSG00000103275	16	1358880	1377019	18139	locus1893	UBE2I	0.406455	119	11	373617	0.64006	0.26107	895	10256	0.456972	113	10	133850	1.4304	0.076301	779	3958
6069	ENSG00000204569	6	30568176	30585021	16845	locus834	PPP1R10	0.580477	58	7	373617	-0.16539	0.56568	289	14255	0.456782	7	2	133691	1.0959	0.13656	780	5481
13996	ENSG00000149925	16	30064410	30081735	17325	locus1928	ALDOA	0.203008	10	4	373617	-0.9501	0.82897	3214	16658	0.456747	10	4	133797	1.2419	0.10714	781	4768
12072	ENSG00000184209	12	123942665	123957701	15036	locus1626	SNRNP35	0.123101	28	6	373617	-2.0743	0.98097	5011	17746	0.456647	27	6	133421	3.858	5.7159e-05	782	221
8208	ENSG00000177570	8	119201697	119634184	432487	locus1162	SAMD12	0.177628	1182	93	373617	1.3701	0.085329	3705	6579	0.456391	1127	89	133811	1.8379	0.033036	783	2532
6712	ENSG00000135577	6	142379466	142397059	17593	locus918	NMBR	-0.307885	62	9	373617	-0.85535	0.80382	16913	16447	0.456124	57	8	133940	-0.073791	0.52941	784	12201
7247	ENSG00000001631	7	91828282	91875414	47132	locus1015	KRIT1	0.345491	54	13	373617	0.13033	0.44815	1308	12920	0.456089	54	13	133627	2.659	0.0039189	785	962
6564	ENSG00000183137	6	109416355	109485135	68780	locus899	CEP57L1	0.147787	73	10	373617	1.1648	0.12206	4417	7565	0.455916	71	9	133660	1.3243	0.092697	786	4404
8509	ENSG00000213930	9	34638129	34647143	9014	locus1228	GALT	0.0554878	24	7	373617	2.5799	0.0049419	6913	2479	0.455774	23	7	133382	3.1338	0.00086267	787	548
798	ENSG00000162614	1	78354199	78409576	55377	locus66	NEXN	-0.132639	95	17	373617	1.7567	0.039482	12276	4977	0.45572	94	17	133789	0.84726	0.19843	788	6788
12713	ENSG00000032219	14	58765102	58840451	75349	locus1756	ARID4A	0.413162	99	15	373617	3.1595	0.00079016	855	1514	0.455225	96	14	133682	0.84345	0.19949	789	6816
5495	ENSG00000243056	5	139927250	139929163	1913	locus770	EIF4EBP3	-0.0597766	2	1	373617	3.6327	0.00014024	10203	1013	0.455059	2	1	133374	0.81952	0.20625	790	6952
11199	ENSG00000111678	12	7052595	7055166	2571	locus1535	C12orf57	0.258845	NA	NA	NA	NA	NA	2292	17849	0.454586	NA	NA	NA	NA	NA	791	17849
850	ENSG00000143032	1	91177095	91182794	5699	locus76	BARHL2	-0.0723074	10	6	373617	2.9758	0.001461	10549	1796	0.454129	10	6	133808	0.6102	0.27086	792	8214
2747	ENSG00000082438	2	165536697	165697928	161231	locus308	COBLL1	-0.480345	569	34	373617	-0.16438	0.56528	18052	14251	0.454091	553	33	133842	0.80699	0.20984	793	7028
752	ENSG00000184588	1	66258196	66839961	581765	locus57	PDE4B	-0.0999624	1368	86	373617	1.7904	0.036694	11317	4854	0.45362	1296	80	133732	3.0419	0.0011756	794	614
12109	ENSG00000184967	12	132628992	132636986	7994	locus1637	NOC4L	0.206568	15	7	373617	-0.50459	0.69308	3142	15507	0.453382	11	5	133777	1.6542	0.049047	795	3096
12656	ENSG00000165527	14	50359809	50361490	1681	locus1749	ARF6	0.126606	2	1	373617	-1.1698	0.87896	4917	17044	0.453255	2	1	133974	0.020822	0.49169	796	11718
6942	ENSG00000048052	7	18126571	18706546	579975	locus960	HDAC9	0.476379	2346	165	373617	1.401	0.080605	562	6439	0.453247	2264	153	133832	1.5114	0.065345	797	3639
5956	ENSG00000187837	6	26055967	26056699	732	locus829	HIST1H1C	0.127072	6	3	373617	1.2383	0.1078	4902	7198	0.453156	5	3	133844	0.71838	0.23626	798	7563
14924	ENSG00000171532	17	37759788	37766030	6242	locus2011	NEUROD2	0.482386	6	2	373617	1.5011	0.066663	539	6035	0.453126	5	2	133486	2.4531	0.0070822	799	1227
5496	ENSG00000113108	5	139942027	139971708	29681	locus770	APBB3	0.117825	38	11	373617	3.4293	0.00030252	5162	1192	0.452976	36	10	133599	1.0506	0.14673	800	5720
3892	ENSG00000184897	3	129033614	129035120	1506	locus467	H1FX	0.642859	6	2	373617	1.6394	0.050565	201	5428	0.452975	6	2	133502	1.9916	0.023207	801	2099
6629	ENSG00000164434	6	123100619	123105219	4600	locus907	FABP7	0.113694	13	4	373617	0.34132	0.36643	5270	11891	0.452862	13	4	133848	0.42131	0.33676	802	9312
3165	ENSG00000068024	2	239969863	240322643	352780	locus365	HDAC4	-0.0550401	1214	93	373617	-1.4855	0.9313	10067	17438	0.452669	1179	95	133852	1.6929	0.045238	803	2954
16936	ENSG00000161681	19	51165197	51222707	57510	locus2182	SHANK1	0.447513	101	25	373617	2.5349	0.0056242	666	2589	0.452445	96	24	133842	-0.60683	0.72802	804	14829
4913	ENSG00000198948	4	170907748	170947559	39811	locus650	MFAP3L	-0.172553	130	19	373617	2.8274	0.0023462	13648	2011	0.451983	117	18	133492	3.3421	0.00041571	805	406
1997	ENSG00000171161	1	249132478	249143716	11238	locus188	ZNF672	0.331859	13	4	373617	-0.19337	0.57666	1419	14360	0.451795	12	4	133930	-0.42673	0.66521	806	14033
2236	ENSG00000119729	2	46769866	46810260	40394	locus231	RHOQ	0.110316	97	20	373617	0.37845	0.35255	5373	11683	0.451539	94	19	133810	0.92799	0.17671	807	6371
10519	ENSG00000168439	11	63952743	63972015	19272	locus1468	STIP1	0.172047	43	10	373617	3.0309	0.0012192	3802	1705	0.45141	43	10	133748	0.73445	0.23134	808	7461
10667	ENSG00000110066	11	67922329	67980882	58553	locus1469	SUV420H1	0.469859	108	16	373617	2.1952	0.014074	591	3512	0.451333	103	15	133755	0.67036	0.25131	809	7817
13688	ENSG00000103024	16	1820286	1821731	1445	locus1894	NME3	0.14279	1	1	373617	0.67782	0.24894	4530	10053	0.451172	1	1	133928	0.77343	0.21963	810	7230
589	ENSG00000117411	1	44444865	44456839	11974	locus40	B4GALT2	0.405255	17	5	373617	3.6774	0.00011779	901	975	0.451095	15	4	133577	1.7971	0.036157	811	2637
5487	ENSG00000185129	5	139487361	139493898	6537	locus770	PURA	0.523849	5	3	373617	1.3883	0.08253	409	6498	0.450797	5	3	133773	0.45693	0.32386	812	9117
15897	ENSG00000099840	19	2096379	2099586	3207	locus2133	IZUMO4	0.0882744	7	3	373617	2.6289	0.0042833	5992	2378	0.450526	7	3	133683	-0.22489	0.58897	813	13001
1648	ENSG00000198700	1	201798268	201853422	55154	locus148	IPO9	0.300045	103	19	373617	5.8469	2.5034e-09	1749	186	0.450466	97	17	133597	0.15988	0.43649	814	10861
17700	ENSG00000101210	#N/A	#N/A	#N/A	#N/A	NA	NA	0.240034	41	12	373617	2.048	0.020281	2552	3957	0.450174	41	12	133649	2.1815	0.014573	815	1678
1323	ENSG00000132692	1	156611739	156629320	17581	locus108	BCAN	0.129248	29	8	373617	0.93929	0.17379	4843	8725	0.450127	28	9	133868	0.1458	0.44204	816	10960
11714	ENSG00000177990	12	63952692	64062357	109665	locus1580	DPY19L2	0.00284541	349	24	373617	0.64499	0.25947	8438	10230	0.449843	338	23	133793	1.3197	0.093472	817	4417
10194	ENSG00000007372	11	31806339	31839509	33170	locus1445	PAX6	0.584506	45	7	373617	-1.005	0.84254	279	16775	0.44974	44	7	133929	-0.1079	0.54296	818	12378
3185	ENSG00000115687	2	242045709	242089679	43970	locus368	PASK	0.154318	209	24	373617	0.30751	0.37923	4246	12055	0.449291	189	22	133933	-0.37853	0.64748	819	13785
13938	ENSG00000182601	16	25703346	26149009	445663	locus1923	HS3ST4	0.227508	1581	158	373617	0.51181	0.30439	2774	10960	0.449072	1523	154	133842	1.9482	0.025697	820	2218
6573	ENSG00000112290	6	110421021	110501207	80186	locus899	WASF1	0.369641	190	14	373617	1.8115	0.03503	1111	4779	0.448832	185	13	133852	-0.82245	0.79459	821	15648
6185	ENSG00000204228	6	33172418	33174608	2190	locus846	HSD17B8	0.139702	8	3	373617	1.0072	0.15693	4602	8372	0.448738	4	2	133956	-0.18991	0.57531	822	12808
7378	ENSG00000160993	7	102096684	102105323	8639	locus1022	ALKBH4	0.184522	29	8	373617	-0.61968	0.73226	3565	15848	0.448321	29	8	133934	-0.63969	0.73881	823	14937
3523	ENSG00000182179	3	49842639	49851379	8740	locus411	UBA7	0.0387372	10	4	373617	7.9006	1.3878e-15	7399	7	0.44778	9	3	132737	3.3172	0.00045459	824	422
9653	ENSG00000099194	10	102106880	102124591	17711	locus1390	SCD	0.26691	38	9	373617	1.3613	0.086702	2167	6625	0.447623	28	7	133796	0.74346	0.2286	825	7401
8083	ENSG00000184672	8	85095501	85834071	738570	locus1138	RALYL	0.32372	1742	55	373617	5.2612	7.1572e-08	1496	286	0.447622	1702	52	133723	0.00069404	0.49972	826	11823
2351	ENSG00000075292	2	71503722	71622796	119074	locus249	ZNF638	0.41152	474	30	373617	7.6458	1.0379e-14	871	24	0.446493	463	29	132880	3.4119	0.00032255	827	377
55	ENSG00000157933	1	2160133	2241558	81425	locus2	SKI	0.326183	224	42	373617	0.56547	0.28588	1474	10656	0.446228	211	40	133821	1.5527	0.060244	828	3473
2624	ENSG00000136732	2	127413508	127454246	40738	locus283	GYPC	-0.188675	152	29	373617	-1.044	0.85177	14144	16858	0.446015	40	11	133851	1.039	0.1494	829	5770
7401	ENSG00000005483	7	104654636	104754808	100172	locus1024	KMT2E	0.824211	153	14	373617	2.6708	0.0037837	69	2286	0.445965	144	13	133422	2.598	0.0046879	830	1028
4161	ENSG00000136527	3	185633693	185655924	22231	locus506	TRA2B	0.261862	31	9	373617	2.8698	0.0020536	2242	1946	0.445844	29	8	133780	-0.2563	0.60114	831	13148
9962	ENSG00000167323	11	3876931	4114439	237508	locus1423	STIM1	0.184465	597	30	373617	0.40038	0.34444	3566	11585	0.445659	587	30	133789	0.62574	0.26574	832	8103
520	ENSG00000127603	1	39549033	39952789	403756	locus37	MACF1	0.710471	806	31	373617	1.7565	0.039505	141	4982	0.445603	769	29	133700	1.6404	0.050466	833	3147
12830	ENSG00000119681	14	74964872	75079034	114162	locus1768	LTBP2	-0.0863462	267	32	373617	3.0684	0.0010762	10946	1659	0.445536	245	30	133824	0.24347	0.40382	834	10369
10889	ENSG00000149311	11	108093558	108239826	146268	locus1504	ATM	0.535939	214	19	373617	0.43423	0.33206	379	11390	0.445285	212	19	133853	-0.503	0.69252	835	14343
5961	ENSG00000180573	6	26124372	26139344	14972	locus829	HIST1H2AC	0.183191	50	10	373617	3.4331	0.00029837	3587	1188	0.445217	47	9	133676	1.6105	0.05364	836	3258
3304	ENSG00000151789	3	21478503	22414123	935620	locus390	ZNF385D	-0.269202	4284	230	373617	4.4508	4.2782e-06	16264	502	0.445047	4162	226	133792	2.205	0.013728	837	1624
18221	ENSG00000185022	22	38597888	38612518	14630	locus2335	MAFF	-0.211576	28	5	373617	2.3926	0.0083637	14883	2935	0.444891	25	5	133726	0.64915	0.25812	838	7960
1558	ENSG00000121454	1	180199420	180249380	49960	locus128	LHX4	0.164923	193	37	373617	0.75457	0.22526	3978	9669	0.444853	184	35	133761	1.9338	0.026569	839	2263
7549	ENSG00000157680	7	137065782	137531282	465500	locus1045	DGKI	0.309374	1019	62	373617	2.0309	0.02113	1650	3998	0.443761	985	62	133779	1.8116	0.035025	840	2601
2212	ENSG00000143924	2	42396489	42559688	163199	locus226	EML4	0.0610786	477	25	373617	0.28856	0.38646	6749	12156	0.443757	457	24	133925	-0.58336	0.72017	841	14716
5727	ENSG00000113732	5	172410759	172462448	51689	locus799	ATP6V0E1	0.110755	112	23	373617	-0.23896	0.59443	5361	14560	0.443658	111	23	133801	1.1786	0.11928	842	5085
13111	ENSG00000134138	15	37181405	37393406	212001	locus1818	MEIS2	0.84925	433	69	373617	1.9729	0.024253	60	4186	0.443617	411	64	133851	0.52668	0.29921	843	8671
3545	ENSG00000007402	3	50400232	50541675	141443	locus411	CACNA2D2	0.544873	283	21	373617	3.9003	4.8034e-05	362	817	0.4429	274	19	133707	1.1504	0.125	844	5202
3798	ENSG00000113845	3	119217378	119243937	26559	locus459	TIMMDC1	0.152987	96	14	373617	0.93748	0.17426	4274	8739	0.442866	93	14	133844	0.47801	0.31632	845	8991
1485	ENSG00000143153	1	169074934	169101960	27026	locus118	ATP1B1	0.142239	92	18	373617	1.1933	0.11637	4544	7409	0.442522	89	17	133757	2.0252	0.021425	846	2013
7206	ENSG00000127947	7	77166591	77269388	102797	locus1005	PTPN12	0.25793	281	18	373617	-0.37244	0.64522	2309	15042	0.442476	277	18	133936	0.0606	0.47584	847	11487
2379	ENSG00000188687	2	74443368	74570534	127166	locus252	SLC4A5	0.123001	214	34	373617	-0.14215	0.55652	5012	14159	0.442326	207	33	133888	0.0091284	0.49636	848	11774
6538	ENSG00000112246	6	100832890	100912805	79915	locus893	SIM1	-0.438011	181	28	373617	1.0592	0.14476	17870	8100	0.442249	178	27	133497	3.9669	3.6408e-05	849	199
1470	ENSG00000143190	1	167190065	167396582	206517	locus117	POU2F1	0.716048	417	25	373617	1.2688	0.10227	138	7062	0.442114	370	22	133898	-1.1051	0.86543	850	16451
3536	ENSG00000243477	3	50333832	50336847	3015	locus411	NAT6	0.153417	7	2	373617	-1.0891	0.86193	4259	16941	0.441572	3	2	133573	1.307	0.095601	851	4471
8252	ENSG00000153317	8	131065087	131455906	390819	locus1174	ASAP1	0.171199	1311	40	373617	0.98248	0.16293	3816	8490	0.441311	1279	38	133882	-0.41683	0.6616	852	13993
2002	ENSG00000143727	2	264868	278283	13415	locus189	ACP1	0.107213	29	5	373617	0.26462	0.39565	5447	12262	0.441259	29	5	133843	1.009	0.15649	853	5919
1998	ENSG00000171163	1	249144206	249153284	9078	locus188	ZNF692	0.416988	10	2	373617	0.27291	0.39246	839	12218	0.441089	9	2	133896	0.18684	0.42589	854	10708
10493	ENSG00000162231	11	62559642	62573774	14132	locus1467	NXF1	0.239371	11	6	373617	2.2114	0.013504	2567	3459	0.440626	11	6	133530	1.9592	0.025046	855	2186
15953	ENSG00000126934	19	4090318	4124126	33808	locus2135	MAP2K2	0.340741	77	14	373617	2.3964	0.0082777	1334	2927	0.440535	76	14	133740	0.70196	0.24135	856	7644
15106	ENSG00000005961	17	42449549	42466873	17324	locus2015	ITGA2B	0.195246	17	5	373617	2.3982	0.0082386	3360	2919	0.440391	17	5	133534	2.1186	0.01706	857	1815
9010	ENSG00000165695	9	135600964	135754164	153200	locus1297	AK8	0.0138389	415	38	373617	2.6019	0.0046351	8151	2430	0.440274	406	36	133787	1.3378	0.090488	858	4355
8641	ENSG00000135069	9	80912058	80945009	32951	locus1242	PSAT1	-0.0911731	153	20	373617	1.8414	0.032779	11096	4648	0.440094	149	19	133701	1.3904	0.082207	859	4116
13413	ENSG00000140464	15	74287069	74340153	53084	locus1855	PML	0.169842	137	17	373617	1.7386	0.041056	3858	5042	0.43988	132	16	133752	1.147	0.12568	860	5217
251	ENSG00000173436	1	19923483	19956314	32831	locus20	MINOS1	0.057081	74	13	373617	1.9629	0.024828	6862	4230	0.439636	71	12	133652	1.7765	0.037828	861	2706
15506	ENSG00000184009	17	79478371	79490873	12502	locus2051	ACTG1	0.527263	70	13	373617	1.9014	0.028625	398	4426	0.439508	68	13	133717	1.3761	0.084394	862	4171
431	ENSG00000084623	1	32687970	32697205	9235	locus31	EIF3I	0.171862	13	2	373617	2.4249	0.0076573	3806	2852	0.439505	13	2	133293	2.0623	0.019589	863	1945
3296	ENSG00000131374	3	17201863	18486309	1284446	locus387	TBC1D5	0.22703	2825	57	373617	3.1314	0.00086996	2778	1556	0.438975	2735	52	133873	-0.72551	0.76593	864	15273
4887	ENSG00000109756	4	160025329	160235920	210591	locus636	RAPGEF2	0.423411	476	44	373617	2.3605	0.0091258	811	3023	0.438821	458	43	133820	0.53585	0.29603	865	8614
1459	ENSG00000143198	1	165600449	165631033	30584	locus115	MGST3	0.047481	132	20	373617	0.8618	0.1944	7159	9118	0.43879	127	20	133860	0.40631	0.34226	866	9402
1466	ENSG00000143195	1	166882442	166944561	62119	locus116	ILDR2	0.0779001	113	20	373617	2.0609	0.019655	6281	3912	0.438363	109	18	133841	-0.62923	0.7354	867	14901
11593	ENSG00000123338	12	54891494	54937726	46232	locus1573	NCKAP1L	-0.0470308	117	32	373617	0.17607	0.43012	9830	12718	0.438056	112	30	133811	1.6682	0.047636	868	3042
16012	ENSG00000104833	19	6494329	6502595	8266	locus2138	TUBB4A	0.0901564	12	5	373617	-1.2292	0.89049	5938	17141	0.437884	10	4	133710	2.1403	0.016165	869	1768
3101	ENSG00000187514	2	232571604	232577723	6119	locus357	PTMA	0.0757635	32	8	373617	-0.2973	0.61688	6350	14776	0.437823	30	8	133866	0.53975	0.29468	870	8589
6186	ENSG00000204227	6	33176271	33180499	4228	locus846	RING1	0.487086	11	5	373617	-0.12442	0.54951	527	14085	0.437728	3	1	133970	-0.51743	0.69757	871	14420
7081	ENSG00000105953	7	44646237	44748665	102428	locus979	OGDH	0.155275	213	25	373617	2.0042	0.022524	4223	4090	0.437571	205	24	133771	0.99343	0.16025	872	6019
40	ENSG00000228594	1	1533391	1535476	2085	locus2	C1orf233	0.0788758	2	1	373617	-1.2084	0.88656	6253	17109	0.437382	2	1	133749	1.8726	0.030564	873	2422
7085	ENSG00000146676	7	44915895	44924960	9065	locus979	PURB	0.332757	10	5	373617	3.3499	0.00040414	1408	1293	0.437244	10	5	133663	1.4961	0.067315	874	3693
4560	ENSG00000132466	4	73939092	74124502	185410	locus578	ANKRD17	0.514198	155	33	373617	0.49858	0.30904	431	11030	0.436682	141	28	133895	-1.1314	0.87105	875	16512
6951	ENSG00000105866	7	21467651	21554440	86789	locus962	SP4	0.224563	300	27	373617	4.37	6.2133e-06	2812	544	0.436616	288	26	133523	2.0678	0.019329	876	1923
7603	ENSG00000197448	7	142941185	142962185	21000	locus1049	GSTK1	0.0492869	20	11	373617	1.5736	0.057794	7098	5701	0.436471	18	9	133845	-0.12716	0.55059	877	12482
2307	ENSG00000198369	2	65537984	65659311	121327	locus245	SPRED2	0.188243	345	24	373617	2.5631	0.005187	3494	2514	0.436075	334	23	133615	3.2275	0.00062433	878	479
15229	ENSG00000154975	17	49707673	50237377	529704	locus2022	CA10	0.378242	1286	76	373617	1.988	0.023407	1051	4144	0.435876	1251	71	133838	0.67924	0.24849	879	7760
15107	ENSG00000186566	17	42474783	42580772	105989	locus2015	GPATCH8	0.484648	145	13	373617	1.1283	0.1296	530	7738	0.435821	141	12	133754	1.51	0.065527	880	3643
4320	ENSG00000132405	4	6911170	7034845	123675	locus526	TBC1D14	0.173773	449	26	373617	1.8557	0.031747	3773	4588	0.43564	436	23	133782	0.83535	0.20176	881	6863
5300	ENSG00000164292	5	95066878	95132071	65193	locus736	RHOBTB3	0.0416193	220	40	373617	1.2243	0.11043	7312	7258	0.435587	216	39	133807	0.83256	0.20255	882	6875
3497	ENSG00000178035	3	49061757	49066823	5066	locus411	IMPDH2	0.216422	7	5	373617	6.2876	1.6118e-10	2966	118	0.435359	7	5	133387	4.0146	2.9774e-05	883	186
6593	ENSG00000196591	6	114277792	114332472	54680	locus902	HDAC2	0.767446	182	25	373617	0.62341	0.26651	96	10341	0.435007	174	25	133902	-0.8145	0.79232	884	15614
9408	ENSG00000096746	10	70091831	70102944	11113	locus1363	HNRNPH3	0.293881	22	5	373617	3.037	0.0011948	1819	1700	0.434984	21	5	133770	-0.21958	0.5869	885	12973
4990	ENSG00000171368	5	660882	693510	32628	locus668	TPPP	0.172095	104	14	373617	-0.38688	0.65058	3801	15100	0.434331	101	13	133915	0.53966	0.29471	886	8591
2721	ENSG00000115170	2	158592960	158732374	139414	locus304	ACVR1	0.120017	208	36	373617	2.1157	0.017185	5094	3738	0.434308	203	35	133534	3.1276	0.0008813	887	549
13045	ENSG00000068793	15	22892662	23006016	113354	locus1798	CYFIP1	0.100399	404	67	373617	0.52024	0.30145	5659	10917	0.433825	395	66	133859	0.30021	0.38201	888	10028
7816	ENSG00000130227	8	21777179	21864095	86916	locus1095	XPO7	0.432688	182	17	373617	0.50178	0.30791	746	11015	0.433687	175	17	133758	1.796	0.036244	889	2641
591	ENSG00000196517	1	44457502	44497032	39530	locus40	SLC6A9	0.199576	90	18	373617	1.9981	0.022853	3270	4115	0.433441	89	18	133741	2.4055	0.0080744	890	1288
8022	ENSG00000169085	8	67372538	67428165	55627	locus1124	C8orf46	0.261214	191	35	373617	1.0419	0.14873	2252	8187	0.433145	188	34	133920	-1.6918	0.95466	891	17389
9400	ENSG00000183230	10	67672275	69455927	1783652	locus1361	CTNNA3	0.413845	6490	192	373617	2.8723	0.0020376	850	1942	0.433112	6202	182	133830	3.2954	0.00049142	892	440
491	ENSG00000181817	1	36856838	36863488	6650	locus34	LSM10	-0.0310395	32	4	373617	1.8246	0.03403	9389	4722	0.433105	32	4	133714	0.82655	0.20425	893	6906
2715	ENSG00000153234	2	157181609	157198860	17251	locus303	NR4A2	-0.201739	12	4	373617	0.92709	0.17694	14571	8786	0.433052	12	4	133926	-0.0041336	0.50165	894	11858
5471	ENSG00000044115	5	137946666	138145794	199128	locus769	CTNNA1	0.31328	545	29	373617	0.63898	0.26142	1611	10266	0.432918	532	29	133731	2.0925	0.018195	895	1875
16819	ENSG00000178980	19	48281828	48287938	6110	locus2177	SEPW1	0.264487	8	4	373617	-1.9365	0.9736	2204	17703	0.432641	8	4	133865	-0.029575	0.5118	896	11975
7817	ENSG00000158806	8	21881644	21894407	12763	locus1095	NPM2	0.123394	31	10	373617	0.82066	0.20592	4997	9323	0.432543	30	9	133829	0.8257	0.20449	897	6910
6894	ENSG00000155026	7	5965776	6010314	44538	locus948	RSPH10B	-0.0355218	2	1	373617	0.79752	0.21258	9517	9449	0.432395	2	1	133927	-0.82221	0.79452	898	15646
18195	ENSG00000128340	22	37621300	37640310	19010	locus2334	RAC2	-0.297178	61	12	373617	1.8003	0.035903	16744	4820	0.432197	58	11	133645	1.9319	0.026688	899	2267
7886	ENSG00000147421	8	28747920	28910787	162867	locus1102	HMBOX1	0.421557	216	24	373617	0.98508	0.16229	818	8479	0.432192	211	23	133753	2.2371	0.01264	900	1569
16700	ENSG00000105767	19	44126519	44143991	17472	locus2173	CADM4	0.470902	29	7	373617	4.4033	5.3311e-06	588	527	0.431371	27	6	133224	2.2151	0.013376	901	1608
9108	ENSG00000176101	9	140083098	140084822	1724	locus1301	SSNA1	0.200175	4	1	373617	2.7336	0.0031324	3265	2173	0.43054	4	1	133612	-0.010468	0.50418	902	11882
13030	ENSG00000182979	14	105886158	105937066	50908	locus1794	MTA1	0.351958	19	9	373617	1.4369	0.07537	1248	6292	0.430479	19	9	133791	0.72383	0.23459	903	7530
1146	ENSG00000143398	1	151171026	151222012	50986	locus103	PIP5K1A	0.428973	71	10	373617	2.4689	0.0067766	774	2761	0.43047	65	9	133704	0.68196	0.24763	904	7743
11585	ENSG00000094916	12	54624723	54673886	49163	locus1573	CBX5	0.499303	41	9	373617	2.1082	0.017508	485	3764	0.430333	40	9	133776	2.325	0.010035	905	1416
4702	ENSG00000109332	4	103718408	103790032	71624	locus602	UBE2D3	0.210882	157	12	373617	1.1607	0.12289	3065	7584	0.429733	145	10	133816	1.0696	0.14239	906	5611
4158	ENSG00000163904	3	185300506	185347972	47466	locus506	SENP2	0.248256	119	8	373617	2.7981	0.00257	2427	2062	0.429297	117	8	133497	1.4527	0.073157	907	3855
750	ENSG00000116678	1	65886334	66107242	220908	locus57	LEPR	0.247931	559	25	373617	2.9423	0.0016291	2432	1844	0.42918	546	24	133625	1.7764	0.037834	908	2707
2661	ENSG00000173272	2	132222472	132249908	27436	locus286	MZT2A	0.116312	102	6	373617	0.20908	0.41719	5201	12547	0.429033	100	6	133935	-0.42844	0.66583	909	14039
9728	ENSG00000148700	10	111765561	111894088	128527	locus1395	ADD3	-0.192999	346	24	373617	1.402	0.080461	14293	6433	0.428999	321	21	133795	1.9714	0.024337	910	2153
6440	ENSG00000112305	6	71377478	71571718	194240	locus873	SMAP1	0.209296	377	27	373617	4.9565	3.5892e-07	3093	357	0.428965	363	24	133239	2.889	0.0019324	911	748
8942	ENSG00000148337	9	130928343	130966662	38319	locus1292	CIZ1	0.282278	76	9	373617	-0.72658	0.76626	1967	16144	0.428848	71	8	133874	0.96896	0.16628	912	6133
15192	ENSG00000064300	17	47572654	47592379	19725	locus2020	NGFR	-0.224576	56	17	373617	0.53691	0.29566	15231	10818	0.428845	55	17	133875	0.19121	0.42418	913	10679
1560	ENSG00000143324	1	180601139	180859387	258248	locus129	XPR1	0.355705	453	29	373617	1.2712	0.10184	1214	7046	0.428828	447	28	133641	2.1714	0.014952	914	1706
10569	ENSG00000133884	11	65101224	65120720	19496	locus1468	DPF2	0.432546	24	9	373617	2.467	0.0068118	747	2765	0.428627	23	8	133041	4.3064	8.2971e-06	915	129
15269	ENSG00000175175	17	56833229	57058983	225754	locus2028	PPM1E	0.458201	337	25	373617	6.9839	1.4354e-12	627	64	0.428623	329	24	132876	2.7523	0.002959	916	849
58	ENSG00000157911	1	2336257	2344010	7753	locus3	PEX10	0.337561	32	11	373617	0.0092933	0.49629	1370	13471	0.428602	26	8	133924	-1.2703	0.89801	917	16798
9694	ENSG00000138107	10	104238985	104262468	23483	locus1391	ACTR1A	0.335508	64	4	373617	2.757	0.0029168	1386	2132	0.428495	62	4	133312	1.9603	0.024978	918	2180
8535	ENSG00000137076	9	35696944	35732392	35448	locus1229	TLN1	0.229063	48	12	373617	2.972	0.0014791	2751	1800	0.428424	46	11	133491	2.4838	0.0065	919	1189
4809	ENSG00000196782	4	140637906	141075338	437432	locus627	MAML3	0.239813	1029	108	373617	4.7409	1.064e-06	2557	408	0.428404	1003	104	133696	4.9225	4.2724e-07	920	45
1691	ENSG00000170382	1	204586297	204654861	68564	locus150	LRRN2	0.235743	183	27	373617	2.5933	0.0047537	2628	2448	0.428317	177	26	133784	2.3465	0.0094751	921	1377
5565	ENSG00000120318	5	141032967	141061788	28821	locus771	ARAP3	-0.0801097	84	20	373617	2.8285	0.0023386	10786	2008	0.427829	81	19	133581	2.9936	0.0013785	922	651
6415	ENSG00000137252	6	55039049	55147418	108369	locus862	HCRTR2	0.00168932	341	23	373617	-0.0051883	0.50207	8466	13532	0.427336	329	22	133933	-1.2093	0.88672	923	16669
10702	ENSG00000184154	11	71791381	71821828	30447	locus1472	LRTOMT	0.0550752	63	6	373617	-0.18748	0.57436	6922	14336	0.427173	62	5	133966	-0.71988	0.7642	924	15251
2435	ENSG00000115525	2	86066266	86116137	49871	locus259	ST3GAL5	0.0544702	146	15	373617	2.4958	0.0062841	6938	2676	0.426773	140	15	133615	1.6519	0.049275	925	3104
8511	ENSG00000137070	9	34650698	34661878	11180	locus1228	IL11RA	0.010973	14	5	373617	2.6771	0.0037127	8220	2270	0.426314	14	5	133101	4.4087	5.1988e-06	926	109
7234	ENSG00000182348	7	88388681	88966346	577665	locus1012	ZNF804B	0.198584	1960	90	373617	3.0685	0.0010757	3290	1657	0.426001	1890	89	133802	1.4432	0.074477	927	3900
7103	ENSG00000188730	7	49813256	49961546	148290	locus983	VWC2	-0.149024	300	34	373617	1.5971	0.055127	12835	5592	0.425428	294	33	133758	3.2538	0.00056946	928	467
5544	ENSG00000262576	5	140734767	140892546	157779	locus771	PCDHGA4	0.0339584	456	36	373617	1.6878	0.045727	7544	5242	0.425409	445	31	133718	2.1506	0.015756	929	1749
7862	ENSG00000221914	8	26149006	26230196	81190	locus1099	PPP2R2A	0.164633	196	32	373617	0.31022	0.3782	3983	12039	0.425389	190	31	133838	1.5203	0.064223	930	3604
6102	ENSG00000204498	6	31514646	31526606	11960	locus837	NFKBIL1	0.240556	72	20	373617	1.5611	0.059247	2543	5756	0.425194	45	15	133678	3.2205	0.00063992	931	484
4067	ENSG00000169064	3	166958074	167098089	140015	locus492	ZBBX	-0.126975	328	24	373617	0.78946	0.21492	12092	9484	0.425115	316	23	133817	1.0729	0.14165	932	5592
3577	ENSG00000164091	3	52294460	52322036	27576	locus412	WDR82	0.345528	61	12	373617	2.8128	0.0024555	1307	2042	0.424955	59	11	133481	2.2972	0.010805	933	1465
20	ENSG00000160087	1	1189288	1209233	19945	locus2	UBE2J2	0.285996	53	8	373617	-0.07304	0.52911	1915	13843	0.424893	53	8	133923	-0.15567	0.56186	934	12628
5559	ENSG00000242419	5	140864740	140892546	27806	locus771	PCDHGC4	-0.00356735	71	15	373617	2.1091	0.01747	8611	3759	0.424577	70	15	133503	3.5296	0.00020807	935	334
9379	ENSG00000072401	10	60094734	60130513	35779	locus1354	UBE2D1	0.118548	66	12	373617	0.51577	0.30301	5141	10942	0.424303	64	12	133849	0.49286	0.31106	936	8888
11095	ENSG00000120457	11	128761250	128790930	29680	locus1520	KCNJ5	-0.18225	113	19	373617	-0.74554	0.77203	13951	16193	0.424144	110	19	133802	1.6389	0.050619	937	3152
4505	ENSG00000150471	4	62066975	62944053	877078	locus568	LPHN3	0.540759	1860	133	373617	1.8309	0.033555	370	4689	0.424059	1806	127	133865	0.10665	0.45753	938	11202
222	ENSG00000157191	1	16767166	16786573	19407	locus17	NECAP2	0.147997	41	9	373617	-0.2273	0.5899	4409	14507	0.424015	40	9	133893	0.20216	0.41989	939	10619
12061	ENSG00000139722	12	123349881	123380991	31110	locus1626	VPS37B	0.322559	42	10	373617	2.6203	0.0043926	1504	2396	0.423971	40	10	133710	0.40661	0.34215	940	9400
8701	ENSG00000197724	9	96338688	96441865	103177	locus1260	PHF2	0.321502	446	28	373617	4.7779	8.8555e-07	1517	400	0.423914	408	28	133565	2.1566	0.01552	941	1730
8951	ENSG00000136811	9	131218700	131263571	44871	locus1292	ODF2	0.416318	84	9	373617	-1.7596	0.96077	841	17616	0.423615	54	5	133974	-0.82138	0.79428	942	15641
9950	ENSG00000205531	11	2965666	3013607	47941	locus1422	NAP1L4	-0.0558061	165	18	373617	-0.7722	0.78	10090	16261	0.423589	163	18	133875	0.63582	0.26245	943	8038
2261	ENSG00000170634	2	54198239	54531996	333757	locus237	ACYP2	0.115045	949	47	373617	3.2478	0.00058149	5232	1406	0.423576	915	46	133542	3.4007	0.00033609	944	380
6464	ENSG00000269964	6	78400374	78636691	236317	locus878	MEI4	0.00878168	622	23	373617	3.2659	0.00054556	8289	1390	0.423472	592	23	133783	-0.4126	0.66005	945	13972
13020	ENSG00000185567	14	105403653	105444694	41041	locus1793	AHNAK2	-0.131568	112	13	373617	-0.11627	0.54628	12243	14046	0.423444	111	13	133846	1.0716	0.14196	946	5597
2135	ENSG00000115234	2	27593388	27599995	6607	locus211	SNX17	0.118976	11	5	373617	2.0406	0.020644	5125	3976	0.42337	9	4	133411	3.077	0.0010454	947	586
6435	ENSG00000168216	6	70385693	70507003	121310	locus873	LMBRD1	0.156874	373	15	373617	0.95091	0.17082	4175	8660	0.423345	368	15	133527	2.6691	0.0038032	948	951
15049	ENSG00000108788	17	40719085	40725257	6172	locus2014	MLX	0.127423	10	2	373617	2.2051	0.013725	4892	3480	0.423278	10	2	133744	1.9293	0.026845	949	2277
2426	ENSG00000118640	2	85788684	85809120	20436	locus259	VAMP8	-0.0778337	64	9	373617	0.28449	0.38802	10716	12175	0.423007	63	9	133844	0.86603	0.19324	950	6700
9250	ENSG00000151025	10	25463990	25891155	427165	locus1325	GPR158	0.2372	1619	59	373617	3.5159	0.0002191	2605	1110	0.422356	1551	54	133712	1.8006	0.03588	951	2628
9387	ENSG00000151150	10	61788158	62493248	705090	locus1355	ANK3	0.651746	2321	84	373617	0.93902	0.17386	194	8728	0.422349	2241	78	133703	3.7045	0.00010591	952	267
6342	ENSG00000112715	6	43737949	43754224	16275	locus853	VEGFA	0.149812	40	11	373617	3.9547	3.8319e-05	4361	775	0.422339	38	10	133199	3.4802	0.0002505	953	346
6897	ENSG00000086232	7	6061880	6098861	36981	locus948	EIF2AK1	0.243227	147	20	373617	0.77792	0.21831	2496	9545	0.422094	140	19	133686	2.467	0.0068132	954	1210
3858	ENSG00000163884	3	126061477	126076285	14808	locus465	KLF15	0.183264	21	7	373617	0.35767	0.36029	3585	11795	0.421662	20	6	133941	-1.142	0.87327	955	16530
4334	ENSG00000215612	4	8847801	8873348	25547	locus528	HMX1	-0.0176022	NA	NA	NA	NA	NA	8976	17898	0.421583	NA	NA	NA	NA	NA	956	17898
8405	ENSG00000147854	9	6413150	6507054	93904	locus1196	UHRF2	0.12997	249	15	373617	2.9951	0.0013718	4817	1759	0.421164	243	19	133759	-0.52243	0.69931	957	14441
8339	ENSG00000185122	8	145515279	145538385	23106	locus1186	HSF1	0.230666	30	2	373617	-0.2215	0.58765	2720	14478	0.420832	28	2	133897	0.47134	0.3187	958	9029
10582	ENSG00000173039	11	65421066	65430565	9499	locus1468	RELA	0.470945	10	3	373617	0.45582	0.32426	587	11267	0.420694	10	3	133853	0.87745	0.19012	959	6638
11354	ENSG00000139163	12	22778008	22843599	65591	locus1547	ETNK1	0.319393	97	12	373617	1.5474	0.060885	1542	5826	0.420419	86	11	133833	0.54854	0.29166	960	8546
3488	ENSG00000068745	3	48730888	48777786	46898	locus411	IP6K2	0.397395	84	11	373617	5.8383	2.6376e-09	944	189	0.420418	83	11	133376	2.5515	0.0053629	961	1094
8947	ENSG00000167113	9	131084814	131096351	11537	locus1292	COQ4	0.268135	27	7	373617	-1.3021	0.90356	2148	17235	0.420269	26	6	133864	1.2054	0.11402	962	4956
10037	ENSG00000110148	11	6280965	6293357	12392	locus1426	CCKBR	-0.0153545	57	10	373617	0.41363	0.33957	8911	11500	0.420263	57	10	133743	1.419	0.077946	963	4005
8847	ENSG00000119401	9	119449580	119463577	13997	locus1283	TRIM32	0.0509113	25	6	373617	0.054821	0.47814	7047	13266	0.420024	25	6	133841	1.1089	0.13375	964	5411
5493	ENSG00000131503	5	139781428	139929163	147735	locus770	ANKHD1	0.272341	121	24	373617	4.6184	1.9339e-06	2089	446	0.419691	119	24	133601	0.61264	0.27006	965	8198
11461	ENSG00000134287	12	49329505	49351334	21829	locus1569	ARF3	0.380697	63	8	373617	2.2793	0.011326	1033	3248	0.419575	62	8	133823	-0.46211	0.678	966	14195
8034	ENSG00000046889	8	68864352	69149265	284913	locus1124	PREX2	-0.162219	971	83	373617	1.8593	0.031493	13280	4572	0.4193	941	82	133748	1.9997	0.022767	967	2071
5867	ENSG00000124784	6	7389728	7418270	28542	locus814	RIOK1	0.147221	70	12	373617	1.0614	0.14426	4432	8088	0.419236	68	11	133641	2.1572	0.015496	968	1729
18360	ENSG00000128159	#N/A	#N/A	#N/A	#N/A	NA	NA	0.26469	102	16	373617	1.3343	0.09105	2201	6749	0.419098	98	15	133864	-0.037093	0.51479	969	12019
13894	ENSG00000188215	16	20866246	20911706	45460	locus1919	DCUN1D3	0.0319873	68	10	373617	1.1606	0.12291	7616	7585	0.419062	67	9	133815	0.54286	0.29361	970	8574
5621	ENSG00000070808	5	149599053	149669854	70801	locus776	CAMK2A	0.463277	145	26	373617	1.9515	0.025497	615	4273	0.419011	138	25	133824	0.97612	0.1645	971	6097
4359	ENSG00000071127	4	10075963	10118573	42610	locus529	WDR1	0.0967636	194	22	373617	1.869	0.030813	5761	4533	0.418856	186	21	133715	1.7228	0.042458	972	2861
3377	ENSG00000168028	3	39448179	39454033	5854	locus406	RPSA	0.0640008	28	3	373617	-0.25544	0.60081	6677	14623	0.418694	26	3	133653	1.9474	0.025745	973	2219
7870	ENSG00000120903	8	27317278	27336813	19535	locus1100	CHRNA2	0.0257997	87	17	373617	1.3402	0.090097	7788	6722	0.41859	85	16	133573	2.8448	0.002222	974	774
16896	ENSG00000142552	19	50031882	50050219	18337	locus2181	RCN3	-0.0964391	80	3	373617	0.58438	0.27948	11226	10554	0.41842	79	3	133902	0.13238	0.44734	975	11037
11011	ENSG00000110400	11	119508807	119599263	90456	locus1513	PVRL1	0.182508	258	34	373617	3.0913	0.00099647	3596	1618	0.418209	250	33	133791	0.079985	0.46812	976	11378
15594	ENSG00000101745	18	9136774	9285983	149209	locus2067	ANKRD12	0.619733	382	24	373617	1.8058	0.035474	227	4804	0.418188	373	23	133291	4.2031	1.3165e-05	977	148
3492	ENSG00000177479	3	48956253	49023815	67562	locus411	ARIH2	0.339879	77	15	373617	4.4439	4.4168e-06	1346	505	0.417922	73	14	133436	2.9445	0.0016174	978	697
12018	ENSG00000088986	12	120907652	120936296	28644	locus1625	DYNLL1	0.10688	78	11	373617	3.5695	0.00017886	5464	1060	0.417775	76	11	133618	1.9414	0.026102	979	2240
1654	ENSG00000170075	1	202091985	202102720	10735	locus148	GPR37L1	-0.0867007	42	11	373617	2.5808	0.0049288	10956	2474	0.417669	41	10	133777	0.0022535	0.4991	980	11812
14684	ENSG00000141027	17	15932470	16118863	186393	locus1994	NCOR1	0.762064	337	15	373617	1.7327	0.041577	101	5075	0.416949	323	14	133853	0.12633	0.44973	981	11080
9032	ENSG00000196990	9	136444078	136451319	7241	locus1298	FAM163B	0.1566	1	1	373617	-0.010775	0.5043	4185	13562	0.416894	NA	NA	NA	NA	NA	982	17824
8320	ENSG00000185189	8	144915916	144924200	8284	locus1186	NRBP2	0.26083	10	4	373617	1.4574	0.072496	2258	6216	0.416648	8	3	133665	1.6351	0.051018	983	3169
12585	ENSG00000139910	14	26912298	27066725	154427	locus1730	NOVA1	0.594872	277	14	373617	5.6286	9.0848e-09	265	215	0.416363	251	12	133417	2.6768	0.0037167	984	941
14558	ENSG00000219200	17	6915735	6917851	2116	locus1982	RNASEK	0.117841	2	1	373617	0.35382	0.36174	5161	11821	0.416361	2	1	133702	1.3441	0.089454	985	4330
9566	ENSG00000107854	10	93558068	93625033	66965	locus1383	TNKS2	0.384868	161	16	373617	3.6127	0.00015152	1008	1027	0.416257	160	16	133524	1.912	0.027935	986	2331
11700	ENSG00000037897	12	58162253	58166576	4323	locus1575	METTL1	0.0478922	7	3	373617	2.2855	0.011141	7145	3233	0.415509	7	3	133746	1.6283	0.051729	987	3185
14318	ENSG00000034713	16	75600248	75611779	11531	locus1951	GABARAPL2	0.0539012	26	6	373617	1.0831	0.13938	6953	7977	0.415372	25	6	133834	0.77207	0.22004	988	7238
3371	ENSG00000168026	3	39149151	39180394	31243	locus406	TTC21A	-0.0525741	120	18	373617	0.97475	0.16484	9988	8540	0.41527	118	17	133495	3.2578	0.00056149	989	466
8110	ENSG00000123119	8	91803777	91971636	167859	locus1142	NECAB1	0.510533	363	17	373617	0.75707	0.2245	449	9650	0.414974	355	17	133439	3.7442	9.0491e-05	990	253
4828	ENSG00000164163	4	146019083	146050331	31248	locus630	ABCE1	0.00904167	24	10	373617	0.97469	0.16486	8278	8541	0.414893	22	9	133820	0.82088	0.20586	991	6939
2086	ENSG00000176732	2	24338240	24346347	8107	locus209	PFN4	0.0411026	23	4	373617	1.0124	0.15567	7332	8344	0.414565	22	4	133898	0.10627	0.45768	992	11205
11691	ENSG00000240771	12	58003962	58011026	7064	locus1575	ARHGEF25	0.208065	17	6	373617	2.5747	0.0050159	3119	2492	0.414556	17	6	133743	1.7097	0.043657	993	2909
4292	ENSG00000159788	4	3315873	3441632	125759	locus522	RGS12	0.22959	398	47	373617	3.3784	0.00036451	2738	1254	0.414494	383	45	133672	2.6326	0.0042362	994	993
7666	ENSG00000055118	7	150642048	150675403	33355	locus1054	KCNH2	0.424811	73	13	373617	0.08577	0.46582	801	13137	0.41432	69	13	133573	3.1886	0.00071488	995	507
13476	ENSG00000080644	15	78885393	78913637	28244	locus1860	CHRNA3	0.0560534	64	8	373617	1.7985	0.036048	6892	4825	0.414016	58	7	133297	3.2213	0.00063807	996	482
7547	ENSG00000181072	7	136553415	136705002	151587	locus1045	CHRM2	0.244831	428	34	373617	-0.20864	0.58263	2466	14432	0.413998	399	34	133858	0.73722	0.2305	997	7436
2905	ENSG00000196141	2	201170708	201346986	176278	locus332	SPATS2L	0.0938939	408	44	373617	2.7236	0.0032291	5831	2190	0.413979	382	43	133764	1.8829	0.029858	998	2401
7051	ENSG00000065883	7	39989635	40136733	147098	locus977	CDK13	0.331211	306	24	373617	1.0889	0.1381	1429	7953	0.41376	286	23	133780	1.0537	0.14602	999	5696
1320	ENSG00000163382	1	156561553	156564091	2538	locus108	APOA1BP	0.105838	12	1	373617	0.2249	0.41103	5501	12464	0.413432	12	1	133636	1.5628	0.059053	1000	3436
9844	ENSG00000176171	10	133781577	133795435	13858	locus1416	BNIP3	0.113148	27	5	373617	2.9066	0.001827	5288	1882	0.413293	25	5	133754	0.63048	0.26419	1001	8070
7575	ENSG00000157764	7	140434278	140624564	190286	locus1047	BRAF	0.554644	344	16	373617	0.41209	0.34014	341	11512	0.413252	334	15	133916	-0.56639	0.71444	1002	14639
7152	ENSG00000183166	7	71244475	71912046	667571	locus1001	CALN1	0.466705	1934	75	373617	7.7659	4.0536e-15	600	12	0.413219	1875	72	133666	0.19055	0.42444	1003	10685
10598	ENSG00000175376	11	65764015	65769628	5613	locus1468	EIF1AD	0.062778	23	4	373617	-2.4662	0.99317	6700	17806	0.412844	22	4	133937	-0.10068	0.5401	1004	12327
3398	ENSG00000244607	3	42749760	42814745	64985	locus408	CCDC13	-0.0100874	187	22	373617	-0.070322	0.52803	8788	13830	0.411841	183	22	133831	0.40053	0.34438	1005	9440
6717	ENSG00000146416	6	143382012	143661441	279429	locus918	AIG1	0.0587079	585	60	373617	-1.4218	0.92246	6816	17377	0.411778	553	58	133850	1.2828	0.099786	1006	4583
5963	ENSG00000158373	6	26158373	26171577	13204	locus829	HIST1H2BD	0.0670161	15	5	373617	2.9433	0.0016237	6583	1843	0.411568	15	5	132622	5.2775	6.5477e-08	1007	27
6932	ENSG00000171243	7	16501167	16570205	69038	locus959	SOSTDC1	-0.0439334	274	28	373617	-0.91603	0.82017	9742	16577	0.411477	264	26	133811	1.7565	0.039499	1008	2761
8892	ENSG00000106689	9	126773888	126795580	21692	locus1289	LHX2	0.282658	77	11	373617	1.1854	0.11793	1963	7450	0.411356	71	10	133866	-0.29084	0.61441	1009	13328
17697	ENSG00000101203	20	61926391	61966203	39812	locus2264	COL20A1	0.074026	127	13	373617	-0.059781	0.52383	6399	13795	0.41134	124	13	133839	0.9226	0.17811	1010	6396
8943	ENSG00000106976	9	130965657	131017527	51870	locus1292	DNM1	0.131558	104	16	373617	-1.2088	0.88663	4792	17110	0.41095	94	14	133771	2.1181	0.017082	1011	1818
13441	ENSG00000140365	15	75628416	75634268	5852	locus1857	COMMD4	0.234597	11	6	373617	1.8681	0.030871	2648	4539	0.410909	11	6	133650	2.4412	0.0073184	1012	1245
523	ENSG00000090621	1	40026487	40042423	15936	locus37	PABPC4	0.222993	38	12	373617	1.0482	0.14728	2841	8154	0.410494	35	11	133824	1.3217	0.093138	1013	4412
3588	ENSG00000163939	3	52581856	52719852	137996	locus412	PBRM1	0.372672	284	13	373617	6.8657	3.3076e-12	1087	70	0.410459	279	13	131690	4.6155	1.9607e-06	1014	71
8457	ENSG00000147889	9	21968103	21995300	27197	locus1217	CDKN2A	-0.0774821	36	10	373617	1.3163	0.094042	10702	6824	0.410261	35	9	133787	1.0629	0.14391	1015	5638
9818	ENSG00000189319	10	126307860	126432619	124759	locus1407	FAM53B	0.0313417	258	25	373617	2.2605	0.011894	7637	3302	0.410256	250	24	133860	0.8114	0.20857	1016	7005
10068	ENSG00000166394	11	7686334	7695439	9105	locus1427	CYB5R2	-0.169261	55	13	373617	2.1256	0.016768	13541	3707	0.41016	51	12	133854	-0.70357	0.75915	1017	15184
2825	ENSG00000128655	2	178492796	178973066	480270	locus316	PDE11A	0.0713375	1729	48	373617	1.7397	0.04096	6474	5037	0.410002	1695	50	133840	0.13028	0.44817	1018	11049
9016	ENSG00000160271	9	135973507	136039301	65794	locus1297	RALGDS	0.232185	173	28	373617	1.2878	0.098913	2700	6968	0.409798	164	26	133892	-0.48386	0.68576	1019	14282
17517	ENSG00000124191	20	42543503	42697657	154154	locus2241	TOX2	0.00731309	418	58	373617	0.37986	0.35202	8331	11673	0.409697	400	55	133793	1.7423	0.040728	1020	2806
2050	ENSG00000071575	2	12857014	12882860	25846	locus201	TRIB2	0.0688993	58	11	373617	0.86182	0.19439	6541	9117	0.409691	56	11	133896	0.92103	0.17852	1021	6404
4122	ENSG00000078070	3	182733005	182833863	100858	locus503	MCCC1	0.0194025	194	16	373617	1.3061	0.095754	7968	6879	0.4096	190	16	133901	0.75459	0.22525	1022	7332
2326	ENSG00000115977	2	69688531	69870786	182255	locus248	AAK1	0.437618	425	30	373617	-0.49244	0.68879	720	15460	0.409139	324	28	133881	0.43967	0.33009	1023	9212
8950	ENSG00000167123	9	131174044	131199626	25582	locus1292	CERCAM	0.287769	52	3	373617	-0.87518	0.80926	1891	16490	0.408972	49	3	133965	-0.3329	0.63039	1024	13529
18233	ENSG00000100242	22	39131913	39190148	58235	locus2335	SUN2	0.305704	114	22	373617	1.472	0.070515	1698	6151	0.408743	111	21	133869	0.43746	0.33089	1025	9219
8967	ENSG00000148341	9	131769314	131790579	21265	locus1293	SH3GLB2	0.295147	26	8	373617	-0.035622	0.51421	1805	13677	0.408634	24	7	133709	1.8696	0.030769	1026	2428
2684	ENSG00000150540	2	138721879	138773930	52051	locus290	HNMT	0.0589281	91	7	373617	3.1253	0.0008882	6812	1569	0.408526	90	7	133613	0.51334	0.30386	1027	8754
9567	ENSG00000174721	10	93666345	93669240	2895	locus1383	FGFBP3	0.229324	7	3	373617	1.2455	0.10648	2746	7161	0.408283	7	3	133846	-0.056682	0.5226	1028	12123
13732	ENSG00000140992	16	2587964	2653189	65225	locus1895	PDPK1	0.59365	13	7	373617	1.3531	0.08801	267	6657	0.408163	13	7	133847	-0.13029	0.55183	1029	12501
1148	ENSG00000143373	1	151254742	151264656	9914	locus103	ZNF687	0.345665	7	3	373617	3.0419	0.0011753	1304	1690	0.407721	7	3	133637	0.8673	0.19289	1030	6690
588	ENSG00000117410	1	44440319	44443966	3647	locus40	ATP6V0B	0.519941	10	5	373617	6.2084	2.6764e-10	419	126	0.407681	10	5	133445	1.5267	0.063412	1031	3577
13183	ENSG00000166947	15	43398422	43472136	73714	locus1824	EPB42	-0.0849042	114	26	373617	2.5088	0.0060564	10903	2644	0.407661	108	25	133786	0.22528	0.41088	1032	10482
10230	ENSG00000148948	11	40135842	41481323	1345481	locus1451	LRRC4C	0.613276	3610	179	373617	3.313	0.00046142	239	1332	0.407564	3505	170	133804	2.5291	0.0057182	1033	1131
11128	ENSG00000171840	12	673461	772945	99484	locus1528	NINJ2	-0.215699	418	34	373617	0.91917	0.179	15000	8823	0.407493	409	34	133821	-0.32932	0.62904	1034	13511
11181	ENSG00000111644	12	6747240	6756626	9386	locus1534	ACRBP	0.136521	15	6	373617	0.31814	0.37519	4673	12006	0.407366	14	5	133834	0.92713	0.17693	1035	6379
4195	ENSG00000114279	3	191861766	192485553	623787	locus513	FGF12	0.315257	1630	137	373617	1.5454	0.06112	1590	5833	0.407263	1561	130	133873	0.30946	0.37849	1036	9974
3598	ENSG00000163935	3	52937587	53080084	142497	locus412	SFMBT1	0.164509	289	19	373617	6.9672	1.616e-12	3987	66	0.406982	280	17	132496	4.6917	1.3549e-06	1037	61
8378	ENSG00000080503	9	2015341	2193624	178283	locus1190	SMARCA2	0.614317	620	78	373617	0.75674	0.2246	235	9652	0.406913	610	76	133830	1.3412	0.089933	1038	4341
507	ENSG00000197982	1	38272650	38275124	2474	locus35	C1orf122	0.315143	1	1	373617	2.4242	0.0076721	1592	2856	0.406901	1	1	133635	0.2001	0.4207	1039	10629
1274	ENSG00000179085	1	155112366	155113071	705	locus107	DPM3	0.0823451	NA	NA	NA	NA	NA	6154	17871	0.406853	NA	NA	NA	NA	NA	1040	17871
14687	ENSG00000170315	17	16284112	16286054	1942	locus1994	UBB	0.0265236	2	1	373617	-1.0084	0.84337	7771	16786	0.406781	2	1	133825	0.71792	0.2364	1041	7568
2579	ENSG00000125611	2	113342171	113346852	4681	locus274	CHCHD5	0.228833	11	4	373617	-0.89144	0.81365	2753	16533	0.406302	11	4	133815	1.125	0.1303	1042	5335
7833	ENSG00000120913	8	22438002	22455538	17536	locus1095	PDLIM2	-0.0820007	47	11	373617	-0.22801	0.59018	10832	14509	0.406261	46	11	133959	-1.9466	0.97421	1043	17574
13874	ENSG00000103528	16	19179570	19279652	100082	locus1918	SYT17	0.0806741	226	38	373617	1.7877	0.036916	6215	4861	0.406238	220	37	133683	2.9653	0.0015121	1044	676
15807	ENSG00000179981	18	72922709	73001905	79196	locus2124	TSHZ1	-0.00857443	240	33	373617	1.18	0.11901	8744	7484	0.40617	233	32	133854	0.74918	0.22687	1045	7366
8340	ENSG00000185000	8	145539953	145550573	10620	locus1186	DGAT1	0.375025	15	3	373617	1.1234	0.13064	1067	7762	0.406089	15	3	133821	0.30157	0.38149	1046	10018
2655	ENSG00000178171	2	131513863	131525707	11844	locus286	AMER3	0.24635	10	3	373617	1.0974	0.13623	2454	7902	0.406059	10	3	133877	-0.18087	0.57177	1047	12756
15693	ENSG00000152214	18	40323191	40695656	372465	locus2091	RIT2	0.120026	884	54	373617	-1.8347	0.96672	5093	17657	0.405875	840	51	133847	1.7277	0.042021	1048	2851
15362	ENSG00000153822	17	68049569	68128334	78765	locus2036	KCNJ16	-0.308251	241	15	373617	-0.2314	0.5915	16916	14528	0.405616	236	15	133882	0.52613	0.2994	1049	8674
15590	ENSG00000173482	18	7566779	8406859	840080	locus2066	PTPRM	-0.23108	2453	145	373617	2.6229	0.0043597	15392	2391	0.405606	2374	148	133837	-0.10784	0.54294	1050	12376
18260	ENSG00000196588	22	40806284	41032689	226405	locus2337	MKL1	0.376692	369	17	373617	1.8884	0.029488	1059	4468	0.405466	363	17	133586	2.5791	0.0049533	1051	1053
10985	ENSG00000186174	11	118768454	118796317	27863	locus1512	BCL9L	0.459145	59	15	373617	1.0152	0.15501	623	8335	0.405439	56	14	133734	1.5571	0.059725	1052	3462
4065	ENSG00000121871	3	164904509	164914640	10131	locus492	SLITRK3	0.240387	20	6	373617	4.1598	1.5929e-05	2546	633	0.40528	19	6	133282	1.9921	0.023178	1053	2095
17325	ENSG00000089006	20	17922240	17949623	27383	locus2221	SNX5	0.102393	90	8	373617	0.27009	0.39354	5592	12229	0.405125	89	8	133735	1.5573	0.059703	1054	3460
15246	ENSG00000121057	17	55162550	55198710	36160	locus2027	AKAP1	0.1147	135	28	373617	-0.33808	0.63235	5246	14924	0.404989	135	28	133834	1.1162	0.13217	1055	5378
4508	ENSG00000145241	4	68337520	68411324	73804	locus573	CENPC	0.265099	223	19	373617	2.3427	0.0095718	2194	3070	0.40498	216	19	133442	2.689	0.003583	1056	926
13621	ENSG00000103148	16	135818	188859	53041	locus1891	NPRL3	0.16362	110	15	373617	-0.24024	0.59493	4012	14568	0.404894	105	14	133766	1.4274	0.076739	1057	3968
12757	ENSG00000176153	14	65405875	65409531	3656	locus1761	GPX2	0.205577	10	3	373617	-0.94919	0.82874	3160	16655	0.404706	10	3	133860	0.72701	0.23361	1058	7504
8501	ENSG00000164970	9	34398182	34458568	60386	locus1228	FAM219A	0.330793	144	20	373617	0.70287	0.24107	1435	9913	0.404668	142	20	133724	2.4446	0.0072508	1059	1243
8328	ENSG00000197858	8	145137512	145141119	3607	locus1186	GPAA1	0.483177	5	2	373617	3.9882	3.3291e-05	536	744	0.404584	5	2	133111	1.7052	0.044079	1060	2918
17109	ENSG00000063244	19	56165511	56186081	20570	locus2192	U2AF2	0.16311	50	9	373617	0.78374	0.2166	4029	9519	0.40442	49	8	133548	2.5924	0.0047649	1061	1039
13349	ENSG00000074603	15	65734800	65809611	74811	locus1849	DPP8	0.180523	183	18	373617	2.6381	0.0041685	3645	2355	0.404412	180	17	133829	0.32343	0.37318	1062	9891
5169	ENSG00000186479	5	63802125	63908139	106014	locus716	RGS7BP	0.0705952	249	30	373617	3.2699	0.0005379	6495	1384	0.404386	218	32	133716	1.5091	0.065634	1063	3646
16200	ENSG00000105610	19	12995236	12997995	2759	locus2145	KLF1	0.018354	3	2	373617	2.1509	0.015744	7997	3631	0.404235	3	2	133825	0.73779	0.23032	1064	7431
7865	ENSG00000092964	8	26371790	26515689	143899	locus1099	DPYSL2	0.623078	618	41	373617	2.5607	0.0052226	219	2522	0.403954	602	36	133848	-0.87218	0.80845	1065	15812
10714	ENSG00000168010	11	72525450	72554719	29269	locus1473	ATG16L2	0.190907	45	18	373617	0.70119	0.24159	3438	9921	0.403772	43	18	133790	1.3469	0.089007	1066	4316
12437	ENSG00000185989	13	114747193	114898086	150893	locus1720	RASA3	0.0926415	580	35	373617	1.7789	0.037628	5865	4893	0.403572	566	33	133851	-0.59964	0.72563	1067	14793
4619	ENSG00000138668	4	83273650	83295109	21459	locus587	HNRNPD	0.474444	45	6	373617	2.8331	0.002305	568	2000	0.403498	43	5	133811	0.78896	0.21507	1068	7139
12075	ENSG00000111364	12	124086645	124105488	18843	locus1626	DDX55	0.18919	69	9	373617	0.29208	0.38511	3471	12130	0.403169	67	9	133491	3.0987	0.00097172	1069	567
9436	ENSG00000156574	10	72192504	72207707	15203	locus1364	NODAL	-0.00842657	37	8	373617	-2.2611	0.98812	8739	17783	0.402921	37	8	133988	-1.6409	0.94959	1070	17341
1563	ENSG00000153029	1	181003138	181031074	27936	locus129	MR1	-0.309756	95	21	373617	-1.4019	0.91953	16930	17355	0.402835	93	21	133817	1.1633	0.12235	1071	5146
8958	ENSG00000160445	9	131492064	131534172	42108	locus1293	ZER1	0.412199	46	10	373617	-1.3201	0.9066	866	17262	0.402748	43	9	133945	-0.87096	0.80811	1072	15810
15474	ENSG00000108669	17	76670129	76778379	108250	locus2048	CYTH1	0.115149	217	19	373617	0.48348	0.31438	5229	11101	0.402628	208	17	133945	-0.30059	0.61814	1073	13376
7177	ENSG00000106665	7	73703804	73820273	116469	locus1002	CLIP2	0.43606	234	17	373617	0.027936	0.48886	730	13388	0.402586	230	17	133818	1.0502	0.14681	1074	5722
13016	ENSG00000142208	14	105235685	105262088	26403	locus1793	AKT1	0.152158	61	15	373617	-0.14084	0.556	4297	14154	0.402137	59	15	133932	-0.57057	0.71585	1075	14657
8648	ENSG00000135018	9	86274877	86323118	48241	locus1249	UBQLN1	-0.00886905	130	13	373617	-0.62747	0.73482	8753	15868	0.402054	127	13	133807	1.8136	0.034871	1076	2595
6527	ENSG00000186231	6	97372604	97588630	216026	locus891	KLHL32	0.158248	722	49	373617	2.8232	0.002377	4138	2018	0.401871	686	39	133787	1.7553	0.039601	1077	2765
658	ENSG00000185104	1	50905149	51425935	520786	locus44	FAF1	0.314655	726	34	373617	0.58244	0.28013	1598	10573	0.401799	695	30	133898	-0.44232	0.67087	1078	14096
12051	ENSG00000130779	12	122755978	122907135	151157	locus1626	CLIP1	0.451854	288	21	373617	2.7905	0.0026317	651	2075	0.401763	275	20	133340	4.4132	5.0923e-06	1079	106
10579	ENSG00000173327	11	65365225	65381713	16488	locus1468	MAP3K11	0.254962	34	8	373617	0.13523	0.44621	2339	12900	0.401684	34	8	133809	1.4185	0.07803	1080	4006
14570	ENSG00000170296	17	7143332	7146089	2757	locus1983	GABARAP	0.113373	5	3	373617	-0.048127	0.51919	5282	13741	0.401316	5	3	133892	0.89845	0.18447	1081	6519
18137	ENSG00000198832	22	31500757	31516055	15298	locus2324	SELM	-0.0491786	44	10	373617	1.0157	0.15489	9901	8331	0.40128	42	9	133691	2.087	0.018444	1082	1883
10477	ENSG00000089597	11	62392297	62414087	21790	locus1467	GANAB	0.40945	22	9	373617	2.1171	0.017126	882	3734	0.401005	18	7	133770	1.1	0.13567	1083	5463
7913	ENSG00000104221	8	37700785	37707422	6637	locus1108	BRF2	0.115385	7	2	373617	2.1852	0.014438	5220	3544	0.400947	7	2	133223	2.6824	0.0036548	1084	930
8177	ENSG00000164932	8	104383742	104395225	11483	locus1152	CTHRC1	-0.252062	38	8	373617	1.3762	0.084384	15897	6552	0.400754	38	8	133786	0.82535	0.20459	1085	6912
15720	ENSG00000101665	18	46446222	46477081	30859	locus2096	SMAD7	-0.0743316	91	23	373617	1.3238	0.092788	10608	6794	0.400716	84	21	133886	0.29944	0.3823	1086	10033
6797	ENSG00000120438	6	160199529	160210781	11252	locus932	TCP1	0.100853	31	7	373617	-0.39267	0.65272	5642	15124	0.400711	29	6	133796	1.6042	0.054331	1087	3286
5472	ENSG00000146006	5	138204611	138210979	6368	locus770	LRRTM2	0.239692	7	2	373617	0.089344	0.4644	2563	13115	0.400674	7	2	133693	1.93	0.026803	1088	2274
18034	ENSG00000100038	22	22311396	22337213	25817	locus2314	TOP3B	0.0628413	73	9	373617	-0.28916	0.61377	6696	14738	0.400668	73	9	133738	1.9229	0.027249	1089	2296
8473	ENSG00000122729	9	32384617	32454767	70150	locus1227	ACO1	0.100759	191	34	373617	-0.39597	0.65394	5648	15143	0.400652	184	33	133897	0.17628	0.43004	1090	10777
5100	ENSG00000083720	5	41730166	41870621	140455	locus703	OXCT1	0.103291	197	19	373617	0.94403	0.17258	5571	8699	0.40036	193	18	133912	-0.84425	0.80074	1091	15723
11676	ENSG00000182199	12	57623109	57628714	5605	locus1575	SHMT2	0.168924	9	4	373617	0.48216	0.31485	3882	11110	0.400329	8	4	133901	-0.73292	0.7682	1092	15302
9119	ENSG00000188986	9	140149624	140167998	18374	locus1301	NELFB	0.274808	63	7	373617	0.52785	0.2988	2056	10877	0.400004	62	7	133817	1.0357	0.15017	1093	5789
2089	ENSG00000084676	2	24714800	24993571	278771	locus209	NCOA1	0.88414	610	29	373617	1.6407	0.05043	49	5425	0.399839	592	27	133794	0.81833	0.20659	1094	6958
14439	ENSG00000171861	17	685512	695749	10237	locus1974	RNMTL1	0.0140309	28	6	373617	-0.41054	0.6593	8144	15209	0.399713	28	6	133887	0.42372	0.33589	1095	9298
5926	ENSG00000152954	6	24128370	24155128	26758	locus827	NRSN1	0.163556	78	26	373617	3.6985	0.00010843	4013	957	0.399625	76	26	133672	1.1382	0.12752	1096	5263
11712	ENSG00000111110	12	63037761	63328817	291056	locus1578	PPM1H	0.110573	928	106	373617	-0.41268	0.66008	5366	15218	0.399592	904	103	133900	-0.70203	0.75867	1097	15178
6235	ENSG00000197753	6	35779021	35801651	22630	locus848	LHFPL5	-0.0345788	61	8	373617	-0.64466	0.74043	9498	15932	0.399565	58	7	133932	-0.48143	0.68489	1098	14271
4694	ENSG00000164032	4	100869244	100871545	2301	locus600	H2AFZ	0.0264019	6	2	373617	-1.0082	0.84331	7772	16785	0.39947	6	2	133990	-0.94844	0.82855	1099	16017
2837	ENSG00000170035	2	181846744	181940959	94215	locus320	UBE2E3	0.150056	392	17	373617	0.60135	0.2738	4355	10466	0.399453	359	14	133836	0.40821	0.34156	1100	9387
12370	ENSG00000125249	13	98086475	98121382	34907	locus1705	RAP2A	-0.0269389	49	10	373617	2.6378	0.0041717	9266	2356	0.399346	48	10	133474	2.054	0.019986	1101	1960
15454	ENSG00000070495	17	74708918	74722761	13843	locus2044	JMJD6	0.0444535	16	4	373617	-1.5929	0.94441	7231	17520	0.399342	15	3	133613	2.6185	0.0044153	1102	1007
7110	ENSG00000106078	7	51083909	51384515	300606	locus984	COBL	0.336203	633	46	373617	-0.10931	0.54352	1379	14008	0.39924	603	44	133843	1.1374	0.12768	1103	5273
16670	ENSG00000079432	19	42772688	42799948	27260	locus2172	CIC	0.386025	24	4	373617	-1.0475	0.85256	1003	16863	0.399158	24	4	133934	0.058518	0.47667	1104	11507
11998	ENSG00000135090	12	118587605	118810750	223145	locus1622	TAOK3	0.354188	442	22	373617	1.274	0.10133	1226	7032	0.398914	428	25	133738	1.5429	0.061424	1105	3506
864	ENSG00000122406	1	93297581	93307481	9900	locus77	RPL5	0.0176896	12	4	373617	0.56885	0.28473	8022	10642	0.398891	10	4	133847	1.1301	0.12921	1106	5307
14712	ENSG00000177731	17	18148149	18162230	14081	locus1996	FLII	0.175099	22	7	373617	2.0529	0.020039	3749	3943	0.398612	17	5	133752	1.4478	0.073839	1107	3876
2845	ENSG00000162998	2	183698001	183731890	33889	locus321	FRZB	0.222596	92	13	373617	0.67446	0.25001	2849	10070	0.398249	91	13	133899	0.8468	0.19855	1108	6793
7340	ENSG00000106351	7	100136847	100165842	28995	locus1020	AGFG2	0.141184	36	7	373617	0.65047	0.2577	4568	10209	0.397921	33	6	133791	1.3601	0.086902	1109	4245
13249	ENSG00000138592	15	50716578	50793280	76702	locus1831	USP8	0.100055	239	19	373617	1.8319	0.033486	5673	4684	0.397794	235	19	133546	2.7444	0.0030314	1110	854
8261	ENSG00000129292	8	133787629	133861052	73423	locus1177	PHF20L1	0.3239	113	15	373617	2.0506	0.020155	1494	3948	0.397578	109	14	133793	1.002	0.15816	1111	5964
10512	ENSG00000072518	11	63606399	63678491	72092	locus1468	MARK2	0.583467	98	10	373617	0.66746	0.25224	280	10107	0.397435	96	10	133460	3.2483	0.0005804	1112	469
7609	ENSG00000146904	7	143088204	143105985	17781	locus1049	EPHA1	-0.0689568	46	14	373617	0.56313	0.28667	10445	10673	0.397389	46	14	133815	1.0005	0.15854	1113	5977
6724	ENSG00000118495	6	144261438	144385735	124297	locus919	PLAGL1	-0.273529	311	38	373617	0.79896	0.21216	16342	9440	0.397289	284	37	133835	0.86075	0.19469	1114	6727
4436	ENSG00000163697	4	40812043	41216635	404592	locus554	APBB2	-0.0526744	1444	82	373617	0.22568	0.41072	9992	12460	0.397007	1386	78	133817	2.1649	0.015198	1115	1715
7723	ENSG00000147316	8	6264112	6501144	237032	locus1078	MCPH1	0.119811	1251	83	373617	0.91101	0.18114	5103	8872	0.396936	1194	85	133874	0.12264	0.4512	1116	11104
7671	ENSG00000164885	7	150750898	150755617	4719	locus1054	CDK5	0.455191	11	4	373617	-0.70597	0.7599	637	16091	0.396753	11	4	133690	2.4613	0.006921	1117	1215
8122	ENSG00000164951	8	94870034	94933576	63542	locus1144	PDP1	-0.0372202	161	17	373617	1.6188	0.052743	9576	5505	0.396514	155	16	133848	-0.4548	0.67537	1118	14157
13074	ENSG00000166664	15	30653442	30685864	32422	locus1809	CHRFAM7A	0.252409	NA	NA	NA	NA	NA	2366	17850	0.396419	NA	NA	NA	NA	NA	1119	17850
15929	ENSG00000161082	19	3224700	3297074	72374	locus2134	CELF5	0.707374	209	23	373617	1.556	0.059859	146	5788	0.396385	202	23	133683	2.8574	0.0021359	1120	764
5698	ENSG00000145934	5	166711803	167690001	978198	locus794	TENM2	0.669744	2245	199	373617	3.125	0.00088916	179	1570	0.396258	2186	199	133809	2.7591	0.0028985	1121	844
6873	ENSG00000106012	7	2598631	2654368	55737	locus944	IQCE	0.310631	260	24	373617	0.056523	0.47746	1638	13256	0.396045	256	22	133923	-0.73622	0.7692	1122	15316
5122	ENSG00000152684	5	52083773	52099880	16107	locus707	PELO	0.139592	38	9	373617	0.40999	0.34091	4607	11525	0.395585	38	9	133701	1.9332	0.026605	1123	2264
11518	ENSG00000135503	12	52345450	52390862	45412	locus1571	ACVR1B	0.397666	75	12	373617	2.2155	0.013362	941	3433	0.395367	74	12	133656	1.1309	0.12906	1124	5301
8604	ENSG00000107242	9	71320615	71624091	303476	locus1234	PIP5K1B	0.0799854	847	45	373617	2.781	0.0027098	6227	2087	0.395266	836	40	133657	2.0817	0.018684	1125	1888
7947	ENSG00000070718	8	42010463	42028701	18238	locus1111	AP3M2	0.156965	35	7	373617	2.2077	0.013634	4173	3473	0.395221	35	7	133524	2.3805	0.0086443	1126	1325
3685	ENSG00000179097	3	88039845	88042919	3074	locus438	HTR1F	0.0582716	6	4	373617	0.33414	0.36914	6829	11933	0.395185	6	4	133729	1.0624	0.14403	1127	5644
9703	ENSG00000148842	10	104678049	104849978	171929	locus1391	CNNM2	0.266596	422	25	373617	2.0589	0.019751	2173	3923	0.395035	415	24	133225	4.3289	7.4928e-06	1128	122
10704	ENSG00000110200	11	71817423	71823750	6327	locus1472	ANAPC15	0.173381	10	3	373617	0.16259	0.43542	3781	12771	0.394931	10	3	133930	-0.046918	0.51871	1129	12067
4557	ENSG00000056291	4	72897520	73013784	116264	locus578	NPFFR2	-0.355749	493	12	373617	-0.41659	0.66151	17376	15235	0.394502	482	12	133866	-0.23237	0.59188	1130	13038
1258	ENSG00000163344	1	154897209	154909467	12258	locus107	PMVK	0.188736	27	6	373617	-0.080898	0.53224	3476	13878	0.394458	24	5	133886	0.067316	0.47316	1131	11443
5899	ENSG00000010017	6	13621729	13711796	90067	locus819	RANBP9	0.357069	121	20	373617	1.8453	0.032501	1202	4631	0.394412	121	20	133673	1.9347	0.026513	1132	2259
15336	ENSG00000168646	17	63524680	63557765	33085	locus2032	AXIN2	0.120585	80	20	373617	1.4904	0.068066	5083	6075	0.394373	77	19	133742	2.0785	0.018831	1133	1900
6114	ENSG00000204435	6	31633012	31637847	4835	locus838	CSNK2B	0.333748	17	8	373617	2.1549	0.015587	1400	3619	0.394203	1	1	133965	-0.55961	0.71213	1134	14607
2141	ENSG00000115226	2	27714749	27718112	3363	locus211	FNDC4	0.0195452	6	2	373617	2.0689	0.019276	7962	3882	0.394163	6	2	133197	3.1856	0.00072227	1135	510
14528	ENSG00000108509	17	4871286	4890960	19674	locus1980	CAMTA2	0.173715	53	11	373617	1.704	0.044193	3775	5180	0.393956	52	11	133718	1.0335	0.15069	1136	5799
8485	ENSG00000107262	9	33252476	33264759	12283	locus1228	BAG1	-0.0930003	21	4	373617	-0.028405	0.51133	11136	13642	0.39379	21	4	133725	1.7941	0.036402	1137	2651
8417	ENSG00000164946	9	14734663	14910993	176330	locus1209	FREM1	-0.217131	691	88	373617	2.9619	0.0015285	15033	1817	0.393652	658	82	133811	1.5208	0.064154	1138	3603
15562	ENSG00000079134	18	214520	268027	53507	locus2054	THOC1	-0.00862206	100	14	373617	3.3658	0.00038161	8746	1269	0.393639	83	11	133554	1.1291	0.12943	1139	5315
1000	ENSG00000163349	1	114471995	114520422	48427	locus96	HIPK1	0.287865	77	18	373617	-0.042626	0.517	1888	13708	0.3936	74	17	133852	1.3219	0.093097	1140	4411
8973	ENSG00000148335	9	132371162	132398209	27047	locus1293	NTMT1	0.0683263	98	15	373617	0.62993	0.26437	6557	10307	0.393459	97	14	133925	-0.78315	0.78323	1141	15500
6554	ENSG00000112320	6	107811161	107981357	170196	locus898	SOBP	0.544822	353	41	373617	2.8582	0.0021305	363	1963	0.393318	346	39	133782	0.21359	0.41543	1142	10557
60	ENSG00000157881	1	2439971	2458039	18068	locus3	PANK4	0.107459	64	12	373617	0.61362	0.26973	5438	10391	0.393243	52	9	133750	0.94886	0.17134	1143	6255
12916	ENSG00000066455	14	93260575	93306308	45733	locus1783	GOLGA5	0.0254905	162	14	373617	-0.52273	0.69942	7797	15561	0.393143	156	13	133921	0.45474	0.32465	1144	9126
10841	ENSG00000184384	11	95709761	96076344	366583	locus1494	MAML2	-0.132186	1196	129	373617	3.324	0.00044366	12261	1317	0.393073	1161	127	133825	0.8989	0.18435	1145	6515
219	ENSG00000037637	1	16573333	16678949	105616	locus17	FBXO42	0.286053	209	16	373617	-0.082698	0.53295	1913	13890	0.39298	199	16	133822	1.2986	0.097033	1146	4515
6849	ENSG00000164828	7	855527	914557	59030	locus942	SUN1	0.212281	348	26	373617	1.082	0.13962	3038	7981	0.392866	339	26	133889	0.67268	0.25058	1147	7802
15580	ENSG00000170579	18	3496029	4455335	959306	locus2060	DLGAP1	0.731419	3071	277	373617	4.5888	2.2288e-06	126	454	0.39284	2985	276	133782	2.8791	0.0019942	1148	754
3820	ENSG00000173226	3	121488609	121553926	65317	locus461	IQCB1	0.19612	201	15	373617	2.1043	0.017676	3342	3784	0.392788	200	15	133801	-0.17155	0.56811	1149	12705
5397	ENSG00000164398	5	131142682	131329971	187289	locus765	ACSL6	0.221582	349	23	373617	2.9521	0.0015783	2866	1832	0.392693	340	22	133741	-0.10374	0.54131	1150	12353
9615	ENSG00000171314	10	99185916	99193198	7282	locus1387	PGAM1	0.216731	10	5	373617	2.6875	0.0035989	2961	2249	0.392638	10	5	133702	0.88859	0.18711	1151	6584
8003	ENSG00000178538	8	61099905	61193971	94066	locus1119	CA8	-0.175904	317	30	373617	1.5494	0.060644	13755	5817	0.392416	314	30	133841	-0.051801	0.52066	1152	12102
625	ENSG00000085998	1	46654354	46685977	31623	locus41	POMGNT1	0.271321	51	11	373617	1.7164	0.043042	2110	5128	0.392058	49	10	133675	1.7299	0.041825	1153	2841
4700	ENSG00000109320	4	103422485	103538459	115974	locus602	NFKB1	0.29203	232	19	373617	0.10371	0.4587	1843	13050	0.391936	217	17	133854	0.44379	0.3286	1154	9187
11486	ENSG00000135472	12	50260678	50297670	36992	locus1570	FAIM2	0.170761	97	22	373617	1.2427	0.10699	3827	7177	0.391812	95	22	133860	-0.14714	0.55849	1155	12588
12499	ENSG00000165819	14	21966281	21979517	13236	locus1724	METTL3	0.100375	36	6	373617	-0.63792	0.73824	5661	15907	0.391797	36	6	133846	1.3961	0.081343	1156	4096
12396	ENSG00000134899	13	103497193	103528345	31152	locus1710	ERCC5	0.280257	72	12	373617	1.7688	0.038462	1988	4929	0.391724	70	11	133814	0.13168	0.44762	1157	11041
7690	ENSG00000133627	7	152456833	152552463	95630	locus1056	ACTR3B	0.407026	156	18	373617	1.1768	0.11963	893	7498	0.391705	148	17	133801	0.37211	0.3549	1158	9598
5788	ENSG00000113240	5	178029664	178054115	24451	locus803	CLK4	0.11787	48	9	373617	0.54686	0.29224	5159	10758	0.391333	48	9	133715	1.9219	0.027311	1159	2300
9706	ENSG00000148798	10	105036919	105050108	13189	locus1391	INA	0.318593	34	9	373617	3.3973	0.00034031	1553	1226	0.391294	33	8	133683	0.20369	0.4193	1160	10611
14622	ENSG00000220205	17	8062466	8066293	3827	locus1984	VAMP2	0.537338	8	2	373617	4.2571	1.0354e-05	375	587	0.391278	8	2	133083	1.3892	0.082391	1161	4122
11918	ENSG00000166111	12	109304657	109372439	67782	locus1615	SVOP	0.371448	313	30	373617	1.3451	0.089303	1098	6691	0.391176	303	28	133848	0.0065909	0.49737	1162	11791
6744	ENSG00000131023	6	149979288	150039392	60104	locus922	LATS1	0.299968	91	7	373617	-0.57665	0.71791	1752	15721	0.391043	89	7	133919	0.086295	0.46562	1163	11333
4501	ENSG00000084093	4	57774074	57802010	27936	locus563	REST	-0.0321697	77	15	373617	3.5804	0.00017151	9421	1051	0.390743	76	15	133492	2.5477	0.0054215	1164	1103
2375	ENSG00000163170	2	74362524	74375121	12597	locus252	BOLA3	-0.00961032	27	5	373617	2.0681	0.019314	8772	3888	0.390247	26	5	133684	0.81247	0.20826	1165	6998
2499	ENSG00000196872	2	99410308	99552722	142414	locus264	KIAA1211L	0.0984198	367	25	373617	1.5501	0.060559	5716	5814	0.390216	349	23	133717	2.3529	0.0093132	1166	1368
3456	ENSG00000160799	3	46963215	47023472	60257	locus410	CCDC12	0.13076	73	11	373617	0.53755	0.29544	4800	10813	0.390205	72	10	133679	2.1744	0.014839	1167	1697
15047	ENSG00000108786	17	40701231	40707231	6000	locus2014	HSD17B1	0.0737772	16	6	373617	2.6998	0.0034689	6409	2230	0.390103	15	5	133687	1.819	0.034457	1168	2580
8718	ENSG00000081377	9	99252522	99382112	129590	locus1262	CDC14B	-0.0556643	136	26	373617	4.9415	3.876e-07	10083	363	0.389781	126	23	133689	-1.1546	0.87588	1169	16556
587	ENSG00000132768	1	44435675	44439041	3366	locus40	DPH2	0.205854	3	1	373617	3.495	0.00023703	3154	1131	0.389743	3	1	133643	1.4629	0.071744	1170	3821
7928	ENSG00000147526	8	38585703	38708311	122608	locus1108	TACC1	0.183195	242	30	373617	-1.1957	0.8841	3586	17085	0.389272	234	28	133910	-0.04156	0.51658	1171	12042
11791	ENSG00000139220	12	81652044	82153109	501065	locus1596	PPFIA2	0.881276	1205	65	373617	2.5559	0.0052964	50	2530	0.389233	1133	62	133804	0.8185	0.20653	1172	6957
17824	ENSG00000205726	21	35014763	35272165	257402	locus2289	ITSN1	0.427864	488	71	373617	2.245	0.012385	783	3346	0.389117	468	66	133766	2.7047	0.0034185	1173	899
6380	ENSG00000112077	6	49572870	49604552	31682	locus858	RHAG	-0.148755	119	15	373617	1.1802	0.11895	12823	7482	0.389102	117	15	133810	0.72069	0.23555	1174	7548
7974	ENSG00000147488	8	53023398	53322303	298905	locus1114	ST18	0.503938	813	63	373617	2.7068	0.0033966	472	2218	0.388684	774	64	133787	1.037	0.14987	1175	5783
3223	ENSG00000168137	3	9439402	9519838	80436	locus380	SETD5	0.52196	154	16	373617	2.9074	0.0018221	413	1879	0.388301	148	15	133634	0.9188	0.1791	1176	6424
12704	ENSG00000165588	14	57267424	57277187	9763	locus1755	OTX2	0.519576	7	3	373617	0.19674	0.42201	420	12611	0.388227	6	3	133675	2.6531	0.0039874	1177	972
10136	ENSG00000129152	11	17741114	17743678	2564	locus1435	MYOD1	0.0107509	5	3	373617	0.070186	0.47202	8226	13211	0.388196	5	3	133826	0.95434	0.16996	1178	6219
11437	ENSG00000061273	12	48176504	48213649	37145	locus1567	HDAC7	0.179602	177	36	373617	2.4115	0.0079435	3658	2889	0.388194	173	35	133840	0.61857	0.2681	1179	8155
2937	ENSG00000138443	2	204192941	204312446	119505	locus334	ABI2	0.507153	190	31	373617	1.8232	0.034133	462	4730	0.38802	181	29	133781	0.97734	0.1642	1180	6090
13305	ENSG00000140299	15	59951344	59981733	30389	locus1843	BNIP2	0.0818504	122	6	373617	-0.10885	0.54334	6169	14005	0.387899	121	6	133617	2.2602	0.011904	1181	1524
10246	ENSG00000181830	11	45825622	45834561	8939	locus1456	SLC35C1	0.124385	31	9	373617	2.693	0.0035403	4976	2238	0.387879	31	9	133618	2.0811	0.018711	1182	1892
9657	ENSG00000166136	10	102267202	102289638	22436	locus1390	NDUFB8	0.0847411	36	3	373617	1.9788	0.023922	6080	4171	0.387453	35	3	133748	0.3234	0.3732	1183	9892
3584	ENSG00000010322	3	52489133	52527084	37951	locus412	NISCH	0.322206	80	8	373617	1.4054	0.079947	1510	6421	0.387386	78	8	133466	2.3701	0.0088906	1184	1338
11682	ENSG00000111087	12	57853917	57866043	12126	locus1575	GLI1	-0.174251	30	5	373617	0.086167	0.46567	13705	13131	0.387328	29	5	133847	0.99712	0.15935	1185	5998
9833	ENSG00000188916	10	128933693	128994422	60729	locus1410	FAM196A	0.176186	157	21	373617	1.3573	0.08735	3731	6641	0.387178	154	20	133697	1.3762	0.084384	1186	4170
442	ENSG00000162521	1	33116748	33151812	35064	locus31	RBBP4	0.448886	74	4	373617	2.9299	0.0016952	661	1856	0.386968	73	4	132839	2.783	0.0026929	1187	824
11442	ENSG00000152556	12	48499705	48539887	40182	locus1568	PFKM	0.424239	125	20	373617	0.64986	0.25789	805	10213	0.386907	120	19	133596	3.4468	0.00028365	1188	359
9715	ENSG00000107957	10	105353783	105615301	261518	locus1391	SH3PXD2A	0.0814584	686	68	373617	2.1473	0.015884	6185	3645	0.386865	676	69	133843	0.61713	0.26858	1189	8161
3215	ENSG00000196277	3	6902801	7783215	880414	locus377	GRM7	0.825781	2948	203	373617	3.8121	6.8903e-05	68	871	0.386812	2829	198	133869	-1.1938	0.88372	1190	16633
15707	ENSG00000078043	18	44388352	44497308	108956	locus2094	PIAS2	0.318622	274	16	373617	1.7315	0.041682	1551	5080	0.386775	270	16	133695	2.0505	0.020159	1191	1962
10998	ENSG00000172273	11	118992296	119006752	14456	locus1513	HINFP	0.393724	32	4	373617	0.63942	0.26127	963	10262	0.386284	31	4	133893	0.88921	0.18694	1192	6576
3489	ENSG00000114302	3	48784011	48885279	101268	locus411	PRKAR2A	0.30351	76	13	373617	4.2967	8.6689e-06	1713	572	0.38619	72	13	133398	3.0531	0.0011323	1193	606
1679	ENSG00000058673	1	203764833	203823252	58419	locus149	ZC3H11A	0.128341	169	14	373617	-1.6735	0.95289	4865	17565	0.385828	151	12	133870	1.3098	0.09513	1194	4460
5970	ENSG00000187990	6	26216427	26216872	445	locus829	HIST1H2BG	0.0561089	3	2	373617	1.991	0.023243	6891	4138	0.385725	3	2	133338	1.3554	0.087638	1195	4269
1896	ENSG00000054267	1	235330209	235491534	161325	locus174	ARID4B	0.365064	425	17	373617	2.942	0.0016307	1143	1845	0.385719	396	16	133727	0.79166	0.21428	1196	7125
2365	ENSG00000116127	2	73612885	73837046	224161	locus251	ALMS1	0.300789	462	20	373617	5.8728	2.1431e-09	1743	179	0.385516	453	22	133313	0.15681	0.4377	1197	10880
11766	ENSG00000072657	12	72481045	72866875	385830	locus1588	TRHDE	0.0207298	1223	61	373617	1.817	0.034607	7928	4760	0.385346	1200	65	133676	2.6933	0.0035379	1198	916
18255	ENSG00000100351	22	40297085	40369725	72640	locus2337	GRAP2	0.0470778	91	19	373617	0.93241	0.17556	7164	8760	0.385064	88	18	133878	0.106	0.45779	1199	11206
16345	ENSG00000221983	19	18682669	18688360	5691	locus2150	UBA52	0.149106	14	3	373617	-1.0614	0.85575	4381	16895	0.384809	13	3	133905	-0.1011	0.54027	1200	12330
15895	ENSG00000099875	19	2037480	2051243	13763	locus2133	MKNK2	0.313799	42	12	373617	2.5757	0.0050021	1603	2488	0.384779	42	12	133759	0.39224	0.34744	1201	9488
13319	ENSG00000074410	15	63613576	63674360	60784	locus1847	CA12	-0.113527	169	30	373617	-1.2321	0.89104	11707	17150	0.38476	158	28	133795	1.7067	0.043942	1202	2915
3742	ENSG00000196776	3	107762145	107809872	47727	locus451	CD47	0.18827	93	18	373617	2.2502	0.012219	3492	3335	0.384751	90	18	133750	2.0715	0.019154	1203	1917
645	ENSG00000162367	1	47681961	47697387	15426	locus42	TAL1	0.158029	34	9	373617	4.3378	7.1958e-06	4147	561	0.384611	33	8	133171	2.898	0.0018779	1204	740
11640	ENSG00000092841	12	56552151	56556792	4641	locus1573	MYL6	0.0777201	7	3	373617	1.4638	0.071626	6290	6183	0.384473	6	3	133920	-0.45856	0.67672	1205	14179
16373	ENSG00000186010	19	19627037	19644285	17248	locus2150	NDUFA13	0.0688803	37	5	373617	0.89431	0.18558	6543	8951	0.384403	37	5	133819	1.2147	0.11223	1206	4909
4270	ENSG00000168936	4	1717678	1723085	5407	locus522	TMEM129	0.258259	24	6	373617	0.73159	0.23221	2302	9770	0.384188	23	6	133737	2.4726	0.0067074	1207	1209
3174	ENSG00000188542	2	241499470	241503431	3961	locus367	DUSP28	0.135236	12	4	373617	0.3892	0.34857	4699	11631	0.383807	12	4	133974	-2.5275	0.99426	1208	17743
18016	ENSG00000183773	22	21319395	21335649	16254	locus2313	AIFM3	0.168105	42	11	373617	0.47532	0.31728	3907	11147	0.383598	40	10	133888	0.11434	0.45449	1209	11157
14779	ENSG00000109113	17	27041301	27045433	4132	locus2002	RAB34	0.1691	3	2	373617	1.1849	0.11802	3878	7454	0.383498	3	2	133812	0.33018	0.37063	1210	9848
7320	ENSG00000221838	7	99699286	99707942	8656	locus1020	AP4M1	0.298808	20	5	373617	0.93071	0.176	1764	8767	0.383366	18	5	133681	1.7618	0.039048	1211	2749
7272	ENSG00000005981	7	95115212	95169544	54332	locus1016	ASB4	-0.292122	192	30	373617	1.8693	0.030787	16679	4532	0.383112	188	30	133858	-0.68652	0.75381	1212	15126
4054	ENSG00000068885	3	159974773	160117320	142547	locus488	IFT80	0.188398	189	27	373617	-0.19138	0.57589	3489	14351	0.383037	165	27	133784	1.9026	0.028546	1213	2351
18101	ENSG00000182944	22	29663997	29696514	32517	locus2323	EWSR1	0.267316	51	15	373617	1.0469	0.14757	2157	8163	0.382953	47	14	133771	1.7801	0.037531	1214	2696
17249	ENSG00000132635	20	2815959	2821836	5877	locus2201	PCED1A	0.2657	14	5	373617	0.87684	0.19029	2187	9038	0.382794	14	5	133916	-1.2324	0.89109	1215	16719
1653	ENSG00000163435	1	201977072	201985137	8065	locus148	ELF3	-0.316735	24	8	373617	0.63512	0.26267	17012	10285	0.382188	23	7	133851	0.52222	0.30076	1216	8701
11196	ENSG00000010626	12	6982732	7016897	34165	locus1535	LRRC23	0.137775	4	1	373617	1.5173	0.064595	4642	5956	0.38206	4	1	133811	0.1112	0.45573	1217	11174
9900	ENSG00000177042	11	695795	705028	9233	locus1419	TMEM80	0.246496	40	11	373617	0.65884	0.255	2451	10151	0.38205	38	11	133958	-2.3118	0.9896	1218	17704
17576	ENSG00000124140	20	44650355	44686341	35986	locus2242	SLC12A5	0.469636	138	20	373617	1.3704	0.085284	592	6577	0.381808	133	19	133819	0.74869	0.22702	1219	7367
13427	ENSG00000103653	15	75074397	75095539	21142	locus1856	CSK	0.248997	40	10	373617	2.9082	0.0018178	2414	1878	0.381783	39	9	133779	1.0154	0.15496	1220	5892
7207	ENSG00000187257	7	77325759	77412339	86580	locus1005	RSBN1L	0.33504	235	23	373617	-0.40205	0.65618	1391	15174	0.381764	228	22	133941	-0.17573	0.56975	1221	12726
16290	ENSG00000127511	19	16940210	16991161	50951	locus2148	SIN3B	0.194587	95	16	373617	-0.24756	0.59776	3376	14594	0.381655	93	15	133822	1.0868	0.13855	1222	5529
7553	ENSG00000157703	7	138279029	138386097	107068	locus1046	SVOPL	-0.0998269	369	49	373617	1.7351	0.041363	11308	5058	0.381589	329	48	133767	1.0273	0.15214	1223	5833
8499	ENSG00000164976	9	34366667	34376851	10184	locus1228	KIAA1161	-0.0897473	25	7	373617	-0.77639	0.78124	11056	16271	0.381564	25	7	133664	3.0029	0.001337	1224	643
2229	ENSG00000138083	2	45168901	45173216	4315	locus229	SIX3	0.134422	14	4	373617	5.7205	5.3106e-09	4720	202	0.381336	13	4	132916	2.7594	0.0028951	1225	843
13711	ENSG00000103197	16	2097465	2138713	41248	locus1894	TSC2	0.395518	75	23	373617	1.706	0.044007	956	5168	0.38131	73	22	133667	2.7736	0.0027721	1226	831
8172	ENSG00000155096	8	103862226	103906092	43866	locus1151	AZIN1	0.0772026	203	22	373617	0.59689	0.27529	6310	10487	0.381249	198	21	133827	0.78747	0.2155	1227	7148
2102	ENSG00000084754	2	26413503	26467594	54091	locus210	HADHA	0.106468	104	5	373617	0.35519	0.36123	5482	11812	0.381221	102	5	133928	-0.55566	0.71078	1228	14589
12712	ENSG00000100567	14	58711548	58738725	27177	locus1756	PSMA3	0.164902	52	11	373617	2.7897	0.002638	3980	2076	0.380955	52	11	133744	0.41731	0.33823	1229	9340
9942	ENSG00000110651	11	2398523	2418649	20126	locus1421	CD81	0.0239101	80	5	373617	0.62886	0.26472	7840	10312	0.380897	80	5	133269	2.3931	0.0083525	1230	1309
635	ENSG00000142961	1	47073386	47082563	9177	locus42	MOB3C	0.112775	15	2	373617	0.19102	0.42426	5295	12658	0.380781	15	2	133941	-0.34858	0.6363	1231	13618
17652	ENSG00000124222	20	57226327	57254582	28255	locus2258	STX16	0.212563	64	14	373617	0.6813	0.24784	3032	10031	0.380703	61	14	133751	1.278	0.10063	1232	4604
3249	ENSG00000157087	3	10365706	10749716	384010	locus380	ATP2B2	0.379538	1368	124	373617	1.6071	0.054015	1044	5545	0.380337	1313	114	133860	0.85619	0.19595	1233	6751
7946	ENSG00000083168	8	41786996	41909505	122509	locus1111	KAT6A	0.213452	170	18	373617	0.74512	0.2281	3014	9711	0.380218	165	17	133814	1.1557	0.12391	1234	5174
6879	ENSG00000164916	7	4683387	4802171	118784	locus946	FOXK1	0.240997	341	48	373617	0.80987	0.20901	2532	9388	0.380081	329	45	133846	0.26286	0.39633	1235	10287
13251	ENSG00000092439	15	50852491	50979012	126521	locus1831	TRPM7	0.099043	384	18	373617	3.675	0.00011892	5697	978	0.379741	377	19	133337	3.4576	0.0002725	1236	353
16845	ENSG00000063177	19	49118584	49122793	4209	locus2179	RPL18	0.0413879	4	2	373617	3.0612	0.0011023	7324	1667	0.379722	4	2	133209	2.4382	0.0073794	1237	1247
16856	ENSG00000105552	19	49298321	49314284	15963	locus2179	BCAT2	0.164587	37	8	373617	0.19406	0.42307	3985	12636	0.379648	37	8	133904	-0.30336	0.61919	1238	13395
15147	ENSG00000259207	17	45331262	45421658	90396	locus2018	ITGB3	-0.19472	286	26	373617	2.1875	0.014355	14346	3538	0.379504	282	26	133800	1.0591	0.14479	1239	5662
5894	ENSG00000112137	6	12718976	13288645	569669	locus818	PHACTR1	0.846148	1422	77	373617	1.999	0.022802	62	4111	0.379179	1350	75	133832	1.633	0.051232	1240	3174
5340	ENSG00000171444	5	112362998	112824527	461529	locus749	MCC	-0.219753	1897	69	373617	2.9918	0.0013869	15104	1763	0.379157	1853	67	133787	1.2183	0.11156	1241	4893
12048	ENSG00000176383	12	122688227	122693492	5265	locus1626	B3GNT4	0.0979995	13	4	373617	1.4721	0.070498	5727	6149	0.379095	12	3	133353	3.1158	0.00091719	1242	558
10715	ENSG00000137478	11	72547789	72853091	305302	locus1473	FCHSD2	0.281752	399	23	373617	0.29237	0.385	1971	12126	0.37863	389	23	133888	0.58828	0.27817	1243	8329
4601	ENSG00000118816	4	77968310	77997158	28848	locus582	CCNI	0.316818	49	10	373617	0.26906	0.39394	1573	12237	0.378597	49	10	133925	-0.44833	0.67304	1244	14128
519	ENSG00000168653	1	39491989	39500308	8319	locus36	NDUFS5	0.170164	27	5	373617	1.7748	0.037964	3845	4902	0.378438	27	5	133760	0.7802	0.21764	1245	7192
4469	ENSG00000145247	4	48887035	48908845	21810	locus560	OCIAD2	-0.20591	28	7	373617	0.94433	0.1725	14698	8694	0.377784	28	7	133787	0.29952	0.38227	1246	10032
7082	ENSG00000122515	7	44788529	44809477	20948	locus979	ZMIZ2	0.455182	33	9	373617	5.0255	2.5108e-07	638	340	0.377655	32	8	133557	0.18425	0.42691	1247	10723
9012	ENSG00000165699	9	135766734	135820008	53274	locus1297	TSC1	0.57332	119	18	373617	3.8255	6.5248e-05	300	864	0.377481	113	16	133750	-0.4569	0.67613	1248	14168
12065	ENSG00000090975	12	123498542	123634562	136020	locus1626	PITPNM2	0.240543	208	29	373617	5.3918	3.4886e-08	2544	262	0.377077	203	28	133468	4.3711	6.1801e-06	1249	115
5393	ENSG00000186687	5	130506502	130541119	34617	locus765	LYRM7	0.158642	85	10	373617	0.49376	0.31074	4133	11055	0.376638	83	10	133770	1.3909	0.082121	1250	4114
11355	ENSG00000134532	12	23685231	24102637	417406	locus1548	SOX5	0.238308	1113	120	373617	2.7769	0.0027436	2588	2097	0.37662	1074	122	133821	1.4213	0.077612	1251	3991
2423	ENSG00000152292	2	85646053	85664150	18097	locus259	SH2D6	0.00474453	55	13	373617	1.5499	0.060581	8391	5816	0.376579	53	13	133905	-1.1789	0.88078	1252	16599
15900	ENSG00000104886	19	2230001	2236271	6270	locus2133	PLEKHJ1	0.0924297	14	5	373617	0.0003367	0.49987	5872	13510	0.376086	13	5	133797	1.0277	0.15204	1253	5831
6571	ENSG00000112367	6	110012498	110146627	134129	locus899	FIG4	0.0348422	291	30	373617	-1.3926	0.91813	7518	17342	0.376074	255	25	133904	0.2928	0.38484	1254	10077
1855	ENSG00000196890	1	228645807	228646259	452	locus167	HIST3H2BB	-0.0628033	NA	NA	NA	NA	NA	10291	17923	0.375814	NA	NA	NA	NA	NA	1255	17923
6329	ENSG00000171467	6	43278870	43337216	58346	locus853	ZNF318	0.307684	94	17	373617	3.8655	5.5438e-05	1671	836	0.375786	90	15	133571	0.99373	0.16018	1256	6016
6337	ENSG00000170734	6	43543921	43586701	42780	locus853	POLH	0.0369796	56	12	373617	1.27	0.10204	7459	7057	0.375756	54	11	133812	0.50551	0.3066	1257	8800
2770	ENSG00000138398	2	170440849	170497916	57067	locus311	PPIG	0.207016	181	16	373617	-0.33013	0.62935	3139	14893	0.375703	179	16	133762	1.7934	0.036456	1258	2652
1697	ENSG00000133069	1	205197303	205242471	45168	locus150	TMCC2	0.179928	122	16	373617	0.27326	0.39233	3655	12217	0.375694	116	15	133817	1.0747	0.14125	1259	5586
9015	ENSG00000170835	9	135937364	135947248	9884	locus1297	CEL	-0.122568	4	2	373617	1.3769	0.084265	11972	6549	0.375608	4	2	133390	2.0838	0.018589	1260	1887
9187	ENSG00000123240	10	13142168	13180291	38123	locus1315	OPTN	-0.113172	102	20	373617	0.67961	0.24838	11688	10044	0.375248	102	20	133831	1.0502	0.14681	1261	5721
6478	ENSG00000013375	6	83874591	83903012	28421	locus882	PGM3	0.0696184	45	9	373617	-0.15806	0.5628	6519	14224	0.375012	45	9	133863	0.1894	0.42489	1262	10690
6194	ENSG00000236104	6	33282182	33285719	3537	locus846	ZBTB22	0.139156	5	2	373617	4.8396	6.5044e-07	4617	382	0.375012	3	2	133384	2.2372	0.012636	1263	1568
16343	ENSG00000105701	19	18642571	18654470	11899	locus2150	FKBP8	0.238653	22	8	373617	-0.12449	0.54953	2580	14087	0.374915	22	8	133554	1.958	0.025113	1264	2191
8982	ENSG00000187239	9	132649465	132805473	156008	locus1293	FNBP1	0.202663	536	31	373617	1.2411	0.10728	3223	7186	0.374858	507	30	133602	2.7667	0.002831	1265	838
10257	ENSG00000110497	11	46417963	46615571	197608	locus1457	AMBRA1	0.355755	216	29	373617	3.769	8.195e-05	1213	906	0.374593	193	24	133280	2.8446	0.0022235	1266	775
3511	ENSG00000145020	3	49454211	49460186	5975	locus411	AMT	0.41952	9	2	373617	7.2471	2.1289e-13	826	48	0.374523	9	2	132091	3.7238	9.8142e-05	1267	261
14734	ENSG00000128482	17	19314506	19320589	6083	locus1997	RNF112	0.356254	8	2	373617	-0.63134	0.73609	1209	15880	0.374085	8	2	133749	0.39353	0.34696	1268	9478
4022	ENSG00000152601	3	151985828	152183568	197740	locus483	MBNL1	0.052631	344	26	373617	0.27522	0.39157	6990	12207	0.373906	337	25	133882	-0.11165	0.54445	1269	12396
12112	ENSG00000112787	12	133066136	133161774	95638	locus1638	FBRSL1	0.384329	378	32	373617	0.43042	0.33344	1012	11413	0.373795	363	31	133928	-1.4766	0.93011	1270	17115
7940	ENSG00000104332	8	41119480	41167016	47536	locus1110	SFRP1	-0.0387035	110	15	373617	0.44027	0.32987	9621	11358	0.37369	110	15	133877	0.19755	0.4217	1271	10643
13090	ENSG00000166923	15	33010174	33026870	16696	locus1811	GREM1	-0.232677	60	11	373617	2.3371	0.0097171	15421	3100	0.373638	59	11	133786	0.065954	0.47371	1272	11452
12599	ENSG00000151320	14	32798478	33300567	502089	locus1733	AKAP6	0.969296	1492	131	373617	4.3495	6.8238e-06	31	555	0.373638	1469	128	133755	2.1843	0.01447	1273	1670
15193	ENSG00000182575	17	47653483	47659652	6169	locus2020	NXPH3	-0.0873799	15	6	373617	-0.1196	0.5476	10982	14063	0.37323	12	5	133917	-0.67949	0.75158	1274	15093
12552	ENSG00000100911	14	24612573	24616430	3857	locus1727	PSME2	0.0547708	5	2	373617	2.5914	0.0047798	6932	2452	0.373223	5	2	133817	-1.0907	0.86229	1275	16412
9539	ENSG00000171862	10	89622869	89731687	108818	locus1379	PTEN	0.852007	142	34	373617	2.8517	0.0021745	58	1971	0.37321	133	31	133793	0.59896	0.2746	1276	8264
5036	ENSG00000183654	5	16067247	16179884	112637	locus685	MARCH11	0.0912056	260	32	373617	-0.037316	0.51488	5907	13685	0.373177	243	38	133891	0.056794	0.47735	1277	11514
5008	ENSG00000170549	5	3596167	3601517	5350	locus672	IRX1	-0.218306	13	4	373617	0.43483	0.33184	15064	11386	0.373099	13	4	133782	1.2238	0.11051	1278	4866
4014	ENSG00000174944	3	150929904	150996255	66351	locus481	P2RY14	-0.289439	137	16	373617	-0.39725	0.65441	16627	15151	0.373019	130	15	133728	2.1429	0.01606	1279	1762
5242	ENSG00000171530	5	76987228	77164604	177376	locus725	TBCA	0.138271	593	36	373617	0.88888	0.18703	4635	8983	0.372914	574	35	133741	2.2847	0.011166	1280	1481
18381	ENSG00000251322	#N/A	#N/A	#N/A	#N/A	NA	NA	-0.028904	127	29	373617	5.0533	2.1714e-07	9326	331	0.372861	123	28	133664	3.2154	0.00065128	1281	487
16588	ENSG00000063322	19	39881950	39891277	9327	locus2170	MED29	0.0731009	25	5	373617	-0.48607	0.68654	6423	15437	0.372806	24	5	133849	1.3351	0.090924	1282	4368
10621	ENSG00000174080	11	66330933	66336067	5134	locus1468	CTSF	0.209479	13	3	373617	1.6057	0.054167	3091	5554	0.372782	13	3	133422	2.6261	0.0043189	1283	1001
8927	ENSG00000095370	9	130500597	130541020	40423	locus1292	SH2D3C	0.0447307	88	14	373617	3.0954	0.00098281	7222	1612	0.372772	85	13	133751	0.56983	0.28439	1284	8433
13370	ENSG00000033800	15	68346516	68480402	133886	locus1851	PIAS1	0.325986	276	19	373617	1.164	0.12222	1475	7569	0.37251	266	17	133757	1.1476	0.12557	1285	5215
14774	ENSG00000167524	17	26937495	26941179	3684	locus2002	SGK494	0.0985838	5	3	373617	-0.19841	0.57864	5708	14389	0.372452	5	3	133994	-2.9125	0.99821	1286	17771
6821	ENSG00000213066	6	167412669	167466201	53532	locus939	FGFR1OP	0.118036	258	9	373617	1.077	0.14074	5156	8008	0.372406	254	8	133890	-0.72425	0.76554	1287	15268
18224	ENSG00000168135	22	38822331	38851205	28874	locus2335	KCNJ4	0.415299	84	17	373617	1.54	0.061781	846	5863	0.372205	83	17	133672	2.1193	0.017034	1288	1812
13302	ENSG00000157470	15	59664891	59784501	119610	locus1843	FAM81A	0.133985	462	45	373617	1.5535	0.060149	4735	5799	0.371892	448	41	133852	0.23154	0.40845	1289	10442
391	ENSG00000130770	1	28562652	28573417	10765	locus28	ATPIF1	0.274491	34	4	373617	0.85164	0.19721	2059	9171	0.371762	32	4	133791	1.1787	0.11927	1290	5084
8322	ENSG00000178209	8	144989320	145050902	61582	locus1186	PLEC	0.223334	143	9	373617	1.8313	0.033526	2830	4686	0.371712	134	8	133289	2.694	0.0035298	1291	915
295	ENSG00000169641	1	23410522	23504301	93779	locus24	LUZP1	0.0422406	168	20	373617	2.0051	0.022477	7289	4086	0.371398	161	19	133794	0.15009	0.44035	1292	10928
3309	ENSG00000174738	3	23986750	24022109	35359	locus394	NR1D2	0.0777647	89	15	373617	6.4808	4.5608e-11	6288	102	0.371198	85	14	133209	1.6424	0.050258	1293	3138
1917	ENSG00000182901	1	240938814	241520530	581716	locus179	RGS7	0.449557	1886	158	373617	2.1888	0.014306	659	3531	0.371075	1812	152	133788	1.8665	0.030985	1294	2435
5543	ENSG00000254221	5	140729827	140892546	162719	locus771	PCDHGB1	0.0207233	472	37	373617	1.681	0.046378	7929	5255	0.370859	461	33	133723	2.1248	0.016802	1295	1800
674	ENSG00000134744	1	52888946	53018772	129826	locus44	ZCCHC11	0.399849	195	16	373617	3.9584	3.7725e-05	926	769	0.370596	194	16	133447	1.4723	0.070464	1296	3788
14193	ENSG00000102878	16	67197287	67203848	6561	locus1945	HSF4	0.0749514	4	2	373617	0.55086	0.29086	6371	10734	0.370484	4	2	133460	3.0341	0.0012061	1297	619
5276	ENSG00000164176	5	83236372	83680611	444239	locus730	EDIL3	0.692216	879	85	373617	2.08	0.018761	157	3857	0.37038	849	82	133649	3.6628	0.00012476	1298	291
12699	ENSG00000126775	14	55833109	55878576	45467	locus1753	ATG14	-0.0156282	158	15	373617	0.8259	0.20443	8926	9300	0.370373	156	15	133817	1.3844	0.083125	1299	4136
924	ENSG00000162641	1	109365460	109506106	140646	locus92	AKNAD1	-0.0771047	513	34	373617	1.5658	0.058703	10690	5739	0.370344	500	30	133805	0.62997	0.26436	1300	8074
4934	ENSG00000218336	4	183164581	183724177	559596	locus660	TENM3	0.47133	2329	210	373617	0.16052	0.43624	581	12777	0.370211	2221	203	133844	2.2974	0.010798	1301	1464
11435	ENSG00000079337	12	48131028	48164817	33789	locus1567	RAPGEF3	-0.0943144	127	23	373617	3.1107	0.00093312	11169	1588	0.370194	120	21	133838	-0.64922	0.7419	1302	14972
4598	ENSG00000138771	4	77356252	77704406	348154	locus582	SHROOM3	-0.165899	948	58	373617	0.62791	0.26503	13418	10319	0.369745	929	58	133776	2.1242	0.016825	1303	1802
5960	ENSG00000180596	6	26115100	26124138	9038	locus829	HIST1H2BC	-0.0670093	31	8	373617	4.0029	3.129e-05	10388	737	0.369735	28	6	133516	1.7961	0.036243	1304	2640
2203	ENSG00000214694	2	39117020	39202590	85570	locus222	ARHGEF33	-0.106439	170	29	373617	2.6638	0.0038629	11505	2305	0.369656	168	28	133796	-0.504	0.69287	1305	14349
7717	ENSG00000198010	8	1449531	1656642	207111	locus1066	DLGAP2	0.506119	844	48	373617	-0.58602	0.72107	466	15745	0.369438	822	45	133845	1.4548	0.072862	1306	3847
1517	ENSG00000117586	1	173152873	173176452	23579	locus123	TNFSF4	-0.314143	59	10	373617	-0.32144	0.62606	16983	14858	0.369337	57	9	133861	0.62287	0.26668	1307	8125
15983	ENSG00000160633	19	5623109	5668489	45380	locus2137	SAFB	0.315923	81	13	373617	1.5165	0.064696	1583	5960	0.369254	78	12	133906	-0.48216	0.68515	1308	14274
2512	ENSG00000144218	2	100163717	100759037	595320	locus264	AFF3	0.130708	1244	58	373617	5.8529	2.4149e-09	4804	184	0.369218	1206	60	133650	3.798	7.2932e-05	1309	241
11115	ENSG00000151503	11	134022336	134094426	72090	locus1526	NCAPD3	0.121876	165	25	373617	1.7391	0.041011	5051	5040	0.369177	158	24	133763	1.7391	0.041012	1310	2816
14943	ENSG00000126368	17	38249039	38256978	7939	locus2011	NR1D1	0.443178	18	7	373617	2.225	0.013042	689	3408	0.368866	18	7	133748	1.0521	0.14637	1311	5706
9821	ENSG00000019995	10	126630691	126676758	46067	locus1407	ZRANB1	0.306121	85	9	373617	-0.599	0.72541	1689	15787	0.368857	83	9	133940	-0.099464	0.53962	1312	12319
1737	ENSG00000117335	1	207925401	207968858	43457	locus152	CD46	0.279949	96	14	373617	4.4536	4.223e-06	1993	499	0.368817	96	14	133077	3.0267	0.0012363	1313	625
3665	ENSG00000114861	3	71003843	71633140	629297	locus426	FOXP1	0.68811	1342	116	373617	6.608	1.9475e-11	162	88	0.368745	1291	116	133711	2.1051	0.017642	1314	1848
16464	ENSG00000221946	19	35634153	35645204	11051	locus2166	FXYD7	0.152383	18	6	373617	0.34443	0.36526	4289	11874	0.368619	18	6	133843	0.70278	0.2411	1315	7639
4038	ENSG00000197980	3	156544095	156763918	219823	locus486	LEKR1	0.0626483	611	30	373617	1.8182	0.034517	6704	4755	0.368567	597	28	133839	0.62037	0.26751	1316	8146
11933	ENSG00000139436	12	110367606	110434194	66588	locus1616	GIT2	0.219633	144	19	373617	2.5497	0.0053913	2907	2545	0.368555	140	18	133748	0.81439	0.20771	1317	6984
16812	ENSG00000118160	19	47931273	47975425	44152	locus2177	SLC8A2	0.498963	94	14	373617	0.33339	0.36942	488	11939	0.368501	92	13	133844	0.75421	0.22536	1318	7336
8999	ENSG00000130714	9	134378288	134399193	20905	locus1295	POMT1	0.307274	85	6	373617	0.31259	0.3773	1680	12027	0.368464	84	6	133829	0.7105	0.2387	1319	7608
15762	ENSG00000074695	18	56995054	57027194	32140	locus2107	LMAN1	0.0826621	101	12	373617	0.51173	0.30442	6142	10961	0.36846	100	12	133864	0.64081	0.26082	1320	8005
3078	ENSG00000153820	2	228844665	229046361	201696	locus354	SPHKAP	0.273424	646	31	373617	-0.47414	0.6823	2074	15408	0.368205	613	27	133515	4.2449	1.0932e-05	1321	138
12877	ENSG00000021645	14	78708733	80328376	1619643	locus1772	NRXN3	0.918658	4168	233	373617	3.689	0.00011256	41	965	0.368203	3983	213	133852	0.012914	0.49485	1322	11760
10688	ENSG00000085733	11	70244509	70282690	38181	locus1471	CTTN	0.061201	76	8	373617	1.4987	0.066982	6745	6045	0.368184	73	8	133868	-0.72494	0.76576	1323	15270
2299	ENSG00000197329	2	64319785	64371588	51803	locus243	PELI1	0.228919	123	16	373617	3.8774	5.2793e-05	2752	829	0.367995	122	15	133141	3.5776	0.00017335	1324	315
12887	ENSG00000100433	14	88649112	88793251	144139	locus1781	KCNK10	0.333736	515	49	373617	-0.1853	0.5735	1401	14326	0.367873	496	50	133863	0.82914	0.20351	1325	6889
16619	ENSG00000167565	19	40946750	40950612	3862	locus2170	SERTAD3	-0.000767877	18	4	373617	1.848	0.032298	8532	4621	0.367868	17	4	133381	2.7106	0.0033582	1326	892
15728	ENSG00000141644	18	47793251	47807829	14578	locus2097	MBD1	0.246052	25	6	373617	2.0111	0.022155	2458	4069	0.367582	24	6	133730	0.93586	0.17467	1327	6328
8640	ENSG00000148019	9	80850977	80894606	43629	locus1242	CEP78	0.268315	99	18	373617	0.1957	0.42242	2144	12620	0.36755	95	17	133902	-0.63505	0.7373	1328	14923
16060	ENSG00000233927	19	8386383	8388224	1841	locus2140	RPS28	-0.0240367	11	4	373617	-0.021211	0.50846	9183	13612	0.367264	10	4	133856	0.66601	0.2527	1329	7838
6759	ENSG00000181472	6	151685251	151712683	27432	locus924	ZBTB2	0.176421	53	11	373617	1.0861	0.13873	3724	7963	0.367202	53	11	133685	1.911	0.028005	1330	2332
3423	ENSG00000163810	3	44916102	44956482	40380	locus408	TGM4	-0.0944315	158	15	373617	1.5772	0.057372	11172	5683	0.367166	152	14	133637	1.6737	0.047093	1331	3014
5718	ENSG00000072803	5	171288552	171433877	145325	locus797	FBXW11	0.421579	194	19	373617	0.6337	0.26314	816	10292	0.367004	190	19	133888	0.15541	0.43825	1332	10888
6363	ENSG00000153291	6	46620677	46645930	25253	locus856	SLC25A27	0.332669	36	8	373617	1.1964	0.11578	1410	7387	0.366785	32	7	133572	2.4955	0.0062893	1333	1175
11362	ENSG00000152936	12	25650446	25801488	151042	locus1550	IFLTD1	-0.316235	804	60	373617	-1.2338	0.89136	17007	17153	0.366569	791	61	133933	-1.1043	0.86528	1334	16450
4144	ENSG00000114867	3	184032282	184053141	20859	locus505	EIF4G1	0.475494	36	14	373617	3.0767	0.0010464	565	1639	0.366483	32	12	133779	0.531	0.29771	1335	8648
17531	ENSG00000101098	20	43380448	43438979	58531	locus2242	RIMS4	0.322438	107	17	373617	1.5946	0.055399	1505	5611	0.366471	101	15	133769	0.81558	0.20737	1336	6978
6490	ENSG00000135316	6	86318052	86352709	34657	locus884	SYNCRIP	0.423643	55	15	373617	2.3373	0.0097108	809	3098	0.366464	54	14	133768	1.5678	0.058461	1337	3419
8627	ENSG00000119121	9	77337410	77503010	165600	locus1240	TRPM6	-0.153476	281	35	373617	2.033	0.021029	12989	3989	0.366374	269	32	133844	-0.26529	0.60461	1338	13180
18257	ENSG00000100354	22	40440820	40731811	290991	locus2337	TNRC6B	0.708469	574	26	373617	1.9585	0.025086	143	4251	0.366216	542	25	133603	1.8451	0.032512	1339	2512
6618	ENSG00000111860	6	118781943	119031238	249295	locus904	CEP85L	0.153107	678	28	373617	1.8939	0.029122	4267	4449	0.365876	647	26	133740	1.0308	0.15133	1340	5815
6104	ENSG00000232810	6	31543343	31546113	2770	locus837	TNF	-0.115088	5	2	373617	1.2821	0.099911	11751	6996	0.365744	5	2	133798	1.8217	0.034249	1341	2573
11499	ENSG00000066084	12	50898889	51142450	243561	locus1570	DIP2B	0.355168	411	18	373617	1.8594	0.031487	1219	4571	0.365506	397	19	133927	-1.1341	0.87161	1342	16516
5467	ENSG00000132563	5	137774705	137782653	7948	locus769	REEP2	0.436661	22	6	373617	2.7647	0.0028488	724	2121	0.365311	22	6	133874	-0.64525	0.74062	1343	14958
1839	ENSG00000081692	1	227918889	227923112	4223	locus166	JMJD4	0.297905	17	7	373617	0.50854	0.30554	1773	10982	0.365093	17	7	133907	-0.45961	0.6771	1344	14184
2038	ENSG00000115758	2	10580093	10588630	8537	locus198	ODC1	0.215353	19	6	373617	-0.347	0.6357	2988	14957	0.364973	18	5	133841	0.00060697	0.49976	1345	11827
4254	ENSG00000168993	4	778744	819986	41242	locus521	CPLX1	0.274837	173	25	373617	1.8405	0.032846	2054	4653	0.364936	166	25	133850	0.49456	0.31045	1346	8876
2072	ENSG00000118960	2	20760207	20850842	90635	locus207	HS1BP3	0.158704	424	40	373617	-0.0014812	0.50059	4131	13519	0.364548	414	38	133841	1.6636	0.048099	1347	3054
3243	ENSG00000254999	3	10157275	10168874	11599	locus380	BRK1	0.166227	46	4	373617	0.32347	0.37317	3952	11986	0.364445	46	4	133795	1.3313	0.091548	1348	4384
11560	ENSG00000123349	12	53689074	53693234	4160	locus1572	PFDN5	0.0267891	9	2	373617	0.54032	0.29449	7767	10799	0.364386	9	2	133752	0.78674	0.21572	1349	7150
13062	ENSG00000182256	15	27216428	27778373	561945	locus1805	GABRG3	0.663154	1531	146	373617	3.4672	0.00026291	184	1156	0.364265	1508	148	133837	1.6062	0.05411	1350	3276
16796	ENSG00000090372	19	47222767	47250138	27371	locus2176	STRN4	0.205361	56	12	373617	0.4296	0.33374	3164	11417	0.364187	49	11	133762	1.5506	0.060503	1351	3484
13518	ENSG00000064726	15	83685173	83736106	50933	locus1864	BTBD1	0.0415839	121	19	373617	3.347	0.00040838	7317	1296	0.364093	115	18	133697	0.42782	0.33439	1352	9280
2278	ENSG00000119866	2	60678301	60780702	102401	locus242	BCL11A	1.11299	158	34	373617	5.6021	1.0588e-08	15	219	0.364052	156	34	133720	2.5974	0.0046961	1353	1030
3675	ENSG00000113805	3	74311718	74570291	258573	locus428	CNTN3	0.339943	649	69	373617	1.5001	0.066797	1345	6040	0.36377	630	66	133850	0.02766	0.48897	1354	11685
4382	ENSG00000047662	4	17630928	17783135	152207	locus535	FAM184B	0.106785	360	14	373617	2.4686	0.0067818	5469	2762	0.363765	339	13	133751	0.53907	0.29492	1355	8594
15124	ENSG00000181513	17	43209966	43221539	11573	locus2015	ACBD4	0.214333	19	7	373617	3.7724	8.0842e-05	3001	900	0.363321	19	7	133728	-0.67021	0.74864	1356	15053
16673	ENSG00000167619	19	42817487	42829214	11727	locus2172	TMEM145	0.524606	13	4	373617	-0.5895	0.72224	406	15753	0.363314	13	4	133917	-0.36268	0.64158	1357	13694
6187	ENSG00000223501	6	33218048	33239824	21776	locus846	VPS52	0.0796711	59	8	373617	1.7926	0.03652	6231	4846	0.363266	9	6	133699	1.2261	0.11008	1358	4858
13285	ENSG00000137871	15	56945008	57210769	265761	locus1840	ZNF280D	0.270373	574	31	373617	2.6629	0.0038732	2121	2309	0.363192	546	25	133552	3.2884	0.00050385	1359	446
7070	ENSG00000122678	7	44111845	44122139	10294	locus979	POLM	0.279002	23	5	373617	-0.67769	0.75102	2005	16013	0.363117	23	5	133869	0.40057	0.34437	1360	9439
8970	ENSG00000095321	9	131857088	131873083	15995	locus1293	CRAT	0.329081	26	3	373617	5.1384	1.3857e-07	1450	308	0.363102	23	3	132317	2.7802	0.0027159	1361	828
14361	ENSG00000103187	16	84599199	84651683	52484	locus1963	COTL1	0.0061364	243	37	373617	0.692	0.24447	8362	9970	0.36308	239	36	133845	0.62134	0.26719	1362	8136
8308	ENSG00000147813	8	144656954	144660783	3829	locus1186	NAPRT1	0.0771219	17	5	373617	0.44021	0.32989	6314	11359	0.363076	16	5	133913	-0.093773	0.53736	1363	12287
1330	ENSG00000143294	1	156720401	156761584	41183	locus108	PRCC	0.31384	133	20	373617	0.49221	0.31129	1602	11061	0.362921	125	18	133672	2.3849	0.0085411	1364	1320
123	ENSG00000173614	1	10003485	10045556	42071	locus13	NMNAT1	0.0595982	84	14	373617	-1.6636	0.9519	6787	17559	0.362752	77	12	133955	-0.39988	0.65538	1365	13914
5474	ENSG00000015479	5	138609792	138667360	57568	locus770	MATR3	0.116558	53	8	373617	1.2557	0.1046	5195	7110	0.362741	52	9	133850	-0.18919	0.57503	1366	12805
11179	ENSG00000111642	12	6679248	6716590	37342	locus1534	CHD4	0.622882	75	9	373617	1.483	0.069031	220	6096	0.362621	73	9	133671	1.5672	0.058535	1367	3421
8562	ENSG00000070601	9	37650996	37746901	95905	locus1230	FRMPD1	-0.0571573	339	38	373617	0.63316	0.26331	10142	10297	0.362315	333	38	133896	-0.37406	0.64582	1368	13758
9677	ENSG00000107833	10	103541081	103543170	2089	locus1390	NPM3	0.224643	1	1	373617	0.25463	0.3995	2811	12312	0.362066	1	1	133782	1.041	0.14894	1369	5760
2471	ENSG00000158050	2	96808904	96811179	2275	locus263	DUSP2	-0.188888	2	1	373617	0.37146	0.35515	14151	11728	0.362037	2	1	133855	0.38847	0.34884	1370	9510
9127	ENSG00000182154	9	140445650	140447007	1357	locus1301	MRPL41	0.31485	NA	NA	NA	NA	NA	1596	17845	0.361993	NA	NA	NA	NA	NA	1371	17845
11923	ENSG00000139445	12	109715783	109747025	31242	locus1615	FOXN4	-0.0475258	59	12	373617	1.2847	0.099448	9849	6983	0.361688	53	10	133899	-1.1382	0.87248	1372	16524
6101	ENSG00000213760	6	31513052	31516204	3152	locus837	ATP6V1G2	0.153587	18	9	373617	2.1458	0.015945	4257	3649	0.361558	15	7	133551	3.0557	0.0011228	1373	599
1874	ENSG00000173409	1	231114794	231136341	21547	locus169	ARV1	0.12174	71	11	373617	-0.13088	0.55206	5057	14113	0.361451	68	11	133910	-0.7273	0.76648	1374	15281
6686	ENSG00000118513	6	135502452	135540309	37857	locus914	MYB	0.358789	74	15	373617	1.6697	0.047488	1187	5305	0.361283	73	14	133824	0.24799	0.40207	1375	10343
6348	ENSG00000096384	6	44214823	44221620	6797	locus854	HSP90AB1	0.272041	19	7	373617	1.2633	0.10324	2095	7080	0.361205	18	7	133860	0.13967	0.44446	1376	10997
5181	ENSG00000153914	5	65440045	65479443	39398	locus718	SREK1	0.342812	68	9	373617	0.18997	0.42467	1326	12661	0.361077	67	9	133877	-0.12193	0.54852	1377	12447
13546	ENSG00000140526	15	89631380	89745591	114211	locus1873	ABHD2	0.35433	234	34	373617	2.4325	0.0074977	1225	2841	0.360897	223	32	133808	0.19128	0.42415	1378	10678
483	ENSG00000116863	1	36554475	36559533	5058	locus34	ADPRHL2	0.089796	4	2	373617	-0.35244	0.63775	5946	14974	0.360704	2	1	133937	0.053265	0.47876	1379	11538
18366	ENSG00000100239	#N/A	#N/A	#N/A	#N/A	NA	NA	0.440485	344	25	373617	1.7632	0.038932	701	4957	0.36069	334	28	133799	1.6692	0.047539	1380	3034
15951	ENSG00000105229	19	4007643	4039384	31741	locus2135	PIAS4	0.294072	97	9	373617	2.0287	0.021243	1817	4003	0.360469	96	9	133857	-1.3575	0.91268	1381	16943
11009	ENSG00000036672	11	119225925	119252436	26511	locus1513	USP2	0.0937306	54	12	373617	1.5577	0.059654	5836	5780	0.360281	49	10	133761	1.1538	0.12428	1382	5187
11296	ENSG00000183150	12	12813994	12849121	35127	locus1540	GPR19	-0.00110773	84	17	373617	0.98563	0.16216	8547	8478	0.360148	82	17	133862	0.020556	0.4918	1383	11721
8726	ENSG00000196116	9	100174231	100258407	84176	locus1262	TDRD7	0.0884199	154	16	373617	1.5519	0.060344	5986	5806	0.359853	149	15	133576	2.2827	0.011224	1384	1487
14453	ENSG00000174231	17	1553922	1588176	34254	locus1976	PRPF8	0.297363	101	10	373617	0.98408	0.16254	1780	8484	0.359596	99	9	133836	0.076544	0.46949	1385	11389
7986	ENSG00000206579	8	56014948	56454613	439665	locus1116	XKR4	0.419385	1354	90	373617	2.5176	0.0059078	827	2625	0.359507	1308	87	133809	1.1055	0.13448	1386	5432
9903	ENSG00000184524	11	787103	790123	3020	locus1419	CEND1	0.0653696	6	3	373617	0.4961	0.30991	6634	11040	0.35938	5	2	133935	-0.62771	0.7349	1387	14894
15157	ENSG00000141295	17	45915065	45918699	3634	locus2019	SCRN2	0.124176	11	7	373617	1.6779	0.046679	4982	5265	0.359206	10	6	133871	-0.62164	0.73291	1388	14875
9674	ENSG00000166169	10	103338640	103348027	9387	locus1390	POLL	0.267875	17	3	373617	3.1996	0.000688	2150	1465	0.358995	17	3	133775	0.23147	0.40848	1389	10443
3680	ENSG00000114480	3	81538849	81811312	272463	locus433	GBE1	-0.215703	491	31	373617	4.0224	2.8801e-05	15001	725	0.358776	466	33	133475	2.7215	0.0032489	1390	880
2295	ENSG00000143951	2	63348517	63815933	467416	locus243	WDPCP	0.155351	1500	37	373617	3.5923	0.00016387	4218	1045	0.358616	1447	37	133368	3.6353	0.00013884	1391	301
4262	ENSG00000159674	4	1165812	1202634	36822	locus521	SPON2	-0.393682	95	23	373617	-0.69985	0.75799	17662	16070	0.358374	92	22	133868	0.46839	0.31975	1392	9048
584	ENSG00000126091	1	44173217	44396831	223614	locus40	ST3GAL3	0.24144	511	26	373617	7.3465	1.017e-13	2524	42	0.358318	495	25	133449	2.7549	0.0029353	1393	847
1152	ENSG00000159377	1	151372009	151374420	2411	locus103	PSMB4	0.12723	3	1	373617	-0.62768	0.73489	4897	15869	0.358145	3	1	133840	1.1793	0.11915	1394	5082
14611	ENSG00000182224	17	7761300	7765600	4300	locus1984	CYB5D1	-0.0471668	6	3	373617	0.33628	0.36833	9835	11919	0.35814	6	3	133889	-0.3507	0.63709	1395	13630
8725	ENSG00000197816	9	100000778	100139569	138791	locus1262	CCDC180	-0.0170837	420	19	373617	-0.64322	0.73996	8958	15926	0.358062	372	15	133835	1.0412	0.14889	1396	5759
6152	ENSG00000204314	6	32116135	32120860	4725	locus839	PRRT1	0.491924	7	4	373617	0.94268	0.17292	516	8705	0.358028	NA	NA	NA	NA	NA	1397	17815
9081	ENSG00000196642	9	139702373	139735639	33266	locus1301	RABL6	0.375245	42	6	373617	1.5735	0.057801	1064	5702	0.357993	41	6	133809	0.17435	0.43079	1398	10790
9238	ENSG00000150867	10	22823777	23003484	179707	locus1323	PIP4K2A	0.0840643	594	35	373617	3.9109	4.5973e-05	6102	804	0.357629	562	33	133557	2.2412	0.012505	1399	1563
11191	ENSG00000111664	12	6949117	6956557	7440	locus1535	GNB3	0.153899	2	1	373617	1.3294	0.091866	4252	6773	0.357398	2	1	133824	0.16067	0.43618	1400	10858
10164	ENSG00000109854	11	20385288	20405328	20040	locus1437	HTATIP2	-0.0939907	54	10	373617	1.0527	0.14624	11158	8132	0.357197	52	9	133723	1.3366	0.090681	1401	4360
11361	ENSG00000133703	12	25357722	25403865	46143	locus1550	KRAS	0.134301	154	18	373617	-0.91118	0.8189	4727	16575	0.356992	150	18	133895	0.27132	0.39307	1402	10229
14571	ENSG00000175826	17	7146936	7155400	8464	locus1983	CTDNEP1	0.318211	10	4	373617	0.55967	0.28785	1562	10692	0.356884	9	3	133852	0.92741	0.17686	1403	6377
5902	ENSG00000112149	6	14117871	14137149	19278	locus819	CD83	-0.213751	57	13	373617	3.5558	0.00018842	14939	1069	0.356859	55	12	133550	1.7853	0.037103	1404	2681
444	ENSG00000162522	1	33207485	33240571	33086	locus31	KIAA1522	0.013142	57	16	373617	0.92166	0.17835	8168	8810	0.356807	56	16	133888	-0.51759	0.69763	1405	14421
10186	ENSG00000182255	11	30031287	30038570	7283	locus1444	KCNA4	0.366645	9	4	373617	3.8398	6.1559e-05	1131	853	0.356738	9	4	133441	1.5866	0.056304	1406	3351
10542	ENSG00000168066	11	64532077	64546258	14181	locus1468	SF1	0.368003	15	5	373617	1.7684	0.038499	1122	4932	0.356712	14	5	133692	1.7705	0.038321	1407	2719
7143	ENSG00000241258	7	65579590	65619555	39965	locus995	CRCP	0.0181013	113	15	373617	2.2671	0.011691	8006	3280	0.356602	95	12	133773	0.1086	0.45676	1408	11187
1579	ENSG00000116698	1	183441612	183523328	81716	locus131	SMG7	0.501234	240	40	373617	4.0642	2.41e-05	478	696	0.356475	220	37	133297	4.3137	8.0255e-06	1409	126
15904	ENSG00000104904	19	2269507	2273487	3980	locus2133	OAZ1	0.0611396	15	4	373617	0.99755	0.15925	6747	8414	0.35623	15	4	133660	1.9412	0.026119	1410	2241
5939	ENSG00000079691	6	25279655	25620758	341103	locus828	LRRC16A	0.0489388	1413	76	373617	2.4746	0.0066699	7109	2736	0.356217	1365	72	133883	-0.79358	0.78628	1411	15540
8351	ENSG00000167702	8	145691425	145699585	8160	locus1186	KIFC2	0.428499	5	3	373617	4.9745	3.271e-07	779	352	0.35608	5	3	133664	-0.75515	0.77492	1412	15388
9622	ENSG00000155252	10	99344130	99433667	89537	locus1387	PI4K2A	0.309317	199	26	373617	1.2993	0.096916	1652	6916	0.356012	191	25	133904	-2.0287	0.97876	1413	17611
6769	ENSG00000091844	6	153331856	153452384	120528	locus925	RGS17	0.236038	401	23	373617	0.9486	0.17141	2625	8672	0.355883	375	21	133816	1.8448	0.032536	1414	2513
947	ENSG00000213366	1	110210643	110252171	41528	locus92	GSTM2	-0.0154417	61	18	373617	1.5778	0.057305	8914	5680	0.355419	60	18	133829	0.37957	0.35213	1415	9557
11117	ENSG00000151500	11	134118172	134123264	5092	locus1526	THYN1	0.0807883	8	4	373617	-0.78408	0.7835	6209	16288	0.35529	6	3	133980	-0.3618	0.64125	1416	13690
13364	ENSG00000166949	15	67358182	67487533	129351	locus1851	SMAD3	0.296611	378	56	373617	2.2587	0.011952	1785	3312	0.355166	368	53	133766	1.3625	0.086524	1417	4237
3011	ENSG00000115568	2	219502638	219524247	21609	locus346	ZNF142	0.208207	37	6	373617	2.0326	0.021044	3118	3990	0.355017	37	6	133530	2.5512	0.0053683	1418	1096
5588	ENSG00000156475	5	145969073	146461054	491981	locus775	PPP2R2B	0.510064	1088	70	373617	1.0789	0.14033	450	7999	0.354953	1040	64	133845	0.90543	0.18262	1419	6474
11125	ENSG00000073614	12	389294	498620	109326	locus1527	KDM5A	0.481075	304	16	373617	1.3794	0.08388	545	6537	0.354878	283	14	133813	0.32018	0.37442	1420	9909
13990	ENSG00000149930	16	29985601	30003582	17981	locus1928	TAOK2	0.442626	20	4	373617	-0.78181	0.78284	691	16283	0.354652	20	4	133900	0.66543	0.25289	1421	7845
15391	ENSG00000161509	17	72838161	72855998	17837	locus2043	GRIN2C	0.332354	40	4	373617	0.56506	0.28602	1415	10658	0.354395	38	4	133863	0.34937	0.36341	1422	9733
9352	ENSG00000070748	10	50822479	50901925	79446	locus1343	CHAT	-0.218065	229	39	373617	1.6085	0.05386	15059	5538	0.354228	200	34	133811	0.34561	0.36482	1423	9755
10576	ENSG00000176973	11	65339819	65341669	1850	locus1468	FAM89B	0.232315	2	1	373617	0.27438	0.3919	2698	12209	0.354081	2	1	133817	0.81605	0.20724	1424	6976
1115	ENSG00000118292	1	150240599	150253327	12728	locus103	C1orf54	0.0528997	15	4	373617	1.0835	0.1393	6980	7974	0.353996	15	4	133910	-0.064113	0.52556	1425	12156
5586	ENSG00000113649	5	145826874	145891524	64650	locus775	TCERG1	0.36798	162	12	373617	0.55972	0.28784	1123	10691	0.353907	159	12	133921	0.44536	0.32803	1426	9176
3043	ENSG00000072182	2	220379051	220403494	24443	locus347	ASIC4	0.150488	56	12	373617	4.4621	4.0575e-06	4344	493	0.353877	51	10	133593	-0.28872	0.6136	1427	13318
5308	ENSG00000113441	5	96271167	96373219	102052	locus737	LNPEP	0.2571	292	19	373617	4.1165	1.9234e-05	2319	667	0.353877	251	16	133220	2.9295	0.0016973	1428	712
5545	ENSG00000253910	5	140739702	140892546	152844	locus771	PCDHGB2	0.0792817	441	35	373617	1.7089	0.043732	6241	5154	0.353791	430	36	133712	2.3217	0.010125	1429	1423
2791	ENSG00000115844	2	172964166	172967628	3462	locus313	DLX2	0.198718	5	3	373617	0.86937	0.19232	3287	9078	0.353587	4	2	133792	0.77971	0.21778	1430	7194
1359	ENSG00000163554	1	158580495	158656488	75993	locus109	SPTA1	-0.0480286	185	24	373617	0.10921	0.45652	9867	13030	0.353338	181	23	133856	0.21602	0.41449	1431	10536
13263	ENSG00000069956	15	52244302	52338262	93960	locus1832	MAPK6	0.116715	214	28	373617	1.8159	0.034691	5189	4766	0.353316	201	26	133738	1.2553	0.10468	1432	4705
3543	ENSG00000114395	3	50388627	50395891	7264	locus411	CYB561D2	0.132623	11	5	373617	0.15481	0.43848	4770	12797	0.353296	8	4	133567	2.9521	0.0015779	1433	690
5758	ENSG00000087206	5	176332050	176433752	101702	locus802	UIMC1	0.254912	379	16	373617	1.1456	0.12597	2340	7651	0.353234	370	16	133787	1.4143	0.07863	1434	4021
9661	ENSG00000055950	10	102729214	102746953	17739	locus1390	MRPL43	0.143724	31	7	373617	-0.87837	0.81013	4510	16505	0.353146	30	7	133869	1.0207	0.15371	1435	5865
1602	ENSG00000150681	1	192127586	192154945	27359	locus137	RGS18	-0.111488	36	9	373617	1.6324	0.051298	11644	5456	0.353111	36	9	133667	1.7003	0.044535	1436	2935
11658	ENSG00000076108	12	56989379	57030163	40784	locus1574	BAZ2A	0.427758	54	13	373617	2.8765	0.0020105	785	1935	0.352943	52	12	133643	1.061	0.14435	1437	5652
12352	ENSG00000136158	13	80910110	80915086	4976	locus1690	SPRY2	0.244514	8	3	373617	-1.0651	0.85658	2475	16900	0.352903	8	3	133780	1.4001	0.080742	1438	4081
1236	ENSG00000198837	1	153901976	153919172	17196	locus106	DENND4B	0.316012	21	4	373617	5.2239	8.7576e-08	1582	297	0.352818	21	4	133348	-0.61433	0.7305	1439	14852
3232	ENSG00000214021	3	9860986	9896822	35836	locus380	TTLL3	0.282345	145	19	373617	-0.91946	0.82107	1966	16585	0.352603	142	18	133836	1.3495	0.088587	1440	4305
5737	ENSG00000184845	5	174867041	174871211	4170	locus801	DRD1	0.0818411	9	3	373617	2.4734	0.0066926	6171	2743	0.352409	9	3	133776	0.1218	0.45153	1441	11111
8286	ENSG00000130193	8	143808620	143818345	9725	locus1186	THEM6	0.160256	27	7	373617	3.0556	0.0011231	4094	1674	0.352249	26	8	133698	1.8229	0.03416	1442	2569
13176	ENSG00000092531	15	42785068	42823743	38675	locus1824	SNAP23	-0.112622	86	12	373617	0.57092	0.28403	11675	10629	0.352231	81	10	133804	1.1425	0.12662	1443	5242
18182	ENSG00000166862	22	36959967	37099603	139636	locus2333	CACNG2	0.618702	358	42	373617	1.9392	0.026242	228	4306	0.352229	352	44	133840	-0.11058	0.54402	1444	12390
1106	ENSG00000159164	1	149874869	149889434	14565	locus103	SV2A	0.5829	18	4	373617	2.0263	0.021367	285	4011	0.352213	18	4	133779	0.16981	0.43258	1445	10806
7967	ENSG00000169139	8	48920959	48977268	56309	locus1112	UBE2V2	0.259894	37	11	373617	1.3347	0.090984	2269	6747	0.352191	33	9	133759	1.5826	0.056752	1446	3362
16665	ENSG00000028277	19	42621417	42700737	79320	locus2172	POU2F2	0.292805	131	11	373617	1.2621	0.10346	1836	7089	0.352092	122	10	133871	0.015058	0.49399	1447	11748
2473	ENSG00000135956	2	96914253	96931732	17479	locus263	TMEM127	0.220963	18	8	373617	-0.23508	0.59293	2877	14547	0.352048	17	7	133885	0.53834	0.29517	1448	8600
476	ENSG00000126067	1	36067184	36107445	40261	locus34	PSMB2	0.065612	39	10	373617	0.53995	0.29462	6629	10801	0.352024	38	10	133774	0.95405	0.17003	1449	6223
5932	ENSG00000137261	6	24544331	24646383	102052	locus827	KIAA0319	0.360105	382	46	373617	3.9167	4.4893e-05	1172	799	0.351958	371	46	133755	-0.92168	0.82165	1450	15949
11111	ENSG00000183715	11	132284874	133402414	1117540	locus1524	OPCML	0.333084	3760	279	373617	3.6633	0.00012449	1405	991	0.351922	3628	275	133848	0.86887	0.19246	1451	6679
16162	ENSG00000198429	19	11998669	12025144	26475	locus2144	ZNF69	0.0884375	69	11	373617	-1.1662	0.87824	5984	17038	0.35181	64	11	133905	0.35973	0.35953	1452	9675
9928	ENSG00000244242	11	1753639	1771821	18182	locus1420	IFITM10	-0.012654	53	6	373617	1.1312	0.12899	8854	7726	0.351783	51	7	133877	-0.48434	0.68593	1453	14286
3102	ENSG00000156973	2	232601896	232650982	49086	locus357	PDE6D	0.120407	126	13	373617	0.40826	0.34154	5089	11538	0.351757	125	13	133786	0.75474	0.2252	1454	7331
14805	ENSG00000108578	17	28575217	28619012	43795	locus2003	BLMH	0.0392209	71	13	373617	3.8103	6.9402e-05	7386	873	0.351555	69	13	133658	1.2392	0.10763	1455	4785
11990	ENSG00000088992	12	117476727	117537284	60557	locus1621	TESC	-0.362225	231	25	373617	0.96505	0.16726	17428	8585	0.351335	216	23	133760	1.8133	0.034896	1456	2597
2441	ENSG00000115548	2	86667923	86719839	51916	locus260	KDM3A	0.235024	109	15	373617	1.1974	0.11557	2642	7382	0.351324	105	15	133768	0.82438	0.20486	1457	6920
15093	ENSG00000161654	17	42112002	42144987	32985	locus2015	LSM12	0.0383073	40	9	373617	1.0283	0.1519	7418	8263	0.351179	39	9	133869	0.90831	0.18186	1458	6459
10836	ENSG00000149218	11	94822973	94865809	42836	locus1493	ENDOD1	-0.209173	153	29	373617	-0.011875	0.50474	14812	13570	0.351011	145	26	133942	-1.8999	0.97128	1459	17549
11114	ENSG00000166086	11	133938819	134021896	83077	locus1526	JAM3	0.107134	243	18	373617	1.1345	0.12829	5450	7708	0.350954	240	18	133769	1.7806	0.037488	1460	2695
10088	ENSG00000184014	11	9160371	9286937	126566	locus1429	DENND5A	0.14975	277	19	373617	1.5569	0.059743	4366	5784	0.350905	267	19	133799	0.88899	0.18701	1461	6581
156	ENSG00000116691	1	12079522	12092102	12580	locus14	MIIP	0.304117	22	5	373617	0.56105	0.28738	1709	10683	0.350866	21	5	133919	-0.36842	0.64372	1462	13727
9067	ENSG00000148384	9	139323070	139334274	11204	locus1301	INPP5E	0.315783	46	9	373617	1.9753	0.024114	1586	4181	0.350805	45	9	133752	0.9425	0.17297	1463	6294
3116	ENSG00000204120	2	233562014	233725285	163271	locus358	GIGYF2	0.512422	384	20	373617	3.9539	3.8445e-05	434	776	0.350797	376	20	133715	1.6187	0.052756	1464	3226
81	ENSG00000069424	1	6052422	6161253	108831	locus8	KCNAB2	0.511578	291	43	373617	1.5162	0.064736	440	5963	0.350735	282	41	133882	-0.56982	0.7156	1465	14649
13162	ENSG00000174197	15	41952609	42062141	109532	locus1823	MGA	0.326347	281	18	373617	3.0715	0.0010648	1473	1650	0.350497	226	21	133479	2.4089	0.0079998	1466	1285
12222	ENSG00000102710	13	37583452	37633850	50398	locus1656	SUPT20H	0.267268	76	11	373617	1.0682	0.1427	2159	8055	0.350486	75	11	133903	0.25417	0.39968	1467	10322
10366	ENSG00000156599	11	57435367	57468659	33292	locus1464	ZDHHC5	0.140499	50	10	373617	4.3685	6.2549e-06	4587	545	0.35037	50	10	133680	1.2854	0.099318	1468	4574
10286	ENSG00000109920	11	47738071	47788853	50782	locus1457	FNBP4	0.335784	95	15	373617	4.7822	8.6685e-07	1383	399	0.350317	86	13	132502	4.5776	2.3515e-06	1469	75
6621	ENSG00000111875	6	119215383	119230332	14949	locus905	ASF1A	0.0105473	42	9	373617	1.8847	0.029732	8235	4477	0.350235	38	8	133692	1.9674	0.024566	1470	2166
11618	ENSG00000135441	12	56109821	56113871	4050	locus1573	BLOC1S1	0.157149	3	2	373617	0.23005	0.40903	4166	12439	0.350169	3	2	133692	1.5997	0.054837	1471	3307
7845	ENSG00000104679	8	23127632	23146547	18915	locus1096	R3HCC1	0.0404664	114	20	373617	0.62748	0.26517	7352	10322	0.349982	109	19	133898	-0.86001	0.80511	1472	15781
6112	ENSG00000204439	6	31626074	31628549	2475	locus838	C6orf47	0.241113	5	3	373617	1.6711	0.047355	2531	5299	0.3498	1	1	133980	-0.1778	0.57056	1473	12734
17392	ENSG00000171552	20	30252254	30310701	58447	locus2229	BCL2L1	0.320446	90	9	373617	0.12042	0.45208	1534	12974	0.349758	85	7	133937	0.19942	0.42097	1474	10632
3251	ENSG00000157103	3	11034409	11080933	46524	locus381	SLC6A1	0.318482	167	40	373617	0.61747	0.26846	1558	10362	0.349647	164	39	133884	0.15753	0.43741	1475	10875
9812	ENSG00000154478	10	125425870	125454123	28253	locus1406	GPR26	0.265499	81	20	373617	5.5419	1.496e-08	2189	231	0.349637	78	19	133360	2.3582	0.0091818	1476	1357
2794	ENSG00000091428	2	173600524	173917613	317089	locus314	RAPGEF4	0.281988	890	69	373617	0.40174	0.34394	1970	11577	0.349012	881	65	133869	0.59442	0.27612	1477	8290
2478	ENSG00000196843	2	97202485	97218375	15890	locus263	ARID5A	0.0819785	25	9	373617	-0.034255	0.51366	6166	13672	0.348759	23	8	133903	-0.15137	0.56016	1478	12608
6261	ENSG00000137200	6	37400995	37449282	48287	locus849	CMTR1	0.209059	68	15	373617	0.59555	0.27574	3097	10496	0.34858	66	15	133790	1.6131	0.053364	1479	3248
3674	ENSG00000121440	3	73431583	73674091	242508	locus428	PDZRN3	-0.0611352	597	67	373617	0.33666	0.36819	10243	11918	0.348572	574	64	133871	0.53902	0.29494	1480	8596
11959	ENSG00000089248	12	112451119	112461255	10136	locus1616	ERP29	0.194248	13	5	373617	3.211	0.00066134	3382	1446	0.348507	13	5	133046	3.8497	5.9124e-05	1481	222
13598	ENSG00000068305	15	100017369	100256627	239258	locus1886	MEF2A	0.667671	548	49	373617	-0.60867	0.72863	182	15815	0.3484	526	46	133819	1.6477	0.049711	1482	3116
10275	ENSG00000165916	11	47440319	47447988	7669	locus1457	PSMC3	0.02162	14	4	373617	5.7546	4.3428e-09	7900	196	0.348307	14	4	131984	5.1146	1.5724e-07	1483	32
11409	ENSG00000188906	12	40618875	40763083	144208	locus1560	LRRK2	0.231069	561	34	373617	1.0502	0.14681	2714	8146	0.348152	546	34	133852	0.073768	0.4706	1484	11407
16604	ENSG00000105202	19	40325097	40337054	11957	locus2170	FBL	0.163476	20	6	373617	2.3408	0.0096217	4019	3075	0.348125	20	6	133657	1.2688	0.10226	1485	4653
195	ENSG00000142634	1	15736390	15756839	20449	locus17	EFHD2	0.114814	57	16	373617	0.33005	0.37068	5242	11953	0.347838	57	16	133775	1.918	0.027557	1486	2311
1854	ENSG00000181218	1	228645064	228645560	496	locus167	HIST3H2A	0.222308	NA	NA	NA	NA	NA	2856	17856	0.347681	NA	NA	NA	NA	NA	1487	17856
6326	ENSG00000146216	6	43211417	43255997	44580	locus853	TTBK1	0.254639	117	18	373617	3.3849	0.00035599	2342	1245	0.347519	113	18	133046	4.3	8.5381e-06	1488	132
18341	ENSG00000100416	22	46731297	46753232	21935	locus2346	TRMU	0.215831	55	8	373617	0.95787	0.16906	2980	8619	0.347325	54	8	133786	0.81939	0.20628	1489	6953
11804	ENSG00000198707	12	88442796	88535993	93197	locus1601	CEP290	0.2501	133	13	373617	-0.19637	0.57784	2402	14378	0.347298	130	12	133926	-0.49465	0.68958	1490	14320
8289	ENSG00000180155	8	143845755	143859640	13885	locus1186	LYNX1	-0.104049	40	10	373617	2.3726	0.0088317	11441	2991	0.347277	39	10	133781	1.3904	0.0822	1491	4115
16050	ENSG00000104976	19	7985200	7988135	2935	locus2140	SNAPC2	0.0385234	NA	NA	NA	NA	NA	7405	17879	0.347112	NA	NA	NA	NA	NA	1492	17879
17236	ENSG00000125834	20	2083536	2157684	74148	locus2201	STK35	0.250894	218	24	373617	1.7703	0.038337	2390	4921	0.34702	212	23	133634	2.0386	0.020745	1493	1987
10790	ENSG00000137504	11	85371211	85393906	22695	locus1483	CREBZF	0.200501	41	10	373617	3.0362	0.001198	3260	1701	0.347014	40	10	133727	0.19989	0.42078	1494	10631
10274	ENSG00000165915	11	47428682	47438046	9364	locus1457	SLC39A13	0.217354	21	5	373617	5.067	2.0209e-07	2954	330	0.346884	21	5	131973	5.0797	1.8901e-07	1495	34
10267	ENSG00000165912	11	47199107	47207991	8884	locus1457	PACSIN3	-0.0779336	18	5	373617	1.9591	0.025049	10719	4245	0.346864	17	5	133143	4.0267	2.8282e-05	1496	180
7164	ENSG00000176410	7	73095298	73097783	2485	locus1002	DNAJC30	0.122256	13	3	373617	-1.0805	0.86004	5041	16931	0.346737	13	3	133904	0.69077	0.24486	1497	7698
5814	ENSG00000037280	5	180028505	180076624	48119	locus806	FLT4	-0.104931	219	37	373617	1.5714	0.058046	11464	5714	0.346708	216	36	133850	-0.039182	0.51563	1498	12030
2944	ENSG00000114933	2	206858444	206950906	92462	locus336	INO80D	0.311089	213	26	373617	2.4452	0.0072386	1636	2815	0.34663	204	24	133724	1.5412	0.061632	1499	3518
12745	ENSG00000054654	14	64319682	64693165	373483	locus1760	SYNE2	-0.146112	915	51	373617	0.95763	0.16912	12720	8620	0.346282	896	51	133834	1.5583	0.059586	1500	3457
17405	ENSG00000101350	20	30865466	30922814	57348	locus2230	KIF3B	0.385933	75	9	373617	3.5325	0.00020582	1004	1092	0.346184	75	9	133413	1.6871	0.045793	1501	2971
3547	ENSG00000114735	3	50606627	50622366	15739	locus411	HEMK1	0.259217	20	6	373617	2.2995	0.010737	2286	3196	0.346127	17	5	133810	1.6671	0.047751	1502	3043
6155	ENSG00000204310	6	32135988	32145873	9885	locus839	AGPAT1	0.457602	21	8	373617	0.77325	0.21969	630	9563	0.345922	2	1	133850	0.10008	0.46014	1503	11241
10610	ENSG00000174807	11	66081957	66084515	2558	locus1468	CD248	-0.359133	4	2	373617	-0.51713	0.69747	17400	15537	0.345888	4	2	133149	3.9438	4.0094e-05	1504	207
4763	ENSG00000138735	4	120415549	120550146	134597	locus611	PDE5A	0.087143	367	17	373617	-1.2163	0.88806	6021	17124	0.345691	360	16	133905	0.48344	0.31439	1505	8948
2084	ENSG00000219626	2	24299751	24392507	92756	locus209	FAM228B	0.168996	286	21	373617	2.1786	0.01468	3879	3558	0.345641	268	20	133819	0.73446	0.23134	1506	7460
1825	ENSG00000143768	1	226124303	226129189	4886	locus164	LEFTY2	-0.0398585	6	3	373617	-0.072096	0.52874	9651	13839	0.345588	5	2	133960	-0.68031	0.75184	1507	15097
16912	ENSG00000039650	19	50364460	50370822	6362	locus2181	PNKP	0.23572	15	6	373617	1.4172	0.07821	2629	6381	0.345382	13	5	133889	-1.559	0.9405	1508	17234
15893	ENSG00000133275	19	1941187	1981337	40150	locus2133	CSNK1G2	0.132505	144	16	373617	2.0199	0.021697	4774	4037	0.344891	139	15	133688	2.4204	0.0077509	1509	1269
16924	ENSG00000131408	19	50832948	50886236	53288	locus2182	NR1H2	0.218358	98	11	373617	0.97	0.16602	2934	8560	0.344815	95	10	133911	-1.07	0.85769	1510	16352
2245	ENSG00000095002	2	47630268	47740373	110105	locus232	MSH2	0.224982	447	39	373617	1.8625	0.031265	2804	4559	0.344783	427	37	133630	2.2148	0.013388	1511	1610
12037	ENSG00000139714	12	122089297	122110537	21240	locus1626	MORN3	-0.047074	76	12	373617	0.55472	0.28954	9832	10719	0.344622	75	12	133654	1.8631	0.031223	1512	2448
1277	ENSG00000185499	1	155158299	155162706	4407	locus107	MUC1	-0.127283	4	2	373617	-1.9547	0.97469	12100	17715	0.344593	4	2	133700	1.8959	0.028986	1513	2367
3555	ENSG00000164081	3	51705221	51738338	33117	locus411	TEX264	0.0949859	45	18	373617	1.9296	0.026826	5809	4338	0.344364	41	16	133858	0.42955	0.33376	1514	9270
1705	ENSG00000069275	1	205681946	205719404	37458	locus151	NUCKS1	0.35241	92	20	373617	3.0683	0.0010765	1240	1660	0.343979	92	20	133701	0.84715	0.19846	1515	6789
15685	ENSG00000141424	18	33688494	33709281	20787	locus2084	SLC39A6	-0.0679861	41	5	373617	-0.32424	0.62712	10415	14866	0.343927	40	5	133782	1.7781	0.037692	1516	2700
9409	ENSG00000204130	10	70100863	70166707	65844	locus1363	RUFY2	0.36601	137	10	373617	2.6913	0.0035582	1137	2241	0.343862	132	10	133720	0.22883	0.4095	1517	10461
8207	ENSG00000182197	8	118806728	119124092	317364	locus1162	EXT1	0.366312	774	55	373617	5.7153	5.4769e-09	1134	204	0.343856	752	52	133736	0.57101	0.284	1518	8427
2569	ENSG00000153094	2	111878505	111926024	47519	locus273	BCL2L11	0.0124866	97	17	373617	0.95946	0.16866	8184	8612	0.343717	96	16	133883	-0.85419	0.8035	1519	15756
2894	ENSG00000115541	2	198364717	198368181	3464	locus331	HSPE1	-0.0698893	3	2	373617	2.3878	0.0084756	10466	2945	0.343229	3	2	133575	1.4612	0.071974	1520	3826
2749	ENSG00000153253	2	165944031	166060577	116546	locus308	SCN3A	0.500036	268	21	373617	2.0574	0.019826	482	3932	0.343145	258	19	133715	1.303	0.096291	1521	4487
15593	ENSG00000178127	18	9102627	9134343	31716	locus2067	NDUFV2	0.0933259	70	14	373617	1.7066	0.043949	5850	5163	0.343081	63	13	133182	4.7189	1.1854e-06	1522	58
6948	ENSG00000105855	7	20370745	20455377	84632	locus962	ITGB8	0.129571	311	21	373617	1.7012	0.044456	4832	5188	0.343076	303	20	133764	1.0574	0.14516	1523	5674
14259	ENSG00000181019	16	69740898	69760409	19511	locus1946	NQO1	0.0739823	50	12	373617	2.8929	0.0019085	6401	1907	0.342557	48	12	132927	4.9806	3.1689e-07	1524	40
3656	ENSG00000183662	3	68053358	68594776	541418	locus424	FAM19A1	0.568321	1849	85	373617	2.3993	0.0082133	310	2915	0.342408	1791	83	133799	1.3389	0.090302	1525	4347
16426	ENSG00000168813	19	32836499	32878573	42074	locus2163	ZNF507	0.136008	92	17	373617	1.8422	0.032726	4685	4643	0.342271	87	15	133787	1.3691	0.085485	1526	4207
4926	ENSG00000150625	4	176554084	176923483	369399	locus654	GPM6A	0.84835	1155	87	373617	3.9029	4.7516e-05	61	811	0.342201	1120	88	133765	2.8125	0.0024579	1527	804
4029	ENSG00000174948	3	154055460	154147504	92044	locus484	GPR149	-0.17401	242	29	373617	2.7656	0.0028412	13700	2120	0.342072	230	27	133859	-1.0913	0.86242	1528	16414
8693	ENSG00000127084	9	95709732	95798518	88786	locus1259	FGD3	-0.126835	247	24	373617	0.42159	0.33666	12087	11461	0.342047	244	31	133852	0.66389	0.25338	1529	7856
14207	ENSG00000159714	16	67428321	67450377	22056	locus1945	ZDHHC1	-0.0156739	38	9	373617	0.40758	0.34179	8928	11544	0.34189	37	8	133570	2.8278	0.0023433	1530	791
6589	ENSG00000203778	6	112408801	112423993	15192	locus901	FAM229B	0.310512	49	3	373617	-0.098563	0.53926	1639	13966	0.341859	47	3	133911	0.18408	0.42698	1531	10726
10928	ENSG00000149292	11	113185532	113254266	68734	locus1508	TTC12	-0.0421903	135	20	373617	2.9384	0.0016497	9708	1847	0.341799	131	19	133787	0.44493	0.32819	1532	9179
2338	ENSG00000163235	2	70674411	70781147	106736	locus248	TGFA	-0.0780844	320	34	373617	1.4017	0.080504	10723	6435	0.341735	311	33	133904	-1.0672	0.85707	1533	16344
8254	ENSG00000132294	8	132916334	133025889	109555	locus1176	EFR3A	0.135399	348	28	373617	0.25418	0.39968	4696	12318	0.341464	338	24	133808	1.0728	0.14169	1534	5593
6778	ENSG00000049618	6	157099062	157531913	432851	locus928	ARID1B	0.614857	988	73	373617	5.5039	1.8572e-08	233	237	0.341118	952	79	133714	2.1891	0.014296	1535	1659
3173	ENSG00000144504	2	241418843	241500527	81684	locus367	ANKMY1	0.0949282	303	41	373617	1.3337	0.091144	5811	6752	0.340971	298	41	133874	-0.57758	0.71823	1536	14690
422	ENSG00000184007	1	32372021	32403988	31967	locus31	PTP4A2	0.248533	46	10	373617	1.8137	0.034859	2422	4772	0.340828	45	10	133831	-0.23518	0.59296	1537	13052
994	ENSG00000116793	1	114239826	114302098	62272	locus95	PHTF1	0.142383	112	15	373617	1.699	0.044656	4541	5196	0.340823	104	14	133743	0.97112	0.16575	1538	6124
1295	ENSG00000132680	1	155882833	155904188	21355	locus107	KIAA0907	0.263853	26	5	373617	-1.4392	0.92495	2215	17395	0.340543	23	5	133811	1.4362	0.075478	1539	3932
1104	ENSG00000184270	1	149859018	149859466	448	locus103	HIST2H2AB	0.00872305	NA	NA	NA	NA	NA	8290	17889	0.340484	NA	NA	NA	NA	NA	1540	17889
10626	ENSG00000173914	11	66432468	66445392	12924	locus1468	RBM4B	0.432292	15	8	373617	0.84188	0.19993	750	9215	0.340436	12	6	133863	0.30313	0.38089	1541	10009
12217	ENSG00000180440	13	37248048	37271976	23928	locus1656	SERTM1	0.0107227	54	11	373617	0.090251	0.46404	8229	13111	0.340326	54	11	133793	1.3811	0.083623	1542	4148
9687	ENSG00000107862	10	104005288	104142656	137368	locus1390	GBF1	0.374865	197	26	373617	6.1094	5e-10	1069	140	0.340221	196	26	133282	0.94467	0.17241	1543	6279
18100	ENSG00000100263	22	29655840	29663967	8127	locus2323	RHBDD3	0.231128	12	7	373617	2.4443	0.0072573	2713	2818	0.340197	12	7	133609	2.3097	0.010451	1544	1443
1317	ENSG00000116604	1	156433518	156470620	37102	locus108	MEF2D	0.379947	69	11	373617	1.9552	0.025279	1039	4258	0.340167	65	9	133638	1.7136	0.043304	1545	2900
273	ENSG00000127483	1	21069153	21113181	44028	locus22	HP1BP3	0.407437	91	17	373617	1.6779	0.046685	890	5266	0.339938	90	17	133572	2.5551	0.0053072	1546	1086
6362	ENSG00000146233	6	46517540	46620523	102983	locus855	CYP39A1	-0.49512	272	21	373617	-1.0068	0.84299	18095	16779	0.339758	263	21	133870	0.71451	0.23745	1547	7585
16865	ENSG00000104812	19	49471381	49496566	25185	locus2179	GYS1	0.174073	40	10	373617	0.75048	0.22648	3766	9688	0.339675	37	9	133910	-0.66101	0.7457	1548	15023
7017	ENSG00000164600	7	31377074	31380508	3434	locus970	NEUROD6	0.301389	5	2	373617	0.24094	0.4048	1736	12384	0.33966	5	2	133818	1.0669	0.143	1549	5623
11025	ENSG00000109944	11	122753472	122830429	76957	locus1515	C11orf63	-0.0573889	221	34	373617	0.715	0.23731	10151	9856	0.339642	219	34	133826	1.1708	0.12084	1550	5119
5542	ENSG00000254245	5	140723600	140892546	168946	locus771	PCDHGA3	0.114606	484	34	373617	1.603	0.054467	5248	5568	0.339634	473	35	133726	2.1767	0.014752	1551	1687
15143	ENSG00000108433	17	45000498	45105003	104505	locus2018	GOSR2	-0.00100374	324	19	373617	3.6775	0.00011777	8542	974	0.339586	309	19	133508	1.6897	0.045546	1552	2960
7379	ENSG00000161036	7	102105375	102113615	8240	locus1022	LRWD1	0.21918	43	8	373617	0.36606	0.35716	2916	11757	0.339448	41	7	133859	0.30201	0.38132	1553	10017
13638	ENSG00000090565	16	475618	573011	97393	locus1891	RAB11FIP3	0.2877	227	24	373617	0.68221	0.24755	1895	10026	0.33932	221	23	133750	1.5296	0.063052	1554	3561
6189	ENSG00000235863	6	33246464	33252609	6145	locus846	B3GALT4	-0.018023	19	7	373617	3.6861	0.00011386	8989	969	0.338888	1	1	134016	-1.056	0.85451	1555	16318
2209	ENSG00000183023	2	40342389	40838193	495804	locus223	SLC8A1	0.327161	1866	117	373617	1.2134	0.11249	1464	7300	0.338679	1783	109	133863	0.060862	0.47573	1556	11482
4451	ENSG00000163285	4	46037785	46126098	88313	locus558	GABRG1	0.515292	269	18	373617	0.89891	0.18435	428	8929	0.338646	264	18	133748	2.4022	0.0081487	1557	1293
9483	ENSG00000156110	10	75910959	76468457	557498	locus1367	ADK	-0.167241	874	30	373617	-0.70279	0.75891	13460	16081	0.338578	813	27	133832	1.5604	0.059332	1558	3446
2882	ENSG00000196950	2	196440700	196545144	104444	locus329	SLC39A10	-0.113345	330	31	373617	-0.069726	0.52779	11693	13828	0.338543	308	27	133847	1.0089	0.1565	1559	5922
2436	ENSG00000068654	2	86247338	86333278	85940	locus259	POLR1A	0.233618	239	24	373617	2.4833	0.0065079	2665	2711	0.338402	191	19	133623	1.4333	0.07589	1560	3944
6375	ENSG00000244694	6	47845763	48036425	190662	locus856	PTCHD4	0.306008	621	46	373617	3.5766	0.00017405	1692	1054	0.338141	598	45	133634	2.2986	0.010765	1561	1460
8142	ENSG00000180543	8	98285716	98290176	4460	locus1147	TSPYL5	0.159579	9	4	373617	-1.2621	0.89655	4111	17189	0.338048	9	4	133945	-0.12679	0.55045	1562	12480
905	ENSG00000118733	1	102268129	102462586	194457	locus86	OLFM3	0.279066	638	63	373617	0.50084	0.30824	2003	11023	0.338014	609	60	133896	-0.70526	0.75968	1563	15191
12561	ENSG00000213920	14	24683142	24685273	2131	locus1727	MDP1	0.0677834	4	2	373617	3.129	0.00087705	6568	1564	0.337913	4	2	133643	0.93841	0.17402	1564	6315
14595	ENSG00000161956	17	7465191	7475287	10096	locus1983	SENP3	0.136875	23	9	373617	1.1928	0.11647	4662	7413	0.337888	21	8	133748	1.9071	0.028256	1565	2342
807	ENSG00000137941	1	84330710	84464833	134123	locus71	TTLL7	0.418622	325	14	373617	2.7664	0.0028339	829	2116	0.337766	320	14	133658	0.60982	0.27099	1566	8216
10252	ENSG00000135365	11	45950870	46142985	192115	locus1456	PHF21A	0.509759	309	21	373617	4.2329	1.1533e-05	451	596	0.337011	300	17	133486	1.4843	0.068866	1567	3742
18185	ENSG00000100365	22	37257029	37274057	17028	locus2333	NCF4	-0.170094	55	10	373617	0.44854	0.32688	13570	11314	0.336926	55	10	133831	0.86211	0.19431	1568	6721
6829	ENSG00000130396	6	168227670	168372702	145032	locus939	MLLT4	0.307358	382	19	373617	1.1641	0.12218	1676	7568	0.336845	373	19	133871	0.13905	0.44471	1569	11000
10784	ENSG00000165494	11	82868029	82898493	30464	locus1480	PCF11	0.31375	46	6	373617	0.61621	0.26888	1605	10372	0.336749	46	6	133795	1.0986	0.13598	1570	5470
1124	ENSG00000143420	1	150573326	150602042	28716	locus103	ENSA	0.273989	50	11	373617	0.29051	0.38571	2069	12139	0.336656	45	9	133872	0.66284	0.25372	1571	7863
4004	ENSG00000196428	3	150126121	150184218	58097	locus481	TSC22D2	0.0873418	137	16	373617	2.176	0.014778	6010	3565	0.336458	134	16	133785	1.0268	0.15226	1572	5837
6072	ENSG00000204564	6	30614815	30620986	6171	locus834	C6orf136	0.223052	20	8	373617	1.5101	0.065506	2838	5994	0.336371	4	2	133755	0.022505	0.49102	1573	11709
1052	ENSG00000178104	1	144851487	145075901	224414	locus101	PDE4DIP	0.235444	9	3	373617	-0.3356	0.63141	2636	14911	0.33628	7	2	133895	0.42998	0.3336	1574	9268
9522	ENSG00000182771	10	87359311	88126235	766924	locus1378	GRID1	0.597664	2362	141	373617	2.1804	0.014615	262	3555	0.33617	2233	134	133812	1.8858	0.029659	1575	2392
12405	ENSG00000041515	13	109248499	109860355	611856	locus1716	MYO16	0.352724	2286	160	373617	3.2963	0.00048992	1236	1353	0.33616	2197	155	133751	3.3909	0.0003483	1576	382
2114	ENSG00000084764	2	27193479	27250064	56585	locus211	MAPRE3	0.545441	66	9	373617	2.7925	0.0026154	360	2072	0.336035	63	8	133757	-0.41328	0.6603	1577	13978
9846	ENSG00000151640	10	134000403	134019280	18877	locus1416	DPYSL4	0.143548	61	12	373617	0.82545	0.20456	4513	9301	0.335893	60	12	133799	0.9068	0.18226	1578	6464
9465	ENSG00000156042	10	75013516	75118617	105101	locus1366	TTC18	-0.0990519	336	7	373617	-1.0181	0.84568	11291	16807	0.335796	318	6	133699	1.6565	0.04881	1579	3082
5403	ENSG00000197375	5	131705443	131731306	25863	locus765	SLC22A5	-0.00761772	78	8	373617	-0.93758	0.82577	8716	16623	0.335585	78	8	133887	0.61582	0.26901	1580	8176
6068	ENSG00000204574	6	30539152	30559309	20157	locus834	ABCF1	0.240083	83	13	373617	1.1626	0.12249	2550	7577	0.335532	21	3	133732	0.96674	0.16684	1581	6151
17424	ENSG00000125967	20	32244892	32262269	17377	locus2231	NECAB3	0.537914	14	5	373617	1.6966	0.044882	373	5208	0.335463	13	5	133766	0.41012	0.34086	1582	9374
102	ENSG00000049246	1	7844713	7905237	60524	locus11	PER3	0.329418	227	29	373617	0.47439	0.31761	1446	11152	0.335276	221	29	133835	0.94921	0.17126	1583	6253
11586	ENSG00000135486	12	54673976	54680871	6895	locus1573	HNRNPA1	0.506662	6	3	373617	1.7992	0.035992	463	4824	0.335254	6	3	133683	2.3348	0.009776	1584	1403
12902	ENSG00000133943	14	91580406	91691976	111570	locus1782	C14orf159	0.014992	451	54	373617	0.59464	0.27604	8104	10500	0.335113	437	51	133682	2.2559	0.012039	1585	1531
2608	ENSG00000155368	2	120124496	120130126	5630	locus278	DBI	-0.0236309	26	6	373617	1.4575	0.072494	9167	6215	0.335033	26	6	133870	0.50356	0.30728	1586	8817
3788	ENSG00000181722	3	114057516	114866118	808602	locus456	ZBTB20	0.872959	1580	106	373617	2.7812	0.0027081	52	2085	0.334943	1517	94	133721	3.2615	0.00055402	1587	464
14185	ENSG00000172831	16	66968362	66978999	10637	locus1945	CES2	0.278189	17	7	373617	0.38083	0.35166	2016	11669	0.334902	17	7	133692	2.1786	0.014681	1588	1683
8776	ENSG00000070214	9	108006902	108201452	194550	locus1271	SLC44A1	0.228093	419	25	373617	0.98258	0.16291	2764	8489	0.334751	413	25	133824	0.6396	0.26122	1589	8011
11848	ENSG00000075415	12	98987402	98995775	8373	locus1606	SLC25A3	0.255871	17	7	373617	3.2553	0.00056641	2332	1397	0.334718	17	7	133392	2.0975	0.017975	1590	1869
2021	ENSG00000151692	2	7057522	7184313	126791	locus195	RNF144A	0.0975328	502	38	373617	1.8079	0.035309	5737	4794	0.334404	483	39	133915	-1.4982	0.93296	1591	17150
3210	ENSG00000170364	3	4344987	4359251	14264	locus374	SETMAR	0.0795962	34	12	373617	0.19883	0.4212	6232	12598	0.334335	34	12	133822	1.0718	0.1419	1592	5596
604	ENSG00000117425	1	45285515	45308616	23101	locus41	PTCH2	0.278162	59	11	373617	0.47761	0.31646	2018	11131	0.334237	56	10	133906	-0.072686	0.52897	1593	12195
3461	ENSG00000076201	3	47422500	47454925	32425	locus410	PTPN23	0.275174	34	6	373617	0.43761	0.33084	2046	11368	0.334236	34	6	133554	2.4944	0.0063084	1594	1177
9569	ENSG00000107864	10	93809387	94050844	241457	locus1383	CPEB3	0.452076	336	22	373617	3.3218	0.00044719	650	1322	0.334227	322	20	133647	0.73768	0.23035	1595	7432
45	ENSG00000008128	1	1634319	1655763	21444	locus2	CDK11A	0.145163	NA	NA	NA	NA	NA	4485	17861	0.334134	NA	NA	NA	NA	NA	1596	17861
390	ENSG00000126698	1	28527067	28559536	32469	locus28	DNAJC8	-0.0784242	91	12	373617	1.6531	0.049153	10731	5370	0.334026	89	12	133785	1.0385	0.14952	1597	5773
14463	ENSG00000177374	17	1958392	1962981	4589	locus1976	HIC1	-0.170379	11	5	373617	1.5969	0.055144	13578	5595	0.333891	9	5	133657	1.6333	0.051208	1598	3172
846	ENSG00000197147	1	89990461	90063423	72962	locus76	LRRC8B	0.10461	188	17	373617	0.82864	0.20365	5539	9289	0.333535	182	16	133800	1.1791	0.11917	1599	5083
11753	ENSG00000166268	12	70219095	70352877	133782	locus1586	MYRFL	-0.0867969	495	33	373617	1.681	0.046385	10959	5257	0.333471	485	36	133736	1.7994	0.035977	1600	2630
10532	ENSG00000173153	11	64073043	64084210	11167	locus1468	ESRRA	0.431628	14	7	373617	2.8868	0.0019457	751	1918	0.33346	14	7	133793	-0.19535	0.57744	1601	12842
17289	ENSG00000089199	20	5892075	5906007	13932	locus2206	CHGB	0.384798	39	8	373617	-1.4301	0.92366	1009	17384	0.333306	39	8	133749	2.154	0.015619	1602	1736
16358	ENSG00000064607	19	19101698	19144625	42927	locus2150	SUGP2	0.433109	80	9	373617	1.3918	0.081993	743	6485	0.33329	80	9	133775	0.63633	0.26228	1603	8033
3929	ENSG00000154928	3	134334206	134670493	336287	locus471	EPHB1	0.439413	1948	145	373617	4.0107	3.0263e-05	707	733	0.333235	1888	145	133802	0.48672	0.31323	1604	8925
2045	ENSG00000134318	2	11319886	11484711	164825	locus199	ROCK2	0.428927	445	22	373617	1.9541	0.025345	775	4265	0.333197	431	20	133784	0.26922	0.39388	1605	10246
9698	ENSG00000156398	10	104474296	104503249	28953	locus1391	SFXN2	0.0304404	49	10	373617	2.1502	0.01577	7663	3634	0.332946	48	10	133700	1.5744	0.057697	1606	3396
14170	ENSG00000166546	16	66461273	66527432	66159	locus1945	BEAN1	0.0761876	142	25	373617	1.7293	0.04188	6338	5085	0.332911	138	24	133693	2.0802	0.018755	1607	1894
9627	ENSG00000155254	10	99473480	99477907	4427	locus1387	MARVELD1	0.00326702	6	2	373617	2.6095	0.0045331	8431	2410	0.332909	6	2	133690	0.10929	0.45649	1608	11182
9053	ENSG00000107147	9	138594030	138684992	90962	locus1300	KCNT1	0.137143	374	44	373617	1.332	0.091437	4655	6763	0.332906	358	46	133906	-0.71601	0.76301	1609	15235
13323	ENSG00000035664	15	64200121	64338521	138400	locus1847	DAPK2	-0.203486	506	33	373617	2.3237	0.01007	14632	3129	0.332876	496	32	133791	0.84685	0.19854	1610	6792
6971	ENSG00000070882	7	24836157	25019807	183650	locus965	OSBPL3	0.00904177	623	74	373617	2.2766	0.011406	8277	3254	0.332784	592	69	133756	2.2936	0.010908	1611	1468
4716	ENSG00000145348	4	106962755	107242652	279897	locus604	TBCK	0.193675	579	19	373617	1.1542	0.1242	3391	7616	0.332725	563	18	133801	2.1038	0.017697	1612	1852
11689	ENSG00000166908	12	57984985	57997198	12213	locus1575	PIP4K2C	0.302594	19	5	373617	1.2016	0.11475	1724	7363	0.332623	11	4	133662	1.1274	0.12978	1613	5322
1532	ENSG00000235750	1	175126122	175162079	35957	locus123	KIAA0040	-0.222155	96	13	373617	2.102	0.017776	15170	3793	0.332617	95	13	133637	1.9142	0.027799	1614	2324
17888	ENSG00000160193	21	44263203	44299641	36438	locus2301	WDR4	0.0451545	173	22	373617	0.87673	0.19032	7210	9041	0.332592	171	21	133825	1.0015	0.15829	1615	5970
17323	ENSG00000125844	20	17594322	17662940	68618	locus2220	RRBP1	0.0828549	166	31	373617	-0.046731	0.51864	6135	13728	0.332484	158	29	133665	2.9853	0.0014167	1616	657
11620	ENSG00000135404	12	56119265	56123491	4226	locus1573	CD63	0.131813	5	2	373617	0.33827	0.36758	4785	11909	0.332327	5	2	133842	0.8215	0.20568	1617	6935
4709	ENSG00000168772	4	105389468	105416051	26583	locus603	CXXC4	0.479941	41	9	373617	2.3791	0.008677	548	2966	0.332214	40	8	133792	1.122	0.13094	1618	5349
16586	ENSG00000179134	19	39833107	39875566	42459	locus2170	SAMD4B	0.360382	106	12	373617	1.3868	0.082757	1169	6508	0.332132	102	12	133851	-0.21403	0.58474	1619	12943
12496	ENSG00000100888	14	21853644	21924239	70595	locus1724	CHD8	0.468512	116	11	373617	1.3353	0.090887	594	6742	0.332095	112	10	133795	1.7459	0.040415	1620	2799
4797	ENSG00000138650	4	134076047	134129356	53309	locus621	PCDH10	0.53524	127	27	373617	0.58308	0.27992	382	10567	0.331441	122	26	133909	-0.73538	0.76894	1621	15313
14030	ENSG00000099385	16	30844946	30905623	60677	locus1928	BCL7C	0.0537365	61	7	373617	1.0668	0.14304	6962	8062	0.331194	60	8	133720	1.6302	0.051527	1622	3180
3195	ENSG00000168393	2	242615156	242626406	11250	locus368	DTYMK	0.0720566	46	6	373617	0.01161	0.49537	6453	13455	0.331126	45	6	133944	-0.86016	0.80515	1623	15782
12199	ENSG00000133105	13	32313673	32377009	63336	locus1652	RXFP2	0.0132599	199	22	373617	1.9803	0.023833	8164	4166	0.330986	192	21	133855	0.50287	0.30753	1624	8822
15931	ENSG00000095932	19	3474404	3480540	6136	locus2135	C19orf77	0.0112609	15	6	373617	1.6446	0.050023	8213	5408	0.330873	14	6	133801	0.37489	0.35387	1625	9583
8887	ENSG00000011454	9	125703287	125867145	163858	locus1289	RABGAP1	0.293977	297	24	373617	1.0704	0.14222	1818	8042	0.330719	288	23	133926	-1.4243	0.92282	1626	17046
4109	ENSG00000114450	3	179116989	179169378	52389	locus501	GNB4	-0.193767	93	15	373617	-0.0061592	0.50246	14314	13536	0.330672	83	13	133898	0.26307	0.39625	1627	10285
8746	ENSG00000119508	9	102584136	102627333	43197	locus1264	NR4A3	0.313616	41	11	373617	-1.5009	0.93331	1607	17451	0.330628	39	10	133879	0.68356	0.24713	1628	7738
7267	ENSG00000242265	7	94285636	94299007	13371	locus1016	PEG10	-0.0099963	19	8	373617	2.0277	0.021294	8787	4006	0.330559	19	8	133775	-0.033653	0.51342	1629	11996
7203	ENSG00000135205	7	76751933	76924521	172588	locus1004	CCDC146	-0.164025	594	34	373617	2.628	0.0042939	13354	2379	0.330552	564	29	133672	1.9865	0.023488	1630	2111
11439	ENSG00000134291	12	48357366	48362632	5266	locus1568	TMEM106C	0.0436247	14	5	373617	-1.6408	0.94958	7252	17549	0.330477	13	5	133921	0.73165	0.23219	1631	7477
1248	ENSG00000143575	1	154244986	154248351	3365	locus106	HAX1	0.112161	2	1	373617	1.3233	0.092864	5313	6796	0.330413	2	1	133593	1.9597	0.025016	1632	2183
7005	ENSG00000180354	7	30174425	30202378	27953	locus970	MTURN	0.196385	94	16	373617	1.1852	0.11797	3335	7452	0.330353	93	16	133888	-0.56032	0.71237	1633	14613
7297	ENSG00000106245	7	99006263	99017239	10976	locus1020	BUD31	0.163844	27	7	373617	1.9926	0.023151	4004	4133	0.33023	27	7	133682	1.173	0.12041	1634	5106
17376	ENSG00000101004	20	25433340	25566153	132813	locus2228	NINL	-0.0331454	318	24	373617	0.23789	0.40598	9455	12401	0.330229	305	23	133809	1.0496	0.14694	1635	5725
7973	ENSG00000168300	8	52730139	52811735	81596	locus1114	PCMTD1	0.0834628	289	13	373617	0.92016	0.17874	6118	8821	0.330202	279	12	133815	0.5144	0.30348	1636	8745
6207	ENSG00000161904	6	33738978	33756913	17935	locus846	LEMD2	0.346561	68	10	373617	-0.12585	0.55008	1295	14095	0.330104	65	10	133717	2.3367	0.0097285	1637	1398
3617	ENSG00000163666	3	57232816	57260549	27733	locus414	HESX1	0.123371	39	9	373617	0.60112	0.27388	4999	10469	0.330048	39	9	133806	0.65057	0.25766	1638	7948
5910	ENSG00000112186	6	17393446	17558023	164577	locus822	CAP2	0.329066	410	44	373617	1.8332	0.03339	1451	4678	0.329879	392	41	133750	1.5262	0.063481	1639	3578
4319	ENSG00000170871	4	6784458	6885897	101439	locus526	KIAA0232	0.249131	125	18	373617	-0.29583	0.61632	2412	14768	0.329726	121	18	133909	-0.2097	0.58305	1640	12916
13442	ENSG00000140398	15	75639330	75647592	8262	locus1857	NEIL1	-0.0378427	9	4	373617	0.34938	0.3634	9592	11848	0.329687	8	3	133813	1.1631	0.12239	1641	5147
14808	ENSG00000108587	17	28804379	28854610	50231	locus2003	GOSR1	0.102389	62	12	373617	5.4523	2.4863e-08	5593	246	0.329677	58	10	133441	0.058981	0.47648	1642	11502
9080	ENSG00000213213	9	139690801	139702193	11392	locus1301	CCDC183	-0.00994744	24	5	373617	1.8566	0.031684	8784	4585	0.32954	23	5	133745	0.62314	0.2666	1643	8122
3651	ENSG00000151276	3	65342052	66023983	681931	locus422	MAGI1	0.570945	2193	163	373617	2.0684	0.019301	304	3885	0.329211	2132	162	133798	2.9659	0.0015091	1644	673
6850	ENSG00000239857	7	916188	936071	19883	locus942	GET4	-0.00133312	90	19	373617	0.57633	0.2822	8555	10608	0.329192	87	20	133899	0.1351	0.44627	1645	11025
11637	ENSG00000135482	12	56511942	56516278	4336	locus1573	ZC3H10	0.211937	4	2	373617	0.94091	0.17337	3046	8716	0.32901	4	2	133843	0.1451	0.44232	1646	10966
7039	ENSG00000155849	7	36893965	37488852	594887	locus974	ELMO1	0.218239	1793	118	373617	2.9864	0.0014116	2937	1774	0.328876	1745	114	133807	1.5585	0.059556	1647	3455
6319	ENSG00000044090	6	43005357	43021683	16326	locus853	CUL7	0.175228	32	9	373617	2.0869	0.018448	3745	3837	0.328865	30	8	133598	2.0252	0.021421	1648	2012
10494	ENSG00000162236	11	62574368	62599560	25192	locus1467	STX5	0.333255	43	5	373617	1.0451	0.14798	1404	8169	0.328601	43	5	133843	0.05151	0.47946	1649	11550
10472	ENSG00000149016	11	62342519	62359649	17130	locus1467	TUT1	0.220655	21	6	373617	1.8595	0.03148	2882	4570	0.328358	19	6	133868	0.006411	0.49744	1650	11793
1898	ENSG00000116957	1	235530674	235612283	81609	locus174	TBCE	0.318425	220	24	373617	2.8681	0.0020647	1559	1949	0.328334	215	23	133802	1.1901	0.11699	1651	5026
11588	ENSG00000111481	12	54694985	54739259	44274	locus1573	COPZ1	0.12605	43	7	373617	1.2463	0.10633	4926	7157	0.328332	42	6	133909	0.80486	0.21045	1652	7043
3517	ENSG00000164068	3	49726931	49758960	32029	locus411	RNF123	0.239803	55	12	373617	6.1094	5e-10	2558	145	0.328065	52	11	132585	4.1491	1.6692e-05	1653	158
2484	ENSG00000213337	2	97502347	97523751	21404	locus263	ANKRD39	0.143771	22	4	373617	1.2084	0.11345	4509	7325	0.328018	21	3	133877	-0.29743	0.61693	1654	13360
11697	ENSG00000135446	12	58144997	58149796	4799	locus1575	CDK4	0.244008	11	5	373617	2.5745	0.0050193	2481	2493	0.32797	11	5	133826	0.84641	0.19866	1655	6796
834	ENSG00000143013	1	87794150	87814606	20456	locus75	LMO4	0.837637	44	11	373617	2.6309	0.0042573	63	2371	0.327882	42	10	133655	1.2531	0.10509	1656	4715
3192	ENSG00000176720	2	242498135	242513546	15411	locus368	BOK	-0.0915292	47	16	373617	1.1713	0.12074	11101	7534	0.327867	44	15	133793	1.0968	0.13637	1657	5477
331	ENSG00000204178	1	25757387	25826700	69313	locus26	TMEM57	0.371074	88	5	373617	1.65	0.049471	1103	5389	0.327859	83	4	133821	-0.55673	0.71115	1658	14596
17611	ENSG00000101126	20	49505584	49547750	42166	locus2248	ADNP	0.294241	98	13	373617	1.9076	0.028221	1811	4403	0.327845	94	13	133720	1.2199	0.11125	1659	4887
209	ENSG00000116809	1	16268365	16302627	34262	locus17	ZBTB17	0.331571	61	15	373617	2.3593	0.0091551	1424	3024	0.32773	59	14	133642	1.9407	0.026145	1660	2243
5772	ENSG00000113758	5	176883608	176900742	17134	locus802	DBN1	0.451024	32	7	373617	5.9429	1.3998e-09	654	168	0.327543	26	6	133556	1.2027	0.11454	1661	4972
2252	ENSG00000242441	2	48896935	48960287	63352	locus233	GTF2A1L	-0.120378	422	41	373617	-0.09721	0.53872	11903	13959	0.327477	408	39	133846	1.3315	0.091507	1662	4383
11141	ENSG00000053702	12	2934513	2944190	9677	locus1531	NRIP2	0.151816	24	4	373617	-0.43927	0.66977	4306	15300	0.327404	23	4	133884	0.51351	0.3038	1663	8749
10497	ENSG00000168539	11	62676150	62689153	13003	locus1467	CHRM1	-0.0203174	30	9	373617	1.3363	0.090732	9063	6738	0.327389	29	9	133784	1.0331	0.15078	1664	5801
3073	ENSG00000173744	2	228336877	228425930	89053	locus353	AGFG1	0.0744385	282	22	373617	2.9246	0.0017244	6389	1861	0.327344	272	20	133753	0.1936	0.42324	1665	10664
2113	ENSG00000157851	2	27070968	27173219	102251	locus211	DPYSL5	0.313118	148	12	373617	3.1183	0.00090962	1614	1579	0.327281	140	11	133707	-0.54491	0.70709	1666	14546
7646	ENSG00000133619	7	149412101	149431660	19559	locus1053	KRBA1	0.22287	56	6	373617	-0.55484	0.7105	2846	15654	0.327017	54	6	133943	-0.26166	0.60321	1667	13167
1919	ENSG00000117009	1	241695433	241758944	63511	locus180	KMO	0.0104379	208	43	373617	1.0347	0.15041	8238	8230	0.327013	192	39	133759	2.3807	0.0086398	1668	1324
16118	ENSG00000065989	19	10527618	10580305	52687	locus2143	PDE4A	0.556212	90	12	373617	2.0458	0.020389	337	3963	0.326899	90	12	133856	-1.1283	0.87041	1669	16507
776	ENSG00000132485	1	71528973	71546980	18007	locus61	ZRANB2	0.315249	32	9	373617	1.8875	0.029547	1591	4471	0.32689	32	9	133870	0.68408	0.24696	1670	7734
14260	ENSG00000141101	16	69775769	69788843	13074	locus1946	NOB1	0.129236	25	7	373617	3.1005	0.00096588	4844	1601	0.326836	25	7	132854	4.7918	8.263e-07	1671	50
10446	ENSG00000149532	11	61170120	61197503	27383	locus1466	CPSF7	0.318615	35	7	373617	0.75406	0.22541	1552	9672	0.32683	34	6	133679	1.3689	0.085513	1672	4210
2880	ENSG00000168497	2	192699027	192711981	12954	locus328	SDPR	-0.447348	24	8	373617	1.3825	0.083415	17911	6527	0.32678	23	8	133755	1.1382	0.12752	1673	5264
4991	ENSG00000188818	5	710470	850720	140250	locus668	ZDHHC11	-0.100654	103	9	373617	-0.26095	0.60293	11337	14638	0.326733	97	9	133779	1.5008	0.0667	1674	3679
2298	ENSG00000143952	2	64119279	64246206	126927	locus243	VPS54	0.0826368	405	35	373617	4.1577	1.6074e-05	6144	637	0.326663	390	33	133264	4.3034	8.4113e-06	1675	131
11183	ENSG00000126746	12	6775642	6798527	22885	locus1534	ZNF384	0.376586	13	4	373617	1.7566	0.039489	1061	4980	0.326658	13	4	133669	1.5751	0.057612	1676	3388
6477	ENSG00000083097	6	83777384	83878438	101054	locus882	DOPEY1	0.223525	164	15	373617	-0.83047	0.79686	2826	16398	0.326568	159	14	133916	-0.32793	0.62852	1677	13503
3190	ENSG00000006607	2	242295657	242434256	138599	locus368	FARP2	-0.0211866	398	34	373617	2.3173	0.010243	9091	3146	0.326554	366	31	133745	1.9098	0.028081	1678	2336
8390	ENSG00000096968	9	4985244	5128183	142939	locus1194	JAK2	0.316415	370	18	373617	-0.33977	0.63299	1579	14931	0.326177	340	14	133866	0.79051	0.21462	1679	7131
6688	ENSG00000171408	6	136172833	136516712	343879	locus914	PDE7B	0.127215	537	57	373617	1.2617	0.10354	4898	7092	0.326	504	56	133876	-0.19854	0.57869	1680	12854
2276	ENSG00000028116	2	58134785	58387006	252221	locus241	VRK2	-0.0622698	495	28	373617	3.7314	9.5196e-05	10278	931	0.325705	481	32	133672	1.7238	0.042376	1681	2858
5583	ENSG00000133706	5	145492600	145562223	69623	locus774	LARS	0.127289	245	5	373617	3.0078	0.0013158	4895	1735	0.325639	240	6	133781	0.6145	0.26944	1682	8183
3325	ENSG00000163527	3	31574281	31679112	104831	locus399	STT3B	0.150546	198	22	373617	1.1761	0.11978	4340	7504	0.325619	184	19	133472	3.2059	0.00067316	1683	497
18269	ENSG00000100399	22	41625516	41636938	11422	locus2338	CHADL	0.141736	15	4	373617	4.9768	3.2317e-07	4557	351	0.32554	14	3	132828	2.4801	0.0065673	1684	1195
15150	ENSG00000141279	17	45600322	45699372	99050	locus2018	NPEPPS	0.509209	100	16	373617	2.3943	0.0083256	454	2929	0.325502	98	15	133819	-0.18434	0.57313	1685	12776
6183	ENSG00000204231	6	33161364	33168465	7101	locus846	RXRB	0.441517	16	6	373617	1.334	0.091101	696	6750	0.325419	13	5	133912	0.15019	0.44031	1686	10927
11443	ENSG00000177981	12	48543633	48574996	31363	locus1568	ASB8	0.116415	112	16	373617	0.73079	0.23245	5198	9774	0.32537	109	15	133556	3.1615	0.0007847	1687	529
4274	ENSG00000109685	4	1873150	1980641	107491	locus522	WHSC1	0.530258	102	35	373617	-0.25509	0.60067	391	14620	0.325339	101	35	133837	0.53814	0.29524	1688	8602
12461	ENSG00000129484	14	20811740	20826064	14324	locus1722	PARP2	0.23918	54	9	373617	1.1154	0.13234	2571	7807	0.325268	54	9	133827	-0.052869	0.52108	1689	12106
2890	ENSG00000065413	2	197942535	198175511	232976	locus330	ANKRD44	-0.0746491	957	67	373617	0.56336	0.28659	10615	10671	0.325264	915	64	133857	0.93218	0.17562	1690	6353
7818	ENSG00000158815	8	21899908	21906317	6409	locus1095	FGF17	0.111134	16	8	373617	1.6486	0.049616	5342	5392	0.325259	16	8	133729	0.87179	0.19166	1691	6666
12162	ENSG00000165566	13	25735821	25746426	10605	locus1647	AMER2	0.367747	19	3	373617	-0.51504	0.69674	1124	15531	0.325247	19	3	133938	-0.12829	0.55104	1692	12490
2827	ENSG00000079156	2	179059375	179264160	204785	locus317	OSBPL6	0.248435	576	41	373617	1.5559	0.059864	2425	5789	0.325158	560	41	133791	1.421	0.077656	1693	3995
2910	ENSG00000013441	2	201717731	201729422	11691	locus333	CLK1	0.262195	26	9	373617	1.1638	0.12226	2234	7572	0.324928	26	9	133804	0.62082	0.26736	1694	8142
6195	ENSG00000204209	6	33289162	33297013	7851	locus846	DAXX	0.211497	20	8	373617	4.2812	9.2931e-06	3056	578	0.324856	6	3	133919	0.34374	0.36552	1695	9764
10491	ENSG00000168569	11	62539132	62559464	20332	locus1467	TMEM223	0.126623	41	10	373617	1.0303	0.15144	4916	8247	0.324826	39	9	133896	-0.32108	0.62593	1696	13466
6631	ENSG00000146352	6	123317115	123394072	76957	locus908	CLVS2	0.311097	178	21	373617	0.82377	0.20504	1635	9307	0.324714	172	20	133797	1.911	0.028003	1697	2333
13630	ENSG00000076344	16	318299	325940	7641	locus1891	RGS11	0.262639	17	6	373617	2.2592	0.011935	2230	3309	0.324553	15	6	133747	-0.44761	0.67278	1698	14127
10956	ENSG00000160613	11	117075052	117103241	28189	locus1511	PCSK7	0.340228	84	15	373617	3.3057	0.00047376	1339	1341	0.324528	82	15	133466	2.6738	0.0037501	1699	947
7146	ENSG00000154710	7	66147150	66274649	127499	locus995	RABGEF1	0.143922	445	26	373617	1.857	0.031659	4508	4582	0.324361	388	19	133769	1.01	0.15624	1700	5914
10618	ENSG00000254986	11	66247483	66277128	29645	locus1468	DPP3	0.189744	58	5	373617	2.5287	0.0057246	3458	2604	0.32429	54	5	133444	1.7149	0.043178	1701	2894
4737	ENSG00000170522	4	110967001	111119809	152808	locus606	ELOVL6	0.319983	462	64	373617	1.9343	0.026537	1540	4325	0.324075	452	61	133541	4.409	5.1915e-06	1702	108
3499	ENSG00000172053	3	49133364	49142504	9140	locus411	QARS	0.259139	10	3	373617	4.8499	6.1764e-07	2289	381	0.324069	8	3	133134	2.4127	0.0079166	1703	1274
9392	ENSG00000150347	10	63661058	63856703	195645	locus1356	ARID5B	-0.0784667	486	69	373617	1.0178	0.15439	10733	8312	0.324036	454	65	133734	3.3152	0.00045788	1704	423
11186	ENSG00000089693	12	6857960	6876641	18681	locus1534	MLF2	0.321857	49	8	373617	1.7711	0.038268	1513	4918	0.323878	48	8	133759	0.85953	0.19502	1705	6734
11942	ENSG00000111237	12	110928901	110939922	11021	locus1616	VPS29	-0.0541487	21	5	373617	3.8956	4.8975e-05	10043	819	0.323866	21	5	133644	0.18472	0.42672	1706	10720
10085	ENSG00000175348	11	8969047	8986558	17511	locus1428	TMEM9B	-0.115263	43	7	373617	0.79337	0.21378	11755	9468	0.323646	42	7	133943	-1.5866	0.9437	1707	17279
8127	ENSG00000164944	8	95499920	95565751	65831	locus1144	KIAA1429	0.241253	257	16	373617	1.2073	0.11365	2528	7331	0.323555	254	16	133852	0.63566	0.2625	1708	8039
10882	ENSG00000110675	11	107461955	107537505	75550	locus1503	ELMOD1	0.485252	220	37	373617	-0.11415	0.54544	529	14030	0.323441	205	34	133813	1.5619	0.059154	1709	3441
5971	ENSG00000168274	6	26217164	26217711	547	locus829	HIST1H2AE	0.0287336	NA	NA	NA	NA	NA	7716	17883	0.323424	NA	NA	NA	NA	NA	1710	17883
11508	ENSG00000184271	12	51580718	51611477	30759	locus1570	POU6F1	0.351693	67	13	373617	0.74609	0.22781	1251	9704	0.323404	63	12	133843	0.52999	0.29806	1711	8654
9901	ENSG00000177156	11	747328	765024	17696	locus1419	TALDO1	0.190564	22	7	373617	1.0472	0.14749	3443	8159	0.32305	20	6	133911	-0.98783	0.83838	1712	16137
17082	ENSG00000105063	19	55741147	55770363	29216	locus2191	PPP6R1	0.10615	56	16	373617	0.44122	0.32953	5495	11352	0.322948	55	16	133904	-0.60345	0.7269	1713	14809
12066	ENSG00000051825	12	123638761	123717670	78909	locus1626	MPHOSPH9	0.371057	255	12	373617	5.2297	8.4902e-08	1104	295	0.322911	251	12	133192	4.7522	1.0059e-06	1714	54
1284	ENSG00000143630	1	155247373	155259639	12266	locus107	HCN3	0.496905	25	4	373617	0.33907	0.36728	498	11903	0.322856	23	4	133899	-0.18452	0.5732	1715	12777
5119	ENSG00000151883	5	49961732	50142356	180624	locus706	PARP8	-0.0318595	304	19	373617	1.0722	0.14182	9408	8032	0.322854	299	18	133807	1.0546	0.1458	1716	5693
5764	ENSG00000169230	5	176730774	176733960	3186	locus802	PRELID1	0.244571	9	4	373617	0.74341	0.22862	2474	9714	0.322807	8	4	133706	1.958	0.025115	1717	2190
17750	ENSG00000142192	21	27252861	27543138	290277	locus2281	APP	0.213146	745	59	373617	-0.087829	0.53499	3022	13914	0.322747	713	59	133837	1.1328	0.12866	1718	5291
6705	ENSG00000024862	6	139094656	139114456	19800	locus916	CCDC28A	0.116099	62	9	373617	-0.32161	0.62613	5203	14859	0.32265	62	9	133971	-1.4255	0.92299	1719	17049
6438	ENSG00000082269	6	71123010	71270877	147867	locus873	FAM135A	0.165683	436	20	373617	1.6008	0.054706	3961	5577	0.322625	354	16	133728	0.62901	0.26467	1720	8082
6331	ENSG00000171462	6	43418091	43424370	6279	locus853	DLK2	0.0580539	13	4	373617	1.011	0.15601	6836	8353	0.322475	12	4	133914	-0.45679	0.67609	1721	14167
11748	ENSG00000166225	12	69864128	69973559	109431	locus1586	FRS2	0.0167284	288	19	373617	2.7398	0.0030738	8055	2156	0.322355	281	18	133522	2.2509	0.012196	1722	1541
6520	ENSG00000135333	6	93949737	94129244	179507	locus889	EPHA7	0.603406	450	54	373617	1.4905	0.068053	252	6074	0.322341	444	58	133887	0.08031	0.468	1723	11375
5556	ENSG00000253873	5	140800761	140891835	91074	locus771	PCDHGA11	-0.0637308	270	25	373617	1.8135	0.034874	10310	4773	0.32228	266	24	133658	2.7168	0.003296	1724	885
1703	ENSG00000158711	1	205577070	205601090	24020	locus151	ELK4	0.148272	51	9	373617	2.2277	0.01295	4401	3403	0.322269	51	9	133625	1.5876	0.056193	1725	3346
6654	ENSG00000198945	6	130334843	130462594	127751	locus911	L3MBTL3	0.102654	317	23	373617	1.6505	0.049417	5588	5387	0.322103	312	23	133877	-0.66947	0.7484	1726	15051
13181	ENSG00000128881	15	43030931	43212677	181746	locus1824	TTBK2	0.308701	240	33	373617	1.1558	0.12387	1658	7604	0.322096	217	29	133862	-0.11603	0.54618	1727	12420
12578	ENSG00000100441	14	24898491	24910540	12049	locus1727	KHNYN	0.125321	61	10	373617	1.5937	0.055499	4952	5614	0.32204	60	10	133764	0.85152	0.19724	1728	6770
11944	ENSG00000196850	12	110969119	111021125	52006	locus1616	PPTC7	-0.0246886	108	11	373617	2.6374	0.0041769	9199	2357	0.321905	106	12	133839	-1.4065	0.92021	1729	17017
16205	ENSG00000179262	19	13056701	13064456	7755	locus2145	RAD23A	0.0887288	11	5	373617	0.73373	0.23156	5974	9758	0.321773	10	5	133875	0.6041	0.27289	1730	8247
7371	ENSG00000214253	7	100882874	100895597	12723	locus1021	FIS1	0.252939	46	6	373617	1.8035	0.035655	2355	4814	0.321652	45	6	133604	1.5746	0.057671	1731	3393
17242	ENSG00000101361	20	2632790	2639039	6249	locus2201	NOP56	0.142632	21	6	373617	1.7329	0.041554	4534	5074	0.321389	19	6	133805	0.16474	0.43458	1732	10829
4872	ENSG00000061918	4	156680210	156728743	48533	locus635	GUCY1B3	0.512196	139	28	373617	-0.049696	0.51982	436	13752	0.321223	135	28	133819	0.88759	0.18738	1733	6585
16126	ENSG00000129351	19	10764936	10803093	38157	locus2143	ILF3	0.540177	60	11	373617	0.50113	0.30814	371	11019	0.321196	51	9	133640	2.3535	0.0092978	1734	1367
10212	ENSG00000166016	11	34172534	34379555	207021	locus1447	ABTB2	-0.190778	653	98	373617	0.29295	0.38478	14212	12125	0.321178	638	96	133871	0.3649	0.35759	1735	9652
16187	ENSG00000095059	19	12786534	12792716	6182	locus2145	DHPS	0.180514	7	4	373617	2.6225	0.0043648	3646	2393	0.321114	6	4	133857	-0.74137	0.77076	1736	15337
8953	ENSG00000197694	9	131314865	131395938	81073	locus1292	SPTAN1	0.307329	87	5	373617	1.469	0.070921	1677	6163	0.32105	84	5	133831	-0.074355	0.52964	1737	12203
7033	ENSG00000122545	7	35840541	35944917	104376	locus974	SEPT7	0.17306	201	16	373617	1.3776	0.084169	3785	6544	0.320834	181	13	133712	1.217	0.11181	1738	4897
7296	ENSG00000106244	7	98992585	99006452	13867	locus1020	PDAP1	0.178258	21	4	373617	1.276	0.10098	3688	7024	0.320833	20	4	133724	1.2391	0.10766	1739	4786
1529	ENSG00000116161	1	174968299	174980851	12552	locus123	CACYBP	0.0071187	24	8	373617	3.2983	0.00048636	8335	1347	0.320832	19	6	133477	2.5032	0.0061541	1740	1167
9680	ENSG00000120029	10	103605355	103815950	210595	locus1390	C10orf76	0.183546	286	27	373617	6.5536	2.8082e-11	3575	97	0.320819	273	25	133552	2.1265	0.016732	1741	1798
13320	ENSG00000140455	15	63796932	63886839	89907	locus1847	USP3	0.233985	215	20	373617	3.9587	3.7687e-05	2663	768	0.320507	214	20	133046	4.3365	7.2395e-06	1742	121
2339	ENSG00000075340	2	70834749	70995330	160581	locus249	ADD2	0.530595	574	35	373617	0.75545	0.22499	390	9663	0.320382	562	35	133841	0.50767	0.30584	1743	8790
1430	ENSG00000158887	1	161274524	161279762	5238	locus111	MPZ	-0.0566662	12	4	373617	-1.4985	0.93299	10121	17447	0.32034	10	3	133896	0.21875	0.41342	1744	10526
17055	ENSG00000167617	19	54976209	54984411	8202	locus2190	CDC42EP5	-0.272994	22	7	373617	2.4668	0.0068166	16332	2767	0.320336	20	6	133671	1.7865	0.037006	1745	2678
18309	ENSG00000100300	22	43547519	43559248	11729	locus2340	TSPO	0.11187	33	7	373617	1.5705	0.058153	5319	5717	0.320293	29	6	133723	0.85274	0.1969	1746	6763
6115	ENSG00000240053	6	31637943	31641323	3380	locus838	LY6G5B	0.0710245	14	6	373617	2.6848	0.003629	6480	2255	0.320276	NA	NA	NA	NA	NA	1747	17802
7339	ENSG00000166924	7	100081549	100092422	10873	locus1020	NYAP1	0.432498	19	5	373617	1.9711	0.024355	748	4199	0.320183	18	5	133681	2.9297	0.0016966	1748	710
2231	ENSG00000068784	2	45615818	45838420	222602	locus231	SRBD1	0.173294	647	30	373617	0.52976	0.29814	3782	10856	0.320181	625	28	133909	-0.53717	0.70442	1749	14508
15611	ENSG00000141385	18	12328942	12377313	48371	locus2071	AFG3L2	0.067224	110	13	373617	-0.85965	0.80501	6577	16455	0.320178	104	12	133910	-0.12216	0.54861	1750	12449
454	ENSG00000116525	1	33611002	33647267	36265	locus31	TRIM62	0.134287	81	7	373617	0.33394	0.36921	4729	11934	0.320019	79	7	133866	0.53272	0.29711	1751	8635
3616	ENSG00000144730	3	57128277	57204334	76057	locus414	IL17RD	-0.274608	209	24	373617	0.40856	0.34143	16360	11534	0.319992	205	24	133846	0.84295	0.19963	1752	6818
2852	ENSG00000138448	2	187454791	187545628	90837	locus324	ITGAV	-0.0586094	141	22	373617	2.0597	0.019713	10178	3920	0.3199	133	20	133776	0.46724	0.32016	1753	9052
4423	ENSG00000035928	4	39289075	39367995	78920	locus553	RFC1	0.102862	121	13	373617	1.8231	0.034143	5583	4732	0.319872	119	13	133879	-1.3194	0.90648	1754	16888
12022	ENSG00000157782	12	121078354	121105114	26760	locus1625	CABP1	0.448498	99	19	373617	3.7426	9.107e-05	662	921	0.319819	78	16	133677	0.38501	0.35011	1755	9528
5503	ENSG00000256453	5	140050378	140053171	2793	locus770	DND1	0.0965823	3	2	373617	4.8803	5.2959e-07	5767	375	0.319783	3	2	132371	3.1059	0.00094835	1756	563
794	ENSG00000154027	1	77747735	78025651	277916	locus66	AK5	0.199321	1032	72	373617	2.3229	0.010093	3273	3132	0.31976	1006	70	133719	2.5481	0.0054151	1757	1102
3279	ENSG00000177463	3	14989090	15084856	95766	locus386	NR2C2	0.273359	198	25	373617	1.136	0.12798	2076	7695	0.319741	193	25	133914	-1.9867	0.97652	1758	17585
1064	ENSG00000131788	1	145575988	145586546	10558	locus102	PIAS3	0.0549363	6	4	373617	-1.2242	0.88957	6927	17134	0.319518	6	4	133965	-1.1812	0.88123	1759	16609
1806	ENSG00000143502	1	223394162	223537544	143382	locus162	SUSD4	0.0909121	315	23	373617	1.1216	0.13101	5913	7770	0.319454	305	24	133664	2.2067	0.013669	1760	1622
2070	ENSG00000055917	2	20451070	20550463	99393	locus207	PUM2	0.311697	213	20	373617	-0.52762	0.70112	1627	15575	0.319343	206	19	133903	-0.022982	0.50917	1761	11953
9639	ENSG00000120053	10	101156626	101190350	33724	locus1389	GOT1	-0.213668	57	13	373617	-0.48634	0.68664	14937	15438	0.319285	52	12	133913	-0.54241	0.70623	1762	14537
8779	ENSG00000186051	9	108424737	108425367	630	locus1271	TAL2	0.0310218	1	1	373617	-0.4716	0.68139	7645	15400	0.318952	1	1	134011	-1.0518	0.85356	1763	16304
1033	ENSG00000155761	1	118496486	118727846	231360	locus98	SPAG17	-0.217433	429	22	373617	-0.46867	0.68035	15041	15388	0.318909	414	24	133853	0.59772	0.27501	1764	8276
6505	ENSG00000118432	6	88849582	88876078	26496	locus886	CNR1	0.415143	64	20	373617	0.17694	0.42978	847	12712	0.318892	64	20	133859	0.51013	0.30498	1765	8779
4263	ENSG00000159692	4	1205235	1242925	37690	locus521	CTBP1	0.439437	120	17	373617	0.34726	0.3642	706	11862	0.318785	113	16	133855	0.40088	0.34426	1766	9437
17736	ENSG00000155307	21	15857548	15955723	98175	locus2269	SAMSN1	-0.387416	332	39	373617	0.19371	0.4232	17620	12640	0.318726	324	35	133785	1.3345	0.091014	1767	4374
3479	ENSG00000164054	3	48509268	48542259	32991	locus410	SHISA5	-0.139596	49	9	373617	3.175	0.00074921	12507	1494	0.318721	48	9	133744	0.62328	0.26655	1768	8120
6122	ENSG00000204420	6	31686370	31692812	6442	locus838	C6orf25	-0.103871	16	6	373617	1.7388	0.041034	11430	5041	0.31867	NA	NA	NA	NA	NA	1769	17809
425	ENSG00000025800	1	32573638	32642169	68531	locus31	KPNA6	0.256419	83	13	373617	2.4453	0.0072362	2326	2814	0.31866	81	12	133533	1.935	0.026492	1770	2257
486	ENSG00000116871	1	36621565	36646450	24885	locus34	MAP7D1	0.187791	46	10	373617	1.2458	0.10642	3499	7160	0.318644	31	7	133766	0.83726	0.20122	1771	6853
1293	ENSG00000132718	1	155829299	155854990	25691	locus107	SYT11	0.515882	37	9	373617	-1.0393	0.85066	425	16845	0.318637	34	8	133877	0.26052	0.39723	1772	10296
9233	ENSG00000136770	10	22045465	22292654	247189	locus1323	DNAJC1	0.232767	401	26	373617	0.71882	0.23613	2687	9832	0.318562	390	25	133876	1.0399	0.14918	1773	5763
1130	ENSG00000143379	1	150898814	150937211	38397	locus103	SETDB1	0.589885	71	14	373617	-0.037385	0.51491	272	13686	0.318427	67	13	133810	1.6521	0.049253	1774	3103
3763	ENSG00000174500	3	111839687	111852152	12465	locus454	GCSAM	-0.249138	33	8	373617	-0.37188	0.64501	15830	15040	0.318382	31	7	133844	0.78671	0.21573	1775	7151
3029	ENSG00000158552	2	220059958	220072143	12185	locus347	ZFAND2B	0.277027	23	8	373617	0.9288	0.1765	2029	8778	0.31837	23	8	133894	0.28508	0.38779	1776	10135
2361	ENSG00000135617	2	73455133	73460356	5223	locus251	PRADC1	0.25042	12	3	373617	4.9134	4.476e-07	2398	369	0.318285	12	3	133364	0.65651	0.25575	1777	7914
467	ENSG00000116544	1	35331036	35395186	64150	locus33	DLGAP3	0.401747	82	24	373617	0.97277	0.16533	918	8554	0.318255	79	23	133898	-1.0548	0.85424	1778	16313
2360	ENSG00000135632	2	73441349	73454365	13016	locus251	SMYD5	0.195162	29	9	373617	5.5366	1.5419e-08	3367	232	0.317993	28	9	133511	0.38111	0.35156	1779	9554
7393	ENSG00000161048	7	102740222	102789679	49457	locus1022	NAPEPLD	0.305729	68	12	373617	-2.0989	0.98209	1697	17754	0.317974	67	12	133985	-1.5757	0.94245	1780	17262
9128	ENSG00000148399	9	140449360	140473387	24027	locus1301	DPH7	0.360058	32	8	373617	2.0826	0.018643	1175	3850	0.317898	31	7	133363	2.8917	0.0019161	1781	744
6687	ENSG00000135541	6	135604669	135818883	214214	locus914	AHI1	0.367626	407	35	373617	1.4501	0.073515	1126	6243	0.317818	394	35	133898	-2.0829	0.98137	1782	17636
3867	ENSG00000114554	3	126707436	126756235	48799	locus466	PLXNA1	0.201562	163	20	373617	1.3177	0.093798	3240	6821	0.317795	158	20	133904	-1.1867	0.88232	1783	16621
12415	ENSG00000153495	13	111968530	111996596	28066	locus1719	TEX29	-0.0534513	147	27	373617	-0.79839	0.78768	10019	16324	0.317786	142	25	133909	-0.27884	0.60982	1784	13263
5279	ENSG00000134480	5	86690081	86708836	18755	locus733	CCNH	0.0889363	29	7	373617	0.23579	0.4068	5968	12418	0.317758	27	6	133929	-0.59259	0.72327	1785	14761
10205	ENSG00000110427	11	33563820	33695648	131828	locus1447	KIAA1549L	0.424398	298	31	373617	1.0418	0.14875	804	8189	0.317655	293	31	133884	0.2675	0.39454	1786	10254
2722	ENSG00000007001	2	158733213	158992666	259453	locus304	UPP2	0.203459	755	56	373617	-0.38314	0.64919	3209	15091	0.317604	736	56	133860	1.0479	0.14733	1787	5731
18362	ENSG00000188130	#N/A	#N/A	#N/A	#N/A	NA	NA	0.259344	59	13	373617	0.6887	0.2455	2284	9989	0.31759	59	13	133936	-1.7477	0.95974	1788	17440
18018	ENSG00000184436	22	21353392	21356031	2639	locus2313	THAP7	0.120895	5	3	373617	0.4169	0.33838	5071	11485	0.317577	5	3	133797	0.91576	0.1799	1789	6432
9672	ENSG00000166167	10	103113819	103317078	203259	locus1390	BTRC	0.535938	397	19	373617	3.3382	0.00042159	380	1306	0.317423	378	17	133764	0.49101	0.31171	1790	8897
17964	ENSG00000069998	22	17618400	17646177	27777	locus2309	CECR5	0.29035	85	15	373617	1.4143	0.078635	1862	6393	0.317289	80	14	133763	1.0251	0.15265	1791	5848
3306	ENSG00000170142	3	23847393	23932807	85414	locus394	UBE2E1	0.202519	170	24	373617	5.5864	1.1589e-08	3225	223	0.317213	163	22	133356	1.6017	0.054612	1792	3299
13297	ENSG00000137776	15	59171243	59225852	54609	locus1842	SLTM	0.426024	74	12	373617	2.3663	0.0089841	792	3006	0.317208	74	12	133822	-1.0843	0.86088	1793	16392
1457	ENSG00000143171	1	165370158	165414433	44275	locus115	RXRG	0.20785	181	25	373617	2.3485	0.0094249	3122	3052	0.317087	179	25	133681	1.6254	0.052043	1794	3197
18251	ENSG00000128272	22	39915699	39918688	2989	locus2336	ATF4	0.389682	4	2	373617	3.7193	9.9869e-05	980	940	0.317078	3	2	133452	1.1114	0.1332	1795	5400
6726	ENSG00000135604	6	144471662	144509507	37845	locus919	STX11	-0.286506	73	14	373617	-0.74339	0.77138	16576	16187	0.317052	70	13	133864	0.60322	0.27318	1796	8252
2467	ENSG00000174501	2	96516913	96657541	140628	locus263	ANKRD36C	-0.0700453	80	14	373617	1.0925	0.13731	10473	7929	0.317009	75	13	133879	0.094806	0.46223	1797	11275
10447	ENSG00000167985	11	61197544	61215001	17457	locus1466	SDHAF2	0.0650378	30	6	373617	1.4588	0.072314	6645	6206	0.317005	30	6	133542	2.0864	0.01847	1798	1885
12017	ENSG00000111786	12	120899470	120907596	8126	locus1625	SRSF9	0.209799	21	7	373617	3.3999	0.00033705	3081	1222	0.31699	20	6	133547	2.1453	0.015966	1799	1760
2736	ENSG00000115233	2	162164548	162268228	103680	locus306	PSMD14	0.13484	172	22	373617	3.0835	0.001023	4710	1630	0.316886	169	21	133557	3.056	0.0011215	1800	598
13390	ENSG00000066933	15	72114631	72410422	295791	locus1855	MYO9A	0.357335	536	21	373617	0.63964	0.2612	1197	10260	0.316675	519	22	133874	-0.0024657	0.50098	1801	11848
15984	ENSG00000130255	19	5674957	5691678	16721	locus2137	RPL36	0.0200102	26	7	373617	1.3072	0.09557	7942	6874	0.316393	26	7	133915	-0.44317	0.67118	1802	14102
10200	ENSG00000060749	11	32914723	33001812	87089	locus1446	QSER1	0.208424	167	14	373617	0.97359	0.16513	3113	8547	0.316036	165	14	133768	0.98796	0.16159	1803	6044
7148	ENSG00000126524	7	66452663	66460588	7925	locus995	SBDS	-0.0103541	17	7	373617	1.4164	0.078328	8795	6387	0.315986	17	7	133827	0.56204	0.28704	1804	8469
13550	ENSG00000140519	15	89998679	90039814	41135	locus1873	RHCG	-0.150591	60	9	373617	1.7637	0.038894	12889	4954	0.31593	58	9	133158	3.7337	9.4354e-05	1805	257
1229	ENSG00000160679	1	153606524	153618782	12258	locus106	CHTOP	0.249294	29	5	373617	-0.77451	0.78069	2408	16264	0.315783	28	5	133954	-0.36219	0.64139	1806	13691
9871	ENSG00000177951	11	167783	207383	39600	locus1418	BET1L	0.258227	49	11	373617	1.3437	0.089519	2305	6695	0.315288	48	11	133737	1.6502	0.049455	1807	3107
4940	ENSG00000168556	4	184426146	184432249	6103	locus661	ING2	0.261897	17	8	373617	0.12788	0.44912	2240	12934	0.315287	17	8	133933	-0.98135	0.83679	1808	16116
13449	ENSG00000173546	15	75966662	76005189	38527	locus1857	CSPG4	0.0468477	52	9	373617	0.1831	0.42736	7171	12690	0.315281	50	9	133853	0.51636	0.3028	1809	8731
3507	ENSG00000114316	3	49315263	49377466	62203	locus411	USP4	0.204728	74	12	373617	6.2754	1.744e-10	3179	120	0.315273	70	11	133413	2.6221	0.0043696	1810	1004
15309	ENSG00000198909	17	61699801	61773663	73862	locus2031	MAP3K3	0.0820925	93	8	373617	4.134	1.7823e-05	6159	650	0.315107	93	8	133542	-0.20317	0.5805	1811	12877
13515	ENSG00000103942	15	83532964	83654661	121697	locus1864	HOMER2	-0.0260434	338	33	373617	2.293	0.010924	9236	3214	0.315037	326	30	133769	1.0618	0.14415	1812	5647
3500	ENSG00000172046	3	49145563	49158371	12808	locus411	USP19	0.347762	12	5	373617	3.7371	9.3065e-05	1281	925	0.315022	11	4	133530	2.0093	0.022251	1813	2046
16495	ENSG00000004777	19	36266416	36279724	13308	locus2167	ARHGAP33	0.625677	37	6	373617	2.5004	0.0062021	216	2666	0.315011	37	6	133839	-1.0684	0.85733	1814	16346
5434	ENSG00000145833	5	134094470	134166828	72358	locus767	DDX46	0.398389	126	21	373617	0.52269	0.3006	937	10907	0.315003	122	20	133556	2.4012	0.0081712	1815	1299
9688	ENSG00000077150	10	104154228	104162280	8052	locus1390	NFKB2	0.0515921	13	7	373617	6.0334	8.0259e-10	7021	158	0.314949	12	7	133668	0.015263	0.49391	1816	11745
7514	ENSG00000158516	7	129906666	129929638	22972	locus1040	CPA2	-0.163498	60	9	373617	2.4671	0.0068113	13337	2763	0.314888	59	8	133900	-1.2186	0.8885	1817	16690
8185	ENSG00000164830	8	107282472	107764917	482445	locus1153	OXR1	0.064004	1290	65	373617	2.4626	0.006896	6676	2776	0.31483	1257	63	133807	1.1481	0.12547	1818	5210
15087	ENSG00000108852	17	41952724	41985113	32389	locus2015	MPP2	0.188681	116	14	373617	3.0581	0.0011139	3478	1671	0.314703	92	11	133356	2.5901	0.0047975	1819	1041
4210	ENSG00000114331	3	194995464	195163807	168343	locus517	ACAP2	0.161917	488	16	373617	2.4785	0.0065962	4053	2721	0.314662	470	15	133739	0.2312	0.40858	1820	10447
3476	ENSG00000232112	3	48481666	48485616	3950	locus410	TMA7	-0.102199	10	3	373617	-1.3164	0.90597	11371	17256	0.314594	10	3	133927	0.020689	0.49175	1821	11720
5286	ENSG00000164199	5	89854616	90460038	605422	locus734	GPR98	0.398061	1516	74	373617	-0.049844	0.51988	939	13754	0.314574	1412	71	133728	3.3041	0.00047644	1822	432
11956	ENSG00000111275	12	112204725	112247782	43057	locus1616	ALDH2	0.246658	43	7	373617	3.4344	0.00029695	2450	1186	0.314573	42	6	132927	3.4197	0.00031347	1823	372
9709	ENSG00000173915	10	105148806	105156223	7417	locus1391	USMG5	0.0320867	9	4	373617	2.7221	0.0032439	7614	2193	0.314536	9	4	133718	1.2217	0.11092	1824	4874
18119	ENSG00000099992	22	30687978	30723035	35057	locus2324	TBC1D10A	-0.0788856	63	16	373617	1.0672	0.14293	10746	8059	0.314493	61	15	133807	1.1841	0.11818	1825	5049
6764	ENSG00000131018	6	152442818	152958534	515716	locus925	SYNE1	0.199112	1645	125	373617	1.4044	0.080094	3277	6423	0.314486	1586	117	133794	2.6854	0.0036218	1826	927
15289	ENSG00000141376	17	58755212	59470192	714980	locus2029	BCAS3	0.295361	977	53	373617	1.8606	0.031403	1802	4567	0.313991	956	53	133748	1.2463	0.10632	1827	4745
3162	ENSG00000204104	2	239229081	239309541	80460	locus364	TRAF3IP1	0.100846	228	21	373617	-1.2463	0.89368	5644	17170	0.313983	219	20	133936	-0.3103	0.62183	1828	13425
10941	ENSG00000076043	11	114310107	114321001	10894	locus1509	REXO2	-0.204277	29	9	373617	-0.72735	0.76649	14656	16147	0.31391	29	9	133868	0.87454	0.19091	1829	6652
12436	ENSG00000183087	13	114523523	114567046	43523	locus1720	GAS6	0.291909	168	19	373617	0.30068	0.38183	1845	12094	0.313761	162	18	133911	-0.4842	0.68588	1830	14284
8754	ENSG00000148123	9	103790990	104087417	296427	locus1265	LPPR1	0.259487	966	64	373617	1.2094	0.11325	2280	7322	0.313641	939	64	133872	-0.61198	0.72972	1831	14847
14526	ENSG00000108515	17	4851546	4858515	6969	locus1980	ENO3	-0.159548	9	3	373617	1.9386	0.026274	13178	4310	0.313585	9	3	133597	1.6162	0.053023	1832	3238
15099	ENSG00000087152	17	42269172	42275747	6575	locus2015	ATXN7L3	0.427682	9	5	373617	3.8226	6.6023e-05	786	866	0.313484	9	5	133673	0.88139	0.18905	1833	6621
3494	ENSG00000178252	3	49044494	49053386	8892	locus411	WDR6	0.444962	6	3	373617	4.6872	1.385e-06	677	427	0.313398	6	3	133462	2.0502	0.020173	1834	1967
3522	ENSG00000185614	3	49840686	49842463	1777	locus411	FAM212A	-0.00628656	1	1	373617	2.4786	0.0065956	8671	2720	0.313376	1	1	133767	1.048	0.14731	1835	5729
10837	ENSG00000149212	11	94898703	94964361	65658	locus1493	SESN3	0.0483569	117	20	373617	0.0055854	0.49777	7127	13485	0.313263	109	19	133825	1.0629	0.14392	1836	5639
3637	ENSG00000189283	3	59735035	61237124	1502089	locus416	FHIT	0.188557	6160	350	373617	2.0929	0.01818	3483	3814	0.31321	5984	345	133812	3.2009	0.00068492	1837	501
4491	ENSG00000174799	4	56815146	56899529	84383	locus562	CEP135	0.00793809	189	27	373617	0.88291	0.18864	8313	9012	0.31319	170	26	133678	2.3709	0.0088724	1838	1334
8906	ENSG00000044574	9	127997131	128003609	6478	locus1290	HSPA5	0.308556	5	2	373617	1.3785	0.08402	1662	6542	0.313167	5	2	133929	-0.18639	0.57393	1839	12786
4771	ENSG00000123737	4	122722477	122738176	15699	locus613	EXOSC9	-0.000266732	33	7	373617	0.66727	0.2523	8516	10108	0.31302	32	7	133699	1.7927	0.03651	1840	2657
5687	ENSG00000164609	5	159828647	159846401	17754	locus787	SLU7	0.099056	55	10	373617	-0.094069	0.53747	5696	13942	0.31286	53	9	133892	0.11269	0.45514	1841	11164
11218	ENSG00000111704	12	7940389	7947404	7015	locus1536	NANOG	0.0354178	NA	NA	NA	NA	NA	7500	17881	0.31268	NA	NA	NA	NA	NA	1842	17881
4486	ENSG00000134851	4	56283295	56319564	36269	locus562	TMEM165	0.0182649	156	16	373617	-0.25226	0.59958	8000	14612	0.31258	154	17	133907	0.68024	0.24818	1843	7754
9638	ENSG00000119946	10	101088855	101154087	65232	locus1389	CNNM1	0.235568	159	28	373617	-0.84258	0.80027	2632	16420	0.312514	146	25	133918	-0.51081	0.69526	1844	14387
7820	ENSG00000158863	8	21946718	21962409	15691	locus1095	FAM160B2	0.277803	43	9	373617	0.46032	0.32264	2022	11232	0.312307	43	9	133711	1.0826	0.13948	1845	5546
3956	ENSG00000184432	3	139076247	139108574	32327	locus474	COPB2	0.0210994	76	10	373617	0.51148	0.30451	7914	10962	0.312199	75	9	133714	1.6864	0.045857	1846	2975
10368	ENSG00000213593	11	57480074	57508445	28371	locus1464	TMX2	0.128145	33	6	373617	4.2465	1.0858e-05	4871	591	0.3121	31	6	133700	0.91914	0.17901	1847	6418
15682	ENSG00000141429	18	33207392	33290256	82864	locus2084	GALNT1	0.0888516	342	14	373617	-1.5432	0.93861	5970	17488	0.312058	340	14	133896	0.76536	0.22203	1848	7273
1335	ENSG00000160838	1	156890441	156902886	12445	locus108	LRRC71	-0.183404	33	5	373617	3.6731	0.00011982	13995	980	0.31202	31	5	132581	3.8678	5.4918e-05	1849	219
13930	ENSG00000006116	16	24266873	24374122	107249	locus1921	CACNG3	0.611933	369	59	373617	0.11098	0.45582	242	13022	0.311981	353	56	133829	2.1715	0.014947	1850	1705
11686	ENSG00000166987	12	57916526	57923931	7405	locus1575	MBD6	0.38226	10	2	373617	0.0067855	0.49729	1023	13477	0.311821	10	2	133873	0.55668	0.28887	1851	8508
1002	ENSG00000134207	1	114631912	114696490	64578	locus96	SYT6	0.318361	252	50	373617	-1.7158	0.9569	1560	17590	0.311425	247	49	133874	0.99765	0.15922	1852	5993
1628	ENSG00000081237	1	198608145	198726545	118400	locus145	PTPRC	-0.443529	304	25	373617	0.22171	0.41227	17888	12485	0.311206	298	26	133634	2.0792	0.018799	1853	1897
16295	ENSG00000053501	19	17326154	17330638	4484	locus2148	USE1	0.121189	7	4	373617	-0.24003	0.59485	5066	14566	0.311179	7	4	133941	-0.70595	0.75989	1854	15194
15887	ENSG00000130270	19	1782073	1812275	30202	locus2132	ATP8B3	-0.0124024	76	17	373617	0.62645	0.26551	8846	10326	0.311158	76	17	133810	1.8563	0.031705	1855	2469
14829	ENSG00000176749	17	30813636	30818274	4638	locus2004	CDK5R1	0.807746	3	1	373617	0.48914	0.31237	75	11073	0.311016	3	1	133943	-0.73818	0.7698	1856	15323
38	ENSG00000205090	1	1470586	1475833	5247	locus2	TMEM240	0.114964	5	2	373617	-0.52767	0.70113	5236	15576	0.310964	5	2	133770	1.6869	0.04581	1857	2973
9231	ENSG00000180592	10	21802406	21814611	12205	locus1323	SKIDA1	0.240025	8	3	373617	1.0192	0.15406	2554	8304	0.31096	8	3	133908	0.77895	0.218	1858	7202
2194	ENSG00000115841	2	38177605	38294280	116675	locus221	RMDN2	-0.0947193	398	24	373617	-1.1597	0.87692	11184	17024	0.310621	375	22	133928	-0.071101	0.52834	1859	12187
12064	ENSG00000182196	12	123464606	123467456	2850	locus1626	ARL6IP4	0.247465	1	1	373617	5.3461	4.493e-08	2440	268	0.310515	1	1	132856	3.6823	0.00011555	1860	280
8433	ENSG00000177076	9	19409056	19452018	42962	locus1214	ACER2	-0.165625	113	13	373617	1.4331	0.075912	13407	6315	0.310308	111	13	133801	0.59016	0.27754	1861	8319
12371	ENSG00000065150	13	98605928	98676551	70623	locus1706	IPO5	0.209878	108	14	373617	0.89938	0.18423	3080	8928	0.310269	107	14	133788	0.83836	0.20091	1862	6845
12400	ENSG00000134884	13	107194020	107220512	26492	locus1714	ARGLU1	0.669297	29	9	373617	-0.89492	0.81459	180	16542	0.310252	29	9	133927	-0.80322	0.78908	1863	15572
1927	ENSG00000054282	1	243419319	243663388	244069	locus182	SDCCAG8	0.303239	444	38	373617	2.7707	0.0027969	1716	2106	0.310186	429	37	133716	3.2789	0.00052109	1864	452
17320	ENSG00000125851	20	17206751	17465223	258472	locus2219	PCSK2	0.836901	952	61	373617	1.8063	0.035438	65	4803	0.310106	900	60	133857	0.69301	0.24415	1865	7683
8955	ENSG00000119335	9	131445933	131458679	12746	locus1293	SET	0.479415	12	5	373617	0.88355	0.18847	550	9010	0.310091	10	5	133797	0.64205	0.26042	1866	7996
5479	ENSG00000170469	5	138732251	138739777	7526	locus770	SPATA24	0.0964702	8	2	373617	2.3481	0.0094351	5770	3055	0.310059	8	2	133825	-1.5722	0.94204	1867	17254
471	ENSG00000116560	1	35641978	35656175	14197	locus34	SFPQ	0.577005	43	5	373617	0.34904	0.36353	292	11849	0.310049	35	4	133839	1.2983	0.0971	1868	4516
7178	ENSG00000006704	7	73868119	74016917	148798	locus1002	GTF2IRD1	0.102995	291	29	373617	-1.9726	0.97573	5578	17720	0.309988	250	24	133913	-0.27784	0.60943	1869	13258
2999	ENSG00000163466	2	219081816	219119071	37255	locus346	ARPC2	0.152528	60	9	373617	-0.096719	0.53853	4283	13956	0.309813	55	8	133922	0.34141	0.3664	1870	9781
1299	ENSG00000160803	1	156005091	156023585	18494	locus107	UBQLN4	0.270098	32	12	373617	-0.38879	0.65128	2123	15105	0.30967	29	10	133868	0.41139	0.34039	1871	9365
3350	ENSG00000093167	3	37094116	37217851	123735	locus404	LRRFIP2	0.0870913	231	17	373617	1.4002	0.080728	6022	6446	0.309648	230	16	133780	0.81428	0.20774	1872	6985
2979	ENSG00000174453	2	215275788	215443683	167895	locus343	VWC2L	0.0196537	447	36	373617	3.9716	3.5702e-05	7958	761	0.309617	426	33	133718	2.263	0.011817	1873	1517
1421	ENSG00000143224	1	161136269	161147803	11534	locus111	PPOX	0.393638	20	7	373617	2.1586	0.015442	964	3609	0.309505	19	6	133776	0.14752	0.44136	1874	10945
15930	ENSG00000141905	19	3359560	3469215	109655	locus2135	NFIC	0.244806	318	41	373617	4.3557	6.6318e-06	2467	550	0.309473	301	36	133711	0.35376	0.36176	1875	9707
3534	ENSG00000214706	3	50325173	50330349	5176	locus411	IFRD2	0.149357	9	5	373617	1.5622	0.059125	4374	5752	0.309409	6	4	133760	1.1675	0.12151	1876	5134
11734	ENSG00000111530	12	67663060	67713731	50671	locus1583	CAND1	0.145934	153	14	373617	0.2683	0.39423	4467	12240	0.309404	149	14	133431	3.971	3.579e-05	1877	197
10981	ENSG00000019144	11	118477154	118528741	51587	locus1512	PHLDB1	-0.0127755	86	15	373617	0.99786	0.15917	8859	8413	0.309297	80	14	133834	0.55886	0.28813	1878	8494
3081	ENSG00000153827	2	230628553	230786725	158172	locus356	TRIP12	0.380359	215	29	373617	1.3407	0.090017	1035	6719	0.309247	208	28	133756	2.1266	0.016728	1879	1797
3641	ENSG00000153266	3	62355355	62359999	4644	locus418	FEZF2	0.263208	3	2	373617	-1.0541	0.85408	2221	16876	0.309241	3	2	133864	0.89775	0.18466	1880	6522
2097	ENSG00000138101	2	25600111	25896503	296392	locus210	DTNB	0.410707	437	51	373617	0.94925	0.17125	876	8669	0.309218	415	49	133856	0.53276	0.2971	1881	8634
16370	ENSG00000129933	19	19431629	19469563	37934	locus2150	MAU2	0.319011	79	11	373617	1.9498	0.025601	1545	4279	0.309209	76	11	133741	2.1636	0.015247	1882	1719
6514	ENSG00000135299	6	90142888	90343553	200665	locus887	ANKRD6	0.363496	448	39	373617	0.73703	0.23055	1153	9745	0.30917	432	36	133831	0.96739	0.16668	1883	6146
16374	ENSG00000250067	19	19627035	19646885	19850	locus2150	YJEFN3	0.204163	40	5	373617	0.97387	0.16506	3192	8546	0.309129	40	5	133816	1.2472	0.10616	1884	4738
9689	ENSG00000059915	10	104162375	104179691	17316	locus1390	PSD	0.511746	24	9	373617	7.5423	2.3093e-14	439	33	0.308627	23	9	133490	0.63107	0.264	1885	8068
14468	ENSG00000070444	17	2287353	2304412	17059	locus1976	MNT	0.428413	47	8	373617	0.51609	0.3029	780	10939	0.308482	45	8	133863	1.3434	0.089577	1886	4333
3030	ENSG00000115657	2	220074489	220083712	9223	locus347	ABCB6	0.108439	9	4	373617	1.599	0.05491	5424	5583	0.308436	9	4	133814	0.5371	0.2956	1887	8605
13806	ENSG00000078328	16	6069593	7761460	1691867	locus1899	RBFOX1	0.638531	9832	449	373617	7.1297	5.0308e-13	204	56	0.308397	9389	440	133795	2.5201	0.0058666	1888	1146
1821	ENSG00000143819	1	225997796	226033260	35464	locus164	EPHX1	0.0913593	123	34	373617	1.0294	0.15165	5903	8254	0.308389	119	33	133790	1.6735	0.047118	1889	3015
2704	ENSG00000080345	2	152266454	152338686	72232	locus298	RIF1	0.352648	199	23	373617	1.7623	0.039011	1237	4958	0.308281	192	22	133784	0.59188	0.27696	1890	8308
4551	ENSG00000018189	4	71587711	71673032	85321	locus577	RUFY3	0.7014	310	11	373617	0.09895	0.46059	150	13070	0.308172	304	11	133933	-0.83354	0.79773	1891	15684
11138	ENSG00000151067	12	2162463	2802108	639645	locus1529	CACNA1C	0.680019	1989	165	373617	2.8545	0.0021551	168	1967	0.308073	1902	170	133863	-0.39464	0.65345	1892	13881
5502	ENSG00000120314	5	140044260	140051930	7670	locus770	WDR55	0.14891	19	6	373617	5.431	2.8026e-08	4385	253	0.307861	19	6	133113	1.5929	0.055596	1893	3326
5243	ENSG00000132842	5	77296348	77590579	294231	locus726	AP3B1	0.146289	645	24	373617	-1.236	0.89177	4455	17158	0.307764	608	21	133754	2.1942	0.01411	1894	1646
9641	ENSG00000155287	10	101370281	101380121	9840	locus1389	SLC25A28	0.309857	23	4	373617	2.9616	0.0015302	1647	1818	0.30775	23	4	133382	1.9442	0.025936	1895	2231
18163	ENSG00000133424	22	33670205	34318584	648379	locus2328	LARGE	0.276812	2647	197	373617	5.2306	8.4495e-08	2032	293	0.307627	2552	187	133820	0.47025	0.31909	1896	9037
4181	ENSG00000113916	3	187439164	187463515	24351	locus508	BCL6	0.16412	71	14	373617	2.6492	0.004034	3997	2333	0.307339	68	14	133814	0.29834	0.38272	1897	10039
15509	ENSG00000182446	17	79523912	79604172	80260	locus2051	NPLOC4	0.211467	392	21	373617	2.9043	0.0018402	3057	1886	0.307336	383	20	133869	-0.65859	0.74492	1898	15013
6074	ENSG00000146112	6	30644165	30655672	11507	locus834	PPP1R18	-0.0251315	25	9	373617	2.7955	0.0025911	9212	2068	0.307306	9	3	133486	1.1742	0.12016	1899	5101
2482	ENSG00000168763	2	97481981	97499648	17667	locus263	CNNM3	0.156213	19	3	373617	1.1513	0.1248	4198	7625	0.307247	19	3	133821	0.46189	0.32208	1900	9092
16235	ENSG00000123143	19	14544134	14582679	38545	locus2146	PKN1	0.190988	97	23	373617	0.073333	0.47077	3436	13201	0.307242	90	21	133887	0.34506	0.36502	1901	9757
13023	ENSG00000183484	14	105515733	105531782	16049	locus1794	GPR132	-0.477192	29	5	373617	0.86156	0.19446	18043	9121	0.3072	27	5	133845	0.20545	0.41861	1902	10601
14920	ENSG00000141750	17	37366788	37382125	15337	locus2011	STAC2	0.156046	24	7	373617	-0.094767	0.53775	4203	13949	0.307187	24	7	133799	1.6081	0.053906	1903	3270
1057	ENSG00000121851	1	145456235	145470388	14153	locus102	POLR3GL	0.049761	5	3	373617	-0.23461	0.59275	7084	14544	0.307178	5	3	133827	1.3161	0.094064	1904	4437
6612	ENSG00000170162	6	117586720	117594728	8008	locus904	VGLL2	-0.141681	21	4	373617	-0.28422	0.61188	12589	14719	0.307106	21	4	133862	0.23895	0.40557	1905	10397
594	ENSG00000117419	1	44686741	44820880	134139	locus41	ERI3	0.255341	207	22	373617	1.7725	0.038157	2335	4909	0.306724	200	21	133657	1.2362	0.10819	1906	4798
9690	ENSG00000107872	10	104179570	104182893	3323	locus1390	FBXL15	0.408706	4	2	373617	5.0723	1.9649e-07	884	329	0.306578	4	2	133719	-0.5337	0.70323	1907	14488
685	ENSG00000162384	1	53679770	53686289	6519	locus45	C1orf123	0.151937	14	4	373617	2.7082	0.0033821	4302	2214	0.30656	13	4	133730	0.74077	0.22942	1908	7418
7560	ENSG00000157741	7	138916230	138992982	76752	locus1047	UBN2	0.471756	113	14	373617	0.45125	0.32591	580	11299	0.30648	107	12	133811	0.74202	0.22904	1909	7411
14749	ENSG00000034152	17	21187983	21218552	30569	locus1999	MAP2K3	-0.0246531	22	8	373617	1.2263	0.11005	9197	7245	0.306456	15	6	133865	0.88862	0.1871	1910	6582
13736	ENSG00000103363	16	2821414	2827298	5884	locus1895	TCEB2	0.266139	16	2	373617	-0.20793	0.58236	2180	14429	0.306339	15	2	134007	-2.4398	0.99265	1911	17728
14642	ENSG00000065320	17	8924858	9147317	222459	locus1985	NTN1	0.470548	812	82	373617	1.0424	0.14861	590	8183	0.306329	795	83	133843	0.8441	0.19931	1912	6809
11131	ENSG00000082805	12	1100373	1605099	504726	locus1528	ERC1	0.542002	1599	48	373617	1.5684	0.058389	369	5727	0.306213	1563	48	133812	0.46912	0.31949	1913	9045
3845	ENSG00000160145	3	123813557	124440035	626478	locus463	KALRN	0.677822	2085	100	373617	3.6189	0.00014795	170	1024	0.306081	1931	99	133683	3.3134	0.00046079	1914	424
4617	ENSG00000138669	4	82009836	82136188	126352	locus586	PRKG2	-0.182736	286	18	373617	2.0572	0.019836	13973	3934	0.305933	274	18	133763	0.93921	0.17381	1915	6312
1596	ENSG00000157181	1	186344889	186390499	45610	locus133	C1orf27	0.0806445	89	17	373617	0.1389	0.44476	6216	12877	0.305923	85	16	133907	-0.60663	0.72795	1916	14827
12132	ENSG00000132950	13	20397623	20437776	40153	locus1639	ZMYM5	0.222092	118	7	373617	0.52706	0.29907	2862	10880	0.305904	117	7	133723	1.675	0.046963	1917	3009
14101	ENSG00000103494	16	53631594	53737801	106207	locus1933	RPGRIP1L	0.150668	247	20	373617	2.1331	0.016459	4335	3688	0.305843	234	24	133795	0.51858	0.30203	1918	8717
7410	ENSG00000253276	7	106297210	106301442	4232	locus1026	CCDC71L	-0.0379452	9	4	373617	1.2012	0.11483	9596	7366	0.30568	9	4	133335	3.7128	0.00010249	1919	264
3515	ENSG00000164062	3	49711434	49721396	9962	locus411	APEH	0.267486	7	3	373617	6.1094	5e-10	2156	143	0.305358	7	3	132183	4.9269	4.1777e-07	1920	44
9780	ENSG00000183605	10	120900424	120925179	24755	locus1401	SFXN4	0.287738	65	8	373617	0.97191	0.16555	1894	8557	0.305346	63	8	133817	0.61933	0.26785	1921	8153
2789	ENSG00000172878	2	172864489	172947158	82669	locus313	METAP1D	0.241956	207	30	373617	1.1639	0.12223	2512	7570	0.305338	204	30	133399	4.9823	3.1414e-07	1922	39
1816	ENSG00000143786	1	224716892	224927323	210431	locus164	CNIH3	0.415386	807	43	373617	1.8816	0.029945	843	4492	0.305264	761	39	133799	0.91486	0.18013	1923	6437
2296	ENSG00000014641	2	63815742	63834331	18589	locus243	MDH1	-0.0338336	40	8	373617	1.9077	0.028216	9474	4402	0.305218	40	8	133427	2.6902	0.0035704	1924	922
18259	ENSG00000100359	22	40766614	40806293	39679	locus2337	SGSM3	0.226371	62	11	373617	1.6489	0.049584	2789	5391	0.305121	60	10	133565	2.3875	0.0084816	1925	1318
3032	ENSG00000163516	2	220094478	220101391	6913	locus347	ANKZF1	0.348853	21	6	373617	1.6528	0.049186	1275	5372	0.3051	21	6	133865	0.78371	0.2166	1926	7168
1078	ENSG00000162836	1	147101452	147131116	29664	locus102	ACP6	0.0827029	113	15	373617	0.91883	0.17909	6140	8826	0.305088	101	13	133809	1.1086	0.13379	1927	5412
2677	ENSG00000048991	2	136289070	136482836	193766	locus288	R3HDM1	0.676261	228	22	373617	-1.1086	0.8662	172	16961	0.304945	215	20	133924	-0.14331	0.55698	1928	12563
3316	ENSG00000163491	3	27152394	27410883	258489	locus396	NEK10	-0.137532	805	26	373617	1.4483	0.073764	12432	6250	0.304683	784	26	133898	-0.75976	0.7763	1929	15402
1448	ENSG00000117143	1	162531322	162569627	38305	locus112	UAP1	0.000418597	73	14	373617	1.592	0.055692	8496	5621	0.304583	69	14	133804	0.64529	0.25937	1930	7983
15146	ENSG00000198336	17	45277811	45301038	23227	locus2018	MYL4	-0.24094	40	11	373617	2.0025	0.022617	15658	4096	0.30448	39	11	133780	1.134	0.1284	1931	5284
13239	ENSG00000138593	15	49280834	49338760	57926	locus1830	SECISBP2L	0.00573391	106	14	373617	0.82661	0.20423	8370	9297	0.30429	102	14	133853	0.5881	0.27823	1932	8331
9003	ENSG00000196358	9	135037333	135119921	82588	locus1296	NTNG2	0.298075	174	28	373617	3.5186	0.00021693	1772	1106	0.304248	169	28	133710	0.26455	0.39568	1933	10279
8936	ENSG00000167106	9	130702857	130742792	39935	locus1292	FAM102A	0.0734228	90	8	373617	0.17015	0.43245	6417	12742	0.304229	87	8	133954	-0.76281	0.77721	1934	15418
11297	ENSG00000111276	12	12867991	12874138	6147	locus1540	CDKN1B	0.326536	11	4	373617	3.1142	0.00092237	1470	1582	0.304051	11	4	133669	0.65603	0.2559	1935	7918
10435	ENSG00000110448	11	60869866	60895324	25458	locus1466	CD5	-0.277732	58	13	373617	3.0695	0.0010719	16409	1652	0.303902	46	11	133435	2.5675	0.0051213	1936	1070
8318	ENSG00000180900	8	144873089	144897549	24460	locus1186	SCRIB	0.376902	66	15	373617	0.66157	0.25412	1058	10137	0.303694	62	14	133828	0.61389	0.26964	1937	8191
1263	ENSG00000160688	1	154955834	154965587	9753	locus107	FLAD1	0.375184	14	2	373617	-0.82064	0.79407	1065	16378	0.303622	14	2	133933	-0.048383	0.51929	1938	12077
559	ENSG00000127125	1	42922471	42939056	16585	locus39	PPCS	-0.0510809	35	5	373617	-0.86418	0.80626	9949	16462	0.303512	34	5	133880	0.7984	0.21232	1939	7083
16861	ENSG00000104805	19	49403306	49426629	23323	locus2179	NUCB1	0.303342	78	16	373617	-0.080096	0.53192	1715	13874	0.303398	75	15	133841	0.90082	0.18384	1940	6502
10479	ENSG00000162194	11	62430286	62439241	8955	locus1467	C11orf48	0.0638465	16	3	373617	0.0287	0.48855	6680	13383	0.303394	16	3	133860	1.0679	0.14279	1941	5620
14759	ENSG00000087095	17	26369181	26523407	154226	locus2002	NLK	0.493783	92	35	373617	1.97	0.024418	510	4201	0.303371	85	32	133681	2.2431	0.012446	1942	1556
16371	ENSG00000167491	19	19496641	19619740	123099	locus2150	GATAD2A	0.0756884	194	18	373617	1.8321	0.033469	6352	4682	0.302987	188	18	133709	2.5483	0.0054119	1943	1100
12327	ENSG00000150361	13	70274725	70682591	407866	locus1680	KLHL1	0.353748	1724	69	373617	0.8311	0.20296	1228	9271	0.302883	1676	72	133906	-0.85186	0.80285	1944	15749
10593	ENSG00000175602	11	65657874	65659105	1231	locus1468	CCDC85B	0.413003	2	1	373617	-0.045817	0.51827	860	13725	0.302687	2	1	133613	1.8763	0.030305	1945	2409
70	ENSG00000158109	1	3541565	3546691	5126	locus4	TPRG1L	0.11921	12	4	373617	-0.53011	0.70198	5118	15583	0.302162	12	4	133936	-0.33495	0.63117	1946	13539
6250	ENSG00000124772	6	36708554	36807778	99224	locus849	CPNE5	0.192936	387	59	373617	0.70035	0.24186	3404	9926	0.302141	378	58	133891	-0.69664	0.75699	1947	15159
56	ENSG00000116151	1	2252691	2323146	70455	locus2	MORN1	0.199893	298	36	373617	1.1197	0.13142	3268	7777	0.302131	289	38	133874	-0.5166	0.69728	1948	14415
9236	ENSG00000168283	10	22610139	22620413	10274	locus1323	BMI1	0.232986	6	3	373617	-0.02648	0.51056	2678	13631	0.302002	6	3	133852	0.36244	0.35851	1949	9660
11720	ENSG00000183735	12	64845659	64895888	50229	locus1580	TBK1	0.0180647	92	14	373617	-0.94344	0.82727	8008	16638	0.301935	91	14	133858	1.1013	0.13538	1950	5458
16127	ENSG00000213339	19	10812129	10824113	11984	locus2143	QTRT1	0.316514	28	7	373617	0.8063	0.21003	1578	9404	0.301857	25	6	133664	1.9311	0.026736	1951	2270
15561	ENSG00000101557	18	158607	214629	56022	locus2054	USP14	0.17895	123	17	373617	3.2025	0.00068109	3678	1461	0.30169	99	13	133629	0.8441	0.19931	1952	6808
75	ENSG00000130764	1	3696783	3713068	16285	locus5	LRRC47	0.220329	72	12	373617	2.0712	0.019171	2889	3879	0.301687	71	12	133722	1.0914	0.13756	1953	5508
6340	ENSG00000172426	6	43612782	43640336	27554	locus853	RSPH9	0.0241372	86	10	373617	2.0599	0.019703	7834	3919	0.301492	84	10	133671	1.1661	0.12179	1954	5137
5872	ENSG00000188428	6	8013799	8064647	50848	locus814	BLOC1S5	-0.0281771	176	15	373617	-0.017493	0.50698	9308	13597	0.301471	175	15	133615	2.8158	0.0024329	1955	800
11573	ENSG00000012822	12	54104902	54121529	16627	locus1572	CALCOCO1	0.400262	40	8	373617	-0.65075	0.7424	925	15951	0.301398	39	8	133941	-0.46315	0.67837	1956	14201
3289	ENSG00000206560	3	15708742	15901278	192536	locus386	ANKRD28	0.258752	411	22	373617	0.79674	0.2128	2294	9455	0.301344	383	18	133866	0.56901	0.28468	1957	8439
9582	ENSG00000148690	10	95427639	95462329	34690	locus1385	FRA10AC1	0.125817	90	9	373617	1.2462	0.10635	4936	7158	0.301252	88	9	133799	1.9343	0.026539	1958	2260
15296	ENSG00000108510	17	60019965	60142643	122678	locus2030	MED13	0.43873	161	22	373617	1.7339	0.041465	712	5066	0.301221	142	18	133871	0.68388	0.24703	1959	7736
2803	ENSG00000115935	2	175425497	175547627	122130	locus314	WIPF1	-0.455758	198	32	373617	2.0759	0.018954	17956	3869	0.301192	186	29	133739	1.1599	0.12304	1960	5160
2734	ENSG00000153250	2	161128661	161350305	221644	locus306	RBMS1	-0.381412	514	33	373617	4.4445	4.4057e-06	17565	504	0.301173	494	32	133711	0.95884	0.16882	1961	6194
5430	ENSG00000043143	5	133861797	133918918	57121	locus767	JADE2	0.179055	144	25	373617	-0.54852	0.70833	3676	15639	0.301123	140	25	133637	3.6905	0.0001119	1962	276
8071	ENSG00000164684	8	81540685	81787016	246331	locus1136	ZNF704	0.0832531	358	22	373617	0.61529	0.26918	6124	10379	0.30106	342	21	133810	0.93526	0.17483	1963	6330
2413	ENSG00000163541	2	84650646	84686604	35958	locus258	SUCLG1	0.0442246	98	11	373617	0.5189	0.30192	7238	10924	0.300867	63	8	133879	0.37491	0.35386	1964	9582
1149	ENSG00000143393	1	151264272	151300191	35919	locus103	PI4KB	0.453164	36	9	373617	2.5159	0.0059365	646	2631	0.3008	31	7	133769	-0.24915	0.59838	1965	13113
13932	ENSG00000090905	16	24741015	24837542	96527	locus1922	TNRC6A	0.574137	191	23	373617	6.7849	5.8075e-12	298	76	0.300781	187	22	133292	0.18789	0.42548	1966	10703
15861	ENSG00000167468	19	1103935	1106778	2843	locus2132	GPX4	0.474258	7	4	373617	-1.0888	0.86188	571	16940	0.300769	7	4	133967	-0.81652	0.7929	1967	15620
17850	ENSG00000157540	21	38739878	38887680	147802	locus2294	DYRK1A	0.561608	418	27	373617	2.1066	0.017576	323	3771	0.300719	408	25	133761	0.90827	0.18187	1968	6460
9742	ENSG00000151532	10	114207015	114578503	371488	locus1397	VTI1A	0.201953	776	80	373617	0.58678	0.27868	3235	10536	0.300695	741	78	133857	0.74446	0.2283	1969	7396
7786	ENSG00000250305	8	12803150	12889012	85862	locus1085	KIAA1456	-0.119716	528	32	373617	0.90388	0.18303	11890	8908	0.300623	499	31	133719	2.3919	0.00838	1970	1311
6569	ENSG00000112365	6	109783796	109804440	20644	locus899	ZBTB24	0.0565347	49	11	373617	-0.57098	0.71599	6876	15703	0.300621	47	11	133897	0.83143	0.20286	1971	6879
1926	ENSG00000143702	1	243287729	243418623	130894	locus182	CEP170	0.299194	178	21	373617	2.9142	0.0017832	1762	1873	0.300584	136	17	133679	3.2589	0.00055929	1972	465
10844	ENSG00000149972	11	98891919	100229616	1337697	locus1496	CNTN5	0.748059	5427	216	373617	0.45828	0.32338	112	11248	0.30052	5258	211	133817	3.252	0.00057295	1973	468
9700	ENSG00000148795	10	104590287	104597290	7003	locus1391	CYP17A1	-0.158996	18	4	373617	2.0461	0.020375	13158	3962	0.30039	17	4	133310	2.8255	0.0023601	1974	792
14335	ENSG00000166451	16	81040818	81066719	25901	locus1959	CENPN	0.0378344	99	9	373617	-0.0095692	0.50382	7434	13549	0.300304	96	9	133791	1.282	0.099923	1975	4588
1094	ENSG00000203814	1	149754244	149783928	29684	locus103	HIST2H2BF	-0.0621334	8	1	373617	2.1236	0.01685	10273	3715	0.300197	8	1	133719	0.061659	0.47542	1976	11476
2350	ENSG00000124374	2	71409868	71454213	44345	locus249	PAIP2B	0.12751	162	23	373617	3.0258	0.0012398	4887	1710	0.300124	160	22	133717	0.34685	0.36435	1977	9743
2430	ENSG00000168883	2	85829978	85876403	46425	locus259	USP39	0.16216	66	16	373617	1.5288	0.06316	4049	5910	0.300097	64	15	133746	1.2751	0.10114	1978	4615
16109	ENSG00000090339	19	10381510	10397291	15781	locus2143	ICAM1	-0.288976	38	16	373617	1.8799	0.030062	16620	4499	0.300064	36	14	133766	1.3031	0.096262	1979	4486
10563	ENSG00000162298	11	64889251	64897458	8207	locus1468	SYVN1	0.278914	17	7	373617	0.85706	0.19571	2006	9142	0.300051	17	7	133596	2.4811	0.0065498	1980	1193
1136	ENSG00000143443	1	151020215	151023896	3681	locus103	C1orf56	0.0921994	5	2	373617	0.66444	0.2532	5879	10122	0.30001	2	1	133927	-1.2077	0.88643	1981	16667
2494	ENSG00000144191	2	98962617	99015057	52440	locus264	CNGA3	-0.0268342	181	24	373617	1.1772	0.11955	9262	7497	0.299957	170	22	133808	1.365	0.086133	1982	4227
12265	ENSG00000215475	13	46354404	46425871	71467	locus1662	SIAH3	0.0974122	242	34	373617	-0.25597	0.60101	5739	14626	0.299945	233	33	133868	0.38661	0.34952	1983	9523
3581	ENSG00000010318	3	52444672	52457657	12985	locus412	PHF7	0.0490504	14	7	373617	5.1625	1.2181e-07	7105	304	0.299897	13	6	133018	3.9654	3.6636e-05	1984	201
16468	ENSG00000105698	19	35759880	35770718	10838	locus2166	USF2	0.31346	33	5	373617	1.3706	0.085255	1609	6576	0.299893	32	5	133757	0.88313	0.18858	1985	6611
4923	ENSG00000164120	4	175411327	175444049	32722	locus653	HPGD	-0.638962	118	24	373617	1.8956	0.029006	18307	4446	0.299836	115	24	133796	0.99153	0.16071	1986	6030
14163	ENSG00000103037	16	58549385	58554431	5046	locus1939	SETD6	0.139142	14	4	373617	-0.45743	0.67632	4618	15353	0.299753	13	3	133582	2.6269	0.0043085	1987	999
14599	ENSG00000129194	17	7491495	7493488	1993	locus1983	SOX15	0.00777413	5	3	373617	1.5169	0.064642	8317	5958	0.299552	5	3	133880	-0.0013025	0.50052	1988	11842
5420	ENSG00000170606	5	132387653	132442141	54488	locus766	HSPA4	0.349335	139	13	373617	0.84402	0.19933	1271	9202	0.298966	137	13	133802	1.3577	0.087275	1989	4257
9822	ENSG00000175029	10	126676420	126849082	172662	locus1407	CTBP2	0.258114	673	69	373617	1.8386	0.032985	2307	4659	0.298919	651	69	133669	3.6299	0.00014179	1990	304
11232	ENSG00000166532	12	8834286	8935691	101405	locus1537	RIMKLB	0.241707	NA	NA	NA	NA	NA	2519	17853	0.298848	NA	NA	NA	NA	NA	1991	17853
12039	ENSG00000139725	12	122218857	122240834	21977	locus1626	RHOF	0.11248	74	11	373617	1.3743	0.084667	5302	6560	0.298806	72	10	133893	-1.0311	0.84875	1992	16258
328	ENSG00000187010	1	25598883	25656936	58053	locus26	RHD	0.00854482	NA	NA	NA	NA	NA	8295	17890	0.298664	NA	NA	NA	NA	NA	1993	17890
4856	ENSG00000109654	4	154074269	154257514	183245	locus633	TRIM2	0.439189	490	47	373617	0.66796	0.25208	709	10103	0.298641	480	59	133826	1.2741	0.10132	1994	4618
17275	ENSG00000101236	20	3907955	3996036	88081	locus2203	RNF24	0.255984	214	18	373617	2.7154	0.0033099	2331	2202	0.298611	207	17	133611	1.2626	0.10337	1995	4681
349	ENSG00000142669	1	26605666	26608007	2341	locus26	SH3BGRL3	-0.138091	6	3	373617	0.72486	0.23427	12447	9808	0.298582	6	3	133919	-0.51079	0.69525	1996	14386
9079	ENSG00000244187	9	139685806	139687709	1903	locus1301	TMEM141	0.208532	7	3	373617	0.16969	0.43263	3111	12744	0.298487	7	3	133879	0.2526	0.40029	1997	10330
[truncated: 16,386 more rows]
