# Supplementary material for: Collective genomic segments with differential pleiotropic patterns between cognitive dimensions and psychopathology
Source: Nat Commun. 2022 Nov 11;13:6868. doi: 10.1038/s41467-022-34418-y (PMC9652380; doi:10.1038/s41467-022-34418-y)
Supplement: Supplementary file 13 — Supplementary Data 11 [file 41467_2022_34418_MOESM13_ESM.xlsx]

## Sheet: TableS11a
Supplementary Data 11a. Summary statistics mendelian randomization results. Note: all columns with x suffixes denote results for Cognitive Task Performance and all columns with y suffixes denote results for Non-Cognitive Factor Annotation: Brain-emeta
CHR	START	STOP	ensGENE	GeneID	ldsegment	ProbeChr	Probe_bp	topSNP.x	topSNP_chr.x	topSNP_bp.x	A1.x	A2.x	Freq.x	b_GWAS.x	se_GWAS.x	p_GWAS.x	b_eQTL.x	se_eQTL.x	p_eQTL.x	b_SMR.x	se_SMR.x	p_SMR.x	p_SMR_multi.x	p_HEIDI.x	nsnp_HEIDI.x	smr.rank.x	msmr.rank.x	heidi.rank.x		topSNP.y	topSNP_chr.y	topSNP_bp.y	A1.y	A2.y	Freq.y	b_GWAS.y	se_GWAS.y	p_GWAS.y	b_eQTL.y	se_eQTL.y	p_eQTL.y	b_SMR.y	se_SMR.y	p_SMR.y	p_SMR_multi.y	p_HEIDI.y	nsnp_HEIDI.y	smr.rank.y	msmr.rank.y
1	723891	1254841	ENSG00000225880	LINC00115	locus1	1	762244	rs3131966	1	754964	C	T	0.163022	0.00120844	0.00343308	0.724839	1.46394	0.0394676	3.76531e-301	0.000825473	0.00234521	0.724851	0.960475	0.97338	18	6012	7233	107		rs3131966	1	754964	C	T	0.163022	-0.00180079	0.0116927	0.877602	1.46394	0.0394676	3.76531e-301	-0.0012301	0.00798721	0.877603	0.972158	0.896253	17	6632	7217
1	723891	1430985	ENSG00000272512	RP11-54O7.17	locus1	1	932388	rs2799060	1	931362	A	G	0.360835	-0.00205322	0.00268095	0.443761	-0.655406	0.0794621	1.61019e-16	0.00313275	0.00410811	0.445716	0.168265	0.00746547	20	4449	2957	6856		rs2799060	1	931362	A	G	0.360835	-0.01209	0.00899702	0.179021	-0.655406	0.0794621	1.61019e-16	0.0184465	0.0139084	0.184744	0.216921	0.859209	20	2224	2759
1	723891	1252309	ENSG00000237491	RP11-206L10.9	locus1	1	729801	rs12184312	1	754063	T	G	0.0357853	-0.00262025	0.00705491	0.710334	1.39242	0.217372	1.49666e-10	-0.0018818	0.00507516	0.710797	0.710797	0.854543	3	5949	6227	645		rs12184312	1	754063	T	G	0.0357853	0.0143865	0.0232551	0.536153	1.39242	0.217372	1.49666e-10	0.010332	0.0167789	0.538043	0.538043	0.795277	3	4657	4925
1	723891	1376214	ENSG00000188976	NOC2L	locus1	1	887563	rs13303206	1	889638	C	G	0.945328	-0.000791086	0.00520395	0.879174	-0.629065	0.101668	6.11446e-10	0.00125756	0.00827501	0.87921	0.948159	0.758588	10	6766	7190	1151		rs13303206	1	889638	C	G	0.945328	0.0421679	0.0190269	0.0266765	-0.629065	0.101668	6.11446e-10	-0.0670326	0.032128	0.0369406	0.0239266	0.793122	10	798	659
1	723891	1689164	ENSG00000162572	SCNN1D	locus1	1	1220928	rs12060210	1	1189663	G	A	0.968191	-0.00312808	0.00647808	0.629187	-1.19926	0.133305	2.33409e-19	0.00260835	0.00540952	0.629679	0.337259	0.429818	16	5504	4225	2946		rs12060210	1	1189663	G	A	0.968191	-0.0165881	0.0246136	0.500349	-1.19926	0.133305	2.33409e-19	0.013832	0.0205815	0.501547	0.290945	0.578303	16	4463	3318
1	723891	1532262	ENSG00000131591	C1orf159	locus1	1	1034469	rs6604966	1	1033670	T	C	0.833002	0.000120666	0.00325549	0.970433	0.66932	0.0498959	4.98488e-41	0.000180282	0.0048639	0.970433	0.443906	0.514142	20	7220	4894	2422		rs6604966	1	1033670	T	C	0.833002	0.0209056	0.0115905	0.0712814	0.66932	0.0498959	4.98488e-41	0.0312341	0.0174727	0.0738416	0.218696	0.553005	20	1214	2777
1	723891	1620904	ENSG00000186891	TNFRSF18	locus1	1	1140479	rs4634847	1	1122196	A	G	0.880716	0.00909764	0.0038941	0.0194777	-1.72895	0.0471197	9.5286e-295	-0.00526194	0.00225685	0.019725	0.10176	0.979715	6	980	2364	86		rs4634847	1	1122196	A	G	0.880716	-0.0149992	0.0133452	0.26104	-1.72895	0.0471197	9.5286e-295	0.00867529	0.00772229	0.261264	0.602313	0.414594	6	2832	5301
1	723891	1504560	ENSG00000217801	RP11-465B22.3	locus1	1	999924	rs4073176	1	1004957	A	G	0.575547	0.00303143	0.00253386	0.231553	-0.405821	0.0416379	1.91039e-22	-0.00746987	0.00629065	0.235048	0.0507779	0.152777	20	3109	1738	4941		rs4073176	1	1004957	A	G	0.575547	0.00667678	0.00873991	0.444902	-0.405821	0.0416379	1.91039e-22	-0.0164525	0.0216024	0.446295	0.376867	0.384274	20	4106	3919
1	723891	1667371	ENSG00000176022	B3GALT6	locus1	1	1169025	rs7528416	1	1171249	T	C	0.912525	-0.00838801	0.0042273	0.0472282	0.765059	0.0836769	6.07406e-20	-0.0109639	0.00565408	0.0524882	0.0532006	0.317406	20	1474	1774	3694		rs7528416	1	1171249	T	C	0.912525	0.00943815	0.0152993	0.537299	0.765059	0.0836769	6.07406e-20	0.0123365	0.020043	0.538223	0.687079	0.356614	20	4658	5787
1	795222	1793786	ENSG00000127054	CPSF3L	locus1	1	1253518	rs34782209	1	1294518	T	C	0.917495	0.00704383	0.00447456	0.115442	-0.656117	0.0818337	1.07756e-15	-0.0107356	0.00694996	0.122418	0.0814397	0.841914	20	2243	2135	716		rs34782209	1	1294518	T	C	0.917495	-0.0353954	0.0157356	0.0244878	-0.656117	0.0818337	1.07756e-15	0.0539468	0.0249088	0.0303288	0.0441269	0.234008	20	686	961
1	828883	1815622	ENSG00000235098	ANKRD65	locus1	1	1355474	rs2765029	1	1316670	G	C	0.915507	0.00969323	0.00467869	0.0382857	1.30301	0.0646314	2.17016e-90	0.0074391	0.00360959	0.0393097	0.090539	0.0802332	20	1315	2241	5690		rs2765029	1	1316670	G	C	0.915507	-0.0369301	0.015576	0.0177418	1.30301	0.0646314	2.17016e-90	-0.0283421	0.0120362	0.0185359	0.0806397	0.151667	20	477	1406
1	831489	1828764	ENSG00000169972	PUSL1	locus1	1	1245199	rs35035339	1	1329421	G	A	0.913519	-0.00709278	0.00411773	0.0849796	0.540258	0.0780852	4.55396e-12	-0.0131285	0.00785444	0.0946277	0.0627642	0.714115	20	1945	1901	1384		rs35035339	1	1329421	G	A	0.913519	-0.00026079	0.0153717	0.986464	0.540258	0.0780852	4.55396e-12	-0.000482713	0.0284525	0.986464	0.745538	0.53704	20	7263	6124
1	838387	1837025	ENSG00000242485	MRPL20	locus1	1	1339990	rs1171	1	1337334	G	T	0.907555	-0.0060703	0.00386715	0.116484	-0.875917	0.0724981	1.31601e-33	0.00693022	0.00445208	0.11956	0.104409	0.320231	20	2213	2394	3677		rs1171	1	1337334	G	T	0.907555	-0.00224137	0.0149149	0.880546	-0.875917	0.0724981	1.31601e-33	0.00255888	0.0170291	0.880555	0.517339	0.291432	20	6650	4804
1	854777	1854546	ENSG00000225905	RP4-758J18.7	locus1	1	1356848	rs3766165	1	1354594	G	A	0.0924453	-0.00626808	0.00442038	0.156192	-0.518322	0.0908914	1.17961e-08	0.012093	0.00878795	0.168793	0.168793	0.0819918	18	2617	2965	5669		rs3766165	1	1354594	G	A	0.0924453	0.0204318	0.0149277	0.171088	-0.518322	0.0908914	1.17961e-08	-0.0394192	0.029618	0.183216	0.183216	0.180744	18	2216	2475
1	857177	1856514	ENSG00000162576	MXRA8	locus1	1	1292613	rs12089560	1	1356550	G	A	0.084493	-0.00707376	0.00444018	0.111132	-0.480142	0.0816591	4.10679e-09	0.0147326	0.00958108	0.124127	0.136347	0.316204	20	2259	2710	3702		rs12089560	1	1356550	G	A	0.084493	0.0248116	0.0155522	0.110627	-0.480142	0.0816591	4.10679e-09	-0.0516756	0.0335619	0.123631	0.0711431	0.159378	20	1709	1288
1	876499	1876114	ENSG00000215915	ATAD3C	locus1	1	1395303	rs1240698	1	1376214	C	G	0.792247	-0.000116638	0.00308522	0.969843	0.663035	0.046331	1.87269e-46	-0.000175915	0.0046532	0.969843	0.155819	0.0545721	20	7214	2872	6001		rs1892289	1	1374834	A	G	0.791252	-0.0159702	0.010634	0.133147	0.665826	0.047673	2.49481e-44	-0.0239855	0.0160632	0.135385	0.242085	0.674901	20	1812	2953
1	960941	1959261	ENSG00000160072	ATAD3B	locus1	1	1420185	rs9329412	1	1460291	C	T	0.980119	0.00700217	0.0075794	0.355568	0.89498	0.145501	7.69858e-10	0.00782382	0.00856377	0.36093	0.36093	0.505694	6	3961	4391	2472		rs9329412	1	1460291	C	T	0.980119	0.0411021	0.0309572	0.184274	0.89498	0.145501	7.69858e-10	0.0459252	0.0353864	0.194349	0.194349	0.779428	6	2302	2553
1	980460	1979326	ENSG00000197785	ATAD3A	locus1	1	1458799	rs7533	1	1479333	A	G	0.693837	0.00086312	0.00268887	0.748212	0.307508	0.0536473	9.92284e-09	0.00280682	0.00875774	0.748593	0.748593	0.468793	11	6139	6381	2696		rs7533	1	1479333	A	G	0.693837	-0.0122173	0.00937613	0.192567	0.307508	0.0536473	9.92284e-09	-0.03973	0.0312685	0.203869	0.203869	0.470733	11	2397	2642
1	1087683	2086757	ENSG00000269227	RP11-345P4.6	locus1	1	1605638	rs4648762	1	1587315	G	A	0.964215	-0.000304714	0.00758747	0.967965	-2.14002	0.293071	2.83385e-13	0.000142389	0.00354556	0.967966	0.984194	0.117962	11	7198	7316	5290		rs4648762	1	1587315	G	A	0.964215	0.00308092	0.0232512	0.894584	-2.14002	0.293071	2.83385e-13	-0.00143967	0.0108667	0.894601	0.723809	0.312383	10	6740	5989
1	1090557	2090095	ENSG00000272004	RP11-345P4.10	locus1	1	1592424	rs79113395	1	1590521	A	G	0.256461	0.0132535	0.00339781	9.59598e-05	-1.12867	0.0955281	3.26447e-32	-0.0117426	0.00317028	0.000212262	0.000320868	0.23149	14	190	280	4309		rs79113395	1	1590521	A	G	0.256461	-0.0106438	0.00991987	0.283282	-1.12867	0.0955281	3.26447e-32	0.0094304	0.00882519	0.28526	0.204168	0.0164849	14	3000	2645
1	1096908	2096421	ENSG00000189339	SLC35E2B	locus1	1	1608553	rs72634819	1	1596500	T	C	0.254473	0.0136367	0.0034563	7.96464e-05	-1.12976	0.107548	8.21155e-26	-0.0120704	0.00326797	0.000221156	0.00062575	0.080968	11	194	350	5682		rs72634819	1	1596500	T	C	0.254473	-0.0116596	0.00994709	0.241133	-1.12976	0.107548	8.21155e-26	0.0103204	0.00885921	0.244047	0.127888	0.0104008	11	2706	1932
1	1096908	2096421	ENSG00000227775	RP1-283E3.4	locus1	1	1662320	rs72634819	1	1596500	T	C	0.254473	0.0136367	0.0034563	7.96464e-05	0.997772	0.105554	3.30101e-21	0.0136671	0.00375365	0.000271549	0.00173003	0.119252	11	204	467	5276		rs72634819	1	1596500	T	C	0.254473	-0.0116596	0.00994709	0.241133	0.997772	0.105554	3.30101e-21	-0.0116856	0.0100457	0.244727	0.000575883	0.00700836	11	2712	89
1	1185260	2184401	ENSG00000268575	RP1-283E3.8	locus2	1	1651651	rs7407	1	1684472	T	C	0.50497	-0.00247529	0.00254	0.329797	-0.507766	0.0483211	7.92259e-26	0.00487487	0.00502378	0.331868	0.0595705	0.146522	20	3766	1865	5000		rs7407	1	1684472	T	C	0.50497	0.0324477	0.00867973	0.000185245	-0.507766	0.0483211	7.92259e-26	-0.0639029	0.0181435	0.00042816	0.00011145	0.0775627	20	50	36
1	1186502	2185400	ENSG00000008130	NADK	locus2	1	1697283	rs4751	1	1686040	G	T	0.588469	-0.00453713	0.00254926	0.0751117	-0.386232	0.049723	7.9941e-15	0.0117472	0.00677138	0.0827716	0.120816	0.573388	20	1816	2571	2110		rs4751	1	1686040	G	T	0.588469	0.0301056	0.00881872	0.000640574	-0.386232	0.049723	7.9941e-15	-0.0779469	0.0249405	0.00177616	0.000176624	0.16075	20	116	42
1	1187641	2187085	ENSG00000189409	MMP23B	locus2	1	1568818	rs4648815	1	1687152	A	G	0.455268	-0.00283029	0.00254519	0.266132	-0.269294	0.044553	1.50009e-09	0.01051	0.00960995	0.274104	0.290303	0.419231	20	3375	3906	3014		rs4648815	1	1687152	A	G	0.455268	0.0363094	0.00872451	3.15788e-05	-0.269294	0.044553	1.50009e-09	-0.134832	0.0393346	0.000608468	0.00112709	0.191428	20	62	129
1	1194545	2192948	ENSG00000215790	SLC35E2	locus2	1	1666854	rs17162854	1	1693726	G	A	0.511928	-0.00401163	0.00247922	0.105641	0.312567	0.0393948	2.11824e-15	-0.0128345	0.00809509	0.112861	0.0747755	0.71273	20	2147	2052	1395		rs17162854	1	1693726	G	A	0.511928	0.0364575	0.00869741	2.7679e-05	0.312567	0.0393948	2.11824e-15	0.116639	0.0314704	0.000210299	0.000216025	0.223043	20	37	47
1	1324324	2323041	ENSG00000231050	RP1-140A9.1	locus2	1	1823503	rs3806168	1	1823524	G	C	0.802187	0.00250667	0.00321609	0.435735	0.837174	0.088119	2.08912e-21	0.00299421	0.00385451	0.437273	0.578257	0.19243	20	4406	5596	4619		rs3806168	1	1823524	G	C	0.802187	0.0216851	0.0108525	0.045698	0.837174	0.088119	2.08912e-21	0.0259028	0.0132469	0.0505369	0.0152491	0.0145773	20	958	503
1	1342612	2341060	ENSG00000169885	CALML6	locus2	1	1847499	rs35991586	1	1841919	G	A	0.803181	0.00235825	0.00327178	0.471042	0.43008	0.0598023	6.39886e-13	0.00548328	0.0076455	0.473256	0.541981	0.470822	13	4598	5395	2677		rs35991586	1	1841919	G	A	0.803181	0.0208086	0.0108723	0.0556314	0.43008	0.0598023	6.39886e-13	0.0483831	0.0261596	0.0643804	0.0296333	0.0551891	13	1108	751
1	1368754	2366579	ENSG00000142609	C1orf222	locus2	1	1894336	rs28658236	1	1868485	G	A	0.802187	-0.00714717	0.00344742	0.0381543	0.482845	0.048031	8.92977e-24	-0.0148022	0.00729005	0.0423094	0.0448925	0.48006	20	1353	1657	2613		rs28658236	1	1868485	G	A	0.802187	0.021486	0.0108679	0.048041	0.482845	0.048031	8.92977e-24	0.0444986	0.0229392	0.0523981	0.00043499	0.163005	20	978	76
1	1447325	2446330	ENSG00000233542	RP11-547D24.1	locus2	1	1945810	rs4648752	1	1946809	T	C	0.829026	0.00422094	0.00349989	0.227809	0.739258	0.0583761	9.39431e-37	0.0057097	0.00475575	0.229911	0.103594	0.149927	6	3072	2388	4970		rs4648752	1	1946809	T	C	0.829026	-0.00677447	0.0114764	0.554994	0.739258	0.0583761	9.39431e-37	-0.00916388	0.0155411	0.555423	0.431527	0.0678785	6	4750	4279
1	1667371	2583322	ENSG00000162585	C1orf86	locus2	1	2130031	rs2503701	1	2121118	T	C	0.60835	-0.000247412	0.00286965	0.931294	-0.342182	0.0512694	2.48598e-11	0.000723043	0.00838703	0.9313	0.504602	0.226707	7	7022	5216	4345		rs2503701	1	2121118	T	C	0.60835	-0.013672	0.00885404	0.122552	-0.342182	0.0512694	2.48598e-11	0.0399553	0.0265588	0.132476	0.19098	0.37848	7	1785	2528
1	1799953	2797856	ENSG00000272420	RP4-740C4.7	locus2	1	2294783	rs4648834	1	2298255	G	A	0.352883	-0.00350078	0.00254394	0.168783	0.521969	0.0717544	3.48012e-13	-0.00670687	0.00496017	0.176329	0.134677	0.696003	20	2679	2699	1481		rs4648834	1	2298255	G	A	0.352883	0.00501962	0.00904217	0.578803	0.521969	0.0717544	3.48012e-13	0.0096167	0.0173736	0.579904	0.885864	0.668389	20	4894	6833
1	1809509	2806755	ENSG00000116151	MORN1	locus2	1	2287919	rs2843165	1	2307916	A	C	0.515905	-0.000201938	0.00245094	0.934335	0.276987	0.0390403	1.29428e-12	-0.000729051	0.00884914	0.934339	0.141	0.0406925	20	7041	2753	6206		rs2843165	1	2307916	A	C	0.515905	-0.0096167	0.00864524	0.26598	0.276987	0.0390403	1.29428e-12	-0.0347189	0.031593	0.271793	0.235648	0.532713	20	2913	2916
1	1815622	2813474	ENSG00000271847	RP4-740C4.8	locus2	1	2309427	rs12742461	1	2314463	G	T	0.695825	0.0046891	0.00262913	0.0745019	0.572406	0.0760323	5.13407e-14	0.00819191	0.00472025	0.0826552	0.255389	0.478936	16	1815	3664	2618		rs12742461	1	2314463	G	T	0.695825	-0.0178052	0.00940683	0.0583844	0.572406	0.0760323	5.13407e-14	-0.031106	0.0169453	0.0664062	0.140805	0.165806	16	1138	2065
1	1837878	2836902	ENSG00000157911	PEX10	locus2	1	2340736	rs1129171	1	2337032	C	T	0.693837	0.00359615	0.00264419	0.173825	-0.421797	0.0489375	6.74851e-18	-0.00852578	0.00634644	0.179144	0.437986	0.508103	15	2700	4862	2457		rs1129171	1	2337032	C	T	0.693837	-0.00303151	0.00937394	0.746394	-0.421797	0.0489375	6.74851e-18	0.00718714	0.0222395	0.746566	0.978357	0.451149	15	5883	7248
1	1929407	2924726	ENSG00000229393	RP3-395M20.3	locus2	1	2425397	rs2477702	1	2424894	C	T	0.224652	-0.00122648	0.00283851	0.665679	0.503398	0.0786748	1.56947e-10	-0.0024364	0.00565155	0.666393	0.537371	0.0811558	15	5725	5376	5680		rs2477702	1	2424894	C	T	0.224652	0.014886	0.010356	0.150594	0.503398	0.0786748	1.56947e-10	0.0295711	0.0210849	0.160772	0.1364	0.656201	14	2040	2019
1	1929407	2924726	ENSG00000224387	RP3-395M20.2	locus2	1	2424218	rs2477702	1	2424894	C	T	0.224652	-0.00122648	0.00283851	0.665679	0.494859	0.0749806	4.11639e-11	-0.00247844	0.00574828	0.66635	0.537766	0.0816056	13	5724	5377	5676		rs2477702	1	2424894	C	T	0.224652	0.014886	0.010356	0.150594	0.494859	0.0749806	4.11639e-11	0.0300814	0.0214177	0.160167	0.137327	0.380348	12	2031	2029
1	3048201	4047619	ENSG00000158109	TPRG1L	locus3	1	3544128	rs2760321	1	3548136	C	T	0.835984	-0.00412701	0.00338853	0.223249	-1.51893	0.0414624	8.23167e-294	0.00271704	0.00223209	0.223504	0.0903757	0.61805	20	3026	2238	1893		rs2760321	1	3548136	C	T	0.835984	-0.000261062	0.0116659	0.982146	-1.51893	0.0414624	8.23167e-294	0.000171872	0.0076803	0.982146	0.914239	0.949947	20	7240	6959
1	3161353	4160904	ENSG00000227372	TP73-AS1	locus4	1	3658224	rs72637004	1	3661249	A	G	0.680915	-0.00177396	0.00269507	0.510394	-0.276408	0.0413262	2.25561e-11	0.00641791	0.00979744	0.512429	0.438771	0.051399	13	4835	4868	6042		rs72637004	1	3661249	A	G	0.680915	0.0109344	0.0092712	0.238239	-0.276408	0.0413262	2.25561e-11	-0.0395591	0.0340592	0.245447	0.23253	0.0889825	13	2716	2886
1	3197480	4197072	ENSG00000130764	LRRC47	locus4	1	3704926	rs8520	1	3697137	G	T	0.689861	0.00291702	0.00279333	0.296355	0.335002	0.0493956	1.18518e-11	0.00870749	0.00843653	0.302017	0.509894	0.624128	20	3570	5245	1855		rs8520	1	3697137	G	T	0.689861	-0.017224	0.00935079	0.0654781	0.335002	0.0493956	1.18518e-11	-0.0514146	0.0289239	0.0754722	0.633949	0.0545821	20	1237	5474
1	3302716	4301512	ENSG00000169598	DFFB	locus4	1	3787919	rs7551237	1	3801973	T	C	0.83996	-0.0014972	0.00351992	0.670581	0.901311	0.0664512	6.59111e-42	-0.00166114	0.00390725	0.670733	0.811088	0.687782	20	5739	6655	1519		rs7551237	1	3801973	T	C	0.83996	0.0221549	0.0117936	0.0603068	0.901311	0.0664512	6.59111e-42	0.0245807	0.0132099	0.062775	0.0376742	0.317747	20	1093	877
1	3321715	4320207	ENSG00000198912	C1orf174	locus4	1	3811269	rs10797357	1	3821334	G	A	0.280318	0.00208389	0.00276353	0.450808	-0.488174	0.0553964	1.22514e-18	-0.00426874	0.00568163	0.452458	0.94631	0.849857	20	4489	7182	680		rs10797357	1	3821334	G	A	0.280318	0.00399151	0.00961641	0.678089	-0.488174	0.0553964	1.22514e-18	-0.0081764	0.0197206	0.678426	0.0521172	0.156827	20	5494	1063
1	5485177	6482916	ENSG00000131697	NPHP4	locus8	1	5987702	rs10864245	1	5982964	G	A	0.83996	-0.0032814	0.00322819	0.3094	0.489264	0.049457	4.47718e-23	-0.0067068	0.00663279	0.311941	0.132727	0.0091253	20	3639	2677	6811		rs10864245	1	5982964	G	A	0.83996	-0.00170886	0.0117811	0.88467	0.489264	0.049457	4.47718e-23	-0.00349272	0.0240818	0.884682	0.696894	0.636606	20	6678	5846
1	5662664	6660349	ENSG00000069424	KCNAB2	locus8	1	6106389	rs9434641	1	6160563	A	G	0.238569	-0.00220729	0.00299317	0.460854	1.1808	0.0348066	2.8855e-252	-0.00186931	0.00253546	0.46096	0.878425	0.953285	20	4540	6910	190		rs9434641	1	6160563	A	G	0.238569	-0.000195801	0.0101341	0.984585	1.1808	0.0348066	2.8855e-252	-0.000165821	0.00858242	0.984585	0.789027	0.73261	20	7255	6353
1	5793914	6793473	ENSG00000116237	ICMT	locus8	1	6288642	rs12073932	1	6293890	G	A	0.961233	6.90814e-05	0.00607481	0.990927	0.778651	0.101467	1.66755e-14	8.87193e-05	0.00780172	0.990927	0.454899	0.158534	14	7316	4949	4888		rs12073932	1	6293890	G	A	0.961233	-0.028334	0.0223845	0.205591	0.778651	0.101467	1.66755e-14	-0.0363886	0.0291363	0.211699	0.208847	0.491521	14	2456	2695
1	5855359	6855091	ENSG00000158292	GPR153	locus8	1	6314220	rs7554077	1	6355358	G	A	0.905567	0.000198517	0.0041316	0.961678	-0.446766	0.0754722	3.2269e-09	-0.000444341	0.00924809	0.961679	0.7038	0.15345	20	7177	6190	4936		rs7554077	1	6355358	G	A	0.905567	0.0228814	0.0147793	0.121572	-0.446766	0.0754722	3.2269e-09	-0.0512156	0.0341933	0.134178	0.161175	0.250748	20	1800	2259
1	6023619	7021476	ENSG00000215788	TNFRSF25	locus8	1	6523872	rs3138155	1	6523578	T	A	0.930417	-0.000247553	0.00456383	0.956742	-0.571486	0.0803162	1.11549e-12	0.000433174	0.00798614	0.956743	0.218759	0.0629597	20	7157	3364	5895		rs3138155	1	6523578	T	A	0.930417	0.0193747	0.0169809	0.253884	-0.571486	0.0803162	1.11549e-12	-0.0339023	0.0300932	0.259923	0.0149904	0.0158111	20	2821	497
1	6068817	7068367	ENSG00000171680	PLEKHG5	locus8	1	6553136	rs4908554	1	6568387	C	T	0.580517	-0.00353614	0.0025278	0.161844	-0.292667	0.0367033	1.53789e-15	0.0120825	0.00876905	0.168249	0.293807	0.383507	14	2611	3931	3252		rs4908554	1	6568387	C	T	0.580517	0.0192133	0.00877105	0.0284852	-0.292667	0.0367033	1.53789e-15	-0.0656491	0.0310797	0.0346621	0.0348455	0.667283	14	746	833
1	6185532	7185315	ENSG00000041988	THAP3	locus9	1	6690286	rs12746591	1	6685442	G	A	0.694831	-0.00205743	0.00263915	0.435638	-0.379938	0.0503952	4.72953e-14	0.00541516	0.00698329	0.438077	0.188701	0.0115777	20	4411	3121	6737		rs12746591	1	6685442	G	A	0.694831	0.00712806	0.00938253	0.447425	-0.379938	0.0503952	4.72953e-14	-0.0187611	0.02482	0.449717	0.0815236	0.0105818	20	4127	1417
1	7257494	8255618	ENSG00000269978	RP11-338N10.3	locus10	1	7760897	rs3124803	1	7755806	G	A	0.54672	0.00246855	0.00245878	0.315391	-0.399273	0.0673675	3.0893e-09	-0.00618262	0.00624587	0.322236	0.407295	0.928041	12	3701	4664	296		rs3124803	1	7755806	G	A	0.54672	-0.0175562	0.00869022	0.0433598	-0.399273	0.0673675	3.0893e-09	0.0439705	0.0229948	0.0558515	0.0776468	0.439478	11	1017	1366
1	7272250	8271625	ENSG00000270171	RP11-338N10.1	locus10	1	7754044	rs11121004	1	7771951	C	T	0.513917	-0.00177184	0.00244678	0.468973	0.830682	0.0892244	1.27789e-20	-0.00213299	0.00295441	0.470313	0.383566	0.388616	20	4585	4523	3219		rs11121004	1	7771951	C	T	0.513917	0.0201192	0.00865779	0.020135	0.830682	0.0892244	1.27789e-20	0.02422	0.0107423	0.0241554	0.048087	0.931569	20	576	1015
1	7334438	8333279	ENSG00000171735	CAMTA1	locus10	1	7336650	rs2071987	1	7834026	A	G	0.197813	0.00146793	0.00312156	0.638173	-0.337023	0.0583167	7.50686e-09	-0.00435558	0.00929278	0.63928	0.714753	0.318069	19	5565	6241	3691		rs2071987	1	7834026	A	G	0.197813	-0.0051643	0.0108436	0.633893	-0.337023	0.0583167	7.50686e-09	0.0153233	0.0322837	0.635039	0.677532	0.0578115	18	5230	5723
1	7342106	8341151	ENSG00000049245	VAMP3	locus10	1	7836410	rs1048785	1	7841330	G	A	0.858847	0.00175403	0.00368576	0.63415	-0.680838	0.0667404	1.95641e-24	-0.00257628	0.00541944	0.634518	0.775746	0.420264	20	5538	6509	3007		rs1048785	1	7841330	G	A	0.858847	-0.00803876	0.012407	0.517034	-0.680838	0.0667404	1.95641e-24	0.0118072	0.0182598	0.517877	0.29964	0.246893	20	4551	3383
1	7594759	8592943	ENSG00000238290	RP11-431K24.1	locus10	1	8134780	rs11577776	1	8094641	G	A	0.578529	0.00115342	0.00249489	0.643859	-0.512393	0.0795928	1.21316e-10	-0.00225104	0.00488165	0.64471	0.364184	0.666319	20	5607	4403	1624		rs11577776	1	8094641	G	A	0.578529	-0.000646362	0.00874679	0.941092	-0.512393	0.0795928	1.21316e-10	0.00126146	0.0170716	0.941096	0.973619	0.262967	20	6995	7228
1	7963452	8963151	ENSG00000142599	RERE	locus11	1	8645079	rs2784737	1	8463176	T	C	0.308151	-0.00471368	0.00262194	0.0722113	0.481732	0.0501918	8.16477e-22	-0.00978486	0.00553739	0.0772196	0.0406202	0.0489945	20	1762	1585	6072		rs2784737	1	8463176	T	C	0.308151	0.00808815	0.00936222	0.387635	0.481732	0.0501918	8.16477e-22	0.0167897	0.0195131	0.389549	0.311437	0.495165	20	3723	3464
1	8628362	9627103	ENSG00000142583	SLC2A5	locus11	1	9121851	rs2478868	1	9127216	A	C	0.625249	-0.00168351	0.00254595	0.508451	0.251978	0.0405883	5.3619e-10	-0.00668119	0.010161	0.510839	0.549354	0.868293	20	4828	5437	572		rs2478868	1	9127216	A	C	0.625249	-0.0049535	0.00892312	0.578805	0.251978	0.0405883	5.3619e-10	-0.0196585	0.0355536	0.580315	0.709013	0.335567	20	4898	5922
1	8791894	9791639	ENSG00000049239	H6PD	locus11	1	9313129	rs6577563	1	9291666	T	C	0.596421	-0.00124633	0.00274064	0.649283	0.996385	0.0271764	2.78343e-294	-0.00125085	0.0027508	0.649308	0.0292425	0.146216	20	5629	1371	5006		rs6577563	1	9291666	T	C	0.596421	0.00189128	0.00880367	0.829901	0.996385	0.0271764	2.78343e-294	0.00189815	0.00883576	0.829903	0.911677	0.898523	20	6358	6946
1	9115700	10114952	ENSG00000171612	SLC25A33	locus12	1	9621186	rs61782983	1	9615383	A	G	0.800199	0.000690104	0.0031366	0.825858	-0.328235	0.051496	1.84164e-10	-0.00210247	0.00956165	0.82596	0.21382	0.0446947	20	6501	3332	6134		rs61782983	1	9615383	A	G	0.800199	0.00318889	0.0108017	0.767824	-0.328235	0.051496	1.84164e-10	-0.00971527	0.0329436	0.768065	0.305101	0.902179	20	6011	3419
1	9243811	10242654	ENSG00000171608	PIK3CD	locus12	1	9750481	rs4846192	1	9743729	A	G	0.485089	-0.00138355	0.00245742	0.573429	0.426201	0.0371466	1.79345e-30	-0.00324624	0.00577281	0.57389	0.493881	0.108388	20	5203	5167	5388		rs4846192	1	9743729	A	G	0.485089	0.0160905	0.00865227	0.06293	0.426201	0.0371466	1.79345e-30	0.0377534	0.0205659	0.0663978	0.122156	0.608948	20	1137	1875
1	10524432	11524150	ENSG00000175262	C1orf127	locus13	1	11024312	rs11121663	1	11024395	C	T	0.297217	-0.00121201	0.00273688	0.657879	-0.503831	0.0825118	1.02055e-09	0.00240559	0.00544642	0.658719	0.307032	0.32833	11	5682	4016	3632		rs11121663	1	11024395	C	T	0.297217	0.0234123	0.00946866	0.0134131	-0.503831	0.0825118	1.02055e-09	-0.0464686	0.0202757	0.021915	0.0315999	0.467352	11	536	783
1	10629562	11629381	ENSG00000171824	EXOSC10	locus13	1	11143306	rs2748877	1	11129437	T	C	0.258449	-0.00250127	0.00276257	0.365245	0.463952	0.0535075	4.29121e-18	-0.00539123	0.0059868	0.367843	0.419827	0.484533	20	4001	4733	2587		rs2748877	1	11129437	T	C	0.258449	-0.00645715	0.00986678	0.512833	0.463952	0.0535075	4.29121e-18	-0.0139177	0.0213273	0.514029	0.456343	0.265174	20	4528	4433
1	10780727	11774956	ENSG00000198793	MTOR	locus13	1	11244578	rs7540890	1	11278289	T	C	0.272366	-0.00217419	0.00279978	0.437419	0.239052	0.041922	1.18198e-08	-0.00909505	0.0118201	0.441622	0.441622	0.276812	16	4430	4883	3993		rs7540890	1	11278289	T	C	0.272366	-0.00762315	0.00970311	0.432078	0.239052	0.041922	1.18198e-08	-0.0318891	0.0409734	0.436399	0.436399	0.549665	16	4039	4312
1	10820215	11816860	ENSG00000226849	RP4-635E18.7	locus13	1	11130841	rs4845988	1	11319587	A	G	0.301193	-0.00202878	0.00264534	0.443124	0.465275	0.0687071	1.27131e-11	-0.00436039	0.00572188	0.446026	0.342641	0.468174	20	4451	4261	2701		rs4845988	1	11319587	A	G	0.301193	-0.00495348	0.00941489	0.598796	0.465275	0.0687071	1.27131e-11	-0.0106463	0.0202961	0.599895	0.496524	0.362207	20	5020	4685
1	11031607	12030447	ENSG00000204624	PTCHD2	locus13	1	11568432	rs4846010	1	11531059	G	A	0.77833	-0.00645462	0.00319291	0.0432234	-0.319775	0.0465149	6.21353e-12	0.0201849	0.0104076	0.0524487	0.0524487	0.0945895	4	1473	1761	5538		rs4846010	1	11531059	G	A	0.77833	-0.026784	0.0104136	0.0101108	-0.319775	0.0465149	6.21353e-12	0.083759	0.03477	0.0159988	0.0159988	0.310281	4	437	519
1	11224323	12221606	ENSG00000132879	FBXO44	locus13	1	11718908	rs3125815	1	11722688	G	A	0.784294	0.00391403	0.00305538	0.200184	0.619603	0.0557752	1.1353e-28	0.006317	0.00496388	0.203162	0.779168	0.347562	17	2865	6526	3501		rs3125815	1	11722688	G	A	0.784294	-0.0114052	0.0105087	0.277787	0.619603	0.0557752	1.1353e-28	-0.0184072	0.0170412	0.280071	0.566971	0.745156	17	2967	5091
1	11238416	12237978	ENSG00000116663	FBXO6	locus13	1	11729296	rs9430205	1	11738325	G	A	0.477137	0.00139914	0.00249391	0.574782	-0.320575	0.0374426	1.11161e-17	-0.00436447	0.00779619	0.575601	0.69987	0.346284	18	5214	6171	3508		rs9430205	1	11738325	G	A	0.477137	0.0038344	0.00864744	0.657466	-0.320575	0.0374426	1.11161e-17	-0.011961	0.027011	0.657895	0.562937	0.775396	18	5374	5069
1	11248020	12247008	ENSG00000162490	DRAXIN	locus13	1	11768850	rs9430609	1	11747113	T	C	0.919483	-0.00105916	0.00431494	0.806098	0.469114	0.0721791	8.06916e-11	-0.00225779	0.00920463	0.806233	0.806233	0.122733	7	6419	6634	5241		rs9430609	1	11747113	T	C	0.919483	-0.000340112	0.0158733	0.982905	0.469114	0.0721791	8.06916e-11	-0.00072501	0.033837	0.982905	0.982905	0.278393	6	7244	7280
1	11248020	12247008	ENSG00000116670	MAD2L2	locus13	1	11743122	rs9430609	1	11747113	T	C	0.919483	-0.00105916	0.00431494	0.806098	0.389309	0.0696834	2.31262e-08	-0.00272061	0.0110943	0.806281	0.806281	0.110425	5	6420	6636	5359		rs9430609	1	11747113	T	C	0.919483	-0.000340112	0.0158733	0.982905	0.389309	0.0696834	2.31262e-08	-0.000873631	0.0407733	0.982905	0.982905	0.204088	4	7245	7279
1	11312146	12310669	ENSG00000177674	AGTRAP	locus13	1	11805500	rs17875969	1	11811784	A	G	0.208748	0.00264953	0.00319607	0.407107	0.339919	0.0485206	2.45808e-12	0.00779458	0.00946803	0.410365	0.385828	0.608606	9	4245	4534	1933		rs17875969	1	11811784	A	G	0.208748	0.00678939	0.0106282	0.522947	0.339919	0.0485206	2.45808e-12	0.0199735	0.0313966	0.524666	0.573159	0.086205	9	4585	5123
1	11340342	12339619	ENSG00000177000	MTHFR	locus13	1	11856378	rs41275462	1	11839972	G	A	0.819085	-0.000420713	0.00328523	0.8981	-0.48604	0.0543286	3.67586e-19	0.000865593	0.00675987	0.89811	0.638905	0.387855	20	6862	5881	3226		rs41275462	1	11839972	G	A	0.819085	0.00685887	0.011221	0.541032	-0.48604	0.0543286	3.67586e-19	-0.0141117	0.0231404	0.541974	0.570184	0.691115	20	4679	5105
1	11406386	12406045	ENSG00000242349	NPPA-AS1	locus13	1	11904605	rs5065	1	11906068	A	G	0.87674	0.00112774	0.00343145	0.742422	0.854542	0.109755	6.92061e-15	0.0013197	0.00401912	0.742643	0.941124	0.833953	20	6108	7154	762		rs5065	1	11906068	A	G	0.87674	-0.0130573	0.0131428	0.320468	0.854542	0.109755	6.92061e-15	-0.0152799	0.0155046	0.324376	0.425217	0.301848	20	3293	4239
1	11407903	12406045	ENSG00000011021	CLCN6	locus13	1	11884704	rs5063	1	11907648	C	T	0.965209	0.00467319	0.00571828	0.413792	-0.696922	0.113864	9.32053e-10	-0.00670548	0.00827787	0.417912	0.417912	0.581373	13	4304	4721	2062		rs5063	1	11907648	C	T	0.965209	-0.0095859	0.0235732	0.684269	-0.696922	0.113864	9.32053e-10	0.0137546	0.0338993	0.684926	0.684926	0.363872	13	5538	5775
1	11516521	12515591	ENSG00000083444	PLOD1	locus13	1	12014930	rs72641008	1	12016422	T	C	0.939364	0.00730313	0.00515817	0.156823	-0.798476	0.111116	6.67336e-13	-0.00914633	0.00658421	0.164793	0.199942	0.71071	20	2581	3219	1407		rs72641008	1	12016422	T	C	0.939364	-0.0070764	0.0181037	0.695885	-0.798476	0.111116	6.67336e-13	0.00886238	0.0227064	0.696312	0.900253	0.887283	20	5592	6901
1	11537242	12533468	ENSG00000116688	MFN2	locus13	1	12056904	rs6698008	1	12036918	G	T	0.441352	2.01857e-05	0.00246499	0.993466	0.284896	0.0464116	8.33147e-10	7.08528e-05	0.00865225	0.993466	0.861325	0.746804	20	7326	6846	1204		rs6698008	1	12036918	G	T	0.441352	-0.00112658	0.00869802	0.896945	0.284896	0.0464116	8.33147e-10	-0.00395436	0.0305373	0.896968	0.659304	0.465591	20	6751	5619
1	11595038	12594933	ENSG00000116691	MIIP	locus13	1	12085812	rs2180179	1	12095030	T	C	0.725646	0.00353377	0.00271134	0.192462	0.37656	0.0522902	5.96168e-13	0.00938435	0.00731725	0.199669	0.203732	0.860726	12	2842	3247	610		rs2180179	1	12095030	T	C	0.725646	0.00352133	0.00968134	0.716065	0.37656	0.0522902	5.96168e-13	0.00935131	0.0257427	0.71641	0.930795	0.853143	12	5727	7040
1	11899470	12897290	ENSG00000048707	VPS13D	locus14	1	12431111	rs55881970	1	12399399	T	C	0.847913	0.000628324	0.00382096	0.869384	-0.429439	0.0620838	4.61035e-12	-0.00146313	0.00890008	0.86942	0.860032	0.933426	4	6712	6840	265		rs55881970	1	12399399	T	C	0.847913	-0.0162554	0.0120339	0.176757	-0.429439	0.0620838	4.61035e-12	0.0378527	0.0285516	0.184918	0.265417	0.404756	4	2226	3134
1	13774295	14340816	ENSG00000259961	RP4-597A16.2	locus15	1	13841240	rs2990683	1	13841055	T	C	0.234592	0.00373834	0.00283719	0.18763	0.494168	0.0858241	8.51577e-09	0.00756493	0.00588975	0.198995	0.198995	NA	NA	2838	3206	NA		rs2990683	1	13841055	T	C	0.234592	-0.00408443	0.010196	0.688722	0.494168	0.0858241	8.51577e-09	-0.00826527	0.0206826	0.689433	0.689433	NA	NA	5555	5799
1	13774295	14649198	ENSG00000116731	PRDM2	locus15	1	14089126	rs2744682	1	14149249	G	A	0.857853	0.0101685	0.00341037	0.00286708	-0.387318	0.0622147	4.79984e-10	-0.0262536	0.00976287	0.00716385	0.0218707	0.85506	20	635	1215	642		rs2744682	1	14149249	G	A	0.857853	-0.047693	0.0124594	0.000129254	-0.387318	0.0622147	4.79984e-10	0.123136	0.0377627	0.00111101	0.00128793	0.731303	20	87	136
1	13774295	14410212	ENSG00000162493	PDPN	locus15	1	13927206	rs355025	1	13910417	T	C	0.329026	0.00329654	0.00259407	0.203799	-0.31416	0.0384085	2.85186e-16	-0.0104932	0.00835622	0.209212	0.0953998	0.286145	20	2925	2292	3921		rs355025	1	13910417	T	C	0.329026	-0.00377551	0.00919519	0.681369	-0.31416	0.0384085	2.85186e-16	0.0120178	0.029306	0.681747	0.310242	0.369107	20	5518	3457
1	15233572	16232634	ENSG00000228140	RP3-467K16.4	locus16	1	15732702	rs2092323	1	15733376	C	T	0.704771	0.00168243	0.0029702	0.571098	-0.573667	0.0806642	1.14546e-12	-0.00293275	0.00519396	0.572314	0.861857	0.761176	4	5191	6850	1132		rs2092323	1	15733376	C	T	0.704771	-0.0151367	0.0094772	0.110229	-0.573667	0.0806642	1.14546e-12	0.0263858	0.0169319	0.11915	0.139739	0.0204256	4	1679	2047
1	15410423	16408820	ENSG00000116771	AGMAT	locus16	1	15905226	rs10803394	1	15909480	C	G	0.295229	0.00540849	0.00263246	0.039924	0.459103	0.0504204	8.58697e-20	0.0117805	0.00587807	0.0450539	0.269965	0.442686	20	1385	3761	2867		rs10803394	1	15909480	C	G	0.295229	-0.00242925	0.00947447	0.797642	0.459103	0.0504204	8.58697e-20	-0.0052913	0.0206451	0.79772	0.700387	0.309165	20	6167	5873
1	15535116	16534921	ENSG00000116786	PLEKHM2	locus17	1	16036045	rs7551750	1	16035008	T	C	0.755467	0.000674865	0.00278737	0.808691	-0.360723	0.0519727	3.90368e-12	-0.00187087	0.00773188	0.808805	0.618514	0.464231	20	6431	5784	2722		rs7551750	1	16035008	T	C	0.755467	0.00989273	0.010051	0.324991	-0.360723	0.0519727	3.90368e-12	-0.0274247	0.0281423	0.329807	0.340363	0.840524	20	3335	3659
1	15561094	16561028	ENSG00000224459	RP11-169K16.4	locus17	1	16071468	rs7748	1	16061035	G	C	0.78827	0.000612216	0.00290113	0.832867	0.428302	0.0655525	6.41515e-11	0.0014294	0.0067771	0.832952	0.727449	0.2003	13	6539	6292	4560		rs7748	1	16061035	G	C	0.78827	-0.0109179	0.0105756	0.3019	0.428302	0.0655525	6.41515e-11	-0.025491	0.0249981	0.307863	0.447058	0.0668738	12	3171	4381
1	15561780	16561257	ENSG00000162461	SLC25A34	locus17	1	16065395	rs11577746	1	16061586	A	G	0.78827	0.000550383	0.00290414	0.849688	1.20591	0.0320003	0	0.000456403	0.00240828	0.84969	0.460097	0.272043	20	6622	4972	4030		rs11577746	1	16061586	A	G	0.78827	-0.0106939	0.0105754	0.311918	1.20591	0.0320003	0	-0.00886785	0.00877274	0.312092	0.131487	0.0263585	20	3195	1968
1	15642224	16640249	ENSG00000179743	RP11-169K16.9	locus17	1	16167601	rs2902166	1	16140272	G	A	0.65507	0.00730485	0.0025941	0.00486334	0.38059	0.0507156	6.1714e-14	0.0191935	0.00728007	0.00837793	0.00253822	0.236312	20	680	523	4277		rs2902166	1	16140272	G	A	0.65507	-0.0207696	0.00911873	0.022745	0.38059	0.0507156	6.1714e-14	-0.0545723	0.0250388	0.0292936	0.00652367	0.151639	20	669	301
1	15821400	16820646	ENSG00000183888	C1orf64	locus17	1	16333016	rs4661680	1	16321240	G	A	0.823062	0.00622667	0.00318423	0.0505275	0.315108	0.0490049	1.27483e-10	0.0197604	0.0105621	0.0613629	0.0137724	0.271846	20	1572	1012	4034		rs4661680	1	16321240	G	A	0.823062	-0.0291912	0.0113545	0.0101439	0.315108	0.0490049	1.27483e-10	-0.0926385	0.038807	0.0169792	0.0119659	0.404531	20	452	426
1	15837938	16831863	ENSG00000186510	CLCNKA	locus17	1	16352957	rs1739837	1	16337933	T	C	0.594433	0.00818979	0.00248695	0.000990893	-0.515283	0.0707215	3.1911e-13	-0.0158938	0.00529646	0.00269244	0.00213083	0.352544	20	435	501	3461		rs1739837	1	16337933	T	C	0.594433	-0.0286815	0.0088513	0.00119372	-0.515283	0.0707215	3.1911e-13	0.0556618	0.0187997	0.00306867	0.00139373	0.251609	20	152	140
1	15889741	16854462	ENSG00000232456	RP11-5P18.10	locus17	1	16364098	rs2863458	1	16389026	T	C	0.687873	0.00298767	0.00278246	0.282934	-0.469083	0.0820673	1.0917e-08	-0.00636917	0.00603546	0.291292	0.207401	0.696547	20	3495	3285	1477		rs2863458	1	16389026	T	C	0.687873	-5.03739e-05	0.00932231	0.995689	-0.469083	0.0820673	1.0917e-08	0.000107388	0.0198735	0.995689	0.483627	0.040988	20	7323	4609
1	15907943	16854462	ENSG00000185519	FAM131C	locus17	1	16392195	rs28371041	1	16407727	A	C	0.505964	0.00264144	0.00249856	0.290428	-0.394663	0.0370642	1.77951e-26	-0.0066929	0.006362	0.292794	0.20316	0.628989	20	3507	3245	1827		rs28371041	1	16407727	A	C	0.505964	-0.0131708	0.00864793	0.127759	-0.394663	0.0370642	1.77951e-26	0.0333722	0.0221352	0.131643	0.111965	0.197343	20	1779	1767
1	16033406	17004186	ENSG00000142632	ARHGEF19	locus17	1	16531726	rs221052	1	16533022	T	C	0.740557	-9.12964e-05	0.00276602	0.973669	-0.818545	0.0864244	2.76585e-21	0.000111535	0.00337922	0.97367	0.845696	0.668476	18	7234	6788	1615		rs221052	1	16533022	T	C	0.740557	0.0155819	0.00986041	0.11405	-0.818545	0.0864244	2.76585e-21	-0.0190361	0.0122128	0.119067	0.21059	0.804795	18	1676	2710
1	16068364	17004186	ENSG00000037637	FBXO42	locus17	1	16626141	rs11260710	1	16564863	A	G	0.695825	0.00126077	0.00257524	0.624435	0.431021	0.0523436	1.80361e-16	0.00292508	0.00598529	0.625046	0.665626	0.90986	20	5474	6015	389		rs11260710	1	16564863	A	G	0.695825	0.010288	0.00939054	0.273267	0.431021	0.0523436	1.80361e-16	0.0238689	0.0219787	0.277478	0.411351	0.162174	20	2950	4162
1	16125961	17004186	ENSG00000132881	RSG1	locus17	1	16559332	rs2983159	1	16625512	T	A	0.758449	0.00107098	0.00284646	0.706731	-0.28544	0.044258	1.12259e-10	-0.00375203	0.00998914	0.707206	0.720938	0.7532	20	5927	6265	1175		rs2983159	1	16625512	T	A	0.758449	-0.0254794	0.0101108	0.0117346	-0.28544	0.044258	1.12259e-10	0.0892638	0.0380297	0.0189146	0.0389456	0.641542	19	482	893
1	16133838	17004186	ENSG00000204377	C1orf134	locus17	1	16555703	rs9439615	1	16633589	G	A	0.758449	0.00136716	0.0028468	0.631054	-0.351982	0.0512991	6.81988e-12	-0.00388416	0.00810768	0.631888	0.501701	0.688085	20	5522	5200	1517		rs9439615	1	16633589	G	A	0.758449	-0.029539	0.010118	0.00350657	-0.351982	0.0512991	6.81988e-12	0.0839218	0.0312397	0.00722307	0.018699	0.341315	20	259	561
1	16291470	17291129	ENSG00000186301	MST1P2	locus17	1	16974491	rs698867	1	16791286	A	G	0.56163	0.000539641	0.00246724	0.826866	0.447724	0.0525127	1.51478e-17	0.0012053	0.00551243	0.826922	0.780314	0.332053	20	6507	6532	3610		rs698867	1	16791286	A	G	0.56163	0.00781069	0.00870608	0.369637	0.447724	0.0525127	1.51478e-17	0.0174453	0.0195525	0.372271	0.12017	0.12658	20	3606	1855
1	16295599	17293892	ENSG00000226029	RP4-798A10.2	locus17	1	16791209	rs1877623	1	16794115	G	C	0.777336	0.00466913	0.00300617	0.12038	-0.464793	0.0617433	5.15909e-14	-0.0100456	0.00660399	0.128224	0.381825	0.295583	20	2292	4510	3849		rs1877623	1	16794115	G	C	0.777336	-0.0252509	0.0104088	0.0152698	-0.464793	0.0617433	5.15909e-14	0.0543272	0.0235287	0.0209446	0.0088746	0.122885	20	515	356
1	16296953	17295764	ENSG00000238142	RP11-108M9.4	locus17	1	17215588	rs157252	1	16796721	C	A	0.553678	0.000562257	0.00245533	0.818873	-0.485791	0.0524784	2.10328e-20	-0.00115741	0.00505584	0.818927	0.193986	0.223028	20	6472	3156	4377		rs157252	1	16796721	C	A	0.553678	0.00930189	0.00869069	0.284472	-0.485791	0.0524784	2.10328e-20	-0.0191479	0.018009	0.287671	0.0322439	0.0376068	20	3018	789
1	16317706	17315425	ENSG00000215908	CROCCP2	locus17	1	16957964	rs156854	1	16817310	C	T	0.62326	0.00149757	0.00253946	0.555379	-0.55706	0.039485	3.38406e-45	-0.00268835	0.00456267	0.555724	0.249708	0.372063	20	5097	3613	3342		rs156854	1	16817310	C	T	0.62326	-0.0279585	0.00894136	0.00176674	-0.55706	0.039485	3.38406e-45	0.0501894	0.0164405	0.00226721	0.030039	0.147028	20	132	762
1	16776804	17776582	ENSG00000219481	NBPF1	locus17	1	16914503	rs7517838	1	17276627	T	C	0.435388	-0.00274116	0.00292697	0.349006	-0.458073	0.0405499	1.36528e-29	0.00598412	0.00641166	0.350656	0.195421	0.103414	20	3890	3175	5436		rs7517838	1	17276627	T	C	0.435388	-0.00196938	0.00871174	0.821154	-0.458073	0.0405499	1.36528e-29	0.00429927	0.0190221	0.82119	0.0523533	0.14721	20	6310	1066
1	16790084	17789515	ENSG00000058453	CROCC	locus17	1	17260845	rs6691985	1	17289911	C	T	0.689861	0.00138539	0.00267867	0.60502	-0.435323	0.0551501	2.94022e-15	-0.00318245	0.00616649	0.605793	0.172186	0.0111372	20	5385	2998	6751		rs6691985	1	17289911	C	T	0.689861	-0.00650527	0.00933949	0.486095	-0.435323	0.0551501	2.94022e-15	0.0149435	0.0215375	0.487784	0.168879	0.00720076	20	4365	2339
1	16802392	17801068	ENSG00000186715	MST1L	locus17	1	17089068	rs761422	1	17301780	G	A	0.486083	-0.000664629	0.00245235	0.786377	-0.576517	0.0504497	3.0459e-30	0.00115284	0.00425492	0.786436	0.308231	0.179607	20	6322	4023	4722		rs761422	1	17301780	G	A	0.486083	-0.00330204	0.00864157	0.702379	-0.576517	0.0504497	3.0459e-30	0.00572757	0.0149977	0.702537	0.197295	0.0186402	20	5633	2585
1	17003989	17864514	ENSG00000117118	SDHB	locus17	1	17362941	rs2179793	1	17365733	A	C	0.515905	-0.00390962	0.00244106	0.109242	0.348093	0.0441299	3.07275e-15	-0.0112316	0.00715576	0.116513	0.0785741	0.0734691	20	2180	2100	5774		rs2179793	1	17365733	A	C	0.515905	0.0169465	0.00865931	0.0503441	0.348093	0.0441299	3.07275e-15	0.0486839	0.0256307	0.0575066	0.0504597	0.699728	20	1032	1041
1	17189537	18171347	ENSG00000159339	PADI4	locus18	1	17662594	rs2301888	1	17672730	G	A	0.639165	-0.00361189	0.00257431	0.160601	-0.587861	0.06824	7.01802e-18	0.00614412	0.00443681	0.166112	0.285374	0.426267	20	2588	3874	2963		rs2301888	1	17672730	G	A	0.639165	0.0114213	0.00900246	0.204551	-0.587861	0.06824	7.01802e-18	-0.0194286	0.0154791	0.209423	0.28896	0.570384	20	2440	3304
1	17746273	18745243	ENSG00000117154	IGSF21	locus18	1	18569608	rs7541126	1	18245540	T	C	0.190855	-0.00480168	0.0031101	0.122612	-0.326496	0.0478563	8.95121e-12	0.0147067	0.00976654	0.132112	0.0877164	0.440786	20	2323	2211	2876		rs7554885	1	18247811	T	G	0.204771	0.013728	0.0107153	0.20014	-0.310984	0.0461264	1.5622e-11	-0.0441436	0.0350728	0.208164	0.442989	0.74921	20	2425	4352
1	18713457	19711939	ENSG00000159423	ALDH4A1	locus20	1	19213600	rs72936443	1	19212881	G	A	0.959245	-0.000241837	0.00646504	0.970161	-1.12866	0.135896	9.9575e-17	0.00021427	0.00572814	0.970161	0.841553	0.803847	10	7217	6767	914		rs72936443	1	19212881	G	A	0.959245	0.00796799	0.0218444	0.71529	-1.12866	0.135896	9.9575e-17	-0.0070597	0.019373	0.715552	0.3505	0.412594	9	5723	3743
1	19074803	20073146	ENSG00000127463	EMC1	locus20	1	19560102	rs12095615	1	19573223	A	G	0.659046	0.000379714	0.00253425	0.880896	1.1953	0.0316178	0	0.000317672	0.00212019	0.880897	0.397943	0.535994	20	6778	4596	2307		rs12095615	1	19573223	A	G	0.659046	0.00680984	0.00911248	0.454877	1.1953	0.0316178	0	0.00569717	0.00762507	0.454965	0.608043	0.525901	20	4154	5326
1	19084710	20083582	ENSG00000053372	MRTO4	locus20	1	19582327	rs1042380	1	19584004	G	A	0.77336	-0.00173541	0.00283932	0.541061	1.1645	0.0319132	1.61574e-291	-0.00149026	0.00243856	0.541118	0.404346	0.865227	20	4997	4639	589		rs1042380	1	19584004	G	A	0.77336	0.00829378	0.0103195	0.421571	1.1645	0.0319132	1.61574e-291	0.00712216	0.00886387	0.421683	0.789707	0.881015	20	3930	6357
1	19087618	20087038	ENSG00000211454	AKR7L	locus20	1	19596583	rs4912059	1	19587164	G	T	0.853877	-0.000246441	0.00340164	0.942246	0.366659	0.0663827	3.32474e-08	-0.000672125	0.00927818	0.942251	0.942251	0.47207	3	7084	7161	2663		rs4912059	1	19587164	G	T	0.853877	-0.007582	0.0122284	0.535235	0.366659	0.0663827	3.32474e-08	-0.0206786	0.0335602	0.537786	0.537786	0.968051	3	4656	4923
1	19137232	20136191	ENSG00000053371	AKR7A2	locus20	1	19634549	rs2016790	1	19637127	C	T	0.517893	-0.00159877	0.00271187	0.555496	0.277766	0.0500713	2.89944e-08	-0.00575582	0.00981814	0.557712	0.557712	0.862791	17	5113	5489	594		rs2016790	1	19637127	C	T	0.517893	0.0143673	0.00865216	0.0968042	0.277766	0.0500713	2.89944e-08	0.0517246	0.0325147	0.111653	0.111653	0.998979	17	1613	1763
1	19149220	20149058	ENSG00000040487	PQLC2	locus20	1	19647307	rs3790776	1	19649216	T	C	0.743539	-0.00277136	0.00278885	0.320354	-0.390704	0.0552805	1.57568e-12	0.00709325	0.00720821	0.325091	0.565084	0.826274	20	3720	5530	807		rs3790776	1	19649216	T	C	0.743539	-0.0065202	0.00989182	0.509799	-0.390704	0.0552805	1.57568e-12	0.0166883	0.0254278	0.511629	0.517119	0.689008	20	4514	4801
1	19158194	20157585	ENSG00000077549	CAPZB	locus20	1	19738666	rs12117356	1	19658162	C	G	0.776342	-0.00205238	0.00295582	0.487461	1.10409	0.0318829	9.04244e-263	-0.00185888	0.00267768	0.487548	0.824043	0.499085	20	4683	6696	2512		rs12117356	1	19658162	C	G	0.776342	-0.00392384	0.0103654	0.705021	1.10409	0.0318829	9.04244e-263	-0.0035539	0.00938871	0.705037	0.349287	0.0360812	20	5649	3734
1	19474975	20473315	ENSG00000158747	NBL1	locus20	1	19975996	rs7522389	1	19973358	G	T	0.751491	0.000504248	0.00287633	0.860837	0.877249	0.0288169	1.51905e-203	0.000574806	0.00327887	0.860839	0.155767	0.132765	20	6672	2870	5132		rs7522389	1	19973358	G	T	0.751491	0.00087233	0.00999421	0.930446	0.877249	0.0288169	1.51905e-203	0.000994393	0.0113927	0.930446	0.0248814	0.0145133	20	6933	674
1	19663083	20662938	ENSG00000169914	OTUD3	locus20	1	20224222	rs4266851	1	20163079	C	T	0.935388	-0.00589079	0.00469878	0.209957	-1.1258	0.0787097	2.08853e-46	0.00523252	0.00418971	0.211703	0.246358	0.428517	20	2941	3589	2952		rs4266851	1	20163079	C	T	0.935388	0.0284286	0.0175914	0.106083	-1.1258	0.0787097	2.08853e-46	-0.0252518	0.015725	0.10831	0.0633639	0.0451126	20	1582	1190
1	19898818	20898400	ENSG00000127472	PLA2G5	locus20	1	20386177	rs640022	1	20398476	C	T	0.854871	-0.00263832	0.00351693	0.453149	0.67447	0.0536241	2.79871e-36	-0.00391169	0.00522363	0.453951	0.834327	0.382403	20	4498	6750	3261		rs640022	1	20398476	C	T	0.854871	0.0171631	0.0122718	0.161937	0.67447	0.0536241	2.79871e-36	0.0254468	0.0183068	0.164523	0.513793	0.50324	20	2070	4783
1	19999645	20998849	ENSG00000227066	RP3-340N1.2	locus20	1	20483946	rs2301473	1	20498952	C	G	0.677932	0.00195906	0.00262136	0.454856	-0.674703	0.0999234	1.45619e-11	-0.00290359	0.00390894	0.457598	0.457598	0.209006	5	4520	4964	4491		rs2301473	1	20498952	C	G	0.677932	-0.0100529	0.00924809	0.277026	-0.674703	0.0999234	1.45619e-11	0.0148997	0.0138834	0.283179	0.283179	0.566692	5	2989	3257
1	20024384	21024344	ENSG00000225986	RP3-340N1.5	locus21	1	20511857	rs10916720	1	20524374	T	A	0.813121	-0.000204935	0.00302002	0.945898	-0.352059	0.056082	3.4392e-10	0.000582105	0.00857868	0.945901	0.993747	0.634508	12	7103	7346	1797		rs10916720	1	20524374	T	A	0.813121	0.0292488	0.0111021	0.00842514	-0.352059	0.056082	3.4392e-10	-0.0830795	0.0341992	0.0151288	0.0132603	0.0291169	12	420	459
1	20326993	21325360	ENSG00000090432	MUL1	locus21	1	20830298	rs529974	1	20826910	A	G	0.357853	0.00783913	0.00254359	0.00205675	-0.997292	0.0282965	4.18634e-272	-0.00786041	0.00256023	0.00213918	8.28125e-06	0.000124609	20	398	107	7205		rs529974	1	20826910	A	G	0.357853	-0.00414606	0.00902323	0.645884	-0.997292	0.0282965	4.18634e-272	0.00415732	0.00904849	0.645912	0.778193	0.715487	20	5296	6292
1	20445732	21443108	ENSG00000158828	PINK1	locus21	1	20968976	rs61781969	1	20944909	G	A	0.676938	0.00444456	0.00265435	0.0940435	-0.591273	0.0622471	2.12319e-21	-0.00751694	0.00455843	0.0991439	0.0650785	0.0355646	20	1991	1937	6296		rs34347249	1	20948405	A	G	0.676938	-0.0106638	0.00924507	0.248724	-0.406085	0.0467654	3.83898e-18	0.0262599	0.0229663	0.252868	0.548223	0.342359	20	2762	4979
1	20464891	21459970	ENSG00000158825	CDA	locus21	1	20930421	rs6691247	1	20961850	A	C	0.410537	0.00641362	0.00249215	0.0100668	1.15959	0.0314242	4.41987e-298	0.00553094	0.00215439	0.0102496	0.0648888	0.060436	20	748	1932	5929		rs6691247	1	20961850	A	C	0.410537	-0.0142592	0.00879992	0.10515	1.15959	0.0314242	4.41987e-298	-0.0122968	0.00759613	0.105485	0.266908	0.652445	20	1550	3147
1	20543974	21543823	ENSG00000117245	KIF17	locus21	1	21017508	rs604645	1	21043926	T	C	0.2833	0.00510506	0.00269275	0.0579797	-0.453678	0.0394262	1.21621e-30	-0.0112526	0.0060154	0.0613961	0.429903	0.122848	20	1573	4800	5238		rs604645	1	21043926	T	C	0.2833	-0.0224608	0.00961169	0.0194485	-0.453678	0.0394262	1.21621e-30	0.0495082	0.0216186	0.022017	0.257742	0.0913746	20	539	3071
1	20885618	21005317	ENSG00000117242	PINK1-AS	locus22	1	20973918	rs55665119	1	20949307	T	C	0.512922	0.00467649	0.00244352	0.0556412	0.385427	0.0630978	1.00631e-09	0.0121333	0.00664366	0.0678059	0.0570399	0.0597649	20	1650	1827	5941		rs55665119	1	20949307	T	C	0.512922	-0.0176448	0.00866097	0.0416223	0.385427	0.0630978	1.00631e-09	-0.0457799	0.023688	0.0532828	0.122751	0.758046	20	984	1884
1	21301883	22299193	ENSG00000227001	NBPF2P	locus22	1	21752789	rs1971327	1	21799489	T	C	0.227634	0.00271546	0.00290355	0.349674	-0.7341	0.0780929	5.43852e-21	-0.00369903	0.00397477	0.352046	0.299194	0.578562	12	3904	3966	2079		rs1971327	1	21799489	T	C	0.227634	-0.0048737	0.0103029	0.636183	-0.7341	0.0780929	5.43852e-21	0.00663901	0.0140525	0.63661	0.884716	0.8776	12	5241	6824
1	21304003	22303702	ENSG00000142794	NBPF3	locus22	1	21789059	rs7527672	1	21803734	A	G	0.227634	0.00270549	0.00291332	0.353064	1.11777	0.049135	1.46857e-114	0.00242043	0.00260853	0.353465	0.683105	0.732649	20	3912	6100	1291		rs7527672	1	21803734	A	G	0.227634	-0.00482433	0.0103028	0.639604	1.11777	0.049135	1.46857e-114	-0.00431603	0.00921926	0.639675	0.939345	0.862371	20	5260	7075
1	21750505	22747538	ENSG00000142798	HSPG2	locus22	1	22206264	rs10799719	1	22248881	G	A	0.363817	0.0019165	0.00250645	0.444493	0.30663	0.0414125	1.31844e-13	0.0062502	0.00821764	0.446906	0.224878	0.0112273	20	4460	3413	6746		rs10799719	1	22248881	G	A	0.363817	0.0242299	0.00899351	0.00705675	0.30663	0.0414125	1.31844e-13	0.0790199	0.0312114	0.011349	0.0036903	0.132566	20	339	225
1	21852309	22851488	ENSG00000218510	LINC00339	locus22	1	22354698	rs11801382	1	22352108	C	T	0.72167	-0.00785251	0.00282877	0.0055042	-1.26735	0.0295377	0	0.00619601	0.0022367	0.00560304	1.63892e-07	1.44571e-06	20	573	40	7278		rs11801382	1	22352108	C	T	0.72167	0.00558289	0.0096497	0.562889	-1.26735	0.0295377	0	-0.00440516	0.00761477	0.562925	0.145526	0.0791846	20	4802	2111
1	22309466	23308981	ENSG00000184677	ZBTB40	locus22	1	22817997	rs1266997	1	22809338	G	A	0.374751	0.00252415	0.00252516	0.317505	0.334513	0.0515719	8.7945e-11	0.00754575	0.0076379	0.323184	0.323184	0.123683	8	3707	4125	5233		rs1266997	1	22809338	G	A	0.374751	-0.0120255	0.00893026	0.178108	0.334513	0.0515719	8.7945e-11	-0.0359494	0.0272656	0.18734	0.18734	0.199166	8	2242	2500
1	22472506	23471096	ENSG00000159189	C1QC	locus22	1	22972363	rs672693	1	22971446	G	A	0.620278	0.00258064	0.00252923	0.307575	0.281599	0.0457629	7.58245e-10	0.00916424	0.00910433	0.314136	0.314136	0.0443743	20	3650	4068	6139		rs672693	1	22971446	G	A	0.620278	0.00680488	0.00890071	0.44455	0.281599	0.0457629	7.58245e-10	0.0241652	0.0318508	0.448033	0.448033	0.505719	20	4118	4388
1	22639161	23639009	ENSG00000133216	EPHB2	locus23	1	23139575	rs2817872	1	23139126	C	T	0.714712	-1.5783e-05	0.00263055	0.995213	0.341663	0.0427137	1.25515e-15	-4.61946e-05	0.00769925	0.995213	0.642339	0.49047	20	7336	5903	2556		rs2817872	1	23139126	C	T	0.714712	-0.014425	0.00957095	0.131769	0.341663	0.0427137	1.25515e-15	-0.0422199	0.0285057	0.13858	0.757257	0.308841	20	1847	6188
1	22840025	23837560	ENSG00000179546	HTR1D	locus23	1	23519107	rs6650086	1	23338384	T	C	0.505964	-0.007447	0.00245084	0.00237721	-0.534189	0.0782941	8.92553e-12	0.0139408	0.00502239	0.00550784	0.00451586	0.990125	20	571	643	49		rs6650086	1	23338384	T	C	0.505964	0.00943476	0.0086565	0.275755	-0.534189	0.0782941	8.92553e-12	-0.0176619	0.0164104	0.281811	0.201183	0.915473	20	2978	2615
1	22984317	23983609	ENSG00000004487	KDM1A	locus23	1	23378061	rs9426808	1	23484031	C	A	0.271372	-0.00611852	0.00272366	0.0246764	-0.299064	0.0510297	4.61233e-09	0.0204589	0.00975343	0.0359395	0.0359395	0.661566	20	1252	1497	1657		rs9426808	1	23484031	C	A	0.271372	0.0130366	0.00972906	0.180257	-0.299064	0.0510297	4.61233e-09	-0.0435913	0.0333712	0.191465	0.191465	0.904831	20	2275	2530
1	23189123	24185877	ENSG00000249087	C1orf213	locus24	1	23696911	rs644749	1	23687827	C	T	0.190855	-0.00913962	0.00309619	0.00315834	-0.436081	0.05556	4.19898e-15	0.0209585	0.00758556	0.00572818	0.00763055	0.011018	20	579	795	6758		rs644749	1	23687827	C	T	0.190855	0.0175449	0.0110195	0.111347	-0.436081	0.05556	4.19898e-15	-0.0402331	0.025784	0.118668	0.156861	0.708086	20	1671	2216
1	23251345	24237962	ENSG00000204219	TCEA3	locus24	1	23729393	rs71514235	1	23751140	G	T	0.328032	-0.00356364	0.00260117	0.170682	-1.11727	0.0287959	0	0.0031896	0.0023296	0.170949	0.0141133	0.27916	20	2636	1022	3975		rs71514235	1	23751140	G	T	0.328032	0.018698	0.00921664	0.0424871	-1.11727	0.0287959	0	-0.0167354	0.00826054	0.0427699	0.0304289	0.165575	20	865	773
1	23286224	24256312	ENSG00000088280	ASAP3	locus24	1	23782870	rs1555024	1	23786203	C	T	0.311133	-0.00331325	0.00261951	0.205931	-0.375789	0.042108	4.48125e-19	0.00881679	0.00704037	0.210454	0.141656	0.126513	19	2932	2760	5196		rs1555024	1	23786203	C	T	0.311133	0.0205227	0.00934839	0.0281411	-0.375789	0.042108	4.48125e-19	-0.0546123	0.0256183	0.0330263	0.0768281	0.167934	19	724	1355
1	23653041	24651861	ENSG00000117305	HMGCL	locus24	1	24146742	rs6697805	1	24151996	C	A	0.592445	0.00397164	0.00247537	0.108612	-0.594529	0.0478342	1.82042e-35	-0.00668031	0.00419813	0.111551	0.113677	0.850865	20	2129	2492	671		rs6697805	1	24151996	C	A	0.592445	-0.0184432	0.00880852	0.0362789	-0.594529	0.0478342	1.82042e-35	0.0310215	0.0150247	0.0389518	0.0666922	0.636103	20	817	1238
1	23866601	24864947	ENSG00000188529	SRSF10	locus24	1	24299355	rs17184588	1	24365512	T	C	0.517893	0.00383808	0.00249004	0.123227	-0.314836	0.0453173	3.72173e-12	-0.0121907	0.00810134	0.132381	0.132381	0.873292	18	2325	2670	548		rs17184588	1	24365512	T	C	0.517893	-0.0230478	0.00866979	0.00785108	-0.314836	0.0453173	3.72173e-12	0.0732059	0.0294847	0.0130338	0.0130338	0.893519	16	363	452
1	23969336	24966933	ENSG00000142677	IL22RA1	locus24	1	24457936	rs12748951	1	24467263	G	A	0.326044	-0.000323991	0.00262875	0.90191	0.478796	0.0604241	2.30128e-15	-0.000676679	0.00549101	0.901922	0.926866	0.665298	9	6889	7094	1633		rs12748951	1	24467263	G	A	0.326044	-0.0161034	0.00922127	0.0807527	0.478796	0.0604241	2.30128e-15	-0.0336332	0.0197215	0.088118	0.0947207	0.48977	9	1388	1584
1	23972541	24970138	ENSG00000142661	MYOM3	locus24	1	24410595	rs4448470	1	24471200	T	C	0.326044	-0.00038032	0.00262241	0.88469	0.767643	0.105432	3.31455e-13	-0.000495438	0.00341686	0.884712	0.919117	0.833723	12	6800	7071	766		rs4448470	1	24471200	T	C	0.326044	-0.015882	0.009221	0.0850013	0.767643	0.105432	3.31455e-13	-0.0206894	0.0123436	0.0937152	0.0985107	0.84864	12	1448	1628
1	24015091	25013601	ENSG00000185436	IFNLR1	locus24	1	24497548	rs12094257	1	24513608	T	C	0.45328	0.000742255	0.00275782	0.787818	-0.366661	0.0475946	1.32047e-14	-0.00202436	0.00752604	0.787944	0.764916	0.68698	8	6333	6448	1523		rs12094257	1	24513608	T	C	0.45328	-0.0114471	0.00868083	0.187282	-0.366661	0.0475946	1.32047e-14	0.0312198	0.0240197	0.193684	0.294028	0.96646	8	2297	3343
1	24253752	25245085	ENSG00000001460	STPG1	locus24	1	24713456	rs760969	1	24745704	T	G	0.764414	-0.0052939	0.0028717	0.0652598	0.414863	0.044102	5.11082e-21	-0.0127606	0.00705371	0.0704412	0.1006	0.952202	20	1688	2354	197		rs760969	1	24745704	T	G	0.764414	0.0183028	0.0101971	0.0726699	0.414863	0.044102	5.11082e-21	0.0441178	0.025023	0.0778852	0.152689	0.0985365	20	1274	2179
1	24382035	25381675	ENSG00000184454	NCMAP	locus24	1	24909210	rs6701380	1	24882028	A	G	0.484095	0.00021881	0.00244766	0.928768	-0.430679	0.0734316	4.49037e-09	-0.000508058	0.00568392	0.928776	0.928776	0.647467	11	7015	7105	1729		rs6701380	1	24882028	A	G	0.484095	-0.00374953	0.00864284	0.664412	-0.430679	0.0734316	4.49037e-09	0.00870608	0.0201228	0.66527	0.66527	0.347965	10	5409	5645
1	25062149	26060785	ENSG00000261349	RP3-465N24.5	locus25	1	25593110	rs55794721	1	25561667	A	G	0.388668	0.0065897	0.00265429	0.0130404	-0.693598	0.0895653	9.63001e-15	-0.00950075	0.00401868	0.0180717	0.0328877	0.807087	10	949	1441	898		rs55794721	1	25561667	A	G	0.388668	-0.0011354	0.00886777	0.89812	-0.693598	0.0895653	9.63001e-15	0.00163697	0.0127869	0.898134	0.816361	0.842261	10	6765	6496
1	25062149	26060785	ENSG00000224183	SDHDP6	locus25	1	25620894	rs55794721	1	25561667	A	G	0.388668	0.0065897	0.00265429	0.0130404	-0.743203	0.0844184	1.32259e-18	-0.00886662	0.0037107	0.0168726	0.0333563	0.972619	15	923	1455	112		rs55794721	1	25561667	A	G	0.388668	-0.0011354	0.00886777	0.89812	-0.743203	0.0844184	1.32259e-18	0.00152771	0.0119331	0.898131	0.830693	0.69243	15	6764	6554
1	25062149	26060785	ENSG00000187010	RHD	locus25	1	25627910	rs55794721	1	25561667	A	G	0.388668	0.0065897	0.00265429	0.0130404	-0.915313	0.0852682	7.00838e-27	-0.0071994	0.00297641	0.0155711	0.0422164	0.9632	17	891	1617	153		rs55794721	1	25561667	A	G	0.388668	-0.0011354	0.00886777	0.89812	-0.915313	0.0852682	7.00838e-27	0.00124045	0.00968894	0.898127	0.986253	0.668128	16	6763	7299
1	25080522	26077570	ENSG00000183726	TMEM50A	locus25	1	25676630	rs9438900	1	25580095	A	G	0.446322	-0.00497753	0.00253192	0.0493089	-0.313347	0.0455607	6.08786e-12	0.015885	0.00840386	0.0587305	0.051491	0.288413	12	1544	1745	3898		rs9438900	1	25580095	A	G	0.446322	0.00345858	0.00869395	0.690767	-0.313347	0.0455607	6.08786e-12	-0.0110375	0.0277918	0.691256	0.762259	0.957587	12	5564	6219
1	25186151	25826502	ENSG00000236528	RP1-125I3.2	locus25	1	26188007	rs10903123	1	25326549	A	C	0.903579	0.00349079	0.0039715	0.379422	0.507379	0.0920144	3.50519e-08	0.00688004	0.00792629	0.385393	0.385393	0.555327	7	4114	4531	2232		rs10903123	1	25326549	A	C	0.903579	0.00446932	0.0146334	0.760046	0.507379	0.0920144	3.50519e-08	0.00880865	0.0288853	0.760402	0.760402	0.430995	7	5963	6206
1	25187952	26185344	ENSG00000188672	RHCE	locus25	1	25726820	rs1053438	1	25687901	C	T	0.44334	-0.00418227	0.00248366	0.0921979	-0.814695	0.084833	7.72687e-22	0.00513354	0.00309508	0.0971941	0.0289862	0.473622	18	1973	1368	2652		rs1053438	1	25687901	C	T	0.44334	0.00122845	0.00869745	0.887678	-0.814695	0.084833	7.72687e-22	-0.00150786	0.0106769	0.887691	0.758932	0.936378	18	6696	6197
1	25254317	26252172	ENSG00000204178	TMEM57	locus25	1	25792044	rs1811832	1	25753565	G	A	0.459245	-0.0049472	0.00244381	0.0429312	-0.334552	0.0459068	3.15469e-13	0.0147875	0.00758133	0.0511139	0.0393177	0.208222	14	1454	1569	4499		rs1811832	1	25753565	G	A	0.459245	0.0046584	0.00867359	0.591213	-0.334552	0.0459068	3.15469e-13	-0.0139243	0.0259963	0.592217	0.62238	0.862468	14	4972	5414
1	25390827	26389647	ENSG00000157978	LDLRAP1	locus26	1	25882724	rs6688931	1	25889672	A	G	0.494036	-0.000740483	0.00244686	0.762175	-0.979336	0.0273192	1.98595e-281	0.000756107	0.00249858	0.762184	0.541992	0.46311	12	6190	5396	2730		rs6688931	1	25889672	A	G	0.494036	-0.0155764	0.00864587	0.071608	-0.979336	0.0273192	1.98595e-281	0.0159051	0.00883944	0.0719662	0.105801	0.661384	12	1195	1706
1	25667911	26638222	ENSG00000162430	SEPN1	locus26	1	26135690	rs11247744	1	26138451	G	A	0.775348	0.00297943	0.00297962	0.31734	-0.534032	0.0524163	2.23658e-24	-0.00557912	0.00560627	0.31966	0.597574	0.266036	14	3687	5680	4072		rs11247744	1	26138451	G	A	0.775348	-0.0164473	0.0103601	0.112386	-0.534032	0.0524163	2.23658e-24	0.0307983	0.0196339	0.116734	0.102286	0.518077	14	1653	1656
1	25683092	26679041	ENSG00000117640	FAM54B	locus26	1	26152281	rs213648	1	26179090	C	A	0.732604	-0.00445809	0.00275746	0.105935	0.366765	0.0409505	3.35776e-19	-0.0121552	0.00763985	0.111604	0.275701	0.770555	20	2130	3814	1075		rs213648	1	26179090	C	A	0.732604	-0.00231415	0.00976088	0.812591	0.366765	0.0409505	3.35776e-19	-0.00630964	0.0266228	0.812655	0.397938	0.265948	20	6260	4065
1	25807095	26806588	ENSG00000158006	PAFAH2	locus26	1	26305453	rs298447	1	26306701	T	C	0.858847	0.00198192	0.00345394	0.566093	-0.477279	0.0497028	7.79123e-22	-0.00415254	0.00724964	0.566785	0.539083	0.847136	20	5168	5384	690		rs298447	1	26306701	T	C	0.858847	-0.0034779	0.0124056	0.779209	-0.477279	0.0497028	7.79123e-22	0.00728693	0.0260034	0.779301	0.751772	0.972382	20	6083	6158
1	25986522	26981479	ENSG00000197245	FAM110D	locus26	1	26487315	rs72666338	1	26483905	A	T	0.686879	0.00402089	0.00267874	0.133346	-0.41377	0.0541156	2.07263e-14	-0.00971769	0.00659756	0.140772	0.193776	0.342337	20	2393	3155	3536		rs72666338	1	26483905	A	T	0.686879	0.000875546	0.00931531	0.925117	-0.41377	0.0541156	2.07263e-14	-0.00211602	0.0225149	0.925123	0.99939	0.91379	20	6907	7362
1	25991356	26988026	ENSG00000236782	RP11-96L14.7	locus26	1	26497375	rs2490273	1	26489758	G	T	0.228628	0.00191574	0.00289987	0.50885	0.875362	0.0930545	5.10597e-21	0.00218851	0.00332093	0.509891	0.198713	0.666053	20	4824	3203	1625		rs2490273	1	26489758	G	T	0.228628	0.00377577	0.010285	0.713534	0.875362	0.0930545	5.10597e-21	0.00431339	0.0117584	0.713743	0.961292	0.980717	20	5715	7170
1	26022967	27021684	ENSG00000142684	ZNF593	locus26	1	26497456	rs56292278	1	26521825	G	T	0.353877	0.00356674	0.00255158	0.162157	1.18257	0.0317545	1.48998e-303	0.0030161	0.00215918	0.162452	0.0360984	0.617014	20	2560	1503	1900		rs56292278	1	26521825	G	T	0.353877	-0.00151727	0.00903492	0.866636	1.18257	0.0317545	1.48998e-303	-0.00128303	0.00764017	0.866637	0.955262	0.947439	20	6557	7146
1	26024225	27021684	ENSG00000142675	CNKSR1	locus26	1	26510135	rs12117236	1	26523507	C	T	0.254473	0.00277838	0.0028388	0.327721	-1.35516	0.0350114	0	-0.00205022	0.00209548	0.327875	0.275506	0.256108	20	3739	3810	4145		rs12117236	1	26523507	C	T	0.254473	0.00252977	0.00991674	0.798645	-1.35516	0.0350114	0	-0.00186677	0.00731793	0.798649	0.934832	0.974655	20	6171	7052
1	26027458	27026987	ENSG00000188782	CATSPER4	locus26	1	26523255	rs12121284	1	26527304	C	T	0.245527	0.00325317	0.00287921	0.258525	-0.665557	0.118309	1.84858e-08	-0.00488789	0.0044124	0.267965	0.267965	0.366762	12	3333	3742	3381		rs12121284	1	26527304	C	T	0.245527	-0.00129775	0.0100367	0.89712	-0.665557	0.118309	1.84858e-08	0.00194987	0.0150841	0.897147	0.897147	0.480728	12	6753	6883
1	26060101	27056643	ENSG00000130695	CEP85	locus26	1	26582995	rs57564009	1	26557618	A	T	0.829026	0.00110613	0.00323603	0.732488	-0.419626	0.0625234	1.92635e-11	-0.00263599	0.00772168	0.732821	0.691896	0.068071	17	6061	6142	5820		rs57564009	1	26557618	A	T	0.829026	-0.00682474	0.0114735	0.551961	-0.419626	0.0625234	1.92635e-11	0.0162639	0.0274494	0.553514	0.438943	0.438993	17	4732	4325
1	26098333	27097515	ENSG00000158062	UBXN11	locus26	1	26626336	rs10902728	1	26598281	T	C	0.702783	-0.000864834	0.00270695	0.749357	0.929395	0.0298787	2.02116e-212	-0.000930534	0.00291274	0.74937	0.0423637	0.0161391	20	6141	1622	6636		rs10902728	1	26598281	T	C	0.702783	0.00128861	0.00945026	0.891539	0.929395	0.0298787	2.02116e-212	0.0013865	0.0101683	0.89154	0.772264	0.677839	20	6720	6267
1	26118149	27116463	ENSG00000169442	CD52	locus26	1	26646016	rs10902735	1	26617936	C	T	0.813121	-0.00448086	0.0032611	0.169432	0.439752	0.0547548	9.64458e-16	-0.0101895	0.00752352	0.175623	0.0329136	0.16719	20	2672	1442	4824		rs10902735	1	26617936	C	T	0.813121	0.00624071	0.0110847	0.573433	0.439752	0.0547548	9.64458e-16	0.0141914	0.0252685	0.574372	0.268002	0.452036	20	4867	3154
1	26540516	27540298	ENSG00000060642	PIGV	locus26	1	27119426	rs12756154	1	27040509	T	C	0.927435	-0.0139119	0.00459857	0.00248414	0.449464	0.0789404	1.24302e-08	-0.0309522	0.0115858	0.00754979	0.00754979	0.0166865	9	649	790	6625		rs12756154	1	27040509	T	C	0.927435	0.00233289	0.016669	0.888697	0.449464	0.0789404	1.24302e-08	0.00519037	0.0370976	0.88873	0.88873	0.626506	9	6701	6848
1	26735033	27732910	ENSG00000090273	NUDC	locus26	1	27251063	rs71636794	1	27233212	C	G	0.925447	-0.0133158	0.00464179	0.00412189	-0.967658	0.0937652	5.72185e-25	0.0137609	0.00497881	0.00571176	0.0106753	0.0774386	15	577	915	5730		rs71636794	1	27233212	C	G	0.925447	0.00417805	0.0164621	0.799651	-0.967658	0.0937652	5.72185e-25	-0.00431769	0.0170174	0.799711	0.766319	0.671286	15	6179	6241
1	27180829	28175447	ENSG00000142733	MAP3K6	locus27	1	27687526	rs3813795	1	27679797	G	A	0.681909	-0.000579397	0.00264407	0.826548	0.242663	0.0433727	2.20826e-08	-0.00238766	0.0109044	0.826679	0.826679	0.184607	11	6504	6708	4684		rs3813795	1	27679797	G	A	0.681909	0.00345286	0.009274	0.709657	0.242663	0.0433727	2.20826e-08	0.014229	0.0383021	0.710269	0.710269	0.279717	11	5686	5931
1	27233212	28232893	ENSG00000158195	WASF2	locus27	1	27773699	rs11548324	1	27732910	C	T	0.892644	-0.00402761	0.00463781	0.38516	-0.560733	0.0978425	9.98526e-09	0.00718275	0.0083654	0.390547	0.390547	0.582655	12	4145	4560	2058		rs11548324	1	27732910	C	T	0.892644	0.0164263	0.0139611	0.239365	-0.560733	0.0978425	9.98526e-09	-0.0292943	0.0254172	0.249101	0.249101	0.302387	12	2733	3001
1	27268659	28264659	ENSG00000174950	CD164L2	locus27	1	27707768	rs74061800	1	27765978	T	C	0.877734	-0.00464734	0.00432034	0.282066	-0.798727	0.118752	1.74377e-11	0.00581843	0.00547777	0.288149	0.284281	0.833246	18	3473	3866	771		rs77997265	1	27766817	T	C	0.120278	-0.0204446	0.0132933	0.124058	0.805326	0.119769	1.76798e-11	-0.0253868	0.016933	0.13381	0.158783	0.756659	18	1796	2236
1	27741131	28741006	ENSG00000117748	RPA2	locus27	1	28229646	rs17185052	1	28241083	A	G	0.0626243	-0.00555069	0.00540377	0.304332	1.30267	0.0990435	1.64577e-39	-0.004261	0.00416085	0.305802	0.116909	0.454995	20	3597	2522	2784		rs17185052	1	28241083	A	G	0.0626243	-0.00421782	0.0178278	0.812978	1.30267	0.0990435	1.64577e-39	-0.00323782	0.0136878	0.813007	0.362891	0.21705	20	6261	3823
1	27890533	28888750	ENSG00000158161	EYA3	locus27	1	28356031	rs11247746	1	28389994	G	A	0.708748	0.00232752	0.00265591	0.380837	-0.51386	0.0402219	2.24314e-37	-0.00452949	0.00518069	0.381954	0.453702	0.462278	20	4094	4940	2737		rs11247746	1	28389994	G	A	0.708748	0.00426574	0.00950686	0.653647	-0.51386	0.0402219	2.24314e-37	-0.00830137	0.0185123	0.653846	0.429344	0.342092	20	5349	4263
1	28051052	29047243	ENSG00000130770	ATPIF1	locus27	1	28568018	rs539700	1	28548705	A	C	0.712724	-0.000272714	0.00268819	0.919194	0.300214	0.0429833	2.86008e-12	-0.000908398	0.00895519	0.919203	0.560769	0.0382147	13	6975	5502	6249		rs539700	1	28548705	A	C	0.712724	0.0162912	0.00955313	0.0881335	0.300214	0.0429833	2.86008e-12	0.0542653	0.0327558	0.0975881	0.145674	0.282106	13	1480	2112
1	28059958	29059540	ENSG00000270605	RP5-1092A3.4	locus27	1	28566992	rs489207	1	28559820	T	C	0.712724	-0.000159158	0.00268838	0.952791	1.17088	0.0855832	1.31527e-42	-0.00013593	0.00229605	0.952791	0.0867533	0.00466405	20	7144	2201	6938		rs489207	1	28559820	T	C	0.712724	0.0158925	0.00955261	0.0961769	1.17088	0.0855832	1.31527e-42	0.0135731	0.00821859	0.0986342	0.0793395	0.396842	20	1490	1389
1	28078854	29075292	ENSG00000126698	DNAJC8	locus27	1	28543302	rs576433	1	28578624	C	T	0.651093	0.00506609	0.00260106	0.0514505	0.266258	0.0398148	2.27145e-11	0.019027	0.0101748	0.0614831	0.0119978	0.267034	20	1575	966	4066		rs576433	1	28578624	C	T	0.651093	0.0136152	0.00906716	0.133202	0.266258	0.0398148	2.27145e-11	0.0511354	0.034902	0.142889	0.0796558	0.525743	20	1886	1393
1	28193406	29192138	ENSG00000204138	PHACTR4	locus28	1	28761497	rs9659647	1	28692550	G	A	0.653082	0.00799937	0.00262894	0.0023438	1.07462	0.0295136	2.83469e-290	0.00744387	0.00245491	0.00242745	0.0122262	0.0355925	20	420	977	6294		rs9659647	1	28692550	G	A	0.653082	0.0188803	0.00908552	0.0377034	1.07462	0.0295136	2.83469e-290	0.0175692	0.00846836	0.0380154	0.00691319	0.00434555	20	806	319
1	28562540	29150817	ENSG00000117758	STX12	locus28	1	28125328	rs17262293	1	29062427	G	A	0.912525	0.0116139	0.00441857	0.00857815	0.324094	0.0592763	4.56404e-08	0.0358349	0.0151272	0.0178408	0.0178408	0.0574811	13	945	1119	5968		rs17262293	1	29062427	G	A	0.912525	-0.0164489	0.0153127	0.282733	0.324094	0.0592763	4.56404e-08	-0.0507535	0.0481509	0.29186	0.29186	0.709725	13	3051	3325
1	28673311	29669891	ENSG00000242125	SNHG3	locus28	1	28834948	rs618886	1	29170005	C	T	0.872763	3.43968e-05	0.00357056	0.992314	-0.42901	0.0664582	1.07983e-10	-8.01772e-05	0.00832281	0.992314	0.629597	0.445935	20	7323	5838	2844		rs618886	1	29170005	C	T	0.872763	-0.0457249	0.0130072	0.000439147	-0.42901	0.0664582	1.07983e-10	0.106583	0.0345232	0.00202001	0.00200667	0.0078427	20	128	167
1	28945772	29877295	ENSG00000159023	EPB41	locus28	1	29330078	rs471099	1	29444720	A	G	0.727634	-0.00836814	0.00270017	0.00194102	0.238426	0.0436167	4.59293e-08	-0.0350974	0.0130184	0.00701818	0.00701818	0.188669	20	632	767	4653		rs471099	1	29444720	A	G	0.727634	-0.00175452	0.00971255	0.856646	0.238426	0.0436167	4.59293e-08	-0.00735877	0.0407583	0.856724	0.856724	0.151712	20	6500	6683
1	29020138	29877295	ENSG00000116353	MECR	locus28	1	29538419	rs17363069	1	29520024	G	C	0.897614	-0.00474261	0.00369044	0.198754	-0.647856	0.0691962	7.78026e-21	0.00732047	0.0057498	0.202957	0.0235585	0.0183104	20	2862	1259	6586		rs17363069	1	29520024	G	C	0.897614	-0.0286518	0.01426	0.0445111	-0.647856	0.0691962	7.78026e-21	0.0442256	0.0225122	0.0494701	0.0605234	0.514927	20	944	1161
1	29232255	30232203	ENSG00000060656	PTPRU	locus29	1	29608176	rs6671744	1	29732223	T	G	0.280318	-0.00214866	0.00278014	0.439605	0.338631	0.0571021	3.02435e-09	-0.00634513	0.00827936	0.443451	0.451343	0.605748	6	4440	4929	1947		rs6671744	1	29732223	T	G	0.280318	-0.0114997	0.0096189	0.23188	0.338631	0.0571021	3.02435e-09	-0.0339593	0.0289767	0.241217	0.239041	0.925687	5	2682	2931
1	31178639	32178610	ENSG00000084628	NKAIN1	locus30	1	31682496	rs61778330	1	31678626	C	A	0.237575	-0.00274876	0.00273523	0.314922	-1.18241	0.0315873	1.12783e-306	0.0023247	0.00231409	0.315097	0.0352175	0.0525323	20	3661	1481	6028		rs61778330	1	31678626	C	A	0.237575	0.000822443	0.0101495	0.935416	-1.18241	0.0315873	1.12783e-306	-0.000695562	0.0085837	0.935416	0.692011	0.259207	20	6967	5818
1	31192128	32188994	ENSG00000121769	FABP3	locus30	1	31844084	rs10914330	1	31691577	T	G	0.163022	-0.00736734	0.00324598	0.0232269	-0.405408	0.0641989	2.70385e-10	0.0181727	0.00850816	0.0326867	0.0680373	0.243659	20	1206	1979	4222		rs10914330	1	31691577	T	G	0.163022	0.0109195	0.0117071	0.350964	-0.405408	0.0641989	2.70385e-10	-0.0269345	0.0291906	0.356158	0.647545	0.261474	20	3504	5551
1	31333023	32331519	ENSG00000060688	SNRNP40	locus30	1	31751039	rs1969124	1	31832984	G	A	0.780318	-0.00249309	0.0029607	0.399755	-0.316283	0.0557811	1.42741e-08	0.00788247	0.00946361	0.404887	0.404887	0.110104	12	4218	4641	5365		rs1969124	1	31832984	G	A	0.780318	0.00326219	0.0104332	0.754528	-0.316283	0.0557811	1.42741e-08	-0.0103142	0.0330371	0.754889	0.754889	0.869841	12	5930	6176
1	31605791	32605107	ENSG00000162517	PEF1	locus30	1	32102980	rs7529064	1	32105192	C	A	0.437376	-0.0164595	0.00244353	1.62851e-11	-0.295453	0.0467477	2.61276e-10	0.0557093	0.012087	4.0457e-06	4.63405e-06	0.0522458	20	71	97	6032		rs7529064	1	32105192	C	A	0.437376	0.0165597	0.00878435	0.059412	-0.295453	0.0467477	2.61276e-10	-0.0560484	0.0310262	0.0708425	0.0839261	0.517868	20	1182	1451
1	31662225	32661059	ENSG00000084636	COL16A1	locus30	1	32143884	rs10753258	1	32161942	T	C	0.455268	-0.00244083	0.00246204	0.321497	-0.493539	0.0388122	4.81316e-37	0.00494557	0.00500368	0.322963	0.0597899	0.0785349	20	3706	1869	5715		rs10753258	1	32161942	T	C	0.455268	-0.0049046	0.00867374	0.571765	-0.493539	0.0388122	4.81316e-37	0.0099376	0.0175919	0.572145	0.0435567	0.000280003	20	4855	955
1	32064903	33062554	ENSG00000025800	KPNA6	locus31	1	32607904	rs57631383	1	32562631	T	C	0.94334	-0.0132537	0.0047779	0.00553783	-0.640751	0.0852685	5.71202e-14	0.0206846	0.00794855	0.0092597	0.0076644	0.433762	14	708	798	2922		rs57631383	1	32562631	T	C	0.94334	0.0429212	0.0187492	0.0220663	-0.640751	0.0852685	5.71202e-14	-0.0669858	0.030589	0.0285342	0.0323193	0.1914	14	656	791
1	32173258	33172728	ENSG00000084652	TXLNA	locus31	1	32654586	rs3903683	1	32672908	T	G	0.94334	-0.0130768	0.00472862	0.00568432	0.503088	0.0911185	3.36597e-08	-0.0259931	0.0105123	0.0134122	0.0134122	0.40791	6	828	1005	3097		rs3903683	1	32672908	T	G	0.94334	0.0453617	0.0187537	0.0155709	0.503088	0.0911185	3.36597e-08	0.0901666	0.0406974	0.0267231	0.0267231	0.229659	6	633	699
1	32173258	33172728	ENSG00000084623	EIF3I	locus31	1	32692367	rs56663136	1	32672784	G	C	0.94334	-0.013049	0.00479812	0.00653591	0.451812	0.0741871	1.1279e-09	-0.0288815	0.0116305	0.0130186	0.0130186	0.731419	6	817	995	1304		rs72666776	1	32647307	T	G	0.94334	0.0428838	0.0187465	0.0221628	0.448958	0.0738849	1.22872e-09	0.0955185	0.0446164	0.0322835	0.0322835	0.113427	6	713	790
1	32213655	33212012	ENSG00000220785	MTMR9LP	locus31	1	32702240	rs72668508	1	32712515	C	T	0.967197	-0.0147546	0.00590233	0.0124264	-0.864646	0.0844452	1.32415e-24	0.0170644	0.0070268	0.0151627	0.00512722	0.233655	20	873	682	4295		rs72668508	1	32712515	C	T	0.967197	0.0212129	0.0242815	0.382323	-0.864646	0.0844452	1.32415e-24	-0.0245336	0.0281846	0.384049	0.0940685	0.406601	20	3685	1574
1	33051960	34051436	ENSG00000142920	ADC	locus31	1	33566418	rs12060631	1	33551778	T	C	0.297217	-0.00102092	0.00270302	0.705655	0.339525	0.0512452	3.4605e-11	-0.00300691	0.00797409	0.70611	0.601955	0.437406	20	5923	5701	2907		rs12060631	1	33551778	T	C	0.297217	-0.0173467	0.00945817	0.0666471	0.339525	0.0512452	3.4605e-11	-0.0510911	0.0289046	0.0771321	0.194876	0.277579	20	1261	2561
1	33277080	34275516	ENSG00000160094	ZNF362	locus31	1	33744233	rs4653016	1	33776441	A	C	0.641153	-0.00271826	0.0026078	0.297246	-0.269107	0.0405874	3.34969e-11	0.010101	0.0098096	0.303146	0.529155	0.652678	20	3581	5340	1704		rs4653016	1	33776441	A	C	0.641153	-0.00408617	0.00900521	0.650004	-0.269107	0.0405874	3.34969e-11	0.0151842	0.0335416	0.650767	0.779882	0.521219	20	5321	6301
1	33316782	34314519	ENSG00000184389	A3GALT2	locus31	1	33779533	rs6673519	1	33815778	C	T	0.764414	-0.00301664	0.00289378	0.297199	-0.86313	0.113329	2.61395e-14	0.003495	0.00338391	0.301684	0.431059	0.779797	20	3565	4811	1032		rs6673519	1	33815778	C	T	0.764414	0.0228346	0.0101977	0.0251432	-0.86313	0.113329	2.61395e-14	-0.0264556	0.0123148	0.0316922	0.112933	0.199952	20	705	1782
1	33316782	34314519	ENSG00000134686	PHC2	locus31	1	33842938	rs61801971	1	33815699	A	T	0.631213	-0.0019085	0.00258679	0.460643	-0.267981	0.0483526	2.98639e-08	0.00712177	0.00973802	0.464574	0.464574	0.512385	15	4552	5003	2437		rs4653111	1	33834455	G	A	0.624254	-0.00560045	0.00891853	0.530032	-0.264668	0.0479649	3.42961e-08	0.0211603	0.0339145	0.532674	0.532674	0.101524	15	4632	4894
1	34816726	35815958	ENSG00000230163	RP5-997D16.2	locus33	1	35316725	rs3012	1	35316050	G	A	0.65507	0.00352752	0.00262718	0.179367	0.386839	0.0644039	1.89622e-09	0.00911884	0.00695901	0.190073	0.190073	0.307667	6	2778	3131	3767		rs3012	1	35316050	G	A	0.65507	-0.00181993	0.00908855	0.841289	0.386839	0.0644039	1.89622e-09	-0.00470463	0.0235074	0.841376	0.841376	0.927847	6	6425	6613
1	34816726	35815958	ENSG00000163866	C1orf212	locus33	1	35251877	rs3012	1	35316050	G	A	0.65507	0.00352752	0.00262718	0.179367	-0.35616	0.0479829	1.14799e-13	-0.00990431	0.0074961	0.186414	0.208406	0.533079	10	2753	3294	2323		rs3012	1	35316050	G	A	0.65507	-0.00181993	0.00908855	0.841289	-0.35616	0.0479829	1.14799e-13	0.00510987	0.0255274	0.841346	0.874837	0.759544	10	6423	6778
1	36261246	37260184	ENSG00000214193	SH3D21	locus34	1	36781236	rs12143901	1	36760590	T	C	0.420477	-0.00501199	0.00254276	0.0487142	-0.51889	0.046785	1.38821e-28	0.00965907	0.00497717	0.0522977	0.187506	0.189049	20	1470	3107	4650		rs12143901	1	36760590	T	C	0.420477	0.0253415	0.00878323	0.00391149	-0.51889	0.046785	1.38821e-28	-0.0488379	0.0174903	0.00523383	0.0397999	0.800596	20	217	906
1	36291750	37289005	ENSG00000116883	RP11-268J15.5	locus34	1	36792076	rs12116935	1	36789546	G	A	0.421471	-0.00523419	0.00251979	0.0377799	0.664606	0.0837306	2.06416e-15	-0.00787563	0.00391909	0.0444779	0.0656283	0.515552	14	1372	1942	2416		rs12116935	1	36789546	G	A	0.421471	0.02405	0.0087788	0.00615233	0.664606	0.0837306	2.06416e-15	0.0361868	0.0139737	0.0096075	0.0134394	0.551431	14	304	463
1	36376272	37375640	ENSG00000116885	OSCP1	locus34	1	36898757	rs61771042	1	36875986	T	C	0.795229	-0.00419276	0.0029631	0.157071	-1.31992	0.0360333	9.35061e-294	0.00317653	0.00224659	0.157381	0.10411	0.214014	20	2521	2391	4437		rs61771042	1	36875986	T	C	0.795229	-0.0046722	0.010705	0.662509	-1.31992	0.0360333	9.35061e-294	0.00353977	0.00811093	0.662532	0.658962	0.251559	20	5398	5613
1	36430202	37427336	ENSG00000181817	LSM10	locus34	1	36860166	rs16823052	1	36927846	C	T	0.911531	-0.00190956	0.00422086	0.650973	-0.536323	0.077629	4.88799e-12	0.00356047	0.00788686	0.65167	0.391346	0.114829	13	5646	4568	5319		rs16823052	1	36927846	C	T	0.911531	0.026703	0.015225	0.0794501	-0.536323	0.077629	4.88799e-12	-0.049789	0.0292883	0.0891379	0.0953148	0.630752	13	1397	1594
1	37432180	38431554	ENSG00000233621	RP11-422J8.1	locus34	1	37930246	rs2245867	1	37931878	G	T	0.527833	0.00622018	0.0024455	0.010974	0.708623	0.0897689	2.92975e-15	0.00877784	0.00362578	0.0154798	0.0270981	0.0641091	20	889	1328	5876		rs2245867	1	37931878	G	T	0.527833	0.00131308	0.00865787	0.879452	0.708623	0.0897689	2.92975e-15	0.00185301	0.0122201	0.879474	0.964334	0.977722	20	6645	7186
1	37488317	38486480	ENSG00000134697	GNL2	locus34	1	38046976	rs4653297	1	37987742	T	C	0.525845	-0.0048274	0.00245377	0.0491438	0.281953	0.0393514	7.77877e-13	-0.0171213	0.00902486	0.0578112	0.0355598	0.153066	20	1533	1489	4939		rs4653297	1	37987742	T	C	0.525845	-0.00583904	0.00865285	0.499796	0.281953	0.0393514	7.77877e-13	-0.0207093	0.0308248	0.501687	0.841905	0.803309	20	4464	6617
1	37507739	38507033	ENSG00000163875	MEAF6	locus34	1	37969275	rs12035095	1	38007121	G	C	0.747515	0.00446571	0.00282812	0.114327	0.497274	0.0527103	3.9438e-21	0.00898038	0.00576635	0.119381	0.0464054	0.336738	20	2212	1680	3572		rs12035095	1	38007121	G	C	0.747515	-0.00679468	0.00994782	0.494586	0.497274	0.0527103	3.9438e-21	-0.0136638	0.020057	0.495714	0.867786	0.291414	20	4427	6747
1	37530753	38529827	ENSG00000163879	DNALI1	locus34	1	38027489	rs61776189	1	38030125	A	G	0.771372	0.00570168	0.00293511	0.0520675	-1.09765	0.0315695	7.10354e-265	-0.00519446	0.00267818	0.0524343	0.0228102	0.121613	20	1472	1240	5253		rs61776189	1	38030125	A	G	0.771372	-0.00717735	0.0102932	0.485623	-1.09765	0.0315695	7.10354e-265	0.00653885	0.00937943	0.485711	0.965062	0.498177	20	4352	7188
1	37649038	38648244	ENSG00000116922	C1orf109	locus34	1	38152578	rs684260	1	38148765	G	A	0.765408	0.00450928	0.00284778	0.113321	0.503703	0.0420972	5.40417e-33	0.00895226	0.00570297	0.116472	0.330794	0.109189	13	2179	4184	5378		rs684260	1	38148765	G	A	0.765408	-0.0100417	0.0102012	0.324939	0.503703	0.0420972	5.40417e-33	-0.0199357	0.0203209	0.326571	0.368442	0.950269	13	3313	3866
1	37697431	38696970	ENSG00000183317	EPHA10	locus34	1	38205178	rs12074120	1	38197401	T	G	0.691849	-0.00614562	0.00295624	0.0376301	-0.230261	0.0387887	2.91525e-09	0.0266898	0.0136031	0.0497588	0.0103269	0.0099134	17	1440	898	6791		rs12074120	1	38197401	T	G	0.691849	0.0234252	0.00938421	0.0125519	-0.230261	0.0387887	2.91525e-09	-0.101733	0.0442112	0.0213876	0.0672055	0.186598	17	522	1249
1	37759189	38758568	ENSG00000230955	RP11-109P14.10	locus34	1	38326810	rs12563037	1	38258644	G	C	0.723658	0.00731859	0.00272817	0.00730524	0.440713	0.0747059	3.6504e-09	0.0166063	0.00680034	0.0146071	0.0192586	0.187394	19	858	1156	4662		rs12563037	1	38258644	G	C	0.723658	-0.00816425	0.00967257	0.398635	0.440713	0.0747059	3.6504e-09	-0.0185251	0.0221711	0.403407	0.2964	0.227035	18	3807	3363
1	37784712	38783728	ENSG00000204084	INPP5B	locus34	1	38369549	rs12760154	1	38284616	C	G	0.280318	0.00634944	0.00272058	0.0196033	0.507468	0.0413208	1.14324e-34	0.012512	0.00545704	0.0218583	0.00157791	0.26962	20	1031	452	4052		rs12760154	1	38284616	C	G	0.280318	0.000386877	0.00962221	0.967928	0.507468	0.0413208	1.14324e-34	0.000762367	0.0189613	0.967929	0.28461	0.154042	20	7161	3272
1	37835712	38834754	ENSG00000185090	MANEAL	locus34	1	38263141	rs28593140	1	38335152	C	T	0.27336	0.00602626	0.0027517	0.0285231	-0.410843	0.0504063	3.62056e-16	-0.014668	0.00693525	0.0344301	0.0164044	0.104203	19	1232	1090	5432		rs28593140	1	38335152	C	T	0.27336	-0.00159154	0.00969718	0.869633	-0.410843	0.0504063	3.62056e-16	0.00387385	0.0236079	0.86966	0.622585	0.506261	19	6572	5415
1	37946855	38943979	ENSG00000183386	FHL3	locus34	1	38466860	rs7555461	1	38444749	T	C	0.578529	-0.00174705	0.00249822	0.484354	-0.257554	0.0373671	5.48088e-12	0.00678324	0.0097496	0.486588	0.124968	0.0154999	20	4676	2613	6648		rs7555461	1	38444749	T	C	0.578529	0.0223257	0.00876604	0.0108702	-0.257554	0.0373671	5.48088e-12	-0.0866838	0.036285	0.0168956	0.0201602	0.40342	20	451	587
1	38975701	39969828	ENSG00000168653	NDUFS5	locus36	1	39496149	rs4147753	1	39470364	A	G	0.700795	-0.0022709	0.00267967	0.396742	0.49063	0.0418785	1.061e-31	-0.00462854	0.00547597	0.397973	0.3353	0.0259388	20	4180	4213	6438		rs4147753	1	39470364	A	G	0.700795	0.0232023	0.00945253	0.0141035	0.49063	0.0418785	1.061e-31	0.0472909	0.0196844	0.0162855	0.0686449	0.353158	20	445	1264
1	39496724	40495726	ENSG00000182109	RP11-69E11.4	locus36	1	39999905	rs1180347	1	39996716	T	C	0.529821	-0.00257148	0.0024541	0.294716	-1.0118	0.0277674	1.05283e-290	0.00254149	0.00242648	0.294915	0.32155	0.700071	20	3520	4114	1459		rs1180347	1	39996716	T	C	0.529821	0.0106018	0.00866018	0.220877	-1.0118	0.0277674	1.05283e-290	-0.0104782	0.00856402	0.221137	0.102159	0.141782	20	2538	1655
1	39620957	40617030	ENSG00000116981	NT5C1A	locus37	1	40131251	rs11206525	1	40118898	G	A	0.851889	-0.0039104	0.00328714	0.234202	0.376888	0.0610307	6.60032e-10	-0.0103755	0.00888215	0.242755	0.140487	0.550728	20	3154	2743	2251		rs11206525	1	40118898	G	A	0.851889	-0.00398351	0.0121606	0.743234	0.376888	0.0610307	6.60032e-10	-0.0105695	0.0323113	0.743582	0.363774	0.398799	20	5863	3831
1	39658322	40653499	ENSG00000116983	HPCAL4	locus37	1	40150840	rs61779763	1	40157554	G	T	0.904573	-0.000159943	0.00431289	0.970417	-0.655423	0.074799	1.91044e-18	0.000244031	0.00658037	0.970418	0.465516	0.462599	20	7218	5014	2733		rs61779763	1	40157554	G	T	0.904573	0.0290918	0.014717	0.0480705	-0.655423	0.074799	1.91044e-18	-0.0443863	0.0230185	0.0538195	0.178641	0.546225	20	993	2430
1	39719072	40716301	ENSG00000084072	PPIE	locus37	1	40193720	rs12239844	1	40217258	T	C	0.643141	-0.00600773	0.00254827	0.0183948	-0.551486	0.0394259	1.84719e-44	0.0108937	0.0046859	0.0200835	0.0421902	0.747447	20	989	1616	1200		rs12239844	1	40217258	T	C	0.643141	0.0139918	0.0090335	0.121412	-0.551486	0.0394259	1.84719e-44	-0.025371	0.0164804	0.12369	0.390464	0.567302	20	1710	4017
1	39744607	40743727	ENSG00000116985	BMP8B	locus37	1	40238693	rs2780923	1	40244404	G	A	0.769384	0.00460507	0.00296392	0.120254	0.466194	0.0852272	4.50017e-08	0.00987803	0.0066092	0.135022	0.135022	0.844649	10	2351	2702	698		rs2780923	1	40244404	G	A	0.769384	-0.0192106	0.0102719	0.0614553	0.466194	0.0852272	4.50017e-08	-0.0412073	0.0232858	0.0767885	0.0767885	0.651098	10	1254	1354
1	39840304	40839234	ENSG00000043514	TRIT1	locus37	1	40327945	rs12136268	1	40339467	G	A	0.898608	0.00509275	0.00403481	0.206875	0.855763	0.0601725	6.70861e-46	0.00595113	0.0047334	0.208658	0.0212547	0.182212	20	2923	1201	4701		rs12136268	1	40339467	G	A	0.898608	-0.0129794	0.0143176	0.364654	0.855763	0.0601725	6.70861e-46	-0.015167	0.0167647	0.365626	0.146864	0.837646	20	3560	2125
1	40035686	41034811	ENSG00000131236	CAP1	locus37	1	40522113	rs12039160	1	40534940	A	T	0.854871	0.00317509	0.00327843	0.332805	-0.450523	0.0572024	3.38137e-15	-0.00704756	0.00733174	0.336432	0.347953	0.934257	20	3792	4307	262		rs12039160	1	40534940	A	T	0.854871	0.00416961	0.0122629	0.733843	-0.450523	0.0572024	3.38137e-15	-0.00925502	0.0272446	0.734082	0.671775	0.183501	20	5823	5682
1	40060473	41060350	ENSG00000084073	ZMPSTE24	locus37	1	40741817	rs6671113	1	40560458	G	A	0.408549	0.00365931	0.00264216	0.166062	0.270369	0.0464879	6.03108e-09	0.0135345	0.0100457	0.177886	0.328291	0.823887	16	2689	4162	817		rs6671113	1	40560458	G	A	0.408549	-0.0224126	0.00881001	0.0109593	0.270369	0.0464879	6.03108e-09	-0.0828965	0.0355662	0.0197656	0.024186	0.626861	15	494	665
1	40060473	41059499	ENSG00000131238	PPT1	locus37	1	40550877	rs4660386	1	40560234	C	T	0.750497	0.00157731	0.00269583	0.558486	-0.423347	0.0545135	8.10575e-15	-0.0037258	0.00638593	0.559598	0.386683	0.684416	20	5124	4537	1537		rs4660386	1	40560234	C	T	0.750497	-0.00526594	0.00998261	0.597839	-0.423347	0.0545135	8.10575e-15	0.0124388	0.0236345	0.598681	0.670747	0.416142	20	5012	5674
1	40223128	41222215	ENSG00000259943	RP1-39G22.7	locus37	1	40722869	rs7548758	1	40722675	C	G	0.920477	0.000662261	0.00417193	0.873872	0.52016	0.0803341	9.48335e-11	0.00127319	0.00802289	0.87391	0.760385	0.433883	20	6735	6428	2920		rs7548758	1	40722675	C	G	0.920477	-0.00289923	0.0159638	0.855886	0.52016	0.0803341	9.48335e-11	-0.00557372	0.0307021	0.855942	0.794171	0.143882	20	6494	6386
1	40439598	41437767	ENSG00000238287	RP11-656D10.3	locus37	1	40966581	rs12042529	1	40938997	T	C	0.676938	-0.000540963	0.00261146	0.835893	0.776225	0.081279	1.29537e-21	-0.000696915	0.00336509	0.835931	0.8294	0.471207	20	6554	6726	2671		rs12042529	1	40938997	T	C	0.676938	-0.0143607	0.00924148	0.1202	0.776225	0.081279	1.29537e-21	-0.0185006	0.0120622	0.125087	0.16409	0.284268	20	1725	2290
1	40440150	41439862	ENSG00000187815	ZFP69	locus37	1	40952451	rs6600339	1	40940020	A	G	0.67495	-0.000576205	0.00261004	0.825275	0.549776	0.0509507	3.82296e-27	-0.00104807	0.00474845	0.825311	0.84006	0.616981	20	6496	6764	1901		rs6600339	1	40940020	A	G	0.67495	-0.0142814	0.00922666	0.12166	0.549776	0.0509507	3.82296e-27	-0.0259768	0.0169543	0.125483	0.135415	0.126349	20	1730	2011
1	40490191	41489157	ENSG00000164002	EXO5	locus37	1	40978320	rs6699445	1	40989620	C	T	0.808151	-0.000407754	0.00309331	0.895128	-0.784996	0.0512724	6.52546e-53	0.000519435	0.00394069	0.895132	0.822794	0.471124	20	6849	6690	2674		rs6699445	1	40989620	C	T	0.808151	-0.0308621	0.0109929	0.0049934	-0.784996	0.0512724	6.52546e-53	0.039315	0.0142373	0.00575512	0.0186526	0.829872	20	225	560
1	40653499	41652862	ENSG00000066136	NFYC	locus37	1	41197297	rs2744802	1	41153249	T	C	0.782306	0.00235684	0.00291825	0.419309	0.628934	0.0538555	1.64776e-31	0.00374736	0.00465108	0.420418	0.25335	0.319507	20	4319	3648	3686		rs2744802	1	41153249	T	C	0.782306	-0.012737	0.0104728	0.22391	0.628934	0.0538555	1.64776e-31	-0.0202517	0.0167417	0.226412	0.00957624	0.00569699	20	2589	375
1	40727182	41723457	ENSG00000272145	RP4-739H11.4	locus37	1	41156895	rs11208828	1	41226151	A	G	0.645129	0.00489527	0.00251545	0.0516451	-0.457224	0.0690661	3.58984e-11	-0.0107065	0.00573436	0.0618906	0.131805	0.0961552	20	1582	2665	5516		rs11208828	1	41226151	A	G	0.645129	-0.0272639	0.00906359	0.00262915	-0.457224	0.0690661	3.58984e-11	0.0596292	0.0217735	0.00616996	0.0122569	0.310183	20	232	431
1	40946976	41944690	ENSG00000171793	CTPS1	locus38	1	41461621	rs7512775	1	41446231	G	T	0.685885	-0.00251607	0.00263027	0.338779	0.242556	0.0388144	4.12736e-10	-0.0103731	0.0109703	0.34437	0.312367	0.104713	18	3851	4060	5425		rs7512775	1	41446231	G	T	0.685885	0.00693536	0.00930857	0.456241	0.242556	0.0388144	4.12736e-10	0.0285928	0.0386487	0.459414	0.870296	0.871156	17	4184	6761
1	40982042	41980147	ENSG00000171790	SLFNL1	locus38	1	41485089	rs12121539	1	41481287	T	C	0.945328	-0.0102986	0.00558962	0.0654092	1.09614	0.169362	9.65756e-11	-0.0093953	0.00530194	0.0763865	0.0127149	0.0307779	6	1750	986	6363		rs12121539	1	41481287	T	C	0.945328	-0.00154606	0.0190056	0.935165	1.09614	0.169362	9.65756e-11	-0.00141045	0.0173399	0.935171	0.85339	0.584127	6	6964	6662
1	42437516	43436369	ENSG00000066185	ZMYND12	locus39	1	42908969	rs915329	1	42936407	G	A	0.836978	0.00212899	0.00334783	0.524822	0.660141	0.0496922	2.84358e-40	0.00322505	0.0050772	0.525296	0.909964	0.800153	20	4905	7038	940		rs915329	1	42936407	G	A	0.836978	-0.00662699	0.0116947	0.570941	0.660141	0.0496922	2.84358e-40	-0.0100388	0.0177316	0.571291	0.44505	0.179936	20	4851	4369
1	42734635	43732978	ENSG00000164008	C1orf50	locus39	1	43248533	rs61775634	1	43233484	G	A	0.746521	-0.000550633	0.00283877	0.8462	0.745954	0.0571724	6.56967e-39	-0.000738159	0.00380597	0.846217	0.488206	0.679268	20	6599	5134	1556		rs61775634	1	43233484	G	A	0.746521	0.0146764	0.00993536	0.139626	0.745954	0.0571724	6.56967e-39	0.0196746	0.0134041	0.142157	0.120216	0.55226	20	1880	1857
1	42797765	43793899	ENSG00000177868	CCDC23	locus39	1	43277838	rs33953680	1	43296195	T	C	0.295229	0.0014045	0.00272025	0.605637	1.14457	0.0308841	1.23369e-300	0.0012271	0.00237689	0.605672	0.828149	0.882137	20	5383	6718	508		rs33953680	1	43296195	T	C	0.295229	-0.013062	0.00947505	0.168027	1.14457	0.0308841	1.23369e-300	-0.0114122	0.008284	0.168321	0.0892393	0.354219	20	2094	1515
1	42806191	43803222	ENSG00000228192	RP11-342M1.3	locus39	1	43306222	rs17386162	1	43303365	G	C	0.835984	-0.0014052	0.00324278	0.664774	0.592645	0.0896795	3.88306e-11	-0.00237107	0.00548346	0.665448	0.665448	0.439576	6	5720	6013	2886		rs17386162	1	43303365	G	C	0.835984	0.00640051	0.0116655	0.583232	0.592645	0.0896795	3.88306e-11	0.0107999	0.0197515	0.584524	0.584524	0.825506	6	4927	5191
1	42806191	43804340	ENSG00000164010	ERMAP	locus39	1	43296727	rs35761132	1	43304368	C	A	0.835984	-0.00153438	0.00324662	0.636492	0.413526	0.0503278	2.09257e-16	-0.00371048	0.00786402	0.637048	0.637048	0.900031	13	5550	5870	444		rs35761132	1	43304368	C	A	0.835984	0.00694443	0.0116658	0.551656	0.413526	0.0503278	2.09257e-16	0.0167932	0.0282845	0.552697	0.552697	0.361212	13	4725	5009
1	42932991	43930738	ENSG00000227533	SLC2A1-AS1	locus39	1	43436874	rs2367159	1	43432589	T	C	0.470179	0.00115768	0.002439	0.635035	0.681055	0.0445966	1.18481e-52	0.00169983	0.00358294	0.635198	0.509946	0.304362	20	5541	5246	3795		rs2367159	1	43432589	T	C	0.470179	-0.0127168	0.00865998	0.14198	0.681055	0.0445966	1.18481e-52	-0.0186722	0.0127742	0.14382	0.158792	0.346211	20	1891	2237
1	43123266	44122473	ENSG00000243710	WDR65	locus39	1	43678924	rs603786	1	43622560	C	T	0.327038	-0.000981686	0.00266757	0.712868	-0.322012	0.0453802	1.28541e-12	0.0030486	0.00829522	0.713236	0.178553	0.0769796	20	5961	3045	5738		rs603786	1	43622560	C	T	0.327038	-0.00811256	0.009208	0.378299	-0.322012	0.0453802	1.28541e-12	0.0251934	0.0288148	0.381944	0.634271	0.409723	20	3674	5477
1	43273753	44272761	ENSG00000066056	TIE1	locus39	1	43777721	rs2275180	1	43773033	A	G	0.361829	0.00669048	0.00252869	0.00814922	-0.345194	0.0392978	1.57689e-18	-0.0193818	0.00765051	0.0112963	0.00122871	0.00326442	20	776	423	6996		rs2275180	1	43773033	A	G	0.361829	0.0270138	0.0090067	0.00270601	-0.345194	0.0392978	1.57689e-18	-0.0782568	0.0275707	0.00453403	0.00562965	0.049878	20	197	279
1	43294439	44292989	ENSG00000178922	HYI	locus39	1	43918242	rs4660731	1	43793214	A	G	0.611332	0.00788298	0.00251831	0.00174646	-0.924	0.0275181	3.5193e-247	-0.00853136	0.00273726	0.00182854	9.87902e-06	4.9093e-05	20	371	111	7226		rs4660731	1	43793214	A	G	0.611332	0.0312362	0.00888586	0.000439315	-0.924	0.0275181	3.5193e-247	-0.0338054	0.00966929	0.000472007	0.000267234	0.0183135	20	51	60
1	43882935	44882382	ENSG00000117407	ARTN	locus40	1	44400952	rs4660262	1	44382524	A	G	0.740557	0.00969235	0.00283087	0.000617516	-0.753536	0.0873895	6.53801e-18	-0.0128625	0.00404211	0.00146197	7.79109e-05	0.00337008	20	352	181	6989		rs4660262	1	44382524	A	G	0.740557	0.0269265	0.00987289	0.00638524	-0.753536	0.0873895	6.53801e-18	-0.0357335	0.0137418	0.00931309	0.00743081	0.463956	20	300	329
1	43948774	44947308	ENSG00000117410	ATP6V0B	locus40	1	44442063	rs869896	1	44448110	C	T	0.947316	-0.0145245	0.00560314	0.00953649	0.929089	0.112961	1.95428e-16	-0.015633	0.00632322	0.013424	0.00693755	0.000450373	20	829	763	7165		rs869896	1	44448110	C	T	0.947316	0.0421387	0.0193954	0.0298094	0.929089	0.112961	1.95428e-16	0.0453548	0.0215917	0.0356792	0.298765	0.0436822	20	769	3377
1	44323475	45322696	ENSG00000178028	DMAP1	locus40	1	44682740	rs226070	1	44822708	G	A	0.741551	0.00307077	0.00273522	0.261574	-0.333553	0.0378365	1.19012e-18	-0.00920627	0.0082665	0.265415	0.0521955	0.0668106	20	3316	1755	5838		rs226070	1	44822708	G	A	0.741551	0.0128243	0.00986941	0.193807	-0.333553	0.0378365	1.19012e-18	-0.0384477	0.0299085	0.198614	0.151471	0.314488	20	2348	2170
1	44638360	45636892	ENSG00000198520	C1orf228	locus41	1	45165813	rs6678831	1	45137703	G	A	0.609344	-0.00243399	0.00253154	0.336318	-0.453048	0.0391196	5.13843e-31	0.00537249	0.00560703	0.337977	0.289855	0.0280256	20	3803	3902	6402		rs6678831	1	45137703	G	A	0.609344	0.00649548	0.00885568	0.463265	-0.453048	0.0391196	5.13843e-31	-0.0143373	0.0195861	0.46416	0.281922	0.0413425	20	4211	3246
1	44710057	45708816	ENSG00000142937	RPS8	locus41	1	45242687	rs16832210	1	45209661	A	G	0.904573	-0.00206367	0.00358599	0.564966	0.454829	0.0574324	2.38695e-15	-0.00453725	0.00790506	0.56599	0.453674	0.0288109	20	5164	4939	6393		rs16832210	1	45209661	A	G	0.904573	-0.0178075	0.0147052	0.225911	0.454829	0.0574324	2.38695e-15	-0.039152	0.0327072	0.231288	0.301089	0.45086	20	2620	3395
1	44881888	45880751	ENSG00000070785	EIF2B3	locus41	1	45384366	rs9429058	1	45381023	G	A	0.37674	0.000726046	0.00248102	0.769798	0.358126	0.0403195	6.55409e-19	0.00202735	0.00693155	0.769919	0.477071	0.237591	20	6226	5071	4262		rs9429058	1	45381023	G	A	0.37674	0.0121476	0.00891723	0.173114	0.358126	0.0403195	6.55409e-19	0.03392	0.0251908	0.178135	0.327829	0.832432	20	2178	3574
1	45201795	46199084	ENSG00000126088	UROD	locus41	1	45479533	rs7537458	1	45701215	C	T	0.563618	0.00575635	0.00252702	0.0227312	-0.250564	0.0443735	1.63554e-08	-0.0229736	0.010875	0.034643	0.034643	0.379575	17	1234	1473	3288		rs7537458	1	45701215	C	T	0.563618	8.60179e-05	0.00871437	0.992124	-0.250564	0.0443735	1.63554e-08	-0.000343297	0.034779	0.992124	0.992124	0.499202	17	7300	7326
1	45298252	46297403	ENSG00000070759	TESK2	locus41	1	45883213	rs3219489	1	45797505	C	G	0.755467	-0.0121517	0.00280669	1.49421e-05	-0.404648	0.0423137	1.14328e-21	0.0300303	0.00761387	8.00826e-05	0.000218624	0.139274	20	144	242	5074		rs3219489	1	45797505	C	G	0.755467	0.0013808	0.0100733	0.890972	-0.404648	0.0423137	1.14328e-21	-0.00341234	0.0248966	0.890983	0.177991	0.0368063	20	6718	2425
1	45312267	46310221	ENSG00000117450	PRDX1	locus41	1	45982713	rs3893383	1	45810923	G	A	0.895626	-0.00998225	0.00398633	0.0122756	-0.371647	0.0673802	3.47445e-08	0.0268595	0.0117798	0.0225997	0.0225997	0.0893199	6	1048	1235	5593		rs3893383	1	45810923	G	A	0.895626	0.0119326	0.0141453	0.398906	-0.371647	0.0673802	3.47445e-08	-0.0321074	0.0385036	0.404348	0.404348	0.165893	6	3812	4106
1	45444683	46307809	ENSG00000117425	PTCH2	locus41	1	45297125	rs72686491	1	45944106	G	T	0.936382	0.000433452	0.00531312	0.93498	-0.663188	0.119984	3.2522e-08	-0.000653588	0.00801236	0.934987	0.934987	0.059135	5	7046	7130	5949		rs72686491	1	45944106	G	T	0.936382	0.0161877	0.0176996	0.360415	-0.663188	0.119984	3.2522e-08	-0.0244088	0.0270516	0.366894	0.366894	0.162476	5	3569	3857
1	45457386	46457250	ENSG00000236624	CCDC163P	locus41	1	45962644	rs1494813	1	45957290	T	C	0.302187	-0.00307972	0.0026072	0.237508	1.12486	0.0278198	0	-0.00273787	0.00231878	0.237708	0.00508387	0.00541738	20	3121	681	6919		rs1494813	1	45957290	T	C	0.302187	-0.0129791	0.00940942	0.167778	1.12486	0.0278198	0	-0.0115384	0.00836983	0.168026	0.497756	0.0782574	20	2093	4692
1	45698719	46698490	ENSG00000197429	IPP	locus41	1	46188159	rs28456069	1	46198538	T	C	0.713718	-0.00345385	0.00266705	0.195317	0.26623	0.0396374	1.85975e-11	-0.0129732	0.0102024	0.203519	0.267211	0.576629	20	2869	3736	2089		rs28456069	1	46198538	T	C	0.713718	-0.0176222	0.00956213	0.0653414	0.26623	0.0396374	1.85975e-11	-0.0661917	0.0372443	0.0755304	0.0700218	0.89314	20	1238	1277
1	46186050	47185776	ENSG00000173660	UQCRH	locus41	1	46775875	rs62620990	1	46685792	A	G	0.961233	0.00580833	0.00646095	0.368658	1.49424	0.188875	2.54815e-15	0.00388715	0.00435173	0.371727	0.0735665	0.094361	15	4030	2033	5541		rs62620990	1	46685792	A	G	0.961233	0.0147487	0.0223764	0.509818	1.49424	0.188875	2.54815e-15	0.00987041	0.015027	0.511281	0.164236	0.0320171	15	4513	2292
1	46345231	47339113	ENSG00000117481	NSUN4	locus41	1	46818336	rs111868160	1	46842913	A	G	0.270378	0.00336178	0.00269868	0.21287	-0.394462	0.0430543	5.09603e-20	-0.00852242	0.00690436	0.217071	0.0716965	0.626772	20	2964	2018	1842		rs111868160	1	46842913	A	G	0.270378	-0.02136	0.00974396	0.0283707	-0.394462	0.0430543	5.09603e-20	0.0541496	0.0253991	0.0330111	0.0317364	0.513933	20	723	786
1	46355079	47349968	ENSG00000117480	FAAH	locus41	1	46869728	rs6678149	1	46854994	G	A	0.752485	-0.000131984	0.0027935	0.962317	0.535024	0.0491189	1.25256e-27	-0.000246688	0.00522131	0.962317	0.0608212	0.00754515	20	7180	1881	6853		rs6678149	1	46854994	G	A	0.752485	-0.0130132	0.0100124	0.193699	0.535024	0.0491189	1.25256e-27	-0.0243227	0.0188466	0.196856	0.1763	0.0938164	20	2330	2416
1	46378028	47374259	ENSG00000085999	RAD54L	locus41	1	46728506	rs6662982	1	46877180	A	G	0.285288	0.00332733	0.00268271	0.214871	-0.442722	0.0524755	3.2633e-17	-0.00751561	0.00612472	0.219787	0.348063	0.0634101	20	2987	4308	5888		rs6662982	1	46877180	A	G	0.285288	-0.0205102	0.00958359	0.0323438	-0.442722	0.0524755	3.2633e-17	0.0463275	0.0223326	0.038039	0.0936257	0.0595034	20	807	1572
1	46380207	47379550	ENSG00000232022	RP5-1109J22.1	locus41	1	46904497	rs2295632	1	46879562	G	T	0.743539	-0.000230809	0.00272775	0.932567	-0.810849	0.0980555	1.34766e-16	0.000284651	0.00336424	0.932571	0.282289	0.0603832	20	7030	3850	5934		rs2295632	1	46879562	G	T	0.743539	-0.0147648	0.00989659	0.135723	-0.810849	0.0980555	1.34766e-16	0.0182091	0.0124023	0.142049	0.0534159	0.577135	20	1879	1078
1	46540652	47534636	ENSG00000142961	MOB3C	locus41	1	47077975	rs10890405	1	47040084	G	C	0.732604	0.00359529	0.00280365	0.199716	-0.359226	0.0443866	5.81583e-16	-0.0100085	0.00790208	0.205313	0.0781474	0.391084	20	2891	2091	3207		rs10890405	1	47040084	G	C	0.732604	-0.0051819	0.00976212	0.595546	-0.359226	0.0443866	5.81583e-16	0.0144252	0.0272339	0.596335	0.396842	0.706599	20	4994	4060
1	46559664	47557933	ENSG00000079277	MKNK1	locus41	1	47052802	rs59446321	1	47059431	G	T	0.732604	0.00370215	0.00280644	0.187114	-0.378457	0.0394749	9.04418e-22	-0.00978222	0.00748534	0.191263	0.0717534	0.276292	20	2786	2019	3997		rs59446321	1	47059431	G	T	0.732604	-0.00446134	0.0097619	0.64766	-0.378457	0.0394749	9.04418e-22	0.0117882	0.0258232	0.648032	0.338335	0.6464	20	5306	3644
1	47335986	48334490	ENSG00000162368	CMPK1	locus42	1	47821990	rs2622901	1	47834960	A	G	0.54175	-0.00292899	0.00244251	0.230462	0.337417	0.0371057	9.59928e-20	-0.00868063	0.00730154	0.234488	0.26886	0.284982	20	3107	3750	3931		rs2622901	1	47834960	A	G	0.54175	0.0157754	0.00868127	0.0691902	0.337417	0.0371057	9.59928e-20	0.0467535	0.0262373	0.0747584	0.0759137	0.593466	20	1226	1344
1	48358762	49357592	ENSG00000117834	SLC5A9	locus43	1	48701336	rs3767618	1	48857670	A	G	0.422465	0.00194747	0.00249985	0.435959	0.43942	0.0727737	1.55873e-09	0.00443192	0.00573614	0.439741	0.373435	0.974213	20	4419	4461	105		rs3767618	1	48857670	A	G	0.422465	0.00369171	0.00874432	0.672891	0.43942	0.0727737	1.55873e-09	0.00840134	0.0199483	0.673641	0.756979	0.992249	20	5464	6186
1	48358762	49357592	ENSG00000272491	RP5-1024N4.4	locus43	1	48694396	rs3767618	1	48857670	A	G	0.422465	0.00194747	0.00249985	0.435959	0.695844	0.0899113	1.00024e-14	0.00279872	0.0036107	0.43827	0.567829	0.964651	20	4415	5549	146		rs3767618	1	48857670	A	G	0.422465	0.00369171	0.00874432	0.672891	0.695844	0.0899113	1.00024e-14	0.00530538	0.0125852	0.673348	0.9845	0.991975	20	5461	7287
1	51286954	51902941	ENSG00000271782	RP5-850O15.4	locus44	1	50902839	rs61782062	1	51786899	C	T	0.893638	-0.00840071	0.00406709	0.0388726	0.352023	0.0588076	2.15052e-09	-0.0238641	0.0122219	0.0508719	0.0508719	0.133357	3	1451	1739	5128		rs61782062	1	51786899	C	T	0.893638	-0.000256861	0.0140164	0.985379	0.352023	0.0588076	2.15052e-09	-0.00072967	0.0398169	0.985379	0.985379	0.873327	3	7260	7293
1	51374139	52373922	ENSG00000085831	TTC39A	locus44	1	51781859	rs1065754	1	51873951	A	G	0.622266	-0.00177941	0.00264669	0.501383	-0.213224	0.0390693	4.82611e-08	0.00834525	0.0125065	0.504599	0.504599	0.0913164	5	4786	5215	5575		rs1065754	1	51873951	A	G	0.622266	-0.00231065	0.00890879	0.795352	-0.213224	0.0390693	4.82611e-08	0.0108367	0.0418285	0.795578	0.795578	0.0344923	5	6153	6392
1	51549253	52547721	ENSG00000227742	CALR4P	locus44	1	52044053	rs12142039	1	52048980	T	C	0.459245	0.00309254	0.00248141	0.21266	-0.481558	0.0439146	5.58179e-28	-0.00642195	0.00518605	0.2156	0.102466	0.0831607	16	2954	2372	5656		rs12142039	1	52048980	T	C	0.459245	0.0067503	0.00866852	0.436148	-0.481558	0.0439146	5.58179e-28	-0.0140176	0.0180463	0.437301	0.219403	0.0401802	16	4051	2784
1	52319966	53317351	ENSG00000154222	CC2D1B	locus44	1	52824067	rs7513934	1	52818188	G	A	0.523857	0.00169189	0.00246982	0.493328	-0.537405	0.045463	3.05061e-32	-0.00314826	0.00460354	0.494052	0.00447417	0.00252475	20	4732	640	7038		rs7513934	1	52818188	G	A	0.523857	-0.0202467	0.00866427	0.0194495	-0.537405	0.045463	3.05061e-32	0.0376749	0.0164344	0.0218805	0.0194564	0.120203	20	533	575
1	52390959	53388747	ENSG00000134744	ZCCHC11	locus44	1	52946556	rs17107217	1	52889891	A	C	0.949304	-0.0235078	0.00497805	2.33206e-06	-1.0542	0.0827616	3.64471e-37	0.0222991	0.00503616	9.51986e-06	0.000143429	0.00269352	20	88	213	7031		rs17107217	1	52889891	A	C	0.949304	0.0388383	0.0197973	0.0497863	-1.0542	0.0827616	3.64471e-37	-0.0368414	0.0190009	0.0525093	0.21236	0.00381507	20	980	2725
1	52774357	53773248	ENSG00000162378	ZYG11B	locus44	1	53242570	rs534703	1	53273481	G	A	0.336978	0.000979888	0.00259823	0.706072	0.510071	0.0435335	1.04606e-31	0.00192108	0.00509649	0.706217	0.636073	0.258549	20	5924	5864	4126		rs534703	1	53273481	G	A	0.336978	7.89396e-05	0.0091374	0.993107	0.510071	0.0435335	1.04606e-31	0.000154762	0.017914	0.993107	0.361778	0.110032	20	7304	3816
1	53102133	54101062	ENSG00000174348	PODN	locus44	1	53539514	rs34866302	1	53601803	C	T	0.741551	0.00184609	0.00276334	0.504092	-0.47857	0.0533727	3.05872e-19	-0.00385752	0.00579017	0.505271	0.140864	0.15215	20	4793	2751	4951		rs34866302	1	53601803	C	T	0.741551	-0.00389797	0.00986702	0.692806	-0.47857	0.0533727	3.05872e-19	0.00814503	0.0206377	0.693088	0.564101	0.541314	20	5573	5078
1	53110002	54109522	ENSG00000162383	SLC1A7	locus44	1	53580572	rs12750628	1	53609793	G	A	0.633201	-0.00178029	0.00251333	0.478736	-1.20768	0.0316758	0	0.00147414	0.00208149	0.478812	0.165968	0.00779815	20	4633	2944	6844		rs12750628	1	53609793	G	A	0.633201	0.0114776	0.00896798	0.2006	-1.20768	0.0316758	0	-0.00950387	0.00743	0.200854	0.903738	0.0800654	20	2363	6917
1	53180565	54178501	ENSG00000162384	C1orf123	locus45	1	53683030	rs1056425	1	53680090	G	A	0.688867	0.00800534	0.00261054	0.00216546	0.983485	0.0281237	6.43446e-268	0.00813977	0.00266456	0.00225192	0.00201284	0.0225171	20	409	494	6508		rs1056425	1	53680090	G	A	0.688867	0.0104061	0.00933792	0.265109	0.983485	0.0281237	6.43446e-268	0.0105809	0.00949954	0.265352	0.805593	0.731743	20	2865	6440
1	53208398	54207814	ENSG00000157193	LRP8	locus45	1	53752479	rs17785382	1	53707953	G	A	0.399602	-0.00834409	0.00248925	0.000802145	-0.387644	0.0495653	5.24609e-15	0.0215252	0.00698645	0.00206316	0.00526316	0.490641	16	392	688	2554		rs17785382	1	53707953	G	A	0.399602	-0.00902351	0.00882738	0.306678	-0.387644	0.0495653	5.24609e-15	0.0232778	0.0229656	0.310775	0.344689	0.631712	15	3190	3699
1	54018427	55017209	ENSG00000116209	TMEM59	locus45	1	54508262	rs10489446	1	54517324	G	A	0.0109344	0.0158707	0.0139615	0.255645	-1.93284	0.32945	4.44091e-09	-0.00821108	0.00735767	0.264426	0.264426	0.0135249	4	3310	3715	6693		rs10489446	1	54517324	G	A	0.0109344	-0.028002	0.0415535	0.500389	-1.93284	0.32945	4.44091e-09	0.0144875	0.02164	0.503192	0.503192	0.0440173	4	4470	4730
1	54023894	55021800	ENSG00000116205	TCEANC2	locus45	1	54548726	rs3820112	1	54522307	A	G	0.963221	-0.00755419	0.00574965	0.188896	0.538826	0.0947059	1.27435e-08	-0.0140197	0.0109515	0.200489	0.200489	0.0825759	14	2844	3224	5661		rs3820112	1	54522307	A	G	0.963221	0.00716711	0.0229538	0.754857	0.538826	0.0947059	1.27435e-08	0.0133013	0.0426637	0.755214	0.755214	0.526609	14	5932	6178
1	54188577	55188189	ENSG00000116221	MRPL37	locus45	1	54676221	rs11206305	1	54688211	T	C	0.127237	-0.0016728	0.0034728	0.63003	0.49593	0.0642945	1.22494e-14	-0.00337305	0.00701624	0.630695	0.557869	0.766761	11	5515	5492	1096		rs11206305	1	54688211	T	C	0.127237	0.0167397	0.0129686	0.196777	0.49593	0.0642945	1.22494e-14	0.0337542	0.0265137	0.202987	0.235183	0.333814	11	2389	2912
1	54568488	55564984	ENSG00000184313	HEATR8	locus46	1	55157720	rs1655534	1	55066759	T	C	0.461233	-0.00571372	0.00246928	0.0206719	-0.448741	0.0354809	1.15682e-36	0.0127328	0.00559402	0.0228375	0.0976123	0.202248	20	1054	2328	4545		rs1655534	1	55066759	T	C	0.461233	0.0189769	0.00868935	0.0289676	-0.448741	0.0354809	1.15682e-36	-0.0422893	0.0196504	0.0313913	0.115639	0.285228	20	700	1811
1	54960173	55958875	ENSG00000162399	BSND	locus46	1	55470581	rs2500331	1	55459937	C	T	0.797217	0.000698986	0.00304372	0.818365	-0.950253	0.110018	5.75749e-18	-0.000735579	0.00320419	0.818428	0.704707	0.568098	13	6470	6197	2147		rs2500331	1	55459937	C	T	0.797217	0.00853032	0.0107434	0.427194	-0.950253	0.110018	5.75749e-18	-0.0089769	0.0113536	0.429138	0.352321	0.394625	13	3986	3753
1	55204665	56202822	ENSG00000162402	USP24	locus47	1	55606535	rs6703881	1	55703988	T	C	0.164016	0.00256074	0.00333815	0.443014	-0.366377	0.0604076	1.3189e-09	-0.00698936	0.00918382	0.446626	0.526306	0.0991124	20	4457	5328	5489		rs6703881	1	55703988	T	C	0.164016	-0.0203568	0.0116775	0.0812908	-0.366377	0.0604076	1.3189e-09	0.0555624	0.0331634	0.0938531	0.0579636	0.424311	20	1451	1130
1	56491907	57491376	ENSG00000162407	PPAP2B	locus49	1	57035696	rs56322312	1	56991890	G	T	0.884692	-5.97586e-05	0.00424389	0.988765	-0.469925	0.0639687	2.03956e-13	0.000127166	0.00903101	0.988765	0.866178	0.242857	16	7300	6865	4227		rs56322312	1	56991890	G	T	0.884692	0.030989	0.013543	0.0221263	-0.469925	0.0639687	2.03956e-13	-0.0659445	0.0301851	0.0289133	0.0184055	0.114199	16	660	556
1	56681381	57680247	ENSG00000162409	PRKAA2	locus49	1	57146001	rs706467	1	57181238	C	T	0.681909	-0.00104206	0.00278181	0.707959	-0.238498	0.0394357	1.46863e-09	0.00436927	0.0116862	0.708492	0.708492	0.661037	4	5935	6215	1659		rs706467	1	57181238	C	T	0.681909	0.00135456	0.00927375	0.883871	-0.238498	0.0394357	1.46863e-09	-0.00567954	0.0388953	0.883905	0.883905	0.400775	4	6672	6821
1	57370317	58370201	ENSG00000227935	RP6-102O10.1	locus49	1	57852685	rs17459384	1	57870215	A	G	0.713718	0.00227605	0.00263946	0.388514	-0.586831	0.105512	2.67085e-08	-0.00387854	0.00455156	0.39414	0.411594	0.277444	17	4158	4684	3985		rs17459384	1	57870215	A	G	0.713718	0.00265992	0.00955547	0.780731	-0.586831	0.105512	2.67085e-08	-0.00453268	0.0163035	0.780999	0.868653	0.884351	18	6088	6750
1	58475526	59474554	ENSG00000162600	OMA1	locus50	1	58946765	rs1114660	1	58975094	A	C	0.657058	-0.000138057	0.00257106	0.957177	0.612338	0.0463644	7.98961e-40	-0.000225459	0.0041988	0.957177	0.352796	0.149187	20	7162	4339	4980		rs1114660	1	58975094	A	C	0.657058	0.00297193	0.00909877	0.743947	0.612338	0.0463644	7.98961e-40	0.00485343	0.0148636	0.744023	0.509636	0.387957	20	5864	4758
1	58633496	59631277	ENSG00000162601	MYSM1	locus51	1	59143087	rs232791	1	59131481	T	C	0.587475	-0.0029686	0.002481	0.231488	-0.487269	0.0388691	4.73431e-36	0.00609232	0.00511478	0.233606	0.207601	0.364074	20	3097	3286	3392		rs232791	1	59131481	T	C	0.587475	-0.00374342	0.0087745	0.669653	-0.487269	0.0388691	4.73431e-36	0.00768244	0.0180179	0.669833	0.655182	0.49187	20	5442	5598
1	58863650	59863495	ENSG00000234807	RP4-794H19.2	locus51	1	59308745	rs11207325	1	59363619	C	T	0.697813	0.00198701	0.00262978	0.449901	0.347483	0.0485833	8.53317e-13	0.0057183	0.0076102	0.452413	0.671441	0.870086	12	4488	6040	561		rs11207325	1	59363619	C	T	0.697813	0.00612156	0.00940631	0.515181	0.347483	0.0485833	8.53317e-13	0.0176169	0.0271817	0.516911	0.512705	0.417433	12	4543	4774
1	59722627	60717715	ENSG00000172456	FGGY	locus52	1	59997828	rs618922	1	60221804	G	A	0.833002	0.00631756	0.00346118	0.067962	-1.53647	0.0417442	1.43777e-296	-0.00411173	0.00225545	0.0683006	0.078058	0.191348	17	1661	2090	4629		rs618922	1	60221804	G	A	0.833002	-0.00133233	0.0115851	0.908443	-1.53647	0.0417442	1.43777e-296	0.000867134	0.00754013	0.908443	0.766752	0.400523	17	6820	6244
1	59909614	60908441	ENSG00000134716	CYP2J2	locus53	1	60375721	rs12125747	1	60409057	C	T	0.888668	-0.00374885	0.00391503	0.338288	-0.538169	0.0600375	3.13435e-19	0.00696594	0.00731611	0.341028	0.634516	0.0364387	13	3825	5858	6277		rs12125747	1	60409057	C	T	0.888668	0.00670666	0.0137346	0.625334	-0.538169	0.0600375	3.13435e-19	-0.012462	0.0255588	0.625846	0.642232	0.33299	13	5177	5524
1	60625367	61624127	ENSG00000226476	RP11-776H12.1	locus53	1	61056042	rs72677088	1	61125049	G	A	0.927435	0.00634056	0.00466338	0.173941	-0.563593	0.0912807	6.64646e-10	-0.0112502	0.00847263	0.184233	0.311948	0.858158	8	2731	4055	621		rs72677088	1	61125049	G	A	0.927435	0.00163413	0.0166521	0.921826	-0.563593	0.0912807	6.64646e-10	-0.00289948	0.02955	0.921836	0.0751319	0.906121	8	6890	1336
1	61689722	62689505	ENSG00000162604	TM2D1	locus54	1	62168906	rs17312971	1	62189541	T	C	0.758449	-0.00185615	0.00294867	0.52903	-0.382292	0.0517419	1.48557e-13	0.00485532	0.00774108	0.530518	0.790759	0.295136	12	4938	6572	3852		rs17312971	1	62189541	T	C	0.758449	-0.00335192	0.010091	0.73976	-0.382292	0.0517419	1.48557e-13	0.00876796	0.0264226	0.740013	0.530386	0.896122	12	5848	4882
1	61723079	62721234	ENSG00000132849	INADL	locus54	1	62418870	rs692227	1	62222558	A	G	0.949304	-0.00186985	0.00469729	0.690578	0.440442	0.0750396	4.37205e-09	-0.00424539	0.0106894	0.691251	0.691251	0.431226	5	5848	6138	2940		rs692227	1	62222558	A	G	0.949304	0.0309788	0.0197047	0.115914	0.440442	0.0750396	4.37205e-09	0.0703357	0.0463155	0.128857	0.128857	0.90029	5	1756	1941
1	62144561	63141967	ENSG00000240563	L1TD1	locus55	1	62669251	rs2481703	1	62644118	G	A	0.536779	-0.00343025	0.00271054	0.205685	0.483449	0.083663	7.53558e-09	-0.00709537	0.00573956	0.216376	0.216376	0.226113	16	2961	3345	4351		rs2481703	1	62644118	G	A	0.536779	-0.000522623	0.00866304	0.951894	0.483449	0.083663	7.53558e-09	-0.00108103	0.0179202	0.951897	0.951897	0.143585	16	7060	7132
1	62268011	63265523	ENSG00000132854	KANK4	locus55	1	62743868	rs1325740	1	62766316	C	T	0.383698	-0.000691133	0.00255535	0.786802	0.255377	0.0433547	3.85236e-09	-0.00270633	0.0100167	0.787021	0.763213	0.75174	20	6329	6440	1183		rs1325740	1	62766316	C	T	0.383698	-0.00391041	0.00888194	0.659745	0.255377	0.0433547	3.85236e-09	-0.0153123	0.0348768	0.660632	0.771041	0.780569	20	5386	6259
1	62690810	63689756	ENSG00000116641	DOCK7	locus55	1	63037184	rs11208008	1	63190794	G	T	0.184891	-0.00714136	0.00306144	0.019665	0.272618	0.0471566	7.4206e-09	-0.0261955	0.0121095	0.0305244	0.0263105	0.927976	15	1176	1313	297		rs11208008	1	63190794	G	T	0.184891	0.0176234	0.0111481	0.113915	0.272618	0.0471566	7.4206e-09	0.064645	0.0423941	0.127295	0.112214	0.117938	15	1747	1770
1	62772200	63771649	ENSG00000125703	ATG4C	locus55	1	63290495	rs943696	1	63272138	G	A	0.861829	0.00640763	0.0033352	0.0547045	-0.411889	0.06173	2.51623e-11	-0.0155567	0.0084263	0.0648619	0.0369964	0.733584	20	1619	1527	1285		rs943696	1	63272138	G	A	0.861829	-0.00483048	0.0125238	0.699716	-0.411889	0.06173	2.51623e-11	0.0117276	0.0304566	0.700193	0.291376	0.692029	20	5618	3322
1	63489340	64488856	ENSG00000142856	ITGB3BP	locus56	1	63982916	rs17125090	1	63988904	G	A	0.683897	-0.000428063	0.00265797	0.872055	-1.28709	0.0255631	0	0.000332581	0.00206511	0.872056	0.777757	0.85087	20	6723	6519	670		rs17125090	1	63988904	G	A	0.683897	-0.0042959	0.00928951	0.643761	-1.28709	0.0255631	0	0.00333768	0.00721774	0.643775	0.401183	0.121691	20	5285	4089
1	63551762	64550654	ENSG00000088035	ALG6	locus56	1	63868747	rs855303	1	64051299	T	C	0.684891	-0.000274201	0.00266399	0.91802	0.632798	0.0501729	1.8056e-36	-0.000433315	0.00421	0.918022	0.952256	0.880732	20	6970	7207	520		rs855303	1	64051299	T	C	0.684891	-0.00371741	0.00929729	0.689276	0.632798	0.0501729	1.8056e-36	-0.00587455	0.0146997	0.689424	0.334039	0.172525	20	5554	3615
1	63552681	64552282	ENSG00000203965	EFCAB7	locus56	1	64013703	rs217480	1	64052347	G	T	0.673956	0.000305059	0.0025843	0.906033	0.369361	0.0403556	5.55493e-20	0.000825909	0.00699724	0.906041	0.622988	0.80305	20	6903	5802	920		rs217480	1	64052347	G	T	0.673956	0.0126029	0.00921823	0.171573	0.369361	0.0403556	5.55493e-20	0.0341207	0.0252341	0.176323	0.490565	0.701794	20	2166	4645
1	63564592	64564201	ENSG00000116652	DLEU2L	locus56	1	64015273	rs865929	1	64064378	G	A	0.673956	0.000362805	0.00257873	0.888114	0.259729	0.0398298	6.9853e-11	0.00139686	0.00993084	0.88814	0.639592	0.798179	16	6817	5889	951		rs865929	1	64064378	G	A	0.673956	0.0141689	0.00921945	0.12433	0.259729	0.0398298	6.9853e-11	0.0545528	0.0364689	0.134688	0.170535	0.282645	15	1805	2362
1	63587578	64586808	ENSG00000079739	PGM1	locus56	1	64092431	rs3790861	1	64087444	A	G	0.922465	-0.00471793	0.00430707	0.273346	0.452394	0.0819576	3.39274e-08	-0.0104288	0.00970627	0.282626	0.282626	0.229749	13	3439	3857	4318		rs3790861	1	64087444	A	G	0.922465	0.0142961	0.0161583	0.376289	0.452394	0.0819576	3.39274e-08	0.0316009	0.0361731	0.382335	0.382335	0.248729	12	3675	3957
1	64063944	65059869	ENSG00000185483	ROR1	locus56	1	64443437	rs2806546	1	64562012	G	A	0.770378	-0.000738477	0.00287056	0.796979	0.333113	0.0517129	1.18235e-10	-0.0022169	0.00862426	0.797137	0.966519	0.169485	6	6377	7252	4806		rs2806546	1	64562012	G	A	0.770378	-0.0128302	0.010273	0.211691	0.333113	0.0517129	1.18235e-10	-0.038516	0.0314136	0.220163	0.428394	0.143919	6	2529	4257
1	64830741	65823558	ENSG00000162434	JAK1	locus56	1	65365549	rs2780902	1	65329100	T	C	0.252485	-0.00418304	0.00283529	0.140119	-1.05314	0.0307364	2.73257e-257	0.00397196	0.00269471	0.140486	0.00549179	0.000532922	20	2389	700	7157		rs2780902	1	65329100	T	C	0.252485	0.00198245	0.00994485	0.841993	-1.05314	0.0307364	2.73257e-257	-0.00188242	0.00944319	0.841996	0.461052	0.413951	20	6427	4456
1	64832330	65830905	ENSG00000162437	RAVER2	locus56	1	65254846	rs2780886	1	65331897	T	G	0.408549	-0.00959522	0.00246062	9.63888e-05	-0.933292	0.0284694	1.0534e-235	0.010281	0.00265509	0.000107854	0.00247883	0.014104	20	156	521	6678		rs2780886	1	65331897	T	G	0.408549	0.00468789	0.00880683	0.594517	-0.933292	0.0284694	1.0534e-235	-0.00502297	0.00943755	0.594565	0.708928	0.492701	20	4985	5921
1	65026378	66023716	ENSG00000226891	RP11-182I10.3	locus57	1	65453033	rs1011210	1	65526176	C	T	0.614314	0.0028313	0.00251202	0.259698	0.323046	0.0452358	9.24022e-13	0.0087644	0.00787228	0.26557	0.0250912	0.0653674	20	3318	1294	5858		rs1011210	1	65526176	C	T	0.614314	0.00659874	0.00887448	0.457141	0.323046	0.0452358	9.24022e-13	0.0204266	0.0276198	0.459564	0.483183	0.621275	20	4185	4607
1	65353256	66353151	ENSG00000116675	DNAJC6	locus57	1	65797727	rs9436726	1	65853196	C	T	0.578529	0.000728073	0.0024691	0.76809	-0.336472	0.0424182	2.15195e-15	-0.00216385	0.00734327	0.768246	0.469178	0.16668	20	6219	5026	4832		rs9436726	1	65853196	C	T	0.578529	-0.0109662	0.00875108	0.210162	-0.336472	0.0424182	2.15195e-15	0.0325916	0.0263309	0.215802	0.426336	0.349143	20	2494	4246
1	65356951	66356380	ENSG00000213625	LEPROT	locus57	1	65893980	rs7545720	1	65856443	T	G	0.579523	0.000878933	0.00246931	0.721884	-0.971186	0.0265196	1.30594e-293	-0.00090501	0.0025427	0.721896	0.564137	0.314298	20	5997	5524	3713		rs7545720	1	65856443	T	G	0.579523	-0.0119834	0.00875488	0.171071	-0.971186	0.0265196	1.30594e-293	0.012339	0.00902093	0.17137	0.569514	0.748195	20	2124	5104
1	65399308	66398861	ENSG00000116678	LEPR	locus57	1	65996745	rs1046011	1	65898996	C	T	0.685885	0.00748027	0.00265552	0.00484932	-0.296654	0.0540158	3.97439e-08	-0.0252155	0.0100604	0.0121961	0.0121961	0.22425	20	794	976	4365		rs1046011	1	65898996	C	T	0.685885	-0.0201338	0.00933644	0.0310468	-0.296654	0.0540158	3.97439e-08	0.0678695	0.0338118	0.0447203	0.0447203	0.887155	20	892	973
1	66656054	67654110	ENSG00000118473	SGIP1	locus57	1	67106524	rs10889647	1	67154496	T	A	0.755467	-0.00502561	0.00276937	0.0695684	-0.390024	0.0503302	9.23884e-15	0.0128854	0.00729261	0.0772434	0.234851	0.0278755	20	1763	3498	6407		rs10889647	1	67154496	T	A	0.755467	0.00908301	0.0100579	0.366489	-0.390024	0.0503302	9.23884e-15	-0.0232883	0.0259625	0.369719	0.43032	0.736604	20	3588	4273
1	66740727	67739028	ENSG00000152760	TCTEX1D1	locus57	1	67231306	rs7515248	1	67239462	T	C	0.83002	0.00728995	0.00341121	0.0325931	0.547879	0.0668157	2.40671e-16	0.0133058	0.00643418	0.0386418	0.0425032	0.438432	20	1304	1625	2897		rs7515248	1	67239462	T	C	0.83002	-0.022015	0.0115252	0.0561138	0.547879	0.0668157	2.40671e-16	-0.0401821	0.0215993	0.0628373	0.209129	0.165618	20	1095	2698
1	67272550	68271666	ENSG00000081985	IL12RB2	locus58	1	67817815	rs56187736	1	67772344	C	G	0.800199	-0.000143953	0.0031112	0.963096	-0.272514	0.0466697	5.24468e-09	0.00052824	0.011417	0.963097	0.629109	0.291625	6	7186	5835	3874		rs56187736	1	67772344	C	G	0.800199	0.0021981	0.0108016	0.838746	-0.272514	0.0466697	5.24468e-09	-0.00806598	0.0396609	0.838843	0.522609	0.316637	6	6410	4835
1	68109096	69107804	ENSG00000116729	WLS	locus59	1	68631472	rs2566788	1	68609006	G	C	0.656064	-0.00514173	0.00256327	0.0448639	0.230741	0.0403549	1.07923e-08	-0.0222836	0.0117726	0.058381	0.0113945	0.157733	13	1537	943	4897		rs1816317	1	68608003	G	A	0.662028	0.0069374	0.00914055	0.44787	0.22993	0.040621	1.51044e-08	0.0301718	0.0401094	0.451908	0.567103	0.707531	13	4141	5092
1	70144056	71142724	ENSG00000066557	LRRC40	locus60	1	70640895	rs61785267	1	70643909	C	T	0.823062	0.00625183	0.00328255	0.0568362	0.415488	0.0505367	2.00971e-16	0.015047	0.00810968	0.0635344	0.0140652	0.44979	20	1604	1019	2814		rs61785267	1	70643909	C	T	0.823062	0.0245744	0.0113299	0.0300847	0.415488	0.0505367	2.00971e-16	0.0591458	0.028202	0.0359742	0.256199	0.026573	20	773	3053
1	70321965	71321740	ENSG00000197568	HHLA3	locus60	1	70835755	rs7536099	1	70821757	A	G	0.738569	0.00543995	0.00285776	0.0569662	1.16168	0.0329289	1.25649e-272	0.00468283	0.0024636	0.0573276	0.0648764	0.155265	20	1527	1931	4920		rs7536099	1	70821757	A	G	0.738569	0.012147	0.0098337	0.216739	1.16168	0.0329289	1.25649e-272	0.0104564	0.00847024	0.217021	0.200361	0.310597	20	2503	2611
1	70513579	71495369	ENSG00000050628	PTGER3	locus61	1	71415763	rs2651244	1	70995562	G	A	0.597416	-0.00116617	0.00250695	0.641806	-0.704302	0.0454562	3.80396e-54	0.00165578	0.00356109	0.641956	0.269262	0.321122	20	5585	3754	3673		rs2651244	1	70995562	G	A	0.597416	-0.0079969	0.00880838	0.363945	-0.704302	0.0454562	3.80396e-54	0.0113544	0.012528	0.364766	0.863869	0.39243	20	3554	6725
1	72253096	73251154	ENSG00000172260	NEGR1	locus62	1	72308521	rs2815765	1	72752230	T	C	0.358847	-0.0205424	0.0025098	2.72561e-16	-0.380897	0.0454142	4.97907e-17	0.0539317	0.00920681	4.69029e-09	7.96608e-08	5.77973e-06	20	20	33	7266		rs2815765	1	72752230	T	C	0.358847	-0.00301057	0.00907597	0.74011	-0.380897	0.0454142	4.97907e-17	0.0079039	0.0238465	0.740305	0.302059	0.569778	20	5850	3400
1	72338857	73338278	ENSG00000227207	RPL31P12	locus62	1	72767333	rs10789336	1	72838406	G	A	0.364811	-0.0205244	0.00251003	2.91087e-16	0.953655	0.089745	2.2493e-26	-0.0215218	0.00332107	9.148e-11	1.15875e-08	0.000396432	20	8	21	7168		rs10789336	1	72838406	G	A	0.364811	-0.0017664	0.00904505	0.845167	0.953655	0.089745	2.2493e-26	-0.00185224	0.00948621	0.845193	0.502336	0.491366	20	6441	4723
1	74082874	75078691	ENSG00000254685	FPGT	locus62	1	74681846	rs11210418	1	74582677	T	C	0.477137	0.0066091	0.0024361	0.00666791	-0.526887	0.0490571	6.58428e-27	-0.0125437	0.00476879	0.00852919	0.00119138	0.107067	20	685	420	5400		rs11210418	1	74582677	T	C	0.477137	0.0329961	0.0086755	0.000142744	-0.526887	0.0490571	6.58428e-27	-0.0626246	0.0174675	0.000336813	0.00261517	0.13845	20	47	191
1	74145078	75142134	ENSG00000259030	FPGT-TNNI3K	locus62	1	74836796	rs11210427	1	74644516	C	T	0.591451	0.00637158	0.00249038	0.0105133	-0.367563	0.0365791	9.3333e-24	-0.0173347	0.00699157	0.0131616	0.00349279	0.0504699	20	824	583	6055		rs11210427	1	74644516	C	T	0.591451	0.030213	0.00880972	0.000604675	-0.367563	0.0365791	9.3333e-24	-0.0821982	0.0253254	0.00117171	0.000488506	0.280898	20	91	80
1	74166959	75166623	ENSG00000116783	TNNI3K	locus62	1	74837024	rs17591703	1	74666833	A	G	0.594433	0.00633943	0.0024995	0.0112037	-0.357011	0.0494093	4.98909e-13	-0.0177569	0.00741996	0.0167052	0.0150996	0.00778602	20	918	1052	6845		rs17591703	1	74666833	A	G	0.594433	0.0306789	0.0088205	0.000504905	-0.357011	0.0494093	4.98909e-13	-0.0859326	0.0274199	0.00172468	0.00118698	0.0304512	20	114	130
1	74171786	75171211	ENSG00000162620	LRRIQ3	locus62	1	74577785	rs571848	1	74671519	G	A	0.465209	0.00795031	0.00243633	0.00110151	-0.918406	0.0426972	1.2623e-102	-0.00865664	0.00268314	0.00125397	0.00531512	0.152595	20	336	690	4944		rs571848	1	74671519	G	A	0.465209	0.0303747	0.00868383	0.000469027	-0.918406	0.0426972	1.2623e-102	-0.0330733	0.00957953	0.000555423	0.000396842	0.219441	20	56	73
1	74200148	75199615	ENSG00000237324	RP11-439H8.4	locus62	1	74825874	rs518769	1	74699912	A	G	0.855865	-0.00121626	0.00353955	0.731132	0.475721	0.0728901	6.73011e-11	-0.00255667	0.00745069	0.731489	0.379367	0.0298606	7	6053	4492	6378		rs518769	1	74699912	A	G	0.855865	-0.0175549	0.0123032	0.153619	0.475721	0.0728901	6.73011e-11	-0.0369018	0.026473	0.163336	0.256783	0.00182609	7	2065	3062
1	74478339	75475531	ENSG00000162621	LRRC53	locus63	1	74956930	rs6690871	1	74977277	A	G	0.570577	-0.00247755	0.00248771	0.319291	0.325704	0.0484474	1.78217e-11	-0.00760676	0.0077213	0.324543	0.199438	0.571358	13	3715	3212	2126		rs6690871	1	74977277	A	G	0.570577	0.00599689	0.0087286	0.492058	0.325704	0.0484474	1.78217e-11	0.0184121	0.0269388	0.494304	0.261902	0.216408	13	4419	3110
1	74671519	75670975	ENSG00000272864	RP11-17E13.2	locus63	1	75164735	rs6673	1	75171211	G	A	0.540755	0.00224873	0.00245719	0.360106	0.817933	0.0910797	2.69755e-19	0.00274928	0.0030197	0.362586	0.0596904	0.107962	20	3965	1867	5394		rs6673	1	75171211	G	A	0.540755	0.00316373	0.00866752	0.715104	0.817933	0.0910797	2.69755e-19	0.00386795	0.0106056	0.715329	0.250103	0.462832	20	5722	3006
1	74709362	75707652	ENSG00000116791	CRYZ	locus63	1	75185131	rs28879157	1	75208034	C	G	0.314115	0.00787766	0.00262162	0.00265683	0.702466	0.0396366	2.80479e-70	0.0112143	0.00378529	0.00305052	0.00860548	0.0643884	20	453	836	5870		rs2345436	1	75198740	A	C	0.314115	0.014222	0.00931423	0.126783	0.70251	0.0396392	2.80571e-70	0.0202445	0.0133076	0.128191	0.461249	0.633851	20	1750	4460
1	74727955	75723901	ENSG00000162623	TYW3	locus63	1	75215599	rs28482086	1	75226252	A	G	0.346918	0.00797357	0.00256701	0.00189525	0.50509	0.0384421	1.96814e-39	0.0157864	0.00522236	0.00250405	0.0278439	0.00848048	20	425	1347	6827		rs28482086	1	75226252	A	G	0.346918	0.016333	0.0090843	0.0721869	0.50509	0.0384421	1.96814e-39	0.0323368	0.0181531	0.0748575	0.299244	0.348547	20	1228	3382
1	75663711	76662969	ENSG00000117054	ACADM	locus63	1	76221648	rs815304	1	76163695	A	G	0.303181	-0.000256909	0.00263841	0.92243	0.310445	0.0396745	5.0845e-15	-0.00082755	0.00849944	0.922436	0.818695	0.312872	20	6990	6676	3722		rs815304	1	76163695	A	G	0.303181	0.00614444	0.00939783	0.513231	0.310445	0.0396745	5.0845e-15	0.0197923	0.0303776	0.514695	0.77336	0.68999	20	4532	6275
1	75765313	76764654	ENSG00000057468	MSH4	locus63	1	76320745	rs1146644	1	76264788	T	C	0.388668	5.98941e-05	0.00247311	0.980679	-0.536147	0.0516846	3.27523e-25	-0.000111712	0.00461275	0.980679	0.600501	0.166797	20	7269	5695	4830		rs1146644	1	76264788	T	C	0.388668	-0.000112094	0.00886038	0.989906	-0.536147	0.0516846	3.27523e-25	0.000209073	0.016526	0.989906	0.605568	0.6715	20	7281	5317
1	75966345	76965618	ENSG00000137955	RABGGTB	locus63	1	76258859	rs11162045	1	76466104	A	T	0.708748	0.00316998	0.00275484	0.249858	0.326514	0.0521155	3.72319e-10	0.00970855	0.00857824	0.257733	0.316703	0.237637	20	3266	4087	4261		rs11162045	1	76466104	A	T	0.708748	0.0050395	0.00950738	0.596069	0.326514	0.0521155	3.72319e-10	0.0154342	0.0292218	0.597378	0.793916	0.964978	20	5002	6383
1	77524938	78524475	ENSG00000154027	AK5	locus66	1	77886693	rs10873950	1	78024602	G	A	0.761431	-0.00107627	0.0029431	0.714595	-1.12195	0.0317991	1.09189e-272	0.000959285	0.00262334	0.714609	0.256043	0.38175	20	5970	3669	3268		rs10873950	1	78024602	G	A	0.761431	-0.0158068	0.0101397	0.119019	-1.12195	0.0317991	1.09189e-272	0.0140887	0.00904638	0.119379	0.0363373	0.0518588	20	1682	858
1	77888823	78887002	ENSG00000180488	FAM73A	locus66	1	78294707	rs9324166	1	78388269	T	C	0.922465	-0.000525825	0.00448385	0.906645	0.539346	0.0801238	1.68025e-11	-0.00097493	0.00831475	0.906659	0.447628	0.179748	20	6907	4913	4720		rs9324166	1	78388269	T	C	0.922465	-0.00758818	0.0161503	0.638464	0.539346	0.0801238	1.68025e-11	-0.0140692	0.0300171	0.639279	0.660537	0.874513	20	5254	5623
1	77949123	78946921	ENSG00000162614	NEXN	locus66	1	78381889	rs7520255	1	78447822	C	T	0.875746	0.000783471	0.00352594	0.824156	0.374133	0.0518039	5.11882e-13	0.0020941	0.00942875	0.824238	0.678034	0.158289	20	6489	6074	4889		rs7520255	1	78447822	C	T	0.875746	-0.0157813	0.0130991	0.228295	0.374133	0.0518039	5.11882e-13	-0.0421809	0.0354956	0.234699	0.5463	0.208488	20	2638	4971
1	77961074	78960742	ENSG00000162616	DNAJB4	locus66	1	78464253	rs7514180	1	78460935	G	A	0.791252	-0.00292061	0.00297724	0.326603	-0.452167	0.059899	4.39181e-14	0.00645913	0.00663974	0.330653	0.54727	0.723679	20	3756	5429	1340		rs7514180	1	78460935	G	A	0.791252	-0.0247397	0.0106406	0.0200706	-0.452167	0.059899	4.39181e-14	0.0547137	0.0246234	0.0262819	0.0556562	0.703388	20	626	1102
1	83888575	84887616	ENSG00000137941	TTLL7	locus70	1	84397772	rs10465746	1	84387632	T	G	0.483101	0.00541366	0.00244504	0.0268189	-0.301441	0.0416582	4.61928e-13	-0.0179593	0.00848239	0.0342392	0.00227468	0.00549654	20	1229	508	6914		rs10465746	1	84387632	T	G	0.483101	-0.00663762	0.00865221	0.442987	-0.301441	0.0416582	4.61928e-13	0.0220197	0.0288637	0.445533	0.284057	0.318566	20	4101	3270
1	84444051	85443533	ENSG00000122432	SPATA1	locus71	1	85001925	rs7535445	1	84943573	T	G	0.171968	-0.00165224	0.00314557	0.599404	-0.850537	0.0481502	7.9069e-70	0.00194258	0.00369997	0.599565	0.929266	0.662355	20	5339	7109	1649		rs7535445	1	84943573	T	G	0.171968	-0.00362642	0.0114458	0.75137	-0.850537	0.0481502	7.9069e-70	0.00426369	0.0134594	0.751409	0.772563	0.550269	20	5910	6269
1	84472334	85471598	ENSG00000174021	GNG5	locus71	1	84968128	rs11163985	1	84971833	G	C	0.914513	0.000418018	0.00420039	0.920726	-0.330554	0.0593443	2.54575e-08	-0.0012646	0.0127091	0.920739	0.920739	0.467408	9	6982	7081	2707		rs11163985	1	84971833	G	C	0.914513	-0.0086101	0.0154482	0.577287	-0.330554	0.0593443	2.54575e-08	0.0260475	0.0469677	0.57918	0.57918	0.446118	9	4888	5163
1	84728129	85727335	ENSG00000171517	LPAR3	locus71	1	85318090	rs1770565	1	85227646	A	C	0.398608	0.00278855	0.00249467	0.263651	-0.313323	0.0374189	5.59831e-17	-0.00889993	0.00803262	0.267873	0.132407	0.657863	20	3332	2671	1674		rs1770565	1	85227646	A	C	0.398608	0.00205805	0.00882234	0.815546	-0.313323	0.0374189	5.59831e-17	-0.00656847	0.0281683	0.815616	0.356525	0.581008	20	6281	3781
1	84959734	85958322	ENSG00000153898	MCOLN2	locus72	1	85427032	rs7516610	1	85459198	G	A	0.532803	0.00185616	0.00244808	0.448323	0.726025	0.0773094	5.93377e-21	0.00255661	0.00338286	0.449797	0.447716	0.294257	20	4477	4914	3860		rs7516610	1	85459198	G	A	0.532803	-0.00500517	0.0086587	0.56323	0.726025	0.0773094	5.93377e-21	-0.00689393	0.0119487	0.563967	0.843124	0.420673	20	4808	6621
1	85029077	86028530	ENSG00000055732	MCOLN3	locus72	1	85498973	rs34422870	1	85528872	G	A	0.762425	0.000739293	0.00281511	0.792846	0.693933	0.0893475	8.05725e-15	0.00106537	0.00405906	0.792962	0.6713	0.454058	20	6358	6037	2793		rs34422870	1	85528872	G	A	0.762425	-0.00340841	0.0101486	0.736984	0.693933	0.0893475	8.05725e-15	-0.00491172	0.0146384	0.73722	0.843647	0.751118	20	5835	6623
1	85694466	86694126	ENSG00000117174	ZNHIT6	locus72	1	86144611	rs11161667	1	86194192	C	A	0.484095	0.000952109	0.00244215	0.696637	-0.393187	0.0464977	2.76618e-17	-0.00242152	0.00621778	0.696943	0.629103	0.429406	20	5881	5834	2948		rs11161667	1	86194192	C	A	0.484095	-0.00423285	0.00864336	0.62433	-0.393187	0.0464977	2.76618e-17	0.0107655	0.0220197	0.62491	0.844814	0.768268	20	5171	6625
1	86087030	87086747	ENSG00000171502	COL24A1	locus73	1	86408771	rs61802243	1	86586935	G	T	0.83499	0.00185725	0.00342042	0.587136	0.589213	0.0515181	2.73141e-30	0.00315209	0.0058116	0.587557	0.611321	0.99441	20	5285	5747	32		rs61802243	1	86586935	G	T	0.83499	0.00793903	0.0116367	0.495088	0.589213	0.0515181	2.73141e-30	0.013474	0.0197847	0.495853	0.322646	0.116122	20	4428	3539
1	86320033	87318819	ENSG00000122417	ODF2L	locus73	1	86837266	rs10873772	1	86819876	G	T	0.318091	-1.19413e-05	0.00256703	0.996288	-0.341513	0.0408851	6.65612e-17	3.49659e-05	0.00751666	0.996288	0.941434	0.781533	20	7343	7158	1023		rs10873772	1	86819876	G	T	0.318091	-0.0132569	0.00927886	0.153085	-0.341513	0.0408851	6.65612e-17	0.0388182	0.0275645	0.159051	0.226655	0.589261	20	2018	2839
1	86512536	87511720	ENSG00000261737	RP4-612B15.3	locus73	1	87169665	rs113894048	1	87012309	G	A	0.0646123	-0.0032266	0.00483167	0.50426	0.558035	0.0963717	7.02e-09	-0.00578207	0.00871575	0.507071	0.648241	0.286854	9	4803	5928	3914		rs113894048	1	87012309	G	A	0.0646123	-0.00847291	0.0175694	0.629625	0.558035	0.0963717	7.02e-09	-0.0151835	0.0315934	0.630808	0.340563	0.0188738	8	5198	3663
1	86540076	87538962	ENSG00000016602	CLCA4	locus73	1	87029599	rs772598	1	87039945	A	G	0.405567	0.00861554	0.00249061	0.00054176	-0.291569	0.0490719	2.82146e-09	-0.0295489	0.00988431	0.00279459	0.0021627	0.446197	9	442	503	2840		rs772598	1	87039945	A	G	0.405567	-0.0190939	0.00883276	0.0306402	-0.291569	0.0490719	2.82146e-09	0.0654868	0.0322366	0.0422101	0.0330602	0.307366	9	848	800
1	86914272	87913372	ENSG00000153936	HS2ST1	locus74	1	87491332	rs61771700	1	87414233	C	A	0.893638	-0.00724954	0.00409202	0.0764565	0.557749	0.0744169	6.63413e-14	-0.0129979	0.00753886	0.0846871	0.010809	0.0549511	20	1836	923	5998		rs61771700	1	87414233	C	A	0.893638	0.0149411	0.0140237	0.286685	0.557749	0.0744169	6.63413e-14	0.0267883	0.0253962	0.291509	0.0955625	0.317632	20	3049	1595
1	86975403	87974961	ENSG00000183291	SEP15	locus74	1	87354119	rs4606291	1	87475352	C	T	0.176938	0.0085631	0.00309721	0.0056961	0.74211	0.0948362	5.06944e-15	0.0115389	0.00442635	0.00913787	0.013856	0.333171	20	703	1014	3601		rs4606291	1	87475352	C	T	0.176938	-0.0114207	0.0113372	0.313762	0.74211	0.0948362	5.06944e-15	-0.0153895	0.0154031	0.317739	0.278838	0.833893	20	3253	3223
1	88930094	89927234	ENSG00000137944	CCBL2	locus75	1	89430046	rs1325922	1	89427453	G	A	0.522863	0.00673373	0.00243466	0.00567865	1.11738	0.025491	0	0.00602637	0.00218323	0.00577496	0.00118104	0.322328	20	583	418	3665		rs1325922	1	89427453	G	A	0.522863	0.0068031	0.00865357	0.431773	1.11738	0.025491	0	0.00608845	0.00774577	0.431847	0.242861	0.788443	20	4002	2962
1	88973472	89972846	ENSG00000213516	RBMXL1	locus75	1	89451891	rs1409150	1	89473175	C	T	0.436382	-0.00327908	0.00245859	0.182295	-0.240361	0.0380893	2.78224e-10	0.0136423	0.0104547	0.191928	0.35837	0.0460759	20	2794	4372	6118		rs1409150	1	89473175	C	T	0.436382	0.0140667	0.00872042	0.106728	-0.240361	0.0380893	2.78224e-10	-0.0585233	0.0374471	0.118094	0.239002	0.433302	20	1667	2930
1	88975023	89971785	ENSG00000117226	GBP3	locus75	1	89480463	rs12146148	1	89471892	T	C	0.32008	-0.00505783	0.00261641	0.0532215	-1.06047	0.0446018	5.86197e-125	0.00476943	0.00247536	0.0540094	0.192905	0.0477927	20	1497	3145	6085		rs12146148	1	89471892	T	C	0.32008	0.0165629	0.00927648	0.0741847	-1.06047	0.0446018	5.86197e-125	-0.0156185	0.00877216	0.0750008	0.351866	0.907758	20	1230	3752
1	89595980	90595504	ENSG00000231999	RP5-1007M22.2	locus76	1	90073626	rs1215501	1	90095690	A	C	0.470179	0.00249078	0.00245446	0.310202	0.229487	0.0372312	7.10031e-10	0.0108537	0.0108394	0.316673	0.316673	0.146504	15	3671	4086	5001		rs1215501	1	90095690	A	C	0.470179	-0.002357	0.00865506	0.785371	0.229487	0.0372312	7.10031e-10	-0.0102708	0.0377516	0.785575	0.785575	0.101649	15	6119	6338
1	89727870	90726098	ENSG00000231613	RP5-943J3.1	locus76	1	90255262	rs473412	1	90227649	A	G	0.474155	-0.00709196	0.00245407	0.00385391	-0.516947	0.0743892	3.67324e-12	0.0137189	0.00514136	0.00762257	0.0076438	0.970341	13	652	796	118		rs473412	1	90227649	A	G	0.474155	0.0205137	0.00868276	0.0181485	-0.516947	0.0743892	3.67324e-12	-0.0396824	0.0177404	0.025297	0.0220242	0.37682	13	603	623
1	91334540	92333975	ENSG00000162669	HFM1	locus76	1	91798374	rs140499542	1	91834298	T	C	0.0725646	-0.00747467	0.00448435	0.0955474	0.784811	0.081789	8.34632e-22	-0.00952417	0.0057995	0.10054	0.119646	0.434887	9	2008	2554	2916		rs140499542	1	91834298	T	C	0.0725646	-0.00184196	0.0166539	0.911931	0.784811	0.081789	8.34632e-22	-0.00234702	0.0212216	0.911937	0.593395	0.879695	9	6843	5249
1	91512764	92512379	ENSG00000097046	CDC7	locus76	1	91978864	rs11164928	1	92012678	G	A	0.497018	0.00167783	0.00244426	0.492437	0.587816	0.0367492	1.37733e-57	0.00285435	0.00416203	0.492835	0.178145	0.342691	20	4728	3041	3532		rs11164928	1	92012678	G	A	0.497018	-0.00532021	0.00864017	0.538058	0.587816	0.0367492	1.37733e-57	-0.0090508	0.0147097	0.538359	0.14858	0.0889828	20	4659	2138
1	91587141	92586128	ENSG00000069702	TGFBR3	locus76	1	92258897	rs12135487	1	92087039	A	T	0.777336	-0.000841555	0.00296702	0.776689	-0.298745	0.0543123	3.78685e-08	0.00281696	0.00994478	0.776977	0.776977	0.568928	4	6272	6515	2141		rs12135487	1	92087039	A	T	0.777336	-0.00535416	0.0103819	0.60605	-0.298745	0.0543123	3.78685e-08	0.0179222	0.0349041	0.607623	0.607623	0.321115	4	5071	5323
1	92032179	93031625	ENSG00000172031	EPHX4	locus77	1	92512316	rs17131596	1	92531983	A	G	0.971173	0.00699697	0.00686821	0.308323	1.01935	0.16053	2.1547e-10	0.00686418	0.00682403	0.314472	0.397294	0.856984	7	3655	4592	623		rs17131596	1	92531983	A	G	0.971173	-0.0100171	0.025819	0.698035	1.01935	0.16053	2.1547e-10	-0.00982702	0.0253762	0.698569	0.521978	0.181239	7	5607	4832
1	92511648	93511387	ENSG00000067208	EVI5	locus77	1	93116107	rs6603984	1	93011572	G	A	0.807157	0.00432841	0.00305924	0.157108	-0.307596	0.051093	1.74073e-09	-0.0140717	0.0102166	0.168407	0.230097	0.842757	20	2614	3453	711		rs6603984	1	93011572	G	A	0.807157	-0.00199433	0.0109505	0.855486	-0.307596	0.051093	1.74073e-09	0.0064836	0.0356164	0.855552	0.911228	0.046285	20	6489	6942
1	92835858	93833537	ENSG00000154511	FAM69A	locus77	1	93367390	rs2811600	1	93334138	T	C	0.633201	0.00465801	0.00253218	0.0658375	-0.262344	0.0347483	4.35823e-14	-0.0177553	0.00993449	0.0738983	0.12684	0.418731	20	1732	2628	3021		rs2811600	1	93334138	T	C	0.633201	0.00337701	0.0089649	0.706402	-0.262344	0.0347483	4.35823e-14	-0.0128725	0.0342148	0.70675	0.29513	0.0740564	20	5659	3356
1	93177744	94176595	ENSG00000117500	TMED5	locus77	1	93630792	rs2765545	1	93677269	G	A	0.345924	-0.00591975	0.00254968	0.0202458	-0.471641	0.0470482	1.18817e-23	0.0125514	0.00554908	0.0237043	0.286521	0.00310659	20	1064	3882	7003		rs2765545	1	93677269	G	A	0.345924	-0.03092	0.00910364	0.000682672	-0.471641	0.0470482	1.18817e-23	0.0655584	0.0203798	0.00129617	0.00679274	0.829907	20	95	315
1	93257374	94255434	ENSG00000223745	RP4-717I23.3	locus77	1	93769662	rs11584466	1	93757254	A	C	0.805169	-0.000578354	0.00314001	0.853865	1.35698	0.0330856	0	-0.000426207	0.00231399	0.853867	0.300347	0.0436098	20	6641	3972	6154		rs11584466	1	93757254	A	C	0.805169	0.0275605	0.0109255	0.0116492	1.35698	0.0330856	0	0.0203102	0.00806653	0.0118077	0.0425112	0.399771	20	346	938
1	93311661	94309777	ENSG00000117505	DR1	locus77	1	93819797	rs10782959	1	93811569	G	A	0.734592	0.00297406	0.00273047	0.276061	-0.45391	0.0422094	5.6884e-27	-0.00655209	0.00604622	0.278513	0.365831	0.0560152	20	3408	4410	5985		rs10782959	1	93811569	G	A	0.734592	0.0305952	0.00980448	0.00180524	-0.45391	0.0422094	5.6884e-27	-0.0674037	0.0224911	0.00272734	0.01116	0.268285	20	140	406
1	93708745	94708404	ENSG00000067334	DNTTIP2	locus78	1	94339423	rs10782966	1	94208508	T	C	0.681909	-0.00603951	0.00259553	0.0199713	-0.251841	0.038614	6.93667e-11	0.0239814	0.0109425	0.0284097	0.0362993	0.146932	16	1145	1512	4997		rs10782966	1	94208508	T	C	0.681909	-0.0034074	0.00927874	0.71345	-0.251841	0.038614	6.93667e-11	0.0135299	0.0369019	0.713884	0.799967	0.690554	16	5716	6413
1	93763896	94760885	ENSG00000230439	RP11-488P3.1	locus78	1	94229740	rs2747050	1	94262473	T	A	0.681909	-0.00615	0.00259556	0.0178155	-0.719945	0.0784086	4.2327e-20	0.00854231	0.00372332	0.0217749	0.0285034	0.274031	20	1028	1359	4017		rs2747050	1	94262473	T	A	0.681909	-0.00299503	0.00927904	0.746867	-0.719945	0.0784086	4.2327e-20	0.00416008	0.0128965	0.747018	0.807742	0.780632	20	5885	6448
1	93810227	94809559	ENSG00000260464	RP4-561L24.3	locus78	1	94313612	rs12097812	1	94309777	C	T	0.437376	0.00218681	0.00245403	0.372871	-0.452796	0.0442781	1.51349e-24	-0.00482957	0.00544026	0.374678	0.079274	0.0107736	20	4050	2108	6763		rs12097812	1	94309777	C	T	0.437376	0.00480461	0.00870738	0.581095	-0.452796	0.0442781	1.51349e-24	-0.010611	0.0192582	0.581645	0.863394	0.864425	20	4911	6721
1	93873478	94868434	ENSG00000023909	GCLM	locus78	1	94362863	rs6680315	1	94370519	G	C	0.328032	-0.00783188	0.00259212	0.00251597	-0.501797	0.0387213	2.08377e-38	0.0156077	0.00530422	0.00325575	0.00804439	0.112561	20	462	811	5343		rs6680315	1	94370519	G	C	0.328032	0.00351353	0.00921193	0.702899	-0.501797	0.0387213	2.08377e-38	-0.00700188	0.0183658	0.703021	0.832673	0.808605	20	5637	6561
1	94032576	95032518	ENSG00000198691	ABCA4	locus78	1	94522540	rs1191228	1	94532562	C	T	0.799205	0.000207267	0.00297445	0.944446	-0.309075	0.0478655	1.06691e-10	-0.000670603	0.00962428	0.94445	0.6869	0.369487	6	7091	6117	3357		rs1191228	1	94532562	C	T	0.799205	-0.0175857	0.0107898	0.103136	-0.309075	0.0478655	1.06691e-10	0.0568978	0.036005	0.114044	0.134249	0.995436	6	1633	1992
1	94583213	95581713	ENSG00000235565	RP11-86H7.7	locus79	1	95088223	rs6661485	1	95083182	A	G	0.858847	0.00240825	0.0033613	0.473704	0.526962	0.0776588	1.15594e-11	0.00457006	0.00641408	0.476153	0.597067	0.610787	11	4616	5676	1921		rs7526391	1	95084281	A	C	0.858847	-0.00575149	0.0124064	0.642942	0.52241	0.0770518	1.2019e-11	-0.0110095	0.0238039	0.643716	0.573621	0.251635	11	5284	5128
1	94802780	95801896	ENSG00000143036	SLC44A3	locus79	1	95323350	rs4847361	1	95302656	T	C	0.892644	-0.00511635	0.00374138	0.171468	0.73639	0.053164	1.24964e-43	-0.00694788	0.00510541	0.17355	0.430855	0.677589	14	2653	4810	1569		rs4847361	1	95302656	T	C	0.892644	0.00688852	0.0139576	0.621637	0.73639	0.053164	1.24964e-43	0.00935444	0.0189661	0.621859	0.882159	0.86046	14	5149	6809
1	94821596	95820692	ENSG00000224081	LINC01057	locus79	1	95194927	rs11165263	1	95320718	T	C	0.82505	-0.00402589	0.00313022	0.198396	-0.48343	0.0677006	9.28553e-13	0.00832777	0.00657922	0.205596	0.273126	0.589301	9	2897	3788	2026		rs11165263	1	95320718	T	C	0.82505	0.0174131	0.0113819	0.126043	-0.48343	0.0677006	9.28553e-13	-0.0360199	0.0240783	0.134668	0.214496	0.752415	9	1804	2734
1	94825489	95824695	ENSG00000237416	RP11-465K1.2	locus79	1	95311643	rs859101	1	95324784	T	G	0.44334	0.00020639	0.00248777	0.933882	-0.827079	0.108185	2.08834e-14	-0.000249541	0.00300808	0.933886	0.994846	0.575978	10	7038	7351	2094		rs859101	1	95324784	T	G	0.44334	0.00335518	0.00869427	0.699566	-0.827079	0.108185	2.08834e-14	-0.00405666	0.0105254	0.699929	0.833043	0.995683	9	5614	6565
1	94941890	95941327	ENSG00000235501	RP4-639F20.1	locus79	1	95410974	rs71652597	1	95441429	C	T	0.929423	-0.00139758	0.0044962	0.755926	0.504552	0.0684622	1.70912e-13	-0.00276994	0.00891919	0.756136	0.775382	0.850125	20	6164	6506	677		rs71652597	1	95441429	C	T	0.929423	-0.0194937	0.0168691	0.24785	0.504552	0.0684622	1.70912e-13	-0.0386357	0.0338423	0.253605	0.322692	0.198326	20	2767	3540
1	95172577	96171796	ENSG00000122481	RWDD3	locus79	1	95706246	rs933107	1	95672229	T	C	0.915507	-0.00163376	0.00426011	0.701348	-0.805922	0.0655706	1.0135e-34	0.00202719	0.00528858	0.701486	0.583963	0.913936	20	5902	5629	372		rs933107	1	95672229	T	C	0.915507	-0.0221899	0.0155369	0.153232	-0.805922	0.0655706	1.0135e-34	0.0275335	0.0194081	0.155997	0.127929	0.492962	20	1985	1933
1	95200019	96198292	ENSG00000228852	RP11-57H12.5	locus80	1	95719195	rs3738171	1	95699594	G	A	0.873757	-0.00340529	0.00357963	0.341453	-0.763982	0.104479	2.62592e-13	0.0044573	0.00472498	0.345503	0.797562	0.735396	20	3858	6595	1273		rs3738171	1	95699594	G	A	0.873757	-0.00371489	0.0130053	0.77515	-0.763982	0.104479	2.62592e-13	0.00486254	0.017036	0.775317	0.260854	0.148179	20	6055	3099
1	95513154	96511272	ENSG00000228971	RP11-286B14.1	locus80	1	96111807	rs877626	1	96011976	T	A	0.850895	0.00323651	0.00348671	0.353281	0.440999	0.054174	3.93935e-16	0.00733906	0.00795762	0.356389	0.138284	0.0339979	20	3934	2724	6320		rs877626	1	96011976	T	A	0.850895	-0.0154502	0.0121349	0.202945	0.440999	0.054174	3.93935e-16	-0.0350345	0.0278513	0.208423	0.140438	0.0248483	20	2427	2060
1	96759720	97759020	ENSG00000117569	PTBP2	locus81	1	97233785	rs6702379	1	97259129	G	T	0.877734	0.000607193	0.00399815	0.879291	-0.355352	0.0643336	3.32169e-08	-0.00170871	0.0112555	0.879336	0.879336	0.778355	10	6768	6916	1045		rs6702379	1	97259129	G	T	0.877734	-0.0100194	0.0131865	0.44736	-0.355352	0.0643336	3.32169e-08	0.0281957	0.0374576	0.451609	0.451609	0.572211	10	4138	4405
1	99504016	100103934	ENSG00000156875	HIAT1	locus83	1	100526293	rs113462332	1	99604224	A	G	0.0954274	0.00734181	0.00417835	0.0788992	-0.439858	0.0737747	2.48904e-09	-0.0166913	0.00990325	0.0919038	0.104679	0.137974	6	1916	2398	5090		rs113462332	1	99604224	A	G	0.0954274	-0.0184583	0.0147182	0.209802	-0.439858	0.0737747	2.48904e-09	0.0419642	0.0341935	0.219727	0.142618	0.473804	6	2526	2080
1	99918960	100916676	ENSG00000162688	AGL	locus83	1	100352609	rs67061977	1	100417473	C	T	0.786282	-0.00362245	0.00306353	0.23703	0.276747	0.0413759	2.25297e-11	-0.0130894	0.0112414	0.244267	0.452584	0.464722	19	3163	4935	2719		rs67061977	1	100417473	C	T	0.786282	0.0167685	0.0105488	0.111923	0.276747	0.0413759	2.25297e-11	0.0605914	0.0391788	0.121976	0.418037	0.226918	19	1697	4195
1	100018931	101018083	ENSG00000156876	SASS6	locus83	1	100573815	rs72728119	1	100518832	T	C	0.954274	-0.00176354	0.00499951	0.724281	-0.547137	0.096698	1.52969e-08	0.00322322	0.00915532	0.724794	0.724794	0.532937	9	6010	6283	2324		rs72728119	1	100518832	T	C	0.954274	0.0102809	0.0206784	0.619062	-0.547137	0.096698	1.52969e-08	-0.0187903	0.0379394	0.620408	0.620408	0.356976	9	5141	5401
1	100144363	101142339	ENSG00000122477	LRRC39	locus84	1	100629090	rs41287250	1	100643730	A	G	0.95328	-0.00582102	0.006121	0.341608	-1.35999	0.109669	2.58391e-35	0.00428019	0.00451398	0.343023	0.24093	0.633688	20	3841	3547	1802		rs41287250	1	100643730	A	G	0.95328	0.0136833	0.0204727	0.503899	-1.35999	0.109669	2.58391e-35	-0.0100613	0.0150754	0.504517	0.271423	0.384153	20	4478	3179
1	100229373	101227911	ENSG00000137996	RTCA	locus84	1	100745044	rs3122126	1	100728138	A	G	0.127237	-0.00514465	0.0034536	0.136317	0.504239	0.0506136	2.22336e-23	-0.0102028	0.00692528	0.140678	0.224203	0.0791085	20	2391	3405	5706		rs3122126	1	100728138	A	G	0.127237	0.0136361	0.0129719	0.293165	0.504239	0.0506136	2.22336e-23	0.0270429	0.0258685	0.295838	0.30915	0.301077	20	3077	3449
1	100255433	101253999	ENSG00000137992	DBT	locus84	1	100687563	rs11166426	1	100754660	A	G	0.125249	-0.0044765	0.0034527	0.194796	-0.378613	0.0538961	2.14265e-12	0.0118234	0.00927336	0.202314	0.206418	0.785877	10	2857	3272	1001		rs11166426	1	100754660	A	G	0.125249	0.0129666	0.0130576	0.320695	-0.378613	0.0538961	2.14265e-12	-0.0342476	0.0348308	0.325482	0.289088	0.482904	10	3305	3307
1	101033032	102031893	ENSG00000233184	RP11-421L21.3	locus84	1	101522115	rs3861736	1	101532657	C	T	0.235586	-0.00494794	0.00286195	0.0838323	0.852483	0.0411036	1.51302e-95	-0.00580415	0.00336884	0.0849075	0.265801	0.92287	20	1841	3726	323		rs3861736	1	101532657	C	T	0.235586	-0.00184946	0.0101809	0.855849	0.852483	0.0411036	1.51302e-95	-0.0021695	0.0119431	0.855855	0.922483	0.748795	20	6493	7000
1	103583153	104580702	ENSG00000240038	AMY2B	locus87	1	104109296	rs61716293	1	104082752	C	G	0.297217	0.00145792	0.00278723	0.600927	-0.422957	0.0505673	6.05033e-17	-0.00344696	0.00660275	0.601636	0.543705	0.352836	20	5351	5408	3459		rs61716293	1	104082752	C	G	0.297217	0.0035259	0.0094504	0.709077	-0.422957	0.0505673	6.05033e-17	-0.00833631	0.0223659	0.709353	0.730637	0.59742	20	5679	6044
1	107114168	108113865	ENSG00000198890	PRMT6	locus90	1	107600591	rs1730862	1	107614003	G	A	0.322068	-0.00319906	0.00261376	0.220979	-0.459489	0.0383555	4.53625e-33	0.00696221	0.00571802	0.22338	0.445058	0.587508	14	3025	4897	2041		rs1730862	1	107614003	G	A	0.322068	-0.0161108	0.00924937	0.0815387	-0.459489	0.0383555	4.53625e-33	0.0350624	0.0203413	0.0847616	0.0518911	0.794701	14	1352	1059
1	108238360	109238145	ENSG00000260879	RP11-483I13.5	locus91	1	108743330	rs505024	1	108738360	A	C	0.245527	-0.000314675	0.00287933	0.912974	-0.501295	0.0713029	2.05798e-12	0.000627724	0.00574447	0.912985	0.750983	0.4145	20	6941	6391	3047		rs505024	1	108738360	A	C	0.245527	0.000700045	0.0100348	0.944384	-0.501295	0.0713029	2.05798e-12	-0.00139647	0.0200188	0.944386	0.446143	0.0435669	20	7011	4374
1	108241166	109240063	ENSG00000085491	SLC25A24	locus91	1	108710064	rs594397	1	108741065	C	T	0.246521	-0.000585798	0.00287324	0.838447	-0.803421	0.0527225	1.95857e-52	0.00072913	0.00357657	0.838461	0.622449	0.285112	20	6566	5799	3929		rs594397	1	108741065	C	T	0.246521	0.00105791	0.0100213	0.915926	-0.803421	0.0527225	1.95857e-52	-0.00131676	0.0124736	0.915928	0.328329	0.0162886	20	6861	3577
1	109028160	110026989	ENSG00000121940	CLCC1	locus91	1	109489120	rs839879	1	109527861	A	G	0.12326	0.000158897	0.00386983	0.967248	0.321333	0.0575389	2.34206e-08	0.000494493	0.0120434	0.967249	0.967249	0.965351	13	7194	7255	143		rs839879	1	109527861	A	G	0.12326	-0.0127129	0.0131418	0.333361	0.321333	0.0575389	2.34206e-08	-0.039563	0.0415067	0.340503	0.340503	0.732933	13	3404	3662
1	109135567	110134217	ENSG00000179902	C1orf194	locus92	1	109651975	rs565351	1	109635100	T	C	0.0924453	0.00120792	0.00446508	0.786756	-0.639042	0.0643342	2.9863e-23	-0.0018902	0.00698973	0.786833	0.360722	0.389699	18	6324	4390	3216		rs565351	1	109635100	T	C	0.0924453	-0.0194144	0.0149192	0.193156	-0.639042	0.0643342	2.9863e-23	0.0303804	0.0235457	0.196955	0.0802697	0.654618	18	2332	1402
1	109317959	110314653	ENSG00000143126	CELSR2	locus92	1	109805509	rs12740374	1	109817590	T	G	0.212724	-0.000431127	0.00295539	0.884018	0.4972	0.0517415	7.30373e-22	-0.000867109	0.00594475	0.884031	0.00875925	0.0030015	20	6797	841	7013		rs12740374	1	109817590	T	G	0.212724	0.0152849	0.0105606	0.147798	0.4972	0.0517415	7.30373e-22	0.0307419	0.0214796	0.15237	0.409775	0.378892	20	1959	4153
1	109322297	110322076	ENSG00000134222	PSRC1	locus92	1	109823993	rs1277930	1	109822143	G	A	0.22167	-0.000425705	0.00288716	0.882779	0.52124	0.0454202	1.74256e-30	-0.000816717	0.00553949	0.882788	0.0408113	0.00271611	20	6788	1592	7029		rs1277930	1	109822143	G	A	0.22167	0.0132561	0.0104031	0.202577	0.52124	0.0454202	1.74256e-30	0.0254318	0.020081	0.205348	0.19081	0.583316	20	2405	2527
1	109506418	110505038	ENSG00000143028	SYPL2	locus92	1	110016969	rs4970763	1	110006349	G	A	0.310139	0.0179141	0.00267207	2.02504e-11	0.485467	0.0862697	1.83035e-08	0.0369008	0.00856127	1.63108e-05	1.63108e-05	0.082209	20	101	126	5666		rs4970763	1	110006349	G	A	0.310139	0.00366666	0.00938619	0.69606	0.485467	0.0862697	1.83035e-08	0.00755285	0.0193809	0.696754	0.696754	0.342693	20	5596	5845
1	109549353	110543879	ENSG00000181754	AMIGO1	locus92	1	110049578	rs3738774	1	110049203	G	C	0.782306	0.00338932	0.00288524	0.240112	-0.37439	0.0581559	1.21309e-10	-0.00905291	0.00783378	0.247835	0.00290647	3.71344e-05	20	3190	547	7233		rs3738774	1	110049203	G	C	0.782306	0.00492106	0.0104672	0.638254	-0.37439	0.0581559	1.21309e-10	-0.0131442	0.0280324	0.639146	0.583469	0.824553	20	5253	5186
1	109681567	110680114	ENSG00000168765	GSTM4	locus92	1	110203410	rs7515406	1	110181166	A	C	0.670974	-0.0119842	0.00257365	3.21626e-06	1.00651	0.0286234	7.14697e-271	-0.0119067	0.00257933	3.90823e-06	2.10039e-05	0.011921	20	70	134	6733		rs7515406	1	110181166	A	C	0.670974	0.00647787	0.00922363	0.482484	1.00651	0.0286234	7.14697e-271	0.00643599	0.00916582	0.482571	0.579883	0.210082	20	4330	5168
1	109767783	110766466	ENSG00000134184	GSTM1	locus92	1	110240871	rs11101992	1	110266754	A	C	0.76839	0.00353054	0.00281467	0.209721	-0.521009	0.0467881	8.42701e-29	-0.00677635	0.00543651	0.212599	0.0652076	0.288058	20	2948	1939	3902		rs11101992	1	110266754	A	C	0.76839	-0.0184537	0.0102535	0.0718993	-0.521009	0.0467881	8.42701e-29	0.0354192	0.0199354	0.0756178	0.214339	0.285703	20	1240	2733
1	109767783	110766454	ENSG00000260246	AC000032.2	locus92	1	110236051	rs12045101	1	110267651	C	T	0.769384	0.00328015	0.00284388	0.248743	-0.662124	0.113249	5.01641e-09	-0.00495398	0.00437786	0.257804	0.378813	0.0391492	10	3267	4489	6226		rs12045101	1	110267651	C	T	0.769384	-0.0177632	0.0102674	0.0836193	-0.662124	0.113249	5.01641e-09	0.0268276	0.0161714	0.0971248	0.207236	0.0917048	10	1476	2680
1	109767783	110766454	ENSG00000241720	RP4-735C1.4	locus92	1	110293158	rs12045101	1	110267651	C	T	0.769384	0.00328015	0.00284388	0.248743	-0.963861	0.0914761	5.84867e-26	-0.00340314	0.00296813	0.251564	0.480472	0.0411585	20	3216	5087	6198		rs12045101	1	110267651	C	T	0.769384	-0.0177632	0.0102674	0.0836193	-0.963861	0.0914761	5.84867e-26	0.0184292	0.010795	0.0877845	0.21092	0.0451503	20	1386	2715
1	109771063	110770293	ENSG00000134201	GSTM5	locus92	1	110257882	rs11101996	1	110270707	T	C	0.620278	0.000102989	0.00251001	0.967271	1.14307	0.0263136	0	9.00986e-05	0.00219585	0.967271	0.0429822	0.181199	20	7195	1632	4708		rs11101996	1	110270707	T	C	0.620278	-0.00727242	0.00890102	0.41391	1.14307	0.0263136	0	-0.00636219	0.00778832	0.413992	0.161539	0.0397107	20	3881	2266
1	109776170	110775195	ENSG00000213366	GSTM2	locus92	1	110231408	rs1360513	1	110275861	T	C	0.553678	0.00281197	0.00245193	0.251448	0.915396	0.026966	1.38282e-252	0.00307186	0.00268007	0.251718	0.436646	0.0808256	20	3217	4851	5684		rs1360513	1	110275861	T	C	0.553678	-0.017706	0.00870343	0.0419149	0.915396	0.026966	1.38282e-252	-0.0193424	0.0095249	0.0422833	0.219009	0.0854788	20	849	2781
1	109783860	110783753	ENSG00000134202	GSTM3	locus92	1	110280469	rs4970777	1	110283785	C	T	0.44831	0.00146908	0.002481	0.553762	-1.15097	0.0252044	0	-0.00127638	0.00215575	0.553796	0.0368147	0.146053	20	5087	1521	5010		rs4970777	1	110283785	C	T	0.44831	-0.0134162	0.00869216	0.122713	-1.15097	0.0252044	0	0.0116564	0.00755633	0.122927	0.13756	0.0513935	20	1704	2031
1	110099858	111097826	ENSG00000156150	ALX3	locus92	1	110607969	rs10745308	1	110598577	C	A	0.570577	-0.00907111	0.00247853	0.000252342	-0.553125	0.0740368	7.96194e-14	0.0163997	0.00498975	0.00101374	0.000904261	0.439448	20	312	386	2887		rs10745308	1	110598577	C	A	0.570577	-0.0111616	0.008737	0.201422	-0.553125	0.0740368	7.96194e-14	0.0201792	0.016025	0.207946	0.154676	0.405516	20	2424	2200
1	110099858	111097826	ENSG00000258634	RP4-773N10.4	locus92	1	110603069	rs10745308	1	110598577	C	A	0.570577	-0.00907111	0.00247853	0.000252342	-0.394465	0.0457579	6.65527e-18	0.022996	0.00682608	0.00075484	0.00256142	0.0082463	20	282	524	6833		rs10745308	1	110598577	C	A	0.570577	-0.0111616	0.008737	0.201422	-0.394465	0.0457579	6.65527e-18	0.0282956	0.0223909	0.206334	0.234887	0.29176	20	2417	2909
1	110245639	111239130	ENSG00000116396	KCNC4	locus92	1	110789843	rs2761442	1	110739864	G	A	0.459245	0.00330055	0.00244633	0.177277	-0.289992	0.0425353	9.25235e-12	-0.0113815	0.00859943	0.185663	0.425702	0.0106632	20	2748	4762	6768		rs2761442	1	110739864	G	A	0.459245	-0.00697444	0.008672	0.421254	-0.289992	0.0425353	9.25235e-12	0.0240504	0.0301116	0.424458	0.00408792	0.00104204	20	3956	241
1	110343644	111342412	ENSG00000134248	LAMTOR5	locus93	1	110947217	rs75788000	1	110842431	A	C	0.143141	-0.00122969	0.00341392	0.718698	0.344185	0.0602672	1.12323e-08	-0.00357277	0.00993856	0.719232	0.769307	0.805998	12	5989	6470	904		rs75788000	1	110842431	A	C	0.143141	0.00604363	0.0123337	0.624127	0.344185	0.0602672	1.12323e-08	0.0175593	0.0359662	0.625397	0.818259	0.216162	12	5175	6509
1	110348019	111344594	ENSG00000227963	RP5-1074L1.1	locus93	1	110855395	rs666493	1	110847884	A	G	0.533797	0.00439926	0.00246198	0.0739575	0.420766	0.0647242	7.98359e-11	0.0104554	0.0060682	0.0848931	0.120119	0.980698	20	1840	2560	81		rs666493	1	110847884	A	G	0.533797	-0.0132234	0.00867109	0.127261	0.420766	0.0647242	7.98359e-11	-0.0314268	0.0211673	0.137626	0.167024	0.486304	20	1835	2323
1	110919903	111917572	ENSG00000143119	CD53	locus93	1	111429161	rs2885805	1	111417915	A	C	0.309145	0.00125794	0.00263691	0.633325	0.458852	0.0393203	1.82282e-31	0.00274149	0.00575155	0.633609	0.372291	0.0890322	20	5533	4450	5596		rs2885805	1	111417915	A	C	0.309145	-0.0110368	0.00935048	0.237862	0.458852	0.0393203	1.82282e-31	-0.0240531	0.020482	0.240252	0.400699	0.518337	20	2671	4086
1	111182460	112181967	ENSG00000156171	DRAM2	locus93	1	111671396	rs3762374	1	111682118	T	C	0.281312	-0.003447	0.00270702	0.202891	1.20176	0.0305368	0	-0.0028683	0.00225372	0.203127	0.660236	0.89593	20	2864	5981	457		rs3762374	1	111682118	T	C	0.281312	0.00740564	0.00961064	0.440963	1.20176	0.0305368	0	0.00616233	0.00799867	0.441051	0.54594	0.709065	20	4070	4968
1	111460523	112459332	ENSG00000085465	OVGP1	locus93	1	111963667	rs4838910	1	111959983	T	C	0.635189	0.00190665	0.00250098	0.445845	0.437005	0.0380412	1.52126e-30	0.00436299	0.00573559	0.446844	0.820404	0.851078	20	4458	6682	667		rs4838910	1	111959983	T	C	0.635189	0.00062719	0.0089727	0.944273	0.437005	0.0380412	1.52126e-30	0.0014352	0.0205326	0.944274	0.994036	0.961897	20	7010	7336
1	111468756	112468487	ENSG00000260948	RP11-552M11.8	locus93	1	111974679	rs1264890	1	111968487	G	A	0.60338	-0.00036132	0.00247403	0.883886	0.566003	0.0731418	1.00648e-14	-0.000638371	0.00437183	0.883906	0.712266	0.384902	20	6796	6230	3247		rs1264890	1	111968487	G	A	0.60338	0.00618013	0.00883013	0.483996	0.566003	0.0731418	1.00648e-14	0.0109189	0.0156645	0.485774	0.893901	0.596927	20	4353	6867
1	111474246	112472773	ENSG00000233337	UBE2FP3	locus93	1	111980397	rs1264914	1	111973893	C	T	0.612326	-3.81373e-05	0.00248432	0.987752	-0.38506	0.0603752	1.79677e-10	9.90425e-05	0.00645179	0.987752	0.889281	0.527914	20	7296	6958	2353		rs1264914	1	111973893	C	T	0.612326	0.00457969	0.00886521	0.605441	-0.38506	0.0603752	1.79677e-10	-0.0118935	0.0230984	0.606619	0.775546	0.886502	20	5066	6285
1	111532437	112530626	ENSG00000121933	ADORA3	locus93	1	112066277	rs6678079	1	112030914	G	A	0.939364	-0.0016118	0.00511508	0.75268	-0.605927	0.102899	3.8958e-09	0.00266006	0.00845381	0.753022	0.753042	0.400725	5	6151	6399	3155		rs6678079	1	112030914	G	A	0.939364	-0.00806508	0.0180975	0.655852	-0.605927	0.102899	3.8958e-09	0.0133103	0.0299528	0.65677	0.646193	0.708262	5	5367	5543
1	111535482	112533728	ENSG00000143110	C1orf162	locus93	1	112018774	rs7517018	1	112034147	T	C	0.857853	-0.00237743	0.0035981	0.508775	0.427204	0.0755895	1.58927e-08	-0.00556509	0.0084798	0.511647	0.511647	0.86932	17	4830	5259	567		rs7517018	1	112034147	T	C	0.857853	0.0130819	0.0123743	0.29043	0.427204	0.0755895	1.58927e-08	0.030622	0.0294682	0.298733	0.298733	0.634251	17	3103	3376
1	112037860	113037015	ENSG00000231437	RP11-88H9.2	locus94	1	112537311	rs2165986	1	112537576	G	T	0.880716	0.00078789	0.00367624	0.830298	-1.09684	0.0683586	6.16283e-58	-0.00071833	0.00335197	0.830313	0.323224	0.00886227	13	6524	4126	6818		rs2165986	1	112537576	G	T	0.880716	-0.00640757	0.0133263	0.630644	-1.09684	0.0683586	6.16283e-58	0.00584186	0.0121552	0.630797	0.594727	0.180926	13	5197	5257
1	112582353	113581521	ENSG00000134245	WNT2B	locus95	1	113037225	rs10857961	1	113082153	A	C	0.22664	-0.00138036	0.0030078	0.646285	0.858478	0.0484866	3.80558e-70	-0.00160792	0.00350482	0.646396	0.328364	0.0609016	20	5616	4163	5921		rs10857961	1	113082153	A	C	0.22664	0.0332561	0.0103499	0.00131269	0.858478	0.0484866	3.80558e-70	0.0387385	0.012253	0.00156932	0.00251304	0.409951	20	105	188
1	112583487	113583282	ENSG00000007341	ST7L	locus95	1	113114793	rs10745330	1	113083439	T	C	0.481113	-0.00164901	0.00243492	0.498257	0.289735	0.0381461	3.06851e-14	-0.00569146	0.00843731	0.499956	0.418435	0.651744	20	4764	4725	1709		rs10745330	1	113083439	T	C	0.481113	0.0167681	0.00865588	0.0527224	0.289735	0.0381461	3.06851e-14	0.0578739	0.0308316	0.0605047	0.0222311	0.0229745	20	1066	628
1	112645390	113643795	ENSG00000273483	RP4-671G15.2	locus95	1	113060742	rs6691932	1	113144263	C	T	0.485089	-0.00153836	0.00244185	0.528696	-0.498464	0.0680794	2.4466e-13	0.0030862	0.00491685	0.530214	0.524454	0.717374	20	4935	5322	1368		rs6691932	1	113144263	C	T	0.485089	0.0180742	0.00865501	0.0367711	-0.498464	0.0680794	2.4466e-13	-0.0362599	0.0180558	0.0446208	0.0208417	0.0363169	20	890	596
1	112719627	113719075	ENSG00000116489	CAPZA1	locus95	1	113188018	rs4839257	1	113219388	T	A	0.746521	0.000841145	0.00274094	0.758934	-0.44122	0.0513318	8.2938e-18	-0.00190641	0.00621615	0.759082	0.897003	0.627511	20	6174	6983	1833		rs4839257	1	113219388	T	A	0.746521	0.00736533	0.00992989	0.458249	-0.44122	0.0513318	8.2938e-18	-0.0166931	0.0225892	0.459915	0.497002	0.00450702	20	4188	4688
1	112894769	113893921	ENSG00000215866	RP11-426L16.8	locus95	1	113377232	rs9429494	1	113394151	G	A	0.157058	0.000520723	0.00315703	0.86899	-0.461142	0.0679568	1.15433e-11	-0.0011292	0.00684812	0.869029	0.905437	0.55941	7	6708	7014	2196		rs9429494	1	113394151	G	A	0.157058	-0.000410843	0.0118701	0.972389	-0.461142	0.0679568	1.15433e-11	0.000890926	0.0257409	0.97239	0.907926	0.595367	7	7187	6929
1	113918302	114917230	ENSG00000134242	PTPN22	locus95	1	114385407	rs6665194	1	114417843	G	A	0.568588	0.00334171	0.00247785	0.177455	-0.270859	0.0412868	5.36572e-11	-0.0123375	0.00933943	0.186499	0.199441	0.156986	20	2754	3213	4904		rs6665194	1	114417843	G	A	0.568588	-0.00716704	0.00872573	0.411437	-0.270859	0.0412868	5.36572e-11	0.0264604	0.0324666	0.415069	0.62198	0.202566	20	3888	5411
1	113941165	114939944	ENSG00000134262	AP4B1	locus95	1	114442596	rs1217402	1	114440258	C	G	0.355865	0.000815114	0.0026002	0.753915	0.321821	0.0414009	7.64778e-15	0.00253282	0.00808621	0.754108	0.462867	0.0533041	20	6154	4990	6020		rs1217402	1	114440258	C	G	0.355865	0.00859438	0.00902287	0.340838	0.321821	0.0414009	7.64778e-15	0.0267055	0.0282466	0.344435	0.10413	0.204171	20	3427	1680
1	114440258	115439345	ENSG00000197323	TRIM33	locus95	1	114994590	rs12057251	1	114939739	T	C	0.878728	-0.00253228	0.00374394	0.498808	-0.343277	0.0618672	2.87931e-08	0.00737677	0.0109872	0.501968	0.501968	0.984262	18	4774	5203	67		rs12057251	1	114939739	T	C	0.878728	0.00552241	0.0132325	0.676431	-0.343277	0.0618672	2.87931e-08	-0.0160873	0.0386563	0.677291	0.677291	0.177184	18	5488	5722
1	115131840	116130921	ENSG00000134198	TSPAN2	locus96	1	115611376	rs1967711	1	115630967	C	T	0.776342	0.00172851	0.00296154	0.559454	-0.335151	0.053167	2.90533e-10	-0.00515742	0.00887424	0.561128	0.436964	0.923401	16	5132	4853	316		rs1967711	1	115630967	C	T	0.776342	-0.0167936	0.0103748	0.105512	-0.335151	0.053167	2.90533e-10	0.0501075	0.0319597	0.11692	0.0647869	0.308007	16	1655	1210
1	115874931	116874257	ENSG00000177551	NHLH2	locus96	1	116382768	rs6662619	1	116374902	C	T	0.730616	-0.0067243	0.00272489	0.013597	0.443518	0.0516326	8.70535e-18	-0.0151613	0.0063923	0.0177015	0.0273782	0.383786	20	942	1337	3250		rs6662619	1	116374902	C	T	0.730616	0.0112632	0.00975131	0.248073	0.443518	0.0516326	8.70535e-18	0.0253951	0.0221841	0.252316	0.278232	0.754964	20	2758	3218
1	116021097	117019614	ENSG00000163393	SLC22A15	locus97	1	116565897	rs2452551	1	116519957	T	C	0.324056	0.00417679	0.00257543	0.104849	0.264232	0.0394612	2.142e-11	0.0158073	0.0100286	0.114977	0.130871	0.260049	20	2165	2663	4113		rs2452551	1	116519957	T	C	0.324056	-0.000549287	0.00923137	0.952552	0.264232	0.0394612	2.142e-11	-0.0020788	0.0349379	0.952554	0.591329	0.218521	20	7064	5228
1	117100957	118099573	ENSG00000116830	TTF2	locus98	1	117624208	rs80220227	1	117599810	T	C	0.0526839	0.00675309	0.00532255	0.204523	1.42672	0.100817	1.82564e-45	0.00473331	0.00374559	0.206337	0.164713	0.0640162	7	2902	2935	5878		rs80220227	1	117599810	T	C	0.0526839	-0.00663002	0.0193388	0.731722	1.42672	0.100817	1.82564e-45	-0.00464706	0.0135588	0.731798	0.761756	0.752883	7	5812	6211
1	117164270	118163824	ENSG00000134253	TRIM45	locus98	1	117659445	rs6657335	1	117664046	C	T	0.357853	-0.000821714	0.00257947	0.750061	0.393456	0.0498276	2.87193e-15	-0.00208845	0.00656126	0.750257	0.367968	0.0370212	17	6143	4421	6266		rs6657335	1	117664046	C	T	0.357853	0.0071835	0.00901186	0.425383	0.393456	0.0498276	2.87193e-15	0.0182575	0.0230208	0.427727	0.419717	0.149406	17	3980	4210
1	119078063	120077584	ENSG00000116874	WARS2	locus99	1	119628566	rs2794315	1	119577666	G	T	0.54672	-0.00103077	0.00246114	0.67535	0.541719	0.0515804	8.41963e-26	-0.00190277	0.00454682	0.675593	0.382926	0.497824	20	5763	4519	2517		rs2794315	1	119577666	G	T	0.54672	-0.00307332	0.00867617	0.72317	0.541719	0.0515804	8.41963e-26	-0.00567327	0.0160251	0.723321	0.476669	0.543479	20	5763	4557
1	119257911	120257110	ENSG00000231365	RP11-418J17.1	locus99	1	119750807	rs12089385	1	119757245	A	C	0.723658	-0.0029091	0.0027419	0.2887	0.742573	0.0411708	1.00887e-72	-0.0039176	0.00369882	0.289533	0.481527	0.605785	20	3484	5094	1946		rs12089385	1	119757245	A	C	0.723658	0.00984112	0.00966411	0.308528	0.742573	0.0411708	1.00887e-72	0.0132527	0.0130351	0.309298	0.528065	0.401777	20	3180	4870
1	119490819	120489335	ENSG00000232780	RP5-871G17.5	locus99	1	119977391	rs1538988	1	119989919	A	C	0.882704	0.001478	0.00365543	0.68597	-0.39792	0.0695824	1.07353e-08	-0.00371432	0.00920927	0.68671	0.68671	0.0892505	6	5822	6115	5594		rs1538988	1	119989919	A	C	0.882704	-0.0204075	0.0134331	0.128713	-0.39792	0.0695824	1.07353e-08	0.0512854	0.0349292	0.142031	0.142031	0.267919	6	1878	2074
1	119666565	120549727	ENSG00000143067	ZNF697	locus99	1	120176220	rs76236163	1	120166453	C	G	0.0974155	0.00658852	0.00383725	0.0859811	-0.742386	0.129778	1.06269e-08	-0.0088748	0.00539663	0.100071	0.100071	0.0528728	20	2004	2349	6023		rs76236163	1	120166453	C	G	0.0974155	-0.0196283	0.0145843	0.17835	-0.742386	0.129778	1.06269e-08	0.0264395	0.0201816	0.190168	0.190168	0.736492	20	2267	2522
1	121180236	121305321	ENSG00000236933	RP11-439A17.7	locus101	1	120837076	rs6600671	1	121200490	G	T	0.389662	-0.00403505	0.00256953	0.116334	0.685164	0.083498	2.29151e-16	-0.00588918	0.00381829	0.122987	0.141176	0.705297	4	2246	2757	1438		rs6600671	1	121200490	G	T	0.389662	0.00957152	0.00886458	0.280254	0.685164	0.083498	2.29151e-16	0.0139697	0.0130494	0.284385	0.382765	0.865254	4	2994	3963
1	121180236	121305321	ENSG00000171943	SRGAP2C	locus101	1	121118536	rs6600671	1	121200490	G	T	0.389662	-0.00403505	0.00256953	0.116334	0.547424	0.0397374	3.55281e-43	-0.00737098	0.00472425	0.118703	0.285087	0.561169	3	2207	3872	2184		rs6600671	1	121200490	G	T	0.389662	0.00957152	0.00886458	0.280254	0.547424	0.0397374	3.55281e-43	0.0174847	0.0162429	0.281728	0.48169	0.686142	3	2977	4591
1	121180236	121305321	ENSG00000223345	HIST2H2BA	locus101	1	120910550	rs2222371	1	121289118	C	T	0.373757	-0.0025223	0.00279312	0.366504	-0.781607	0.0969548	7.53297e-16	0.00322707	0.00359591	0.369491	0.343664	0.330121	4	4015	4272	3623		rs2222371	1	121289118	C	T	0.373757	0.000734387	0.00892822	0.934444	-0.781607	0.0969548	7.53297e-16	-0.000939587	0.0114235	0.934448	0.672481	0.20925	4	6961	5689
1	144896319	145831160	ENSG00000233396	RP11-458D21.1	locus101	1	145379261	rs12091564	1	145395604	C	T	0.0447316	0.00434606	0.00561261	0.438731	-0.741431	0.107822	6.13621e-12	-0.00586172	0.00761782	0.441612	0.541933	0.460589	6	4429	5394	2750		rs12091564	1	145395604	C	T	0.0447316	-0.0260334	0.0209083	0.213087	-0.741431	0.107822	6.13621e-12	0.0351124	0.0286586	0.2205	0.324884	0.293813	6	2531	3557
1	145092966	145831160	ENSG00000181039	ANKRD34A	locus102	1	145473077	rs36056870	1	145544301	G	A	0.353877	-0.00120931	0.00257878	0.639108	-0.258086	0.0408105	2.54847e-10	0.00468568	0.0100194	0.640026	0.533981	0.487112	12	5575	5360	2575		rs36056870	1	145544301	G	A	0.353877	0.0117647	0.00903785	0.193016	-0.258086	0.0408105	2.54847e-10	-0.0455842	0.0357528	0.202316	0.1371	0.138893	10	2377	2028
1	145092966	145831160	ENSG00000213240	NOTCH2NL	locus102	1	145250536	rs704984	1	145471191	T	G	0.951292	-0.00278837	0.0050253	0.578986	-0.466895	0.0663432	1.95621e-12	0.00597215	0.0107966	0.580161	0.442092	0.530687	5	5245	4887	2336		rs704984	1	145471191	T	G	0.951292	0.0248707	0.0200767	0.215425	-0.466895	0.0663432	1.95621e-12	-0.0532683	0.0436615	0.222454	0.25682	0.132739	5	2555	3063
1	145092966	145831160	ENSG00000163386	NBPF10	locus102	1	145330037	rs2479854	1	145475728	G	T	0.371769	-0.0028808	0.00257841	0.263876	0.412418	0.0486924	2.45673e-17	-0.00698515	0.0063061	0.268	0.618174	0.674986	17	3334	5782	1580		rs2479854	1	145475728	G	T	0.371769	0.0213397	0.00895696	0.0171971	0.412418	0.0486924	2.45673e-17	0.0517428	0.022561	0.0218214	0.142689	0.11991	15	532	2082
1	145383227	145831160	ENSG00000121848	RNF115	locus102	1	145650848	rs17354678	1	145689271	G	A	0.373757	-0.00172307	0.00255735	0.500456	0.217668	0.038723	1.89695e-08	-0.00791606	0.011833	0.503506	0.503506	0.706746	9	4779	5212	1429		rs17354678	1	145689271	G	A	0.373757	0.0329881	0.0089664	0.000234079	0.217668	0.038723	1.89695e-08	0.151553	0.0492319	0.00208154	0.00208154	0.0126234	9	130	172
1	146492730	147202386	ENSG00000131781	FMO5	locus102	1	146680815	rs12139680	1	146703737	G	A	0.520875	-0.00399502	0.00244931	0.102874	-0.346897	0.0492877	1.94719e-12	0.0115164	0.00724774	0.112068	0.242402	0.475474	20	2137	3558	2637		rs12139680	1	146703737	G	A	0.520875	0.00173193	0.00864896	0.841287	-0.346897	0.0492877	1.94719e-12	-0.00499263	0.0249424	0.841351	0.720733	0.618082	20	6424	5973
1	146492730	147248817	ENSG00000237188	RP11-337C18.8	locus102	1	146645766	rs6687544	1	146749067	C	T	0.599404	-0.00426791	0.00250511	0.0884401	-0.265181	0.0467765	1.43533e-08	0.0160943	0.00986413	0.102764	0.0910424	0.770212	20	2032	2247	1078		rs6687544	1	146749067	C	T	0.599404	0.00767394	0.00882127	0.384335	-0.265181	0.0467765	1.43533e-08	-0.0289385	0.0336544	0.38986	0.38986	0.526446	20	3727	4011
1	146492730	147170852	ENSG00000131778	CHD1L	locus102	1	146740867	rs894470	1	146671947	G	A	0.951292	-0.00959304	0.00585197	0.101154	0.827228	0.0928637	5.19724e-19	-0.0115966	0.00719298	0.106916	0.178189	0.114532	20	2079	3043	5324		rs894470	1	146671947	G	A	0.951292	0.0466183	0.0201168	0.0204827	0.827228	0.0928637	5.19724e-19	0.0563549	0.0251277	0.0249137	0.248305	0.0811557	20	596	2994
1	146620153	147408314	ENSG00000162836	ACP6	locus102	1	147130894	rs1344	1	147119273	A	G	0.576541	0.00170782	0.00245521	0.486686	1.03374	0.0277738	3.26406e-303	0.00165208	0.0023755	0.486762	0.473051	0.066458	20	4678	5048	5842		rs1344	1	147119273	A	G	0.576541	0.00311016	0.00874144	0.721994	1.03374	0.0277738	3.26406e-303	0.00300865	0.00845654	0.722006	0.13005	0.0692946	20	5756	1953
1	147322604	147832033	ENSG00000215863	RP11-495P10.2	locus102	1	147883530	rs1855791	1	147820816	A	G	0.209742	0.000550286	0.00289649	0.849322	0.536974	0.0900078	2.43349e-09	0.00102479	0.00539684	0.849397	0.906932	0.200224	9	6621	7022	4563		rs1855791	1	147820816	A	G	0.209742	0.0151248	0.0106142	0.154169	0.536974	0.0900078	2.43349e-09	0.0281667	0.0203227	0.165756	0.20063	0.280633	9	2079	2612
1	149758064	150699586	ENSG00000143401	ANP32E	locus103	1	150199610	rs55956539	1	150202128	C	T	0.275348	0.00169558	0.00274989	0.537499	-0.261254	0.0461918	1.55079e-08	-0.00649016	0.0105881	0.539898	0.539898	0.0771495	9	4991	5386	5733		rs55956539	1	150202128	C	T	0.275348	0.00607718	0.00966975	0.529694	-0.261254	0.0461918	1.55079e-08	-0.0232616	0.0372406	0.532215	0.532215	0.85045	9	4628	4890
1	149758064	150694480	ENSG00000163125	RPRD2	locus103	1	150392304	rs11576997	1	150194912	T	A	0.850895	-0.00450284	0.00369061	0.222435	-1.65252	0.0465527	5.3014e-276	0.00272483	0.00223464	0.222708	0.131595	0.0845181	20	3017	2664	5641		rs11576997	1	150194912	T	A	0.850895	0.0113968	0.0121332	0.347573	-1.65252	0.0465527	5.3014e-276	-0.0068966	0.00734479	0.347742	0.285093	0.748407	20	3449	3277
1	149775372	150149016	ENSG00000264207	.	locus103	1	149803492	rs11205037	1	149816036	G	T	0.134195	0.00596693	0.00378029	0.114466	-0.578275	0.0979912	3.60665e-09	-0.0103185	0.00676699	0.127302	0.0297115	0.0713171	12	2285	1385	5791		rs11205037	1	149816036	G	T	0.134195	-0.0116051	0.0126809	0.360109	-0.578275	0.0979912	3.60665e-09	0.0200684	0.022191	0.365811	0.416579	0.837195	12	3562	4189
1	149985077	150983279	ENSG00000143369	ECM1	locus103	1	150483401	rs13294	1	150484987	G	A	0.617296	0.00198714	0.0025067	0.427934	0.312759	0.038079	2.14974e-16	0.00635359	0.00805204	0.430074	0.597688	0.356671	20	4371	5682	3432		rs13294	1	150484987	G	A	0.617296	-0.00464439	0.00888794	0.601288	0.312759	0.038079	2.14974e-16	-0.0148497	0.0284753	0.602022	0.421429	0.114283	20	5036	4216
1	150005225	151004365	ENSG00000118292	C1orf54	locus103	1	150246963	rs10888585	1	150504947	G	T	0.784294	-0.00138857	0.00298488	0.641787	0.348801	0.0631762	3.36914e-08	-0.00398099	0.00858786	0.642963	0.642963	0.106114	11	5596	5905	5411		rs10888585	1	150504947	G	T	0.784294	0.00830746	0.0105033	0.428982	0.348801	0.0631762	3.36914e-08	0.0238172	0.0304201	0.433661	0.433661	0.209088	11	4020	4297
1	150300727	151296651	ENSG00000143387	CTSK	locus103	1	150774741	rs2089081	1	150800117	T	C	0.487078	-0.00122775	0.00246484	0.61841	0.377541	0.0484303	6.41289e-15	-0.00325196	0.00654198	0.619125	0.62841	0.638564	20	5451	5830	1783		rs2089081	1	150800117	T	C	0.487078	0.0108802	0.00864596	0.208244	0.377541	0.0484303	6.41289e-15	0.0288185	0.0231972	0.214116	0.0748922	0.220176	20	2482	1332
1	150313918	151310854	ENSG00000143437	ARNT	locus103	1	150815712	rs2039590	1	150813315	G	A	0.487078	-0.00130094	0.00246636	0.597864	0.430414	0.0379135	7.2055e-30	-0.00302253	0.00573637	0.598259	0.559231	0.590983	20	5334	5495	2016		rs2039590	1	150813315	G	A	0.487078	0.0116244	0.00864667	0.178827	0.430414	0.0379135	7.2055e-30	0.0270074	0.0202295	0.181861	0.0747599	0.0500682	20	2209	1330
1	150392830	151391950	ENSG00000259357	RP11-316M1.12	locus103	1	150938235	rs11581757	1	150892244	G	A	0.368787	-0.00130597	0.00256937	0.611254	-0.884965	0.0925026	1.10142e-21	0.00147573	0.00290745	0.611756	0.584315	0.894179	20	5413	5631	461		rs11581757	1	150892244	G	A	0.368787	0.0186772	0.00896477	0.0372149	-0.884965	0.0925026	1.10142e-21	-0.021105	0.0103675	0.0417818	0.0443895	0.4446	20	845	965
1	150440441	151440178	ENSG00000143418	CERS2	locus103	1	150942564	rs6656535	1	150940357	T	G	0.368787	-0.00104088	0.00258043	0.686673	-0.431977	0.0446289	3.69244e-22	0.00240957	0.00597873	0.68693	0.641002	0.508016	20	5823	5895	2458		rs6656535	1	150940357	T	G	0.368787	0.0198501	0.00896585	0.0268313	-0.431977	0.0446289	3.69244e-22	-0.0459517	0.0212914	0.0309103	0.042692	0.588943	20	696	940
1	150504055	151502427	ENSG00000163141	BNIPL	locus103	1	151014561	rs4589116	1	151002510	T	C	0.864811	0.00365861	0.00344413	0.288112	-0.314482	0.0551772	1.20161e-08	-0.0116338	0.0111404	0.296351	0.296351	0.493858	16	3531	3950	2535		rs4589116	1	151002510	T	C	0.864811	0.0347589	0.0126543	0.00601778	-0.314482	0.0551772	1.20161e-08	-0.110527	0.0446676	0.0133446	0.0133446	0.150233	16	371	462
1	150531360	151528487	ENSG00000143458	GABPB2	locus103	1	151070536	rs2864700	1	151028929	T	C	0.594433	0.00541099	0.00250914	0.031044	-0.277899	0.0460625	1.60864e-09	-0.0194711	0.00958847	0.0422876	0.00362282	0.855895	17	1352	595	632		rs2864700	1	151028929	T	C	0.594433	0.00337717	0.0088005	0.701165	-0.277899	0.0460625	1.60864e-09	-0.0121525	0.031732	0.701739	0.0840181	0.0373562	17	5626	1454
1	150626029	151622529	ENSG00000143434	SEMA6C	locus103	1	151111632	rs61321900	1	151124171	T	C	0.922465	-0.0036867	0.00441986	0.404212	-0.422735	0.0685325	6.8989e-10	0.00872107	0.0105505	0.408465	0.32439	0.0725312	15	4236	4139	5780		rs61321900	1	151124171	T	C	0.922465	0.00453447	0.0161519	0.77891	-0.422735	0.0685325	6.8989e-10	-0.0107265	0.0382476	0.779133	0.280142	0.215025	15	6082	3232
1	150671630	151669997	ENSG00000143398	PIP5K1A	locus103	1	151196218	rs182830202	1	151171353	T	C	0.0228628	-0.0247098	0.00715402	0.000552385	1.47298	0.208753	1.71247e-12	-0.0167754	0.00540749	0.00192058	0.000542906	0.281396	16	382	330	3957		rs182830202	1	151171353	T	C	0.0228628	-0.00137157	0.0289385	0.962198	1.47298	0.208753	1.71247e-12	-0.000931152	0.0196467	0.962198	0.800765	0.258462	16	7119	6416
1	150835666	151834188	ENSG00000159352	PSMD4	locus103	1	151233567	rs1752385	1	151334407	A	G	0.753479	0.0012537	0.00287425	0.662704	0.309968	0.0539516	9.17613e-09	0.00404462	0.00929944	0.663612	0.758227	0.0539709	20	5710	6419	6012		rs1752385	1	151334407	A	G	0.753479	-0.00762141	0.0100236	0.447049	0.309968	0.0539516	9.17613e-09	-0.0245878	0.0326196	0.450986	0.534467	0.360592	20	4133	4906
1	150848681	151847193	ENSG00000143416	SELENBP1	locus103	1	151340993	rs17564294	1	151347700	G	T	0.635189	-0.00246493	0.00261772	0.346382	0.39631	0.0393434	7.26433e-24	-0.00621969	0.00663403	0.348479	0.528919	0.201275	16	3879	5339	4553		rs17564294	1	151347700	G	T	0.635189	-0.000978412	0.00897298	0.913171	0.39631	0.0393434	7.26433e-24	-0.0024688	0.0226426	0.913176	0.627843	0.162154	16	6851	5443
1	150897025	151895687	ENSG00000143442	POGZ	locus103	1	151403570	rs2274533	1	151395782	C	T	0.832008	0.00151401	0.00314332	0.630047	-0.480062	0.0594249	6.55802e-16	-0.00315378	0.00655935	0.630654	0.570397	0.48042	19	5514	5564	2610		rs2274533	1	151395782	C	T	0.832008	0.0186408	0.0115598	0.106842	-0.480062	0.0594249	6.55802e-16	-0.03883	0.0245549	0.113796	0.0607986	0.0762295	18	1632	1162
1	150904359	151903858	ENSG00000159377	PSMB4	locus103	1	151373215	rs4246527	1	151403948	T	C	0.853877	0.00209444	0.00326322	0.520982	0.397664	0.0537029	1.31263e-13	0.00526686	0.00823676	0.52254	0.73335	0.647186	19	4886	6319	1731		rs4246527	1	151403948	T	C	0.853877	0.0151405	0.0122314	0.215778	0.397664	0.0537029	1.31263e-13	0.0380736	0.031185	0.222127	0.0876747	0.0267036	18	2552	1505
1	151040435	152039711	ENSG00000143367	TUFT1	locus103	1	151534420	rs6675022	1	151540373	T	C	0.66998	0.000622081	0.00292158	0.831384	-0.305152	0.0446016	7.82373e-12	-0.00203859	0.00957879	0.831465	0.279907	0.146954	9	6530	3834	4996		rs6675022	1	151540373	T	C	0.66998	-0.0103213	0.00918875	0.261331	-0.305152	0.0446016	7.82373e-12	0.0338233	0.0305151	0.267684	0.0798683	0.371956	9	2880	1397
1	151163317	152157887	ENSG00000143376	SNX27	locus103	1	151628054	rs17641780	1	151659071	A	G	0.66501	-0.0070418	0.00262101	0.00721681	-0.372772	0.0513841	4.02768e-13	0.0188903	0.00749781	0.0117539	0.00693876	0.765528	20	787	764	1103		rs17641780	1	151659071	A	G	0.66501	-0.000410911	0.00915873	0.964214	-0.372772	0.0513841	4.02768e-13	0.00110231	0.0245697	0.964215	0.444376	0.0893647	20	7139	4364
1	151242748	152240777	ENSG00000203288	RP11-98D18.9	locus103	1	151765079	rs6667279	1	151742409	A	G	0.656064	-0.00786928	0.00260759	0.00254582	-0.39825	0.0658445	1.46347e-09	0.0197597	0.0073174	0.00692628	0.00692628	0.391928	14	629	762	3201		rs6667279	1	151742409	A	G	0.656064	0.0243088	0.00913388	0.00778194	-0.39825	0.0658445	1.46347e-09	-0.0610391	0.0250572	0.0148511	0.0148511	0.326352	13	405	494
1	151252130	152250359	ENSG00000182134	TDRKH	locus103	1	151753237	rs6679233	1	151750433	C	T	0.343936	0.00774746	0.00260821	0.00297402	0.487278	0.0721451	1.4369e-11	0.0158995	0.00584739	0.00654657	0.00654657	0.205001	11	612	744	4521		rs6679233	1	151750433	C	T	0.343936	-0.0253045	0.00913542	0.00560686	0.487278	0.0721451	1.4369e-11	-0.0519302	0.0202632	0.0103837	0.0103837	0.366063	11	324	388
1	151295061	152290905	ENSG00000178796	RIIAD1	locus103	1	151697482	rs949969	1	151792814	G	A	0.804175	-0.00406033	0.00298545	0.173817	0.490919	0.0549859	4.3344e-19	-0.00827089	0.0061515	0.178777	0.0477134	0.350872	20	2698	1698	3475		rs949969	1	151792814	G	A	0.804175	0.00905804	0.0108904	0.405552	0.490919	0.0549859	4.3344e-19	0.0184512	0.0222797	0.407579	0.822015	0.550535	20	3842	6527
1	151411326	152408461	ENSG00000159445	THEM4	locus103	1	151864172	rs1490189	1	151910254	T	G	0.647117	-0.00705119	0.00254794	0.00565047	0.518988	0.0377225	4.55766e-43	-0.0135864	0.00500779	0.00666646	0.0893151	0.0587857	20	625	2228	5955		rs1490189	1	151910254	T	G	0.647117	0.0166974	0.00906356	0.0654375	0.518988	0.0377225	4.55766e-43	0.032173	0.0176198	0.0678563	0.635323	0.0543688	20	1156	5486
1	151417202	152415066	ENSG00000197747	S100A10	locus103	1	151961128	rs6662602	1	151915155	C	T	0.723658	-0.0056219	0.00272819	0.0393343	0.360576	0.05102	1.57934e-12	-0.0155915	0.00788127	0.0478956	0.120287	0.460025	20	1417	2565	2752		rs6662602	1	151915155	C	T	0.723658	0.00859214	0.00966848	0.374177	0.360576	0.05102	1.57934e-12	0.023829	0.0270252	0.377922	0.837282	0.429965	20	3645	6587
1	151668295	152660971	ENSG00000197915	HRNR	locus103	1	152190613	rs10788825	1	152161709	A	G	0.703777	-0.000503974	0.00265913	0.849681	0.653524	0.054781	8.28102e-33	-0.000771164	0.00406943	0.8497	0.314479	0.232287	20	6623	4070	4304		rs10788825	1	152161709	A	G	0.703777	-0.0138186	0.00946454	0.14428	0.653524	0.054781	8.28102e-33	-0.0211447	0.0145904	0.147275	0.395561	0.61127	20	1919	4048
1	151668295	152666599	ENSG00000143631	FLG	locus103	1	152286165	rs34372395	1	152167407	A	G	0.755467	-0.00454413	0.00289512	0.116513	-0.829311	0.0563387	4.79036e-49	0.00547941	0.00351079	0.118586	0.090708	0.398267	16	2205	2243	3172		rs34372395	1	152167407	A	G	0.755467	0.00415189	0.0100533	0.679615	-0.829311	0.0563387	4.79036e-49	-0.00500644	0.0121272	0.679734	0.889776	0.295716	16	5505	6852
1	151675486	152674404	ENSG00000237975	FLG-AS1	locus103	1	152239882	rs11588970	1	152175155	A	G	0.133201	-0.00384423	0.00356942	0.281484	-1.31192	0.0683014	3.18525e-82	0.00293024	0.00272504	0.282239	0.0705234	0.255238	20	3435	2006	4154		rs11588970	1	152175155	A	G	0.133201	0.0146441	0.0127201	0.249626	-1.31192	0.0683014	3.18525e-82	-0.0111624	0.00971318	0.250475	0.886379	0.15494	20	2748	6838
1	152259742	153258816	ENSG00000186226	LCE1E	locus104	1	152759796	rs11587012	1	152759204	A	C	0.643141	-0.0048103	0.00260376	0.0646827	0.619423	0.113437	4.74833e-08	-0.00776577	0.00443759	0.0801184	0.0801184	0.310695	19	1788	2118	3739		rs11587012	1	152759204	A	C	0.643141	0.0164535	0.009033	0.0685322	0.619423	0.113437	4.74833e-08	0.0265627	0.0153729	0.0840075	0.0840075	0.294965	19	1336	1453
1	152272352	153271524	ENSG00000163206	SMCP	locus104	1	152854158	rs12094874	1	152772183	G	A	0.643141	-0.00480218	0.00260373	0.0651324	0.565447	0.0916447	6.82928e-10	-0.00849272	0.00480605	0.0772134	0.130357	0.845116	16	1760	2658	697		rs12094874	1	152772183	G	A	0.643141	0.0168518	0.00903353	0.0621148	0.565447	0.0916447	6.82928e-10	0.0298027	0.0166901	0.0741569	0.14901	0.469023	16	1219	2145
1	153087661	154084441	ENSG00000188643	S100A16	locus105	1	153582503	rs9700179	1	153585584	A	G	0.412525	-0.00308237	0.00253676	0.224336	-0.381817	0.0441647	5.36646e-18	0.00807289	0.00670922	0.228878	0.469912	0.329196	20	3066	5029	3627		rs9700179	1	153585584	A	G	0.412525	-0.000437344	0.00877479	0.960249	-0.381817	0.0441647	5.36646e-18	0.00114543	0.022982	0.96025	0.994621	0.828474	20	7104	7340
1	153099345	154097108	ENSG00000189171	S100A13	locus105	1	153599068	rs28754733	1	153598094	C	T	0.446322	-0.00134174	0.00248154	0.588722	1.0567	0.0269155	0	-0.00126974	0.0023486	0.588757	0.308482	0.442593	20	5291	4026	2869		rs28754733	1	153598094	C	T	0.446322	-0.000560336	0.00868843	0.948578	1.0567	0.0269155	0	-0.000530268	0.00822221	0.948578	0.845811	0.772583	20	7041	6630
1	153101488	154100693	ENSG00000271853	RP1-178F15.5	locus105	1	153601197	rs3806233	1	153600778	A	G	0.442346	-0.00111339	0.00248485	0.654102	0.789937	0.0849217	1.37889e-20	-0.00140947	0.00314928	0.654476	0.453163	0.44203	20	5657	4937	2871		rs3806233	1	153600778	A	G	0.442346	-0.0020737	0.00869614	0.811523	0.789937	0.0849217	1.37889e-20	-0.00262514	0.0110123	0.811584	0.870843	0.861356	20	6256	6763
1	153105819	154104325	ENSG00000160678	S100A1	locus105	1	153602457	rs3818632	1	153604519	A	G	0.524851	-0.000205876	0.00247097	0.933599	-0.277327	0.0448427	6.23275e-10	0.000742359	0.00891075	0.933605	0.933605	0.186852	14	7034	7122	4667		rs3818632	1	153604519	A	G	0.524851	-0.000409749	0.00864863	0.962213	-0.277327	0.0448427	6.23275e-10	0.00147749	0.0311866	0.962214	0.962214	0.951518	14	7120	7179
1	153177852	154174569	ENSG00000160679	CHTOP	locus106	1	153612653	rs6426989	1	153676713	A	C	0.516899	-0.00248209	0.0024682	0.314594	-0.262486	0.0455435	8.24236e-09	0.00945607	0.0095452	0.321851	0.321851	0.534025	19	3697	4116	2318		rs6426989	1	153676713	A	C	0.516899	-0.00116414	0.00864382	0.892866	-0.262486	0.0455435	8.24236e-09	0.00443504	0.0329395	0.892895	0.892895	0.801273	19	6726	6862
1	153412872	154412080	ENSG00000198837	DENND4B	locus106	1	153910574	rs113191295	1	153912623	A	G	0.0636183	-0.00134489	0.00566808	0.812444	0.916826	0.158348	7.04041e-09	-0.0014669	0.00618748	0.812599	0.947464	0.906496	3	6446	7187	411		rs113191295	1	153912623	A	G	0.0636183	-0.0161589	0.0176993	0.36126	0.916826	0.158348	7.04041e-09	-0.0176248	0.0195435	0.36715	0.430671	0.241495	3	3572	4274
1	153577869	154575685	ENSG00000143614	GATAD2B	locus106	1	153836326	rs7521047	1	154076366	T	C	0.464215	-0.010046	0.00246552	4.60946e-05	0.996122	0.0294304	4.0546e-251	-0.0100851	0.00249299	5.22368e-05	3.56833e-05	0.00287842	20	130	147	7020		rs7521047	1	154076366	T	C	0.464215	0.0135234	0.0086938	0.119822	0.996122	0.0294304	4.0546e-251	0.013576	0.00873686	0.120213	0.276022	0.720688	20	1686	3209
1	153678986	154678699	ENSG00000143552	NUP210L	locus106	1	154046376	rs41305088	1	154178724	A	C	0.0357853	-0.0161132	0.00637766	0.0115203	1.94141	0.251786	1.25271e-14	-0.00829973	0.00345692	0.0163546	0.00875847	0.0981005	6	909	840	5499		rs41305088	1	154178724	A	C	0.0357853	0.0148089	0.0232791	0.52468	1.94141	0.251786	1.25271e-14	0.00762791	0.0120315	0.526085	0.336325	0.535769	6	4590	3632
1	153743234	154742575	ENSG00000143575	HAX1	locus106	1	154246669	rs2282227	1	154243097	G	A	0.671968	-0.0102393	0.00273092	0.00017727	-0.354799	0.0440547	8.03937e-16	0.0288594	0.00849036	0.000676139	0.0137524	0.122256	20	272	1011	5245		rs2282227	1	154243097	G	A	0.671968	0.00485451	0.0092193	0.5985	-0.354799	0.0440547	8.03937e-16	-0.0136824	0.0260401	0.599279	0.928057	0.529707	20	5014	7025
1	153752065	154751404	ENSG00000143569	UBAP2L	locus106	1	154218320	rs12750321	1	154251626	A	G	0.671968	-0.0103221	0.00274181	0.000166748	0.309377	0.0483276	1.53692e-10	-0.0333641	0.0102812	0.00117392	0.00117392	0.557717	18	329	417	2206		rs12750321	1	154251626	A	G	0.671968	0.00389473	0.00921855	0.672669	0.309377	0.0483276	1.53692e-10	0.0125889	0.0298619	0.673338	0.673338	0.549573	18	5460	5697
1	154049141	155048369	ENSG00000160710	ADAR	locus106	1	154577506	rs2072661	1	154548880	G	A	0.732604	-0.00178634	0.00287105	0.533816	0.321513	0.0425833	4.34555e-14	-0.00555605	0.00896007	0.535199	0.0161651	0.00028833	12	4968	1080	7177		rs2072661	1	154548880	G	A	0.732604	0.0183483	0.0097705	0.0603909	0.321513	0.0425833	4.34555e-14	0.0570686	0.031315	0.0683937	0.182835	0.00726581	12	1161	2472
1	154059376	155058663	ENSG00000160716	CHRNB2	locus106	1	154546379	rs72999485	1	154559360	G	C	0.929423	-0.010784	0.00464232	0.0201798	0.82543	0.0907138	9.0941e-20	-0.0130648	0.00580451	0.0243984	0.0437663	0.000886705	16	1076	1644	7127		rs72999485	1	154559360	G	C	0.929423	0.040444	0.0169194	0.0168306	0.82543	0.0907138	9.0941e-20	0.0489975	0.0211932	0.0207808	0.0451339	0.0498114	16	512	979
1	154369981	155369302	ENSG00000143603	KCNN3	locus106	1	154761329	rs10908447	1	154869742	C	T	0.599404	-0.00165322	0.0025242	0.5125	0.37014	0.03983	1.50008e-20	-0.00446648	0.00683649	0.513544	0.368259	0.42132	20	4839	4424	2997		rs10908447	1	154869742	C	T	0.599404	-0.00362312	0.00881437	0.681038	0.37014	0.03983	1.50008e-20	-0.00978852	0.0238369	0.681332	0.254843	0.215759	20	5515	3043
1	154502123	155501014	ENSG00000163354	DCST2	locus106	1	155000925	rs10908452	1	155001929	T	C	0.638171	-0.00160756	0.00256476	0.530799	0.63501	0.0699014	1.04309e-19	-0.00253155	0.00404854	0.531774	0.705148	0.520859	20	4948	6198	2386		rs10908452	1	155001929	T	C	0.638171	-0.00672345	0.00898909	0.454486	0.63501	0.0699014	1.04309e-19	-0.010588	0.0142037	0.456009	0.184545	0.666426	20	4161	2485
1	154534766	155527013	ENSG00000143537	ADAM15	locus106	1	155029147	rs41264285	1	155033918	T	C	0.192843	-0.00706342	0.00308707	0.0221335	-0.566594	0.0500133	9.44074e-30	0.0124665	0.00555847	0.0249107	0.0424076	0.691217	20	1083	1623	1504		rs41264285	1	155033918	T	C	0.192843	0.00254961	0.0109555	0.815975	-0.566594	0.0500133	9.44074e-30	-0.00449988	0.0193398	0.816014	0.469223	0.375173	20	6284	4508
1	154606846	155591625	ENSG00000169242	EFNA1	locus107	1	155103634	rs4390169	1	155106054	A	G	0.478131	-0.00231196	0.0024625	0.347798	-0.349523	0.0390322	3.40561e-19	0.00661462	0.00708393	0.350433	0.548381	0.214603	20	3886	5434	4435		rs4971079	1	155130391	A	G	0.473161	-0.000783498	0.00865128	0.927839	-0.431725	0.0485929	6.41886e-19	0.00181481	0.0200399	0.927843	0.898577	0.7896	20	6918	6895
1	154669067	155668700	ENSG00000169231	THBS3	locus107	1	155172110	rs2974937	1	155168849	T	C	0.547714	-0.000980432	0.00247538	0.692051	0.344049	0.0382385	2.31057e-19	-0.00284969	0.00720183	0.692334	0.403531	0.452968	20	5855	4633	2798		rs2974937	1	155168849	T	C	0.547714	0.00230979	0.00867804	0.790112	0.344049	0.0382385	2.31057e-19	0.00671355	0.0252343	0.790202	0.918607	0.751941	20	6133	6977
1	154769174	155767708	ENSG00000143630	HCN3	locus107	1	155253506	rs11264357	1	155268958	T	C	0.282306	-0.00245544	0.0027627	0.37412	-0.322928	0.0510203	2.46113e-10	0.00760367	0.00863909	0.378779	0.242397	0.404838	20	4071	3557	3123		rs11264357	1	155268958	T	C	0.282306	0.00560111	0.00959787	0.559504	-0.322928	0.0510203	2.46113e-10	-0.0173448	0.0298475	0.561164	0.694692	0.619397	20	4789	5834
1	154805993	155800913	ENSG00000163374	YY1AP1	locus107	1	155644014	rs6677385	1	155304581	A	C	0.271372	-0.00367778	0.0028067	0.190074	0.361747	0.0516086	2.39289e-12	-0.0101667	0.00789315	0.19773	0.194818	0.881036	18	2829	3164	517		rs6677385	1	155304581	A	C	0.271372	0.00973065	0.00971991	0.316776	0.361747	0.0516086	2.39289e-12	0.026899	0.027142	0.321662	0.346898	0.729422	17	3279	3712
1	155389517	156374718	ENSG00000143622	RIT1	locus107	1	155874397	rs12037177	1	155877029	C	T	0.234592	-0.000174088	0.00281311	0.950655	-0.285364	0.0422839	1.49116e-11	0.000610057	0.0098584	0.950657	0.911695	0.53232	20	7130	7046	2330		rs12037177	1	155877029	C	T	0.234592	0.00168881	0.0101925	0.8684	-0.285364	0.0422839	1.49116e-11	-0.0059181	0.0357284	0.868439	0.848156	0.350883	20	6568	6639
1	155793689	156790959	ENSG00000198715	C1orf85	locus107	1	156262671	rs12138564	1	156291600	G	T	0.730616	0.000161861	0.00273287	0.952771	0.337002	0.0398896	2.95401e-17	0.000480296	0.00810957	0.952772	0.286218	0.159066	15	7143	3880	4883		rs12138564	1	156291600	G	T	0.730616	-0.0120429	0.0097397	0.216281	0.337002	0.0398896	2.95401e-17	-0.0357355	0.0292089	0.221162	0.311955	0.185896	14	2539	3467
1	156056968	157055760	ENSG00000163382	APOA1BP	locus107	1	156562822	rs11264503	1	156556023	C	T	0.753479	-0.00298225	0.00288838	0.301838	1.16536	0.0312828	9.73618e-304	-0.00255909	0.00247949	0.302024	0.387968	0.0470168	20	3571	4544	6099		rs11264503	1	156556023	C	T	0.753479	-0.00597124	0.0100224	0.551318	1.16536	0.0312828	9.73618e-304	-0.00512396	0.00860143	0.551369	0.176788	0.190103	20	4717	2421
1	156063880	157063171	ENSG00000160818	GPATCH4	locus107	1	156567783	rs41267389	1	156563441	G	A	0.959245	0.00443167	0.00700449	0.526936	1.03861	0.124204	6.15837e-17	0.00426692	0.00676336	0.528115	0.211737	0.215554	10	4921	3317	4429		rs41267389	1	156563441	G	A	0.959245	-0.0382745	0.0218693	0.0800935	1.03861	0.124204	6.15837e-17	-0.0368516	0.0215125	0.0867075	0.051692	0.264332	10	1374	1055
1	156108976	157107614	ENSG00000132692	BCAN	locus107	1	156620253	rs12408758	1	156608394	A	C	0.675944	0.000937139	0.00300032	0.754777	0.341454	0.0475708	7.08332e-13	0.00274455	0.00879519	0.755001	0.790405	0.282904	14	6157	6569	3949		rs12408758	1	156608394	A	C	0.675944	-0.0151389	0.0092362	0.101197	0.341454	0.0475708	7.08332e-13	-0.0443364	0.0277459	0.110055	0.254205	0.331064	14	1598	3032
1	156148165	157147654	ENSG00000132688	NES	locus107	1	156642872	rs12035664	1	156647931	A	G	0.351889	-0.000193961	0.00258874	0.940275	-0.246345	0.0375367	5.28128e-11	0.000787353	0.0105093	0.940279	0.301458	0.0575757	15	7075	3981	5965		rs12035664	1	156647931	A	G	0.351889	-0.00137715	0.00904388	0.87897	-0.246345	0.0375367	5.28128e-11	0.00559033	0.0367221	0.879003	0.805838	0.14522	14	6641	6442
1	156223056	157220834	ENSG00000143303	RRNAD1	locus107	1	156702493	rs12030654	1	156721032	T	A	0.668986	0.0042374	0.0026255	0.106541	-0.314831	0.0465423	1.33855e-11	-0.0134593	0.00857348	0.116445	0.123802	0.302771	20	2178	2595	3801		rs12030654	1	156721032	T	A	0.668986	-0.0322283	0.00922239	0.000474825	-0.314831	0.0465423	1.33855e-11	0.102367	0.0329712	0.00190448	0.00325549	0.286038	20	120	210
1	156267480	157265352	ENSG00000143314	MRPL24	locus107	1	156709238	rs16837660	1	156765384	A	T	0.937376	-0.00381712	0.00503564	0.448438	1.15809	0.105942	8.15448e-28	-0.00329604	0.00435865	0.449526	0.139122	0.114923	18	4474	2734	5316		rs16837660	1	156765384	A	T	0.937376	0.0150729	0.0178329	0.397982	1.15809	0.105942	8.15448e-28	0.0130153	0.0154445	0.399388	0.0266374	0.00472892	17	3776	696
1	156296763	157296136	ENSG00000143320	CRABP2	locus107	1	156672503	rs4661059	1	156796247	C	T	0.800199	0.00303423	0.00293802	0.301723	0.349943	0.0548034	1.7092e-10	0.00867064	0.00850482	0.307967	0.219145	0.709262	20	3615	3367	1415		rs4661059	1	156796247	C	T	0.800199	-0.0258307	0.0108252	0.0170257	0.349943	0.0548034	1.7092e-10	-0.073814	0.0330236	0.025405	0.00822477	0.33572	20	605	347
1	158480955	159479781	ENSG00000163565	IFI16	locus109	1	158997351	rs2276404	1	158979950	A	G	0.869781	-0.000357758	0.00362983	0.921487	-0.392958	0.0556092	1.58981e-12	0.000910424	0.0092381	0.921495	0.881186	0.941992	20	6986	6927	239		rs2276404	1	158979950	A	G	0.869781	0.00813614	0.0128349	0.526142	-0.392958	0.0556092	1.58981e-12	-0.0207049	0.0327935	0.527798	0.803291	0.51511	20	4601	6433
1	159309671	160307676	ENSG00000188004	C1orf204	locus110	1	159814700	rs61050034	1	159808661	A	C	0.176938	9.76453e-05	0.0033762	0.976927	0.678434	0.0501271	9.81573e-42	0.000143927	0.00497648	0.976927	0.563997	0.881675	11	7249	5523	512		rs61050034	1	159808661	A	C	0.176938	0.0042772	0.011318	0.705497	0.678434	0.0501271	9.81573e-42	0.00630452	0.0166891	0.705606	0.751915	0.289552	11	5652	6159
1	159326118	160325111	ENSG00000272668	RP11-190A12.8	locus110	1	159837109	rs11587021	1	159825916	T	C	0.415507	-0.000162595	0.00256513	0.949459	0.997809	0.0770764	2.48414e-38	-0.000162952	0.00257079	0.949459	0.446043	0.253925	20	7125	4901	4160		rs11587021	1	159825916	T	C	0.415507	0.00622941	0.00876532	0.477277	0.997809	0.0770764	2.48414e-38	0.00624309	0.00879779	0.47794	0.342388	0.318822	20	4292	3676
1	159326880	160325921	ENSG00000243284	VSIG8	locus110	1	159829060	rs34413912	1	159826648	T	C	0.418489	-1.04063e-05	0.00256019	0.996757	0.410468	0.0602219	9.36555e-12	-2.53522e-05	0.00623725	0.996757	0.953365	0.288086	15	7348	7212	3901		rs34413912	1	159826648	T	C	0.418489	0.00475632	0.0087558	0.586979	0.410468	0.0602219	9.36555e-12	0.0115876	0.0213989	0.588162	0.554285	0.694852	15	4946	5016
1	159561980	160561884	ENSG00000162729	IGSF8	locus110	1	160064931	rs12408242	1	160061934	C	T	0.190855	-0.00501819	0.00300332	0.0947448	-0.470157	0.0553341	1.95045e-17	0.0106734	0.00651024	0.101113	0.375132	0.590147	20	2014	4469	2021		rs12408242	1	160061934	C	T	0.190855	-0.00896306	0.0109938	0.41491	-0.470157	0.0553341	1.95045e-17	0.019064	0.0234906	0.417046	0.689939	0.132379	20	3899	5805
1	159579533	160577252	ENSG00000162728	KCNJ9	locus110	1	160055856	rs11265325	1	160077493	A	G	0.501988	0.000502268	0.00243954	0.83688	0.330412	0.04648	1.17134e-12	0.00152012	0.00738643	0.836947	0.564518	0.253931	20	6560	5525	4159		rs11265325	1	160077493	A	G	0.501988	-0.0158078	0.0086469	0.067527	0.330412	0.04648	1.17134e-12	-0.0478427	0.0270216	0.0766374	0.057612	0.773728	20	1252	1127
1	159598747	160597903	ENSG00000132681	ATP1A4	locus110	1	160139063	rs1063125	1	160098543	G	A	0.813121	-0.000898956	0.00311622	0.772982	-1.11424	0.113979	1.42905e-22	0.000806786	0.00279793	0.773078	0.324276	0.364511	20	6248	4137	3389		rs1063125	1	160098543	G	A	0.813121	0.00968179	0.0110826	0.382334	-1.11424	0.113979	1.42905e-22	-0.00868912	0.00998592	0.384226	0.231194	0.236107	20	3686	2872
1	159663910	160662441	ENSG00000143318	CASQ1	locus110	1	160165980	rs617599	1	160162959	A	G	0.375746	-0.00584911	0.00253288	0.0209285	-1.01711	0.0265945	0	0.0057507	0.0024948	0.0211624	0.00224798	0.0224761	20	1012	507	6509		rs617599	1	160162959	A	G	0.375746	0.00961374	0.00893048	0.2817	-1.01711	0.0265945	0	-0.00945198	0.0087837	0.281891	0.0611892	0.0926297	20	2980	1169
1	159734395	160733764	ENSG00000122218	COPA	locus110	1	160286126	rs16831718	1	160233897	A	G	0.940358	-0.00374846	0.00558333	0.501987	0.530668	0.0935909	1.4273e-08	-0.00706367	0.0105948	0.504958	0.504958	0.0680592	9	4790	5221	5821		rs16831718	1	160233897	A	G	0.940358	-0.0283288	0.0182479	0.120557	0.530668	0.0935909	1.4273e-08	-0.0533833	0.0356523	0.134307	0.134307	0.528764	9	1802	1993
1	159898913	160898705	ENSG00000162738	VANGL2	locus110	1	160384422	rs11265393	1	160398842	G	C	0.799205	-0.00700813	0.00300396	0.0196503	0.501631	0.0504077	2.48472e-23	-0.0139707	0.00615076	0.0231241	0.00264344	0.198816	18	1056	528	4572		rs11265393	1	160398842	G	C	0.799205	0.00983829	0.0107953	0.362112	0.501631	0.0504077	2.48472e-23	0.0196126	0.0216105	0.364116	0.044377	0.192338	18	3549	964
1	160509181	161508180	ENSG00000215845	TSTD1	locus110	1	161008100	rs10908821	1	161008535	C	G	0.869781	0.00353736	0.00366917	0.335008	-1.43506	0.0403802	1.24403e-276	-0.00246496	0.00255775	0.335186	0.433364	0.0684662	20	3784	4832	5815		rs10908821	1	161008535	C	G	0.869781	-0.00546138	0.0128364	0.670501	-1.43506	0.0403802	1.24403e-276	0.00380568	0.00894549	0.670523	0.331398	0.0827947	20	5446	3598
1	160509181	161496900	ENSG00000158769	F11R	locus110	1	160986892	rs10908821	1	161008535	C	G	0.869781	0.00353736	0.00366917	0.335008	-0.445266	0.0644491	4.88755e-12	-0.00794438	0.00832025	0.339666	0.285959	0.0229792	20	3815	3878	6502		rs10908821	1	161008535	C	G	0.869781	-0.00546138	0.0128364	0.670501	-0.445266	0.0644491	4.88755e-12	0.0122654	0.0288832	0.671087	0.673855	0.0757463	20	5450	5705
1	160622974	161620089	ENSG00000143224	PPOX	locus110	1	161142001	rs4656988	1	161122903	A	G	0.399602	0.00244396	0.0025171	0.331576	-0.327583	0.0488415	1.98579e-11	-0.0074606	0.00776395	0.336588	0.0285325	0.0917012	20	3793	1361	5571		rs4656988	1	161122903	A	G	0.399602	-0.00235928	0.00881915	0.78907	-0.327583	0.0488415	1.98579e-11	0.00720209	0.0269433	0.789234	0.748111	0.590984	20	6129	6140
1	160686494	161685899	ENSG00000158864	NDUFS2	locus111	1	161175539	rs4379692	1	161186313	C	T	0.680915	-0.00323799	0.00264142	0.220254	0.365141	0.0408725	4.12138e-19	-0.00886778	0.00730176	0.224568	0.547006	0.0742751	20	3035	5425	5770		rs4379692	1	161186313	C	T	0.680915	-0.00484364	0.00926719	0.601207	0.365141	0.0408725	4.12138e-19	-0.0132651	0.0254232	0.601828	0.469884	0.702015	20	5035	4513
1	160780555	161778904	ENSG00000158887	MPZ	locus111	1	161277143	rs28703151	1	161279882	G	A	0.326044	0.00230306	0.00266741	0.387914	0.241865	0.0380093	1.9746e-10	0.0095221	0.0111296	0.392237	0.769079	0.201294	15	4153	6467	4552		rs28703151	1	161279882	G	A	0.326044	-0.00693176	0.00921693	0.45201	0.241865	0.0380093	1.9746e-10	-0.0286597	0.038373	0.455142	0.524951	0.186122	14	4155	4855
1	160836714	161835696	ENSG00000235477	RP11-122G18.5	locus111	1	161339783	rs59690240	1	161336691	G	T	0.951292	0.00793563	0.00483998	0.101088	0.903971	0.0770868	9.3056e-32	0.00877863	0.00540621	0.104418	0.261821	0.489546	17	2048	3703	2565		rs59690240	1	161336691	G	T	0.951292	-0.0323908	0.020096	0.107005	0.903971	0.0770868	9.3056e-32	-0.0358317	0.0224398	0.110312	0.321372	0.339419	17	1602	3527
1	160859559	161858893	ENSG00000143252	SDHC	locus111	1	161308515	rs113560757	1	161359070	A	C	0.0487078	-0.00764477	0.00492708	0.120762	0.518613	0.0910306	1.21841e-08	-0.0147408	0.00984653	0.134379	0.134379	0.155225	6	2341	2695	4921		rs113560757	1	161359070	A	C	0.0487078	0.0321359	0.0200945	0.109767	0.518613	0.0910306	1.21841e-08	0.0619651	0.0402442	0.123627	0.123627	0.0992478	6	1708	1895
1	161017556	162015277	ENSG00000244682	FCGR2C	locus111	1	161563290	rs55971447	1	161515326	T	C	0.137177	0.00261717	0.00380418	0.49147	-0.409044	0.0711662	9.04525e-09	-0.00639827	0.00936657	0.494546	0.494546	0.00219366	12	4734	5172	7059		rs55971447	1	161515326	T	C	0.137177	-0.0369363	0.0125903	0.00334946	-0.409044	0.0711662	9.04525e-09	0.090299	0.0345575	0.00897485	0.00897485	0.00652871	11	293	358
1	161181491	162180851	ENSG00000162746	FCRLB	locus111	1	161694643	rs1934908	1	161680868	C	T	0.516899	0.00295036	0.00243898	0.226405	0.491904	0.0485861	4.30742e-24	0.00599784	0.00499351	0.229702	0.388975	0.551639	20	3071	4551	2246		rs1934908	1	161680868	C	T	0.516899	-0.00281507	0.00864532	0.744714	0.491904	0.0485861	4.30742e-24	-0.00572281	0.0175843	0.744841	0.161539	0.0437713	20	5869	2265
1	161442860	162430413	ENSG00000118217	ATF6	locus111	1	161834972	rs2499854	1	161930476	T	C	0.737575	-0.00069228	0.00266207	0.794823	-1.05313	0.0307506	4.77965e-257	0.000657358	0.00252786	0.794829	0.170935	0.0603918	20	6368	2983	5931		rs2499854	1	161930476	T	C	0.737575	-0.00156675	0.00981698	0.873199	-1.05313	0.0307506	4.77965e-257	0.00148772	0.00932187	0.873201	0.897637	0.841941	20	6593	6885
1	161839591	162838717	ENSG00000198929	NOS1AP	locus111	1	162196442	rs737641	1	162338853	G	A	0.630219	0.00269951	0.00256353	0.292322	0.206068	0.0369423	2.43173e-08	0.0131001	0.01266	0.300779	0.300779	0.143879	5	3560	3974	5036		rs737641	1	162338853	G	A	0.630219	-0.0222204	0.00896778	0.0132196	0.206068	0.0369423	2.43173e-08	-0.10783	0.0476189	0.0235468	0.0235468	0.631787	5	564	652
1	162309014	163308819	ENSG00000132196	HSD17B7	locus112	1	162771549	rs12032948	1	162808879	G	A	0.60338	-0.000772608	0.00252346	0.759475	0.273781	0.0501005	4.63834e-08	-0.00282199	0.00923151	0.75984	0.75984	0.672841	15	6177	6427	1592		rs12032948	1	162808879	G	A	0.60338	0.0111832	0.00883347	0.205511	0.273781	0.0501005	4.63834e-08	0.0408473	0.0331192	0.217449	0.217449	0.691653	15	2509	2764
1	162331989	163331399	ENSG00000185860	C1orf110	locus112	1	162816426	rs12024208	1	162831722	C	T	0.808151	0.00217259	0.00325386	0.504328	-0.689469	0.0598721	1.09959e-30	-0.0031511	0.0047273	0.505043	0.478959	0.0587777	20	4792	5077	5956		rs12024208	1	162831722	C	T	0.808151	-0.0154422	0.0109773	0.159504	-0.689469	0.0598721	1.09959e-30	0.0223973	0.0160398	0.162606	0.115876	0.00914814	20	2059	1812
1	162758617	163753754	ENSG00000232995	RP11-267N12.3	locus112	1	163204474	rs10494388	1	163257303	C	A	0.667992	-0.000195675	0.00256452	0.93918	0.361331	0.0467247	1.04879e-14	-0.00054154	0.00709778	0.939183	0.782891	0.900119	20	7071	6544	443		rs10494388	1	163257303	C	A	0.667992	-0.00162739	0.00917114	0.859157	0.361331	0.0467247	1.04879e-14	-0.00450388	0.0253882	0.859194	0.756529	0.57075	20	6516	6181
1	165127945	166126532	ENSG00000143198	MGST3	locus114	1	165615565	rs1538113	1	165627450	C	T	0.5	0.00120462	0.00246147	0.624566	-0.311039	0.0490554	2.28917e-10	-0.00387289	0.00793726	0.625594	0.514889	0.129217	20	5480	5274	5167		rs1538113	1	165627450	C	T	0.5	-0.0139564	0.00864584	0.106476	-0.311039	0.0490554	2.28917e-10	0.0448704	0.0286833	0.117739	0.136681	0.962424	20	1663	2023
1	165160300	166159622	ENSG00000143149	ALDH9A1	locus114	1	165649776	rs4307543	1	165660029	G	T	0.677932	-0.00204214	0.00254571	0.422445	0.33114	0.0418463	2.50783e-15	-0.006167	0.00772713	0.424815	0.0247609	0.266874	20	4339	1291	4067		rs4307543	1	165660029	G	T	0.677932	-0.00949496	0.00924523	0.304415	0.33114	0.0418463	2.50783e-15	-0.0286736	0.0281536	0.308454	0.281951	0.449079	20	3175	3247
1	165200566	166199936	ENSG00000143183	TMCO1	locus115	1	165745261	rs6656548	1	165700240	G	A	0.935388	-0.00165533	0.00482945	0.731782	0.46818	0.0806421	6.41155e-09	-0.00353566	0.0103333	0.73223	0.388194	0.0922268	9	6058	4547	5564		rs12043696	1	165726466	C	A	0.803181	-0.011033	0.010872	0.310198	0.31785	0.0550601	7.79694e-09	-0.0347113	0.0347293	0.317562	0.600235	0.346356	16	3251	5285
1	165214482	166211834	ENSG00000224358	RP11-466F5.8	locus115	1	165741289	rs10918274	1	165714416	C	T	0.859841	-0.0031927	0.00372602	0.391519	-0.340818	0.0587686	6.65801e-09	0.00936774	0.0110513	0.396626	0.296379	0.413188	6	4173	3951	3063		rs10918274	1	165714416	C	T	0.859841	-0.0280636	0.0124564	0.0242621	-0.340818	0.0587686	6.65801e-09	0.0823418	0.0392094	0.0357245	0.0376377	0.138848	6	770	876
1	166324986	167323767	ENSG00000143157	POGK	locus115	1	166817131	rs12117020	1	166824580	T	C	0.579523	0.000723783	0.00249384	0.771642	0.256019	0.0384523	2.77398e-11	0.00282706	0.00975008	0.771852	0.473326	0.0384198	20	6239	5053	6241		rs12117020	1	166824580	T	C	0.579523	-0.0140545	0.00875657	0.108489	0.256019	0.0384523	2.77398e-11	-0.0548963	0.0351825	0.118682	0.181209	0.274608	20	1672	2458
1	166331478	167329489	ENSG00000225171	DUTP6	locus115	1	166838215	rs12122547	1	166830873	A	G	0.581511	0.000518227	0.00251449	0.836716	-0.653765	0.0866291	4.46378e-14	-0.000792681	0.0038476	0.836776	0.237839	0.0128829	20	6559	3521	6707		rs12122547	1	166830873	A	G	0.581511	-0.0125481	0.0087607	0.152053	-0.653765	0.0866291	4.46378e-14	0.0191936	0.0136396	0.159369	0.172944	0.410655	20	2024	2382
1	166336254	167334349	ENSG00000237096	RP4-782G3.1	locus115	1	166871132	rs10800271	1	166836115	A	G	0.523857	0.000840525	0.00246687	0.733311	-0.376008	0.0488156	1.33315e-14	-0.00223539	0.00656711	0.733561	0.230107	0.0347015	20	6063	3454	6308		rs10800271	1	166836115	A	G	0.523857	-0.00552511	0.00864925	0.522955	-0.376008	0.0488156	1.33315e-14	0.0146941	0.0230818	0.524378	0.171912	0.0905931	20	4583	2369
1	166456074	167455145	ENSG00000143194	MAEL	locus116	1	166974898	rs7551881	1	166955312	T	G	0.32505	-0.00404725	0.00256785	0.114997	-0.731282	0.0474029	1.07817e-53	0.00553446	0.00352971	0.11689	0.23538	0.00379347	20	2183	3503	6974		rs7551881	1	166955312	T	G	0.32505	-3.80457e-05	0.00922368	0.996709	-0.731282	0.0474029	1.07817e-53	5.20261e-05	0.012613	0.996709	0.205771	0.120055	20	7331	2663
1	166508340	167506663	ENSG00000152382	TADA1	locus116	1	166835655	rs7542977	1	167007218	C	T	0.973161	-0.00593233	0.00688812	0.389105	0.877326	0.140468	4.21752e-10	-0.00676182	0.00792555	0.393566	0.355509	0.0418464	20	4156	4358	6186		rs7542977	1	167007218	C	T	0.973161	0.0183002	0.0267336	0.493634	0.877326	0.140468	4.21752e-10	0.0208591	0.0306541	0.49621	0.885979	0.650814	20	4430	6835
1	167011602	168003979	ENSG00000143162	CREG1	locus116	1	167510959	rs41270716	1	167511595	A	T	0.903579	-0.00399067	0.00391345	0.307856	0.691521	0.0590929	1.24088e-31	-0.00577086	0.00568064	0.309686	0.383112	0.406603	17	3625	4522	3106		rs41270716	1	167511595	A	T	0.903579	0.0105034	0.0146382	0.473046	0.691521	0.0590929	1.24088e-31	0.0151888	0.0212078	0.473876	0.358085	0.329112	16	4268	3792
1	167239663	168236618	ENSG00000197965	MPZL1	locus117	1	167725792	rs3767448	1	167736842	A	G	0.835984	-0.00205196	0.00336915	0.542496	0.284235	0.0519779	4.54127e-08	-0.00721923	0.0119267	0.544979	0.544979	0.482581	11	5029	5415	2595		rs3767448	1	167736842	A	G	0.835984	-0.00118557	0.0116642	0.919041	0.284235	0.0519779	4.54127e-08	-0.00417107	0.0410442	0.919055	0.919055	0.422354	11	6877	6980
1	167429658	168428729	ENSG00000143199	ADCY10	locus117	1	167831039	rs56081546	1	167929656	A	C	0.890656	-0.00839025	0.00410769	0.0410948	-0.73296	0.0805609	9.18334e-20	0.0114471	0.00574374	0.0462652	0.096941	0.666334	17	1401	2316	1623		rs56081546	1	167929656	A	C	0.890656	0.0178339	0.0138599	0.19819	-0.73296	0.0805609	9.18334e-20	-0.0243314	0.0190977	0.202647	0.444683	0.900902	17	2384	4366
1	167459438	168459262	ENSG00000143158	MPC2	locus117	1	167896122	rs7531376	1	167959379	G	A	0.890656	-0.00840439	0.00409672	0.0402191	0.842532	0.0761986	2.02639e-28	-0.00997516	0.00494538	0.0436885	0.124396	0.76851	20	1367	2605	1090		rs7531376	1	167959379	G	A	0.890656	0.0180825	0.0138603	0.192021	0.842532	0.0761986	2.02639e-28	0.0214621	0.0165649	0.195101	0.393991	0.62699	20	2312	4039
1	167590001	168589639	ENSG00000143147	GPR161	locus117	1	168080409	rs2092436	1	168089984	C	T	0.577535	-0.000369703	0.00246226	0.880648	0.421224	0.0364501	6.86778e-31	-0.000877686	0.00584597	0.880658	0.6432	0.377444	20	6775	5908	3299		rs2092436	1	168089984	C	T	0.577535	0.00704666	0.00874554	0.420391	0.421224	0.0364501	6.86778e-31	0.016729	0.0208126	0.421517	0.536084	0.482524	20	3927	4913
1	167672809	168672022	ENSG00000143155	TIPRL	locus117	1	168159060	rs10157191	1	168172265	T	C	0.641153	0.00372497	0.00278711	0.181387	1.1696	0.0314821	4.18237e-302	0.00318482	0.0023845	0.181669	0.327425	0.213301	20	2715	4153	4446		rs10157191	1	168172265	T	C	0.641153	-0.00562481	0.00900852	0.532373	1.1696	0.0314821	4.18237e-302	-0.00480918	0.00770331	0.532431	0.598509	0.432683	20	4630	5276
1	167766425	168252981	ENSG00000235471	.	locus117	1	168051625	rs6668186	1	168109501	A	G	0.822068	0.00243696	0.00312698	0.435783	0.631204	0.0749801	3.82029e-17	0.00386081	0.00497517	0.43774	0.740292	0.645335	20	4408	6344	1741		rs6668186	1	168109501	A	G	0.822068	0.00389328	0.0112935	0.730292	0.631204	0.0749801	3.82029e-17	0.00616802	0.0179069	0.730509	0.918646	0.800241	20	5807	6978
1	168709900	169709807	ENSG00000143156	NME7	locus118	1	169219487	rs10919105	1	169209884	C	T	0.615308	0.00210263	0.00250506	0.401272	0.340453	0.0495125	6.15133e-12	0.00617597	0.00741264	0.40475	0.164141	0.574903	20	4217	2931	2097		rs10919105	1	169209884	C	T	0.615308	0.027567	0.0088985	0.00194874	0.340453	0.0495125	6.15133e-12	0.0809715	0.0286675	0.00473535	0.00562366	0.111092	20	206	277
1	168826171	169825529	ENSG00000117477	C1orf114	locus118	1	169397007	rs61806990	1	169325903	T	C	0.874751	0.00332501	0.00381578	0.383545	1.48553	0.0415392	4.30501e-280	0.00223827	0.0025694	0.383686	0.420127	0.549274	20	4106	4734	2256		rs61806990	1	169325903	T	C	0.874751	-0.0104679	0.0130535	0.422596	1.48553	0.0415392	4.30501e-280	-0.00704659	0.0087893	0.422713	0.049032	0.0195013	20	3944	1028
1	169116446	170116104	ENSG00000188404	SELL	locus119	1	169670323	rs12404085	1	169616386	T	A	0.238569	-0.000984648	0.00281569	0.726564	-0.391678	0.0542764	5.33964e-13	0.00251392	0.00719723	0.726871	0.87601	0.411267	20	6019	6903	3073		rs12404085	1	169616386	T	A	0.238569	0.0070309	0.0101354	0.487874	-0.391678	0.0542764	5.33964e-13	-0.0179507	0.0259963	0.489873	0.251868	0.057533	20	4385	3015
1	169270637	170269234	ENSG00000171806	METTL18	locus119	1	169762888	rs10489176	1	169770637	C	T	0.902584	0.00117831	0.00424109	0.781141	1.75139	0.0452193	0	0.000672784	0.00242161	0.781147	0.635747	0.661873	11	6292	5862	1655		rs10489176	1	169770637	C	T	0.902584	0.00836798	0.0145665	0.565652	1.75139	0.0452193	0	0.00477789	0.00831801	0.565695	0.577213	0.9993	12	4818	5149
1	169323852	170322827	ENSG00000000460	C1orf112	locus119	1	169727233	rs1062976	1	169823660	C	T	0.744533	0.00517185	0.00272172	0.0574045	0.425533	0.0551921	1.25779e-14	0.0121538	0.00658741	0.0650362	0.11849	0.631036	20	1621	2540	1816		rs1062976	1	169823660	C	T	0.744533	-0.0355025	0.0099557	0.000362398	0.425533	0.0551921	1.25779e-14	-0.0834307	0.0257771	0.00120954	0.0033002	0.222521	20	92	214
1	169883536	170881619	ENSG00000120370	GORAB	locus120	1	170512122	rs72707653	1	170383504	G	A	0.89662	-0.00692794	0.00392046	0.0772073	0.608915	0.0575813	3.89691e-26	-0.0113775	0.00652771	0.0813411	0.1699	0.577882	20	1806	2972	2083		rs72707653	1	170383504	G	A	0.89662	0.0211362	0.0142071	0.136823	0.608915	0.0575813	3.89691e-26	0.0347113	0.0235616	0.140692	0.57185	0.219795	20	1861	5115
1	170118133	171117722	ENSG00000116132	PRRX1	locus120	1	170670214	rs7544273	1	170617732	G	C	0.202783	0.000910913	0.00323047	0.777962	-0.594119	0.0492096	1.4627e-33	-0.00153322	0.00543889	0.778021	0.826071	0.381944	16	6281	6706	3266		rs7544273	1	170617732	G	C	0.202783	-0.00239722	0.0107422	0.823411	-0.594119	0.0492096	1.4627e-33	0.00403491	0.0180839	0.823441	0.91774	0.552816	16	6327	6972
1	170134198	171133889	ENSG00000271811	RP1-79C4.4	locus120	1	170637544	rs659580	1	170633896	C	T	0.78827	0.000720077	0.00282545	0.798836	0.741524	0.107277	4.77151e-12	0.000971076	0.00381291	0.798969	0.766293	0.9058	19	6388	6455	417		rs659580	1	170633896	C	T	0.78827	3.31834e-05	0.0105719	0.997496	0.741524	0.107277	4.77151e-12	4.47503e-05	0.014257	0.997496	0.948366	0.844672	19	7343	7118
1	170631420	171630937	ENSG00000094963	FMO2	locus121	1	171168084	rs7062865	1	171131048	C	T	0.852883	-0.00651733	0.00322238	0.0431227	0.623597	0.0647278	5.73682e-22	-0.0104512	0.00528005	0.0477741	0.202526	0.205683	20	1416	3238	4516		rs7062865	1	171131048	C	T	0.852883	0.029455	0.0122299	0.0160204	0.623597	0.0647278	5.73682e-22	0.0472341	0.0202154	0.0194628	0.0741977	0.212967	20	488	1320
1	170663475	171661851	ENSG00000225243	RP1-127D3.4	locus121	1	171182655	rs12730305	1	171162879	G	A	0.612326	-0.00242254	0.00246896	0.326494	0.406724	0.0743737	4.53473e-08	-0.00595623	0.00616728	0.334155	0.334155	0.423429	20	3780	4204	2982		rs12730305	1	171162879	G	A	0.612326	0.0147741	0.00887516	0.0959802	0.406724	0.0743737	4.53473e-08	0.0363247	0.0228097	0.111269	0.111269	0.400357	20	1611	1761
1	170830527	171829164	ENSG00000076258	FMO4	locus121	1	171297285	rs10912833	1	171329277	G	A	0.39165	-0.0032626	0.00253258	0.197658	0.308852	0.0501286	7.21968e-10	-0.0105636	0.0083773	0.207315	0.286924	0.655967	18	2911	3885	1684		rs10912833	1	171329277	G	A	0.39165	0.00755951	0.00885357	0.393195	0.308852	0.0501286	7.21968e-10	0.0244761	0.02894	0.39769	0.500011	0.895166	18	3768	4706
1	171877511	172876363	ENSG00000135845	PIGC	locus122	1	172376279	rs10752946	1	172376632	C	T	0.393638	0.000986941	0.00247355	0.689895	0.344735	0.0361941	1.65678e-21	0.0028629	0.00718153	0.690153	0.293238	0.0752776	20	5836	3928	5757		rs10752946	1	172376632	C	T	0.393638	-0.021612	0.00885707	0.014684	0.344735	0.0361941	1.65678e-21	-0.0626916	0.0265221	0.0180913	0.0430293	0.0203277	20	468	943
1	171883587	172882449	ENSG00000197959	DNM3	locus122	1	172099113	rs9425308	1	172383265	A	C	0.312127	-0.00359155	0.00262621	0.171444	-0.296366	0.0447271	3.44689e-11	0.0121186	0.00904816	0.180457	0.323484	0.0249547	17	2709	4129	6456		rs9425308	1	172383265	A	C	0.312127	-0.0141773	0.00932596	0.128461	-0.296366	0.0447271	3.44689e-11	0.0478372	0.0322853	0.13842	0.125625	0.0353586	17	1844	1915
1	172002962	173001583	ENSG00000094975	SUCO	locus122	1	172541230	rs2285143	1	172502340	T	C	0.745527	0.00050625	0.00280416	0.856732	-0.3118	0.0438415	1.14383e-12	-0.00162363	0.00899633	0.856778	0.721239	0.285374	20	6654	6266	3927		rs2285143	1	172502340	T	C	0.745527	-0.0196006	0.00992755	0.0483403	-0.3118	0.0438415	1.14383e-12	0.0628627	0.0330436	0.0571166	0.0669768	0.228958	20	1030	1245
1	172652129	173648125	ENSG00000120337	TNFSF18	locus123	1	173014601	rs6691738	1	173152036	T	G	0.709742	-0.00144602	0.00264933	0.585199	-0.551579	0.0428008	5.31926e-38	0.0026216	0.00480748	0.585535	0.747775	0.766733	20	5273	6379	1097		rs6691738	1	173152036	T	G	0.709742	0.00469899	0.0095171	0.621488	-0.551579	0.0428008	5.31926e-38	-0.00851917	0.017267	0.621744	0.398601	0.241755	20	5148	4071
1	173058486	174057626	ENSG00000183831	ANKRD45	locus123	1	173608850	rs75573656	1	173558319	G	A	0.0894632	0.00987836	0.00405169	0.0147654	-0.606421	0.0731017	1.08062e-16	-0.0162896	0.00696391	0.0193277	0.00376747	0.666395	20	969	603	1621		rs75573656	1	173558319	G	A	0.0894632	-0.00284246	0.0151451	0.851126	-0.606421	0.0731017	1.08062e-16	0.00468727	0.024981	0.851164	0.428151	0.165523	20	6470	4255
1	173085943	174084903	ENSG00000162753	SLC9C2	locus123	1	173520918	rs61828923	1	173585611	G	A	0.819085	-0.00676708	0.00307815	0.0279187	-0.778474	0.0580364	5.03702e-41	0.00869275	0.00400683	0.0300462	0.000228576	0.191247	20	1172	245	4630		rs61828923	1	173585611	G	A	0.819085	-0.00587679	0.0112251	0.600598	-0.778474	0.0580364	5.03702e-41	0.00754912	0.0144303	0.600875	0.606503	0.237956	20	5024	5319
1	173286357	174283842	ENSG00000117593	DARS2	locus123	1	173810662	rs55633896	1	173784524	A	T	0.728628	-0.00729477	0.00271282	0.0071667	0.455599	0.0553807	1.92496e-16	-0.0160114	0.00626442	0.0105906	0.00200261	0.161707	20	760	492	4868		rs55633896	1	173784524	A	T	0.728628	-0.0110652	0.00972009	0.254961	0.455599	0.0553807	1.92496e-16	-0.0242871	0.0215381	0.259473	0.435618	0.198581	20	2817	4308
1	173396682	174396030	ENSG00000117601	SERPINC1	locus123	1	173879731	rs7528380	1	173896153	G	A	0.877734	-0.00921916	0.00355199	0.00944551	-0.798027	0.0924211	5.88852e-18	0.0115524	0.00464769	0.0129323	0.00352432	0.111958	20	813	586	5352		rs7528380	1	173896153	G	A	0.877734	0.0162619	0.0132082	0.218249	-0.798027	0.0924211	5.88852e-18	-0.0203777	0.0167185	0.222894	0.392519	0.0389827	20	2560	4027
1	173519966	174519066	ENSG00000135870	RC3H1	locus123	1	173945893	rs28595073	1	174019201	C	G	0.885686	-0.00996405	0.00373646	0.00765984	0.728771	0.0669187	1.2809e-27	-0.0136724	0.00527855	0.00959248	0.000820669	0.0210867	20	729	369	6530		rs28595073	1	174019201	C	G	0.885686	0.019371	0.0136025	0.154425	0.728771	0.0669187	1.2809e-27	0.0265804	0.0188239	0.157934	0.440956	0.0251106	20	2004	4339
1	174246712	174837317	ENSG00000234741	GAS5	locus123	1	173835529	rs59436654	1	174746513	T	G	0.927435	0.00186736	0.0047092	0.691711	-0.589635	0.0900722	5.90003e-11	-0.00316698	0.00800128	0.692246	0.692246	NA	NA	5853	6143	NA		rs59436654	1	174746513	T	G	0.927435	0.000538877	0.0166488	0.974179	-0.589635	0.0900722	5.90003e-11	-0.000913916	0.0282362	0.974179	0.974179	NA	NA	7197	7233
1	174464999	175463693	ENSG00000152061	RABGAP1L	locus123	1	174546496	rs12122399	1	174964850	C	T	0.766402	0.0035856	0.00295121	0.224381	0.60688	0.0568983	1.46738e-26	0.00590826	0.00489437	0.227373	0.00808144	0.00513035	20	3053	815	6928		rs12122399	1	174964850	C	T	0.766402	-0.028286	0.0102378	0.00572895	0.60688	0.0568983	1.46738e-26	-0.0466088	0.0174263	0.00748124	0.0414744	0.212658	20	266	927
1	174543850	175542257	ENSG00000120332	TNN	locus123	1	175077098	rs6683495	1	175042826	C	T	0.71173	-0.000222812	0.00267232	0.933551	-0.588206	0.100241	4.41239e-09	0.0003788	0.00454363	0.933558	0.89317	0.130476	9	7033	6972	5154		rs6683495	1	175042826	C	T	0.71173	0.0163337	0.00954331	0.0869824	-0.588206	0.100241	4.41239e-09	-0.0277687	0.0169005	0.100368	0.0943033	0.702822	9	1509	1579
1	176383494	177383076	ENSG00000152092	ASTN1	locus124	1	176980273	rs12135048	1	176883230	A	G	0.888668	-0.00192782	0.00440363	0.661546	0.784824	0.0807035	2.36386e-22	-0.00245637	0.00561666	0.661867	0.338541	0.028651	20	5700	4236	6395		rs12135048	1	176883230	A	G	0.888668	0.031221	0.0137542	0.0232116	0.784824	0.0807035	2.36386e-22	0.0397809	0.0179962	0.0270696	0.0291573	0.0372128	20	639	741
1	177477202	178476554	ENSG00000242193	RP11-568K15.1	locus126	1	177991178	rs10913494	1	177977067	G	A	0.293241	0.00134401	0.00262044	0.608025	-0.50859	0.0418341	5.2449e-34	-0.00264262	0.00515694	0.608344	0.610603	0.818754	20	5403	5744	849		rs10913494	1	177977067	G	A	0.293241	-0.0133405	0.00949394	0.159975	-0.50859	0.0418341	5.2449e-34	0.0262303	0.0187915	0.162756	0.211182	0.830117	20	2060	2717
1	178531036	179530141	ENSG00000116199	FAM20B	locus126	1	179020318	rs7517000	1	179030942	T	C	0.440358	-0.00070239	0.00245264	0.774586	0.336767	0.0391184	7.37492e-18	-0.00208568	0.00728693	0.774708	0.390558	0.102357	20	6260	4561	5451		rs7517000	1	179030942	T	C	0.440358	-0.0109489	0.00870355	0.2084	0.336767	0.0391184	7.37492e-18	-0.0325117	0.0261188	0.21322	0.0806563	0.385442	20	2473	1407
1	178694084	179693064	ENSG00000143322	ABL2	locus126	1	179133640	rs2816210	1	179193932	C	T	0.616302	0.00594979	0.00253078	0.0187244	-1.16769	0.0315237	2.44346e-300	-0.00509535	0.0021717	0.0189633	0.168383	0.804301	20	966	2960	910		rs2816210	1	179193932	C	T	0.616302	-0.0114883	0.00889665	0.196596	-1.16769	0.0315237	2.44346e-300	0.00983852	0.00762365	0.196868	0.116647	0.05316	20	2331	1822
1	178785780	179784071	ENSG00000057252	SOAT1	locus126	1	179295370	rs6680899	1	179285624	T	C	0.548708	0.00267467	0.00244208	0.27341	-0.267927	0.0355065	4.49316e-14	-0.00998283	0.00921023	0.278416	0.0409725	0.0953401	20	3406	1595	5532		rs6680899	1	179285624	T	C	0.548708	0.016191	0.0086861	0.0623202	-0.267927	0.0355065	4.49316e-14	-0.0604305	0.0333941	0.0703554	0.280744	0.149934	20	1177	3237
1	179058085	180057932	ENSG00000162782	TDRD5	locus127	1	179610577	rs744446	1	179558051	A	G	0.693837	-0.00565029	0.00272103	0.0378455	-0.910297	0.0370056	1.29806e-133	0.00620708	0.0029998	0.0385307	0.0751811	0.0641251	20	1300	2057	5875		rs744446	1	179558051	A	G	0.693837	0.0101106	0.00938261	0.281217	-0.910297	0.0370056	1.29806e-133	-0.0111069	0.0103171	0.281678	0.408007	0.225392	20	2976	4139
1	179233214	180232890	ENSG00000143340	FAM163A	locus127	1	179748815	rs17279065	1	179733193	A	G	0.663022	-0.00207289	0.00254799	0.41591	-0.246825	0.0388536	2.11572e-10	0.00839821	0.0104074	0.419696	0.419696	0.628468	14	4317	4732	1830		rs17279065	1	179733193	A	G	0.663022	0.00721825	0.00914066	0.429711	-0.246825	0.0388536	2.11572e-10	-0.0292444	0.0373179	0.433243	0.433243	0.892132	14	4014	4292
1	179663707	180662783	ENSG00000116260	QSOX1	locus127	1	180148567	rs61809068	1	180163092	A	G	0.139165	-0.00426632	0.00344746	0.215892	0.549411	0.0650098	2.883e-17	-0.00776526	0.00634174	0.220776	0.416604	0.499535	20	2997	4714	2505		rs61809068	1	180163092	A	G	0.139165	0.0053248	0.0124825	0.669684	0.549411	0.0650098	2.883e-17	0.00969183	0.0227487	0.670079	0.724718	0.394453	20	5444	5998
1	179738726	180737171	ENSG00000230124	RP5-1180C10.2	locus128	1	180242073	rs2290478	1	180238495	G	A	0.430417	0.00189583	0.00251959	0.45179	-0.359365	0.0512278	2.29879e-12	-0.00527549	0.00705145	0.454374	0.285009	0.0552122	20	4503	3870	5994		rs2290478	1	180238495	G	A	0.430417	0.00187524	0.00872331	0.829792	-0.359365	0.0512278	2.29879e-12	-0.0052182	0.0242856	0.82987	0.697838	0.876817	20	6357	5850
1	179743876	180743054	ENSG00000121454	LHX4	locus128	1	180220281	rs7536561	1	180243524	G	A	0.548708	0.000177208	0.00244079	0.942122	-0.518039	0.0683934	3.60792e-14	-0.000342076	0.00471182	0.942125	0.606577	0.174797	20	7083	5730	4764		rs7536561	1	180243524	G	A	0.548708	-0.000145131	0.00867923	0.986659	-0.518039	0.0683934	3.60792e-14	0.000280155	0.0167541	0.986659	0.760119	0.597067	20	7265	6205
1	180405726	181404662	ENSG00000135835	KIAA1614	locus128	1	180901520	rs3795503	1	180905694	T	C	0.301193	0.00366462	0.0026545	0.167422	-0.427048	0.0396114	4.2362e-27	-0.0085813	0.00626668	0.170889	0.689751	0.409933	20	2635	6127	3082		rs3795503	1	180905694	T	C	0.301193	0.00300343	0.00941592	0.749746	-0.427048	0.0396114	4.2362e-27	-0.007033	0.0220585	0.749852	0.520879	0.511741	20	5897	4825
1	180443808	181443449	ENSG00000135823	STX6	locus128	1	180966954	rs1044595	1	180943529	C	T	0.426441	-0.00120162	0.00249038	0.629448	0.935708	0.0271721	7.21448e-260	-0.00128418	0.00266176	0.629481	0.74983	0.743104	20	5501	6386	1223		rs1044595	1	180943529	C	T	0.426441	-0.0224651	0.00874788	0.0102269	0.935708	0.0271721	7.21448e-260	-0.0240087	0.00937491	0.0104386	0.209965	0.66996	20	326	2704
1	180525064	181520054	ENSG00000153029	MR1	locus128	1	181017070	rs3747956	1	181024404	G	A	0.705765	0.00024275	0.00265549	0.927163	-0.272698	0.0425074	1.40537e-10	-0.000890179	0.00973883	0.927171	0.927171	0.837061	13	7005	7096	743		rs3747956	1	181024404	G	A	0.705765	-0.00691738	0.00947926	0.46555	-0.272698	0.0425074	1.40537e-10	0.0253665	0.0349852	0.468414	0.468414	0.346975	13	4235	4500
1	182062812	183059143	ENSG00000135828	RNASEL	locus130	1	182550580	rs12041623	1	182561633	T	C	0.629225	0.0030408	0.00256109	0.235106	-0.661125	0.0474795	4.50183e-44	-0.00459943	0.00388789	0.236803	0.315254	0.0201031	20	3115	4077	6550		rs12041623	1	182561633	T	C	0.629225	-0.0191956	0.00895907	0.0321458	-0.661125	0.0474795	4.50183e-44	0.0290348	0.0137107	0.034203	0.115617	0.151355	20	741	1810
1	182551337	183550475	ENSG00000135862	LAMC1	locus131	1	183053662	rs10752894	1	183050610	A	G	0.466203	-0.000714419	0.00244854	0.77046	0.331346	0.0449321	1.65133e-13	-0.00215611	0.00739548	0.770635	0.118494	0.0110429	20	6229	2541	6756		rs10752894	1	183050610	A	G	0.466203	-0.00820936	0.00865964	0.343129	0.331346	0.0449321	1.65133e-13	-0.0247758	0.0263498	0.347082	0.228369	0.00798963	20	3444	2855
1	182655446	183655210	ENSG00000058085	LAMC2	locus131	1	183184704	rs2276543	1	183155305	G	A	0.706759	-0.00879312	0.00270973	0.00117446	-0.655218	0.0772581	2.2346e-17	0.0134201	0.00442802	0.00243961	0.00193953	0.064522	20	421	487	5867		rs2276543	1	183155305	G	A	0.706759	0.0084684	0.00950656	0.373039	-0.655218	0.0772581	2.2346e-17	-0.0129245	0.0145888	0.375659	0.197619	0.0622164	20	3632	2588
1	183018062	184017131	ENSG00000116698	SMG7	locus131	1	183504366	rs2702180	1	183517971	C	T	0.373757	0.0113027	0.00252917	7.86099e-06	-0.343495	0.0494072	3.59309e-12	-0.032905	0.00875302	0.000170406	0.00221714	0.00157302	20	174	504	7089		rs2702180	1	183517971	C	T	0.373757	-0.0408261	0.00903431	6.2133e-06	-0.343495	0.0494072	3.59309e-12	0.118855	0.031369	0.000151298	0.000656667	0.204846	20	31	95
1	183437580	184435282	ENSG00000198756	GLT25D2	locus131	1	183952829	rs7539021	1	183935831	A	G	0.395626	0.00182702	0.00253072	0.470333	-0.422385	0.0359538	7.23156e-32	-0.00432549	0.0060028	0.471169	0.232442	0.876495	16	4591	3473	536		rs7539021	1	183935831	A	G	0.395626	0.000675397	0.00883303	0.939051	-0.422385	0.0359538	7.23156e-32	-0.00159901	0.0209127	0.939052	0.947526	0.74348	16	6986	7113
1	183537474	184534201	ENSG00000198860	TSEN15	locus131	1	184032078	rs1952256	1	184035116	G	A	0.327038	-0.00140334	0.00258266	0.586875	0.281355	0.042234	2.70469e-11	-0.00498779	0.00920986	0.588114	0.681822	0.200485	20	5288	6097	4559		rs1952256	1	184035116	G	A	0.327038	-0.00362242	0.00920672	0.693985	0.281355	0.042234	2.70469e-11	-0.0128749	0.0327798	0.69449	0.364256	0.283562	20	5581	3838
1	184164319	185163498	ENSG00000116406	EDEM3	locus132	1	184691842	rs9425635	1	184663898	C	T	0.563618	0.00892935	0.00245096	0.000269264	0.535284	0.0447027	4.84464e-33	0.0166815	0.00478604	0.000491305	4.45593e-05	0.193366	20	250	152	4610		rs9425635	1	184663898	C	T	0.563618	0.0124932	0.00872049	0.151964	0.535284	0.0447027	4.84464e-33	0.0233395	0.0164075	0.154886	0.474756	0.878095	20	1976	4547
1	185891409	186890016	ENSG00000157181	C1orf27	locus133	1	186367700	rs8824	1	186390303	C	A	0.583499	0.000239106	0.00248505	0.923348	0.390459	0.0524563	9.80386e-14	0.000612371	0.00636497	0.923354	0.908186	0.706914	20	6993	7031	1426		rs8824	1	186390303	C	A	0.583499	-0.00514112	0.00876193	0.557367	0.390459	0.0524563	9.80386e-14	-0.0131669	0.0225097	0.558587	0.819422	0.944323	20	4767	6516
1	186012829	187012203	ENSG00000273198	GS1-304P7.3	locus133	1	186491170	rs59665821	1	186512304	C	T	0.883698	-0.00291505	0.00361803	0.420416	0.801325	0.104297	1.55303e-14	-0.00363779	0.00453982	0.422955	0.401701	0.740687	20	4333	4616	1239		rs59665821	1	186512304	C	T	0.883698	0.00282937	0.0134737	0.833674	0.801325	0.104297	1.55303e-14	0.00353087	0.0168206	0.833735	0.702364	0.864625	20	6380	5886
1	186755452	187754453	ENSG00000236030	LINC01036	locus133	1	187195714	rs10752998	1	187254498	T	G	0.405567	0.00494237	0.00248145	0.0464014	-0.605363	0.106481	1.30658e-08	-0.0081643	0.00434338	0.0601477	0.0834829	0.306905	20	1562	2167	3775		rs10752998	1	187254498	T	G	0.405567	-0.00586205	0.00880378	0.505503	-0.605363	0.106481	1.30658e-08	0.00968352	0.0146424	0.508397	0.632375	0.147177	20	4496	5468
1	186766014	187764503	ENSG00000231599	LINC01037	locus133	1	187429546	rs7521355	1	187264894	C	T	0.290258	0.00458903	0.00269688	0.0888285	-0.695416	0.117201	2.96468e-09	-0.00659897	0.0040344	0.101907	0.0643953	0.87134	20	2019	1924	555		rs7521355	1	187264894	C	T	0.290258	0.0151116	0.00952152	0.112491	-0.695416	0.117201	2.96468e-09	-0.0217302	0.0141732	0.125227	0.375032	0.0676667	20	1726	3909
1	192573930	193573497	ENSG00000023572	GLRX2	locus138	1	193070421	rs34961778	1	193073782	T	G	0.937376	4.25701e-05	0.00524151	0.99352	0.574287	0.0693698	1.24608e-16	7.41269e-05	0.00912699	0.99352	0.0138551	0.0244787	16	7327	1013	6466		rs34961778	1	193073782	T	G	0.937376	-0.0126475	0.0178286	0.478079	0.574287	0.0693698	1.24608e-16	-0.022023	0.0311585	0.479687	0.408503	0.594729	17	4309	4145
1	195906697	196903441	ENSG00000000971	CFH	locus142	1	196668821	rs12738109	1	196406617	T	C	0.684891	0.0033971	0.00262944	0.196375	0.224055	0.0403611	2.8361e-08	0.0151619	0.0120493	0.208276	0.208276	0.865307	5	2918	3291	588		rs12738109	1	196406617	T	C	0.684891	0.0142169	0.00930191	0.126416	0.224055	0.0403611	2.8361e-08	0.0634528	0.043061	0.140601	0.140601	0.555414	5	1860	2062
1	200127542	201126741	ENSG00000118197	DDX59	locus146	1	200616060	rs10919993	1	200627312	A	C	0.420477	0.00373653	0.00247379	0.130929	-0.587057	0.0385311	2.0423e-52	-0.00636486	0.00423454	0.132818	0.274158	0.468452	20	2329	3793	2697		rs10919993	1	200627312	A	C	0.420477	0.00108991	0.00875157	0.900888	-0.587057	0.0385311	2.0423e-52	-0.00185657	0.014908	0.900892	0.885896	0.690069	20	6777	6834
1	200141072	201140614	ENSG00000260088	RP11-92G12.3	locus146	1	200661407	rs6656619	1	200640792	T	C	0.522863	0.0044002	0.00243718	0.0710046	1.16442	0.0301267	0	0.00377887	0.00209532	0.0713126	0.173554	0.223673	20	1704	3009	4368		rs6656619	1	200640792	T	C	0.522863	-0.00222401	0.00865139	0.797125	1.16442	0.0301267	0	-0.00190997	0.00742994	0.79713	0.41439	0.552781	20	6163	4174
1	200445500	201444013	ENSG00000116852	KIF21B	locus146	1	200965674	rs296562	1	200945274	A	C	0.335984	0.00240378	0.0025303	0.342114	0.401268	0.0472881	2.14602e-17	0.00599045	0.00634516	0.34512	0.108856	0.00285428	20	3855	2437	7023		rs296562	1	200945274	A	C	0.335984	-0.00788919	0.00914819	0.38848	0.401268	0.0472881	2.14602e-17	-0.0196607	0.0229156	0.390916	0.428702	0.796744	20	3737	4259
1	200603827	201600858	ENSG00000116857	TMEM9	locus146	1	201122301	rs10920126	1	201101081	G	A	0.595427	-0.00334637	0.00249113	0.179171	-1.07312	0.0308659	7.65328e-265	0.00311837	0.00232313	0.179495	0.258455	0.371968	20	2701	3684	3343		rs10920126	1	201101081	G	A	0.595427	0.0017665	0.0088022	0.840942	-1.07312	0.0308659	7.65328e-265	-0.00164614	0.00820261	0.840945	0.94113	0.807713	20	6422	7087
1	200739337	201737722	ENSG00000081277	PKP1	locus146	1	201277350	rs56287879	1	201237953	C	A	0.892644	-0.00683709	0.00378008	0.0704949	0.465412	0.0632948	1.9369e-13	-0.0146904	0.00836412	0.0790266	0.1097	0.370821	14	1777	2444	3352		rs56287879	1	201237953	C	A	0.892644	0.0166153	0.0139684	0.234247	0.465412	0.0632948	1.9369e-13	0.0357002	0.0304031	0.240305	0.0786182	0.698953	14	2672	1380
1	200864982	201862730	ENSG00000118194	TNNT2	locus146	1	201337513	rs4606345	1	201364570	C	A	0.390656	-0.000556255	0.00246797	0.821676	-0.224654	0.0344508	6.98344e-11	0.00247605	0.0109922	0.821781	0.491473	0.391506	20	6479	5154	3204		rs4606345	1	201364570	C	A	0.390656	0.000445389	0.00885229	0.959873	-0.224654	0.0344508	6.98344e-11	-0.00198255	0.0394052	0.959874	0.989687	0.99299	20	7101	7314
1	200931701	201930625	ENSG00000224818	RP11-134G8.8	locus146	1	201433892	rs4915524	1	201430722	A	C	0.305169	0.000627415	0.00270133	0.816335	1.25884	0.0337325	8.30634e-305	0.000498408	0.00214594	0.816339	0.269232	0.182406	20	6460	3753	4700		rs4915524	1	201430722	A	C	0.305169	-0.00119411	0.00937945	0.898694	1.25884	0.0337325	8.30634e-305	-0.000948581	0.00745093	0.898695	0.324849	0.2987	20	6770	3556
1	200938474	201938272	ENSG00000174307	PHLDA3	locus146	1	201436492	rs11590527	1	201438449	G	A	0.384692	0.00210747	0.00253854	0.406432	0.561746	0.0484962	5.00734e-31	0.00375164	0.00453061	0.407634	0.21657	0.0453925	20	4231	3346	6125		rs11590527	1	201438449	G	A	0.384692	-0.00790755	0.00888115	0.373265	0.561746	0.0484962	5.00734e-31	-0.0140767	0.0158565	0.374672	0.261611	0.0617539	20	3622	3104
1	201285399	202283667	ENSG00000163431	LMOD1	locus147	1	201890647	rs2494116	1	201784151	A	G	0.514911	-0.00902588	0.00244492	0.000222777	-0.431425	0.0445736	3.70535e-22	0.0209211	0.00606531	0.00056204	0.000343381	0.102172	20	263	285	5458		rs2494116	1	201784151	A	G	0.514911	-0.0114832	0.00865361	0.184514	-0.431425	0.0445736	3.70535e-22	0.0266169	0.0202458	0.188615	0.361412	0.962251	20	2253	3814
1	201330129	202326075	ENSG00000198892	SHISA4	locus147	1	201859621	rs12117921	1	201830068	A	G	0.208748	0.00747131	0.00298745	0.0123879	-1.18527	0.0335994	1.33759e-272	-0.00630344	0.0025268	0.0126086	0.00356985	4.25964e-05	20	800	593	7231		rs12117921	1	201830068	A	G	0.208748	-0.0117043	0.0106441	0.271508	-1.18527	0.0335994	1.33759e-272	0.00987472	0.00898468	0.271741	0.411995	0.609226	20	2911	4165
1	201369248	202367262	ENSG00000223774	RP11-307B6.3	locus148	1	201866038	rs3738290	1	201868333	T	C	0.199801	0.00797955	0.00299654	0.00774662	-0.581657	0.0572875	3.20348e-24	-0.0137187	0.00532597	0.0100008	0.00176193	0.00188858	20	739	470	7068		rs3738290	1	201868333	T	C	0.199801	-0.0136547	0.0108223	0.207052	-0.581657	0.0572875	3.20348e-24	0.0234755	0.0187492	0.21054	0.54036	0.268721	19	2448	4939
1	201471552	202471315	ENSG00000176393	RNPEP	locus148	1	201963387	rs10920302	1	201971348	A	G	0.705765	-0.00305859	0.00271989	0.26079	1.19807	0.0334239	2.21862e-281	-0.00255292	0.00227134	0.261024	0.395035	0.0756408	20	3289	4582	5752		rs10920302	1	201971348	A	G	0.705765	0.0204326	0.0094958	0.0314173	1.19807	0.0334239	2.21862e-281	0.0170545	0.00794016	0.0317232	0.0906987	0.536447	20	706	1533
1	202285682	203284355	ENSG00000228288	PCAT6	locus148	1	202780683	rs12759767	1	202784533	C	T	0.775348	-0.00528277	0.0029057	0.0690532	0.622901	0.0900025	4.48684e-12	-0.00848091	0.00482305	0.0786774	0.0781781	0.374396	16	1775	2092	3317		rs12759767	1	202784533	C	T	0.775348	0.000969573	0.0103531	0.925387	0.622901	0.0900025	4.48684e-12	0.00155654	0.0166223	0.925394	0.490677	0.172614	16	6908	4646
1	202336314	203334839	ENSG00000214796	RP11-480I12.5	locus148	1	202825852	rs10800873	1	202835018	C	A	0.612326	0.00113529	0.00250753	0.650728	1.01867	0.0277418	3.5589e-295	0.00111448	0.00246177	0.650753	0.554603	0.531993	20	5640	5465	2331		rs10800873	1	202835018	C	A	0.612326	0.0037907	0.00886492	0.668937	1.01867	0.0277418	3.5589e-295	0.00372123	0.00870305	0.668959	0.838476	0.622715	20	5432	6594
1	202359976	203359501	ENSG00000159346	ADIPOR1	locus148	1	202918825	rs3806346	1	202859600	A	G	0.765408	0.00143869	0.00287484	0.616764	-0.267455	0.0451015	3.02803e-09	-0.00537918	0.0107871	0.618012	0.719136	0.384716	15	5443	6259	3248		rs3806346	1	202859600	A	G	0.765408	0.0021198	0.0101927	0.83525	-0.267455	0.0451015	3.02803e-09	-0.00792583	0.0381333	0.83535	0.676117	0.965311	15	6391	5717
1	202494759	203492986	ENSG00000163444	TMEM183A	locus148	1	202985245	rs1774847	1	202994268	C	T	0.512922	8.88855e-05	0.00243332	0.970861	-0.412643	0.0494736	7.38694e-17	-0.000215405	0.00589696	0.970861	0.997306	0.797776	11	7223	7359	954		rs1774847	1	202994268	C	T	0.512922	-0.0107601	0.00864473	0.213244	-0.412643	0.0494736	7.38694e-17	0.0260759	0.0211816	0.218299	0.0913185	0.0344177	10	2517	1543
1	202667067	203665048	ENSG00000133048	CHI3L1	locus148	1	203151968	rs7556099	1	203166198	G	C	0.822068	0.00270253	0.00306481	0.377888	0.33701	0.0567305	2.8409e-09	0.00801915	0.00919378	0.383079	0.486032	0.555204	7	4101	5119	2233		rs7556099	1	203166198	G	C	0.822068	-0.0136659	0.0113007	0.226547	0.33701	0.0567305	2.8409e-09	-0.0405506	0.03422	0.236018	0.292066	0.507873	7	2645	3327
1	202675394	203674637	ENSG00000133063	CHIT1	locus148	1	203212362	rs4950932	1	203174864	C	T	0.188867	-0.00117706	0.00299669	0.694477	-0.624482	0.0569413	5.50019e-28	0.00188486	0.00480176	0.694663	0.830473	0.893749	14	5868	6730	463		rs4950932	1	203174864	C	T	0.188867	0.000593497	0.0110348	0.957107	-0.624482	0.0569413	5.50019e-28	-0.000950383	0.0176706	0.957108	0.874835	0.370459	14	7086	6777
1	202821936	203821314	ENSG00000122176	FMOD	locus149	1	203315185	rs4971253	1	203321414	G	A	0.882704	0.00050395	0.00361111	0.889011	0.314159	0.0558089	1.81066e-08	0.00160413	0.0114981	0.889045	0.889045	0.329334	7	6823	6956	3626		rs4971253	1	203321414	G	A	0.882704	-0.00764859	0.0134239	0.568831	0.314159	0.0558089	1.81066e-08	-0.0243463	0.042948	0.570797	0.570797	0.370771	7	4845	5107
1	203344039	204340000	ENSG00000182004	SNRPE	locus149	1	203835204	rs78162447	1	203841693	T	C	0.109344	-6.68277e-05	0.00374394	0.985759	0.799543	0.111675	8.09409e-13	-8.35824e-05	0.00468262	0.985759	0.973929	0.93521	5	7286	7278	258		rs78162447	1	203841693	T	C	0.109344	-0.000308251	0.0138397	0.98223	0.799543	0.111675	8.09409e-13	-0.000385533	0.0173096	0.98223	0.988454	0.901425	5	7241	7308
1	203744258	204743964	ENSG00000143850	PLEKHA6	locus149	1	204268571	rs12095977	1	204244114	C	T	0.863817	0.0091674	0.00372026	0.0137326	0.493619	0.0643684	1.73814e-14	0.0185718	0.00791624	0.0189741	0.102222	0.0119618	20	967	2367	6731		rs12095977	1	204244114	C	T	0.863817	0.0103015	0.0126	0.413599	0.493619	0.0643684	1.73814e-14	0.0208693	0.0256704	0.416236	0.452986	0.643007	20	3893	4413
1	203982333	204982232	ENSG00000198625	MDM4	locus150	1	204514191	rs4951077	1	204482262	A	G	0.690855	0.00686022	0.00262245	0.00889782	-0.369751	0.0507155	3.08344e-13	-0.0185536	0.00753521	0.0138067	0.0194656	0.0030408	20	841	1160	7008		rs4951077	1	204482262	A	G	0.690855	0.0173453	0.00935496	0.0637213	-0.369751	0.0507155	3.08344e-13	-0.0469106	0.026106	0.0723473	0.0355452	0.00115423	20	1200	845
1	204559676	205558976	ENSG00000117222	RBBP5	locus150	1	205073206	rs7546850	1	205059066	G	A	0.521869	0.00300028	0.00244303	0.21941	0.536775	0.0478204	3.08055e-29	0.00558946	0.00457847	0.222156	0.437037	0.0110759	20	3009	4854	6754		rs7546850	1	205059066	G	A	0.521869	0.00468262	0.00864758	0.588167	0.536775	0.0478204	3.08055e-29	0.00872362	0.016129	0.5886	0.341964	0.279169	20	4948	3674
1	204584385	205582486	ENSG00000174529	TMEM81	locus150	1	205052951	rs7515178	1	205084120	G	A	0.525845	0.00246419	0.0024364	0.311822	0.488896	0.0478667	1.72157e-24	0.00504032	0.00500785	0.314183	0.459224	0.0419753	20	3651	4970	6182		rs7515178	1	205084120	G	A	0.525845	0.00697144	0.008651	0.420327	0.488896	0.0478667	1.72157e-24	0.0142596	0.01775	0.421768	0.266568	0.364245	20	3931	3143
1	204701779	205700762	ENSG00000133059	DSTYK	locus150	1	205146179	rs61823972	1	205201325	A	C	0.602386	-0.00129032	0.00248912	0.60419	-0.629878	0.0476344	6.44791e-40	0.00204852	0.00395478	0.604468	0.402919	0.167552	20	5373	4627	4823		rs61823972	1	205201325	A	C	0.602386	0.0145681	0.00883343	0.0991077	-0.629878	0.0476344	6.44791e-40	-0.0231284	0.0141327	0.101732	0.30685	0.0609255	20	1517	3433
1	204731633	205725346	ENSG00000133069	TMCC2	locus150	1	205219887	rs1172113	1	205226288	T	C	0.606362	-0.00204782	0.00249474	0.411728	0.405507	0.0384575	5.39805e-26	-0.00505002	0.00617076	0.41314	0.406577	0.144038	20	4273	4656	5031		rs1172113	1	205226288	T	C	0.606362	0.0152045	0.00885067	0.0858159	0.405507	0.0384575	5.39805e-26	0.0374951	0.022114	0.0899733	0.141339	0.641637	20	1411	2069
1	204823097	205821154	ENSG00000162873	KLHDC8A	locus150	1	205315719	rs7530732	1	205321833	T	C	0.636183	-0.00549036	0.00249804	0.0279585	0.321285	0.0438594	2.3829e-13	-0.0170887	0.00811756	0.0352778	0.0240203	0.825916	20	1241	1270	810		rs7530732	1	205321833	T	C	0.636183	-0.00365051	0.00898183	0.684425	0.321285	0.0438594	2.3829e-13	-0.0113622	0.0279989	0.684883	0.484636	0.63733	20	5536	4613
1	204997096	205922403	ENSG00000117266	CDK18	locus150	1	205487822	rs2297836	1	205497066	G	A	0.906561	0.0116705	0.00433195	0.00705875	0.493799	0.0759536	7.96153e-11	0.0236342	0.00949609	0.0128162	0.0237702	0.0640668	14	811	1263	5877		rs2297836	1	205497066	G	A	0.906561	-0.0318109	0.0148876	0.0326188	0.493799	0.0759536	7.96153e-11	-0.0644208	0.0317356	0.0423647	0.205478	0.442483	14	852	2657
1	205073842	205922403	ENSG00000174514	MFSD4	locus150	1	205555029	rs11240536	1	205573173	C	G	0.89165	-0.00115792	0.00371469	0.755258	-0.319794	0.052975	1.57299e-09	0.00362083	0.0116314	0.755573	0.755573	0.0634366	18	6162	6411	5887		rs11240536	1	205573173	C	G	0.89165	0.00756435	0.0138971	0.586227	-0.319794	0.052975	1.57299e-09	-0.0236538	0.0436327	0.587741	0.587741	0.400123	18	4943	5210
1	205181526	206175811	ENSG00000069275	NUCKS1	locus150	1	205704029	rs823097	1	205681370	G	A	0.592445	0.00443368	0.00247232	0.0729205	0.388337	0.0491028	2.60195e-15	0.0114171	0.00652806	0.0803034	0.0102594	0.0395951	20	1792	897	6218		rs823097	1	205681370	G	A	0.592445	-0.0127293	0.00880226	0.148138	0.388337	0.0491028	2.60195e-15	-0.032779	0.0230424	0.154866	0.150007	0.473546	20	1974	2155
1	205224453	206223556	ENSG00000117280	RAB7L1	locus150	1	205740851	rs823118	1	205723572	T	C	0.534791	-0.0075449	0.00245299	0.00209938	0.375337	0.0394633	1.88797e-21	-0.0201017	0.00686868	0.00342722	0.00733004	0.204604	20	469	780	4528		rs823118	1	205723572	T	C	0.534791	0.0107062	0.00867872	0.217345	0.375337	0.0394633	1.88797e-21	0.0285243	0.0233162	0.221189	0.0734779	0.496859	20	2541	1311
1	205289834	206289142	ENSG00000162877	PM20D1	locus150	1	205808205	rs823080	1	205789282	G	A	0.60338	0.00723111	0.00248764	0.00365132	0.573876	0.0834925	6.26951e-12	0.0126005	0.00470651	0.00742313	0.0418958	0.164969	20	645	1609	4838		rs823080	1	205789282	G	A	0.60338	-0.0152807	0.00885335	0.0843506	0.573876	0.0834925	6.26951e-12	-0.0266272	0.0159063	0.0941286	0.0989825	0.672797	20	1453	1632
1	206175811	207143550	ENSG00000143466	IKBKE	locus151	1	206657007	rs2297549	1	206643774	A	G	0.753479	0.00271947	0.00315827	0.389203	0.52522	0.0519051	4.55734e-24	0.00517777	0.00603496	0.390913	0.423177	0.85637	19	4147	4750	627		rs2297549	1	206643774	A	G	0.753479	-0.00585962	0.0100239	0.558842	0.52522	0.0519051	4.55734e-24	-0.0111565	0.019117	0.559497	0.631705	0.95948	19	4775	5464
1	206175811	207166024	ENSG00000136653	RASSF5	locus151	1	206721747	rs4844539	1	206668239	G	A	0.524851	0.00723061	0.00245021	0.00316732	-0.255262	0.0431833	3.39777e-09	-0.0283262	0.0107285	0.00828376	0.00828376	0.342003	8	674	826	3538		rs4844539	1	206668239	G	A	0.524851	-0.00684787	0.00866315	0.429259	-0.255262	0.0431833	3.39777e-09	0.0268268	0.0342404	0.433342	0.433342	0.756208	8	4017	4294
1	206191036	207176155	ENSG00000261000	RP11-534L20.5	locus151	1	206677535	rs3849271	1	206676383	A	C	0.497018	-0.00590851	0.0024358	0.0152792	0.58924	0.0739509	1.61271e-15	-0.0100273	0.00432111	0.0203114	0.0195244	0.270771	18	994	1162	4045		rs3849271	1	206676383	A	C	0.497018	0.00919446	0.00865115	0.287872	0.58924	0.0739509	1.61271e-15	0.0156039	0.0148119	0.292125	0.297553	0.46767	18	3053	3371
1	206278646	207275294	ENSG00000143486	EIF2D	locus151	1	206765262	rs3813972	1	206775427	G	A	0.427435	-0.00025467	0.00245672	0.917437	0.258552	0.0379868	1.00093e-11	-0.000984984	0.00950291	0.917447	0.990813	0.713551	8	6967	7337	1389		rs3813972	1	206775427	G	A	0.427435	-0.00822442	0.00873245	0.346284	0.258552	0.0379868	1.00093e-11	-0.0318095	0.0340962	0.350854	0.40922	0.888433	8	3470	4150
1	207082909	208082119	ENSG00000196352	CD55	locus152	1	207514582	rs61821090	1	207582704	T	C	0.0854871	-0.00642215	0.00409087	0.116445	0.601031	0.063329	2.29692e-21	-0.0106852	0.00689892	0.121423	0.133583	0.180167	19	2231	2684	4717		rs61821090	1	207582704	T	C	0.0854871	0.0367939	0.0154869	0.0175109	0.601031	0.063329	2.29692e-21	0.061218	0.0265624	0.0211841	0.0292169	0.165466	19	518	742
1	207250570	208249800	ENSG00000203710	CR1	locus152	1	207741742	rs679515	1	207750568	C	T	0.828032	0.00369466	0.0032234	0.251712	-0.586696	0.0670372	2.09986e-18	-0.0062974	0.00554108	0.25575	0.157428	0.00960324	10	3247	2886	6798		rs679515	1	207750568	C	T	0.828032	-0.0134857	0.0114546	0.23907	-0.586696	0.0670372	2.09986e-18	0.0229858	0.0196997	0.243289	0.222053	0.0394739	10	2694	2805
1	207435727	208434454	ENSG00000117335	CD46	locus152	1	207947130	rs2466572	1	207934487	C	A	0.797217	0.00579853	0.00296654	0.0506247	0.64868	0.0473614	1.06719e-42	0.00893897	0.00461952	0.0529853	0.00023028	0.00183828	20	1484	246	7074		rs2466572	1	207934487	C	A	0.797217	-0.0160691	0.0107593	0.135303	0.64868	0.0473614	1.06719e-42	-0.024772	0.0166847	0.137621	0.00371108	0.0162349	20	1834	227
1	207839505	208838301	ENSG00000076356	PLXNA2	locus152	1	208306626	rs2590685	1	208339232	A	G	0.651093	-0.00710401	0.00256948	0.00569645	0.415905	0.0485427	1.05462e-17	-0.0170808	0.00649175	0.00850935	0.00346694	0.818718	20	683	581	850		rs2590685	1	208339232	A	G	0.651093	-0.00529914	0.00906863	0.558994	0.415905	0.0485427	1.05462e-17	-0.0127412	0.0218552	0.559905	0.244562	0.108332	20	4781	2975
1	209263664	210261708	ENSG00000008118	CAMK1G	locus153	1	209772172	rs11587591	1	209762875	G	A	0.249503	-0.00175547	0.00276629	0.525694	0.287641	0.0409904	2.26229e-12	-0.00610299	0.00965642	0.527378	0.65891	0.930751	12	4913	5974	281		rs11587591	1	209762875	G	A	0.249503	0.00429535	0.00998236	0.666982	0.287641	0.0409904	2.26229e-12	0.014933	0.0347694	0.667568	0.946608	0.906609	12	5422	7106
1	209288514	210287837	ENSG00000196878	LAMB3	locus153	1	209807015	rs2566	1	209788514	A	G	0.272366	0.000613426	0.00274555	0.823204	0.274142	0.0423294	9.3932e-11	0.00223762	0.010021	0.823307	0.823307	0.645463	5	6486	6692	1740		rs2566	1	209788514	A	G	0.272366	-0.0101071	0.00970515	0.297683	0.274142	0.0423294	9.3932e-11	-0.0368681	0.0358567	0.303852	0.303852	0.395252	5	3140	3413
1	209481103	210480361	ENSG00000117595	IRF6	locus153	1	209969250	rs2357229	1	209980489	T	G	0.372763	-0.00696412	0.0024951	0.00525255	-0.413741	0.0487873	2.2422e-17	0.0168321	0.0063488	0.00802011	0.103384	0.00892794	20	665	2383	6817		rs2357229	1	209980489	T	G	0.372763	0.014775	0.00895487	0.0989555	-0.413741	0.0487873	2.2422e-17	-0.0357107	0.0220495	0.105325	0.387572	0.0740586	20	1545	3994
1	209507767	210506069	ENSG00000117597	DIEXF	locus153	1	210013455	rs10127446	1	210006086	G	A	0.722664	-0.00909283	0.00279366	0.00113468	0.386136	0.0427803	1.7803e-19	-0.0235483	0.00769093	0.00219995	0.00229908	0.142135	20	402	509	5052		rs10127446	1	210006086	G	A	0.722664	0.0146271	0.00967481	0.130565	0.386136	0.0427803	1.7803e-19	0.0378808	0.0254045	0.135934	0.0840311	0.130376	20	1819	1455
1	209908100	210904969	ENSG00000203706	SERTAD4-AS1	locus153	1	210406096	rs624270	1	210406940	C	T	0.440358	0.00317729	0.00246441	0.197303	0.300154	0.0385501	6.91239e-15	0.0105855	0.00832228	0.20339	0.184673	0.00292082	20	2866	3088	7019		rs624270	1	210406940	C	T	0.440358	0.0168972	0.00870749	0.0523142	0.300154	0.0385501	6.91239e-15	0.0562952	0.0298975	0.0597087	0.223406	0.278807	20	1055	2814
1	210082206	211078218	ENSG00000054392	HHAT	locus153	1	210675617	rs910033	1	210578831	G	A	0.763419	-0.00597391	0.00289622	0.0391452	-0.516472	0.0509515	3.80325e-24	0.0115668	0.00572262	0.0432555	0.051567	0.116733	20	1362	1746	5296		rs910033	1	210578831	G	A	0.763419	0.00578727	0.0101711	0.569364	-0.516472	0.0509515	3.80325e-24	-0.0112054	0.0197245	0.569971	0.412207	0.0825049	20	4839	4166
1	210845035	211844020	ENSG00000153363	LINC00467	locus154	1	211581011	rs10159121	1	211344448	C	G	0.922465	0.00160091	0.00452255	0.723351	0.535336	0.0905294	3.35133e-09	0.00299048	0.00846317	0.723825	0.723825	0.371126	7	6007	6278	3349		rs10159121	1	211344448	C	G	0.922465	-0.00936067	0.0161518	0.562223	0.535336	0.0905294	3.35133e-09	-0.0174856	0.0303159	0.564089	0.564089	0.804368	7	4809	5077
1	210916665	211915077	ENSG00000236809	SNX25P1	locus154	1	211590821	rs66526219	1	211415948	C	T	0.848907	0.00798542	0.00356172	0.0249606	-0.569832	0.0808776	1.84644e-12	-0.0140136	0.0065593	0.0326426	0.00318473	0.0795137	20	1204	564	5702		rs66526219	1	211415948	C	T	0.848907	0.0136188	0.0120662	0.259035	-0.569832	0.0808776	1.84644e-12	-0.0238997	0.021445	0.265079	0.40401	0.557431	20	2862	4100
1	211005625	212004893	ENSG00000082512	TRAF5	locus154	1	211524122	rs6698113	1	211505602	G	A	0.955268	-0.0198712	0.00616762	0.00127362	-0.643005	0.0973341	3.9442e-11	0.0309037	0.0106718	0.00378171	0.00378171	0.0878458	15	492	607	5611		rs6698113	1	211505602	G	A	0.955268	0.0630588	0.0210133	0.00269184	-0.643005	0.0973341	3.9442e-11	-0.098069	0.0358936	0.00629103	0.00629103	0.00972306	15	235	293
1	212011649	213010589	ENSG00000226251	RP11-15I11.3	locus155	1	212405469	rs1470390	1	212510700	C	T	0.800199	-0.00864121	0.00297484	0.00367535	-0.851011	0.107599	2.5929e-15	0.0101541	0.00372396	0.00639752	0.00496228	0.0602648	18	607	674	5936		rs1470390	1	212510700	C	T	0.800199	-0.0200903	0.0108135	0.0631847	-0.851011	0.107599	2.5929e-15	0.0236076	0.0130526	0.0705042	0.0891709	0.336478	18	1179	1513
1	212015756	213015323	ENSG00000065600	TMEM206	locus155	1	212562758	rs1774249	1	212515613	T	C	0.33996	-0.00705477	0.00255816	0.00581997	-0.326787	0.0395695	1.47436e-16	0.0215883	0.00825312	0.00890264	0.0346355	0.0309615	20	696	1472	6358		rs1774249	1	212515613	T	C	0.33996	-0.0170904	0.00912733	0.0611452	-0.326787	0.0395695	1.47436e-16	0.0522983	0.0286394	0.0678357	0.140174	0.339687	20	1155	2055
1	212044459	213044141	ENSG00000066027	PPP2R5A	locus155	1	212496991	rs11119923	1	212544243	A	G	0.617296	-0.00543354	0.00249535	0.0294457	-0.375997	0.0477498	3.42605e-15	0.014451	0.00688568	0.0358429	0.00178808	0.164199	20	1251	472	4845		rs11119923	1	212544243	A	G	0.617296	-0.0174391	0.00889442	0.0499162	-0.375997	0.0477498	3.42605e-15	0.046381	0.0243778	0.0570942	0.0513881	0.870306	20	1028	1051
1	212370321	213369375	ENSG00000123685	BATF3	locus155	1	212866543	rs1995689	1	212869847	A	G	0.875746	-0.0103627	0.00352757	0.0033073	-0.715521	0.0518289	2.36363e-43	0.0144827	0.00504045	0.00406206	0.0153405	0.409262	20	500	1059	3086		rs1995689	1	212869847	A	G	0.875746	0.0117208	0.0131161	0.371527	-0.715521	0.0518289	2.36363e-43	-0.0163808	0.0183692	0.372526	0.826304	0.414171	20	3611	6542
1	212466239	213464445	ENSG00000203705	TATDN3	locus155	1	212977569	rs61736926	1	212965284	G	C	0.154076	0.00162329	0.00329838	0.622615	-0.512376	0.0500568	1.36935e-24	-0.00316816	0.00644485	0.623016	0.527085	0.499353	20	5463	5329	2510		rs61736926	1	212965284	G	C	0.154076	-0.00079899	0.0119636	0.946753	-0.512376	0.0500568	1.36935e-24	0.00155938	0.0233498	0.946754	0.877495	0.815918	20	7027	6791
1	212551650	213551369	ENSG00000198468	FLVCR1-AS1	locus155	1	213028440	rs7528505	1	213051521	A	G	0.473161	-0.00506189	0.00243326	0.0374984	-1.06012	0.0367602	6.97545e-183	0.00477481	0.00230122	0.0379953	0.0375105	0.671308	20	1290	1537	1597		rs7528505	1	213051521	A	G	0.473161	-0.00293249	0.00865434	0.734726	-1.06012	0.0367602	6.97545e-183	0.00276618	0.00816408	0.734743	0.703626	0.433782	20	5826	5891
1	212578708	213578006	ENSG00000162769	FLVCR1	locus155	1	213052151	rs12036853	1	213078181	A	T	0.750497	0.00166838	0.00274803	0.543772	-0.45112	0.0432177	1.65743e-25	-0.00369831	0.00610187	0.544452	0.0845112	0.214663	20	5023	2179	4434		rs12036853	1	213078181	A	T	0.750497	0.00967276	0.00998299	0.332583	-0.45112	0.0432177	1.65743e-25	-0.0214417	0.0222245	0.334657	0.61049	0.867679	20	3365	5346
1	212700204	213697889	ENSG00000174606	ANGEL2	locus155	1	213177346	rs11120079	1	213200079	C	T	0.647117	0.00350253	0.00252345	0.165139	-0.40166	0.0460125	2.56118e-18	-0.00872016	0.00636148	0.170445	0.078294	0.534799	20	2629	2097	2313		rs11120079	1	213200079	C	T	0.647117	0.0159114	0.0090444	0.0785346	-0.40166	0.0460125	2.56118e-18	-0.0396141	0.0229703	0.0846034	0.0422213	0.870389	20	1350	935
1	213650642	214648729	ENSG00000230461	PROX1-AS1	locus156	1	214076033	rs1431983	1	214148772	G	T	0.539761	0.00460831	0.00244821	0.0597931	0.337228	0.0436379	1.09362e-14	0.0136653	0.00747207	0.0674226	0.032956	0.360711	20	1647	1443	3410		rs1431983	1	214148772	G	T	0.539761	-0.00654438	0.00867279	0.450497	0.337228	0.0436379	1.09362e-14	-0.0194064	0.0258402	0.452643	0.194965	0.320571	20	4145	2564
1	213966887	214965896	ENSG00000143499	SMYD2	locus156	1	214482459	rs6691532	1	214466553	G	A	0.550696	0.00525795	0.00247759	0.0338205	0.320767	0.041757	1.56938e-14	0.0163918	0.00801329	0.0407979	0.160979	0.779001	20	1330	2912	1042		rs6691532	1	214466553	G	A	0.550696	-0.0222462	0.00871208	0.0106648	0.320767	0.041757	1.56938e-14	-0.0693533	0.0286214	0.0153876	0.0113936	0.562194	20	429	412
1	217971443	218970504	ENSG00000067533	RRP15	locus159	1	218484977	rs10863387	1	218471383	T	C	0.595427	-0.00692089	0.0024961	0.00555974	-0.532561	0.0353596	2.91074e-51	0.0129955	0.00476574	0.00639412	0.00356308	0.275757	18	606	591	4005		rs10863387	1	218471383	T	C	0.595427	0.0111267	0.00881757	0.206992	-0.532561	0.0353596	2.91074e-51	-0.0208928	0.0166149	0.208582	0.201401	0.789716	17	2429	2618
1	219655838	220653304	ENSG00000136628	EPRS	locus160	1	220180971	rs2173403	1	220155683	A	C	0.499006	0.00259686	0.00244349	0.287887	0.395379	0.0482885	2.65931e-16	0.00656803	0.00623196	0.291916	0.451233	0.0806528	20	3503	4928	5686		rs2173403	1	220155683	A	C	0.499006	0.0101857	0.00864074	0.238476	0.395379	0.0482885	2.65931e-16	0.025762	0.0220797	0.243301	0.174303	0.294941	20	2695	2398
1	220466404	221466032	ENSG00000117791	MARC2	locus161	1	220939858	rs59234976	1	220966290	T	C	0.956262	-0.0044259	0.00532747	0.406104	0.481101	0.0710966	1.31605e-11	-0.00919952	0.0111566	0.409611	0.434388	0.992548	19	4244	4840	40		rs59234976	1	220966290	T	C	0.956262	0.00270997	0.0211209	0.897906	0.481101	0.0710966	1.31605e-11	0.00563285	0.043909	0.897924	0.98347	0.370723	18	6761	7282
1	220490435	221489712	ENSG00000186205	MARC1	locus161	1	220973918	rs11118610	1	220990086	C	A	0.467197	0.00334924	0.00245629	0.172713	0.376094	0.046204	3.95718e-16	0.00890533	0.00662205	0.17869	0.112378	0.235348	20	2697	2474	4282		rs11118610	1	220990086	C	A	0.467197	-0.00498086	0.00866061	0.565212	0.376094	0.046204	3.95718e-16	-0.0132437	0.0230852	0.56618	0.358699	0.399442	20	4821	3794
1	220543253	221539404	ENSG00000272823	RP11-295M18.6	locus161	1	221002285	rs1389750	1	221040171	T	G	0.59841	0.00458724	0.00247772	0.0641128	-0.524278	0.0683212	1.67074e-14	-0.00874964	0.00486157	0.0718994	0.0458355	0.930966	20	1711	1669	278		rs1389750	1	221040171	T	G	0.59841	-0.00891606	0.00881951	0.312042	-0.524278	0.0683212	1.67074e-14	0.0170064	0.0169676	0.316205	0.118179	0.691999	20	3231	1833
1	220543253	221539404	ENSG00000238078	RP11-295M18.2	locus161	1	221004184	rs1389750	1	221040171	T	G	0.59841	0.00458724	0.00247772	0.0641128	-0.573772	0.0775351	1.36026e-13	-0.00799489	0.0044514	0.0724883	0.0454804	0.861495	20	1719	1663	601		rs1389750	1	221040171	T	G	0.59841	-0.00891606	0.00881951	0.312042	-0.573772	0.0775351	1.36026e-13	0.0155394	0.0155139	0.316516	0.107879	0.599357	20	3236	1723
1	222219753	223219192	ENSG00000225265	RP11-378J18.3	locus162	1	222764770	rs17163191	1	222719586	C	T	0.252485	0.000804029	0.00308806	0.79458	-0.607751	0.0921872	4.32269e-11	-0.00132296	0.00508508	0.794737	0.934965	0.108116	7	6365	7129	5391		rs17163191	1	222719586	C	T	0.252485	0.00522163	0.00994214	0.599443	-0.607751	0.0921872	4.32269e-11	-0.00859172	0.0164107	0.600597	0.659692	0.488706	7	5023	5620
1	222239932	223239200	ENSG00000143498	TAF1A	locus162	1	222747259	rs34851670	1	222739901	A	G	0.626243	-0.00694978	0.00253785	0.00617285	0.314579	0.0482054	6.76319e-11	-0.0220923	0.00874895	0.0115653	0.0119356	0.500431	20	783	963	2500		rs34851670	1	222739901	A	G	0.626243	0.0105994	0.00894422	0.235997	0.314579	0.0482054	6.76319e-11	0.0336937	0.0288973	0.243622	0.196019	0.553881	20	2700	2572
1	222279967	223279497	ENSG00000162819	BROX	locus162	1	222897216	rs3002137	1	222779583	G	T	0.978131	-0.0212208	0.00681043	0.00183365	-0.858154	0.139027	6.71963e-10	0.0247284	0.00888998	0.00540904	0.00658499	0.15229	19	567	745	4949		rs3002137	1	222779583	G	T	0.978131	0.078936	0.0296834	0.00783123	-0.858154	0.139027	6.71963e-10	-0.0919835	0.0376634	0.0145959	0.0282713	0.142772	19	401	723
1	222295490	223292632	ENSG00000186063	AIDA	locus162	1	222863953	rs17163301	1	222794091	C	T	0.73161	-0.00411719	0.00268777	0.125566	1.19083	0.0330564	3.49625e-284	-0.00345741	0.00225909	0.125907	0.183355	0.244378	20	2279	3080	4219		rs17163301	1	222794091	C	T	0.73161	0.0090635	0.00975439	0.3528	1.19083	0.0330564	3.49625e-284	0.00761107	0.00819396	0.35296	0.39826	0.328204	20	3481	4069
1	222338235	223337508	ENSG00000272750	RP11-378J18.8	locus162	1	222833531	rs17465982	1	222837939	A	G	0.737575	-0.00377146	0.00270512	0.163259	-0.602002	0.0850674	1.4756e-12	0.00626487	0.00457991	0.171343	0.375758	0.134782	20	2641	4472	5112		rs17465982	1	222837939	A	G	0.737575	0.0119205	0.00982633	0.225085	-0.602002	0.0850674	1.4756e-12	-0.0198014	0.0165608	0.231823	0.305233	0.273199	20	2624	3421
1	223016229	224013080	ENSG00000143502	SUSD4	locus162	1	223465852	rs17163824	1	223514945	T	A	0.303181	0.00362088	0.00263544	0.169468	-0.957819	0.0282774	1.70733e-251	-0.00378034	0.00275377	0.169818	0.420325	0.838151	20	2622	4735	739		rs17163824	1	223514945	T	A	0.303181	-0.0187705	0.009414	0.0461645	-0.957819	0.0282774	1.70733e-251	0.0195971	0.0098456	0.0465424	0.029392	0.139881	20	908	745
1	223673429	224672110	ENSG00000185495	RP11-504P24.4	locus163	1	224187507	rs61826603	1	224172671	T	C	0.586481	-0.00292807	0.00265368	0.269853	-0.357854	0.0458783	6.18777e-15	0.00818231	0.00748936	0.274603	0.296854	0.725582	17	3379	3954	1325		rs61826603	1	224172671	T	C	0.586481	0.00131702	0.00877177	0.880652	-0.357854	0.0458783	6.18777e-15	-0.00368032	0.0245167	0.880674	0.787221	0.148395	17	6651	6349
1	223684206	224682884	ENSG00000272645	RP11-504P24.8	locus163	1	224140118	rs11825	1	224183608	T	C	0.586481	-0.00249185	0.00265262	0.347529	0.735767	0.0865587	1.89255e-17	-0.00338674	0.00362719	0.350454	0.285858	0.693798	20	3887	3877	1490		rs11825	1	224183608	T	C	0.586481	0.00139117	0.00877138	0.873981	0.735767	0.0865587	1.89255e-17	0.00189078	0.0119235	0.874003	0.370373	0.264196	20	6604	3879
1	225536846	226534753	ENSG00000196187	TMEM63A	locus164	1	226051653	rs360063	1	226036309	G	A	0.576541	-0.00132534	0.0024938	0.595104	-0.314416	0.040214	5.34324e-15	0.00421526	0.00794985	0.595952	0.655942	0.352567	20	5323	5961	3460		rs360063	1	226036309	G	A	0.576541	0.00863824	0.00874451	0.323228	-0.314416	0.040214	5.34324e-15	-0.0274739	0.0280331	0.327059	0.319716	0.131631	20	3315	3516
1	225759643	226757186	ENSG00000163041	H3F3A	locus164	1	226254627	rs6678547	1	226258009	C	T	0.714712	-0.00127942	0.00276634	0.643727	-1.15658	0.0311417	6.53137e-302	0.00110621	0.00239201	0.643753	0.40721	0.676643	20	5601	4663	1574		rs6678547	1	226258009	C	T	0.714712	-0.0078763	0.00956622	0.410311	-1.15658	0.0311417	6.53137e-302	0.00680999	0.00827315	0.410426	0.205178	0.061833	20	3864	2652
1	225953665	226953246	ENSG00000185155	MIXL1	locus164	1	226413037	rs4418563	1	226453618	C	T	0.681909	-0.00226832	0.00261415	0.385553	0.515387	0.0834021	6.42869e-10	-0.0044012	0.00512197	0.390186	0.390186	0.839827	13	4141	4557	733		rs4418563	1	226453618	C	T	0.681909	0.0116805	0.0092803	0.208162	0.515387	0.0834021	6.42869e-10	0.0226636	0.0183762	0.217459	0.217459	0.588553	13	2510	2765
1	226586920	227585661	ENSG00000143801	PSEN2	locus165	1	227070845	rs1800674	1	227085824	G	A	0.625249	-0.00587529	0.00246064	0.0169539	0.401368	0.0406571	5.50513e-23	-0.0146382	0.00630742	0.0202983	0.0651363	0.83151	20	993	1938	781		rs1800674	1	227085824	G	A	0.625249	0.0280702	0.00896566	0.00174294	0.401368	0.0406571	5.50513e-23	0.0699365	0.0234343	0.00284162	0.00665362	0.685053	20	145	307
1	226701996	227701821	ENSG00000143776	CDC42BPA	locus165	1	227341870	rs17600669	1	227201871	A	G	0.557654	-0.000585352	0.00244329	0.81066	0.423284	0.0470214	2.21763e-19	-0.00138288	0.00577429	0.810726	0.902697	0.833429	20	6436	7006	770		rs17600669	1	227201871	A	G	0.557654	0.00364166	0.00869659	0.675402	0.423284	0.0470214	2.21763e-19	0.00860335	0.0205678	0.675733	0.848355	0.317872	20	5478	6640
1	226705372	227704835	ENSG00000163050	ADCK3	locus165	1	227130241	rs3795453	1	227205331	T	C	0.559642	-0.00073985	0.0024472	0.762404	1.00014	0.0294165	2.28805e-253	-0.000739748	0.00244696	0.762413	0.314607	0.175735	20	6192	4073	4758		rs3795453	1	227205331	T	C	0.559642	0.00240476	0.00870047	0.782245	1.00014	0.0294165	2.28805e-253	0.00240443	0.00869956	0.782252	0.0477685	0.0157057	20	6094	1009
1	227461633	228461381	ENSG00000143740	SNAP47	locus166	1	227942583	rs12141801	1	227961403	C	T	0.759443	0.00586917	0.00290894	0.0436294	0.509725	0.0451899	1.65458e-29	0.0115144	0.00579745	0.0470211	0.236714	0.750139	20	1405	3511	1191		rs12141801	1	227961403	C	T	0.759443	-0.0102292	0.0101164	0.311945	0.509725	0.0451899	1.65458e-29	-0.0200681	0.0199264	0.313882	0.233264	0.385678	20	3212	2894
1	227724886	228724604	ENSG00000162910	MRPL55	locus166	1	228295696	rs3121310	1	228224824	A	G	0.309145	0.00698368	0.00258555	0.00691235	-0.30142	0.0375058	9.23528e-16	-0.0231693	0.00904943	0.0104581	0.029413	0.448656	20	756	1373	2821		rs3121310	1	228224824	A	G	0.309145	-0.0270847	0.00938926	0.00391854	-0.30142	0.0375058	9.23528e-16	0.089857	0.033096	0.00662668	0.0578429	0.150367	20	243	1129
1	227798322	228796478	ENSG00000143774	GUK1	locus166	1	228332174	rs61825156	1	228298266	G	A	0.964215	-0.00238119	0.00596517	0.689759	1.13491	0.13514	4.53997e-17	-0.00209814	0.00526202	0.690091	0.802015	0.853504	20	5835	6620	650		rs61825156	1	228298266	G	A	0.964215	-0.00116725	0.0232514	0.959962	1.13491	0.13514	4.53997e-17	-0.0010285	0.0204878	0.959963	0.977197	0.588409	20	7102	7243
1	227892490	228891595	ENSG00000181873	IBA57	locus166	1	228361737	rs11800309	1	228391808	G	T	0.754473	-0.00145224	0.00284463	0.609688	-0.364688	0.0574515	2.1848e-10	0.00398213	0.00782537	0.61084	0.637349	0.28938	20	5411	5871	3890		rs11800309	1	228391808	G	T	0.754473	-0.00981057	0.010037	0.328351	-0.364688	0.0574515	2.1848e-10	0.0269013	0.0278465	0.334017	0.458102	0.213989	20	3362	4438
1	227941802	228940615	ENSG00000154358	OBSCN	locus166	1	228481203	rs12741048	1	228441373	C	T	0.640159	0.00472872	0.00258736	0.0676062	-0.460743	0.0368671	7.71444e-36	-0.0102632	0.00567536	0.0705462	0.0872814	0.805746	20	1692	2207	905		rs12741048	1	228441373	C	T	0.640159	-0.0154354	0.00901497	0.0868605	-0.460743	0.0368671	7.71444e-36	0.0335011	0.0197489	0.0898196	0.118888	0.847975	20	1409	1841
1	228926811	229925964	ENSG00000168118	RAB4A	locus167	1	229424231	rs6693714	1	229426360	G	A	0.549702	0.000444924	0.00245552	0.856216	-0.288107	0.047702	1.54373e-09	-0.0015443	0.00852677	0.856279	0.856279	0.603709	11	6650	6822	1956		rs6693714	1	229426360	G	A	0.549702	3.02151e-06	0.00868097	0.999722	-0.288107	0.047702	1.54373e-09	-1.04875e-05	0.030131	0.999722	0.999722	0.942439	11	7363	7363
1	229184967	230184102	ENSG00000135776	ABCB10	locus168	1	229673385	rs2034171	1	229684588	C	T	0.790258	0.00159726	0.0029727	0.591056	-0.298066	0.0525637	1.42317e-08	-0.00535872	0.010018	0.592711	0.656394	0.283662	12	5312	5962	3940		rs2034171	1	229684588	C	T	0.790258	-0.0221767	0.0106242	0.0368546	-0.298066	0.0525637	1.42317e-08	0.0744019	0.037982	0.050128	0.079274	0.834727	11	951	1388
1	229964237	230959833	ENSG00000177614	PGBD5	locus168	1	230509433	rs2306813	1	230461079	G	A	0.84493	0.00380597	0.00321826	0.236961	0.325791	0.0567763	9.57148e-09	0.0116822	0.0100859	0.246753	0.036611	0.224295	15	3185	1517	4363		rs2306813	1	230461079	G	A	0.84493	-0.00268207	0.0119346	0.822189	0.325791	0.0567763	9.57148e-09	-0.0082325	0.0366608	0.822323	0.0191247	0.798402	14	6321	566
1	230332354	231331536	ENSG00000135744	AGT	locus168	1	230844156	rs12028675	1	230832275	A	G	0.733598	0.000897423	0.00274967	0.744141	1.09016	0.0302287	8.38063e-285	0.000823203	0.00252237	0.744151	0.432633	0.250062	20	6114	4822	4182		rs12028675	1	230832275	A	G	0.733598	-0.0109848	0.00977402	0.261066	1.09016	0.0302287	8.38063e-285	-0.0100763	0.00897002	0.261297	0.0326418	0.0133686	20	2835	796
1	230345128	231343833	ENSG00000244137	RP11-99J16__A.2	locus168	1	230888841	rs6687360	1	230844992	C	T	0.641153	0.00129681	0.00251406	0.605978	0.500598	0.0681877	2.11253e-13	0.00259052	0.00503448	0.606864	0.349141	0.333576	20	5395	4315	3595		rs6687360	1	230844992	C	T	0.641153	-0.0177885	0.00901614	0.0484998	0.500598	0.0681877	2.11253e-13	-0.0355345	0.0186498	0.0567336	0.0228673	0.0644897	20	1026	641
1	230391938	231390902	ENSG00000135773	CAPN9	locus168	1	230910439	rs2493145	1	230891248	T	C	0.39662	0.00468705	0.0025071	0.0615519	0.473941	0.0741939	1.68217e-10	0.00988952	0.00551179	0.0727737	0.0797082	0.651367	20	1721	2114	1711		rs2493145	1	230891248	T	C	0.39662	-0.0134861	0.00884286	0.127237	0.473941	0.0741939	1.68217e-10	-0.0284553	0.0191825	0.137969	0.181384	0.396823	20	1842	2459
1	230619097	231614057	ENSG00000173409	ARV1	locus169	1	231125534	rs11122177	1	231118857	C	T	0.643141	-0.00306804	0.00256471	0.231599	0.497634	0.0375249	3.87327e-40	-0.00616525	0.00517473	0.233491	0.954129	0.12719	20	3094	7216	5191		rs11122177	1	231118857	C	T	0.643141	0.000841067	0.00901709	0.925685	0.497634	0.0375249	3.87327e-40	0.00169013	0.0181204	0.925687	0.965692	0.680946	20	6909	7192
1	230672174	231671179	ENSG00000221290	MIR1182	locus169	1	231155622	rs4075892	1	231171807	G	A	0.67992	0.00293483	0.00255136	0.25002	-0.37226	0.0664286	2.09561e-08	-0.0078838	0.00699659	0.259824	0.317508	0.839294	16	3280	4092	735		rs4075892	1	231171807	G	A	0.67992	0.00194016	0.00925937	0.834031	-0.37226	0.0664286	2.09561e-08	-0.00521182	0.0248908	0.834145	0.489047	0.930132	16	6383	4631
1	230674035	231673208	ENSG00000182118	FAM89A	locus169	1	231165348	rs6541251	1	231173596	T	C	0.683897	0.00258403	0.0025533	0.31152	-1.06616	0.02835	0	-0.00242369	0.00239573	0.311696	0.743348	0.820454	20	3635	6359	840		rs6541251	1	231173596	T	C	0.683897	0.00262748	0.00928998	0.777308	-1.06616	0.02835	0	-0.00246444	0.00871378	0.777314	0.742452	0.712923	20	6065	6103
1	230856832	231855410	ENSG00000143633	C1orf131	locus169	1	231368221	rs566106	1	231356559	A	G	0.673956	0.000893452	0.00256641	0.72774	-0.289622	0.039143	1.37126e-13	-0.00308489	0.00887103	0.728029	0.597676	0.152636	19	6030	5681	4943		rs566106	1	231356559	A	G	0.673956	0.00461528	0.00921406	0.616445	-0.289622	0.039143	1.37126e-13	-0.0159355	0.0318868	0.61725	0.820267	0.696937	19	5124	6519
1	230894918	231894608	ENSG00000116906	GNPAT	locus169	1	231395336	rs12745333	1	231394888	T	G	0.521869	0.00327304	0.00245083	0.181719	-0.368342	0.0473785	7.57758e-15	-0.00888587	0.00675115	0.188106	0.371918	0.308777	19	2763	4449	3758		rs12745333	1	231394888	T	G	0.521869	-0.0106635	0.00865438	0.217894	-0.368342	0.0473785	7.57758e-15	0.0289499	0.0237888	0.22362	0.235562	0.380671	19	2564	2915
1	230959677	231959060	ENSG00000116903	EXOC8	locus169	1	231471039	rs6541266	1	231459478	A	G	0.342942	0.00352091	0.00251563	0.16163	0.428672	0.0631384	1.12605e-11	0.00821353	0.00599184	0.170441	0.458787	0.227389	20	2628	4968	4340		rs6541266	1	231459478	A	G	0.342942	-0.0191918	0.00911695	0.0352849	0.428672	0.0631384	1.12605e-11	-0.0447705	0.0222667	0.0443629	0.206808	0.0556281	20	887	2674
1	231084741	232084282	ENSG00000135766	EGLN1	locus169	1	231530143	rs2486747	1	231584445	A	C	0.253479	0.000448103	0.00276047	0.871047	-0.320723	0.0544471	3.8493e-09	-0.00139716	0.00861029	0.871096	0.822185	0.670992	20	6719	6687	1599		rs2486747	1	231584445	A	C	0.253479	-0.0031296	0.009929	0.752611	-0.320723	0.0544471	3.8493e-09	0.00975796	0.0310025	0.752953	0.653733	0.973525	20	5921	5584
1	232310649	233310546	ENSG00000116991	SIPA1L2	locus170	1	232615507	rs9424469	1	232810613	T	C	0.580517	0.00118755	0.00250356	0.635255	0.259234	0.0473964	4.51344e-08	0.004581	0.00969379	0.63652	0.63652	0.404005	15	5548	5866	3128		rs9424469	1	232810613	T	C	0.580517	0.0034009	0.00875251	0.697599	0.259234	0.0473964	4.51344e-08	0.013119	0.0338481	0.698322	0.698322	0.332123	15	5605	5855
1	232594857	233594027	ENSG00000135778	NTPCR	locus171	1	233100449	rs72759978	1	233094283	A	T	0.930417	0.00189658	0.00561668	0.735612	-0.415065	0.0735717	1.68442e-08	-0.00456936	0.0135563	0.736067	0.736067	0.103228	12	6077	6332	5437		rs72759978	1	233094283	A	T	0.930417	-0.0121093	0.0169778	0.475693	-0.415065	0.0735717	1.68442e-08	0.0291746	0.0412295	0.479184	0.479184	0.862804	12	4306	4575
1	233016022	234014621	ENSG00000143674	MLK4	locus172	1	233492204	rs3795375	1	233514934	G	A	0.828032	-0.00354329	0.00309865	0.252833	-0.627686	0.0631196	2.66808e-23	0.00564501	0.00496916	0.255953	0.602048	0.929414	20	3251	5703	288		rs3795375	1	233514934	G	A	0.828032	0.0227274	0.0114648	0.0474383	-0.627686	0.0631196	2.66808e-23	-0.0362083	0.0186246	0.0518817	0.0934093	0.663522	20	968	1568
1	233294648	234293652	ENSG00000135750	KCNK1	locus172	1	233779004	rs6692174	1	233794459	G	A	0.725646	0.00381569	0.0027573	0.166404	0.503524	0.0478503	6.77512e-26	0.00757797	0.00552315	0.170051	0.0420465	0.31909	20	2625	1612	3690		rs6692174	1	233794459	G	A	0.725646	-0.0115503	0.00968875	0.23321	0.503524	0.0478503	6.77512e-26	-0.0229388	0.019365	0.236195	0.183222	0.523505	20	2646	2476
1	234007233	235005661	ENSG00000231663	RP5-827C21.4	locus173	1	234509254	rs6702834	1	234507000	A	C	0.907555	0.000708882	0.00422436	0.866734	-0.579096	0.0666793	3.79455e-18	-0.00122412	0.00729612	0.866759	0.591462	0.446148	14	6699	5656	2841		rs6702834	1	234507000	A	C	0.907555	-0.0107936	0.0149134	0.469221	-0.579096	0.0666793	3.79455e-18	0.0186387	0.0258423	0.470757	0.373236	0.800659	14	4246	3893
1	234008620	235007634	ENSG00000168275	COA6	locus173	1	234514498	rs6586384	1	234507977	T	C	0.485089	-0.00240555	0.00245523	0.327201	0.443399	0.0460697	6.30072e-22	-0.00542526	0.00556591	0.329695	0.466808	0.576905	20	3748	5019	2087		rs6586384	1	234507977	T	C	0.485089	0.00531234	0.00864466	0.53887	0.443399	0.0460697	6.30072e-22	0.011981	0.0195361	0.539695	0.515993	0.849694	20	4672	4794
1	234168401	235166820	ENSG00000231768	RP5-855F14.1	locus173	1	234665581	rs2487589	1	234668203	G	A	0.653082	-0.00637131	0.00251434	0.0112771	0.420439	0.0504583	7.92063e-17	-0.0151539	0.00625068	0.0153352	0.00322192	0.141813	20	883	569	5058		rs2487589	1	234668203	G	A	0.653082	0.0120351	0.00909085	0.185545	0.420439	0.0504583	7.92063e-17	0.0286251	0.0218935	0.191052	0.188218	0.929766	20	2273	2509
1	234272887	235272186	ENSG00000224939	LINC00184	locus174	1	234767791	rs6696170	1	234772346	C	T	0.794235	0.000543558	0.00302002	0.857165	-0.800238	0.081531	9.69087e-23	-0.000679245	0.00377454	0.857188	0.304632	0.0144601	20	6656	4005	6670		rs6696170	1	234772346	C	T	0.794235	-0.00979794	0.0106866	0.359224	-0.800238	0.081531	9.69087e-23	0.0122438	0.0134124	0.36131	0.58153	0.0325067	20	3533	5174
1	235017637	236016715	ENSG00000152904	GGPS1	locus174	1	235499256	rs12030234	1	235517557	T	G	0.488072	0.00586517	0.00243542	0.0160281	-0.361695	0.038411	4.66595e-21	-0.0162158	0.00695008	0.0196388	0.000598977	0.0756067	20	977	342	5753		rs12030234	1	235517557	T	G	0.488072	0.0097275	0.00864577	0.26054	-0.361695	0.038411	4.66595e-21	-0.0268942	0.0240735	0.263921	0.206152	0.127269	20	2856	2667
1	235039015	236037723	ENSG00000116957	TBCE	locus174	1	235571479	rs12744713	1	235538458	A	G	0.894632	-0.000735551	0.00386522	0.849074	-0.325644	0.0566514	9.0192e-09	0.00225876	0.011876	0.849156	0.849389	0.456544	8	6619	6799	2771		rs12744713	1	235538458	A	G	0.894632	0.0262487	0.0140822	0.0623264	-0.325644	0.0566514	9.0192e-09	-0.0806054	0.0454608	0.0762161	0.120236	0.384187	8	1247	1858
1	235169307	236167994	ENSG00000162885	B3GALNT2	locus174	1	235640509	rs696247	1	235668161	C	T	0.492048	0.00942821	0.00243445	0.000107581	-0.293293	0.0361067	4.55002e-16	-0.0321461	0.00919556	0.000472597	0.000464887	0.383229	20	246	314	3255		rs696247	1	235668161	C	T	0.492048	0.00135182	0.00865448	0.875876	-0.293293	0.0361067	4.55002e-16	-0.00460913	0.0295134	0.875899	0.360246	0.104209	20	6620	3805
1	235299492	236298456	ENSG00000168243	GNG4	locus174	1	235762520	rs7555242	1	235798566	A	G	0.367793	-0.00523279	0.00256718	0.0415155	0.304335	0.0356061	1.26032e-17	-0.0171942	0.00867192	0.0473962	0.0459706	0.435037	17	1411	1673	2915		rs7555242	1	235798566	A	G	0.367793	-0.00226598	0.00896076	0.800363	0.304335	0.0356061	1.26032e-17	-0.00744567	0.0294566	0.800448	0.577497	0.537749	16	6184	5153
1	235880716	236878544	ENSG00000077585	GPR137B	locus175	1	236345498	rs1110423	1	236378709	A	G	0.863817	0.00433067	0.00343788	0.20778	-0.706584	0.0694687	2.66431e-24	-0.00612902	0.00490266	0.211248	0.0786977	0.670061	20	2940	2102	1602		rs1110423	1	236378709	A	G	0.863817	-0.00857386	0.0125984	0.496157	-0.706584	0.0694687	2.66431e-24	0.0121342	0.0178699	0.497118	0.256569	0.549367	20	4437	3060
1	235890096	236887625	ENSG00000086619	ERO1LB	locus175	1	236412087	rs2463184	1	236389130	A	G	0.601392	-0.0045016	0.00247278	0.0686883	-0.442049	0.0374221	3.36405e-32	0.0101835	0.00565994	0.0719833	0.0602145	0.560935	20	1712	1874	2185		rs2463184	1	236389130	A	G	0.601392	0.015778	0.00883794	0.0742197	-0.442049	0.0374221	3.36405e-32	-0.0356929	0.0202202	0.0775283	0.17385	0.630194	20	1267	2391
1	236194698	237194563	ENSG00000116977	LGALS8	locus175	1	236698790	rs1891240	1	236694594	G	A	0.681909	-0.00120256	0.00270508	0.656641	-0.326377	0.0366407	5.21907e-19	0.00368457	0.00829851	0.65704	0.376005	0.230031	20	5672	4475	4316		rs1891240	1	236694594	G	A	0.681909	-0.0148664	0.00927936	0.109136	-0.326377	0.0366407	5.21907e-19	0.0455496	0.0288876	0.114844	0.0975669	0.407445	20	1640	1616
1	236426617	237426151	ENSG00000077522	ACTN2	locus175	1	236888842	rs1803032	1	236926445	C	T	0.72167	0.00421919	0.00275581	0.125766	0.346975	0.0410455	2.82889e-17	0.0121599	0.00807161	0.131937	0.0952894	0.354609	20	2321	2289	3449		rs1803032	1	236926445	C	T	0.72167	-0.0170626	0.00965278	0.0771216	0.346975	0.0410455	2.82889e-17	-0.0491754	0.0284215	0.0835917	0.00185483	0.0909627	20	1334	159
1	236507478	237505669	ENSG00000116984	MTR	locus175	1	237012945	rs4659727	1	237006914	A	G	0.826044	-0.00645046	0.00308603	0.0365988	-0.51654	0.0587591	1.48478e-18	0.0124878	0.00614099	0.0420002	0.027686	0.204636	20	1348	1344	4527		rs4659727	1	237006914	A	G	0.826044	0.0163884	0.0114125	0.151002	-0.51654	0.0587591	1.48478e-18	-0.0317272	0.022387	0.156419	0.0935488	0.0473177	20	1989	1571
1	240199952	241199413	ENSG00000180875	GREM2	locus178	1	240714161	rs12027604	1	240699814	A	G	0.776342	0.0040465	0.00295224	0.170483	0.298795	0.0419578	1.06889e-12	0.0135427	0.0100618	0.178319	0.327741	0.865441	12	2693	4156	587		rs12027604	1	240699814	A	G	0.776342	-0.00997233	0.0103724	0.336336	0.298795	0.0419578	1.06889e-12	-0.0333751	0.035029	0.340698	0.213831	0.532088	12	3407	2730
1	241087067	242086577	ENSG00000225554	RP11-527D7.1	locus179	1	241592192	rs1544190	1	241586834	T	C	0.177932	0.00304551	0.0033507	0.363393	-0.443078	0.0510906	4.23066e-18	-0.00687352	0.00760373	0.366013	0.938778	0.728579	16	3989	7143	1310		rs1544190	1	241586834	T	C	0.177932	-0.00190238	0.0112943	0.86624	-0.443078	0.0510906	4.23066e-18	0.00429355	0.0254953	0.866264	0.283122	0.272318	16	6551	3255
1	241353778	242350620	ENSG00000162843	WDR64	locus180	1	241890507	rs12037241	1	241853637	T	G	0.373757	0.0027187	0.00258686	0.293275	0.802577	0.0998216	8.97545e-16	0.00338746	0.00325062	0.297366	0.402749	0.970105	10	3539	4625	119		rs12037241	1	241853637	T	G	0.373757	-0.00337371	0.00892939	0.705563	0.802577	0.0998216	8.97545e-16	-0.0042036	0.0111382	0.705873	0.694289	0.651431	10	5654	5831
1	241810468	242810328	ENSG00000272865	RP11-561I11.4	locus181	1	242341623	rs1595121	1	242310432	T	G	0.591451	-0.00260099	0.00247434	0.293173	-0.827559	0.0825778	1.22538e-23	0.00314297	0.00300632	0.295814	0.270321	0.476599	20	3526	3764	2629		rs1595121	1	242310432	T	G	0.591451	-0.00512627	0.00878729	0.559642	-0.827559	0.0825778	1.22538e-23	0.00619445	0.0106363	0.560306	0.581075	0.776313	20	4784	5172
1	241810468	242810328	ENSG00000224525	RP11-561I11.3	locus181	1	242370493	rs1595121	1	242310432	T	G	0.591451	-0.00260099	0.00247434	0.293173	-0.707532	0.0767074	2.86833e-20	0.00367615	0.00351978	0.296288	0.347596	0.399041	20	3529	4302	3164		rs1595121	1	242310432	T	G	0.591451	-0.00512627	0.00878729	0.559642	-0.707532	0.0767074	2.86833e-20	0.00724529	0.0124445	0.560425	0.599843	0.588912	20	4785	5283
1	242885720	243883877	ENSG00000054282	SDCCAG8	locus182	1	243541357	rs6662118	1	243385307	G	A	0.392644	-0.0073105	0.00251457	0.00364616	0.312589	0.0481692	8.61822e-11	-0.023387	0.00881473	0.00797398	0.0141759	0.188568	20	663	1024	4654		rs6662118	1	243385307	G	A	0.392644	-0.035373	0.00887627	6.74471e-05	0.312589	0.0481692	8.61822e-11	-0.113161	0.0333229	0.000684013	0.00826883	0.0810919	20	69	350
1	243115086	244112606	ENSG00000226766	FABP7P1	locus182	1	243788163	rs2997494	1	243614681	G	A	0.913519	0.00628017	0.00449837	0.162684	-0.525268	0.0931856	1.73248e-08	-0.0119561	0.00882271	0.175369	0.175369	0.182893	20	2669	3020	4695		rs2997494	1	243614681	G	A	0.913519	0.0217307	0.0153734	0.157502	-0.525268	0.0931856	1.73248e-08	-0.0413707	0.030174	0.170353	0.170353	0.773736	20	2118	2357
1	244509933	245509698	ENSG00000203667	COX20	locus183	1	245003491	rs12143760	1	245009796	C	T	0.205765	-0.0013896	0.00328731	0.672503	-0.441469	0.0603266	2.51727e-13	0.00314767	0.00745872	0.673016	0.426561	0.227967	10	5750	4769	4333		rs12143760	1	245009796	C	T	0.205765	0.0101001	0.0106874	0.344635	-0.441469	0.0603266	2.51727e-13	-0.0228783	0.0244097	0.348623	0.278558	0.577069	10	3453	3220
1	244513802	245511851	ENSG00000188206	HNRNPU-AS1	locus183	1	245011369	rs12146095	1	245012509	G	T	0.194831	-0.00119734	0.00336912	0.7223	-0.333784	0.0604073	3.28435e-08	0.00358717	0.0101146	0.722849	0.722849	0.0679434	6	6003	6274	5824		rs12146095	1	245012509	G	T	0.194831	0.0104074	0.0109082	0.34004	-0.333784	0.0604073	3.28435e-08	-0.03118	0.033164	0.347128	0.347128	0.3865	6	3446	3715
1	244634537	245634069	ENSG00000201758	RN7SKP55	locus183	1	245107365	rs2291426	1	245134114	C	A	0.582505	-0.00106077	0.00249585	0.670828	0.605003	0.0965875	3.75752e-10	-0.00175332	0.00413483	0.671539	0.357701	0.640075	20	5744	4366	1773		rs2291426	1	245134114	C	A	0.582505	0.00306425	0.00875872	0.72645	0.605003	0.0965875	3.75752e-10	0.00506485	0.0144997	0.726859	0.707079	0.724582	20	5784	5907
1	244699346	245699085	ENSG00000203666	EFCAB2	locus183	1	245211736	rs7533985	1	245199100	T	C	0.493042	-0.000404581	0.00245437	0.869069	-1.001	0.0257168	0	0.000404176	0.00245194	0.86907	0.802151	0.477188	20	6709	6621	2625		rs7533985	1	245199100	T	C	0.493042	-0.000667007	0.0086388	0.938456	-1.001	0.0257168	0	0.000666339	0.00863016	0.938456	0.439512	0.629503	20	6984	4329
1	246418782	247418466	ENSG00000143653	SCCPDH	locus184	1	246909394	rs7550482	1	246918767	C	T	0.972167	-0.00299791	0.00651947	0.645632	1.04046	0.142593	2.94972e-13	-0.00288135	0.00627841	0.646285	0.772348	0.982968	10	5615	6486	72		rs7550482	1	246918767	C	T	0.972167	0.0233412	0.0262654	0.374182	1.04046	0.142593	2.94972e-13	0.0224337	0.0254307	0.377697	0.838633	0.703272	10	3643	6595
1	246430633	247430254	ENSG00000227953	RP11-439E19.3	locus184	1	246947501	rs7779	1	246930564	G	C	0.9334	-0.000479614	0.00470797	0.918858	0.772266	0.0805631	9.16928e-22	-0.000621047	0.00609666	0.918862	0.113485	0.637316	20	6971	2490	1784		rs7779	1	246930564	G	C	0.9334	-0.0192332	0.0173283	0.267031	0.772266	0.0805631	9.16928e-22	-0.0249049	0.0225882	0.270218	0.770601	0.953997	20	2899	6258
1	246447847	247446085	ENSG00000223519	RP11-439E19.8	locus184	1	246964250	rs61852517	1	246947837	C	G	0.957256	0.0100353	0.005945	0.0914066	1.14293	0.209212	4.68092e-08	0.00878034	0.0054442	0.10679	0.10679	0.855915	19	2077	2419	631		rs61852517	1	246947837	C	G	0.957256	-0.0093862	0.0213633	0.6604	1.14293	0.209212	4.68092e-08	-0.00821242	0.0187521	0.661424	0.661424	0.981809	19	5393	5629
1	246465336	247462701	ENSG00000260855	RP11-439E19.10	locus184	1	246937338	rs7520180	1	246965098	G	A	0.597416	-0.000420614	0.00251542	0.867201	0.382929	0.0501589	2.27011e-14	-0.00109841	0.00657046	0.867233	0.173268	0.298972	20	6702	3006	3828		rs7520180	1	246965098	G	A	0.597416	-0.00143627	0.00880676	0.87045	0.382929	0.0501589	2.27011e-14	-0.00375075	0.0230036	0.870479	0.947583	0.862805	20	6579	7114
1	246714426	247713606	ENSG00000135747	ZNF670	locus185	1	247175481	rs7518427	1	247214336	C	T	0.317097	0.00687503	0.00263822	0.00916231	-0.589603	0.0491093	3.30701e-33	-0.0116604	0.00457876	0.0108766	0.0112283	0.150198	20	768	937	4968		rs7518427	1	247214336	C	T	0.317097	0.00074137	0.00928882	0.936386	-0.589603	0.0491093	3.30701e-33	-0.00125741	0.0157547	0.936387	0.809196	0.515022	20	6970	6456
1	246766998	247766425	ENSG00000221953	C1orf229	locus185	1	247274590	rs10924915	1	247266664	G	A	0.60835	0.000437682	0.00249357	0.860668	0.622539	0.0825794	4.74815e-14	0.00070306	0.00400658	0.860705	0.597243	0.0849404	20	6671	5678	5637		rs10924915	1	247266664	G	A	0.60835	0.00135134	0.00884824	0.878616	0.622539	0.0825794	4.74815e-14	0.00217069	0.0142161	0.878641	0.734659	0.553756	20	6639	6061
1	246768662	247767313	ENSG00000188295	ZNF669	locus185	1	247264540	rs2270616	1	247267668	G	T	0.611332	0.00142726	0.00250483	0.568812	-0.603402	0.0374665	2.3487e-58	-0.00236535	0.00415378	0.569054	0.266365	0.0327749	20	5178	3731	6337		rs2270616	1	247267668	G	T	0.611332	-0.00412692	0.00886169	0.641428	-0.603402	0.0374665	2.3487e-58	0.00683942	0.0146924	0.641567	0.654878	0.0619522	20	5270	5595
1	246787979	247787544	ENSG00000196418	ZNF124	locus185	1	247310297	rs6700824	1	247287601	G	A	0.722664	0.00220414	0.00269971	0.41425	0.902953	0.0463925	2.24709e-84	0.00244104	0.0029925	0.414661	0.17141	0.21225	20	4283	2990	4461		rs6700824	1	247287601	G	A	0.722664	0.00136706	0.00964804	0.887323	0.902953	0.0463925	2.24709e-84	0.00151399	0.0106853	0.887325	0.69181	0.426528	20	6694	5816
1	246881189	247878687	ENSG00000259865	RP11-488L18.10	locus185	1	247351205	rs6664697	1	247380610	T	A	0.289264	0.00191906	0.0027052	0.478078	0.536844	0.0406088	6.73561e-40	0.0035747	0.00504633	0.478711	0.239789	0.807376	20	4630	3532	896		rs6664697	1	247380610	T	A	0.289264	-0.0147839	0.0095343	0.120997	0.536844	0.0406088	6.73561e-40	-0.0275385	0.0178816	0.12355	0.411346	0.781419	20	1707	4161
1	246985181	247984708	ENSG00000162714	ZNF496	locus185	1	247477931	rs10754544	1	247484791	G	A	0.66501	-0.000472677	0.00250229	0.850173	-0.507272	0.0396408	1.71064e-37	0.000931803	0.00493338	0.850189	0.175644	0.0386135	20	6626	3026	6238		rs10754544	1	247484791	G	A	0.66501	-0.00383248	0.00915099	0.675359	-0.507272	0.0396408	1.71064e-37	0.00755508	0.0180493	0.675522	0.454236	0.370993	20	5477	4419
1	247020180	248018426	ENSG00000227671	MIR3916	locus186	1	247362974	rs4925539	1	247519614	T	C	0.372763	-0.00414449	0.00257537	0.107555	0.266836	0.0440463	1.37756e-09	-0.015532	0.00998623	0.119865	0.181426	0.0725105	15	2215	3069	5782		rs4925539	1	247519614	T	C	0.372763	-0.00278725	0.00893436	0.755063	0.266836	0.0440463	1.37756e-09	-0.0104456	0.033527	0.755377	0.266273	0.708876	15	5935	3141
1	247054530	248051409	ENSG00000153207	AHCTF1	locus186	1	247048840	rs72771965	1	247554193	C	T	0.942346	-0.00140692	0.00546361	0.796787	-0.516437	0.0936509	3.49795e-08	0.00272428	0.010591	0.797004	0.797004	0.514748	6	6376	6592	2419		rs72771965	1	247554193	C	T	0.942346	0.0173943	0.0185351	0.348011	-0.516437	0.0936509	3.49795e-08	-0.0336815	0.0364064	0.354886	0.354886	0.446747	6	3491	3769
1	247512163	248512094	ENSG00000238243	OR2W3	locus186	1	248045863	rs7536995	1	248012098	C	T	0.257455	0.0030454	0.00275571	0.269106	-0.486887	0.0526242	2.20026e-20	-0.00625484	0.00570009	0.2725	0.174656	0.2805	20	3366	3015	3964		rs7536995	1	248012098	C	T	0.257455	0.000738525	0.00987937	0.94041	-0.486887	0.0526242	2.20026e-20	-0.00151683	0.0202915	0.940412	0.986717	0.934246	20	6994	7301
1	247521607	248520358	ENSG00000162722	TRIM58	locus186	1	248031004	rs10749636	1	248020448	G	A	0.230616	0.00343963	0.00284376	0.226458	-0.495823	0.0593085	6.26786e-17	-0.00693721	0.00579515	0.231279	0.427281	0.378313	20	3078	4778	3292		rs10749636	1	248020448	G	A	0.230616	-5.32339e-05	0.0102552	0.995858	-0.495823	0.0593085	6.26786e-17	0.000107365	0.0206832	0.995858	0.382484	0.959959	20	7324	3959
1	247562232	248561899	ENSG00000177462	OR2T8	locus186	1	248084789	rs61857463	1	248062061	G	A	0.192843	0.00175882	0.00320511	0.583174	-0.633417	0.0838248	4.1427e-14	-0.00277672	0.00507337	0.584164	0.880249	0.182088	20	5265	6921	4703		rs61857463	1	248062061	G	A	0.192843	0.00813985	0.0109485	0.457198	-0.633417	0.0838248	4.1427e-14	-0.0128507	0.0173683	0.459363	0.557644	0.671061	20	4182	5038
1	247600791	248590291	ENSG00000226191	RP11-438H8.8	locus186	1	248100089	rs6701018	1	248100333	G	A	0.466203	0.000779797	0.00280798	0.781237	0.613237	0.0775451	2.61285e-15	0.00127161	0.00458177	0.781368	0.563335	0.476986	10	6294	5519	2626		rs6701018	1	248100333	G	A	0.466203	0.0084491	0.00865978	0.329227	0.613237	0.0775451	2.61285e-15	0.0137779	0.0142285	0.332879	0.476513	0.661642	10	3350	4556
1	247600791	248590291	ENSG00000203663	OR2L2	locus186	1	248202040	rs6701018	1	248100333	G	A	0.466203	0.000779797	0.00280798	0.781237	0.508068	0.0817642	5.17136e-10	0.00153483	0.00553229	0.781449	0.781449	0.492666	8	6296	6540	2543		rs6701018	1	248100333	G	A	0.466203	0.0084491	0.00865978	0.329227	0.508068	0.0817642	5.17136e-10	0.0166299	0.0172534	0.335115	0.335115	0.619001	8	3367	3620
1	247628943	248627323	ENSG00000196071	OR2L13	locus186	1	248182358	rs6664332	1	248128929	A	G	0.328032	0.00170397	0.00257727	0.508514	1.10185	0.0284114	0	0.00154646	0.00233938	0.508576	0.200676	0.356633	20	4814	3226	3433		rs6664332	1	248128929	A	G	0.328032	0.00709819	0.00920041	0.440406	1.10185	0.0284114	0	0.00644206	0.00835161	0.440496	0.439082	0.876566	20	4065	4326
1	248183662	249182887	ENSG00000224521	RP11-438F14.3	locus187	1	248719598	rs9660160	1	248682948	G	T	0.0805169	0.00682597	0.00516484	0.186294	1.34767	0.220971	1.06838e-09	0.00506503	0.00392139	0.196481	0.229859	0.944481	14	2820	3452	226		rs9660160	1	248682948	G	T	0.0805169	-0.0010882	0.015877	0.945356	1.34767	0.220971	1.06838e-09	-0.000807471	0.0117818	0.94536	0.265074	0.775715	12	7016	3128
1	248398517	249222325	ENSG00000232694	XX-CR54.3	locus187	1	248883726	rs61840345	1	248897288	A	C	0.217694	0.00271496	0.00297615	0.361642	-0.31785	0.0541756	4.4366e-09	-0.00854165	0.00947589	0.367371	0.523219	0.188822	20	3997	5313	4651		rs61840345	1	248897288	A	C	0.217694	0.00121227	0.0104666	0.907794	-0.31785	0.0541756	4.4366e-09	-0.00381396	0.0329359	0.907812	0.817962	0.822127	20	6815	6503
1	248607461	249222325	ENSG00000175137	SH3BP5L	locus188	1	249112740	rs1127427	1	249105926	G	C	0.888668	0.00413571	0.00449072	0.357079	0.491988	0.0742257	3.39627e-11	0.00840612	0.00921539	0.361673	0.799271	0.453389	20	3963	6608	2795		rs1127427	1	249105926	G	C	0.888668	-0.00719168	0.0137346	0.600546	0.491988	0.0742257	3.39627e-11	-0.0146176	0.0280036	0.601678	0.805948	0.982961	20	5033	6443
2	11357	731989	ENSG00000035115	SH3YL1	locus189	2	242064	rs9808365	2	232343	G	C	0.641153	-0.00305094	0.00256841	0.234884	-0.311479	0.0374729	9.40139e-17	0.00979501	0.00832963	0.239625	0.245482	0.683324	20	3135	3582	1541		rs9808365	2	232343	G	C	0.641153	0.0127947	0.00901363	0.155757	-0.311479	0.0374729	9.40139e-17	-0.0410773	0.0293571	0.161744	0.196521	0.149251	20	2051	2578
2	172101	1171848	ENSG00000233296	AC092159.2	locus189	2	687278	rs12714416	2	671939	G	A	0.758449	-0.00469741	0.0027835	0.0914894	-0.413139	0.0741189	2.48946e-08	0.0113701	0.00703946	0.10627	0.10627	0.52974	11	2066	2412	2341		rs12714416	2	671939	G	A	0.758449	0.0184705	0.0101092	0.0676857	-0.413139	0.0741189	2.48946e-08	-0.0447076	0.0257503	0.0825285	0.0825285	0.99305	11	1326	1429
2	365786	1365150	ENSG00000237667	AC113607.1	locus189	2	821974	rs4854287	2	865501	T	C	0.544732	-0.00590327	0.00245658	0.0162591	-0.577125	0.0951488	1.31549e-09	0.0102288	0.00457847	0.0254765	0.0254765	0.236776	17	1096	1299	4271		rs4854287	2	865501	T	C	0.544732	0.0100137	0.00868649	0.248998	-0.577125	0.0951488	1.31549e-09	-0.017351	0.0153208	0.257418	0.257418	0.624212	17	2800	3066
2	382409	1379495	ENSG00000172554	SNTG2	locus189	2	1158969	rs10169928	2	881746	A	G	0.284294	-0.00184728	0.00273315	0.499117	-0.363566	0.0507995	8.25274e-13	0.00508101	0.00755106	0.50102	0.312142	0.171842	20	4770	4057	4786		rs10169928	2	881746	A	G	0.284294	0.00183172	0.00957565	0.848299	-0.363566	0.0507995	8.25274e-13	-0.0050382	0.0263475	0.848352	0.518065	0.14391	20	6459	4809
2	2340829	3340261	ENSG00000237720	AC011995.1	locus191	2	2840099	rs35500472	2	2840716	C	T	0.688867	-0.000689249	0.00267214	0.796454	0.576498	0.0433136	2.02854e-40	-0.00119558	0.004636	0.796492	0.483708	0.127302	15	6374	5107	5189		rs35500472	2	2840716	C	T	0.688867	-0.00666344	0.00933023	0.475118	0.576498	0.0433136	2.02854e-40	-0.0115585	0.0162076	0.475752	0.112735	0.0854976	15	4278	1779
2	2884104	3883127	ENSG00000171853	TRAPPC12	locus191	2	3436155	rs4854186	2	3383957	C	T	0.569583	0.00485806	0.0024593	0.0482251	0.344704	0.0396687	3.63805e-18	0.0140934	0.00731656	0.0540751	0.101161	0.0236599	20	1498	2358	6485		rs10176868	2	3383662	C	T	0.574553	-0.00668264	0.00874337	0.444683	0.342551	0.0396997	6.21244e-18	-0.0195084	0.0256242	0.446461	0.913387	0.394941	20	4108	6955
2	2982107	3981615	ENSG00000225234	TRAPPC12-AS1	locus191	2	3485596	rs4641971	2	3481857	T	G	0.410537	0.00374405	0.00251544	0.136637	-0.749478	0.0771568	2.63587e-22	-0.00499555	0.00339542	0.141221	0.194179	0.477337	20	2397	3160	2623		rs4641971	2	3481857	T	G	0.410537	-0.00308012	0.00878317	0.725825	-0.749478	0.0771568	2.63587e-22	0.00410969	0.0117267	0.725996	0.893302	0.8809	20	5777	6865
2	3025336	4021994	ENSG00000182551	ADI1	locus192	2	3512600	rs10179340	2	3523324	G	A	0.840954	0.00229697	0.00371191	0.536041	0.371201	0.05203	9.72415e-13	0.00618794	0.0100373	0.537567	0.73124	0.278285	15	4982	6313	3982		rs10179340	2	3523324	G	A	0.840954	0.00568675	0.0118103	0.630155	0.371201	0.05203	9.72415e-13	0.0153199	0.0318888	0.630932	0.744842	0.618004	15	5200	6118
2	3108766	4107839	ENSG00000234171	AC108488.3	locus192	2	3607703	rs4583476	2	3608756	T	C	0.704771	0.000852498	0.00264328	0.747062	1.24097	0.0266525	0	0.000686962	0.00213006	0.747068	0.785972	0.523586	20	6127	6556	2374		rs4583476	2	3608756	T	C	0.704771	0.0207094	0.00948034	0.0289288	1.24097	0.0266525	0	0.0166881	0.00764787	0.0291055	0.404124	0.618139	20	661	4102
2	3128923	4128353	ENSG00000171863	RPS7	locus192	2	3625652	rs2071639	2	3628383	A	C	0.110338	-0.00130881	0.0037776	0.728993	-0.449349	0.0664538	1.36269e-11	0.00291268	0.00841787	0.729334	0.32462	0.773391	9	6041	4140	1062		rs2071639	2	3628383	A	C	0.110338	0.00743663	0.0137868	0.589608	-0.449349	0.0664538	1.36269e-11	-0.0165498	0.0307791	0.590787	0.62912	0.604838	9	4966	5452
2	3128923	4128353	ENSG00000151360	ALLC	locus192	2	3728023	rs2071639	2	3628383	A	C	0.110338	-0.00130881	0.0037776	0.728993	1.16172	0.113116	9.59995e-25	-0.00112661	0.00325358	0.729141	0.944226	0.905114	14	6038	7169	423		rs2071639	2	3628383	A	C	0.110338	0.00743663	0.0137868	0.589608	1.16172	0.113116	9.59995e-25	0.00640139	0.0118839	0.59012	0.384387	0.603456	14	4959	3970
2	3128923	4128353	ENSG00000237370	AC010907.2	locus192	2	3651409	rs2071639	2	3628383	A	C	0.110338	-0.00130881	0.0037776	0.728993	1.20362	0.123012	1.31167e-22	-0.0010874	0.00314051	0.729156	0.933146	0.933968	14	6039	7120	263		rs2071639	2	3628383	A	C	0.110338	0.00743663	0.0137868	0.589608	1.20362	0.123012	1.31167e-22	0.00617856	0.0114718	0.590172	0.537574	0.4954	14	4960	4920
2	3128923	4128353	ENSG00000118004	COLEC11	locus192	2	3667237	rs2071639	2	3628383	A	C	0.110338	-0.00130881	0.0037776	0.728993	1.01337	0.122599	1.38869e-16	-0.00129154	0.00373104	0.729221	0.917762	0.885251	15	6040	7068	495		rs2071639	2	3628383	A	C	0.110338	0.00743663	0.0137868	0.589608	1.01337	0.122599	1.38869e-16	0.00733853	0.0136338	0.590398	0.405832	0.491214	15	4961	4123
2	5620952	6620522	ENSG00000272268	FLJ30594	locus194	2	6113043	rs1880800	2	6120589	T	G	0.513917	0.00187806	0.00245762	0.444761	0.410502	0.0719434	1.15728e-08	0.00457503	0.00604031	0.4488	0.4488	0.995124	10	4470	4922	27		rs1880800	2	6120589	T	G	0.513917	-0.0139811	0.00865025	0.106036	0.410502	0.0719434	1.15728e-08	-0.0340586	0.0219014	0.119925	0.119925	0.963325	10	1685	1850
2	6433805	7431734	ENSG00000205837	LINC00487	locus195	2	6889375	rs17651078	2	6933755	T	C	0.803181	0.00530167	0.00328243	0.106275	-0.59163	0.103276	1.01243e-08	-0.00896113	0.00576442	0.120051	0.144904	0.876117	7	2217	2784	537		rs17651078	2	6933755	T	C	0.803181	-0.00998781	0.0108717	0.358256	-0.59163	0.103276	1.01243e-08	0.0168819	0.0186107	0.364352	0.382733	0.983344	7	3551	3962
2	6490376	7490003	ENSG00000225964	AC017076.5	locus195	2	6974620	rs10495545	2	6990020	C	T	0.884692	-0.000275329	0.00411081	0.9466	-0.741008	0.119417	5.4625e-10	0.00037156	0.00554791	0.946603	0.946603	0.907034	5	7110	7184	407		rs10495545	2	6990020	C	T	0.884692	0.0174916	0.0135292	0.196051	-0.741008	0.119417	5.4625e-10	-0.0236052	0.0186499	0.20562	0.20562	0.518425	5	2409	2659
2	6554782	7553438	ENSG00000271947	RP11-439M11.1	locus195	2	7046143	rs57743637	2	7054396	G	A	0.741551	0.000447076	0.00277837	0.872162	0.497462	0.076836	9.52281e-11	0.000898713	0.00558682	0.872201	0.801744	0.198436	6	6725	6618	4576		rs57743637	2	7054396	G	A	0.741551	-0.00228811	0.00986582	0.816597	0.497462	0.076836	9.52281e-11	-0.00459957	0.019845	0.816713	0.572259	0.339533	6	6290	5119
2	6563098	7561886	ENSG00000228203	RNF144A-AS1	locus195	2	7055610	rs771279	2	7062962	G	A	0.540755	-0.00165686	0.0024629	0.501121	-0.290618	0.0366714	2.28293e-15	0.00570115	0.00850517	0.502656	0.534204	0.799388	15	4777	5365	944		rs771279	2	7062962	G	A	0.540755	-0.00682535	0.00866801	0.431037	-0.290618	0.0366714	2.28293e-15	0.0234856	0.029973	0.433299	0.898143	0.512397	15	4016	6890
2	6664737	7664415	ENSG00000151692	RNF144A	locus195	2	7132970	rs6709878	2	7164483	T	C	0.243539	0.00153955	0.00284392	0.588268	-0.375824	0.0493829	2.73233e-14	-0.00409647	0.00758629	0.589209	0.337274	0.170225	20	5296	4226	4800		rs6709878	2	7164483	T	C	0.243539	0.0134993	0.0100667	0.179926	-0.375824	0.0493829	2.73233e-14	-0.0359192	0.0271984	0.186622	0.744726	0.866535	20	2234	6116
2	6664737	7664415	ENSG00000229727	AC013460.1	locus195	2	7575888	rs6709878	2	7164483	T	C	0.243539	0.00153955	0.00284392	0.588268	0.51523	0.0939169	4.11079e-08	0.00298808	0.00554651	0.590072	0.590072	0.133381	5	5301	5651	5127		rs6709878	2	7164483	T	C	0.243539	0.0134993	0.0100667	0.179926	0.51523	0.0939169	4.11079e-08	0.0262005	0.0201135	0.192701	0.192701	0.444857	5	2289	2541
2	6870019	7868333	ENSG00000272002	RP11-557L19.1	locus195	2	7401318	rs4668530	2	7369903	A	G	0.436382	-0.00132209	0.00246094	0.59111	-0.49848	0.0779412	1.59925e-10	0.00265223	0.00495427	0.592413	0.592413	0.0319579	14	5311	5664	6346		rs4668530	2	7369903	A	G	0.436382	-0.000708388	0.00870898	0.935172	-0.49848	0.0779412	1.59925e-10	0.00142109	0.0174725	0.935177	0.935177	0.521926	14	6965	7054
2	8094445	9090498	ENSG00000236790	LINC00299	locus196	2	8335826	rs10185926	2	8591825	A	G	0.430417	0.00171709	0.00246152	0.485445	0.444054	0.0365887	6.77898e-34	0.00386685	0.00555244	0.486164	0.0552537	0.12604	12	4672	1804	5202		rs10185926	2	8591825	A	G	0.430417	0.00131339	0.00872325	0.880321	0.444054	0.0365887	6.77898e-34	0.00295773	0.0196461	0.88033	0.853683	0.740031	12	6649	6666
2	8871342	9870631	ENSG00000151693	ASAP2	locus196	2	9446353	rs907161	2	9371049	G	T	0.482107	-0.00511952	0.00244506	0.0362755	-0.292092	0.0448568	7.43269e-11	0.0175271	0.00879295	0.0462274	0.0960334	0.249141	20	1400	2307	4189		rs907161	2	9371049	G	T	0.482107	0.0131373	0.00865872	0.129209	-0.292092	0.0448568	7.43269e-11	-0.0449765	0.0304379	0.139502	0.392786	0.13662	20	1853	4031
2	9148778	10147944	ENSG00000134330	IAH1	locus197	2	9625229	rs10211522	2	9648215	T	C	0.583499	0.000616896	0.00247244	0.802967	-0.352936	0.0505434	2.89299e-12	-0.0017479	0.00700981	0.80309	0.663669	0.323681	20	6408	6001	3656		rs10211522	2	9648215	T	C	0.583499	0.00726097	0.00876244	0.407304	-0.352936	0.0505434	2.89299e-12	-0.0205731	0.0250015	0.41058	0.414642	0.815719	20	3866	4181
2	9169734	10169422	ENSG00000151694	ADAM17	locus197	2	9662268	rs11689299	2	9669472	C	T	0.66501	-0.000141048	0.00258381	0.956466	0.279956	0.0404041	4.24133e-12	-0.000503822	0.00922962	0.956467	0.484017	0.427713	20	7156	5108	2959		rs11689299	2	9669472	C	T	0.66501	0.00939769	0.00915347	0.304571	0.279956	0.0404041	4.24133e-12	0.0335685	0.0330531	0.309823	0.621522	0.911359	20	3184	5409
2	9547944	10547200	ENSG00000115750	TAF1B	locus197	2	10029010	rs114283994	2	10047900	T	G	0.055666	-0.0070804	0.00495169	0.152747	-0.61262	0.103182	2.8976e-09	0.0115576	0.00831391	0.164483	0.164483	0.363019	5	2576	2934	3399		rs114283994	2	10047900	T	G	0.055666	-0.0103517	0.0188414	0.582722	-0.61262	0.103182	2.8976e-09	0.0168975	0.0308869	0.584326	0.584326	0.39393	5	4923	5189
2	9679356	10678622	ENSG00000260077	RP11-254F7.2	locus197	2	10180004	rs4669519	2	10179042	G	A	0.807157	-0.000369336	0.00302617	0.902861	-1.16748	0.0348783	1.1858e-245	0.000316352	0.00259206	0.902862	0.780526	0.506145	15	6891	6534	2471		rs4669519	2	10179042	G	A	0.807157	-0.00356803	0.0109474	0.744481	-1.16748	0.0348783	1.1858e-245	0.00305616	0.00937734	0.744493	0.836483	0.858888	15	5867	6583
2	10336498	11335847	ENSG00000115761	NOL10	locus197	2	10770496	rs55974540	2	10835999	G	A	0.680915	0.000521997	0.00262577	0.842421	-0.525837	0.0487163	3.68008e-27	-0.000992697	0.00499436	0.842448	0.852771	0.648565	20	6581	6811	1723		rs55974540	2	10835999	G	A	0.680915	-0.00668498	0.0092674	0.470698	-0.525837	0.0487163	3.68008e-27	0.012713	0.0176634	0.471686	0.394019	0.0335085	20	4250	4040
2	10367112	11366000	ENSG00000143882	ATP6V1C2	locus197	2	10893505	rs12619522	2	10866050	A	G	0.49006	-0.00143844	0.0027085	0.595362	0.369422	0.0402285	4.18851e-20	-0.00389375	0.00734398	0.595976	0.814174	0.375043	20	5324	6664	3314		rs12619522	2	10866050	A	G	0.49006	-0.000824769	0.0086399	0.923949	0.369422	0.0402285	4.18851e-20	-0.00223259	0.0233889	0.923953	0.439537	0.455045	20	6902	4330
2	10485409	11483736	ENSG00000271952	RP11-245G13.2	locus198	2	11021819	rs34413173	2	10984402	G	A	0.578529	0.00133317	0.00251447	0.595974	-0.368987	0.0557442	3.60914e-11	-0.00361305	0.00683634	0.597148	0.00637731	0.00834272	9	5330	737	6830		rs34413173	2	10984402	G	A	0.578529	-0.000609256	0.00874686	0.944469	-0.368987	0.0557442	3.60914e-11	0.00165116	0.0237064	0.944472	0.0688311	0.0190062	9	7012	1266
2	10763961	11762550	ENSG00000226080	RP11-345J13.1	locus198	2	11242695	rs1546599	2	11263956	A	T	0.861829	-0.00138426	0.00368028	0.706821	-0.715678	0.11788	1.26938e-09	0.00193419	0.00515224	0.707357	0.707357	0.0637679	11	5930	6206	5884		rs1546599	2	11263956	A	T	0.861829	0.00399523	0.0125167	0.749581	-0.715678	0.11788	1.26938e-09	-0.00558245	0.0175135	0.749915	0.749915	0.28613	11	5898	6150
2	10765162	11762550	ENSG00000145063	AC062028.1	locus198	2	11256462	rs6752604	2	11264444	G	A	0.835984	-0.00475839	0.00342762	0.165062	0.360339	0.0601252	2.05825e-09	-0.0132053	0.00976408	0.176236	0.247309	0.169252	10	2678	3594	4808		rs6752604	2	11264444	G	A	0.835984	0.0115133	0.0116726	0.323959	0.360339	0.0601252	2.05825e-09	0.0319514	0.0328292	0.330424	0.659276	0.680042	10	3341	5617
2	10771228	11770929	ENSG00000150873	C2orf50	locus198	2	11280047	rs61540355	2	11271015	T	C	0.851889	0.000546669	0.00359431	0.879114	-0.489017	0.071075	5.97276e-12	-0.00111789	0.00735186	0.879143	0.235905	0.417243	20	6764	3506	3030		rs61540355	2	11271015	T	C	0.851889	-0.0101972	0.0121617	0.401768	-0.489017	0.071075	5.97276e-12	0.0208524	0.0250536	0.405234	0.346269	0.577311	20	3821	3708
2	10845015	11843883	ENSG00000162976	PQLC3	locus198	2	11307162	rs17366643	2	11344504	C	T	0.526839	-0.00399967	0.00243882	0.101005	-0.419443	0.0484026	4.48761e-18	0.00953568	0.00591764	0.107093	0.310059	0.123277	20	2080	4037	5235		rs17366643	2	11344504	C	T	0.526839	0.00117914	0.00865372	0.891617	-0.419443	0.0484026	4.48761e-18	-0.00281121	0.020634	0.89163	0.61973	0.249525	20	6721	5394
2	11229070	12227797	ENSG00000196208	GREB1	locus199	2	11728578	rs6743256	2	11728204	T	C	0.867793	0.00578693	0.00356369	0.104406	-0.656909	0.0524802	6.00557e-36	-0.00880933	0.00547039	0.107318	0.0830645	0.00286228	20	2086	2155	7022		rs6743256	2	11728204	T	C	0.867793	-0.00334856	0.0127564	0.792936	-0.656909	0.0524802	6.00557e-36	0.00509745	0.0194231	0.79298	0.323562	0.293313	20	6143	3543
2	11310905	12310678	ENSG00000169006	NTSR2	locus199	2	11804297	rs61100316	2	11810716	T	C	0.662028	-0.00323757	0.00268775	0.228372	-0.411966	0.050038	1.82488e-16	0.00785883	0.00659367	0.23331	0.241432	0.878664	17	3091	3552	532		rs61100316	2	11810716	T	C	0.662028	0.00254591	0.00913305	0.780431	-0.411966	0.050038	1.82488e-16	-0.0061799	0.0221821	0.780553	0.859655	0.378642	17	6085	6705
2	11425110	12424828	ENSG00000134324	LPIN1	locus199	2	11892628	rs3795974	2	11924950	C	T	0.596421	-0.00121065	0.00250624	0.629055	1.04253	0.0276232	0	-0.00116127	0.0024042	0.629083	0.431167	0.193425	20	5497	4813	4609		rs3795974	2	11924950	C	T	0.596421	-0.0018402	0.00880339	0.834422	1.04253	0.0276232	0	-0.00176513	0.0084444	0.834425	0.954632	0.879669	20	6389	7142
2	12370963	13370369	ENSG00000071575	TRIB2	locus200	2	12869937	rs10185404	2	12870393	A	G	0.328032	0.00469463	0.00259017	0.0699121	0.310454	0.0459185	1.37062e-11	0.0151218	0.00863777	0.0800038	0.0381187	0.605074	20	1786	1549	1951		rs10185404	2	12870393	A	G	0.328032	0.00902951	0.00920265	0.326501	0.310454	0.0459185	1.37062e-11	0.0290849	0.0299531	0.331541	0.572138	0.497128	20	3348	5117
2	15141378	16139659	ENSG00000151779	NBAS	locus202	2	15504243	rs13009246	2	15640237	G	A	0.689861	-0.00406447	0.00259025	0.116615	-0.399913	0.040576	6.4631e-23	0.0101634	0.00655861	0.121232	0.090037	0.765576	20	2229	2235	1102		rs13009246	2	15640237	G	A	0.689861	-0.023271	0.00935047	0.0128194	-0.399913	0.040576	6.4631e-23	0.05819	0.0241151	0.0158216	0.0191986	0.567215	20	435	569
2	16229494	17229231	ENSG00000197872	FAM49A	locus203	2	16789163	rs7566781	2	16729358	A	C	0.710736	-0.0101068	0.00270015	0.000181796	1.12473	0.0324243	1.19947e-263	-0.00898597	0.00241464	0.00019808	9.17178e-05	0.000586417	20	183	191	7149		rs4611646	2	16722907	C	T	0.704771	-0.00794421	0.0094818	0.402122	1.11492	0.0322291	3.15129e-262	-0.00712536	0.00850696	0.40226	0.228297	0.235012	20	3796	2853
2	17215493	18213477	ENSG00000214842	RAD51AP2	locus204	2	17695778	rs424827	2	17713800	T	C	0.350895	-0.0107144	0.00255384	2.72408e-05	-0.32343	0.0478994	1.45543e-11	0.0331273	0.00929615	0.000365877	0.000631307	0.00189742	20	226	351	7067		rs424827	2	17713800	T	C	0.350895	0.0176583	0.00909239	0.052125	-0.32343	0.0478994	1.45543e-11	-0.0545971	0.0292521	0.0619809	0.0611211	0.186248	20	1084	1168
2	17776053	18775103	ENSG00000170745	KCNS3	locus204	2	18300998	rs13398426	2	18276010	G	A	0.667992	-3.33847e-05	0.00262364	0.989847	-0.310652	0.0463075	1.96686e-11	0.000107467	0.00844562	0.989848	0.999742	0.340346	20	7310	7367	3552		rs13398426	2	18276010	G	A	0.667992	-6.27545e-05	0.00917107	0.99454	-0.310652	0.0463075	1.96686e-11	0.000202009	0.029522	0.99454	0.57312	0.559489	20	7316	5122
2	19593285	20591648	ENSG00000183891	TTC32	locus206	2	20099075	rs11888045	2	20091890	G	T	0.890656	0.00135426	0.00430639	0.753159	-1.85736	0.0494753	0	-0.000729132	0.00231863	0.753167	0.69008	0.755317	20	6152	6129	1165		rs11888045	2	20091890	G	T	0.890656	-0.0208822	0.0138501	0.131625	-1.85736	0.0494753	0	0.0112429	0.0074629	0.131937	0.571935	0.712999	20	1782	5116
2	20383660	21382976	ENSG00000118961	C2orf43	locus207	2	20953342	rs10170771	2	20883216	T	C	0.750497	-0.0035683	0.00284139	0.209179	1.27122	0.0311519	0	-0.00280699	0.00223623	0.209394	0.413214	0.888785	20	2926	4695	476		rs10170771	2	20883216	T	C	0.750497	-0.00104535	0.00998264	0.9166	1.27122	0.0311519	0	-0.000822323	0.00785284	0.916601	0.986093	0.985074	20	6865	7297
2	20391804	21391740	ENSG00000260396	AC012065.7	locus207	2	20878287	rs4971524	2	20891772	T	C	0.747515	0.000587753	0.00281027	0.834335	0.328668	0.0523559	3.43905e-10	0.00178829	0.00855524	0.834426	0.522468	0.319432	11	6548	5311	3687		rs4971524	2	20891772	T	C	0.747515	-0.00532839	0.00994258	0.592016	0.328668	0.0523559	3.43905e-10	-0.0162121	0.0303612	0.593359	0.518838	0.918616	11	4978	4812
2	21135577	21536503	ENSG00000084674	APOB	locus207	2	21245623	rs1367117	2	21263900	A	G	0.298211	-0.00692529	0.00262624	0.00836542	-0.423589	0.0685124	6.30315e-10	0.0163491	0.00674036	0.0152852	0.0208608	0.174949	14	878	1194	4763		rs1367117	2	21263900	A	G	0.298211	0.0109561	0.00945784	0.246693	-0.423589	0.0685124	6.30315e-10	-0.025865	0.0227164	0.254868	0.256552	0.555621	14	2777	3059
2	23106634	24104973	ENSG00000119771	KLHL29	locus208	2	23769784	rs12997821	2	23606177	A	G	0.695825	0.00025772	0.0026229	0.921728	-0.315064	0.0470316	2.09874e-11	-0.000817993	0.00832586	0.921736	0.410313	0.193795	20	6989	4677	4607		rs12997821	2	23606177	A	G	0.695825	0.00208485	0.009388	0.824254	-0.315064	0.0470316	2.09874e-11	-0.00661724	0.0298135	0.824349	0.816928	0.582068	20	6334	6498
2	23758174	24757590	ENSG00000173960	UBXN2A	locus208	2	24188967	rs12621152	2	24257682	C	T	0.83499	-0.00711629	0.00339127	0.0358687	0.299641	0.0500314	2.11063e-09	-0.0237494	0.0119924	0.0476616	0.185752	0.000194241	20	1414	3094	7185		rs12621152	2	24257682	C	T	0.83499	0.0205185	0.0116598	0.078447	0.299641	0.0500314	2.11063e-09	0.068477	0.0405575	0.0913359	0.187502	0.0950132	20	1422	2502
2	23787723	24786490	ENSG00000115129	TP53I3	locus208	2	24304517	rs10191964	2	24287598	G	A	0.843936	0.00300152	0.00330571	0.363888	0.561176	0.0497789	1.77671e-29	0.00534863	0.00590976	0.365438	0.00752557	2.21644e-05	20	3983	789	7244		rs10191964	2	24287598	G	A	0.843936	-0.0105205	0.0119063	0.376907	0.561176	0.0497789	1.77671e-29	-0.0187473	0.0212818	0.378367	0.0750648	0.0467931	20	3651	1334
2	23817293	24812163	ENSG00000176732	PFN4	locus208	2	24342294	rs12713185	2	24314292	T	C	0.860835	-0.00053236	0.00354168	0.880518	0.387748	0.0709472	4.62126e-08	-0.00137296	0.00913745	0.880563	0.880563	0.0101047	7	6774	6924	6785		rs12713185	2	24314292	T	C	0.860835	-0.00803469	0.0124796	0.519689	0.387748	0.0709472	4.62126e-08	-0.0207214	0.0324074	0.52256	0.52256	0.585831	7	4571	4834
2	23864809	24864686	ENSG00000219626	FAM228B	locus209	2	24345952	rs13423196	2	24364795	A	G	0.860835	-0.00106444	0.00355747	0.764778	0.42519	0.0560164	3.18803e-14	-0.00250345	0.00837328	0.764955	0.0996411	3.30125e-05	20	6201	2343	7236		rs13423196	2	24364795	A	G	0.860835	-0.007702	0.0124794	0.537118	0.42519	0.0560164	3.18803e-14	-0.0181143	0.0294471	0.538458	0.180193	0.0247283	20	4661	2446
2	23904990	24904646	ENSG00000266118	RP11-507M3.1	locus209	2	24380270	rs11691212	2	24404733	G	A	0.61829	0.00386409	0.00252926	0.126573	-0.766054	0.0465727	8.58913e-61	-0.00504415	0.00331589	0.128208	0.151683	0.0395706	20	2291	2838	6219		rs11691212	2	24404733	G	A	0.61829	-0.000733854	0.00889314	0.934234	-0.766054	0.0465727	8.58913e-61	0.000957967	0.0116092	0.934235	0.254532	0.022332	20	6958	3038
2	24483646	25478453	ENSG00000084676	NCOA1	locus209	2	24854177	rs11125765	2	24979464	T	C	0.894632	-0.00370247	0.00394542	0.348027	-0.474717	0.0731016	8.36233e-11	0.00779932	0.00839742	0.353006	0.683613	0.0961949	20	3908	6104	5515		rs11125765	2	24979464	T	C	0.894632	0.0108107	0.0140728	0.442368	-0.474717	0.0731016	8.36233e-11	-0.022773	0.0298513	0.445534	0.379888	0.16642	20	4102	3935
2	24600074	25597985	ENSG00000138031	ADCY3	locus209	2	25092373	rs6545776	2	25099357	A	C	0.572565	-0.00802041	0.00244795	0.00105148	0.417206	0.0417963	1.82952e-23	-0.0192241	0.00617548	0.00185211	0.00122016	0.210167	20	375	422	4477		rs6545776	2	25099357	A	C	0.572565	0.0173798	0.00876191	0.0473049	0.417206	0.0417963	1.82952e-23	0.0416576	0.0214121	0.0517125	0.0794595	0.416893	20	966	1390
2	24677703	25676983	ENSG00000115137	DNAJC27	locus209	2	25180734	rs1811421	2	25177563	T	G	0.890656	-0.00331345	0.00379921	0.38313	0.291573	0.0511561	1.20039e-08	-0.0113641	0.0131817	0.388628	0.388628	0.917235	10	4133	4549	351		rs1811421	2	25177563	T	G	0.890656	-0.0194677	0.013846	0.15972	0.291573	0.0511561	1.20039e-08	-0.0667678	0.0489109	0.172224	0.172224	0.822542	10	2130	2374
2	24893734	25893649	ENSG00000115138	POMC	locus209	2	25387747	rs3754861	2	25393722	A	C	0.921471	0.000179403	0.00462664	0.969069	-0.839792	0.0712384	4.47564e-32	-0.000213628	0.0055093	0.969069	0.176729	0.0359426	20	7206	3036	6287		rs3754861	2	25393722	A	C	0.921471	-0.0110327	0.0160578	0.492044	-0.839792	0.0712384	4.47564e-32	0.0131374	0.0191536	0.492778	0.253876	0.297833	20	4403	3028
2	26003850	27003021	ENSG00000138029	HADHB	locus210	2	26489687	rs6721670	2	26503438	G	A	0.921471	-0.0012941	0.00457634	0.777346	-0.987524	0.0785776	3.18671e-36	0.00131044	0.00463533	0.777401	0.401769	0.235137	20	6273	4617	4285		rs6721670	2	26503438	G	A	0.921471	0.00820897	0.0160573	0.60919	-0.987524	0.0785776	3.18671e-36	-0.00831268	0.0162736	0.609486	0.815384	0.647256	20	5086	6486
2	26117455	27115304	ENSG00000138018	EPT1	locus210	2	26575087	rs1127261	2	26617209	G	A	0.501988	0.00102265	0.00245505	0.677007	-0.317419	0.044828	1.43306e-12	-0.00322177	0.00774778	0.677533	0.722765	0.611305	20	5769	6272	1917		rs1127261	2	26617209	G	A	0.501988	-0.00599743	0.00863982	0.487581	-0.317419	0.044828	1.43306e-12	0.0188944	0.0273495	0.48966	0.861207	0.962443	20	4381	6712
2	26454707	27453208	ENSG00000171303	KCNK3	locus210	2	26935953	rs1731260	2	26953354	T	G	0.49503	-0.00971003	0.00243683	6.75678e-05	-0.380866	0.0350223	1.51706e-27	0.0254946	0.00681411	0.000182966	9.08378e-05	0.106857	20	179	186	5403		rs1731260	2	26953354	T	G	0.49503	-0.00391451	0.00865342	0.651005	-0.380866	0.0350223	1.51706e-27	0.0102779	0.02274	0.651287	0.270095	0.099482	20	5328	3169
2	26611667	27611546	ENSG00000138028	CGREF1	locus210	2	27331876	rs471905	2	27111651	A	G	0.607356	-0.00740552	0.00247753	0.00279821	-0.352248	0.0484009	3.39522e-13	0.0210236	0.00760359	0.00569308	0.00340885	0.436205	20	576	579	2911		rs471905	2	27111651	A	G	0.607356	0.00491148	0.00885747	0.579236	-0.352248	0.0484009	3.39522e-13	-0.0139432	0.0252184	0.580333	0.824933	0.944027	20	4899	6537
2	26730521	27729480	ENSG00000157851	DPYSL5	locus210	2	27121917	rs4665935	2	27229892	C	A	0.619284	-0.00683177	0.0025083	0.0064561	1.08386	0.0307412	2.63615e-272	-0.0063032	0.00232112	0.00661599	0.00010282	0.00611294	20	618	196	6895		rs4665935	2	27229892	C	A	0.619284	-0.00390803	0.00890171	0.660647	1.08386	0.0307412	2.63615e-272	-0.00360566	0.00821362	0.660672	0.457967	0.155286	20	5388	4437
2	26834975	27834615	ENSG00000138030	KHK	locus210	2	27316627	rs13423359	2	27334900	G	T	0.622266	-0.00654176	0.00253917	0.00998527	-0.439035	0.0503793	2.91841e-18	0.0149003	0.00603098	0.0134874	0.00619324	0.1681	20	832	730	4819		rs13423359	2	27334900	G	T	0.622266	-0.00191787	0.00891508	0.829669	-0.439035	0.0503793	2.91841e-18	0.00436837	0.0203123	0.82972	0.726244	0.24911	20	6356	6010
2	26855221	27854524	ENSG00000138073	PREB	locus210	2	27355583	rs11695930	2	27354971	C	T	0.838966	0.000850923	0.00339774	0.802249	1.32923	0.0413642	1.43869e-226	0.000640161	0.00255625	0.802255	0.199358	0.0402144	16	6404	3211	6211		rs11695930	2	27354971	C	T	0.838966	0.00531301	0.0117509	0.65117	1.32923	0.0413642	1.43869e-226	0.00399705	0.00884121	0.651202	0.374594	0.296398	16	5326	3906
2	26932796	27930837	ENSG00000138085	ATRAID	locus211	2	27437470	rs2580759	2	27432500	T	G	0.776342	0.00285254	0.00287643	0.321346	-0.473999	0.0560977	2.925e-17	-0.00601803	0.00611009	0.324656	0.542735	0.21304	20	3717	5399	4452		rs2580759	2	27432500	T	G	0.776342	0.00364844	0.0103658	0.724862	-0.473999	0.0560977	2.925e-17	-0.00769715	0.0218879	0.725091	0.724037	0.140688	20	5772	5990
2	27111650	28104708	ENSG00000163795	ZNF513	locus211	2	27601877	rs7423104	2	27605983	A	G	0.523857	-0.00571685	0.00245285	0.0197693	0.307598	0.0476765	1.10559e-10	-0.0185855	0.00847859	0.028376	0.1126	0.209799	20	1144	2476	4485		rs7423104	2	27605983	A	G	0.523857	0.0335887	0.00870452	0.000113962	0.307598	0.0476765	1.10559e-10	0.109197	0.0329736	0.000927497	0.0020241	0.404536	20	80	170
2	27151842	28151354	ENSG00000115234	SNX17	locus211	2	27596692	rs10182937	2	27651693	T	C	0.626243	-0.00396655	0.00250338	0.113084	-1.06476	0.0305676	7.70662e-266	0.0037253	0.00235355	0.113457	0.083114	0.210807	20	2154	2157	4470		rs10182937	2	27651693	T	C	0.626243	0.029833	0.00896669	0.000877589	-1.06476	0.0305676	7.70662e-266	-0.0280185	0.00845966	0.000926271	0.00165865	0.0314365	20	79	150
2	27254796	28250990	ENSG00000138002	IFT172	locus211	2	27689947	rs11682083	2	27752296	A	G	0.622266	-0.00308281	0.00251279	0.219881	-0.295037	0.0485495	1.22423e-09	0.0104489	0.00868869	0.229137	0.106724	0.444775	20	3068	2416	2851		rs11682083	2	27752296	A	G	0.622266	0.025293	0.008936	0.00464811	-0.295037	0.0485495	1.22423e-09	-0.0857281	0.0334118	0.0102937	0.00231719	0.173136	20	318	182
2	27328553	28328027	ENSG00000115241	PPM1G	locus211	2	27618307	rs62138969	2	27828292	A	G	0.482107	-0.00384948	0.00243975	0.114607	0.257062	0.0465114	3.26013e-08	-0.0149749	0.00987006	0.129215	0.129215	0.098266	20	2297	2649	5497		rs62138969	2	27828292	A	G	0.482107	0.0270105	0.0086777	0.0018543	0.257062	0.0465114	3.26013e-08	0.105074	0.0387425	0.00668586	0.00668586	0.123134	20	245	309
2	27420605	28419326	ENSG00000163798	SLC4A1AP	locus211	2	27902089	rs9941696	2	27920064	C	T	0.467197	-0.00458621	0.0024501	0.0612284	-0.297667	0.0362431	2.15614e-16	0.0154072	0.0084421	0.0679945	0.0406651	0.00389781	20	1658	1588	6966		rs9941696	2	27920064	C	T	0.467197	0.0220986	0.00868371	0.010933	-0.297667	0.0362431	2.15614e-16	-0.0742394	0.0305409	0.0150648	0.0112803	0.00252514	20	416	408
2	28492610	29491807	ENSG00000171103	TRMT61B	locus211	2	29082927	rs11127189	2	28992020	G	T	0.583499	-0.00645181	0.00246646	0.00890131	-0.611842	0.0367049	2.19352e-62	0.0105449	0.00408053	0.00976062	0.0158642	0.00567976	20	734	1071	6908		rs11127189	2	28992020	G	T	0.583499	-0.0177219	0.00877073	0.0433239	-0.611842	0.0367049	2.19352e-62	0.0289648	0.0144399	0.0448679	0.0287227	0.367591	20	895	737
2	28549350	29546758	ENSG00000213639	PPP1CB	locus211	2	29000156	rs62131974	2	29046814	T	C	0.491054	-0.00450322	0.00244085	0.0650461	0.274075	0.0364894	5.86457e-14	-0.0164306	0.0091705	0.0731838	0.0709794	0.00595709	20	1726	2010	6902		rs10178852	2	28997835	T	C	0.599404	-0.0219798	0.00883135	0.0128162	0.26779	0.0370847	5.15936e-13	-0.0820785	0.0348825	0.0186228	0.0241851	0.84722	20	480	664
2	28645120	29644006	ENSG00000189350	FAM179A	locus212	2	29227286	rs34564767	2	29144354	C	A	0.78827	-0.00544527	0.0029707	0.0668036	-1.2769	0.029601	0	0.00426444	0.00232859	0.0670498	0.0240474	0.0513285	20	1644	1271	6043		rs34564767	2	29144354	C	A	0.78827	-0.00659943	0.0105754	0.532604	-1.2769	0.029601	0	0.00516832	0.00828296	0.532647	0.0832727	0.295035	20	4631	1441
2	28795745	29795471	ENSG00000115295	CLIP4	locus212	2	29366534	rs13385188	2	29295676	G	A	0.739563	0.00255284	0.00273578	0.350753	0.320479	0.0514048	4.53482e-10	0.0079657	0.00863163	0.356086	0.372568	0.00857346	16	3932	4454	6823		rs13385188	2	29295676	G	A	0.739563	-0.0022686	0.00984264	0.817713	0.320479	0.0514048	4.53482e-10	-0.0070788	0.0307333	0.817835	0.795922	0.659404	16	6292	6393
2	28795745	29795471	ENSG00000179270	C2orf71	locus212	2	29290741	rs13385188	2	29295676	G	A	0.739563	0.00255284	0.00273578	0.350753	0.616264	0.0902206	8.45387e-12	0.00414244	0.00448053	0.355204	0.270985	0.0233308	20	3924	3767	6492		rs13385188	2	29295676	G	A	0.739563	-0.0022686	0.00984264	0.817713	0.616264	0.0902206	8.45387e-12	-0.00368122	0.0159805	0.817815	0.725152	0.58009	20	6291	6001
2	30347418	31346768	ENSG00000172954	LCLAT1	locus214	2	30768591	rs7565907	2	30846848	T	C	0.614314	-0.0010351	0.00249985	0.678826	-0.305082	0.0491893	5.56762e-10	0.00339286	0.00821226	0.6795	0.899131	0.680446	20	5782	6989	1550		rs7565907	2	30846848	T	C	0.614314	-0.00737331	0.00887436	0.406056	-0.305082	0.0491893	5.56762e-10	0.0241683	0.0293483	0.410224	0.478887	0.706936	20	3862	4573
2	32250257	33249025	ENSG00000119820	YIPF4	locus215	2	32519990	rs1135484	2	32749060	G	A	0.564612	-0.00986214	0.00247399	6.71011e-05	-0.348615	0.0446538	5.85333e-15	0.0282895	0.0079682	0.000384793	0.000420003	0.128795	20	233	304	5172		rs1135484	2	32749060	G	A	0.564612	0.00944761	0.00873783	0.279595	-0.348615	0.0446538	5.85333e-15	-0.0271004	0.0253036	0.284166	0.2501	0.680532	20	2993	3005
2	32404141	33403400	ENSG00000018699	TTC27	locus215	2	32949608	rs111896629	2	32903548	A	G	0.120278	0.00122019	0.00379682	0.74793	-0.678097	0.0743308	7.32824e-20	-0.00179943	0.0056027	0.748081	0.7248	0.317791	20	6134	6284	3693		rs111896629	2	32903548	A	G	0.120278	-0.0188088	0.0132863	0.156879	-0.678097	0.0743308	7.32824e-20	0.0277376	0.0198281	0.161841	0.48818	0.326856	20	2053	4627
2	32575447	33574166	ENSG00000049323	LTBP1	locus216	2	33398307	rs728618	2	33074499	G	A	0.45825	-0.00248966	0.00244682	0.308911	-0.253795	0.0360949	2.04596e-12	0.00980974	0.00974135	0.313925	0.418312	0.949845	20	3648	4724	207		rs728618	2	33074499	G	A	0.45825	-0.00326487	0.00866911	0.706464	-0.253795	0.0360949	2.04596e-12	0.0128642	0.0342069	0.706865	0.533354	0.414949	20	5661	4897
2	32651792	33649248	ENSG00000230876	LINC00486	locus216	2	33101135	rs6706751	2	33150024	C	T	0.645129	-0.00477159	0.00258522	0.0649332	0.460508	0.0777029	3.09424e-09	-0.0103616	0.00587979	0.0780297	0.067475	0.898268	12	1770	1969	452		rs6706751	2	33150024	C	T	0.645129	0.0114989	0.00903828	0.203286	0.460508	0.0777029	3.09424e-09	0.0249701	0.0200739	0.213534	0.102496	0.720799	12	2474	1661
2	33263027	34262687	ENSG00000152689	RASGRP3	locus216	2	33725604	rs17013237	2	33762963	A	G	0.893638	-0.00796653	0.00412975	0.0537238	-0.781178	0.0758197	6.82278e-25	0.0101981	0.00537843	0.0579457	0.0447407	0.732462	20	1534	1656	1294		rs17013237	2	33762963	A	G	0.893638	0.017369	0.0140276	0.215641	-0.781178	0.0758197	6.82278e-25	-0.0222343	0.0180861	0.218938	0.407211	0.736275	20	2521	4131
2	36263467	37263049	ENSG00000171055	FEZ2	locus220	2	36825900	rs66631299	2	36763334	C	T	0.304175	0.00148821	0.00279988	0.595054	-0.930191	0.0291901	7.72515e-223	-0.0015999	0.00301043	0.595106	0.190298	0.639888	20	5319	3133	1774		rs66631299	2	36763334	C	T	0.304175	0.00709865	0.00938911	0.449619	-0.930191	0.0291901	7.72515e-223	-0.00763139	0.0100966	0.449746	0.610645	0.763161	20	4128	5348
2	36940596	37939888	ENSG00000218739	AC007390.5	locus220	2	37432249	rs10779921	2	37440355	T	C	0.349901	-0.00273769	0.00250707	0.274838	1.00354	0.0292426	4.27446e-258	-0.00272803	0.00249949	0.275081	0.123335	0.330245	20	3385	2589	3622		rs10779921	2	37440355	T	C	0.349901	0.00514187	0.00905878	0.570299	1.00354	0.0292426	4.27446e-258	0.00512373	0.00902806	0.570352	0.112548	0.312622	20	4841	1776
2	36966349	37963965	ENSG00000115825	PRKD3	locus220	2	37514798	rs7560904	2	37465309	A	G	0.500994	-0.00154453	0.00244835	0.528141	0.279976	0.0428828	6.62727e-11	-0.00551665	0.00878557	0.530055	0.222936	0.18648	20	4934	3400	4670		rs7560904	2	37465309	A	G	0.500994	0.0128123	0.00864523	0.138338	0.279976	0.0428828	6.62727e-11	0.0457622	0.031664	0.14839	0.138605	0.620726	20	1926	2039
2	37009282	38008668	ENSG00000115816	CEBPZ	locus221	2	37443805	rs2041836	2	37509133	C	A	0.589463	-0.000878546	0.00249493	0.724739	0.312785	0.0493871	2.39915e-10	-0.00280878	0.00798881	0.725146	0.429178	0.53238	20	6013	4796	2329		rs2041836	2	37509133	C	A	0.589463	0.00869984	0.00878275	0.321901	0.312785	0.0493871	2.39915e-10	0.0278141	0.0284206	0.327747	0.299788	0.680448	20	3321	3385
2	37074951	38073231	ENSG00000115828	QPCT	locus221	2	37586091	rs4444500	2	37574227	A	C	0.481113	-0.00299163	0.00244705	0.221502	0.396705	0.0367395	3.52665e-27	-0.0075412	0.00620785	0.224449	0.271024	0.291757	20	3034	3769	3873		rs4444500	2	37574227	A	C	0.481113	0.0142239	0.00865545	0.100312	0.396705	0.0367395	3.52665e-27	0.0358551	0.0220696	0.10424	0.15973	0.28315	20	1536	2248
2	37505105	38504680	ENSG00000163171	CDC42EP3	locus221	2	37917321	rs4670214	2	38005048	A	G	0.867793	-0.00202043	0.00373338	0.588384	-0.420744	0.0580451	4.21227e-13	0.00480204	0.00889798	0.589419	0.733767	0.999386	10	5297	6324	4		rs4670214	2	38005048	A	G	0.867793	0.0070874	0.0127533	0.578394	-0.420744	0.0580451	4.21227e-13	-0.0168449	0.0304002	0.579507	0.475745	0.920786	10	4891	4552
2	38012196	39010304	ENSG00000119787	ATL2	locus221	2	38563224	rs2008077	2	38512063	A	G	0.545726	-0.00149872	0.00245449	0.541462	-0.280179	0.0435175	1.20811e-10	0.00534915	0.00879974	0.54327	0.0770743	0.143919	20	5014	2074	5034		rs2008077	2	38512063	A	G	0.545726	-0.00710294	0.00867561	0.412943	-0.280179	0.0435175	1.20811e-10	0.0253514	0.0312138	0.416686	0.39566	0.138181	20	3896	4049
2	38388481	39387732	ENSG00000143891	GALM	locus221	2	38930715	rs13029674	2	38887999	G	A	0.885686	-0.00224552	0.00376395	0.550783	-1.46124	0.0399838	2.08654e-292	0.00153673	0.0025762	0.550836	0.465332	0.339584	20	5070	5012	3556		rs13029674	2	38887999	G	A	0.885686	-0.000860589	0.013574	0.949448	-1.46124	0.0399838	2.08654e-292	0.000588945	0.00928939	0.949448	0.843275	0.591824	20	7050	6622
2	39014106	40012870	ENSG00000231312	AC007246.3	locus222	2	39778130	rs12469028	2	39513304	A	G	0.617296	0.0051213	0.00252724	0.0427198	0.478923	0.0384906	1.53409e-35	0.0106934	0.00534645	0.0454909	0.126048	0.045329	20	1390	2620	6126		rs12469028	2	39513304	A	G	0.617296	0.000600318	0.0088903	0.946164	0.478923	0.0384906	1.53409e-35	0.00125347	0.0185634	0.946164	0.853865	0.749475	20	7023	6667
2	42072526	43070907	ENSG00000115944	COX7A2L	locus225	2	42578418	rs10183278	2	42571486	T	C	0.585487	-0.000825182	0.00246513	0.73782	-1.17033	0.0305456	0	0.000705084	0.00210643	0.737829	0.519775	0.731997	20	6085	5300	1300		rs10183278	2	42571486	T	C	0.585487	-0.00720827	0.00876843	0.411036	-1.17033	0.0305456	0	0.00615917	0.00749399	0.411144	0.92603	0.902722	20	3871	7015
2	42522756	43521167	ENSG00000226491	FTOP1	locus226	2	43025108	rs13006059	2	43022720	G	A	0.640159	-0.00552302	0.00253769	0.0295254	-0.576535	0.0873715	4.14894e-11	0.00957969	0.00463486	0.0387455	0.0573519	0.146616	20	1306	1829	4999		rs13006059	2	43022720	G	A	0.640159	0.0135197	0.009015	0.133694	-0.576535	0.0873715	4.14894e-11	-0.02345	0.0160353	0.143632	0.178882	0.541007	20	1890	2433
2	42607188	43606092	ENSG00000162882	HAAO	locus226	2	43006980	rs4594497	2	43106277	A	G	0.236581	0.00422007	0.00286202	0.140345	-0.653963	0.100802	8.72197e-11	-0.00645307	0.00448804	0.15048	0.186214	0.462558	20	2477	3101	2734		rs4594497	2	43106277	A	G	0.236581	-0.00883443	0.0101699	0.385021	-0.653963	0.100802	8.72197e-11	0.0135091	0.01569	0.38924	0.547331	0.556424	20	3718	4975
2	43436279	44435325	ENSG00000152527	PLEKHH2	locus228	2	43929769	rs72790983	2	43935736	T	C	0.802187	-0.00432273	0.00315167	0.170197	0.599641	0.0493413	5.53509e-34	-0.00720886	0.00528928	0.172908	0.0551408	0.488864	20	2649	1803	2570		rs72790983	2	43935736	T	C	0.802187	-0.00490036	0.0108442	0.651349	0.599641	0.0493413	5.53509e-34	-0.00817215	0.0180969	0.651574	0.313223	0.44828	20	5330	3476
2	43464818	44463793	ENSG00000138036	DYNC2LI1	locus228	2	44019163	rs6753626	2	43964078	C	T	0.907555	0.000349826	0.00412397	0.932398	0.466917	0.0586298	1.66798e-15	0.000749225	0.00883283	0.932402	0.427154	0.0382582	20	7027	4775	6246		rs6753626	2	43964078	C	T	0.907555	0.00220933	0.0149109	0.88221	0.466917	0.0586298	1.66798e-15	0.00473173	0.0319403	0.88223	0.967674	0.517922	20	6662	7200
2	43625184	44624859	ENSG00000138095	LRPPRC	locus228	2	44168395	rs4245797	2	44125086	T	C	0.417495	-0.00630275	0.00246587	0.0105886	0.333382	0.0403654	1.46778e-16	-0.0189055	0.00774264	0.0146169	0.0305545	0.0159968	20	859	1405	6640		rs4245797	2	44125086	T	C	0.417495	0.0131886	0.00877671	0.132922	0.333382	0.0403654	1.46778e-16	0.0395599	0.0267585	0.139299	0.082956	0.976399	20	1852	1437
2	44070935	45070610	ENSG00000138078	PREPL	locus229	2	44566210	rs12053381	2	44570804	A	C	0.664016	-0.00439084	0.00261793	0.0934998	0.295712	0.0530848	2.53932e-08	-0.0148484	0.00924555	0.108273	0.108273	0.0471636	20	2095	2432	6096		rs12053381	2	44570804	A	C	0.664016	-0.00264646	0.00914659	0.772322	0.295712	0.0530848	2.53932e-08	-0.00894946	0.0309724	0.77262	0.77262	0.077801	20	6039	6271
2	44431719	45431513	ENSG00000143919	CAMKMT	locus229	2	44794410	rs343989	2	44931520	T	C	0.184891	-0.00924609	0.00323481	0.00425898	-0.312445	0.0528888	3.47193e-09	0.0295928	0.0115014	0.010083	0.0082206	0.967503	20	743	825	136		rs343989	2	44931520	T	C	0.184891	0.0249217	0.0111651	0.0256082	-0.312445	0.0528888	3.47193e-09	-0.0797637	0.0382005	0.0367953	0.0367953	0.1342	20	792	867
2	46213940	47212864	ENSG00000119729	RHOQ	locus231	2	46789602	rs4953388	2	46713201	G	A	0.627237	0.00861875	0.00253158	0.000662875	-0.290353	0.0391407	1.18735e-13	-0.0296837	0.00959336	0.00197349	0.0062933	0.319688	20	384	733	3683		rs4953388	2	46713201	G	A	0.627237	-0.0133466	0.00895857	0.136274	-0.290353	0.0391407	1.18735e-13	0.0459667	0.0314701	0.144113	0.153351	0.512642	20	1893	2184
2	46261125	47259766	ENSG00000250565	ATP6V1E2	locus231	2	46743792	rs10175812	2	46760263	T	C	0.520875	0.00370019	0.00244436	0.130085	0.573329	0.0361752	1.43554e-56	0.00645387	0.00428285	0.131834	0.171706	0.183991	20	2319	2992	4688		rs10175812	2	46760263	T	C	0.520875	-0.0202958	0.00866692	0.0191931	0.573329	0.0361752	1.43554e-56	-0.0354	0.015281	0.0205252	0.116269	0.252297	20	508	1817
2	46321772	47321408	ENSG00000151665	PIGF	locus231	2	46826167	rs6733143	2	46821640	A	G	0.0924453	-0.00356145	0.00422348	0.399088	0.451902	0.0610515	1.34169e-13	-0.00788103	0.00940645	0.402125	0.433072	0.299061	14	4206	4827	3827		rs6733143	2	46821640	A	G	0.0924453	0.010619	0.0149159	0.476511	0.451902	0.0610515	1.34169e-13	0.0234985	0.0331592	0.478538	0.26989	0.0476063	14	4297	3168
2	46352058	47351753	ENSG00000119878	CRIPT	locus231	2	46848218	rs3087822	2	46852033	G	A	0.422465	-0.0021292	0.00249872	0.39415	0.998456	0.0270602	5.05117e-298	-0.00213249	0.00250325	0.394276	0.0451527	0.0200313	20	4159	1660	6552		rs3087822	2	46852033	G	A	0.422465	0.0107364	0.00874987	0.219809	0.998456	0.0270602	5.05117e-298	0.010753	0.00876824	0.220064	0.0947382	0.176557	20	2528	1585
2	46502575	47502366	ENSG00000239332	AC016722.2	locus231	2	47070574	rs11680875	2	47002473	T	C	0.535785	0.00113379	0.00244926	0.643428	0.443194	0.077643	1.1424e-08	0.00255822	0.00554452	0.644514	0.176051	0.0317858	20	5606	3029	6349		rs11680875	2	47002473	T	C	0.535785	0.00624671	0.00866117	0.470767	0.443194	0.077643	1.1424e-08	0.0140947	0.019698	0.474274	0.194529	0.186419	20	4272	2555
2	46650672	47650403	ENSG00000180398	MCFD2	locus231	2	47149001	rs7601491	2	47150626	A	G	0.818091	-0.0036579	0.00311832	0.240781	1.33826	0.0348179	0	-0.00273332	0.00233121	0.241	0.407063	0.35511	20	3148	4662	3442		rs7601491	2	47150626	A	G	0.818091	0.0179478	0.0112096	0.109351	1.33826	0.0348179	0	0.0134113	0.00838348	0.109659	0.477709	0.812735	20	1592	4565
2	46745024	47744260	ENSG00000068724	TTC7A	locus231	2	47223286	rs4952860	2	47244590	T	C	0.469185	0.00480225	0.00244792	0.0497894	0.235627	0.0428098	3.71178e-08	0.0203807	0.0110291	0.0646167	0.0424372	0.465766	20	1617	1624	2715		rs4952860	2	47244590	T	C	0.469185	-0.00357715	0.00866022	0.679566	0.235627	0.0428098	3.71178e-08	-0.0151814	0.0368572	0.680415	0.801539	0.949244	20	5512	6421
2	47027484	48025764	ENSG00000234690	AC073283.4	locus231	2	47495878	rs2036161	2	47527374	A	G	0.548708	0.00138199	0.00247634	0.576791	-0.350366	0.0580203	1.55384e-09	-0.00394442	0.00709798	0.578409	0.77748	0.979642	10	5231	6518	87		rs2036161	2	47527374	A	G	0.548708	0.00170277	0.00867949	0.844467	-0.350366	0.0580203	1.55384e-09	-0.00485996	0.0247857	0.844548	0.979189	0.807	10	6436	7251
2	47100107	48099498	ENSG00000119888	EPCAM	locus232	2	47593518	rs56368712	2	47599802	T	A	0.923459	0.00433315	0.00463189	0.349529	-1.80298	0.0759473	1.39726e-124	-0.00240332	0.00257101	0.349903	0.00704169	0.0043813	20	3881	768	6947		rs56368712	2	47599802	T	A	0.923459	0.00179086	0.0162467	0.912228	-1.80298	0.0759473	1.39726e-124	-0.000993277	0.00901114	0.912229	0.0447208	0.00654266	20	6847	974
2	47229839	48228200	ENSG00000095002	MSH2	locus232	2	47709779	rs74179087	2	47729822	A	G	0.853877	0.00594425	0.0037687	0.114734	-0.409466	0.0549961	9.66857e-14	-0.0145171	0.00940822	0.122825	0.149571	0.264021	12	2244	2822	4086		rs74179087	2	47729822	A	G	0.853877	0.00353322	0.0122302	0.772664	-0.409466	0.0549961	9.66857e-14	-0.00862886	0.0298913	0.77283	0.284045	0.400429	12	6041	3269
2	47532685	48532214	ENSG00000116062	MSH6	locus232	2	48022156	rs7562048	2	48032312	G	A	0.514911	-0.00797693	0.00244037	0.00108027	-0.329541	0.0463711	1.18936e-12	0.0242062	0.00815115	0.00298123	0.00349361	0.337369	20	447	584	3566		rs7562048	2	48032312	G	A	0.514911	0.0111643	0.00866384	0.197535	-0.329541	0.0463711	1.18936e-12	-0.0338783	0.0267194	0.204823	0.267805	0.105321	20	2403	3151
2	47880814	48880672	ENSG00000170802	FOXN2	locus233	2	48574104	rs12475492	2	48380718	A	G	0.882704	0.00668822	0.00377715	0.0766094	-1.75314	0.0468678	3.11121e-306	-0.003815	0.00215692	0.0769395	0.201563	0.269806	20	1755	3231	4049		rs12475492	2	48380718	A	G	0.882704	0.0180043	0.0134292	0.180023	-1.75314	0.0468678	3.11121e-306	-0.0102697	0.00766498	0.180302	0.023978	0.00403133	20	2197	660
2	48174157	49172428	ENSG00000162869	PPP1R21	locus233	2	48705131	rs55952008	2	48674015	C	G	0.175944	-0.00314883	0.00327839	0.336813	0.600044	0.0502624	7.47986e-33	-0.00524767	0.00548123	0.338371	0.114575	0.0464395	20	3807	2505	6109		rs55952008	2	48674015	C	G	0.175944	0.000112771	0.011344	0.992068	0.600044	0.0502624	7.47986e-33	0.000187938	0.0189053	0.992068	0.492701	0.507521	20	7299	4660
2	48283779	49280355	ENSG00000243244	STON1	locus233	2	48791273	rs62135201	2	48780425	G	A	0.690855	-0.00764295	0.00265063	0.00393349	-0.526098	0.0493878	1.69959e-26	0.0145276	0.0052196	0.00538119	0.0391227	0.337191	20	564	1568	3570		rs62135201	2	48780425	G	A	0.690855	0.00130211	0.00935604	0.889313	-0.526098	0.0493878	1.69959e-26	-0.00247504	0.0177854	0.889322	0.191102	0.0807391	20	6709	2529
2	48322467	49322227	ENSG00000068781	STON1-GTF2A1L	locus233	2	48880359	rs2140551	2	48822381	A	G	0.557654	-0.00301417	0.00244383	0.217434	0.686409	0.109881	4.18779e-10	-0.00439122	0.00362904	0.226271	0.226271	0.323196	16	3048	3423	3660		rs2140551	2	48822381	A	G	0.557654	0.00157554	0.00869802	0.856259	0.686409	0.109881	4.18779e-10	0.00229534	0.0126771	0.856319	0.856319	0.197982	15	6497	6680
2	53456671	54455962	ENSG00000115239	ASB3	locus237	2	53923553	rs1127767	2	53955982	T	A	0.95328	0.0119451	0.00548327	0.0293712	0.812696	0.102143	1.77012e-15	0.0146982	0.00699534	0.0356291	0.0356291	0.0176322	20	1249	1491	6608		rs1127767	2	53955982	T	A	0.95328	-0.0151475	0.0204867	0.459674	0.812696	0.102143	1.77012e-15	-0.0186386	0.0253169	0.461602	0.461602	0.0596651	20	4198	4463
2	53662216	54661713	ENSG00000233266	HMGB1P31	locus237	2	54278684	rs805358	2	54162022	C	T	0.542744	0.00905814	0.00245358	0.000222668	-0.581062	0.081581	1.05978e-12	-0.015589	0.00475611	0.00104668	0.000649846	0.530257	20	317	352	2339		rs805358	2	54162022	C	T	0.542744	-0.0330442	0.00874158	0.000156753	-0.581062	0.081581	1.05978e-12	0.0568687	0.0170316	0.000840794	0.000827913	0.552541	20	76	109
2	53674325	54672389	ENSG00000119737	GPR75	locus237	2	54083588	rs17045435	2	54174258	A	G	0.926441	0.00324418	0.00457337	0.4781	-0.804545	0.0900315	4.0257e-19	-0.00403232	0.0057023	0.479481	0.804566	0.571734	20	4636	6625	2121		rs17045435	2	54174258	A	G	0.926441	-0.0198291	0.016555	0.231005	-0.804545	0.0900315	4.0257e-19	0.0246464	0.0207608	0.235165	0.0483605	0.0981482	20	2639	1021
2	53712240	54711568	ENSG00000068878	PSME4	locus237	2	54144590	rs62139336	2	54212233	G	A	0.705765	0.0121631	0.00268078	5.7023e-06	0.264893	0.0484695	4.62505e-08	0.0459168	0.0131532	0.000481379	0.000481379	0.23898	20	248	318	4255		rs62139336	2	54212233	G	A	0.705765	-0.0275859	0.0095468	0.00385805	0.264893	0.0484695	4.62505e-08	-0.104139	0.0407675	0.0106349	0.0106349	0.317379	20	328	394
2	53806191	54805776	ENSG00000170634	ACYP2	locus237	2	54437488	rs7600141	2	54305797	C	T	0.59841	0.00863014	0.00249913	0.000553873	0.242248	0.0405056	2.2229e-09	0.0356252	0.0119127	0.00278494	0.000850865	0.114533	20	440	375	5323		rs7600141	2	54305797	C	T	0.59841	-0.0330365	0.00887858	0.000198503	0.242248	0.0405056	2.2229e-09	-0.136374	0.0431653	0.0015812	0.00123678	0.293422	20	106	133
2	53837432	54727795	ENSG00000239235	.	locus237	2	54252788	rs1363061	2	54284441	G	A	0.903579	0.00734988	0.00392685	0.0612484	0.53084	0.0944541	1.90863e-08	0.0138458	0.00779688	0.0757648	0.0757648	0.353797	9	1743	2059	3452		rs1363061	2	54284441	G	A	0.903579	-0.0224801	0.014656	0.125066	0.53084	0.0944541	1.90863e-08	-0.0423482	0.0286188	0.138945	0.138945	0.760544	9	1849	2043
2	53966248	54965697	ENSG00000178021	TSPYL6	locus237	2	54481862	rs62139199	2	54466223	T	C	0.89165	0.00227984	0.00358675	0.525019	0.672751	0.110617	1.18819e-09	0.00338883	0.00536051	0.527266	0.550862	0.48352	10	4912	5445	2590		rs62139199	2	54466223	T	C	0.89165	-0.0196497	0.0139062	0.157652	0.672751	0.110617	1.18819e-09	-0.0292079	0.0212212	0.168712	0.196707	0.893676	10	2102	2579
2	54268750	55268577	ENSG00000237887	AC092839.1	locus237	2	54756709	rs6729826	2	54768668	G	A	0.738569	-0.000825664	0.00275767	0.76463	-0.499047	0.0591263	3.16387e-17	0.00165448	0.00552936	0.764774	0.747055	0.203673	20	6200	6376	4535		rs6729826	2	54768668	G	A	0.738569	0.00396024	0.0098297	0.687033	-0.499047	0.0591263	3.16387e-17	-0.0079356	0.0197194	0.68737	0.615127	0.702862	20	5545	5372
2	54379533	55379420	ENSG00000115306	SPTBN1	locus237	2	54790117	rs4671965	2	54879435	C	A	0.358847	0.00157009	0.00256723	0.540809	-0.317294	0.0495447	1.51152e-10	-0.00494837	0.0081278	0.542644	0.746954	0.6826	20	5007	6375	1545		rs4671965	2	54879435	C	A	0.358847	0.00913027	0.00900629	0.310695	-0.317294	0.0495447	1.51152e-10	-0.0287754	0.0287381	0.316683	0.265678	0.121543	20	3239	3137
2	54699293	55698668	ENSG00000115310	RTN4	locus238	2	55269541	rs2588510	2	55199248	C	T	0.565606	-0.00521915	0.00247654	0.0350796	1.18702	0.0310174	0	-0.00439686	0.00208951	0.0353567	0.0266898	0.11668	20	1245	1323	5298		rs2588510	2	55199248	C	T	0.565606	0.0135586	0.00872913	0.120361	1.18702	0.0310174	0	0.0114224	0.00735988	0.120666	0.127247	0.613011	20	1690	1928
2	54903139	55902064	ENSG00000162994	CLHC1	locus238	2	55430813	rs1133182	2	55402225	C	T	0.506958	-0.00159178	0.00243803	0.513823	0.390361	0.0488563	1.34955e-15	-0.00407771	0.00626638	0.515222	0.304091	0.856215	20	4846	4001	628		rs1133182	2	55402225	C	T	0.506958	-0.0149799	0.00864498	0.0831329	0.390361	0.0488563	1.34955e-15	-0.0383745	0.0226609	0.0903746	0.175271	0.494524	20	1416	2406
2	55695820	56694003	ENSG00000115380	EFEMP1	locus238	2	56122188	rs981037	2	56194773	C	T	0.414513	0.000148706	0.00246405	0.951877	0.399882	0.039116	1.56494e-24	0.000371875	0.00616204	0.951877	0.10158	0.0993692	20	7139	2361	5482		rs981037	2	56194773	C	T	0.414513	-0.0130015	0.00877269	0.138329	0.399882	0.039116	1.56494e-24	-0.0325134	0.0221676	0.142455	0.497211	0.0451997	20	1882	4690
2	60734583	61732159	ENSG00000162928	PEX13	locus242	2	61260377	rs9309333	2	61232705	G	A	0.764414	-0.00509595	0.00288995	0.0778443	-0.294786	0.0483442	1.0764e-09	0.017287	0.0102053	0.0902793	0.0984507	0.814867	20	1898	2335	861		rs9309333	2	61232705	G	A	0.764414	-0.00397215	0.0101807	0.696415	-0.294786	0.0483442	1.0764e-09	0.0134747	0.0346066	0.697004	0.340615	0.28755	20	5599	3664
2	60753593	61749716	ENSG00000162927	PUS10	locus242	2	61207246	rs72809436	2	61251145	C	T	0.798211	0.0118939	0.00316978	0.000175225	-0.512279	0.0633754	6.30605e-16	-0.0232177	0.00682177	0.000665365	0.000188655	0.158015	20	270	230	4893		rs72809436	2	61251145	C	T	0.798211	0.0188586	0.0107778	0.0801583	-0.512279	0.0633754	6.30605e-16	-0.0368131	0.0215261	0.0872364	0.0599981	0.619468	20	1380	1156
2	60870999	61870605	ENSG00000212978	AC016747.3	locus242	2	61370418	rs11647	2	61370764	C	G	0.831014	-0.00487399	0.00341248	0.15321	-0.432038	0.0514192	4.37907e-17	0.0112814	0.00801186	0.159106	0.129232	0.0795199	20	2537	2650	5701		rs11647	2	61370764	C	G	0.831014	-0.0163486	0.0115308	0.156245	-0.432038	0.0514192	4.37907e-17	0.0378406	0.0270667	0.162098	0.478411	0.350374	20	2056	4569
2	60881129	61879729	ENSG00000162929	KIAA1841	locus242	2	61342483	rs112695134	2	61381018	T	C	0.420477	0.00512074	0.00246647	0.0378807	-0.359225	0.0527674	9.91669e-12	-0.014255	0.00717828	0.0470502	0.00266016	0.0712008	20	1406	534	5794		rs112695134	2	61381018	T	C	0.420477	-0.000421214	0.00875421	0.961624	-0.359225	0.0527674	9.91669e-12	0.00117256	0.0243703	0.961625	0.955112	0.360344	20	7115	7145
2	60905416	61904760	ENSG00000173209	AHSA2	locus242	2	61409619	rs2600667	2	61404931	A	T	0.709742	-0.00582202	0.00265263	0.028177	1.14987	0.0297704	0	-0.00506321	0.00231062	0.0284317	0.000490118	0.636745	20	1146	321	1787		rs2600667	2	61404931	A	T	0.709742	-0.0136639	0.00952182	0.151284	1.14987	0.0297704	0	-0.011883	0.0082865	0.151566	0.12317	0.0622145	20	1954	1887
2	62234345	63231534	ENSG00000186889	TMEM17	locus242	2	62733192	rs12463386	2	62731754	C	T	0.792247	-0.00488464	0.00286467	0.08817	0.500426	0.0442513	1.1881e-29	-0.00976096	0.00578917	0.0917818	0.142216	0.00257683	20	1912	2764	7036		rs12463386	2	62731754	C	T	0.792247	0.0198808	0.0106662	0.0623337	0.500426	0.0442513	1.1881e-29	0.0397278	0.0216017	0.0659003	0.119188	0.0556232	20	1128	1845
2	63986847	64986348	ENSG00000225889	AC074289.1	locus243	2	64425183	rs1358624	2	64486499	G	A	0.507952	-0.00274471	0.00244378	0.261377	-0.52991	0.038323	1.73999e-43	0.00517957	0.00462686	0.262946	0.0345546	0.0334973	20	3299	1471	6326		rs1358624	2	64486499	G	A	0.507952	0.00111262	0.00864066	0.897543	-0.52991	0.038323	1.73999e-43	-0.00209964	0.0163066	0.897548	0.0111363	0.00551376	20	6758	404
2	64318913	65318807	ENSG00000119844	AFTPH	locus243	2	64785802	rs3770720	2	64818864	T	C	0.87674	0.00575576	0.00383929	0.133829	0.504929	0.0666893	3.69317e-14	0.0113991	0.00775125	0.141394	0.141394	0.526637	7	2402	2758	2363		rs3770720	2	64818864	T	C	0.87674	-0.00953448	0.0131463	0.468294	0.504929	0.0666893	3.69317e-14	-0.0188828	0.0261551	0.470323	0.470323	0.767536	7	4244	4517
2	64650182	65649580	ENSG00000115902	SLC1A4	locus244	2	65233305	rs6747398	2	65149875	G	T	0.590457	-0.000447468	0.00252103	0.85912	-0.33641	0.0356584	3.93879e-21	0.00133013	0.00749524	0.859145	0.662177	0.471864	20	6662	5994	2665		rs6747398	2	65149875	G	T	0.590457	-0.00937227	0.00878547	0.286066	-0.33641	0.0356584	3.93879e-21	0.0278597	0.0262818	0.289128	0.185465	0.188574	20	3034	2491
2	65001188	66000589	ENSG00000138071	ACTR2	locus244	2	65476637	rs268880	2	65501090	T	G	0.576541	0.00353213	0.00245634	0.150445	0.541458	0.0474977	4.19624e-30	0.00652336	0.00457248	0.153679	0.225168	0.0491902	20	2497	3415	6066		rs268880	2	65501090	T	G	0.576541	0.0135689	0.00874588	0.12079	0.541458	0.0474977	4.19624e-30	0.02506	0.0163014	0.124222	0.0067794	0.0645791	20	1717	313
2	65163745	66162412	ENSG00000204929	AC074391.1	locus244	2	65895256	rs11126038	2	65663234	C	G	0.681909	-0.00266578	0.00260439	0.306037	-0.484896	0.0453745	1.17699e-26	0.00549764	0.0053956	0.308246	0.0275888	0.0151588	20	3617	1341	6654		rs6747510	2	65674492	C	T	0.681909	0.0307542	0.00930866	0.000953746	-0.474472	0.0445696	1.82729e-26	-0.0648177	0.0205421	0.00160297	0.0144275	0.170524	20	107	490
2	66158144	67157700	ENSG00000226819	MEIS1-AS3	locus245	2	66657234	rs756292	2	66657939	C	T	0.700795	0.00298617	0.00261534	0.25354	-0.681629	0.111082	8.44971e-10	-0.00438094	0.00390275	0.261639	0.198818	0.210705	7	3292	3205	4472		rs756292	2	66657939	C	T	0.700795	0.00772921	0.00943375	0.412607	-0.681629	0.111082	8.44971e-10	-0.0113393	0.0139628	0.41673	0.540032	0.449472	6	3898	4936
2	66269441	67268691	ENSG00000143995	MEIS1	locus245	2	66730237	rs17625742	2	66769154	T	C	0.322068	-0.00320639	0.00262892	0.222595	0.325975	0.0388212	4.58701e-17	-0.00983631	0.00814944	0.227435	0.359054	0.834878	20	3055	4376	755		rs17625742	2	66769154	T	C	0.322068	0.0150185	0.0092549	0.104639	0.325975	0.0388212	4.58701e-17	0.0460727	0.0289168	0.111096	0.252124	0.0895868	20	1609	3018
2	67069484	68068528	ENSG00000236780	AC078941.1	locus246	2	67396470	rs6722203	2	67569193	G	A	0.369781	0.00162683	0.00250706	0.516403	-0.455134	0.0787788	7.58771e-09	-0.0035744	0.00554303	0.519027	0.859799	0.385673	16	4868	6837	3239		rs6722203	2	67569193	G	A	0.369781	0.00315941	0.00894712	0.723998	-0.455134	0.0787788	7.58771e-09	-0.00694171	0.0196949	0.724491	0.50895	0.699142	16	5768	4754
2	67077111	68076558	ENSG00000143971	ETAA1	locus246	2	67631064	rs1842958	2	67576559	G	T	0.270378	0.00185051	0.00270435	0.493804	0.330691	0.0578928	1.1157e-08	0.00559588	0.00823635	0.496876	0.426968	0.223643	20	4748	4774	4370		rs1842958	2	67576559	G	T	0.270378	-0.00255297	0.00972508	0.792925	0.330691	0.0578928	1.1157e-08	-0.00772009	0.0294394	0.793139	0.597976	0.444429	20	6144	5274
2	67870225	68869570	ENSG00000119865	CNRIP1	locus246	2	68529243	rs6546356	2	68369938	C	T	0.378728	-0.00128344	0.00255826	0.61589	0.291808	0.0462126	2.71073e-10	-0.00439823	0.00879456	0.616999	0.20947	0.0303226	18	5437	3303	6370		rs6546356	2	68369938	C	T	0.378728	0.0168924	0.00891473	0.0581073	0.291808	0.0462126	2.71073e-10	0.0578887	0.0318958	0.0695346	0.194277	0.0941599	18	1170	2551
2	67890323	68890155	ENSG00000243667	WDR92	locus246	2	68367380	rs7582466	2	68390236	A	G	0.782306	0.00890565	0.00284002	0.00171403	0.213427	0.0353191	1.51445e-09	0.0417269	0.0149917	0.00538037	0.00877549	0.116252	8	563	843	5301		rs7582466	2	68390236	A	G	0.782306	0.0198673	0.0104787	0.0579631	0.213427	0.0353191	1.51445e-09	0.0930871	0.0514571	0.0704474	0.0952103	0.4952	8	1178	1589
2	68462592	69456417	ENSG00000163219	ARHGAP25	locus247	2	68980349	rs10048745	2	68962137	G	A	0.760437	0.00107382	0.00282889	0.704248	0.657558	0.0397829	2.28166e-61	0.00163305	0.00430324	0.704322	0.501909	0.57258	20	5910	5202	2115		rs10048745	2	68962137	G	A	0.760437	-0.0059774	0.0101206	0.554778	0.657558	0.0397829	2.28166e-61	-0.0090903	0.015401	0.55503	0.254539	0.435098	20	4744	3040
2	69568682	70568250	ENSG00000087338	GMCL1	locus248	2	70082651	rs2872075	2	70068635	T	G	0.463221	-0.00731553	0.00244366	0.00275638	-0.472163	0.0370046	2.75666e-37	0.0154937	0.005316	0.00356221	0.0080456	0.0210026	20	478	812	6532		rs2872075	2	70068635	T	G	0.463221	0.00767858	0.00867709	0.376197	-0.472163	0.0370046	2.75666e-37	-0.0162626	0.0184215	0.377342	0.461849	0.221175	20	3642	4465
2	69611485	70609550	ENSG00000124380	SNRNP27	locus248	2	70126699	rs61422548	2	70110249	T	G	0.244533	-0.0114396	0.00286698	6.60344e-05	-0.387892	0.0417436	1.51063e-20	0.0294919	0.0080438	0.00024598	0.0001127	0.585781	20	201	203	2046		rs61422548	2	70110249	T	G	0.244533	0.0119768	0.010081	0.234814	-0.387892	0.0417436	1.51063e-20	-0.0308766	0.0262009	0.238614	0.145947	0.256065	20	2661	2117
2	69703791	70702233	ENSG00000179818	PCBP1-AS1	locus248	2	70252686	rs11680465	2	70203244	C	T	0.934394	0.00836838	0.00533361	0.11665	0.700117	0.0834444	4.85204e-17	0.0119528	0.00775022	0.123012	0.218804	0.051594	11	2248	3365	6040		rs11680465	2	70203244	C	T	0.934394	-0.0158012	0.0174577	0.365407	0.700117	0.0834444	4.85204e-17	-0.0225693	0.0250801	0.368179	0.450089	0.507935	11	3576	4398
2	69708367	70707367	ENSG00000035141	FAM136A	locus248	2	70526164	rs1986601	2	70207503	A	G	0.612326	0.00613256	0.0024762	0.0132641	0.27725	0.0475109	5.36283e-09	0.0221193	0.00970236	0.0226207	0.0411335	0.269784	16	1049	1598	4050		rs1986601	2	70207503	A	G	0.612326	0.00718927	0.00886994	0.417641	0.27725	0.0475109	5.36283e-09	0.0259306	0.0322997	0.422083	0.283469	0.352575	16	3937	3261
2	69811990	70809820	ENSG00000244617	ASPRV1	locus248	2	70188311	rs10181046	2	70309977	G	A	0.931412	0.00578445	0.00497998	0.245422	0.644351	0.0768023	4.87216e-17	0.00897716	0.00780239	0.249911	0.0157286	0.046454	12	3209	1069	6108		rs10181046	2	70309977	G	A	0.931412	-0.0113019	0.0170951	0.508535	0.644351	0.0768023	4.87216e-17	-0.01754	0.0266129	0.509846	0.215983	0.398029	12	4504	2747
2	69915375	70913543	ENSG00000115998	C2orf42	locus248	2	70426379	rs57586626	2	70414485	T	C	0.929423	0.00614691	0.00469983	0.190907	0.593436	0.0787981	5.03163e-14	0.0103582	0.00803823	0.197533	0.126499	0.632242	13	2825	2626	1809		rs57586626	2	70414485	T	C	0.929423	-0.00321863	0.0168679	0.848671	0.593436	0.0787981	5.03163e-14	-0.00542372	0.0284332	0.848719	0.873961	0.519037	13	6461	6773
2	70216267	71214755	ENSG00000163235	TGFA	locus248	2	70727868	rs7571789	2	70714793	C	T	0.527833	-0.00310263	0.0024387	0.203285	0.300217	0.035237	1.59646e-17	-0.0103346	0.00821318	0.208284	0.255348	0.199696	20	2919	3663	4565		rs7571789	2	70714793	C	T	0.527833	0.00150766	0.00865352	0.861688	0.300217	0.035237	1.59646e-17	0.00502191	0.0288303	0.861717	0.939615	0.954536	20	6527	7078
2	70718695	71717753	ENSG00000258881	AC007040.11	locus248	2	71170976	rs4852738	2	71218113	T	C	0.292247	0.00439387	0.00272018	0.106249	-0.414723	0.0663474	4.08409e-10	-0.0105947	0.00677449	0.117838	0.121312	0.768808	10	2197	2573	1087		rs4852738	2	71218113	T	C	0.292247	0.00990007	0.00949981	0.29735	-0.414723	0.0663474	4.08409e-10	-0.0238715	0.0232226	0.303976	0.286541	0.476313	10	3142	3287
2	70791165	71791071	ENSG00000124357	NAGK	locus249	2	71299204	rs13010446	2	71291087	T	G	0.765408	0.00519976	0.00281448	0.0646743	0.366987	0.0544692	1.61126e-11	0.0141688	0.00795226	0.0747931	0.0143062	0.118903	20	1739	1028	5278		rs13010446	2	71291087	T	G	0.765408	-0.01875	0.0102127	0.0663643	0.366987	0.0544692	1.61126e-11	-0.0510918	0.0288432	0.0764998	0.0348658	0.322221	20	1250	834
2	70880735	71878017	ENSG00000124383	MPHOSPH10	locus249	2	71367337	rs898123	2	71379350	G	C	0.392644	0.00694176	0.00283049	0.0141871	0.289779	0.0494484	4.62242e-09	0.0239554	0.0105887	0.023675	0.0170052	0.0957094	13	1063	1104	5526		rs1833350	2	71330823	T	C	0.317097	-0.0192006	0.00930804	0.0391323	0.293666	0.0503002	5.27478e-09	-0.0653824	0.0336163	0.0517797	0.0517797	0.264491	13	967	1057
2	70942394	71941905	ENSG00000124374	PAIP2B	locus249	2	71432041	rs11693867	2	71441981	T	G	0.846918	0.0066121	0.00342071	0.0532408	-0.469941	0.0669006	2.14893e-12	-0.0140701	0.00754958	0.0623654	0.000906449	0.00194938	20	1587	389	7066		rs11693867	2	71441981	T	G	0.846918	-0.00786243	0.0120047	0.512501	-0.469941	0.0669006	2.14893e-12	0.0167307	0.0256559	0.514324	0.0905414	0.115957	20	4530	1529
2	71905414	72903734	ENSG00000144036	EXOC6B	locus250	2	72728141	rs41416	2	72405008	C	G	0.823062	-0.0107794	0.00310836	0.000524604	0.626357	0.0609114	8.40002e-25	-0.0172097	0.00523722	0.00101608	0.000257819	0.267386	20	313	259	4065		rs41416	2	72405008	C	G	0.823062	0.0211291	0.0113587	0.0628612	0.626357	0.0609114	8.40002e-25	0.0337334	0.0184289	0.0671806	0.405544	0.219833	20	1148	4119
2	72752939	73751966	ENSG00000144040	SFXN5	locus250	2	73235956	rs73945731	2	73252335	C	T	0.939364	-0.00135475	0.00510274	0.790628	0.693446	0.0767634	1.66178e-19	-0.00195365	0.0073617	0.790716	0.048676	0.0020861	10	6346	1708	7063		rs73945731	2	73252335	C	T	0.939364	0.0158461	0.0181016	0.381356	0.693446	0.0767634	1.66178e-19	0.0228513	0.0262261	0.38358	0.643246	0.754435	10	3679	5529
2	72901384	73900844	ENSG00000135632	SMYD5	locus250	2	73447857	rs72808001	2	73400866	G	A	0.919483	0.00802387	0.00414057	0.0526395	0.644163	0.0770514	6.26263e-17	0.0124563	0.00659825	0.0590509	0.0847587	0.0090011	15	1548	2181	6815		rs72808001	2	73400866	G	A	0.919483	0.0056677	0.0158794	0.72115	0.644163	0.0770514	6.26263e-17	0.00879855	0.0246736	0.721394	0.821731	0.50485	15	5751	6524
2	72962603	73957124	ENSG00000135617	PRADC1	locus250	2	73457750	rs34750067	2	73458693	C	T	0.633201	0.0115939	0.002527	4.47492e-06	0.505785	0.0466248	2.03851e-27	0.0229225	0.00542466	2.38284e-05	1.27897e-07	0.0101896	20	111	37	6783		rs34750067	2	73458693	C	T	0.633201	-0.00776698	0.00899361	0.387802	0.505785	0.0466248	2.03851e-27	-0.0153563	0.0178377	0.3893	0.178837	0.56372	20	3719	2431
2	72969203	73966271	ENSG00000135624	CCT7	locus250	2	73470348	rs1474298	2	73466592	G	A	0.699801	0.0133836	0.00264142	4.04533e-07	-0.272629	0.0494631	3.5528e-08	-0.049091	0.0131605	0.000191349	0.000191349	0.00356452	6	182	232	6980		rs1474298	2	73466592	G	A	0.699801	-0.0132816	0.00947038	0.160785	-0.272629	0.0494631	3.5528e-08	0.0487168	0.0358441	0.174105	0.174105	0.646603	6	2151	2397
2	73233942	74232731	ENSG00000144035	NAT8	locus251	2	73868739	rs9753079	2	73733313	C	T	0.774354	0.017008	0.00286532	2.92416e-09	-0.447134	0.0773293	7.37305e-09	-0.0380377	0.00918371	3.44485e-05	3.89166e-05	0.774943	20	117	151	1055		rs9753079	2	73733313	C	T	0.774354	-0.00909404	0.0103897	0.381412	-0.447134	0.0773293	7.37305e-09	0.0203385	0.0235009	0.386798	0.346903	0.179082	20	3704	3713
2	73339430	74337715	ENSG00000163016	ALMS1P	locus251	2	73892374	rs6546857	2	73837955	A	G	0.776342	0.0162778	0.00287147	1.43793e-08	-0.628506	0.0559074	2.53846e-29	-0.0258992	0.00511671	4.15559e-07	4.41977e-07	0.0421691	20	42	50	6175		rs6546857	2	73837955	A	G	0.776342	-0.0081521	0.0104165	0.433853	-0.628506	0.0559074	2.53846e-29	0.0129706	0.0166135	0.434964	0.104322	0.0479543	20	4031	1682
2	73849170	74847455	ENSG00000257800	FNBP1P1	locus251	2	74349076	rs1667614	2	74348979	A	G	0.588469	-0.00179312	0.00247435	0.468646	-0.813662	0.0448391	1.37496e-73	0.00220377	0.00304343	0.469001	0.00672912	0.00242592	20	4573	752	7046		rs1667614	2	74348979	A	G	0.588469	0.000146285	0.00877701	0.986702	-0.813662	0.0448391	1.37496e-73	-0.000179786	0.0107871	0.986702	0.602332	0.479623	20	7266	5302
2	73854999	74851143	ENSG00000217702	MGC10955	locus251	2	74362060	rs4852329	2	74354544	A	G	0.838966	-0.0110726	0.00335405	0.000962502	-1.31405	0.120749	1.39674e-27	0.00842632	0.00266731	0.00158254	0.00279411	0.689291	17	360	542	1512		rs4852329	2	74354544	A	G	0.838966	0.0102574	0.0117748	0.383682	-1.31405	0.120749	1.39674e-27	-0.00780597	0.00898939	0.385201	0.286956	0.864283	17	3692	3289
2	73872698	74868331	ENSG00000225439	BOLA3-AS1	locus251	2	74376162	rs828888	2	74372678	A	C	0.564612	0.00591373	0.00246514	0.0164427	1.01711	0.0270638	0	0.00581427	0.00242862	0.0166628	0.0108672	0.0883038	20	916	927	5602		rs828888	2	74372678	A	C	0.564612	-0.0128504	0.00872805	0.140938	1.01711	0.0270638	0	-0.0126342	0.00858783	0.141243	0.621239	0.901894	20	1868	5408
2	73943110	74942050	ENSG00000163170	BOLA3	locus251	2	74368823	rs828853	2	74442431	T	G	0.525845	0.00427204	0.00245882	0.0823101	-0.254469	0.0446773	1.2285e-08	-0.016788	0.0101021	0.0965452	0.0965452	0.558294	16	1967	2313	2204		rs828853	2	74442431	T	G	0.525845	-0.00899077	0.00865817	0.299077	-0.254469	0.0446773	1.2285e-08	0.0353315	0.0345852	0.306982	0.306982	0.771306	16	3165	3436
2	74200131	75196731	ENSG00000115275	MOGS	locus252	2	74690360	rs1047911	2	74699778	C	A	0.841948	0.00563843	0.0033662	0.0939318	-0.729585	0.0647021	1.72295e-29	-0.00772828	0.00466449	0.0975534	0.280842	0.493358	20	1978	3838	2538		rs1047911	2	74699778	C	A	0.841948	-0.0159534	0.0118546	0.17838	-0.729585	0.0647021	1.72295e-29	0.0218665	0.0163637	0.181459	0.272294	0.617413	20	2205	3184
2	74222859	75220996	ENSG00000115274	INO80B	locus252	2	74685080	rs3755445	2	74722170	G	A	0.840954	0.00562899	0.00330494	0.0885299	0.463215	0.0649119	9.60413e-13	0.012152	0.0073352	0.0975861	0.172656	0.306941	20	1979	3000	3774		rs3755445	2	74722170	G	A	0.840954	-0.0174514	0.0118264	0.140042	0.463215	0.0649119	9.60413e-13	-0.0376746	0.0260713	0.148441	0.180507	0.857106	20	1927	2450
2	74246550	75245244	ENSG00000204822	MRPL53	locus252	2	74699767	rs6709863	2	74746080	C	T	0.841948	0.00556207	0.00344061	0.105967	0.767838	0.0836119	4.17866e-20	0.0072438	0.00454981	0.11136	0.220059	0.52587	20	2126	3377	2368		rs6709863	2	74746080	C	T	0.841948	-0.0109612	0.0118495	0.354948	0.767838	0.0836119	4.17866e-20	-0.0142754	0.0155104	0.357376	0.253391	0.321021	20	3511	3025
2	74686329	75685627	ENSG00000236209	AC104135.2	locus252	2	75149327	rs12366	2	75185856	G	T	0.60835	-0.00284237	0.00250743	0.256971	-0.885672	0.0833929	2.39319e-26	0.00320928	0.00284718	0.259668	0.274225	0.704714	20	3279	3796	1441		rs12366	2	75185856	G	T	0.60835	-0.00041278	0.00884954	0.962797	-0.885672	0.0833929	2.39319e-26	0.000466064	0.00999199	0.962797	0.813967	0.690841	20	7125	6479
2	74686329	75685627	ENSG00000204792	AC104135.3	locus252	2	75155410	rs12366	2	75185856	G	T	0.60835	-0.00284237	0.00250743	0.256971	-1.04055	0.0761835	1.79754e-42	0.00273161	0.002418	0.258605	0.285089	0.664107	20	3272	3873	1641		rs12366	2	75185856	G	T	0.60835	-0.00041278	0.00884954	0.962797	-1.04055	0.0761835	1.79754e-42	0.000396695	0.00850473	0.962797	0.878527	0.683331	20	7124	6796
2	74686329	75685627	ENSG00000230836	AC104135.4	locus252	2	75168591	rs12366	2	75185856	G	T	0.60835	-0.00284237	0.00250743	0.256971	-0.846016	0.0927559	7.45069e-20	0.00335971	0.00298661	0.260621	0.284049	0.571536	20	3286	3864	2123		rs12366	2	75185856	G	T	0.60835	-0.00041278	0.00884954	0.962797	-0.846016	0.0927559	7.45069e-20	0.000487911	0.0104604	0.962797	0.64932	0.642996	20	7126	5561
2	75380952	76379915	ENSG00000005436	GCFC2	locus252	2	75908620	rs3771876	2	75880366	G	A	0.39662	-0.00216111	0.00247198	0.381987	0.267504	0.0389684	6.66629e-12	-0.0080788	0.00931557	0.385813	0.208936	0.475008	20	4119	3298	2639		rs3771876	2	75880366	G	A	0.39662	0.00497946	0.00883112	0.572854	0.267504	0.0389684	6.66629e-12	0.0186145	0.0331242	0.574142	0.348483	0.395874	20	4866	3727
2	75394028	76393841	ENSG00000115364	MRPL19	locus252	2	75895943	rs7573291	2	75893853	A	C	0.759443	-0.000352492	0.00282872	0.900831	1.12256	0.0322092	3.94153e-266	-0.000314006	0.00251989	0.900832	0.381662	0.0781518	20	6881	4509	5720		rs7573291	2	75893853	A	C	0.759443	-0.00317009	0.0101049	0.753736	1.12256	0.0322092	3.94153e-266	-0.00282397	0.00900203	0.753746	0.684165	0.229874	20	5925	5769
2	75429141	76427768	ENSG00000270696	RP11-342K6.1	locus252	2	75888461	rs33915308	2	75928122	G	C	0.777336	0.0014044	0.00293847	0.632696	-0.625885	0.0922907	1.1879e-11	-0.00224386	0.00470655	0.633538	0.843123	0.0639688	20	5531	6777	5879		rs33915308	2	75928122	G	C	0.777336	-0.0066088	0.0103833	0.524462	-0.625885	0.0922907	1.1879e-11	0.0105591	0.0166627	0.526278	0.725466	0.184835	20	4592	6003
2	80372569	81371601	ENSG00000066032	CTNNA2	locus255	2	80144131	rs3770382	2	80872051	T	C	0.535785	0.00151085	0.00244143	0.536023	0.585203	0.0580104	6.24932e-24	0.00258175	0.00417978	0.536788	0.552501	0.600088	20	4977	5456	1975		rs3770382	2	80872051	T	C	0.535785	-0.00459808	0.00866176	0.595523	0.585203	0.0580104	6.24932e-24	-0.00785725	0.0148218	0.596032	0.88688	0.808919	20	4990	6841
2	84209258	85207911	ENSG00000163541	SUCLG1	locus258	2	84668908	rs1967379	2	84707953	A	G	0.937376	-0.00296012	0.00467037	0.526205	-0.559277	0.069165	6.15895e-16	0.00529276	0.00837633	0.527471	0.861594	0.150285	20	4916	6848	4967		rs1967379	2	84707953	A	G	0.937376	-0.0105896	0.0178275	0.552509	-0.559277	0.069165	6.15895e-16	0.0189345	0.0319619	0.553577	0.404288	0.942351	20	4733	4105
2	84366620	85365711	ENSG00000186854	TRABD2A	locus258	2	85091453	rs72922750	2	84866252	G	T	0.924453	-0.000260185	0.00471947	0.956035	0.389682	0.0648792	1.89839e-09	-0.000667686	0.0121116	0.956037	0.963773	0.39504	20	7154	7245	3182		rs72922750	2	84866252	G	T	0.924453	-0.00476669	0.0163433	0.770546	0.389682	0.0648792	1.89839e-09	-0.0122323	0.0419895	0.770809	0.667437	0.68173	20	6025	5657
2	85073106	86072652	ENSG00000042445	RETSAT	locus258	2	85575477	rs908302	2	85573033	A	G	0.621272	0.00850856	0.00253449	0.000787606	0.437381	0.0370313	3.41919e-32	0.0194534	0.00602421	0.00124134	0.000307308	0.157184	20	335	274	4900		rs908302	2	85573033	A	G	0.621272	-0.0196749	0.00894029	0.0277569	0.437381	0.0370313	3.41919e-32	-0.0449835	0.0207923	0.030505	0.0455464	0.486168	20	691	985
2	85138886	86137366	ENSG00000042493	CAPG	locus258	2	85633450	rs3770102	2	85637837	G	T	0.600398	0.00651556	0.00249546	0.00902882	-0.481503	0.0397441	8.78687e-34	-0.0135317	0.00530165	0.0106996	0.000275588	0.114626	20	762	264	5321		rs3770102	2	85637837	G	T	0.600398	-0.00817438	0.00883095	0.354627	-0.481503	0.0397441	8.78687e-34	0.0169768	0.0183938	0.356027	0.124114	0.207236	20	3501	1898
2	85159751	86158992	ENSG00000152292	SH2D6	locus258	2	85654998	rs56017561	2	85658993	T	C	0.572565	0.00722667	0.00247909	0.0035563	0.805502	0.0836537	6.03119e-22	0.00897164	0.00321564	0.00527076	0.00900335	0.102601	20	555	851	5443		rs56017561	2	85658993	T	C	0.572565	-0.00044704	0.00873993	0.959207	0.805502	0.0836537	6.03119e-22	-0.000554983	0.0108504	0.959207	0.527562	0.128103	20	7096	4868
2	85159751	86158992	ENSG00000207207	Y_RNA	locus258	2	85661686	rs56017561	2	85658993	T	C	0.572565	0.00722667	0.00247909	0.0035563	0.834955	0.0989794	3.29386e-17	0.00865516	0.00314141	0.00586589	0.0101952	0.13926	20	589	894	5075		rs56017561	2	85658993	T	C	0.572565	-0.00044704	0.00873993	0.959207	0.834955	0.0989794	3.29386e-17	-0.000535406	0.0104677	0.959207	0.423603	0.0545508	20	7097	4231
2	85159751	86158755	ENSG00000244399	RN7SL251P	locus258	2	85669765	rs56228924	2	85658862	G	A	0.576541	0.00687513	0.00248001	0.00556754	0.964878	0.0965566	1.63768e-23	0.00712539	0.00266736	0.00755513	0.00473918	0.101989	20	650	662	5461		rs56228924	2	85658862	G	A	0.576541	-0.000806462	0.00874982	0.926564	0.964878	0.0965566	1.63768e-23	-0.000835818	0.00906871	0.926567	0.619317	0.0375409	20	6912	5393
2	85263253	86261579	ENSG00000118640	VAMP8	locus258	2	85798919	rs1446669	2	85762209	T	C	0.66501	0.00301678	0.00264763	0.254526	0.285194	0.0505642	1.69821e-08	0.010578	0.00947116	0.264053	0.264053	0.165327	20	3308	3714	4837		rs1446669	2	85762209	T	C	0.66501	-0.00473058	0.00915374	0.605302	0.285194	0.0505642	1.69821e-08	-0.0165872	0.032231	0.606808	0.606808	0.356612	20	5068	5320
2	85263856	86261579	ENSG00000115486	GGCX	locus258	2	85781706	rs6714157	2	85763274	G	A	0.497018	-0.000474365	0.00244642	0.846253	0.430659	0.0382182	1.87855e-29	-0.00110149	0.00568148	0.846275	0.468568	0.291818	20	6600	5025	3871		rs6714157	2	85763274	G	A	0.497018	-0.00552023	0.00863896	0.522828	0.430659	0.0382182	1.87855e-29	-0.0128181	0.0200921	0.523495	0.381454	0.393786	20	4580	3944
2	85378248	86377549	ENSG00000168883	USP39	locus259	2	85853192	rs7607208	2	85878158	T	G	0.329026	-0.000297883	0.00262565	0.909673	-1.00265	0.0296771	3.22361e-250	0.000297094	0.00261872	0.909674	0.29594	0.212835	20	6926	3946	4456		rs7607208	2	85878158	T	G	0.329026	-0.00286433	0.00919226	0.755343	-1.00265	0.0296771	3.22361e-250	0.00285675	0.00916831	0.755353	0.640865	0.601316	20	5934	5514
2	85422983	86422816	ENSG00000115523	GNLY	locus259	2	85923695	rs2070966	2	85922860	G	T	0.591451	-0.00176282	0.00249862	0.480488	1.15426	0.0312801	4.46695e-298	-0.00152722	0.00216508	0.480568	0.156942	0.212914	20	4641	2882	4454		rs2070966	2	85922860	G	T	0.591451	-0.00369165	0.00878669	0.674382	1.15426	0.0312801	4.46695e-298	-0.00319827	0.00761287	0.674402	0.20316	0.329585	20	5467	2634
2	85645950	86645750	ENSG00000232504	AC105053.4	locus259	2	86117696	rs7593080	2	86145787	T	C	0.5666	0.00831337	0.00246597	0.000748304	0.376371	0.0468117	8.97618e-16	0.0220882	0.00710461	0.00187724	0.00852278	0.0221085	20	377	834	6516		rs7593080	2	86145787	T	C	0.5666	-0.0150643	0.0087443	0.0849315	0.376371	0.0468117	8.97618e-16	-0.0400252	0.0237605	0.0920799	0.117974	0.534762	20	1430	1831
2	85802294	86801558	ENSG00000068654	POLR1A	locus259	2	86290308	rs3815840	2	86302103	G	A	0.893638	-0.00572049	0.00395591	0.14816	0.734426	0.0801849	5.2306e-20	-0.00778906	0.00545311	0.153186	0.083431	0.136827	20	2492	2165	5096		rs3815840	2	86302103	G	A	0.893638	0.00879158	0.0140164	0.530507	0.734426	0.0801849	5.2306e-20	0.0119707	0.0191296	0.531468	0.298908	0.337032	20	4626	3379
2	85906205	86904783	ENSG00000132305	IMMT	locus259	2	86396974	rs6706204	2	86405407	C	T	0.508946	0.0071005	0.00244364	0.00366421	-0.455265	0.0389498	1.4594e-31	-0.0155964	0.00553087	0.00480413	0.000186531	0.0132909	20	537	227	6696		rs6706204	2	86405407	C	T	0.508946	-0.022535	0.00867663	0.00939862	-0.455265	0.0389498	1.4594e-31	0.0494986	0.0195232	0.0112329	0.00488749	0.503364	20	336	261
2	85906205	86904783	ENSG00000132313	MRPL35	locus259	2	86433748	rs6749090	2	86405804	T	G	0.508946	0.00714116	0.00243727	0.00338977	-0.345265	0.0380882	1.2474e-19	-0.0206831	0.0074187	0.00530397	0.00176728	0.00103901	20	558	471	7118		rs6749090	2	86405804	T	G	0.508946	-0.0219284	0.00867568	0.0114855	-0.345265	0.0380882	1.2474e-19	0.0635117	0.0260861	0.0149043	0.0196313	0.0427899	20	408	580
2	85919209	86910038	ENSG00000273080	RP11-301O19.1	locus259	2	86422942	rs11884038	2	86418955	G	A	0.478131	0.00730822	0.00243917	0.0027337	0.692682	0.0865865	1.24535e-15	0.0105506	0.00376021	0.00501825	0.00506935	0.00657218	20	545	679	6883		rs11884038	2	86418955	G	A	0.478131	-0.0201158	0.00867979	0.020474	0.692682	0.0865865	1.24535e-15	-0.0290405	0.0130459	0.0260129	0.0356814	0.0910085	20	620	847
2	85942356	86934571	ENSG00000068615	REEP1	locus259	2	86503161	rs708600	2	86441303	A	C	0.59841	0.0091363	0.00251422	0.000279218	1.17153	0.031421	2.87983e-304	0.0077986	0.00215626	0.000298362	0.000142659	0.000678707	20	212	212	7142		rs708600	2	86441303	A	C	0.59841	-0.0227767	0.00885605	0.0101147	1.17153	0.031421	2.87983e-304	-0.0194419	0.00757734	0.0102942	0.00400573	0.00593231	20	319	236
2	86171163	87117882	ENSG00000115561	CHMP3	locus259	2	86839399	rs56263644	2	86671074	T	C	0.894632	0.00115792	0.00391012	0.767128	0.456935	0.0617195	1.32724e-13	0.0025341	0.00856413	0.767308	0.74604	0.732501	20	6216	6370	1293		rs56263644	2	86671074	T	C	0.894632	-0.00752839	0.0140688	0.592572	0.456935	0.0617195	1.32724e-13	-0.0164758	0.0308698	0.593535	0.570854	0.480201	20	4980	5108
2	86514589	87512575	ENSG00000153563	CD8A	locus259	2	87023624	rs2944254	2	87014377	C	T	0.77833	0.00331736	0.00284958	0.244361	0.31317	0.0486876	1.25744e-10	0.0105928	0.00924699	0.251983	0.284185	0.626229	20	3221	3865	1845		rs2944254	2	87014377	C	T	0.77833	-0.00683237	0.0104023	0.511302	0.31317	0.0486876	1.25744e-10	-0.0218168	0.0333889	0.513489	0.917149	0.291644	20	4523	6970
2	86579349	87555702	ENSG00000183281	PLGLB1	locus260	2	87239328	rs62146884	2	87078461	G	C	0.0755467	-0.00745352	0.00503485	0.13877	-1.14418	0.175037	6.28634e-11	0.00651432	0.00451185	0.148789	0.148789	0.48777	4	2458	2818	2573		rs62146884	2	87078461	G	C	0.0755467	0.0159085	0.016356	0.330735	-1.14418	0.175037	6.28634e-11	-0.0139039	0.0144524	0.336028	0.336028	0.549925	4	3375	3625
2	86874374	87855216	ENSG00000231259	AC125232.1	locus260	2	87280668	rs6736775	2	87374121	C	T	0.371769	0.001012	0.00270788	0.708609	-0.3413	0.05396	2.53132e-10	-0.00296513	0.00794784	0.709094	0.179591	0.257854	10	5941	3057	4133		rs6736775	2	87374121	C	T	0.371769	-0.00318977	0.00893753	0.72117	-0.3413	0.05396	2.53132e-10	0.00934593	0.0262283	0.721594	0.363554	0.594607	10	5753	3828
2	87979077	88952598	ENSG00000144115	THNSL2	locus260	2	88477990	rs7582011	2	88452740	T	A	0.763419	-0.00267253	0.00276019	0.332923	1.34396	0.0296268	0	-0.00198855	0.00205424	0.333033	0.972658	0.780264	20	3773	7275	1029		rs7582011	2	88452740	T	A	0.763419	-0.00219938	0.0101637	0.828679	1.34396	0.0296268	0	-0.00163649	0.00756255	0.828681	0.950767	0.84668	20	6350	7129
2	87979077	88926348	ENSG00000163586	FABP1	locus260	2	88425072	rs2970901	2	88428834	G	T	0.525845	0.002575	0.00247409	0.297973	0.734669	0.0913014	8.51027e-16	0.00350499	0.00339567	0.301982	0.632422	0.925628	11	3569	5852	307		rs2970901	2	88428834	G	T	0.525845	-0.00785856	0.00865414	0.363842	0.734669	0.0913014	8.51027e-16	-0.0106967	0.0118544	0.366876	0.815776	0.742595	11	3568	6493
2	88464840	89462525	ENSG00000153574	RPIA	locus260	2	89020794	rs61243513	2	88964107	C	T	0.311133	0.0036469	0.00269384	0.175802	0.445785	0.0528353	3.24861e-17	0.00818085	0.0061202	0.181322	0.205044	0.176668	20	2711	3261	4747		rs61243513	2	88964107	C	T	0.311133	-0.0153226	0.00934205	0.100969	0.445785	0.0528353	3.24861e-17	-0.0343722	0.0213487	0.10739	0.113628	0.305553	20	1575	1791
2	95328623	96052403	ENSG00000229089	ANKRD20A8P	locus263	2	95499909	rs12717784	2	95552783	T	C	0.322068	0.00118554	0.00260457	0.648981	0.624804	0.107192	5.58254e-09	0.00189746	0.0041813	0.649975	0.568581	0.113028	20	5631	5557	5341		rs12717784	2	95552783	T	C	0.322068	-0.0265269	0.00926714	0.00420355	0.624804	0.107192	5.58254e-09	-0.0424563	0.0165241	0.0101886	0.00428139	0.833622	20	316	245
2	95328623	96052403	ENSG00000232502	AC073464.7	locus263	2	95426690	rs13421580	2	95553036	A	G	0.322068	0.00123591	0.00260171	0.634759	0.624612	0.0842637	1.23865e-13	0.00197869	0.00417387	0.635453	0.238293	0.099159	20	5543	3524	5488		rs13421580	2	95553036	A	G	0.322068	-0.0274897	0.00926894	0.00301913	0.624612	0.0842637	1.23865e-13	-0.0440108	0.0159832	0.00589501	0.00945059	0.465958	20	228	370
2	95333825	95944632	ENSG00000223564	CYP4F32P	locus263	2	95425514	rs11164056	2	95454023	T	G	0.0328032	-0.0124984	0.00653008	0.0556226	0.900734	0.117997	2.28358e-14	-0.0138758	0.00747414	0.0633803	0.0490806	0.422691	3	1601	1713	2988		rs11164056	2	95454023	T	G	0.0328032	-0.00786616	0.0242567	0.74572	0.900734	0.117997	2.28358e-14	-0.00873305	0.0269542	0.745941	0.698406	0.602796	3	5879	5857
2	95490162	96482601	ENSG00000115041	KCNIP3	locus263	2	96007438	rs3772034	2	95989766	A	G	0.748509	-0.000687348	0.0028316	0.808205	-0.375205	0.0442067	2.11098e-17	0.00183193	0.00754988	0.808282	0.141137	0.00126754	20	6428	2756	7105		rs3772034	2	95989766	A	G	0.748509	0.0131312	0.00996011	0.187378	-0.375205	0.0442067	2.11098e-17	-0.0349973	0.0268641	0.192659	0.0994556	0.0508007	20	2286	1635
2	95490162	96482601	ENSG00000155066	PROM2	locus263	2	95948628	rs3772034	2	95989766	A	G	0.748509	-0.000687348	0.0028316	0.808205	0.497876	0.0560944	6.95128e-19	-0.00138056	0.00568948	0.808275	0.13264	0.00112282	20	6427	2675	7111		rs3772034	2	95989766	A	G	0.748509	0.0131312	0.00996011	0.187378	0.497876	0.0560944	6.95128e-19	0.0263744	0.0202247	0.19221	0.0715143	0.0149243	20	2281	1289
2	95922619	96826016	ENSG00000144026	ZNF514	locus263	2	95822116	rs888610	2	96421021	C	T	0.946322	0.00745442	0.00589463	0.206011	-7.06248	0.492759	1.37068e-46	-0.0010555	0.000837883	0.207772	0.0859351	0.405436	6	2913	2192	3116		rs888610	2	96421021	C	T	0.946322	-0.00277583	0.0191675	0.884853	-7.06248	0.492759	1.37068e-46	0.000393039	0.00271413	0.884859	0.534753	0.600467	6	6679	4910
2	96239773	97237714	ENSG00000222040	ADRA2B	locus263	2	96780345	rs2579551	2	96738585	C	G	0.793241	0.000982222	0.00319134	0.758252	-0.669979	0.0884223	3.53526e-14	-0.00146605	0.00476727	0.758445	0.944119	0.392847	7	6169	7168	3193		rs2579551	2	96738585	C	G	0.793241	-0.0113678	0.0106688	0.286641	-0.669979	0.0884223	3.53526e-14	0.0169674	0.0160808	0.291363	0.377215	0.68662	7	3047	3921
2	96465201	97452100	ENSG00000144021	CIAO1	locus263	2	96934626	rs3171927	2	96952833	A	G	0.702783	-0.00407691	0.00267137	0.126973	0.406166	0.0529313	1.67415e-14	-0.0100375	0.00670586	0.134437	0.102574	0.731727	20	2342	2375	1301		rs3171927	2	96952833	A	G	0.702783	-0.00875332	0.00945279	0.354444	0.406166	0.0529313	1.67415e-14	-0.0215511	0.0234421	0.357921	0.524238	0.782723	20	3515	4849
2	96496891	97490752	ENSG00000198885	ITPRIPL1	locus263	2	96992580	rs772174	2	96991492	G	A	0.66004	0.000590664	0.00267383	0.825166	0.560269	0.09108	7.68065e-10	0.00105425	0.00477549	0.825277	0.870167	0.162483	20	6495	6879	4863		rs772174	2	96991492	G	A	0.66004	0.00471718	0.00911818	0.60492	0.560269	0.09108	7.68065e-10	0.0084195	0.0163321	0.606191	0.592163	0.109289	20	5064	5237
2	96737860	97736260	ENSG00000163126	ANKRD23	locus263	2	97500017	rs11688674	2	97237093	A	G	0.913519	-0.000105795	0.00540044	0.98437	0.453941	0.0785801	7.61412e-09	-0.000233059	0.0118969	0.984371	0.984371	0.0593864	20	7283	7318	5946		rs11688674	2	97237093	A	G	0.913519	-0.0167895	0.0153713	0.274717	0.453941	0.0785801	7.61412e-09	-0.0369861	0.0344618	0.28316	0.28316	0.872127	20	2988	3256
2	96886700	97881267	ENSG00000114988	LMAN2L	locus263	2	97388733	rs67570263	2	97383007	T	C	0.688867	-0.00307053	0.00263962	0.244729	-0.25998	0.0387137	1.8748e-11	0.0118106	0.0103044	0.251721	0.464872	0.140708	16	3218	5007	5065		rs67570263	2	97383007	T	C	0.688867	0.0164944	0.00934236	0.0774713	-0.25998	0.0387137	1.8748e-11	-0.0634449	0.0371561	0.0877248	0.063226	0.967548	16	1384	1189
2	97078743	98024901	ENSG00000168754	FAM178B	locus263	2	97612897	rs13407036	2	97578150	A	G	0.852883	0.00535974	0.00353052	0.128985	0.483374	0.0582071	1.0034e-16	0.0110882	0.00742495	0.13534	0.118576	0.398897	20	2354	2542	3166		rs13407036	2	97578150	A	G	0.852883	0.00848573	0.0121958	0.48656	0.483374	0.0582071	1.0034e-16	0.0175552	0.025319	0.488083	0.470755	0.012571	20	4368	4521
2	97265351	98261802	ENSG00000144199	FAHD2B	locus263	2	97754199	rs1257107	2	97761872	T	C	0.793241	0.00274586	0.0029113	0.345592	0.274629	0.0465938	3.76696e-09	0.00999843	0.0107357	0.351685	0.351685	0.629957	20	3902	4334	1822		rs1257107	2	97761872	T	C	0.793241	-0.00526352	0.0106674	0.621715	0.274629	0.0465938	3.76696e-09	-0.0191659	0.0389789	0.622931	0.622931	0.15731	20	5157	5419
2	97515830	98513418	ENSG00000230606	AC159540.1	locus263	2	98086433	rs4264593	2	98013814	C	A	0.369781	-0.000600386	0.00254293	0.813355	0.205427	0.0361098	1.27815e-08	-0.00292262	0.0123894	0.813513	0.817441	0.744407	11	6450	6671	1218		rs4264593	2	98013814	C	A	0.369781	0.0255111	0.00896861	0.00444827	0.205427	0.0361098	1.27815e-08	0.124186	0.0488116	0.0109532	0.0216274	0.156029	11	332	610
2	97521820	98520564	ENSG00000135976	ANKRD36	locus263	2	97854745	rs2138132	2	98021637	A	C	0.255467	0.0003038	0.00280071	0.913621	-0.550211	0.0419712	2.9142e-39	-0.000552152	0.00509042	0.913624	0.688019	0.523752	20	6947	6120	2373		rs2138132	2	98021637	A	C	0.255467	0.0386219	0.00994552	0.000103026	-0.550211	0.0419712	2.9142e-39	-0.0701948	0.0188522	0.000196543	0.011207	0.335026	20	35	407
2	97670090	98669242	ENSG00000196912	ANKRD36B	locus263	2	98157703	rs9677528	2	98169479	G	T	0.650099	0.00280261	0.00260218	0.28147	-0.761147	0.0442384	2.41132e-66	-0.00368209	0.00342546	0.282411	0.574035	0.144573	20	3437	5581	5026		rs9677528	2	98169479	G	T	0.650099	-0.0253958	0.00908205	0.00516983	-0.761147	0.0442384	2.41132e-66	0.0333651	0.0120886	0.00577936	0.00913238	0.0941832	20	226	363
2	97774801	98771593	ENSG00000235833	AC159540.14	locus263	2	98140925	rs11547232	2	98273290	C	T	0.358847	-0.00108583	0.00255584	0.670951	1.10489	0.0286639	0	-0.000982746	0.00231334	0.670969	0.463531	0.292989	20	5742	4998	3866		rs11547232	2	98273290	C	T	0.358847	0.0189505	0.00901721	0.0355892	1.10489	0.0286639	0	0.0171514	0.00817328	0.0358634	0.0369296	0.10755	20	772	870
2	97825361	98816912	ENSG00000115085	ZAP70	locus263	2	98343174	rs11894651	2	98317771	C	A	0.263419	-0.000402012	0.00276341	0.884335	0.901224	0.0877934	1.01025e-24	-0.000446073	0.0030666	0.884346	0.95948	0.325724	18	6799	7230	3642		rs11894651	2	98317771	C	A	0.263419	0.0301142	0.00983225	0.00219277	0.901224	0.0877934	1.01025e-24	0.0334148	0.0113851	0.00333604	0.0033095	0.27131	18	158	215
2	98013814	98949107	ENSG00000115073	ACTR1B	locus263	2	98276500	rs17424787	2	98449182	G	A	0.917495	0.0069781	0.00456372	0.126255	-0.967469	0.102739	4.6502e-21	-0.00721273	0.00477895	0.131229	0.16643	0.461598	15	2314	2946	2743		rs17424787	2	98449182	G	A	0.917495	0.0192106	0.0157041	0.221223	-0.967469	0.102739	4.6502e-21	-0.0198565	0.0163686	0.225096	0.00317357	0.177349	15	2577	206
2	98727938	99727789	ENSG00000183513	COA5	locus263	2	99220375	rs72823796	2	99227812	T	C	0.271372	0.00138435	0.00282747	0.624411	0.451421	0.0511512	1.09237e-18	0.00306665	0.00627311	0.624944	0.713263	0.189748	20	5473	6235	4641		rs72823796	2	99227812	T	C	0.271372	-0.00844341	0.00971592	0.384832	0.451421	0.0511512	1.09237e-18	-0.0187041	0.0216271	0.387124	0.474422	0.314344	20	3706	4542
2	99209314	100206348	ENSG00000158411	MITD1	locus264	2	99787705	rs11695751	2	99708247	A	C	0.368787	-0.00293199	0.00256647	0.253278	0.987573	0.0287852	5.89487e-258	-0.00296888	0.0026002	0.253541	0.0356967	0.0125895	20	3234	1493	6713		rs11695751	2	99708247	A	C	0.368787	-0.00487355	0.00895294	0.586199	0.987573	0.0287852	5.89487e-258	-0.00493487	0.00906673	0.586246	0.63069	0.755986	20	4936	5461
2	99242580	100240417	ENSG00000135951	TSGA10	locus264	2	99692575	rs11692336	2	99740606	T	C	0.389662	-0.00411113	0.0025342	0.104747	-0.48062	0.0392893	2.07558e-34	0.00855382	0.00531893	0.107795	0.0461543	0.1257	20	2089	1678	5206		rs11692336	2	99740606	T	C	0.389662	-0.00568344	0.00885865	0.521153	-0.48062	0.0392893	2.07558e-34	0.0118252	0.018457	0.521725	0.636687	0.887104	20	4567	5498
2	99365589	100365331	ENSG00000144182	LIPT1	locus264	2	99775519	rs12999417	2	99865548	G	A	0.379722	-0.00300152	0.00256346	0.241645	-0.276007	0.0337264	2.75279e-16	0.0108748	0.00938227	0.246423	0.0550692	0.0609608	20	3182	1802	5919		rs12999417	2	99865548	G	A	0.379722	-0.0034036	0.00890048	0.70216	-0.276007	0.0337264	2.75279e-16	0.0123316	0.0322825	0.702469	0.634867	0.743643	20	5632	5483
2	100181072	101180138	ENSG00000144218	AFF3	locus264	2	100461459	rs1821830	2	100680279	C	T	0.816103	-0.0215033	0.00321171	2.15238e-11	-1.25167	0.0360002	7.31215e-265	0.0171797	0.00261309	4.88157e-11	1.1138e-09	2.84784e-05	20	7	12	7240		rs1821830	2	100680279	C	T	0.816103	-0.0145804	0.0112	0.192977	-1.25167	0.0360002	7.31215e-265	0.0116488	0.00895432	0.193289	0.00408286	0.00221548	20	2294	240
2	100474584	101474192	ENSG00000115526	CHST10	locus265	2	101021222	rs6729552	2	100974413	T	C	0.483101	-0.0172202	0.00244591	1.91698e-12	-0.377007	0.0488801	1.22998e-14	0.045676	0.00878412	1.99463e-07	3.32896e-07	0.0522146	20	36	47	6033		rs6729552	2	100974413	T	C	0.483101	-0.0265064	0.00868765	0.00228045	-0.377007	0.0488801	1.22998e-14	0.0703076	0.0247812	0.00455208	0.00442796	0.176333	20	198	250
2	101254757	102254623	ENSG00000204634	TBC1D8	locus265	2	101746703	rs28371411	2	101754723	T	C	0.631213	0.00670843	0.00252129	0.00779763	0.231014	0.0392534	3.97599e-09	0.0290391	0.0119776	0.0153317	0.0683217	0.00539096	18	882	1984	6920		rs28371411	2	101754723	T	C	0.631213	-0.00544674	0.00896311	0.543397	0.231014	0.0392534	3.97599e-09	-0.0235775	0.0390053	0.545531	0.746525	0.0583734	18	4693	6131
2	101369886	102367932	ENSG00000212283	SNORD89	locus266	2	101889454	rs2272320	2	101869588	T	G	0.435388	-0.00636356	0.00247097	0.0100143	0.506633	0.0784467	1.05877e-10	-0.0125605	0.0052507	0.0167497	0.0167497	0.00517028	11	920	1095	6927		rs2272320	2	101869588	T	G	0.435388	0.00394333	0.00872051	0.651132	0.506633	0.0784467	1.05877e-10	0.0077834	0.0172548	0.651928	0.651928	0.966012	11	5331	5571
2	101420563	102420139	ENSG00000163162	RNF149	locus266	2	101906422	rs2056717	2	101920279	C	T	0.436382	-0.00664054	0.00247238	0.00723369	0.998343	0.0277909	1.31821e-282	-0.00665156	0.0024834	0.00739717	0.011038	0.0134542	20	641	933	6694		rs2056717	2	101920279	C	T	0.436382	0.00566311	0.00872031	0.516069	0.998343	0.0277909	1.31821e-282	0.00567251	0.00873621	0.516138	0.550296	0.950344	20	4539	4991
2	101474192	102473654	ENSG00000175874	CREG2	locus266	2	101984633	rs11689029	2	101973726	G	C	0.324056	0.0105992	0.00267409	7.38053e-05	1.09581	0.0320551	4.02359e-256	0.00967249	0.00245663	8.24051e-05	0.00157346	0.0464254	20	146	451	6111		rs11689029	2	101973726	G	C	0.324056	-0.00497948	0.00925057	0.590377	1.09581	0.0320551	4.02359e-256	-0.00454412	0.00844282	0.590423	0.444864	0.286632	20	4963	4367
2	101837537	102836665	ENSG00000071054	MAP4K4	locus266	2	102410880	rs4851491	2	102336865	T	C	0.71173	0.00134145	0.00266157	0.614256	0.269601	0.0486817	3.05874e-08	0.00497568	0.00991304	0.615715	0.615715	0.323215	16	5432	5762	3659		rs4851491	2	102336865	T	C	0.71173	-0.00391535	0.00953615	0.68138	0.269601	0.0486817	3.05874e-08	-0.0145228	0.0354684	0.682205	0.682205	0.937523	16	5521	5753
2	102174952	103174436	ENSG00000115594	IL1R1	locus266	2	102738669	rs10198135	2	102674631	G	A	0.494036	0.00487591	0.00244312	0.0459586	-0.268471	0.0389661	5.58478e-12	-0.0181618	0.00947421	0.0552418	0.123975	0.231919	20	1513	2597	4308		rs10198135	2	102674631	G	A	0.494036	-0.0190971	0.00866156	0.0274677	-0.268471	0.0389661	5.58478e-12	0.0711326	0.0338742	0.0357371	0.045028	0.507689	20	771	978
2	102275324	103273673	ENSG00000115598	IL1RL2	locus266	2	102829947	rs3917243	2	102774988	G	A	0.56163	0.000349361	0.00245949	0.887043	0.341758	0.0488854	2.72945e-12	0.00102225	0.00719807	0.887066	0.104516	0.0130607	20	6809	2395	6704		rs3917243	2	102774988	G	A	0.56163	-0.011401	0.00870889	0.190492	0.341758	0.0488854	2.72945e-12	-0.03336	0.0259256	0.198179	0.103553	0.0824195	20	2343	1672
2	102429418	103428979	ENSG00000115602	IL1RL1	locus266	2	102948229	rs6733174	2	102929012	T	C	0.505964	-0.00421985	0.00244224	0.0840136	1.06097	0.0271896	0	-0.00397734	0.00230415	0.0843174	0.00377971	0.00252191	20	1832	606	7039		rs6733174	2	102929012	T	C	0.505964	-0.0055269	0.00864115	0.522432	1.06097	0.0271896	0	-0.00520928	0.00814566	0.522487	0.0657278	0.023973	20	4570	1221
2	102429418	103428979	ENSG00000115604	IL18R1	locus266	2	102971603	rs6733174	2	102929012	T	C	0.505964	-0.00421985	0.00244224	0.0840136	0.761529	0.0477228	2.5338e-57	-0.00554129	0.00322577	0.0858299	0.00113487	0.00343384	20	1851	414	6983		rs6733174	2	102929012	T	C	0.505964	-0.0055269	0.00864115	0.522432	0.761529	0.0477228	2.5338e-57	-0.00725763	0.0113562	0.522765	0.095266	0.0199752	20	4574	1592
2	102752117	103747289	ENSG00000115616	SLC9A2	locus267	2	103281971	rs17775170	2	103251927	G	A	0.838966	0.00341344	0.00303831	0.26124	-0.356535	0.0556605	1.49847e-10	-0.00957393	0.00865186	0.268478	0.0594936	0.0346018	10	3336	1863	6309		rs17775170	2	103251927	G	A	0.838966	0.00123329	0.011752	0.916421	-0.356535	0.0556605	1.49847e-10	-0.00345909	0.032966	0.916432	0.340058	0.0885729	10	6863	3655
2	104872498	105871610	ENSG00000234177	AC068057.2	locus269	2	105368636	rs12472965	2	105372041	T	G	0.639165	0.000358047	0.0025177	0.886913	-1.01239	0.0276585	2.53941e-293	-0.000353664	0.0024869	0.886914	0.507795	0.316038	20	6808	5230	3703		rs12472965	2	105372041	T	G	0.639165	0.0015058	0.00899336	0.867028	-1.01239	0.0276585	2.53941e-293	-0.00148737	0.00888337	0.86703	0.923029	0.932605	20	6560	7005
2	105165674	106165405	ENSG00000231851	AC104655.2	locus269	2	105716456	rs12611934	2	105665479	C	T	0.227634	-0.000362221	0.0029305	0.901629	-0.53622	0.0959272	2.27246e-08	0.000675508	0.00546644	0.901653	0.901653	0.327337	20	6885	6999	3634		rs12611934	2	105665479	C	T	0.227634	0.00636595	0.0103016	0.536603	-0.53622	0.0959272	2.27246e-08	-0.0118719	0.0193285	0.539073	0.539073	0.732818	20	4665	4931
2	105228585	106223743	ENSG00000135972	MRPS9	locus269	2	105685429	rs12614300	2	105723776	A	C	0.776342	0.000337204	0.00292108	0.908098	0.529582	0.0460237	1.22036e-30	0.000636737	0.00551611	0.908103	0.733435	0.366567	20	6911	6321	3383		rs12614300	2	105723776	A	C	0.776342	-0.00673906	0.0103662	0.515629	0.529582	0.0460237	1.22036e-30	-0.0127253	0.0196056	0.516298	0.778547	0.85802	20	4540	6294
2	105510078	106509203	ENSG00000115641	FHL2	locus269	2	106014564	rs7597058	2	106009735	C	T	0.951292	-0.00766671	0.00539447	0.155254	-0.440626	0.074466	3.27578e-09	0.0173996	0.0125909	0.166998	0.329602	0.036351	7	2599	4174	6279		rs7597058	2	106009735	C	T	0.951292	-0.00258311	0.0200689	0.897585	-0.440626	0.074466	3.27578e-09	0.00586236	0.045557	0.897609	0.931234	0.836658	7	6759	7041
2	106009380	107007001	ENSG00000071051	NCK2	locus270	2	106436042	rs12712223	2	106509189	C	G	0.921471	0.00231362	0.00442956	0.601452	-0.784794	0.0800751	1.11789e-22	-0.00294806	0.00565224	0.601967	0.311808	0.0419005	20	5355	4053	6184		rs12712223	2	106509189	C	G	0.921471	-0.0229484	0.0160677	0.153225	-0.784794	0.0800751	1.11789e-22	0.0292414	0.0206901	0.157566	0.0886015	0.0569291	20	2000	1509
2	106187522	107187104	ENSG00000119147	C2orf40	locus270	2	106687158	rs13014521	2	106687456	G	C	0.873757	0.00935906	0.00375962	0.0127973	0.828208	0.0675231	1.38666e-34	0.0113004	0.00463202	0.0147026	0.00101429	0.180877	20	861	403	4712		rs13014521	2	106687456	G	C	0.873757	-0.00687939	0.0130183	0.597193	0.828208	0.0675231	1.38666e-34	-0.00830636	0.0157332	0.597533	0.538471	0.849296	20	5006	4927
2	106197081	107196353	ENSG00000115652	UXS1	locus270	2	106760277	rs1901461	2	106696966	T	C	0.77336	0.00931377	0.00293226	0.00149159	0.246666	0.0449053	3.95092e-08	0.0377586	0.0137319	0.0059649	0.0059649	0.347049	20	592	719	3504		rs1901461	2	106696966	T	C	0.77336	-0.00308464	0.0103313	0.765266	0.246666	0.0449053	3.95092e-08	-0.0125053	0.0419455	0.765602	0.765602	0.588606	20	5998	6235
2	107078352	108074228	ENSG00000144057	ST6GAL2	locus270	2	107460810	rs12712270	2	107574487	C	T	0.371769	-0.00958736	0.0024878	0.000116322	0.240775	0.0361909	2.87354e-11	-0.0398188	0.0119408	0.000853951	0.000497706	0.428963	20	293	323	2951		rs12712270	2	107574487	C	T	0.371769	-0.0181776	0.00895197	0.0422988	0.240775	0.0361909	2.87354e-11	-0.0754962	0.038873	0.0521223	0.0154386	0.0803241	20	973	509
2	107113447	108111474	ENSG00000229360	PPP1R2P5	locus270	2	107557637	rs1524294	2	107612295	A	G	0.471173	-0.0115429	0.00245517	2.58275e-06	0.752756	0.0826332	8.26773e-20	-0.0153342	0.00367033	2.94234e-05	0.000108078	0.801736	20	115	199	931		rs1524294	2	107612295	A	G	0.471173	-0.00541559	0.00867293	0.532349	0.752756	0.0826332	8.26773e-20	-0.00719435	0.0115486	0.533309	0.323177	0.144481	20	4637	3541
2	108405533	109403917	ENSG00000198203	SULT1C2	locus271	2	108915733	rs6760918	2	108904340	G	A	0.841948	-0.00585638	0.00326375	0.0727543	-1.1258	0.102223	3.30006e-28	0.00520196	0.00293727	0.076558	0.0376043	0.407742	20	1753	1539	3101		rs6760918	2	108904340	G	A	0.841948	-0.00781977	0.0118435	0.509087	-1.1258	0.102223	3.30006e-28	0.00694595	0.0105389	0.509846	0.527092	0.10953	20	4503	4867
2	108503669	109462677	ENSG00000198075	SULT1C4	locus272	2	108999440	rs10514623	2	108963492	T	C	0.832008	0.00759604	0.00345721	0.028009	-0.465285	0.0572593	4.43904e-16	-0.0163255	0.00769712	0.0339222	0.0779036	0.047093	19	1223	2088	6098		rs10514623	2	108963492	T	C	0.832008	-0.0217448	0.0115794	0.0603972	-0.465285	0.0572593	4.43904e-16	0.0467344	0.0255427	0.0673007	0.112682	0.0275067	19	1152	1777
2	108637108	109636437	ENSG00000169756	LIMS1	locus272	2	109227279	rs12466778	2	109136499	A	G	0.380716	0.00581445	0.00248284	0.0191885	0.220321	0.0400017	3.63377e-08	0.0263908	0.0122456	0.0311517	0.0311517	0.130502	6	1184	1418	5153		rs12466778	2	109136499	A	G	0.380716	-0.0217627	0.00892496	0.0147522	0.220321	0.0400017	3.63377e-08	-0.0987771	0.0443013	0.0257695	0.0257695	0.150785	6	615	688
2	108693202	109689597	ENSG00000135968	GCC2	locus272	2	109095444	rs10193908	2	109193017	C	T	0.442346	0.00721991	0.00270318	0.00756491	0.308262	0.036158	1.52256e-17	0.0234213	0.00918936	0.0108111	0.0208475	0.377221	20	767	1193	3300		rs10193908	2	109193017	C	T	0.442346	-0.0225103	0.00873082	0.00992982	0.308262	0.036158	1.52256e-17	-0.0730234	0.0295895	0.0135917	0.0201967	0.318388	20	380	589
2	109006665	109051753	ENSG00000153165	RGPD3	locus272	2	107052347	rs12621364	2	109049440	T	C	0.363817	0.0051576	0.00249694	0.0388697	0.538381	0.0630351	1.33098e-17	0.00957982	0.00477157	0.0446766	0.0101326	0.118145	3	1375	892	5287		rs12621364	2	109049440	T	C	0.363817	-0.0202065	0.0090024	0.0247958	0.538381	0.0630351	1.33098e-17	-0.037532	0.017289	0.029942	0.0222659	0.657777	3	679	630
2	109846429	110495091	ENSG00000186522	SEPT10	locus272	2	110336171	rs1808722	2	110345261	C	T	0.709742	0.0118814	0.00275889	1.65785e-05	0.318116	0.042174	4.595e-14	0.0373494	0.00998658	0.000184054	0.000613988	0.696925	20	181	345	1474		rs1808722	2	110345261	C	T	0.709742	-0.0196344	0.00956403	0.0400782	0.318116	0.042174	4.595e-14	-0.0617209	0.0311582	0.0476041	0.0348728	0.728704	20	921	835
2	109898631	110896262	ENSG00000198142	SOWAHC	locus272	2	110374237	rs2867910	2	110397232	G	A	0.742545	0.0112368	0.00290908	0.000112147	0.323485	0.0584513	3.12527e-08	0.0347368	0.0109667	0.0015377	0.0015377	0.0446599	14	357	446	6135		rs2867910	2	110397232	G	A	0.742545	-0.016467	0.00991538	0.0967625	0.323485	0.0584513	3.12527e-08	-0.050905	0.0320021	0.111682	0.111682	0.0246838	14	1614	1764
2	110438221	111437038	ENSG00000175701	LINC00116	locus273	2	110974811	rs11898910	2	110937101	C	T	0.957256	0.00205415	0.00577674	0.722148	1.25313	0.0990702	1.13497e-36	0.00163922	0.00461168	0.722253	0.533665	0.288765	8	6000	5358	3894		rs11898910	2	110937101	C	T	0.957256	-0.00677587	0.021353	0.750996	1.25313	0.0990702	1.13497e-36	-0.00540717	0.0170452	0.751072	0.618632	0.662918	8	5905	5390
2	110956045	111751279	ENSG00000204588	AC013268.5	locus273	2	110749178	rs6752335	2	111452539	A	G	0.961233	-0.015448	0.00565777	0.00632569	-0.845189	0.125527	1.66028e-11	0.0182776	0.00722355	0.0113974	0.00869274	0.0603892	20	779	837	5933		rs6752335	2	111452539	A	G	0.961233	0.036193	0.0224296	0.106607	-0.845189	0.125527	1.66028e-11	-0.0428224	0.0272894	0.116602	0.0621203	0.0909685	18	1652	1178
2	112245703	113240917	ENSG00000153208	MERTK	locus273	2	112721597	rs56268477	2	112742401	A	G	0.967197	-0.00743467	0.00716991	0.29977	-1.04526	0.105862	5.40626e-23	0.00711271	0.00689714	0.302421	0.77477	0.0953794	20	3576	6501	5531		rs56268477	2	112742401	A	G	0.967197	0.00590593	0.0242522	0.807601	-1.04526	0.105862	5.40626e-23	-0.00565017	0.023209	0.807659	0.78536	0.239118	20	6236	6335
2	112305653	113303038	ENSG00000153214	TMEM87B	locus273	2	112844847	rs35671911	2	112803111	G	A	0.828032	0.00169248	0.00326043	0.603693	0.327703	0.0600666	4.87888e-08	0.00516466	0.00999426	0.605322	0.605322	0.324575	4	5379	5720	3650		rs35671911	2	112803111	G	A	0.828032	-0.00750773	0.0114479	0.511943	0.327703	0.0600666	4.87888e-08	-0.0229101	0.0351853	0.514964	0.514964	0.540405	4	4534	4790
2	112368310	113358092	ENSG00000144152	FBLN7	locus273	2	112920876	rs4848272	2	112858122	C	T	0.59841	-0.000362644	0.00250177	0.884747	0.418779	0.0373257	3.26846e-29	-0.000865956	0.00597447	0.884756	0.525726	0.766623	20	6801	5324	1099		rs4848272	2	112858122	C	T	0.59841	0.0104617	0.00881411	0.235255	0.418779	0.0373257	3.26846e-29	0.0249816	0.0211646	0.237863	0.0812434	0.410517	20	2654	1411
2	112580971	113577449	ENSG00000144161	ZC3H8	locus273	2	112992983	rs6726412	2	113077701	T	G	0.452286	0.00334297	0.00244511	0.17156	-0.26699	0.038038	2.23414e-12	-0.012521	0.00933018	0.1796	0.133416	0.733781	20	2702	2682	1284		rs6726412	2	113077701	T	G	0.452286	-0.00577839	0.00868205	0.505695	-0.26699	0.038038	2.23414e-12	0.0216428	0.0326642	0.507597	0.258388	0.0476146	20	4493	3079
2	112692650	113691926	ENSG00000169629	RGPD8	locus273	2	113159867	rs6542056	2	113192136	G	A	0.840954	0.00314408	0.00338569	0.353076	1.22203	0.0574315	1.81322e-100	0.00257284	0.00277318	0.353534	0.391192	0.898538	20	3913	4566	450		rs6542056	2	113192136	G	A	0.840954	0.0218479	0.0118189	0.0645219	1.22203	0.0574315	1.81322e-100	0.0178784	0.00970797	0.0655309	0.149576	0.143617	20	1123	2152
2	112806958	113805806	ENSG00000125630	POLR1B	locus273	2	113317063	rs62158585	2	113306827	A	G	0.913519	0.00113827	0.00421009	0.786878	-0.929937	0.0658457	2.74218e-45	-0.00122403	0.00452812	0.786916	0.982197	0.99343	20	6326	7307	36		rs13412193	2	113301727	G	A	0.916501	0.0203681	0.0156194	0.192223	-0.935181	0.0662419	2.95611e-45	-0.0217799	0.0167731	0.194115	0.360095	0.454112	20	2300	3804
2	112843244	113842506	ENSG00000125611	CHCHD5	locus273	2	113344334	rs768069	2	113343099	A	C	0.775348	-0.000845247	0.00310028	0.785134	-0.481552	0.0502389	9.22325e-22	0.00175526	0.00644071	0.785218	0.88578	0.790353	20	6316	6942	980		rs768069	2	113343099	A	C	0.775348	-0.0170145	0.0103558	0.100384	-0.481552	0.0502389	9.22325e-22	0.0353326	0.0218187	0.105366	0.346346	0.33661	20	1547	3709
2	112899438	113899025	ENSG00000237753	AC079922.3	locus273	2	113401338	rs6542073	2	113399125	A	C	0.831014	0.00789776	0.00319744	0.0135103	-1.37395	0.0364646	0	-0.00574822	0.00233219	0.0137114	0.00368814	0.021023	20	837	597	6531		rs6542073	2	113399125	A	C	0.831014	-0.00445268	0.0115365	0.699523	-1.37395	0.0364646	0	0.00324079	0.00839704	0.699538	0.319043	0.123396	20	5611	3512
2	113335619	114331775	ENSG00000125637	PSD4	locus274	2	113937858	rs12711750	2	113835380	A	C	0.604374	0.00187985	0.00246822	0.446285	-0.24674	0.0391854	3.04014e-10	-0.00761876	0.0100762	0.449582	0.824327	0.172037	20	4475	6697	4785		rs12711750	2	113835380	A	C	0.604374	-0.0221401	0.00885197	0.0123792	-0.24674	0.0391854	3.04014e-10	0.0897305	0.0386024	0.0200997	0.0251672	0.652803	20	501	680
2	113493347	114493315	ENSG00000189223	AC016683.6	locus274	2	113996843	rs7589901	2	113993344	C	A	0.383698	0.00221637	0.00253649	0.38223	-1.16584	0.0264428	0	-0.00190109	0.00217609	0.382324	0.473295	0.788359	20	4097	5052	982		rs7589901	2	113993344	C	A	0.383698	0.00160149	0.00888224	0.856915	-1.16584	0.0264428	0	-0.00137367	0.00761878	0.856916	0.873261	0.921382	20	6502	6770
2	113493347	114493315	ENSG00000125618	PAX8	locus274	2	114005050	rs7589901	2	113993344	C	A	0.383698	0.00221637	0.00253649	0.38223	-0.520111	0.0656091	2.23749e-15	-0.00426134	0.00490636	0.385102	0.65758	0.649177	20	4112	5968	1719		rs7589901	2	113993344	C	A	0.383698	0.00160149	0.00888224	0.856915	-0.520111	0.0656091	2.23749e-15	-0.00307913	0.017082	0.856952	0.747677	0.848267	20	6503	6137
2	113649210	114646847	ENSG00000136682	CBWD2	locus274	2	114224517	rs6733253	2	114146965	G	A	0.846918	0.00333981	0.00325331	0.304616	0.456743	0.0493251	2.04729e-20	0.00731223	0.0071665	0.30757	0.0679996	0.683778	17	3611	1976	1538		rs6733253	2	114146965	G	A	0.846918	0.00521386	0.0119962	0.663835	0.456743	0.0493251	2.04729e-20	0.0114153	0.0262937	0.664182	0.128059	0.0692614	17	5407	1934
2	113674709	114673676	ENSG00000184492	FOXD4L1	locus274	2	114257694	rs1191646	2	114174684	C	G	0.16004	-0.00691864	0.00314832	0.02798	-0.880825	0.104245	2.92368e-17	0.00785473	0.00369319	0.0334357	0.106322	0.476759	9	1220	2413	2627		rs1191646	2	114174684	C	G	0.16004	0.0105219	0.0117936	0.372302	-0.880825	0.104245	2.92368e-17	-0.0119455	0.0134637	0.374951	0.146488	0.202514	9	3626	2123
2	113924780	114922490	ENSG00000226516	FAM138B	locus274	2	114335694	rs111491602	2	114424356	G	C	0.372763	0.00229368	0.00264074	0.385079	0.58857	0.0956116	7.46778e-10	0.00389704	0.00453114	0.389758	0.522215	0.542392	19	4139	5309	2280		rs11682527	2	114425685	G	T	0.630219	-0.00746021	0.00894809	0.404439	-0.565764	0.093332	1.34574e-09	0.0131861	0.0159648	0.408835	0.420379	0.924973	19	3852	4212
2	113924780	114922490	ENSG00000240356	RPL23AP7	locus274	2	114376373	rs111491602	2	114424356	G	C	0.372763	0.00229368	0.00264074	0.385079	0.834304	0.0489265	3.3664e-65	0.00274921	0.0031693	0.385695	0.714008	0.723983	20	4117	6238	1339		rs11682527	2	114425685	G	T	0.630219	-0.00746021	0.00894809	0.404439	-0.822069	0.0484615	1.53371e-64	0.00907492	0.010898	0.405005	0.835593	0.883797	20	3818	6581
2	113926019	114925288	ENSG00000236397	DDX11L2	locus274	2	114358541	rs11682527	2	114425685	G	T	0.630219	-0.00149763	0.00257928	0.561483	-1.21258	0.0321435	0	0.00123508	0.00212735	0.56153	0.664472	0.654971	20	5136	6010	1687		rs11682527	2	114425685	G	T	0.630219	-0.00746021	0.00894809	0.404439	-1.21258	0.0321435	0	0.00615235	0.0073812	0.404553	0.732335	0.893369	20	3814	6050
2	113926019	114925288	ENSG00000225398	RP11-395L14.5	locus274	2	114310194	rs11682527	2	114425685	G	T	0.630219	-0.00149763	0.00257928	0.561483	-0.728101	0.0904493	8.2912e-16	0.0020569	0.00355167	0.562498	0.378247	0.829186	20	5141	4486	799		rs11682527	2	114425685	G	T	0.630219	-0.00746021	0.00894809	0.404439	-0.728101	0.0904493	8.2912e-16	0.0102461	0.0123554	0.406943	0.378806	0.847828	20	3838	3930
2	113926019	114925288	ENSG00000231943	RP11-395L14.4	locus274	2	114292697	rs11682527	2	114425685	G	T	0.630219	-0.00149763	0.00257928	0.561483	-0.472124	0.077859	1.32914e-09	0.00317211	0.00548812	0.563267	0.639973	0.768751	16	5146	5891	1089		rs11682527	2	114425685	G	T	0.630219	-0.00746021	0.00894809	0.404439	-0.472124	0.077859	1.32914e-09	0.0158014	0.0191311	0.408832	0.415981	0.842922	16	3851	4185
2	113929862	114928871	ENSG00000144134	RABL2A	locus274	2	114392889	rs17017000	2	114429573	C	T	0.924453	-0.00102856	0.00416759	0.805063	0.553434	0.0858293	1.13275e-10	-0.00185851	0.00753594	0.805203	0.883992	0.99702	20	6416	6939	18		rs17017000	2	114429573	C	T	0.924453	0.00288101	0.0163433	0.860074	0.553434	0.0858293	1.13275e-10	0.00520569	0.0295418	0.860125	0.763368	0.700765	20	6518	6226
2	113949375	114949094	ENSG00000146556	WASH2P	locus274	2	114349159	rs11900605	2	114449152	C	T	0.562624	-0.00092551	0.00248837	0.709942	0.265178	0.0387564	7.79993e-12	-0.00349014	0.00939761	0.71035	0.28845	0.831205	20	5947	3891	783		rs11900605	2	114449152	C	T	0.562624	-0.0107567	0.00870976	0.216824	0.265178	0.0387564	7.79993e-12	-0.040564	0.0333757	0.224222	0.353061	0.96696	20	2569	3758
2	113952699	114950185	ENSG00000115084	SLC35F5	locus274	2	114488494	rs2418914	2	114451415	C	T	0.562624	-0.00102424	0.00248996	0.680818	0.381232	0.0516053	1.49655e-13	-0.00268666	0.00654147	0.681284	0.710861	0.447784	20	5797	6228	2827		rs2418914	2	114451415	C	T	0.562624	-0.0103519	0.00870947	0.234604	0.381232	0.0516053	1.49655e-13	-0.0271539	0.0231394	0.240599	0.410978	0.564211	20	2676	4159
2	114092549	115090597	ENSG00000228857	AC104653.1	locus274	2	114595020	rs35167892	2	114592377	T	C	0.367793	-0.00243761	0.00248675	0.326968	-0.457084	0.0826805	3.23326e-08	0.00533297	0.00552534	0.334452	0.334452	0.588431	20	3781	4207	2035		rs35167892	2	114592377	T	C	0.367793	0.0021813	0.00895832	0.807622	-0.457084	0.0826805	3.23326e-08	-0.00477221	0.0196179	0.807805	0.807805	0.574005	20	6237	6449
2	118019702	119018969	ENSG00000236255	AC009404.2	locus277	2	118595373	rs67260381	2	118519547	G	A	0.84493	-0.00239639	0.00339331	0.480056	0.637987	0.0698839	6.89807e-20	-0.00375618	0.00533466	0.481365	0.0468152	0.00159523	20	4643	1685	7088		rs67260381	2	118519547	G	A	0.84493	-0.0123696	0.0119347	0.299997	0.637987	0.0698839	6.89807e-20	-0.0193885	0.018827	0.303093	0.157928	0.262892	20	3135	2229
2	118094706	119093380	ENSG00000088205	DDX18	locus277	2	118581090	rs13423919	2	118594392	C	T	0.631213	0.00523849	0.00251364	0.037158	0.286544	0.0388291	1.58743e-13	0.0182816	0.00911536	0.0449007	0.0572387	0.0194154	20	1380	1828	6562		rs13423919	2	118594392	C	T	0.631213	0.00720978	0.00895562	0.420787	0.286544	0.0388291	1.58743e-13	0.0251611	0.0314393	0.423532	0.419716	0.328911	20	3950	4209
2	119472451	120470714	ENSG00000115107	STEAP3	locus277	2	120002306	rs1562255	2	119971308	A	G	0.446322	-0.00395025	0.00245679	0.107859	0.277647	0.0459047	1.46346e-09	-0.0142276	0.00915594	0.120203	0.0899506	0.100653	20	2218	2232	5470		rs1562255	2	119971308	A	G	0.446322	-0.00607307	0.0086905	0.484666	0.277647	0.0459047	1.46346e-09	-0.0218733	0.0315087	0.487557	0.570794	0.479913	20	4360	5106
2	119560844	120558493	ENSG00000186132	C2orf76	locus277	2	120092102	rs56410215	2	120060436	A	C	0.615308	0.000419826	0.00248018	0.865582	0.372105	0.0457148	3.9623e-16	0.00112825	0.00666671	0.865611	0.689281	0.265798	20	6694	6126	4076		rs56410215	2	120060436	A	C	0.615308	0.00348737	0.00887755	0.694445	0.372105	0.0457148	3.9623e-16	0.009372	0.0238854	0.694782	0.549773	0.368398	20	5582	4986
2	119670091	120669842	ENSG00000155368	DBI	locus278	2	120127311	rs28478111	2	120169886	C	T	0.771372	-0.00768262	0.00297091	0.00971103	-0.421797	0.0578618	3.10552e-13	0.018214	0.00747349	0.0148035	0.0527202	0.0870121	20	863	1764	5622		rs28478111	2	120169886	C	T	0.771372	0.00371613	0.0102952	0.718132	-0.421797	0.0578618	3.10552e-13	-0.00881022	0.0244379	0.718462	0.682384	0.544188	20	5740	5755
2	119937024	120936771	ENSG00000144120	TMEM177	locus278	2	120440413	rs2272053	2	120436773	A	G	0.849901	-0.00692489	0.0034845	0.0468849	-0.676913	0.0657672	7.61207e-25	0.0102301	0.00524272	0.0510217	0.0249781	0.163287	20	1452	1293	4856		rs2272053	2	120436773	A	G	0.849901	-0.0213587	0.0121017	0.0775756	-0.676913	0.0657672	7.61207e-25	0.0315531	0.0181388	0.0819398	0.0968756	0.648891	20	1318	1609
2	120407672	121404704	ENSG00000115109	EPB41L5	locus278	2	120853638	rs3107029	2	120905562	A	C	0.796223	0.00378382	0.00297423	0.203301	0.469087	0.046304	4.04142e-24	0.00806635	0.00639026	0.206845	0.0580093	0.179324	20	2907	1836	4724		rs3107029	2	120905562	A	C	0.796223	-0.0104755	0.0107297	0.328912	0.469087	0.046304	4.04142e-24	-0.0223316	0.0229795	0.331147	0.146385	0.13713	20	3346	2121
2	120542815	121541075	ENSG00000144118	RALB	locus278	2	121024962	rs3931841	2	121041314	G	A	0.697813	0.00541825	0.00262486	0.0389985	-0.500858	0.0506158	4.36355e-23	-0.0108179	0.00535355	0.0433104	0.0299826	0.398931	20	1363	1391	3165		rs3931841	2	121041314	G	A	0.697813	-0.000623757	0.00941058	0.947153	-0.500858	0.0506158	4.36355e-23	0.00124538	0.0187893	0.947154	0.451384	0.192106	20	7030	4403
2	121113145	122112957	ENSG00000271709	RP11-297J22.1	locus279	2	121624465	rs11899772	2	121613108	A	T	0.849901	-7.7261e-06	0.00357424	0.998275	-0.399753	0.0724033	3.36685e-08	1.93272e-05	0.00894112	0.998275	0.998275	0.988463	10	7353	7361	55		rs11899772	2	121613108	A	T	0.849901	0.00352053	0.0120925	0.77095	-0.399753	0.0724033	3.36685e-08	-0.00880676	0.030292	0.771259	0.771259	0.973433	10	6028	6260
2	121692477	122691344	ENSG00000074054	CLASP1	locus279	2	122251258	rs7562207	2	122191776	C	T	0.903579	-0.00670863	0.00374114	0.0729401	0.606415	0.0708915	1.18762e-17	-0.0110628	0.00630337	0.0792496	0.00464052	0.012257	20	1780	652	6720		rs7562207	2	122191776	C	T	0.903579	0.00373763	0.0146396	0.798484	0.606415	0.0708915	1.18762e-17	0.00616348	0.0241519	0.798571	0.63036	0.681127	20	6170	5460
2	127595628	128595558	ENSG00000169967	MAP3K2	locus283	2	128101173	rs56273408	2	128095588	C	T	0.306163	-0.00377771	0.00259966	0.14618	0.275413	0.0477514	8.03913e-09	-0.0137165	0.00973411	0.1588	0.266165	0.170587	20	2536	3729	4797		rs56273408	2	128095588	C	T	0.306163	0.0228186	0.00939491	0.0151477	0.275413	0.0477514	8.03913e-09	0.0828524	0.0370134	0.025192	0.0113439	0.204211	20	601	411
2	127604446	128603688	ENSG00000236682	AC068282.3	locus283	2	128152431	rs10928764	2	128103801	C	G	0.770378	-0.00860639	0.00289933	0.00299352	-1.3149	0.0970349	7.83429e-42	0.00654527	0.00225726	0.00373584	0.0048681	0.44344	20	488	670	2863		rs10928764	2	128103801	C	G	0.770378	-7.99842e-05	0.0102802	0.993792	-1.3149	0.0970349	7.83429e-42	6.0829e-05	0.0078182	0.993792	0.382593	0.139114	20	7308	3960
2	127608424	128607437	ENSG00000163161	ERCC3	locus283	2	128033309	rs72845991	2	128107907	A	G	0.746521	0.0031517	0.00270743	0.244386	1.25006	0.0338494	1.51713e-298	0.00252123	0.00216691	0.24462	0.111209	0.0349327	20	3164	2458	6306		rs72845991	2	128107907	A	G	0.746521	-0.0273844	0.00995745	0.00595699	1.25006	0.0338494	1.51713e-298	-0.0219064	0.00798761	0.0060965	0.00591178	0.0501484	20	231	288
2	127900294	128898487	ENSG00000072163	LIMS2	locus283	2	128417658	rs2244871	2	128398840	C	T	0.460239	0.00314865	0.00273038	0.248832	-0.442202	0.0485478	8.34627e-20	-0.00712039	0.00622379	0.252599	0.0637058	0.936205	20	3225	1915	252		rs2244871	2	128398840	C	T	0.460239	0.0134396	0.00867011	0.121116	-0.442202	0.0485478	8.34627e-20	-0.0303924	0.0198886	0.126479	0.0982209	0.358341	20	1738	1624
2	128100950	129095654	ENSG00000144231	POLR2D	locus283	2	128609813	rs55871528	2	128599843	C	T	0.900596	-0.00547346	0.00441296	0.214859	0.723859	0.0657977	3.76692e-28	-0.0075615	0.00613506	0.21776	0.171852	0.572389	20	2971	2995	2119		rs55871528	2	128599843	C	T	0.900596	-0.0210989	0.0144421	0.144034	0.723859	0.0657977	3.76692e-28	-0.0291478	0.0201267	0.147556	0.296452	0.747542	20	1922	3364
2	128113749	129110911	ENSG00000270081	RP5-935K16.1	locus283	2	128602194	rs3771290	2	128613156	A	G	0.512922	6.55869e-05	0.00243898	0.978547	-0.734993	0.0872837	3.74158e-17	-8.92348e-05	0.0033184	0.978547	0.480132	0.261929	20	7258	5084	4098		rs3771290	2	128613156	A	G	0.512922	0.0183158	0.00865185	0.0342616	-0.734993	0.0872837	3.74158e-17	-0.0249197	0.0121376	0.0400635	0.120939	0.184764	20	829	1866
2	130194149	131158755	ENSG00000214100	AC079776.2	locus285	2	130686162	rs6760544	2	130694072	A	C	0.306163	0.00117573	0.00293823	0.689046	-0.624312	0.0489539	2.99764e-37	-0.00188324	0.00470866	0.689191	0.722736	0.490439	20	5830	6271	2557		rs6760544	2	130694072	A	C	0.306163	-0.01193	0.00937613	0.203237	-0.624312	0.0489539	2.99764e-37	0.0191091	0.0150929	0.205479	0.195976	0.380365	20	2408	2571
2	130201273	131158755	ENSG00000222014	RAB6C	locus285	2	130738773	rs1922633	2	130701189	G	A	0.297217	0.00190322	0.0029686	0.521447	-0.465164	0.0485303	9.24407e-22	-0.0040915	0.00639609	0.522376	0.685803	0.427369	16	4884	6111	2960		rs1922633	2	130701189	G	A	0.297217	-0.0139192	0.00945793	0.141101	-0.465164	0.0485303	9.24407e-22	0.0299233	0.0205707	0.145765	0.182328	0.143089	16	1906	2466
2	130201273	131158755	ENSG00000225449	AC079776.7	locus285	2	130731102	rs1922633	2	130701189	G	A	0.297217	0.00190322	0.0029686	0.521447	-0.747839	0.0501611	2.89122e-50	-0.00254496	0.00397324	0.521831	0.832984	0.62097	20	4881	6742	1874		rs1922633	2	130701189	G	A	0.297217	-0.0139192	0.00945793	0.141101	-0.747839	0.0501611	2.89122e-50	0.0186126	0.0127085	0.143035	0.234134	0.132602	20	1887	2902
2	130421192	131158755	ENSG00000152082	MZT2B	locus285	2	130943806	rs10198100	2	130920774	A	G	0.645129	-0.0023487	0.00256561	0.359953	-0.270492	0.0461629	4.64226e-09	0.00868307	0.00960003	0.365739	0.337875	0.859333	14	3986	4230	614		rs10198100	2	130920774	A	G	0.645129	-0.00473788	0.00902746	0.599701	-0.270492	0.0461629	4.64226e-09	0.0175158	0.0335078	0.601157	0.75043	0.726011	14	5027	6151
2	130439298	131158755	ENSG00000136699	SMPD4	locus285	2	130924652	rs1968676	2	130939288	A	G	0.646123	-0.00228104	0.00255216	0.371446	0.34401	0.0429648	1.17748e-15	-0.00663075	0.00746495	0.374406	0.319146	0.83121	20	4046	4102	782		rs1968676	2	130939288	A	G	0.646123	-0.00333534	0.009033	0.711949	0.34401	0.0429648	1.17748e-15	-0.00969548	0.0262859	0.712241	0.734701	0.770835	20	5702	6063
2	130444987	131158755	ENSG00000152076	CCDC74B	locus285	2	130899783	rs10198499	2	130943513	T	C	0.620278	-0.00299716	0.00250328	0.231192	0.29585	0.0366993	7.53912e-16	-0.0101307	0.00855413	0.236293	0.415904	0.887697	18	3114	4710	481		rs10198499	2	130943513	T	C	0.620278	0.00377969	0.00890211	0.67114	0.29585	0.0366993	7.53912e-16	0.0127757	0.0301317	0.671569	0.720692	0.202881	18	5452	5972
2	130517602	131506713	ENSG00000236595	MED15P5	locus285	2	131009636	rs11679332	2	131016207	T	C	0.559642	-0.00276439	0.0024507	0.259319	-0.554239	0.08645	1.44485e-10	0.00498772	0.00448965	0.266595	0.234279	0.925219	20	3324	3492	308		rs11679332	2	131016207	T	C	0.559642	-0.00548944	0.00870136	0.528125	-0.554239	0.08645	1.44485e-10	0.00990446	0.0157755	0.53011	0.610166	0.788499	20	4619	5342
2	130615951	131612248	ENSG00000240253	AC140481.7	locus285	2	131462055	rs75367913	2	131114042	T	G	0.199801	-0.000966962	0.00309954	0.755064	-0.386422	0.0568805	1.09384e-11	0.00250235	0.00802959	0.755313	0.88932	0.504209	20	6160	6960	2479		rs75367913	2	131114042	T	G	0.199801	-0.0154916	0.0108071	0.151727	-0.386422	0.0568805	1.09384e-11	0.0400898	0.028583	0.160743	0.241712	0.909173	20	2039	2950
2	130621840	131613889	ENSG00000178162	AC140481.1	locus285	2	131181632	rs6713511	2	131121149	G	A	0.202783	-0.0017218	0.00309586	0.5781	-0.291379	0.0496017	4.24443e-09	0.00590914	0.0106724	0.579794	0.451733	0.563951	20	5240	4932	2170		rs6713511	2	131121149	G	A	0.202783	-0.0129253	0.0107454	0.229028	-0.291379	0.0496017	4.24443e-09	0.044359	0.0376429	0.238631	0.171736	0.896441	20	2662	2368
2	130632102	131631863	ENSG00000072135	PTPN18	locus285	2	131123281	rs9967796	2	131131869	G	A	0.199801	-0.00199348	0.00311888	0.522715	-0.651798	0.0615652	3.4193e-26	0.00305843	0.00479375	0.523471	0.773326	0.298492	20	4890	6492	3833		rs9967796	2	131131869	G	A	0.199801	-0.0141309	0.0108057	0.190967	-0.651798	0.0615652	3.4193e-26	0.0216799	0.0167043	0.194335	0.202622	0.924111	20	2301	2629
2	131601983	132599133	ENSG00000233087	AC073869.1	locus286	2	132119898	rs13001278	2	132099228	C	T	0.114314	-0.00730394	0.00361719	0.0434631	-0.616736	0.0654183	4.19728e-21	0.0118429	0.00599807	0.0483304	0.0546944	0.677639	20	1421	1792	1568		rs13001278	2	132099228	C	T	0.114314	-0.00238737	0.0135797	0.860448	-0.616736	0.0654183	4.19728e-21	0.00387098	0.0220225	0.860472	0.676636	0.329125	20	6520	5720
2	131610743	132608584	ENSG00000224425	AC073869.2	locus286	2	132110299	rs34283659	2	132110123	G	A	0.114314	-0.007514	0.00361782	0.0378071	-0.887274	0.118098	5.77621e-14	0.00846863	0.00423039	0.0453003	0.105499	0.720463	15	1389	2403	1358		rs34283659	2	132110123	G	A	0.114314	-0.00261422	0.01358	0.847347	-0.887274	0.118098	5.77621e-14	0.00294635	0.0153104	0.847396	0.77327	0.592732	15	6454	6274
2	131743695	132743410	ENSG00000173272	MZT2A	locus286	2	132236394	rs10205714	2	132243553	C	T	0.908549	0.00470885	0.00429839	0.273301	1.7663	0.0479368	3.34104e-297	0.00266595	0.00243464	0.273513	0.610368	0.854025	20	3371	5743	647		rs10205714	2	132243553	C	T	0.908549	-0.0059794	0.0149875	0.689923	1.7663	0.0479368	3.34104e-297	-0.00338528	0.00848577	0.689941	0.744924	0.491195	20	5559	6119
[truncated: 6,345 more rows]
[truncated: 1 more columns]

## Sheet: TableS11b
Supplementary Data 11b. Summary statistics mendelian randomization results. Note: all columns with x suffixes denote results for Cognitive Task Performance and all columns with y suffixes denote results for Non-Cognitive Factor Annotation: PsychENCODE HCP
[truncated: 10,851 more rows]
[truncated: 1 more columns]

## Sheet: TableS11c
Supplementary Data 11c. Summary statistics mendelian randomization results. Note: all columns with x suffixes denote results for Cognitive Task Performance and all columns with y suffixes denote results for Non-Cognitive Factor Annotation: PsychENCODE PEER
[truncated: 9,827 more rows]
