# Supplementary material for: Collective genomic segments with differential pleiotropic patterns between cognitive dimensions and psychopathology
Source: Nat Commun. 2022 Nov 11;13:6868. doi: 10.1038/s41467-022-34418-y (PMC9652380; doi:10.1038/s41467-022-34418-y)
Supplement: Supplementary file 14 — Supplementary Data 12 [file 41467_2022_34418_MOESM14_ESM.xlsx]

## Sheet: TableS12a - ACC
Supplementary Data 12a. Results of S-PrediXcan transcriptomic wide analysis based on GTEx8 brain tissues Note: all columns with x suffixes denote results for Cognitive Task Performance and all columns with a suffixes denote results for Non-Cognitive Factor pred_perf_r2: (cross-validated) R2 of tissue model's correlation to gene's measured transcriptome (prediction performance); pred_perf_pval: pv…
ensGENE	GENEid	CHR	START	END	KBSPAN	ldsegment	zscore.x	effect_size.x	pvalue.x	var_g.x	pred_perf_r2.x	pred_perf_pval.x	n_snps_used.x	n_snps_in_cov.x	n_snps_in_model.x	gene.rank.x	zscore.y	effect_size.y	pvalue.y	var_g.y	pred_perf_r2.y	pred_perf_pval.y	n_snps_used.y	n_snps_in_cov.y	n_snps_in_model.y	gene.rank.y
ENSG00000225880.5	LINC00115	1	761585	762902	1317	locus1	0.164588	0.00248301	0.869269	0.0150031	0.0446048	0.0179287	10	10	10	2634	0.191045	0.00930326	0.848491	0.0150031	0.0446048	0.0179287	10	10	10	2566
ENSG00000187642.9	PERM1	1	910577	917473	6896	locus1	0.964093	0.0187975	0.334999	0.00875806	0.0775904	0.00167278	5	5	5	1446	0.823971	0.0541318	0.409956	0.00875806	0.0775904	0.00167278	5	5	5	1423
ENSG00000188157.14	AGRN	1	955499	991494	35995	locus1	0.308416	0.0114645	0.757766	0.00240035	0.0624962	0.00403805	4	4	4	2418	-2.91548	-0.34902	0.00355139	0.00240035	0.0624962	0.00403805	4	4	4	81
ENSG00000131591.17	C1orf159	1	1017202	1051469	34267	locus1	-0.010588	-0.000121305	0.991552	0.0433067	0.297048	2.27963e-12	13	15	15	2907	1.57688	0.0460745	0.114824	0.0433067	0.297048	2.27963e-12	13	15	15	557
ENSG00000186891.13	TNFRSF18	1	1138887	1141972	3085	locus2	-2.23381	-0.0107754	0.0254959	0.0741527	0.235793	6.63799e-09	28	30	30	406	-0.0632249	-0.00322743	0.949587	0.0741527	0.235793	6.63799e-09	28	30	30	2793
ENSG00000176022.4	B3GALT6	1	1167616	1170420	2804	locus2	-1.91613	-0.043383	0.0553488	0.00720846	0.0737372	0.00189031	11	14	14	576	0.138338	0.0137682	0.889973	0.00720846	0.0737372	0.00189031	11	14	14	2660
ENSG00000127054.20	INTS11	1	1246964	1260067	13103	locus2	-0.56347	-0.00680916	0.573115	0.00944652	0.0494851	0.00929705	28	31	31	2019	0.785593	0.0457076	0.432106	0.00944652	0.0494851	0.00929705	28	31	31	1480
ENSG00000242485.5	MRPL20	1	1337288	1342673	5385	locus2	0.410233	0.00863707	0.681635	0.0188859	0.0799232	0.00139029	38	43	43	2264	1.39246	0.0663324	0.163783	0.018443	0.0799232	0.00139029	37	43	43	725
ENSG00000235098.8	ANKRD65	1	1353799	1356824	3025	locus2	1.29919	0.00559749	0.19388	0.136519	0.43916	6.20215e-19	23	25	25	1069	-2.38769	-0.0354412	0.0169548	0.136519	0.43916	6.20215e-19	23	25	25	179
ENSG00000215915.9	ATAD3C	1	1385068	1405542	20474	locus2	-0.0709655	-0.00193254	0.943425	0.0262664	0.173641	1.00661e-06	23	32	32	2786	-1.33741	-0.0468822	0.181089	0.0262664	0.173641	1.00661e-06	23	32	32	775
ENSG00000197785.13	ATAD3A	1	1447541	1470065	22524	locus2	0.314823	0.00464572	0.752896	0.00866219	0.103534	0.000210964	18	23	23	2405	-1.54629	-0.111039	0.122034	0.00866219	0.103534	0.000210964	18	23	23	582
ENSG00000160075.11	SSU72	1	1477052	1510243	33191	locus2	-0.00681364	0.000299061	0.994564	0.00646404	0.146716	5.69101e-06	7	8	8	2917	2.02333	0.140541	0.0430387	0.00646404	0.146716	5.69101e-06	7	8	8	305
ENSG00000008130.15	NADK	1	1682670	1711470	28800	locus2	2.67861	0.0347815	0.00739287	0.0163367	0.0704224	0.00254746	7	14	14	243	-4.47036	-0.213753	7.80895e-06	0.0163367	0.0704224	0.00254746	7	14	14	7
ENSG00000142609.17	CFAP74	1	1853395	1935225	81830	locus2	-1.37613	-0.00779387	0.168781	0.0602949	0.155385	4.23843e-06	48	58	58	989	1.01032	0.0241714	0.312342	0.0602949	0.155385	4.23843e-06	48	58	58	1159
ENSG00000142606.15	MMEL1	1	2522078	2564455	42377	locus3	-0.0696489	-0.000593473	0.944473	0.0348934	0.12668	3.44184e-05	35	38	38	2790	-1.7375	-0.0568808	0.0822998	0.0348934	0.12668	3.44184e-05	35	38	38	453
ENSG00000158109.14	TPRG1L	1	3541578	3546691	5113	locus4	1.46126	0.0257459	0.143944	0.0097903	0.248242	7.10859e-10	15	15	15	911	-0.18416	-0.00792283	0.853888	0.0097903	0.248242	7.10859e-10	15	15	15	2582
ENSG00000169598.15	DFFB	1	3773830	3801993	28163	locus5	-0.61742	-0.00543713	0.536958	0.0396633	0.33756	1.97056e-13	23	25	25	1927	0.806323	0.0251161	0.420057	0.0396633	0.33756	1.97056e-13	23	25	25	1449
ENSG00000198912.10	C1orf174	1	3805696	3816836	11140	locus5	-0.358606	-0.00165657	0.71989	0.0934922	0.265672	4.46016e-10	53	57	57	2343	-0.240498	-0.00388065	0.809944	0.0934922	0.265672	4.46016e-10	53	57	57	2466
ENSG00000131697.17	NPHP4	1	5922870	6052485	129615	locus8	0.136075	0.00242276	0.891762	0.0120761	0.175003	1.0065e-06	52	53	53	2681	-1.37942	-0.0710145	0.167766	0.0120761	0.175003	1.0065e-06	52	53	53	732
ENSG00000116237.15	ICMT	1	6281252	6296024	14772	locus9	0.355349	0.00697777	0.722328	0.0111666	0.166268	1.82339e-06	10	11	11	2346	-1.31014	-0.0912725	0.190148	0.0111666	0.166268	1.82339e-06	10	11	11	803
ENSG00000171680.21	PLEKHG5	1	6527181	6580152	52971	locus9	1.11669	0.0206077	0.264129	0.0066679	0.141681	9.24398e-06	14	14	14	1282	-1.99709	-0.132904	0.045815	0.0066679	0.141681	9.24398e-06	14	14	14	317
ENSG00000142599.17	RERE	1	8412463	8877699	465236	locus11	-1.3967	-0.0280092	0.162505	0.00807437	0.133734	2.40848e-05	17	17	17	967	-0.0685066	-0.00305354	0.945382	0.00807437	0.133734	2.40848e-05	17	17	17	2786
ENSG00000130940.14	CASZ1	1	10696665	10856703	160038	locus13	0.129081	0.00221468	0.897294	0.0110377	0.0840233	0.00067747	8	8	8	2692	0.484943	0.0221073	0.627717	0.0110377	0.0840233	0.00067747	8	8	8	1983
ENSG00000177000.10	MTHFR	1	11845780	11866021	20241	locus14	-0.283441	-0.0081977	0.776839	0.00380385	0.122241	2.46879e-05	13	14	14	2446	-0.79536	-0.0733436	0.426404	0.00380385	0.122241	2.46879e-05	13	14	14	1466
ENSG00000120937.8	NPPB	1	11917520	11919002	1482	locus14	0.958725	0.0101709	0.337697	0.0225222	0.0396835	0.00920419	2	2	2	1458	1.22168	0.0429052	0.221828	0.0225222	0.0396835	0.00920419	2	2	2	910
ENSG00000197312.11	DDI2	1	15943952	15995539	51587	locus17	-1.97261	-0.049645	0.0485404	0.00531011	0.0439485	0.0199346	23	24	24	532	1.97767	0.184845	0.0479657	0.00531011	0.0439485	0.0199346	23	24	24	326
ENSG00000162461.7	SLC25A34	1	16062752	16067887	5135	locus17	0.0761673	0.000940372	0.939286	0.018754	0.177348	8.5399e-07	11	11	11	2776	-0.934246	-0.04517	0.350177	0.018754	0.177348	8.5399e-07	11	11	11	1254
ENSG00000186510.11	CLCNKA	1	16348530	16360545	12015	locus17	-3.56339	-0.021945	0.000366103	0.0871526	0.352703	3.51478e-14	22	26	26	99	3.53063	0.0772965	0.00041457	0.0871526	0.352703	3.51478e-14	22	26	26	28
ENSG00000185519.8	FAM131C	1	16384263	16400146	15883	locus17	-0.572615	-0.00593595	0.566906	0.0390773	0.129006	3.50484e-05	21	24	24	2000	0.52287	0.0264457	0.601065	0.0390773	0.129006	3.50484e-05	21	24	24	1908
ENSG00000142632.16	ARHGEF19	1	16524348	16539147	14799	locus17	-0.383115	-0.003595	0.701634	0.0297915	0.203038	1.06506e-07	23	25	25	2293	-1.23725	-0.0413639	0.215995	0.0297952	0.203038	1.06506e-07	22	25	25	892
ENSG00000037637.10	FBXO42	1	16573334	16678975	105641	locus17	1.31294	0.0269604	0.189203	0.00694893	0.0946308	0.000320934	28	32	32	1054	0.00987293	0.00279753	0.992123	0.00694893	0.0946308	0.000320934	28	32	32	2910
ENSG00000157191.19	NECAP2	1	16767166	16786584	19418	locus17	1.96943	0.0456715	0.0489034	0.00587434	0.041087	0.0215018	27	32	32	534	-0.99322	-0.104239	0.320603	0.00587434	0.041087	0.0215018	27	32	32	1181
ENSG00000226029.1	LINC01772	1	16787442	16794976	7534	locus17	-1.76659	-0.0227519	0.0772967	0.0219423	0.119257	7.90448e-05	21	24	24	675	1.82268	0.0841505	0.0683515	0.0219423	0.119257	7.90448e-05	21	24	24	405
ENSG00000219481.10	NBPF1	1	16888817	16940059	51242	locus17	1.01389	0.0158703	0.310633	0.0151916	0.116402	7.03675e-05	27	30	30	1390	0.480492	0.0236447	0.630878	0.0151916	0.116402	7.03675e-05	27	30	30	1990
ENSG00000058453.16	CROCC	1	17248425	17299455	51030	locus18	-0.487336	-0.0152255	0.62602	0.00324345	0.0476676	0.0126763	3	4	4	2140	0.537537	0.0590734	0.590897	0.00324345	0.0476676	0.0126763	3	4	4	1877
ENSG00000117118.9	SDHB	1	17345220	17380527	35307	locus18	-2.7532	-0.0525844	0.00590154	0.00858499	0.0698901	0.00272802	33	38	38	214	0.937801	0.0615821	0.348347	0.00858499	0.0698901	0.00272802	33	38	38	1250
ENSG00000159339.13	PADI4	1	17634691	17690499	55808	locus18	0.717928	0.00399184	0.472802	0.0813665	0.268597	9.71505e-11	19	20	20	1778	-0.890698	-0.0195816	0.373091	0.0813665	0.268597	9.71505e-11	19	20	20	1336
ENSG00000261781.1	LINC01654	1	18392150	18400905	8755	locus19	2.18442	0.0365142	0.0289312	0.00983304	0.0541374	0.0072896	4	4	4	423	-1.28092	-0.0764107	0.200223	0.00983304	0.0541374	0.0072896	4	4	4	836
ENSG00000009709.11	PAX7	1	18957339	19075360	118021	locus20	-0.329095	-0.0117886	0.742084	0.00780946	0.0393621	0.0229261	13	13	13	2383	-0.0923983	-0.00623498	0.926382	0.00438597	0.0393621	0.0229261	11	13	13	2732
ENSG00000159423.16	ALDH4A1	1	19197923	19229293	31370	locus20	0.424373	0.00414633	0.671294	0.0317163	0.338922	8.62885e-14	47	50	50	2245	-0.962824	-0.0302294	0.335636	0.0317163	0.338922	8.62885e-14	47	50	50	1219
ENSG00000127463.13	EMC1	1	19542154	19578018	35864	locus20	-0.0404115	-0.00109484	0.967765	0.0147118	0.216397	2.18644e-08	21	22	22	2844	0.901232	0.0451295	0.367465	0.0147118	0.216397	2.18644e-08	21	22	22	1315
ENSG00000169914.5	OTUD3	1	20208887	20239437	30550	locus21	1.07024	0.00969045	0.28451	0.0326784	0.113609	7.22274e-05	29	30	30	1333	-1.09496	-0.0370026	0.273532	0.0326784	0.113609	7.22274e-05	29	30	30	1056
ENSG00000127472.10	PLA2G5	1	20396686	20418404	21718	locus21	-0.230453	-0.00183438	0.81774	0.0495221	0.214501	1.23597e-08	22	22	22	2533	0.665107	0.0177227	0.505982	0.0495221	0.214501	1.23597e-08	22	22	22	1687
ENSG00000090432.6	MUL1	1	20825940	20834644	8704	locus22	-2.9619	-0.026368	0.0030575	0.0366578	0.214083	4.61734e-09	20	23	23	173	0.708063	0.0217499	0.478906	0.0366578	0.214083	4.61734e-09	20	23	23	1614
ENSG00000158825.5	CDA	1	20915589	20945396	29807	locus22	2.29177	0.0476544	0.021919	0.00602895	0.0343634	0.0399502	6	6	6	369	-2.17173	-0.160456	0.0298759	0.00602895	0.0343634	0.0399502	6	6	6	241
ENSG00000117245.12	KIF17	1	20990506	21044500	53994	locus22	-1.40234	-0.016048	0.160812	0.0287172	0.201184	8.79569e-08	48	49	49	963	2.24903	0.08751	0.0245104	0.0285962	0.201184	8.79569e-08	47	49	49	212
ENSG00000142794.18	NBPF3	1	21766629	21811393	44764	locus22	0.577376	0.00263066	0.563686	0.142182	0.530882	7.2513e-25	40	42	42	1994	-0.0322803	-5.6709e-05	0.974248	0.142182	0.530882	7.2513e-25	40	42	42	2858
ENSG00000218510.6	LINC00339	1	22351683	22357717	6034	locus22	3.12369	0.0126361	0.00178598	0.158596	0.489203	2.4567e-21	34	35	35	145	-0.321508	-0.00445992	0.747826	0.158596	0.489203	2.4567e-21	34	35	35	2296
ENSG00000159189.11	C1QC	1	22970125	22974601	4476	locus23	-3.63885	-0.0662075	0.000273861	0.00813219	0.0664198	0.00375516	16	16	16	90	1.63017	0.12132	0.103066	0.00715526	0.0664198	0.00375516	15	16	16	523
ENSG00000173369.15	C1QB	1	22979728	22988129	8401	locus23	-3.84159	-0.0930263	0.00012224	0.00484941	0.0406824	0.022349	12	12	12	74	2.87496	0.259925	0.00404073	0.00484941	0.0406824	0.022349	12	12	12	87
ENSG00000179546.4	HTR1D	1	23518387	23543995	25608	locus24	2.92095	0.0338698	0.00348968	0.0251095	0.0975372	0.000394827	16	17	17	186	-1.75929	-0.072272	0.078528	0.0251095	0.0975372	0.000394827	16	17	17	438
ENSG00000204219.9	TCEA3	1	23707401	23751241	43840	locus24	0.799725	0.00597472	0.42387	0.0506238	0.235667	3.68888e-09	14	15	15	1660	-2.04625	-0.0561617	0.0407321	0.0506238	0.235667	3.68888e-09	14	15	15	289
ENSG00000001460.17	STPG1	1	24683488	24741587	58099	locus25	-0.418764	-0.00683606	0.675388	0.00999064	0.0500219	0.0114609	23	24	24	2251	0.968285	0.0589128	0.332902	0.00999064	0.0500219	0.0114609	23	24	24	1214
ENSG00000184454.6	NCMAP	1	24882577	24935818	53241	locus25	0.339753	0.00577671	0.734042	0.0094751	0.0480668	0.012989	18	20	20	2361	-0.194218	-0.0133603	0.846005	0.00838263	0.0480668	0.012989	17	20	20	2558
ENSG00000187010.19	RHD	1	25598976	25656936	57960	locus26	-1.69975	-0.00840401	0.0891783	0.116931	0.342088	3.2916e-14	28	30	30	732	-0.232781	-0.00438636	0.815932	0.116931	0.342088	3.2916e-14	28	30	30	2480
ENSG00000188672.17	RHCE	1	25688739	25747405	58666	locus26	1.81844	0.0102549	0.0689966	0.0911258	0.347881	2.39e-14	12	13	13	629	-0.273826	-0.00529119	0.784218	0.0911258	0.347881	2.39e-14	12	13	13	2404
ENSG00000157978.11	LDLRAP1	1	25870096	25895377	25281	locus26	0.2667	0.00618601	0.7897	0.00516303	0.0452824	0.0140611	7	7	7	2471	1.52832	0.125003	0.126433	0.00516303	0.0452824	0.0140611	7	7	7	600
ENSG00000117640.17	MTFR1L	1	26146396	26159433	13037	locus26	-1.91448	-0.012775	0.0555583	0.0787349	0.0374756	0.0279867	93	94	94	578	1.05172	0.0280157	0.292928	0.0787349	0.0374756	0.0279867	93	94	94	1110
ENSG00000175087.9	PDIK1L	1	26437655	26452039	14384	locus26	-0.3993	-0.0079877	0.689672	0.00845617	0.0821162	0.00114866	48	48	48	2278	-0.621096	-0.0399019	0.534536	0.00845617	0.0821162	0.00114866	48	48	48	1738
ENSG00000142675.17	CNKSR1	1	26503981	26516375	12394	locus26	-0.494718	-0.00262409	0.620799	0.135428	0.498092	5.34614e-22	28	29	29	2119	0.44788	0.0111251	0.65424	0.0524991	0.498092	5.34614e-22	27	29	29	2045
ENSG00000130695.14	CEP85	1	26560690	26605299	44609	locus26	-0.0983933	-0.00199797	0.92162	0.0170429	0.171336	1.28773e-06	25	25	25	2743	0.467815	0.0235924	0.639917	0.0170429	0.171336	1.28773e-06	25	25	25	2005
ENSG00000169442.8	CD52	1	26644448	26647014	2566	locus26	-1.35898	-0.0105759	0.174152	0.0503814	0.18277	2.85891e-07	39	39	39	1003	0.48879	0.0129942	0.624991	0.0503814	0.18277	2.85891e-07	39	39	39	1975
ENSG00000060642.10	PIGV	1	27113544	27127150	13606	locus27	-0.203649	-0.00217435	0.838628	0.0130684	0.0409063	0.0248279	43	43	43	2573	1.06588	0.0631978	0.28648	0.0130684	0.0409063	0.0248279	43	43	43	1095
ENSG00000090273.13	NUDC	1	27248233	27273362	25129	locus27	1.79474	0.0195262	0.0726951	0.0244278	0.11642	6.71708e-05	23	23	23	643	-0.539892	-0.0202925	0.589271	0.0244278	0.11642	6.71708e-05	23	23	23	1875
ENSG00000174950.10	CD164L2	1	27705665	27709823	4158	locus27	-1.1154	-0.00991541	0.264681	0.0374062	0.0808507	0.00137082	50	54	54	1286	-0.765934	-0.0229014	0.443715	0.0374062	0.0808507	0.00137082	50	54	54	1511
ENSG00000158195.10	WASF2	1	27730733	27816678	85945	locus27	0.920573	0.0861821	0.357274	0.00040293	0.0351338	0.0343574	12	13	13	1496	0.0256921	-0.00689686	0.979503	0.00040293	0.0351338	0.0343574	12	13	13	2873
ENSG00000117748.9	RPA2	1	28218035	28241308	23273	locus28	-1.42979	-0.00708896	0.152776	0.171787	0.597039	3.09049e-30	17	17	17	942	0.0701259	-0.000329359	0.944093	0.171787	0.597039	3.09049e-30	17	17	17	2778
ENSG00000158161.15	EYA3	1	28296854	28415148	118294	locus28	-0.415559	-0.00370853	0.677732	0.035194	0.276047	5.03542e-11	23	23	23	2255	-0.530202	-0.0170248	0.595972	0.0347966	0.276047	5.03542e-11	22	23	23	1898
ENSG00000204138.12	PHACTR4	1	28696250	28826876	130626	locus28	3.15853	0.0294082	0.00158565	0.030453	0.140331	6.83317e-06	113	116	116	141	0.49459	0.0204222	0.620889	0.0304083	0.140331	6.83317e-06	112	116	116	1957
ENSG00000198492.15	YTHDF2	1	29063132	29096287	33155	locus28	-0.258003	-0.0153836	0.796404	0.0010461	0.0564386	0.0071569	4	4	4	2488	-0.833902	-0.173963	0.404336	0.0010461	0.0564386	0.0071569	4	4	4	1410
ENSG00000084628.9	NKAIN1	1	31652591	31712734	60143	locus30	0.650421	0.00444531	0.51542	0.0840677	0.292438	7.07169e-12	31	32	32	1875	-0.0263488	-0.0014855	0.978979	0.083987	0.292438	7.07169e-12	29	32	32	2871
ENSG00000084636.17	COL16A1	1	32117864	32169618	51754	locus31	-0.529161	-0.002396	0.596694	0.0423402	0.134545	2.09081e-05	33	33	33	2069	1.23395	0.0318008	0.217221	0.041736	0.134545	2.09081e-05	32	33	33	895
ENSG00000225828.1	FAM229A	1	32826870	32827844	974	locus31	0.8378	0.00734399	0.402143	0.0323816	0.0425038	0.0218301	64	65	65	1617	-0.455136	-0.0125923	0.649011	0.0323816	0.0425038	0.0218301	64	65	65	2029
ENSG00000162522.10	KIAA1522	1	33207430	33240571	33141	locus31	0.03646	0.000969825	0.970916	0.00456371	0.0331393	0.0381397	10	11	11	2854	-0.406758	-0.037553	0.684186	0.00456371	0.0331393	0.0381397	10	11	11	2119
ENSG00000116819.6	TFAP2E	1	36038914	36060927	22013	locus34	-1.77172	-0.0490146	0.0764407	0.00452515	0.0425647	0.020573	5	5	5	668	2.05315	0.20279	0.0400582	0.00452515	0.0425647	0.020573	5	5	5	283
ENSG00000134698.10	AGO4	1	36273236	36323490	50254	locus34	1.4767	0.043931	0.139756	0.00342242	0.0595931	0.00598262	59	61	61	897	0.659492	0.0548866	0.50958	0.00342242	0.0595931	0.00598262	59	61	61	1699
ENSG00000092850.11	TEKT2	1	36549694	36553876	4182	locus34	-0.290109	-0.00173766	0.771733	0.0482571	0.0757783	0.00143901	73	77	77	2441	-0.0569042	-0.00128279	0.954622	0.0482571	0.0757783	0.00143901	73	77	77	2806
ENSG00000214193.10	SH3D21	1	36771968	36786948	14980	locus34	1.50652	0.0353971	0.131934	0.0057416	0.111731	0.000118856	5	6	6	867	-1.2719	-0.108773	0.20341	0.0057416	0.111731	0.000118856	5	6	6	845
ENSG00000116885.18	OSCP1	1	36883506	36916086	32580	locus34	2.02152	0.0507276	0.0432256	0.00442483	0.0606267	0.00479295	25	26	26	504	0.238705	0.0213754	0.811334	0.00442483	0.0606267	0.00479295	25	26	26	2469
ENSG00000116898.11	MRPS15	1	36921318	36929985	8667	locus34	0.732959	0.0275688	0.463584	0.0024244	0.0346007	0.0326477	12	15	15	1756	-1.00163	-0.129695	0.316524	0.0024244	0.0346007	0.0326477	12	15	15	1171
ENSG00000163879.10	DNALI1	1	38022540	38032458	9918	locus34	0.610941	0.00759272	0.541238	0.0314776	0.257617	3.92376e-10	24	25	25	1942	0.404361	0.0166662	0.685947	0.0314776	0.257617	3.92376e-10	24	25	25	2124
ENSG00000134697.12	GNL2	1	38032412	38061586	29174	locus34	-3.32515	-0.0338742	0.000883712	0.0283089	0.0543446	0.00908922	36	37	37	120	-0.568557	-0.0206629	0.569657	0.0281085	0.0543446	0.00908922	35	37	37	1827
ENSG00000116922.14	C1orf109	1	38147241	38157914	10673	locus34	1.22317	0.0236014	0.221265	0.00869291	0.194742	1.29317e-07	1	1	1	1152	-1.09367	-0.0754572	0.274101	0.00869291	0.194742	1.29317e-07	1	1	1	1059
ENSG00000204084.12	INPP5B	1	38326368	38412729	86361	locus35	2.90869	0.0697559	0.0036295	0.00472081	0.109176	0.000119284	12	14	14	189	-0.259058	-0.0221545	0.79559	0.00472081	0.109176	0.000119284	12	14	14	2430
ENSG00000131233.9	GJA9	1	39339740	39347259	7519	locus36	-0.148074	-0.00260319	0.882285	0.0163471	0.108757	0.000143911	16	17	17	2665	-0.379719	-0.0174889	0.704154	0.0163471	0.108757	0.000143911	16	17	17	2173
ENSG00000168653.10	NDUFS5	1	39491966	39500308	8342	locus36	-1.04935	-0.0249853	0.294019	0.0060439	0.137431	1.30812e-05	17	20	20	1360	2.65906	0.222193	0.00783601	0.0060439	0.137431	1.30812e-05	17	20	20	121
ENSG00000183682.7	BMP8A	1	39957307	39995541	38234	locus37	0.618878	0.00451647	0.535997	0.0245141	0.108613	0.000138961	21	22	22	1923	1.5279	0.0721629	0.126538	0.0245141	0.108613	0.000138961	21	22	22	602
ENSG00000084072.16	PPIE	1	40204516	40229586	25070	locus37	2.18266	0.0168784	0.0290608	0.0571015	0.295795	3.46506e-12	11	12	12	427	-1.41153	-0.0385358	0.158089	0.0571015	0.295795	3.46506e-12	11	12	12	708
ENSG00000043514.15	TRIT1	1	40303781	40349176	45395	locus37	2.24553	0.0125606	0.0247339	0.0986343	0.0778275	0.00145387	114	119	119	400	-0.821725	-0.0172752	0.411233	0.0986344	0.0778275	0.00145387	113	119	119	1427
ENSG00000187815.9	ZFP69	1	40942961	40962015	19054	locus38	-0.461126	-0.00235678	0.644708	0.110359	0.290416	1.20322e-11	34	34	34	2184	-0.683529	-0.0118812	0.494273	0.108385	0.290416	1.20322e-11	33	34	34	1650
ENSG00000164002.11	EXO5	1	40974390	40981722	7332	locus38	1.16218	0.00986927	0.245161	0.048946	0.180312	2.70983e-07	55	57	57	1219	1.52201	0.0382829	0.128006	0.048946	0.180312	2.70983e-07	55	57	57	608
ENSG00000010803.16	SCMH1	1	41492873	41707978	215105	locus38	1.02117	0.0120371	0.307172	0.0222288	0.174845	3.43134e-07	47	47	47	1379	0.794712	0.0321966	0.426781	0.0222288	0.174845	3.43134e-07	47	47	47	1469
ENSG00000164008.14	C1orf50	1	43232919	43245161	12242	locus39	-0.464437	-0.00217351	0.642335	0.148415	0.389107	3.67072e-16	60	60	60	2180	1.6828	0.0293399	0.092414	0.135447	0.389107	3.67072e-16	58	60	60	482
ENSG00000177868.11	SVBP	1	43272722	43283068	10346	locus39	0.461547	0.00397014	0.644406	0.045312	0.237373	1.15271e-09	9	9	9	2183	-1.57483	-0.0481473	0.115296	0.044149	0.237373	1.15271e-09	8	9	9	559
ENSG00000164010.13	ERMAP	1	43282792	43310662	27870	locus39	-0.357575	-0.00447776	0.720661	0.0197938	0.150029	2.43036e-06	12	12	12	2344	0.59198	0.026654	0.553864	0.0197938	0.150029	2.43036e-06	12	12	12	1793
ENSG00000227533.5	SLC2A1-AS1	1	43424719	43449029	24310	locus40	0.295784	0.0005122	0.767395	0.482224	0.402366	5.56536e-17	126	128	128	2435	-1.69189	-0.0134871	0.0906662	0.476975	0.402366	5.56536e-17	124	128	128	480
ENSG00000117407.16	ARTN	1	44398991	44402912	3921	locus40	-3.47449	-0.0465915	0.000511822	0.0149873	0.0387134	0.0261665	10	10	10	107	-2.21093	-0.103606	0.0270408	0.0149873	0.0387134	0.0261665	10	10	10	222
ENSG00000142945.12	KIF2C	1	45205508	45233438	27930	locus41	-2.45774	-0.0264622	0.0139816	0.0298779	0.0317868	0.0394789	19	20	20	311	0.339865	0.0155787	0.733958	0.0298779	0.0317868	0.0394789	19	20	20	2253
ENSG00000280670.2	CCDC163	1	45959537	45965745	6208	locus41	-1.31521	-0.00600701	0.18844	0.144696	0.439641	4.88433e-21	17	19	19	1053	-1.15079	-0.01891	0.24982	0.144696	0.439641	4.88433e-21	17	19	19	994
ENSG00000132763.14	MMACHC	1	45965971	45979054	13083	locus41	4.10608	0.0576109	4.02435e-05	0.011177	0.0720877	0.00210042	11	11	11	57	0.906561	0.0455516	0.364639	0.011177	0.0720877	0.00210042	11	11	11	1304
ENSG00000159596.6	TMEM69	1	46153852	46160108	6256	locus41	1.13577	0.0245648	0.256053	0.00521055	0.0753832	0.00188088	13	14	14	1256	2.09728	0.163104	0.0359688	0.00521055	0.0753832	0.00188088	13	14	14	265
ENSG00000117834.12	SLC5A9	1	48688387	48714310	25923	locus43	0.842549	0.010822	0.399481	0.0178368	0.14432	8.67759e-06	11	13	13	1609	0.329999	0.0143535	0.741401	0.0178368	0.14432	8.67759e-06	11	13	13	2267
ENSG00000123080.10	CDKN2C	1	51434366	51440306	5940	locus44	1.92291	0.0475226	0.0544913	0.00487692	0.103264	0.000196763	30	30	30	568	0.408329	0.0394601	0.683032	0.00487692	0.103264	0.000196763	30	30	30	2116
ENSG00000157077.14	ZFYVE9	1	52607760	52812358	204598	locus44	2.51889	0.0586338	0.0117725	0.00422137	0.0313217	0.0469962	80	83	83	292	-2.20722	-0.196878	0.0272987	0.00419649	0.0313217	0.0469962	79	83	83	226
ENSG00000162377.5	COA7	1	53150120	53164019	13899	locus45	0.333456	0.00534933	0.73879	0.0124506	0.269837	1.76811e-10	18	18	18	2372	1.65556	0.0927375	0.0978104	0.0124506	0.269837	1.76811e-10	18	18	18	504
ENSG00000162378.12	ZYG11B	1	53192124	53293008	100884	locus45	-0.86711	-0.0133798	0.385882	0.0102571	0.190909	3.32915e-08	51	59	59	1568	0.49054	0.0318014	0.623752	0.00893939	0.190909	3.32915e-08	50	59	59	1969
ENSG00000162383.11	SLC1A7	1	53552854	53608310	55456	locus45	-1.09092	-0.00532505	0.275308	0.157513	0.364897	3.194e-15	12	12	12	1311	-0.331312	-0.00471124	0.740409	0.157513	0.364897	3.194e-15	12	12	12	2264
ENSG00000116221.15	MRPL37	1	54665839	54691162	25323	locus46	-0.673485	-0.0114996	0.500639	0.0100542	0.0305369	0.0441737	59	60	60	1840	2.03963	0.132134	0.0413868	0.00986737	0.0305369	0.0441737	58	60	60	296
ENSG00000162391.11	FAM151A	1	55074853	55089198	14345	locus47	-0.710391	-0.00343616	0.477462	0.060972	0.0925796	0.000379866	41	41	41	1790	0.568204	0.0061876	0.569896	0.0566308	0.0925796	0.000379866	40	41	41	1828
ENSG00000184313.19	MROH7	1	55107412	55175940	68528	locus47	1.8672	0.0559763	0.0618737	0.00294433	0.0891383	0.000324224	5	6	6	597	-1.92646	-0.204825	0.0540471	0.00294433	0.0891383	0.000324224	5	6	6	352
ENSG00000243725.6	TTC4	1	55181494	55208328	26834	locus47	0.838819	0.00327909	0.401571	0.115694	0.105661	0.00022361	146	149	149	1614	-0.193446	-0.0013395	0.84661	0.111023	0.105661	0.00022361	145	149	149	2561
ENSG00000162407.8	PLPP3	1	56960432	57045236	84804	locus49	0.265542	0.00795658	0.790592	0.0021609	0.0423264	0.0222893	12	13	13	2472	0.141992	0.0209036	0.887086	0.0021609	0.0423264	0.0222893	12	13	13	2657
ENSG00000184292.6	TACSTD2	1	59041104	59042924	1820	locus51	0.577663	0.00278247	0.563492	0.191723	0.051878	0.0113643	119	133	133	1992	1.75752	0.0222403	0.0788297	0.191723	0.051878	0.0113643	119	133	133	441
ENSG00000134716.9	CYP2J2	1	60358979	60392470	33491	locus53	0.847956	0.00860877	0.396463	0.0258475	0.203036	2.52331e-08	108	111	111	1598	0.378928	0.0132123	0.704741	0.0254796	0.203036	2.52331e-08	106	111	111	2176
ENSG00000132854.18	KANK4	1	62701836	62785105	83269	locus55	0.286124	0.00549336	0.774783	0.0109248	0.0746232	0.0019841	17	19	19	2444	0.350885	0.018841	0.725674	0.0109248	0.0746232	0.0019841	17	19	19	2234
ENSG00000116641.17	DOCK7	1	62920396	63154057	233661	locus55	-0.968659	-0.0403687	0.332716	0.00138858	0.0329105	0.0414959	5	5	5	1440	0.0913255	0.0204342	0.927234	0.00138858	0.0329105	0.0414959	5	5	5	2734
ENSG00000142856.16	ITGB3BP	1	63906440	63988944	82504	locus56	0.146828	0.000504131	0.883268	0.234985	0.631649	6.78912e-34	19	20	20	2669	0.59545	0.006984	0.551543	0.234985	0.631649	6.78912e-34	19	20	20	1786
ENSG00000203965.12	EFCAB7	1	63989195	64038364	49169	locus56	0.522668	0.00894748	0.601205	0.0124529	0.14491	4.60222e-06	35	36	36	2076	0.648111	0.0354636	0.516913	0.012388	0.14491	4.60222e-06	33	36	36	1712
ENSG00000177414.13	UBE2U	1	64669305	64733050	63745	locus56	1.32112	0.0057146	0.18646	0.182046	0.485035	1.80205e-21	29	33	33	1047	-1.67174	-0.0265506	0.0945752	0.172578	0.485035	1.80205e-21	28	33	33	493
ENSG00000213625.8	LEPROT	1	65886350	65901690	15340	locus57	-0.730456	-0.0105021	0.465112	0.0134168	0.325935	2.55801e-13	26	29	29	1760	1.79497	0.0925949	0.0726591	0.0134168	0.325935	2.55801e-13	26	29	29	422
ENSG00000197568.13	HHLA3	1	70820493	70833705	13212	locus61	1.38577	0.0133814	0.165818	0.0341014	0.0934783	0.000431353	58	60	60	976	0.272153	0.00992293	0.785505	0.0341014	0.0934783	0.000431353	58	60	60	2407
ENSG00000050628.20	PTGER3	1	71318040	71513499	195459	locus61	-0.425278	-0.00361243	0.670634	0.0402403	0.176195	6.76336e-07	53	55	55	2244	-0.312901	-0.0102614	0.754356	0.0402403	0.176195	6.76336e-07	53	55	55	2310
ENSG00000162620.15	LRRIQ3	1	74491701	74663860	172159	locus63	-3.12648	-0.0184565	0.0017691	0.0817196	0.324074	1.53468e-13	46	52	52	144	-3.40771	-0.0720547	0.000655099	0.0817196	0.324074	1.53468e-13	46	52	52	34
ENSG00000116783.14	TNNI3K	1	74701070	75010110	309040	locus63	-1.66492	-0.0125104	0.0959287	0.0549346	0.222334	1.48526e-08	50	51	51	751	-3.80534	-0.0993197	0.000141611	0.0549346	0.222334	1.48526e-08	50	51	51	16
ENSG00000116791.13	CRYZ	1	75171171	75199092	27921	locus63	2.51596	0.0117268	0.011871	0.136351	0.362584	1.52598e-15	67	70	70	293	0.75524	0.0125085	0.450105	0.136351	0.362584	1.52598e-15	67	70	70	1532
ENSG00000162623.15	TYW3	1	75198835	75232360	33525	locus63	1.82465	0.0167611	0.0680532	0.0348001	0.117379	5.33195e-05	83	91	91	627	-0.373094	-0.0113691	0.709079	0.0348001	0.117379	5.33195e-05	83	91	91	2188
ENSG00000057468.6	MSH4	1	76262566	76378926	116360	locus64	0.535909	0.0025684	0.592021	0.165841	0.261855	1.51577e-10	63	66	66	2056	-0.327195	-0.00461608	0.74352	0.165841	0.261855	1.51577e-10	63	66	66	2276
ENSG00000236268.5	LINC01361	1	83439565	83451891	12326	locus70	0.107782	0.00236558	0.914169	0.0364806	0.0886578	0.000327175	43	43	43	2721	0.275664	0.00206541	0.782806	0.0364806	0.0886578	0.000327175	43	43	43	2399
ENSG00000137976.7	DNASE2B	1	84864166	84880701	16535	locus72	-3.20486	-0.0447162	0.0013513	0.0165641	0.0359535	0.0294941	34	35	35	135	1.97725	0.096011	0.048013	0.0165641	0.0359535	0.0294941	34	35	35	327
ENSG00000122432.17	SPATA1	1	84972068	85022178	50110	locus72	0.15665	0.00222894	0.875521	0.0148642	0.0519848	0.00878149	30	32	32	2646	-0.0486888	-0.00437034	0.961167	0.0148642	0.0519848	0.00878149	30	32	32	2826
ENSG00000117155.16	SSX2IP	1	85109389	85156151	46762	locus72	-0.0271386	0.00173681	0.978349	0.00405663	0.0354011	0.0342042	13	14	14	2875	0.389829	0.0381411	0.696663	0.00330991	0.0354011	0.0342042	12	14	14	2148
ENSG00000171517.5	LPAR3	1	85277284	85358889	81605	locus72	-0.45477	-0.00984211	0.649274	0.00665192	0.105392	0.000166956	3	3	3	2191	-0.782429	-0.0568162	0.433962	0.00665192	0.105392	0.000166956	3	3	3	1489
ENSG00000153898.12	MCOLN2	1	85391265	85462796	71531	locus72	0.115071	0.00072112	0.908389	0.160888	0.315866	1.73647e-12	83	89	89	2709	-0.0331927	-0.000415118	0.973521	0.154125	0.315866	1.73647e-12	81	89	89	2856
ENSG00000055732.12	MCOLN3	1	85483764	85514223	30459	locus72	0.344902	0.00284495	0.730168	0.0519531	0.131114	1.72959e-05	32	33	33	2357	-0.28101	-0.00761541	0.778702	0.0519531	0.131114	1.72959e-05	32	33	33	2384
ENSG00000122417.15	ODF2L	1	86812506	86862025	49519	locus74	-0.0162598	-0.000502036	0.987027	0.00362817	0.0429361	0.0109446	9	10	10	2898	1.36001	0.146049	0.173828	0.00362817	0.0429361	0.0109446	9	10	10	749
ENSG00000153936.16	HS2ST1	1	87380317	87575665	195348	locus74	-2.22135	-0.0366799	0.0263276	0.0121269	0.162816	8.27618e-07	57	60	60	409	1.27172	0.0744484	0.203473	0.0121269	0.162816	8.27618e-07	57	60	60	847
ENSG00000117226.11	GBP3	1	89472359	89488549	16190	locus76	1.79255	0.00917775	0.0730441	0.117773	0.365408	1.51631e-15	16	16	16	644	-1.61706	-0.0296154	0.105866	0.117773	0.365408	1.51631e-15	16	16	16	532
ENSG00000171488.14	LRRC8C	1	90098678	90185090	86412	locus76	0.267837	0.0033502	0.788825	0.0249593	0.0961062	0.000389589	29	30	30	2469	-2.07534	-0.0813499	0.0379555	0.0249593	0.0961062	0.000389589	29	30	30	275
ENSG00000122482.20	ZNF644	1	91380856	91487812	106956	locus76	-0.919072	-0.0256273	0.358058	0.00385172	0.0426874	0.0198466	13	14	14	1498	3.01553	0.313648	0.00256535	0.00379549	0.0426874	0.0198466	12	14	14	65
ENSG00000097046.12	CDC7	1	91966403	91991321	24918	locus77	1.03374	0.0142612	0.301257	0.0151256	0.246671	1.60728e-09	16	19	19	1374	-1.66244	-0.0802355	0.0964245	0.0151256	0.246671	1.60728e-09	16	19	19	500
ENSG00000203910.8	C1orf146	1	92683471	92711370	27899	locus77	2.23777	0.0248457	0.0252359	0.0201693	0.059845	0.00584145	13	13	13	404	-0.752509	-0.0270828	0.451745	0.0201693	0.059845	0.00584145	13	13	13	1537
ENSG00000143036.16	SLC44A3	1	95285912	95360802	74890	locus80	-1.19234	-0.0193894	0.233127	0.0103275	0.172158	6.43828e-07	6	6	6	1176	0.284691	0.0175455	0.775881	0.0103275	0.172158	6.43828e-07	6	6	6	2374
ENSG00000122481.16	RWDD3	1	95699710	95712781	13071	locus80	0.46912	0.00381217	0.638984	0.0490087	0.213121	4.16972e-08	59	61	61	2171	1.70164	0.0478436	0.088822	0.0490087	0.213121	4.16972e-08	59	61	61	472
ENSG00000225206.8	MIR137HG	1	98453555	98515249	61694	locus82	2.98342	0.0319972	0.00285045	0.033772	0.167036	7.19966e-07	49	50	50	168	0.709324	0.0205562	0.478123	0.033772	0.167036	7.19966e-07	49	50	50	1610
ENSG00000198890.7	PRMT6	1	107599295	107601916	2621	locus91	0.813193	0.014655	0.416107	0.00788601	0.0934676	0.000374876	19	20	20	1647	1.95077	0.127201	0.0510842	0.00788601	0.0934676	0.000374876	19	20	20	341
ENSG00000085491.15	SLC25A24	1	108676664	108742965	66301	locus91	-0.00713737	-0.000377132	0.994305	0.021625	0.0717773	0.00194596	36	36	36	2916	-0.412811	-0.018921	0.679745	0.0198683	0.0717773	0.00194596	35	36	36	2107
ENSG00000121940.15	CLCC1	1	109472127	109506106	33979	locus92	-0.0616713	-0.00152709	0.950825	0.00426555	0.0300027	0.0424987	12	12	12	2807	0.0671895	0.00373514	0.946431	0.00426555	0.0300027	0.0424987	12	12	12	2790
ENSG00000179902.12	C1orf194	1	109648576	109656453	7877	locus92	-2.30757	-0.0142913	0.0210232	0.102059	0.138666	1.50664e-05	80	82	82	363	0.327205	0.00798847	0.743513	0.102059	0.138666	1.50664e-05	80	82	82	2275
ENSG00000181754.6	AMIGO1	1	110046799	110052349	5550	locus92	2.24364	0.0674135	0.0248556	0.00306609	0.033302	0.0377399	33	36	36	401	-0.995251	-0.108867	0.319614	0.00306609	0.033302	0.0377399	33	36	36	1179
ENSG00000168765.16	GSTM4	1	110198720	110208119	9399	locus92	-4.37844	-0.0507406	1.19534e-05	0.0240456	0.206207	4.99509e-09	7	7	7	43	0.25191	0.0102828	0.80111	0.0240456	0.206207	4.99509e-09	7	7	7	2450
ENSG00000213366.12	GSTM2	1	110210643	110226619	15976	locus92	2.98218	0.0699649	0.00286205	0.00651307	0.0874906	0.000527625	18	20	20	170	0.299706	0.023916	0.764401	0.00651307	0.0874906	0.000527625	18	20	20	2339
ENSG00000134184.12	GSTM1	1	110230438	110236367	5929	locus92	-0.287577	-0.00104447	0.77367	0.162972	0.187452	1.77895e-07	57	60	60	2443	1.34994	0.0196535	0.177037	0.162972	0.187452	1.77895e-07	57	60	60	761
ENSG00000134201.10	GSTM5	1	110254872	110260890	6018	locus92	-0.252425	-0.0017583	0.800713	0.0564484	0.480066	4.52744e-22	19	21	21	2499	-0.139364	-0.00400276	0.889162	0.0564484	0.480066	4.52744e-22	19	21	21	2659
ENSG00000134202.10	GSTM3	1	110276553	110283660	7107	locus92	-0.494302	-0.00374348	0.621093	0.0631085	0.521385	1.01912e-24	11	12	12	2122	0.774435	0.0207979	0.438674	0.0631085	0.521385	1.01912e-24	11	12	12	1502
ENSG00000143119.12	CD53	1	111413820	111442558	28738	locus93	-0.309335	-0.00463621	0.757067	0.00677103	0.0576455	0.00637341	26	26	26	2417	0.0333719	-0.000338474	0.973378	0.00677103	0.0576455	0.00637341	26	26	26	2853
ENSG00000156171.14	DRAM2	1	111659791	111682838	23047	locus93	-1.30676	-0.0101944	0.191294	0.0478313	0.329679	3.36472e-13	39	40	40	1060	0.461226	0.0128151	0.644636	0.0478313	0.329679	3.36472e-13	39	40	40	2020
ENSG00000134255.13	CEPT1	1	111682004	111727726	45722	locus93	0.135252	0.00281795	0.892413	0.00407394	0.0512319	0.00893847	23	26	26	2684	-0.380662	-0.0400682	0.703454	0.00407394	0.0512319	0.00893847	23	26	26	2170
ENSG00000231437.3	LINC01750	1	112533157	112541463	8306	locus94	-0.105456	-0.000473959	0.916014	0.15349	0.358801	1.40174e-14	74	74	74	2726	0.0517982	0.000721153	0.958689	0.15329	0.358801	1.40174e-14	73	74	74	2820
ENSG00000007341.18	ST7L	1	113066135	113161763	95628	locus95	-1.00107	-0.0196927	0.316795	0.00790597	0.0689523	0.00139416	10	12	12	1407	2.69108	0.187359	0.00712207	0.00790597	0.0689523	0.00139416	10	12	12	111
ENSG00000215866.7	LINC01356	1	113362790	113393265	30475	locus95	1.37366	0.00534286	0.169546	0.219952	0.0878113	0.000709721	117	121	121	990	-0.363824	-0.00508643	0.71599	0.205532	0.0878113	0.000709721	114	121	121	2202
ENSG00000116752.5	BCAS2	1	115110180	115124236	14056	locus96	-0.950951	-0.0392978	0.341629	0.0016758	0.033832	0.03557	19	20	20	1478	-0.302592	-0.0469915	0.762201	0.0016758	0.033832	0.03557	19	20	20	2331
ENSG00000177551.5	NHLH2	1	116378998	116383747	4749	locus97	-2.69674	-0.0227668	0.0070022	0.0436356	0.16138	2.20094e-06	63	66	66	237	0.584892	0.0166268	0.55862	0.0436024	0.16138	2.20094e-06	62	66	66	1800
ENSG00000116830.11	TTF2	1	117602947	117650075	47128	locus98	1.52979	0.0157094	0.126069	0.0230029	0.113924	7.019e-05	10	10	10	847	-0.329732	-0.0119596	0.741602	0.0230029	0.113924	7.019e-05	10	10	10	2269
ENSG00000134253.9	TRIM45	1	117653681	117664371	10690	locus98	-0.0217447	-0.000486941	0.982652	0.00259413	0.0460838	0.0151002	9	10	10	2890	1.22813	0.15104	0.219397	0.00259413	0.0460838	0.0151002	9	10	10	904
ENSG00000065183.15	WDR3	1	118472361	118509166	36805	locus98	-0.0747215	-0.00173054	0.940436	0.00425413	0.056298	0.00640394	27	27	27	2777	1.0897	0.101525	0.275844	0.00425413	0.056298	0.00640394	27	27	27	1063
ENSG00000116874.11	WARS2	1	119573838	119683295	109457	locus99	-0.155419	-0.000973846	0.876491	0.0530283	0.345619	3.32884e-14	10	11	11	2649	-0.490098	-0.0130897	0.624064	0.0530283	0.345619	3.32884e-14	10	11	11	1971
ENSG00000143067.4	ZNF697	1	120161999	120190889	28890	locus100	-0.715835	-0.0106329	0.474093	0.0172526	0.0581501	0.00580408	34	38	38	1782	1.43469	0.0716409	0.151376	0.0170818	0.0581501	0.00580408	33	38	38	689
ENSG00000196369.10	SRGAP2B	1	121107151	121134588	27437	locus101	0.479637	0.00659314	0.631485	0.0262844	0.199416	4.69804e-09	4	40	40	2153	-0.105808	-0.00360654	0.915735	0.0262844	0.199416	4.69804e-09	4	40	40	2712
ENSG00000269713.7	NBPF9	1	144614958	144830407	215449	locus101	-0.745584	-0.0180921	0.455919	0.00379605	0.309445	6.23221e-12	7	25	25	1741	-0.981161	-0.0621754	0.326513	0.00379605	0.309445	6.23221e-12	7	25	25	1197
ENSG00000178104.19	PDE4DIP	1	144851423	144932032	80609	locus101	-0.106611	-0.00692984	0.915098	0.000994764	0.0641824	0.00384258	3	7	7	2724	-0.583689	-0.129517	0.559429	0.000994764	0.0641824	0.00384258	3	7	7	1804
ENSG00000271425.7	NBPF10	1	145293370	146467743	1174373	locus102	1.30193	0.372268	0.19294	2.96361e-05	0.226991	1.19008e-08	1	4	4	1064	-0.0485018	-0.0519579	0.961316	2.96361e-05	0.226991	1.19008e-08	1	4	4	2827
ENSG00000233396.7	LINC01719	1	145376205	145382404	6199	locus102	0.564452	0.112606	0.572446	6.34575e-05	0.0802818	0.000787297	2	18	18	2016	-1.31684	-0.990597	0.187893	6.34575e-05	0.0802818	0.000787297	2	18	18	796
ENSG00000162836.11	ACP6	1	147114028	147142646	28618	locus102	-0.184833	-0.00083002	0.85336	0.138648	0.439404	6.71585e-19	30	32	32	2599	1.01794	0.017557	0.308709	0.136207	0.439404	6.71585e-19	27	32	32	1145
ENSG00000273136.6	NBPF26	1	148002925	148346791	343866	locus103	-1.28214	-0.121085	0.199794	0.00029248	0.506693	7.63826e-26	4	11	11	1094	0.102523	0.0337199	0.918342	0.00029248	0.506693	7.63826e-26	4	11	11	2717
ENSG00000226067.6	LINC00623	1	149575481	149619134	43653	locus103	-0.840272	-0.027907	0.400756	0.00416465	0.229443	1.39882e-09	18	25	25	1612	-1.08499	-0.128672	0.277926	0.00416465	0.229443	1.39882e-09	18	25	25	1067
ENSG00000136631.12	VPS45	1	150039438	150117507	78069	locus103	2.29698	0.0357223	0.0216201	0.011063	0.0847941	0.000534342	16	16	16	368	-0.903257	-0.0469288	0.36639	0.011063	0.0847941	0.000534342	16	16	16	1311
ENSG00000023902.13	PLEKHO1	1	150121623	150132260	10637	locus103	1.79819	0.0361469	0.0721476	0.00628631	0.0641384	0.00370607	11	12	12	640	-0.0950739	4.08269e-05	0.924256	0.00628631	0.0641384	0.00370607	11	12	12	2729
ENSG00000163125.15	RPRD2	1	150336586	150449041	112455	locus103	-0.781922	-0.0169787	0.434261	0.00504671	0.0400926	0.026204	25	25	25	1686	0.903315	0.0525878	0.366359	0.00504526	0.0400926	0.026204	24	25	25	1310
ENSG00000143374.16	TARS2	1	150459894	150480078	20184	locus103	1.41103	0.0482133	0.158235	0.00257668	0.0342192	0.0390036	15	18	18	960	-0.474925	-0.0649578	0.63484	0.00257668	0.0342192	0.0390036	15	18	18	1996
ENSG00000143420.18	ENSA	1	150593721	150602088	8367	locus103	-1.10779	-0.0428129	0.267954	0.00252854	0.040678	0.0233702	2	2	2	1294	-0.838758	-0.113783	0.401605	0.00252854	0.040678	0.0233702	2	2	2	1401
ENSG00000143437.20	ARNT	1	150782189	150849075	66886	locus103	-1.33148	-0.0205143	0.183032	0.0136043	0.110242	0.000161083	31	31	31	1030	0.857708	0.0477278	0.391054	0.0120986	0.110242	0.000161083	30	31	31	1377
ENSG00000143418.19	CERS2	1	150937648	150947479	9831	locus103	-1.49748	-0.0518181	0.134267	0.00161612	0.0356595	0.0309887	4	4	4	875	2.41951	0.296226	0.0155415	0.00161612	0.0356595	0.0309887	4	4	4	173
ENSG00000213190.3	MLLT11	1	151032872	151042020	9148	locus103	-1.29357	-0.0787343	0.195813	0.000569872	0.0433973	0.020219	9	9	9	1079	2.51895	0.547816	0.0117705	0.000569872	0.0433973	0.020219	9	9	9	148
ENSG00000159352.15	PSMD4	1	151227209	151239954	12745	locus103	0.575546	0.00748052	0.564922	0.0156761	0.110328	0.00013679	27	29	29	1997	-1.8474	-0.0894924	0.0646897	0.0156761	0.110328	0.00013679	27	29	29	393
ENSG00000143442.21	POGZ	1	151375199	151431970	56771	locus103	0.25756	0.00674668	0.796747	0.00533359	0.0794407	0.00109518	13	13	13	2489	-2.93524	-0.28977	0.00333285	0.00533359	0.0794407	0.00109518	13	13	13	80
ENSG00000143376.12	SNX27	1	151584525	151671556	87031	locus103	2.8655	0.0352045	0.00416347	0.0204604	0.0985769	0.000226413	19	21	21	193	-0.494373	-0.0215494	0.621043	0.0204604	0.0985769	0.000226413	19	21	21	1958
ENSG00000159445.12	THEM4	1	151843342	151881987	38645	locus104	-2.22657	-0.0286933	0.0259757	0.0199968	0.136859	1.83304e-05	33	35	35	407	1.54122	0.0704276	0.123264	0.0199968	0.136859	1.83304e-05	33	35	35	586
ENSG00000197747.8	S100A10	1	151955391	151966335	10944	locus104	-1.15519	-0.00902795	0.248014	0.0551041	0.224596	8.27511e-09	62	64	64	1229	-0.0325094	-0.00120917	0.974066	0.05126	0.224596	8.27511e-09	61	64	64	2857
ENSG00000143631.10	FLG	1	152274640	152297715	23075	locus104	1.38303	0.0109484	0.166656	0.045629	0.0742311	0.00194426	22	24	24	981	-1.20184	-0.0355365	0.229424	0.045629	0.0742311	0.00194426	22	24	24	928
ENSG00000143536.7	CRNN	1	152381718	152386739	5021	locus104	-0.148789	8.83189e-05	0.88172	0.0364502	0.0872195	0.000646082	67	70	70	2662	-0.269272	-0.0104506	0.787721	0.0364502	0.0872195	0.000646082	67	70	70	2413
ENSG00000163209.14	SPRR3	1	152974222	152976332	2110	locus105	-0.321435	-0.00221445	0.747881	0.0171637	0.0787039	0.00102996	12	12	12	2396	0.609981	0.0270716	0.541874	0.0171637	0.0787039	0.00102996	12	12	12	1759
ENSG00000188015.9	S100A3	1	153519804	153521734	1930	locus106	0.877317	0.0175118	0.380314	0.0207707	0.0385647	0.025393	24	28	28	1552	-1.23754	-0.0606932	0.215888	0.0207707	0.0385647	0.025393	24	28	28	890
ENSG00000188643.10	S100A16	1	153579362	153585613	6251	locus106	1.17848	0.0384724	0.238605	0.00324097	0.0610074	0.00456942	46	51	51	1197	-0.0104168	-0.00502501	0.991689	0.00324097	0.0610074	0.00456942	46	51	51	2909
ENSG00000189171.14	S100A13	1	153591274	153606837	15563	locus106	-1.04266	-0.0117575	0.297107	0.0237621	0.248368	1.57137e-10	35	37	37	1364	0.444948	0.0164726	0.656357	0.0237621	0.248368	1.57137e-10	35	37	37	2046
ENSG00000143603.18	KCNN3	1	154669933	154842757	172824	locus107	0.765188	0.0258723	0.44416	0.00331926	0.0534201	0.00708654	3	4	4	1708	-1.53166	-0.156591	0.125607	0.00331926	0.0534201	0.00708654	3	4	4	595
ENSG00000163354.14	DCST2	1	154991002	155006257	15255	locus107	-0.747871	-0.00609826	0.454538	0.0469336	0.1743	1.195e-06	25	25	25	1739	-0.944963	-0.0265423	0.344678	0.046963	0.1743	1.195e-06	24	25	25	1243
ENSG00000143537.13	ADAM15	1	155023791	155035251	11460	locus107	1.82939	0.0298485	0.0673419	0.00997838	0.110257	0.000111441	12	13	13	624	-0.759864	-0.0445922	0.447336	0.00997838	0.110257	0.000111441	12	13	13	1517
ENSG00000169231.13	THBS3	1	155165378	155177772	12394	locus107	-1.14009	-0.0148754	0.254249	0.0152566	0.0946223	0.000423854	36	39	39	1248	0.100555	0.002819	0.919904	0.0152257	0.0946223	0.000423854	32	39	39	2721
ENSG00000160803.7	UBQLN4	1	156005089	156023589	18500	locus107	0.0654115	0.000549507	0.947846	0.00628729	0.037048	0.0289335	19	21	21	2800	-1.19363	-0.0721365	0.232623	0.00628729	0.037048	0.0289335	19	21	21	941
ENSG00000242252.1	BGLAP	1	156211974	156213108	1134	locus107	2.18433	0.0201694	0.0289379	0.036772	0.185751	4.2008e-07	38	39	39	424	-0.293582	-0.00279083	0.769077	0.036772	0.185751	4.2008e-07	38	39	39	2354
ENSG00000163382.11	NAXE	1	156561567	156564091	2524	locus108	-0.257007	-0.00129392	0.797174	0.145922	0.358009	1.99312e-14	121	124	124	2491	-0.369188	-0.00650766	0.711988	0.145922	0.358009	1.99312e-14	121	124	124	2194
ENSG00000160818.16	GPATCH4	1	156564099	156571279	7180	locus108	0.569844	0.00850699	0.568784	0.0156691	0.101972	0.000255542	106	107	107	2006	-1.90583	-0.0958128	0.0566723	0.0156691	0.101972	0.000255542	106	107	107	367
ENSG00000143320.8	CRABP2	1	156669399	156675608	6209	locus108	3.10767	0.0979504	0.00188567	0.0032964	0.0557767	0.00706581	23	25	25	148	-2.24514	-0.269825	0.0247589	0.0032964	0.0557767	0.00706581	23	25	25	213
ENSG00000179639.10	FCER1A	1	159259503	159278014	18511	locus110	-1.31841	-0.00849927	0.187367	0.0635573	0.070614	0.00203996	38	38	38	1050	-1.40931	-0.0272589	0.158745	0.0635573	0.070614	0.00203996	38	38	38	712
ENSG00000158714.10	SLAMF8	1	159796662	159807282	10620	locus110	-0.646976	-0.0055257	0.517647	0.0381046	0.0835963	0.000543451	32	35	35	1883	0.211219	0.0069982	0.832716	0.0381046	0.0835963	0.000543451	32	35	35	2530
ENSG00000143318.12	CASQ1	1	160160364	160171676	11312	locus110	0.90788	0.00657332	0.363942	0.0694486	0.163119	1.02448e-06	56	59	59	1511	0.170159	0.000533105	0.864885	0.0694486	0.163119	1.02448e-06	56	59	59	2603
ENSG00000179914.4	ITLN1	1	160846329	160854970	8641	locus111	0.154571	0.000311302	0.87716	0.0586636	0.037557	0.0255348	44	46	46	2651	-0.528284	-0.00667287	0.597302	0.0585872	0.037557	0.0255348	43	46	46	1901
ENSG00000158769.17	F11R	1	160965000	160990942	25942	locus111	1.56427	0.0213824	0.117754	0.0147984	0.067909	0.00221072	19	19	19	824	-0.255685	-0.0131806	0.798194	0.0141255	0.067909	0.00221072	18	19	19	2439
ENSG00000143252.14	SDHC	1	161284170	161345130	60960	locus111	0.858031	0.0122753	0.390875	0.0173117	0.0520093	0.0106431	82	83	83	1583	-1.13178	-0.0587538	0.257728	0.0173117	0.0520093	0.0106431	82	83	83	1009
ENSG00000173110.7	HSPA6	1	161494329	161496683	2354	locus111	0.139096	0.00159404	0.889374	0.0347386	0.0675401	0.00289076	39	41	41	2678	0.895978	0.0309946	0.370264	0.0300839	0.0675401	0.00289076	37	41	41	1325
ENSG00000162746.14	FCRLB	1	161691333	161697933	6600	locus111	1.23105	0.0143584	0.218306	0.0216566	0.0418284	0.0174737	10	10	10	1144	-0.29079	-0.0147446	0.771212	0.0216566	0.0418284	0.0174737	10	10	10	2362
ENSG00000132196.13	HSD17B7	1	162760491	162782608	22117	locus112	-1.07342	-0.0165901	0.283082	0.0146336	0.123551	4.43315e-05	21	21	21	1330	1.05902	0.0546603	0.28959	0.0146336	0.123551	4.43315e-05	21	21	21	1101
ENSG00000185860.13	CCDC190	1	162824086	162838605	14519	locus112	-0.439513	-0.00301972	0.66029	0.0770712	0.189431	1.13509e-07	41	43	43	2216	0.756863	0.0177422	0.449132	0.0770712	0.189431	1.13509e-07	41	43	43	1524
ENSG00000143194.12	MAEL	1	166944818	166991449	46631	locus116	0.82607	0.00400685	0.408764	0.127446	0.355517	2.04517e-14	45	47	47	1633	0.482715	0.00778781	0.629298	0.127446	0.355517	2.04517e-14	45	47	47	1986
ENSG00000143167.11	GPA33	1	167022072	167059614	37542	locus116	1.70598	0.0205377	0.0880122	0.0191724	0.117937	8.22942e-05	7	7	7	724	-0.130973	0.00159431	0.895796	0.0191724	0.117937	8.22942e-05	7	7	7	2669
ENSG00000198821.10	CD247	1	167399876	167487766	87890	locus117	0.219294	0.00537643	0.826421	0.00793446	0.0320434	0.0451279	44	44	44	2552	-0.327685	-0.0238745	0.74315	0.00793446	0.0320434	0.0451279	44	44	44	2274
ENSG00000143158.10	MPC2	1	167885912	167906310	20398	locus117	0.0266154	0.00143694	0.978767	0.00254898	0.0455204	0.0121634	14	16	16	2877	-0.125858	-0.0120982	0.899844	0.00254898	0.0455204	0.0121634	14	16	16	2676
ENSG00000143147.14	GPR161	1	168048779	168106905	58126	locus117	0.615569	0.0121214	0.538179	0.00814889	0.0770212	0.0014664	4	5	5	1933	-0.759864	-0.0617901	0.447336	0.0061315	0.0770212	0.0014664	3	5	5	1518
ENSG00000117477.12	CCDC181	1	169364107	169429907	65800	locus119	0.853662	0.0108012	0.393292	0.019122	0.196844	8.82373e-08	17	19	19	1586	-0.843637	-0.0366535	0.398872	0.019122	0.196844	8.82373e-08	17	19	19	1397
ENSG00000117479.12	SLC19A2	1	169433148	169455208	22060	locus119	1.11699	0.00929434	0.263998	0.034886	0.0385166	0.0282719	49	59	59	1281	-1.70309	-0.0589625	0.088551	0.0345448	0.0385166	0.0282719	48	59	59	470
ENSG00000188404.8	SELL	1	169659807	169680761	20954	locus120	-0.0999318	-0.00277893	0.920398	0.0213623	0.0632633	0.00311725	28	28	28	2739	-0.11953	-0.00767124	0.904856	0.0213623	0.0632633	0.00311725	28	28	28	2689
ENSG00000171806.11	METTL18	1	169761669	169764048	2379	locus120	0.374396	0.00188986	0.70811	0.0644839	0.312996	1.28079e-12	70	72	72	2311	0.291349	0.00682306	0.770785	0.0644839	0.312996	1.28079e-12	70	72	72	2361
ENSG00000000460.16	C1orf112	1	169764180	169823220	59040	locus120	1.92042	0.0123871	0.0548045	0.0664194	0.043066	0.0190974	62	64	64	572	-2.48509	-0.05716	0.0129519	0.0664194	0.043066	0.0190974	62	64	64	156
ENSG00000000457.13	SCYL3	1	169818771	169863037	44266	locus120	1.12848	0.00913564	0.259116	0.039889	0.245141	3.41013e-10	62	67	67	1262	-2.05279	-0.0638073	0.0400933	0.039889	0.245141	3.41013e-10	62	67	67	285
ENSG00000120370.12	GORAB	1	170501306	170522975	21669	locus121	-1.53162	-0.0163305	0.125616	0.030712	0.099868	0.000243171	44	49	49	844	0.623861	0.0260181	0.532719	0.030712	0.099868	0.000243171	44	49	49	1732
ENSG00000116132.11	PRRX1	1	170633271	170708562	75291	locus121	0.0436265	-0.000440188	0.965202	0.0287626	0.242547	6.36527e-10	40	47	47	2835	-0.957081	-0.0338236	0.338526	0.0287626	0.242547	6.36527e-10	40	47	47	1226
ENSG00000007933.12	FMO3	1	171060045	171086959	26914	locus122	-0.51937	-0.00365405	0.603503	0.0543887	0.100885	0.000191395	51	56	56	2083	0.825609	0.0215866	0.409026	0.0543887	0.100885	0.000191395	51	56	56	1422
ENSG00000094963.13	FMO2	1	171154346	171181822	27476	locus122	-1.56588	-0.0104068	0.117377	0.0720758	0.173891	6.36068e-07	42	46	46	822	1.53216	0.0369913	0.125482	0.0720758	0.173891	6.36068e-07	42	46	46	594
ENSG00000094975.13	SUCO	1	172501488	172580975	79487	locus122	-0.0267428	-0.000750204	0.978665	0.00282955	0.0548853	0.00727337	13	14	14	2876	2.18223	0.261699	0.0290922	0.00277296	0.0548853	0.00727337	12	14	14	239
ENSG00000162753.11	SLC9C2	1	173469598	173572211	102613	locus123	2.2409	0.00865909	0.0250323	0.183155	0.121642	3.95317e-05	83	85	85	403	-0.260617	-0.000831705	0.794388	0.183155	0.121642	3.95317e-05	83	85	85	2427
ENSG00000117593.9	DARS2	1	173793810	173827684	33874	locus123	-2.2792	-0.0227354	0.0226549	0.025706	0.0789373	0.00106072	17	18	18	379	-1.19119	-0.043298	0.233581	0.025706	0.0789373	0.00106072	17	18	18	944
ENSG00000120341.18	SEC16B	1	177897923	177953438	55515	locus126	0.0889478	0.00203983	0.929123	0.00474193	0.0776728	0.0015674	32	34	34	2759	-1.15551	-0.100081	0.24788	0.00474193	0.0776728	0.0015674	32	34	34	988
ENSG00000143322.19	ABL2	1	179068464	179198812	130348	locus127	-1.71796	-0.0194524	0.0858031	0.0267818	0.256121	2.29957e-10	32	34	34	709	1.11766	0.0439353	0.263711	0.0267818	0.256121	2.29957e-10	32	34	34	1031
ENSG00000162782.15	TDRD5	1	179560747	179660407	99660	locus127	1.78931	0.0143881	0.0735651	0.0496343	0.310672	3.13521e-12	12	12	12	646	-0.382918	-0.010957	0.701781	0.0496343	0.310672	3.13521e-12	12	12	12	2163
ENSG00000169905.12	TOR1AIP2	1	179809110	179846938	37828	locus128	2.24185	0.0301301	0.0249712	0.0149859	0.123476	3.45922e-05	13	13	13	402	-1.3003	-0.0669326	0.193498	0.0146996	0.123476	3.45922e-05	12	13	13	815
ENSG00000230124.6	ACBD6	1	180257364	180471712	214348	locus128	1.22895	0.0140499	0.219091	0.0241049	0.0949133	0.000391546	38	38	38	1149	-0.249987	-0.0115055	0.802597	0.0241049	0.0949133	0.000391546	38	38	38	2452
ENSG00000135835.11	KIAA1614	1	180882032	180920750	38718	locus129	0.0114427	0.00130593	0.99087	0.0172927	0.0634832	0.00390391	37	37	37	2906	-0.536128	-0.0243475	0.59187	0.0172927	0.0634832	0.00390391	37	37	37	1881
ENSG00000135823.13	STX6	1	180941849	180992257	50408	locus129	0.586681	0.0108035	0.557418	0.0109319	0.155143	1.95722e-06	26	26	26	1982	-2.58092	-0.148232	0.00985382	0.0109319	0.155143	1.95722e-06	26	26	26	136
ENSG00000135828.11	RNASEL	1	182542768	182558391	15623	locus131	-1.61571	-0.0165161	0.106157	0.0268318	0.123174	3.70209e-05	34	36	36	786	1.94647	0.071982	0.0515983	0.0268318	0.123174	3.70209e-05	34	36	36	343
ENSG00000058085.14	LAMC2	1	183155398	183214262	58864	locus131	3.10864	0.0162944	0.00187953	0.112614	0.262555	4.28501e-10	52	54	54	147	-0.920062	-0.017472	0.357541	0.112614	0.262555	4.28501e-10	52	54	54	1275
ENSG00000198860.11	TSEN15	1	184020863	184066619	45756	locus132	-0.368476	-0.00511046	0.712519	0.0121649	0.0799086	0.000773148	9	9	9	2322	-1.37015	-0.0793595	0.170639	0.0121649	0.0799086	0.000773148	9	9	9	739
ENSG00000116406.18	EDEM3	1	184659371	184723992	64621	locus132	2.63288	0.0533779	0.00846636	0.00764254	0.0547792	0.0082893	18	20	20	258	0.726819	0.0540542	0.467337	0.00764254	0.0547792	0.0082893	18	20	20	1574
ENSG00000121481.10	RNF2	1	185014689	185071735	57046	locus132	1.0592	0.0389054	0.289507	0.00180324	0.0505857	0.012107	10	10	10	1351	-1.36804	-0.165353	0.171299	0.00180324	0.0505857	0.012107	10	10	10	744
ENSG00000143341.11	HMCN1	1	185703522	186160081	456559	locus133	1.49155	0.0281803	0.135818	0.0107029	0.0887761	0.000615322	16	16	16	881	-0.3248	-0.022527	0.745332	0.0107029	0.0887761	0.000615322	16	16	16	2284
ENSG00000116711.9	PLA2G4A	1	186798080	186958113	160033	locus133	-1.05904	-0.0105101	0.289583	0.0306349	0.0326599	0.0439674	49	53	53	1352	0.889668	0.0342373	0.373644	0.022206	0.0326599	0.0439674	42	53	53	1342
ENSG00000244414.6	CFHR1	1	196788860	196801319	12459	locus143	2.18562	0.00866974	0.0288436	0.185423	0.245972	1.79938e-09	64	66	66	420	-0.388937	-0.0057569	0.697323	0.185423	0.245972	1.79938e-09	64	66	66	2152
ENSG00000081237.18	PTPRC	1	198608097	198726605	118508	locus145	-1.7839	-0.0458263	0.0744402	0.00399285	0.0308901	0.0408552	33	36	36	653	-2.61168	-0.238859	0.0090099	0.00399285	0.0308901	0.0408552	33	36	36	132
ENSG00000118197.13	DDX59	1	200609932	200639035	29103	locus146	-1.01966	-0.0202832	0.307888	0.00601063	0.11285	9.09003e-05	14	15	15	1382	-0.437674	-0.0384158	0.661623	0.00601063	0.11285	9.09003e-05	14	15	15	2059
ENSG00000116852.14	KIF21B	1	200938517	200992842	54325	locus146	-0.310619	-0.0163047	0.756091	0.00205264	0.0387208	0.0281742	19	19	19	2412	-0.894446	-0.131611	0.371083	0.00205264	0.0387208	0.0281742	19	19	19	1328
ENSG00000081277.12	PKP1	1	201252579	201302121	49542	locus147	-0.00933586	1.99331e-05	0.992551	0.0867407	0.0696907	0.00229992	54	56	56	2910	1.81817	0.0397682	0.0690382	0.0867407	0.0696907	0.00229992	54	56	56	408
ENSG00000198892.6	SHISA4	1	201857796	201861715	3919	locus148	-0.68718	-0.0082231	0.491969	0.0112977	0.157278	4.35656e-06	25	25	25	1827	0.35612	0.0168028	0.721751	0.0112977	0.157278	4.35656e-06	25	25	25	2222
ENSG00000176393.10	RNPEP	1	201951775	201975271	23496	locus148	1.3222	0.0200273	0.186101	0.00860904	0.0376175	0.0294898	7	7	7	1043	0.816197	0.0595042	0.414388	0.00860904	0.0376175	0.0294898	7	7	7	1435
ENSG00000117153.15	KLHL12	1	202860248	202897727	37479	locus149	0.41399	0.0189415	0.678882	0.00160605	0.122196	3.61021e-05	1	1	1	2260	0.11263	0.0183246	0.910324	0.00160605	0.122196	3.61021e-05	1	1	1	2700
ENSG00000133059.16	DSTYK	1	205111632	205180830	69198	locus150	-0.778751	-0.0108686	0.436126	0.0129458	0.0325403	0.0426195	37	39	39	1689	-1.55481	-0.0831819	0.119992	0.0129458	0.0325403	0.0426195	37	39	39	576
ENSG00000117280.12	RAB29	1	205737113	205744610	7497	locus151	0.154509	0.000490292	0.877208	0.016754	0.0484225	0.0122102	62	66	66	2652	-0.405405	-0.0184638	0.68518	0.0158408	0.0484225	0.0122102	60	66	66	2122
ENSG00000162877.12	PM20D1	1	205797152	205819260	22108	locus151	2.70318	0.0137491	0.00686787	0.118816	0.292631	9.57164e-12	20	21	21	234	-2.47441	-0.0441015	0.0133456	0.118816	0.292631	9.57164e-12	20	21	21	157
ENSG00000263528.7	IKBKE	1	206643818	206670222	26404	locus151	1.49284	0.00736465	0.135479	0.124715	0.0981947	0.000248888	74	80	80	880	-0.230382	-0.00335107	0.817795	0.122898	0.0981947	0.000248888	70	80	80	2486
ENSG00000143486.15	EIF2D	1	206764974	206785904	20930	locus152	0.173861	0.00424207	0.861975	0.00628215	0.139856	7.73138e-06	15	16	16	2618	-1.25106	-0.0912196	0.210913	0.00628215	0.139856	7.73138e-06	15	16	16	876
ENSG00000123836.14	PFKFB2	1	207226619	207254369	27750	locus152	0.899013	0.0172063	0.368646	0.0257506	0.153474	3.68472e-06	11	11	11	1523	-0.251941	-0.0261614	0.801086	0.0257506	0.153474	3.68472e-06	11	11	11	2449
ENSG00000203710.10	CR1	1	207669501	207815110	145609	locus152	-0.202626	-0.00376501	0.839428	0.00746894	0.0548049	0.00722095	18	19	19	2576	0.573339	0.0410593	0.566415	0.00746894	0.0548049	0.00722095	18	19	19	1820
ENSG00000117335.19	CD46	1	207925382	207968861	43479	locus152	2.31321	0.0303586	0.0207109	0.0155026	0.0788176	0.00156946	52	53	53	360	-0.874985	-0.0458748	0.381582	0.0154578	0.0788176	0.00156946	49	53	53	1353
ENSG00000123685.8	BATF3	1	212859758	212873182	13424	locus155	3.02817	0.0351733	0.00246042	0.0177461	0.108126	0.000117912	2	2	2	161	-0.849793	-0.0364915	0.39544	0.0177461	0.108126	0.000117912	2	2	2	1393
ENSG00000067533.5	RRP15	1	218458634	218511325	52691	locus159	1.43726	0.00948262	0.150645	0.0620067	0.302382	7.55495e-12	43	44	44	937	-0.749319	-0.0179051	0.453665	0.0620067	0.302382	7.55495e-12	43	44	44	1540
ENSG00000143353.11	LYPLAL1	1	219347172	219386207	39035	locus160	-0.202892	-0.00332668	0.83922	0.00193116	0.0338797	0.0406762	18	18	18	2574	0.695227	0.0944204	0.486913	0.00193116	0.0338797	0.0406762	18	18	18	1633
ENSG00000118873.15	RAB3GAP2	1	220321634	220445795	124161	locus161	1.83233	0.025543	0.0669026	0.0157061	0.158949	1.86654e-06	17	17	17	623	-0.825907	-0.0347862	0.408857	0.0157061	0.158949	1.86654e-06	17	17	17	1421
ENSG00000238078.1	LINC01352	1	221002596	221005770	3174	locus161	-1.95799	-0.0103741	0.0502313	0.106929	0.362708	1.67071e-14	13	14	14	540	1.22829	0.0226509	0.219338	0.106929	0.362708	1.67071e-14	13	14	14	903
ENSG00000186063.12	AIDA	1	222841354	222885833	44479	locus162	-0.735275	-0.0429196	0.462172	0.000874251	0.0585628	0.00673028	10	10	10	1752	0.714668	0.154996	0.474814	0.000874251	0.0585628	0.00673028	10	10	10	1598
ENSG00000203697.11	CAPN8	1	223714978	223853403	138425	locus163	0.0892879	0.000886381	0.928853	0.138796	0.102463	0.000222223	48	49	49	2758	0.610707	0.00884545	0.541393	0.138796	0.102463	0.000222223	48	49	49	1757
ENSG00000243709.1	LEFTY1	1	226073981	226076846	2865	locus164	1.44251	0.00851357	0.149159	0.0831364	0.170904	7.78066e-07	37	42	42	930	-0.572471	-0.0144814	0.567003	0.0831364	0.170904	7.78066e-07	37	42	42	1821
ENSG00000185155.11	MIXL1	1	226411364	226414761	3397	locus165	-1.85949	-0.00893329	0.0629581	0.122558	0.257209	1.01773e-09	69	71	71	603	0.890088	0.0152733	0.373419	0.122558	0.257209	1.01773e-09	69	71	71	1341
ENSG00000181450.17	ZNF678	1	227751256	227867370	116114	locus166	-0.150423	-0.00150063	0.880431	0.0357297	0.0416621	0.0204855	77	81	81	2659	0.900079	0.0302319	0.368078	0.0357297	0.0416621	0.0204855	77	81	81	1319
ENSG00000143740.14	SNAP47	1	227915868	227968932	53064	locus166	1.59627	0.0172212	0.110429	0.0239143	0.212215	4.52387e-08	76	78	78	802	-0.4747	-0.0161128	0.635001	0.0239143	0.212215	4.52387e-08	76	78	78	1997
ENSG00000081692.12	JMJD4	1	227918889	227923112	4223	locus166	-0.22532	-0.001923	0.82173	0.0488114	0.151818	5.8463e-06	86	86	86	2547	2.07067	0.057302	0.0383892	0.0488114	0.151818	5.8463e-06	86	86	86	277
ENSG00000069248.11	NUP133	1	229576005	229644088	68083	locus168	0.26804	0.000978285	0.788668	0.0275317	0.0489389	0.0132955	41	42	42	2467	-0.246603	-0.00805948	0.805215	0.0275317	0.0489389	0.0132955	41	42	42	2455
ENSG00000135744.7	AGT	1	230838269	230881329	43060	locus169	-0.767721	-0.0148201	0.442653	0.0085937	0.180389	1.90619e-07	24	24	24	1706	-0.7496	-0.047165	0.453496	0.0085937	0.180389	1.90619e-07	24	24	24	1539
ENSG00000135773.12	CAPN9	1	230883133	230937734	54601	locus169	1.17885	0.0108884	0.238458	0.0336234	0.116098	2.98701e-05	12	14	14	1196	-0.727666	-0.0234447	0.466818	0.0336234	0.116098	2.98701e-05	12	14	14	1572
ENSG00000182118.7	FAM89A	1	231154703	231176000	21297	locus169	-0.916948	-0.00629669	0.35917	0.0642409	0.440568	1.65441e-18	16	16	16	1502	-0.278059	-0.00757704	0.780967	0.0642409	0.440568	1.65441e-18	16	16	16	2392
ENSG00000135778.11	NTPCR	1	233086356	233119628	33272	locus172	0.555206	0.00319146	0.578754	0.110124	0.463592	3.42212e-21	39	39	39	2026	0.62203	0.0133316	0.533922	0.110124	0.463592	3.42212e-21	39	39	39	1735
ENSG00000135749.18	PCNX2	1	233119180	233431471	312291	locus172	0.367446	0.0149219	0.713286	0.0017808	0.0544618	0.00769812	11	12	12	2327	0.705821	0.122751	0.4803	0.0017808	0.0544618	0.00769812	11	12	12	1620
ENSG00000143674.10	MAP3K21	1	233463469	233520894	57425	locus172	1.85402	0.0164963	0.0637356	0.0332443	0.0331682	0.0330588	39	40	40	607	-1.64516	-0.0566263	0.099936	0.0332443	0.0331682	0.0330588	39	40	40	511
ENSG00000168275.14	COA6	1	234509201	234520826	11625	locus174	0.566591	0.00669731	0.570992	0.0177944	0.170787	8.80232e-07	33	35	35	2012	0.717615	0.0308203	0.472995	0.0177944	0.170787	8.80232e-07	33	35	35	1590
ENSG00000224939.1	LINC00184	1	234765056	234770526	5470	locus174	-0.0500087	-0.000227482	0.960115	0.0580764	0.227271	4.09625e-09	14	15	15	2823	0.68781	0.0186526	0.491572	0.0567019	0.227271	4.09625e-09	13	15	15	1643
ENSG00000086619.13	ERO1B	1	236378400	236445258	66858	locus175	2.66436	0.0257552	0.00771359	0.0307107	0.163997	2.46428e-06	45	45	45	248	-2.04866	-0.071245	0.0404953	0.0307107	0.163997	2.46428e-06	45	45	45	286
ENSG00000116977.18	LGALS8	1	236681513	236716279	34766	locus176	1.45114	0.0571461	0.14674	0.00135466	0.0444445	0.0169358	14	15	15	919	0.465205	0.10032	0.641784	0.00135466	0.0444445	0.0169358	14	15	15	2011
ENSG00000180875.4	GREM2	1	240652872	240775455	122583	locus179	0.328178	0.00753301	0.742777	0.00853249	0.0619927	0.00421529	28	32	32	2387	0.0192516	-0.00254118	0.98464	0.00853249	0.0619927	0.00421529	28	32	32	2893
ENSG00000162843.17	WDR64	1	241815582	241966079	150497	locus181	0.803462	0.0148342	0.421708	0.0116294	0.0752065	0.00152	4	4	4	1655	-0.204917	-0.0125869	0.837637	0.0116294	0.0752065	0.00152	4	4	4	2545
ENSG00000203666.12	EFCAB2	1	245133630	245288530	154900	locus184	0.589249	0.00339089	0.555694	0.106552	0.609157	3.41101e-31	50	57	57	1977	-0.891733	-0.0178569	0.372536	0.106552	0.609157	3.41101e-31	50	57	57	1333
ENSG00000197472.14	ZNF695	1	247108847	247171359	62512	locus186	-3.05151	-0.0820184	0.00227691	0.0045672	0.115728	0.000101685	2	2	2	156	0.528978	0.0503236	0.596821	0.0045672	0.115728	0.000101685	2	2	2	1900
ENSG00000277462.1	ZNF670	1	247197938	247242113	44175	locus186	-1.22943	-0.00619196	0.218911	0.119419	0.121424	4.70621e-05	76	78	78	1148	0.718183	0.0149732	0.472644	0.118768	0.121424	4.70621e-05	75	78	78	1589
ENSG00000188295.14	ZNF669	1	247263263	247267674	4411	locus186	0.912435	0.0080969	0.36154	0.0408667	0.155574	4.23668e-06	62	65	65	1506	-0.873897	-0.026174	0.382174	0.0405526	0.155574	4.23668e-06	60	65	65	1354
ENSG00000221953.5	C1orf229	1	247273456	247275719	2263	locus186	-0.493887	-0.00311969	0.621386	0.050454	0.295128	8.68892e-12	31	33	33	2124	0.357301	0.00938235	0.720866	0.050454	0.295128	8.68892e-12	31	33	33	2217
ENSG00000196418.12	ZNF124	1	247285276	247335319	50043	locus186	0.892398	0.00434934	0.37218	0.107115	0.341207	2.44123e-14	13	14	14	1533	0.454094	0.00809464	0.649761	0.107115	0.341207	2.44123e-14	13	14	14	2031
ENSG00000162714.12	ZNF496	1	247460716	247495169	34453	locus186	-0.0636075	-0.00110974	0.949283	0.0149837	0.129726	2.59077e-05	15	18	18	2805	0.658448	0.0343299	0.51025	0.0149837	0.129726	2.59077e-05	15	18	18	1700
ENSG00000162722.8	TRIM58	1	248020488	248043438	22950	locus187	-0.151896	-0.00102503	0.879269	0.0566511	0.0515591	0.0107095	45	52	52	2657	-0.217406	-0.00776119	0.827892	0.0566043	0.0515591	0.0107095	44	52	52	2517
ENSG00000238243.3	OR2W3	1	248058888	248059833	945	locus187	-0.879804	-0.00652466	0.378966	0.0510957	0.179952	2.83254e-07	47	48	48	1547	0.148987	0.00482169	0.881564	0.0510957	0.179952	2.83254e-07	47	48	48	2646
ENSG00000196071.4	OR2L13	1	248100330	248264224	163894	locus187	1.06563	0.00800736	0.286589	0.0540434	0.287837	3.86959e-12	45	48	48	1343	-0.164009	-0.00447219	0.869724	0.0540434	0.287837	3.86959e-12	45	48	48	2612
ENSG00000203663.3	OR2L2	1	248201473	248202607	1134	locus187	0.905616	0.00564784	0.365139	0.0288048	0.0694653	0.00250487	22	25	25	1514	-0.498457	-0.00949777	0.618162	0.0274189	0.0694653	0.00250487	21	25	25	1945
ENSG00000175137.10	SH3BP5L	1	249104644	249120114	15470	locus188	-0.795453	-0.0253456	0.42635	0.00293209	0.0485685	0.0103588	6	6	6	1665	1.26782	0.140137	0.204862	0.00293209	0.0485685	0.0103588	6	6	6	854
ENSG00000272342.1	LINC01115	2	779836	864112	84276	locus189	1.51102	0.00820732	0.130784	0.0899328	0.29755	9.57419e-12	21	22	22	863	-2.88854	-0.0559477	0.0038703	0.0899328	0.29755	9.57419e-12	21	22	22	84
ENSG00000237667.5	LINC01115	2	779836	864112	84276	locus189	1.0701	0.00421212	0.284574	0.135933	0.0885567	0.000765189	66	70	70	1334	-0.581587	-0.00896954	0.560845	0.135933	0.0885567	0.000765189	66	70	70	1807
ENSG00000171853.15	TRAPPC12	2	3383445	3483342	99897	locus192	0.383881	0.00355224	0.701067	0.026869	0.114937	3.01334e-05	31	33	33	2292	-0.988483	-0.0363945	0.322916	0.026869	0.114937	3.01334e-05	31	33	33	1185
ENSG00000182551.13	ADI1	2	3501136	3523302	22166	locus192	-0.00884375	-6.98048e-05	0.992944	0.00552132	0.0846103	0.000922474	19	19	19	2913	0.888377	0.0749335	0.374338	0.00523976	0.0846103	0.000922474	18	19	19	1344
ENSG00000118004.17	COLEC11	2	3642421	3692234	49813	locus192	-0.86647	-0.00311968	0.386233	0.216448	0.34725	6.61947e-14	50	51	51	1573	1.51338	0.0187105	0.130184	0.216448	0.34725	6.61947e-14	50	51	51	621
ENSG00000151360.9	ALLC	2	3705789	3750260	44471	locus192	-0.467962	-0.00283908	0.639812	0.0824147	0.265065	3.76935e-10	14	14	14	2173	0.984932	0.0201348	0.324657	0.0824147	0.265065	3.76935e-10	14	14	14	1189
ENSG00000205837.7	LINC00487	2	6869299	6910442	41143	locus195	0.407164	0.00835904	0.683887	0.00873154	0.0343012	0.0363346	9	9	9	2267	-2.02695	-0.13681	0.0426676	0.00873154	0.0343012	0.0363346	9	9	9	303
ENSG00000236790.5	LINC00299	2	8147900	8468549	320649	locus196	2.03672	0.0227723	0.0416776	0.0236389	0.153777	4.6143e-06	20	26	26	496	0.175063	0.00806672	0.86103	0.0236389	0.153777	4.6143e-06	20	26	26	2596
ENSG00000119185.12	ITGB1BP1	2	9543605	9563657	20052	locus197	-2.62724	-0.0300186	0.00860804	0.0224976	0.0393016	0.026093	50	53	53	260	-0.154635	-0.00681182	0.877109	0.0224976	0.0393016	0.026093	50	53	53	2634
ENSG00000134330.18	IAH1	2	9614679	9629856	15177	locus197	-0.135716	-0.00239574	0.892046	0.011046	0.139411	1.20158e-05	18	23	23	2682	-0.783257	-0.0483546	0.433476	0.011046	0.139411	1.20158e-05	18	23	23	1487
ENSG00000169016.16	E2F6	2	11584500	11606303	21803	locus199	0.0971975	0.000550702	0.92257	0.0816197	0.0891351	0.000602212	62	66	66	2745	1.27005	0.0293983	0.204068	0.0811868	0.0891351	0.000602212	61	66	66	849
ENSG00000196208.13	GREB1	2	11674170	11782914	108744	locus200	0.487414	0.00569149	0.625965	0.0149628	0.12458	5.31049e-05	11	11	11	2139	1.62995	0.0774787	0.103112	0.0149628	0.12458	5.31049e-05	11	11	11	524
ENSG00000134324.11	LPIN1	2	11817669	11967533	149864	locus200	-0.0058026	0.000441979	0.99537	0.134981	0.187488	6.643e-08	83	89	89	2920	-0.160309	-0.00616537	0.872638	0.134981	0.187488	6.643e-08	83	89	89	2617
ENSG00000178295.14	GEN1	2	17935135	17970213	35078	locus204	-0.201287	-0.00267484	0.840475	0.0215447	0.155252	1.99083e-06	25	25	25	2579	0.254994	0.0106164	0.798728	0.0214866	0.155252	1.99083e-06	24	25	25	2442
ENSG00000183891.5	TTC32	2	20096391	20101744	5353	locus207	-0.381264	-0.00204211	0.703007	0.0909517	0.417292	2.28974e-18	18	18	18	2299	1.4886	0.0254188	0.136592	0.0909517	0.417292	2.28974e-18	18	18	18	645
ENSG00000118965.14	WDR35	2	20110028	20189866	79838	locus207	0.33933	0.00318154	0.734361	0.0458944	0.121827	5.71242e-05	113	116	116	2362	1.0957	0.0339986	0.27321	0.0438135	0.121827	5.71242e-05	111	116	116	1055
ENSG00000118961.14	LDAH	2	20883773	21022890	139117	locus207	-1.32219	-0.0083145	0.186105	0.0894712	0.370335	4.28022e-15	19	20	20	1044	0.275295	0.00636659	0.78309	0.0894712	0.370335	4.28022e-15	19	20	20	2400
ENSG00000219626.8	FAM228B	2	24299702	24392507	92805	locus209	-0.0187948	-0.000201566	0.985005	0.0241548	0.254829	2.82313e-10	33	33	33	2893	-0.707121	-0.0246448	0.479491	0.0241548	0.254829	2.82313e-10	33	33	33	1617
ENSG00000115129.13	TP53I3	2	24300302	24308085	7783	locus209	1.97886	0.0289776	0.0478317	0.0103518	0.048166	0.0138941	4	4	4	525	-1.80413	-0.0839299	0.0712109	0.0103518	0.048166	0.0138941	4	4	4	417
ENSG00000115137.11	DNAJC27	2	25166504	25194963	28459	locus209	-0.569582	-0.0136174	0.568961	0.0063894	0.112993	8.22301e-05	21	21	21	2007	-1.51853	-0.127001	0.12888	0.0063894	0.112993	8.22301e-05	21	21	21	615
ENSG00000228474.5	OST4	2	27293340	27294522	1182	locus211	-0.612976	-0.00607863	0.539892	0.0120238	0.0433424	0.0171779	24	24	24	1939	0.664992	0.0269821	0.506056	0.0120238	0.0433424	0.0171779	24	24	24	1688
ENSG00000138085.16	ATRAID	2	27435227	27440050	4823	locus211	0.364852	0.00401806	0.715222	0.061408	0.111823	0.000140284	130	134	134	2330	-1.6306	-0.0416047	0.102975	0.061408	0.111823	0.000140284	130	134	134	522
ENSG00000138100.13	TRIM54	2	27505296	27530303	25007	locus211	1.71263	0.0312829	0.0867806	0.00867139	0.081872	0.000984114	17	18	18	713	-2.97591	-0.199738	0.00292117	0.00867139	0.081872	0.000984114	17	18	18	74
ENSG00000163795.13	ZNF513	2	27600102	27603601	3499	locus211	0.612332	0.0053188	0.540318	0.0295039	0.0317306	0.0483096	28	30	30	1940	2.07168	0.0709423	0.0382956	0.0295039	0.0317306	0.0483096	28	30	30	276
ENSG00000213639.9	PPP1CB	2	28974613	29025806	51193	locus212	-2.52361	-0.0481789	0.0116157	0.00884454	0.065282	0.00356331	14	14	14	290	-1.44612	-0.0944739	0.148145	0.00884454	0.065282	0.00356331	14	14	14	679
ENSG00000171103.10	TRMT61B	2	29072687	29093175	20488	locus212	2.31072	0.0364117	0.0208482	0.012851	0.114602	6.16569e-05	29	35	35	362	2.0422	0.114715	0.0411321	0.012851	0.114602	6.16569e-05	29	35	35	294
ENSG00000189350.12	TOGARAM2	2	29204163	29275096	70933	locus212	2.1037	0.00990334	0.0354044	0.131877	0.447303	2.76879e-19	16	16	16	461	0.642984	0.0112417	0.520234	0.121143	0.447303	2.76879e-19	15	16	16	1717
ENSG00000171094.16	ALK	2	29415639	29446766	31127	locus212	-0.925916	-0.00992858	0.35449	0.0269334	0.115194	9.09668e-05	62	65	65	1492	1.54498	0.0584858	0.12235	0.0269334	0.115194	9.09668e-05	62	65	65	584
ENSG00000018699.11	TTC27	2	32853116	33046118	193002	locus216	-1.41418	-0.014391	0.15731	0.0260256	0.169151	1.38349e-06	13	14	14	955	1.9655	0.0662482	0.0493561	0.0260256	0.169151	1.38349e-06	13	14	14	332
ENSG00000171055.14	FEZ2	2	36779403	36825311	45908	locus220	-1.35586	-0.0196379	0.175142	0.0164719	0.157737	2.77633e-06	19	20	20	1006	-0.278442	-0.0153422	0.780673	0.0143541	0.157737	2.77633e-06	18	20	20	2389
ENSG00000218739.9	CEBPZOS	2	37423638	37443336	19698	locus221	-0.884752	-0.00815053	0.37629	0.0343001	0.282279	7.10835e-11	22	23	23	1541	0.912425	0.0301336	0.361545	0.034081	0.282279	7.10835e-11	21	23	23	1296
ENSG00000115828.15	QPCT	2	37571772	37600465	28693	locus221	-0.795136	-0.0396749	0.426534	0.0011313	0.0412818	0.0209434	1	2	2	1666	0.934583	0.166168	0.350003	0.0011313	0.0412818	0.0209434	1	2	2	1252
ENSG00000119787.13	ATL2	2	38521098	38605726	84628	locus221	0.828867	0.00433447	0.40718	0.056949	0.0758951	0.00152413	118	127	127	1627	0.344582	0.00883949	0.730408	0.0569127	0.0758951	0.00152413	117	127	127	2246
ENSG00000188010.12	MORN2	2	39103102	39109850	6748	locus222	-2.26558	-0.0182556	0.0234771	0.0156869	0.0498399	0.00907352	22	23	23	388	1.95756	0.0656435	0.0502817	0.0156869	0.0498399	0.00907352	22	23	23	336
ENSG00000011566.14	MAP4K3	2	39476406	39664426	188020	locus222	0.848604	0.0164133	0.396102	0.0074465	0.0806749	0.00120174	16	18	18	1594	-0.209103	-0.0165498	0.834368	0.0074465	0.0806749	0.00120174	16	18	18	2535
ENSG00000162878.12	PKDCC	2	42275160	42285656	10496	locus226	0.192477	0.00280205	0.847369	0.0143306	0.0671415	0.00297084	37	40	40	2589	-0.363669	-0.0329443	0.716105	0.0143306	0.0671415	0.00297084	37	40	40	2203
ENSG00000152527.13	PLEKHH2	2	43864398	43995126	130728	locus228	-1.40039	-0.0100779	0.161395	0.0556177	0.164811	1.01963e-06	48	49	49	965	-1.17389	-0.02849	0.240441	0.0556177	0.164811	1.01963e-06	48	49	49	969
ENSG00000138095.18	LRPPRC	2	44113362	44223128	109766	locus229	-0.679906	-0.00800598	0.496564	0.0223573	0.326884	4.39452e-13	53	54	54	1836	1.35517	0.0531741	0.175364	0.0223573	0.326884	4.39452e-13	53	54	54	756
ENSG00000119878.5	CRIPT	2	46844353	46857315	12962	locus231	-1.24446	-0.0161752	0.213329	0.0175868	0.260475	3.92728e-11	10	13	13	1132	0.984727	0.046496	0.324758	0.0175868	0.260475	3.92728e-11	10	13	13	1190
ENSG00000180398.11	MCFD2	2	47129008	47168994	39986	locus232	-0.959542	-0.00690139	0.337286	0.0604464	0.481553	2.05931e-21	39	40	40	1455	1.30198	0.0328703	0.192924	0.0586694	0.481553	2.05931e-21	38	40	40	814
ENSG00000119888.10	EPCAM	2	47596449	47614159	17710	locus232	-1.07229	-0.00490968	0.283591	0.114375	0.332708	7.55715e-14	20	20	20	1331	-0.0493727	-0.00112606	0.960622	0.114375	0.332708	7.55715e-14	20	20	20	2823
ENSG00000170802.15	FOXN2	2	48541437	48606434	64997	locus233	-1.73235	-0.0224184	0.083211	0.0233394	0.254127	6.72176e-10	32	34	34	699	-0.910277	-0.0485228	0.362677	0.019153	0.254127	6.72176e-10	31	34	34	1299
ENSG00000243244.5	STON1	2	48757292	48825652	68360	locus233	2.51484	0.0271777	0.0119085	0.024023	0.198288	8.98177e-08	26	27	27	294	1.01639	0.0408383	0.309441	0.024023	0.198288	8.98177e-08	26	27	27	1148
ENSG00000242441.7	GTF2A1L	2	48844918	48906751	61833	locus233	-1.98609	-0.0189727	0.0470231	0.0317992	0.077197	0.00117195	12	12	12	522	0.52149	0.0177328	0.602025	0.0317992	0.077197	0.00117195	12	12	12	1911
ENSG00000115306.15	SPTBN1	2	54683463	54898583	215120	locus238	-0.780084	-0.00545651	0.435342	0.0508077	0.0914032	0.000614922	48	49	49	1688	-0.649365	-0.0160389	0.516102	0.0508077	0.0914032	0.000614922	48	49	49	1710
ENSG00000162994.15	CLHC1	2	55399685	55459699	60014	locus238	-1.93468	-0.018299	0.0530294	0.0360673	0.114883	9.28149e-05	38	40	40	556	0.162887	0.0111246	0.870608	0.0346098	0.114883	9.28149e-05	35	40	40	2615
ENSG00000237651.6	C2orf74	2	61372202	61391964	19762	locus242	1.79697	0.0107715	0.0723403	0.0807381	0.670968	4.13785e-38	13	18	18	641	0.1602	0.00341222	0.872724	0.0807381	0.670968	4.13785e-38	13	18	18	2618
ENSG00000186889.9	TMEM17	2	62727353	62733330	5977	locus243	0.152577	0.00276634	0.878732	0.00490733	0.0473844	0.0118216	7	7	7	2656	1.52007	0.129414	0.128492	0.00490733	0.0473844	0.0118216	7	7	7	614
ENSG00000143951.15	WDPCP	2	63346693	63815611	468918	locus243	-1.65434	-0.0449358	0.0980587	0.00451339	0.0825698	0.000866425	2	2	2	755	3.17442	0.304739	0.00150136	0.00451339	0.0825698	0.000866425	2	2	2	48
ENSG00000236780.5	LINC01829	2	67350488	67442451	91963	locus246	-0.0807688	-0.00193658	0.935626	0.0215778	0.0329277	0.0397734	26	28	28	2770	-0.0548381	0.00581036	0.956267	0.0215778	0.0329277	0.0397734	26	28	28	2813
ENSG00000163219.11	ARHGAP25	2	68961942	69053957	92015	locus248	0.371885	0.00288333	0.709979	0.0699344	0.280438	3.00203e-11	38	38	38	2314	-0.887382	-0.0210344	0.374873	0.0699344	0.280438	3.00203e-11	38	38	38	1345
ENSG00000087338.4	GMCL1	2	70056791	70108516	51725	locus248	3.88259	0.0690935	0.000103351	0.00804937	0.108005	0.000166041	18	19	19	72	-0.4904	-0.0300025	0.623851	0.00804937	0.108005	0.000166041	18	19	19	1970
ENSG00000124380.10	SNRNP27	2	70121087	70132368	11281	locus248	4.11522	0.0599806	3.86813e-05	0.0122108	0.104586	0.00010279	13	14	14	56	-0.905812	-0.0465373	0.365035	0.0122108	0.104586	0.00010279	13	14	14	1308
ENSG00000035141.7	FAM136A	2	70523107	70529199	6092	locus248	2.25535	0.101861	0.0241111	0.00153463	0.0742297	0.00210002	9	9	9	398	1.19401	0.192934	0.232472	0.00153463	0.0742297	0.00210002	9	9	9	939
ENSG00000075340.22	ADD2	2	70883915	70995332	111417	locus249	-0.500425	-0.0185297	0.616776	0.00233643	0.135581	1.68306e-05	56	59	59	2111	1.47243	0.188117	0.140904	0.00233643	0.135581	1.68306e-05	56	59	59	658
ENSG00000135632.11	SMYD5	2	73441372	73454349	12977	locus251	2.85916	0.0241452	0.00424759	0.0427181	0.140369	1.38187e-05	36	40	40	195	0.523176	0.0167509	0.600852	0.0374521	0.140369	1.38187e-05	32	40	40	1907
ENSG00000188687.17	SLC4A5	2	74443368	74570543	127175	locus252	-1.58742	-0.0289154	0.112417	0.0161238	0.162599	2.12242e-06	8	9	9	807	0.187773	0.0140657	0.851055	0.0161238	0.162599	2.12242e-06	8	9	9	2575
ENSG00000284308.1	C2orf81	2	74641303	74648746	7443	locus252	-0.533628	-0.0061072	0.593599	0.0218498	0.0711665	0.00250926	31	31	31	2061	-0.254805	-0.0147071	0.798874	0.0218498	0.0711665	0.00250926	31	31	31	2444
ENSG00000115275.11	MOGS	2	74688183	74692509	4326	locus252	-0.655279	-0.0104441	0.512288	0.0127878	0.0482296	0.0129603	19	19	19	1869	-0.19044	-0.0111267	0.848964	0.0127878	0.0482296	0.0129603	19	19	19	2569
ENSG00000204792.2	LINC01291	2	75136257	75165545	29288	locus252	1.29622	0.00532836	0.194898	0.203126	0.575875	2.5127e-28	26	28	28	1072	-0.0431596	-0.000389807	0.965574	0.203126	0.575875	2.5127e-28	26	28	28	2836
ENSG00000115350.11	POLE4	2	75185769	75197255	11486	locus252	0.539153	0.0143345	0.589781	0.00447166	0.0449909	0.0180652	13	13	13	2053	-0.261812	-0.0259638	0.793467	0.00447166	0.0449909	0.0180652	13	13	13	2425
ENSG00000115364.13	MRPL19	2	75873908	75889332	15424	locus252	0.18055	0.00145186	0.856721	0.0647202	0.273882	7.56187e-13	30	31	31	2605	-0.0464612	-0.00143092	0.962943	0.0647202	0.273882	7.56187e-13	30	31	31	2830
ENSG00000042493.15	CAPG	2	85621870	85641197	19327	locus259	-3.71468	-0.0408748	0.00020346	0.0260099	0.0943146	0.000409641	45	46	46	84	1.99866	0.074352	0.0456447	0.0260099	0.0943146	0.000409641	45	46	46	315
ENSG00000115486.11	GGCX	2	85771842	85788616	16774	locus259	-0.535707	-0.003941	0.592161	0.047852	0.28031	8.0258e-11	12	14	14	2057	-0.517883	-0.0135839	0.60454	0.047852	0.28031	8.0258e-11	12	14	14	1918
ENSG00000115523.16	GNLY	2	85921480	85925975	4495	locus259	-0.658715	-0.00342267	0.510079	0.112971	0.132984	2.21511e-05	55	57	57	1865	0.309156	0.00572285	0.757203	0.112971	0.132984	2.21511e-05	55	57	57	2319
ENSG00000068654.15	POLR1A	2	86247338	86333009	85671	locus259	-0.843803	-0.0123393	0.39878	0.0106503	0.099968	0.000279811	32	32	32	1606	0.684549	0.036659	0.493629	0.0106503	0.099968	0.000279811	32	32	32	1647
ENSG00000132305.20	IMMT	2	86371054	86422893	51839	locus259	-1.92561	-0.0474924	0.0541535	0.00374973	0.0449219	0.0172312	26	32	32	564	1.07081	0.101821	0.284254	0.00374973	0.0449219	0.0172312	26	32	32	1087
ENSG00000222041.10	CYTOR	2	87754945	87821037	66092	locus260	-1.43221	-0.0332921	0.152083	0.00413849	0.267207	3.14499e-11	14	17	17	938	1.21226	0.0628855	0.225413	0.00413849	0.267207	3.14499e-11	14	17	17	919
ENSG00000163586.9	FABP1	2	88422507	88427581	5074	locus260	0.64944	0.00291503	0.516054	0.151826	0.423815	3.06315e-18	10	14	14	1879	-0.387252	-0.00599769	0.698569	0.151826	0.423815	3.06315e-18	10	14	14	2156
ENSG00000144115.16	THNSL2	2	88469813	88486156	16343	locus260	-1.16515	-0.00360938	0.243959	0.277549	0.595217	3.67694e-32	41	45	45	1215	-0.298791	-0.00329721	0.7651	0.277549	0.595217	3.67694e-32	41	45	45	2341
ENSG00000153574.8	RPIA	2	88991190	89050446	59256	locus260	1.18668	0.0178424	0.235352	0.0131685	0.141999	1.05644e-05	6	7	7	1185	-1.81262	-0.090991	0.0698901	0.0131685	0.141999	1.05644e-05	6	7	7	412
ENSG00000163060.7	TEKT4	2	95537174	95542568	5394	locus263	1.74454	0.0107962	0.0810658	0.065988	0.0845912	0.000576723	7	8	8	690	-2.73912	-0.0627397	0.00616032	0.065988	0.0845912	0.000576723	7	8	8	106
ENSG00000144026.11	ZNF514	2	95810744	95825593	14849	locus263	-0.765122	-0.00190288	0.444199	0.32851	0.367676	1.23211e-15	71	77	77	1709	0.831615	0.00926362	0.405626	0.32851	0.367676	1.23211e-15	71	77	77	1414
ENSG00000115042.9	FAHD2A	2	96068455	96082364	13909	locus263	1.44639	0.0426304	0.148067	0.00961085	0.0470485	0.0080908	3	3	3	923	0.275048	0.0309604	0.783279	0.00961085	0.0470485	0.0080908	3	3	3	2401
ENSG00000232931.5	LINC00342	2	96472799	96492729	19930	locus263	-1.04309	-0.0363802	0.296908	0.00519742	0.0728998	0.00195319	4	4	4	1363	0.0305728	0.00621147	0.97561	0.00519742	0.0728998	0.00195319	4	4	4	2863
ENSG00000135976.17	ANKRD36	2	97778889	97930257	151368	locus263	-0.35528	-0.00559474	0.72238	0.0140049	0.112068	0.000126227	13	16	16	2347	-2.49009	-0.132997	0.0127712	0.0140049	0.112068	0.000126227	13	16	16	155
ENSG00000196912.12	ANKRD36B	2	98121260	98206428	85168	locus263	-0.453849	-0.0348795	0.649938	0.00051266	0.104353	0.000109466	2	5	5	2194	2.95994	0.795816	0.00307696	0.00051266	0.104353	0.000109466	2	5	5	78
ENSG00000115085.13	ZAP70	2	98330038	98356323	26285	locus263	0.0734075	0.000647261	0.941482	0.0424731	0.155444	3.64883e-06	15	15	15	2779	3.13623	0.096952	0.00171137	0.0424731	0.155444	3.64883e-06	15	15	15	50
ENSG00000183513.8	COA5	2	99215776	99224975	9199	locus264	-0.38176	-0.00378465	0.702639	0.025706	0.145701	8.99225e-06	48	49	49	2297	0.455324	0.0194201	0.648876	0.025706	0.145701	8.99225e-06	48	49	49	2027
ENSG00000115446.11	UNC50	2	99225010	99234977	9967	locus264	-0.607432	-0.00891426	0.543564	0.0197689	0.0377362	0.030735	24	24	24	1948	0.740881	0.0390405	0.458766	0.0140349	0.0377362	0.030735	23	24	24	1558
ENSG00000135951.14	TSGA10	2	99613723	99771405	157682	locus264	0.882889	0.00647134	0.377296	0.055109	0.235894	3.95867e-09	25	29	29	1543	0.526584	0.0135405	0.598482	0.055109	0.235894	3.95867e-09	25	29	29	1905
ENSG00000144182.16	LIPT1	2	99771429	99779600	8171	locus264	0.727352	0.00718364	0.467011	0.0354175	0.16752	1.62315e-06	27	29	29	1763	0.052011	0.00236845	0.95852	0.0354175	0.16752	1.62315e-06	27	29	29	2819
ENSG00000158411.11	MITD1	2	99785725	99797524	11799	locus264	-0.830353	-0.00928928	0.406339	0.0230621	0.0766752	0.00171823	20	20	20	1623	-0.0688798	0.000849335	0.945085	0.0230621	0.0766752	0.00171823	20	20	20	2784
ENSG00000158435.7	CNOT11	2	101869347	101886778	17431	locus266	2.40991	0.0250872	0.0159564	0.0341825	0.0379481	0.0225203	23	24	24	330	0.355401	0.0100966	0.722289	0.0341825	0.0379481	0.0225203	23	24	24	2224
ENSG00000163162.8	RNF149	2	101892062	101925163	33101	locus266	-3.57365	-0.025787	0.000352038	0.0565078	0.164394	2.53769e-06	54	58	58	97	0.528106	0.0130584	0.597426	0.0565078	0.164394	2.53769e-06	54	58	58	1902
ENSG00000115602.16	IL1RL1	2	102928022	102968497	40475	locus267	-1.47867	-0.0113917	0.139228	0.0563695	0.30558	9.72941e-13	40	46	46	894	-0.637163	-0.0173372	0.524018	0.0528153	0.30558	9.72941e-13	39	46	46	1721
ENSG00000115604.10	IL18R1	2	102972255	103015236	42981	locus267	-1.74705	-0.0115954	0.0806291	0.0748527	0.452503	8.43346e-20	27	33	33	689	-0.493697	-0.0123064	0.62152	0.0684986	0.452503	8.43346e-20	26	33	33	1959
ENSG00000234177.5	LINC01114	2	105363094	105374177	11083	locus269	-0.740792	-0.00822268	0.45882	0.0244437	0.219665	5.27844e-09	19	24	24	1746	-0.231571	-0.00960725	0.816871	0.0244437	0.219665	5.27844e-09	19	24	24	2482
ENSG00000135972.8	MRPS9	2	105654526	105716418	61892	locus269	-0.229652	-0.00858893	0.818362	0.0028589	0.0408893	0.0225689	22	22	22	2536	-0.618556	-0.0677974	0.536209	0.0028589	0.0408893	0.0225689	22	22	22	1745
ENSG00000144057.15	ST6GAL2	2	107418055	107503565	85510	locus271	-0.785644	-0.0111458	0.432076	0.0114806	0.0329226	0.040863	32	32	32	1681	-2.20236	-0.124995	0.0276401	0.0114806	0.0329226	0.040863	32	32	32	229
ENSG00000224568.1	LINC01886	2	108145874	108172952	27078	locus271	2.28356	0.0792753	0.0223974	0.00271996	0.0342885	0.0348879	11	13	13	375	-1.67258	-0.206564	0.0944106	0.00271996	0.0342885	0.0348879	11	13	13	492
ENSG00000198203.9	SULT1C2	2	108905350	108926371	21021	locus272	1.92389	0.0081676	0.0543681	0.139363	0.434696	3.09856e-19	13	14	14	567	0.0834071	0.000497107	0.933528	0.139363	0.434696	3.09856e-19	13	14	14	2751
ENSG00000198142.4	SOWAHC	2	110371940	110376567	4627	locus273	-2.83893	-0.0459814	0.00452647	0.0113345	0.0550758	0.00792067	31	34	34	199	2.18726	0.127104	0.0287235	0.0113345	0.0550758	0.00792067	31	34	34	237
ENSG00000153094.22	BCL2L11	2	111878490	111926022	47532	locus273	0.64881	0.010685	0.516461	0.0103965	0.0569306	0.00751083	19	21	21	1880	-0.732982	-0.0461765	0.46357	0.00955811	0.0569306	0.00751083	17	21	21	1569
ENSG00000153107.11	ANAPC1	2	112525216	112641770	116554	locus273	-2.25713	-0.0656371	0.0239997	0.0039337	0.087789	0.00072471	6	9	9	395	1.45826	0.134842	0.144768	0.0039337	0.087789	0.00072471	6	9	9	669
ENSG00000153208.16	MERTK	2	112656183	112787135	130952	locus273	1.57038	0.0337717	0.116326	0.00603342	0.10033	0.000237792	26	28	28	818	0.182879	0.0196227	0.854893	0.00603342	0.10033	0.000237792	26	28	28	2585
ENSG00000169629.11	RGPD8	2	113125945	113191222	65277	locus274	1.15879	0.00588886	0.246542	0.129026	0.413557	8.76593e-18	36	38	38	1224	1.49988	0.0262677	0.133647	0.129026	0.413557	8.76593e-18	36	38	38	632
ENSG00000125630.15	POLR1B	2	113299612	113337395	37783	locus274	0.083042	0.000451974	0.933818	0.107659	0.345136	1.37871e-13	37	41	41	2767	-1.03868	-0.0218085	0.298955	0.107659	0.345136	1.37871e-13	37	41	41	1123
ENSG00000125611.15	CHCHD5	2	113342023	113346617	4594	locus274	0.41459	0.00777349	0.678442	0.00941392	0.12162	3.76438e-05	39	39	39	2257	1.70244	0.0946696	0.0886731	0.00941392	0.12162	3.76438e-05	39	39	39	471
ENSG00000125618.16	PAX8	2	113973573	114036498	62925	locus274	-0.514987	-0.00223496	0.606562	0.134973	0.387373	3.37095e-16	54	59	59	2091	0.497279	0.00875179	0.618992	0.134973	0.387373	3.37095e-16	54	59	59	1950
ENSG00000184492.6	FOXD4L1	2	114256660	114258727	2067	locus274	0.857937	0.0140151	0.390927	0.0112676	0.238338	2.03211e-09	18	25	25	1584	-0.245514	-0.0189236	0.806059	0.0112676	0.238338	2.03211e-09	18	25	25	2457
ENSG00000115084.13	SLC35F5	2	114464285	114514219	49934	locus274	0.43778	0.0102311	0.661545	0.00466993	0.196658	1.29365e-07	22	27	27	2217	-0.356492	-0.032188	0.721472	0.00466993	0.196658	1.29365e-07	22	27	27	2218
ENSG00000115107.19	STEAP3	2	119981409	120023227	41818	locus278	-1.74727	-0.0208711	0.0805909	0.0176129	0.0317089	0.0464152	16	17	17	688	0.421093	0.0202986	0.673687	0.0176129	0.0317089	0.0464152	16	17	17	2085
ENSG00000171227.6	TMEM37	2	120189429	120196080	6651	locus278	-0.502701	-0.00441473	0.615175	0.0611141	0.066519	0.00347208	55	56	56	2107	-0.566021	-0.0160457	0.571379	0.0611141	0.066519	0.00347208	55	56	56	1832
ENSG00000080293.9	SCTR	2	120197418	120282059	84641	locus278	-1.20612	-0.0192499	0.227773	0.0136478	0.112779	8.58022e-05	11	12	12	1163	-1.0718	-0.0555154	0.283808	0.0136478	0.112779	8.58022e-05	11	12	12	1085
ENSG00000144118.13	RALB	2	121010427	121052286	41859	locus278	-2.51274	-0.05655	0.0119798	0.00638886	0.0923742	0.000446429	18	18	18	295	0.437677	0.0355759	0.66162	0.00638886	0.0923742	0.000446429	18	18	18	2058
ENSG00000155052.14	CNTNAP5	2	124782863	125678795	895932	locus281	-0.773906	-0.0149282	0.438986	0.00575147	0.0444156	0.0132854	25	25	25	1700	-0.268294	-0.027992	0.788473	0.00575147	0.0444156	0.0132854	25	25	25	2414
ENSG00000136732.14	GYPC	2	127413510	127454251	40741	locus283	-0.712632	-0.0654474	0.476073	0.000371996	0.0580918	0.00589448	1	1	1	1787	NA	NA	NA	NA	NA	NA	NA	NA	NA	2928
ENSG00000163161.12	ERCC3	2	128014865	128051720	36855	locus283	0.852246	0.0181871	0.394078	0.0055665	0.0446953	0.0154795	16	16	16	1588	-2.87669	-0.222568	0.00401874	0.0055665	0.0446953	0.0154795	16	16	16	86
ENSG00000144231.10	POLR2D	2	128601126	128615729	14603	locus283	-0.821855	-0.00871807	0.411159	0.0241482	0.124203	4.237e-05	10	11	11	1641	-0.783868	-0.0277642	0.433118	0.0241482	0.124203	4.237e-05	10	11	11	1485
ENSG00000237574.1	LINC01856	2	130680749	130704276	23527	locus285	0.925888	0.010253	0.354504	0.0199894	0.0893511	0.000714684	10	10	10	1493	-1.62588	-0.0671809	0.103974	0.0199894	0.0893511	0.000714684	10	10	10	526
ENSG00000222014.5	RAB6C	2	130737238	130740311	3073	locus285	-0.235325	-0.00735477	0.813956	0.0033023	0.113467	0.000107231	4	5	5	2525	1.08279	0.105634	0.278902	0.0033023	0.113467	0.000107231	4	5	5	1070
ENSG00000152076.18	CCDC74B	2	130896859	130902685	5826	locus285	-0.95684	-0.0161992	0.338648	0.0131768	0.0964072	0.00019366	15	17	17	1463	-0.397323	-0.0239151	0.69113	0.0131768	0.0964072	0.00019366	15	17	17	2133
ENSG00000075886.10	TUBA3D	2	132233691	132240507	6816	locus286	0.954334	0.0145648	0.339915	0.0164633	0.113273	0.000107077	68	78	78	1471	-0.375748	-0.0207897	0.707105	0.0163791	0.113273	0.000107077	67	78	78	2183
ENSG00000236485.1	LINC01945	2	132741358	132795473	54115	locus286	0.232972	0.0138114	0.815783	0.000524619	0.24528	1.9549e-10	7	16	16	2527	0.00329224	0.0405214	0.997373	0.000524619	0.24528	1.9549e-10	7	16	16	2917
ENSG00000163046.15	ANKRD30BL	2	132905166	133015606	110440	locus286	-0.476834	-0.00539023	0.63348	0.0204294	0.409542	2.66723e-17	47	60	60	2158	0.482028	0.0184266	0.629786	0.0204294	0.409542	2.66723e-17	47	60	60	1989
ENSG00000183840.6	GPR39	2	133174377	133404155	229778	locus287	1.95705	0.0259971	0.0503417	0.0178923	0.104693	0.000138854	10	13	13	541	-1.86784	-0.0853459	0.0617837	0.0178923	0.104693	0.000138854	10	13	13	385
ENSG00000123610.4	TNFAIP6	2	152214105	152236560	22455	locus298	2.07385	0.0338285	0.0380935	0.0108706	0.0946145	0.000280333	4	4	4	478	-1.18778	-0.0664082	0.234921	0.0108706	0.0946145	0.000280333	4	4	4	954
ENSG00000080345.17	RIF1	2	152266415	152338685	72270	locus298	2.66789	0.0320521	0.00763296	0.0234532	0.168868	3.53178e-07	35	35	35	246	-2.13264	-0.0905521	0.0329544	0.0234532	0.168868	3.53178e-07	35	35	35	252
ENSG00000162989.4	KCNJ3	2	155555092	155714864	159772	locus302	-0.851628	-0.0277692	0.394421	0.0037076	0.159977	2.02199e-06	16	16	16	1589	-0.0357311	0.005401	0.971497	0.0037076	0.159977	2.02199e-06	16	16	16	2848
ENSG00000115159.15	GPD2	2	157292063	157442915	150852	locus303	3.23169	0.0782759	0.00123061	0.00508633	0.115246	5.42945e-05	8	8	8	130	-1.30911	-0.117013	0.190498	0.00508633	0.115246	5.42945e-05	8	8	8	805
ENSG00000196151.10	WDSUB1	2	160092309	160143214	50905	locus305	-1.11308	-0.00539571	0.265674	0.135582	0.434258	3.47092e-18	31	31	31	1288	-0.97	-0.0162132	0.332047	0.135582	0.434258	3.47092e-18	31	31	31	1209
ENSG00000054219.10	LY75	2	160659866	160761267	101401	locus305	-0.626386	-0.00536642	0.531062	0.0378554	0.175082	7.61965e-07	23	24	24	1912	-0.778699	-0.0260281	0.436157	0.0379204	0.175082	7.61965e-07	22	24	24	1495
ENSG00000082438.15	COBLL1	2	165514440	165698586	184146	locus308	0.510999	0.0092274	0.609352	0.00794615	0.0442775	0.0173214	22	22	22	2097	-1.0747	-0.0751203	0.282509	0.00794615	0.0442775	0.0173214	22	22	22	1078
ENSG00000138399.17	FASTKD1	2	170385017	170430431	45414	locus311	-0.551205	-0.0114301	0.581493	0.0110145	0.0813572	0.00114504	19	19	19	2033	-1.42575	-0.070606	0.153942	0.0110145	0.0813572	0.00114504	19	19	19	695
ENSG00000154479.12	CCDC173	2	170501934	170550915	48981	locus311	0.733262	0.00829491	0.463398	0.0213992	0.148267	7.02516e-06	3	5	5	1755	-1.49469	-0.0599206	0.134995	0.0213992	0.148267	7.02516e-06	3	5	5	635
ENSG00000144362.11	PHOSPHO2	2	170550963	170558218	7255	locus311	-1.14425	-0.0077518	0.252519	0.0657879	0.218212	2.69874e-08	29	30	30	1244	0.937034	0.0226606	0.348741	0.0657879	0.218212	2.69874e-08	29	30	30	1251
ENSG00000138382.14	METTL5	2	170668266	170681441	13175	locus311	1.65477	0.0503869	0.0979708	0.00334371	0.0584117	0.00664451	9	9	9	754	-0.915503	-0.100224	0.359928	0.00334371	0.0584117	0.00664451	9	9	9	1284
ENSG00000222033.1	LINC01124	2	171568948	171571077	2129	locus312	-4.28875	-0.0312496	1.79683e-05	0.0644494	0.231101	5.27473e-09	35	35	35	46	2.03662	0.0550768	0.0416881	0.0644494	0.231101	5.27473e-09	35	35	35	299
ENSG00000204335.3	SP5	2	171571846	171574588	2742	locus312	-4.58079	-0.0355147	4.63217e-06	0.0549836	0.147123	6.7022e-06	25	25	25	33	3.54953	0.100082	0.000385919	0.0549836	0.147123	6.7022e-06	25	25	25	24
ENSG00000128683.13	GAD1	2	171673396	171717659	44263	locus312	0.351226	0.0154651	0.725419	0.00141048	0.0488591	0.011044	13	13	13	2353	2.10744	0.341076	0.0350797	0.00141048	0.0488591	0.011044	13	13	13	262
ENSG00000071967.11	CYBRD1	2	172378742	172414639	35897	locus313	-0.898019	-0.0155439	0.369175	0.00930277	0.188704	2.8768e-07	19	20	20	1526	-1.34881	-0.0788005	0.1774	0.00930277	0.188704	2.8768e-07	19	20	20	766
ENSG00000115840.13	SLC25A12	2	172639914	172750816	110902	locus313	0.75959	0.0148152	0.4475	0.00922025	0.121678	6.76112e-05	43	48	48	1718	1.74213	0.11266	0.0814849	0.00922025	0.121678	6.76112e-05	43	48	48	449
ENSG00000144320.13	LNPK	2	176788609	176867548	78939	locus315	0.0569903	-0.00153896	0.954553	0.00345309	0.0808617	0.000865279	17	17	17	2813	-0.466261	-0.0466771	0.641028	0.00345309	0.0808617	0.000865279	17	17	17	2009
ENSG00000163364.9	LINC01116	2	177494308	177502302	7994	locus316	-0.355417	-0.00236028	0.722277	0.0400073	0.318824	5.81898e-13	10	11	11	2345	0.61038	0.0158852	0.54161	0.0400073	0.318824	5.81898e-13	10	11	11	1758
ENSG00000170396.7	ZNF804A	2	185463255	185804218	340963	locus323	-0.100757	-0.00269582	0.919743	0.00258258	0.0690128	0.00204842	24	25	25	2737	-2.81802	-0.339655	0.00483214	0.00258258	0.0690128	0.00204842	24	25	25	95
ENSG00000138448.11	ITGAV	2	187454782	187545628	90846	locus324	-1.48054	-0.0243094	0.138729	0.00929119	0.0888657	0.000571254	64	65	65	887	0.82291	0.0469321	0.410559	0.00929119	0.0888657	0.000571254	64	65	65	1424
ENSG00000003436.15	TFPI	2	188328956	188419162	90206	locus324	2.21624	0.0343061	0.0266751	0.0128573	0.0420384	0.0194184	59	59	59	411	-0.730176	-0.0554772	0.465283	0.0128573	0.0420384	0.0194184	59	59	59	1570
ENSG00000138381.9	ASNSD1	2	190526124	190535557	9433	locus325	-1.2379	-0.00895991	0.215752	0.0560011	0.402334	3.83272e-17	41	42	42	1139	1.23745	0.0314028	0.215922	0.0555379	0.402334	3.83272e-17	39	42	42	891
ENSG00000128699.13	ORMDL1	2	190628584	190649065	20481	locus325	0.634585	0.00427712	0.525699	0.0487894	0.29052	2.06018e-11	12	12	12	1899	-0.371686	-0.0104677	0.710127	0.0487894	0.29052	2.06018e-11	12	12	12	2190
ENSG00000198130.15	HIBCH	2	191068645	191184552	115907	locus326	-0.917194	-0.00844297	0.359041	0.0332391	0.361975	1.53267e-14	26	27	27	1501	0.0837239	0.00280915	0.933276	0.0332391	0.361975	1.53267e-14	26	27	27	2750
ENSG00000151689.12	INPP1	2	191208314	191236391	28077	locus326	0.719174	0.00904563	0.472034	0.0188531	0.110417	0.000153373	23	23	23	1775	0.370129	0.0168628	0.711286	0.0188531	0.110417	0.000153373	23	23	23	2192
ENSG00000151690.14	MFSD6	2	191272301	191367040	94739	locus326	0.698609	0.0300784	0.484796	0.00182448	0.166949	2.03489e-06	11	12	12	1810	0.515442	0.0833301	0.606245	0.00182448	0.166949	2.03489e-06	11	12	12	1923
ENSG00000118997.13	DNAH7	2	196602426	196933561	331135	locus329	0.258836	0.00603452	0.795762	0.00820286	0.091567	0.000459353	21	26	26	2487	-0.708692	-0.0497182	0.478515	0.00820286	0.091567	0.000459353	21	26	26	1613
ENSG00000115541.10	HSPE1	2	198365102	198368173	3071	locus331	2.62696	0.0628704	0.0086151	0.00518256	0.0333993	0.041675	16	16	16	261	-2.84993	-0.252216	0.00437291	0.00518256	0.0333993	0.041675	16	16	16	92
ENSG00000115540.14	MOB4	2	198380277	198418423	38146	locus331	-0.312432	-0.00878067	0.754712	0.00354163	0.0725598	0.00249264	10	13	13	2408	-1.44948	-0.141783	0.147205	0.00354163	0.0725598	0.00249264	10	13	13	676
ENSG00000226124.6	FTCDNL1	2	200625258	200715896	90638	locus332	1.0598	0.00684547	0.289235	0.0815292	0.226322	6.71899e-09	26	29	29	1350	0.00170309	-0.000618547	0.998641	0.0815292	0.226322	6.71899e-09	26	29	29	2919
ENSG00000162971.10	TYW5	2	200793635	200820214	26579	locus332	4.09739	0.0884282	4.17827e-05	0.00724587	0.0726023	0.00213441	13	14	14	58	-1.72204	-0.133372	0.0850632	0.00724587	0.0726023	0.00213441	13	14	14	459
ENSG00000240344.8	PPIL3	2	201735629	201753800	18171	locus333	-1.56197	-0.00695473	0.118295	0.146976	0.484295	1.92902e-21	22	22	22	826	0.475644	0.00730734	0.634328	0.146976	0.484295	1.92902e-21	22	22	22	1995
ENSG00000003400.14	CASP10	2	202047863	202094129	46266	locus333	1.7263	0.0324328	0.0842936	0.0103198	0.0428421	0.0166521	9	9	9	705	-0.218566	-0.00610963	0.826988	0.0103198	0.0428421	0.0166521	9	9	9	2511
ENSG00000064012.21	CASP8	2	202098165	202152434	54269	locus333	-1.71473	-0.0114805	0.0863954	0.0699811	0.350531	7.75646e-15	7	7	7	711	0.955562	0.0224883	0.339294	0.0699811	0.350531	7.75646e-15	7	7	7	1230
ENSG00000023228.13	NDUFS1	2	206979540	207024168	44628	locus336	-0.0945586	-0.00212568	0.924665	0.00874723	0.111933	0.000132055	35	36	36	2750	-2.66307	-0.175186	0.00774318	0.00874723	0.111933	0.000132055	35	36	36	119
ENSG00000138400.12	MDH1B	2	207602488	207630052	27564	locus336	-2.59849	-0.0127277	0.00936337	0.11981	0.309701	8.64256e-13	66	69	69	271	0.00451444	0.000782285	0.996398	0.116757	0.309701	8.64256e-13	64	69	69	2914
ENSG00000118263.14	KLF7	2	207938861	208031970	93109	locus337	0.743915	0.00751414	0.456928	0.0213012	0.0677597	0.00184084	26	27	27	1744	-0.552984	-0.0194347	0.580274	0.0213012	0.0677597	0.00184084	26	27	27	1856
ENSG00000144401.14	METTL21A	2	208445354	208490777	45423	locus337	-1.99348	-0.0273025	0.0462089	0.0180715	0.0464803	0.0149103	29	30	30	517	0.204139	0.00712294	0.838245	0.0180715	0.0464803	0.0149103	29	30	30	2546
ENSG00000168582.4	CRYGA	2	209025463	209028313	2850	locus338	-0.128259	-0.00097208	0.897944	0.0321672	0.0748233	0.00208266	16	18	18	2693	-0.827998	-0.0300713	0.407671	0.0321672	0.0748233	0.00208266	16	18	18	1418
ENSG00000188674.10	C2orf80	2	209030070	209054754	24684	locus338	1.07657	0.0151698	0.281672	0.0190794	0.0592407	0.00649375	122	128	128	1326	-0.343633	-0.0212212	0.731122	0.0187567	0.0592407	0.00649375	83	128	128	2247
ENSG00000115365.11	LANCL1	2	211295972	211341499	45527	locus340	0.481069	0.00864789	0.630468	0.0104833	0.0671894	0.00326052	76	78	78	2150	-0.683345	-0.0426405	0.494389	0.0104833	0.0671894	0.00326052	76	78	78	1652
ENSG00000138363.14	ATIC	2	216176781	216214487	37706	locus343	-0.427479	-0.00368084	0.66903	0.0758601	0.302865	1.4655e-12	30	31	31	2237	-0.292185	-0.00472896	0.770145	0.0758601	0.302865	1.4655e-12	30	31	31	2358
ENSG00000079246.15	XRCC5	2	216974070	217071016	96946	locus344	1.18853	0.0137673	0.234624	0.0209619	0.253211	5.16792e-10	14	16	16	1181	-0.871125	-0.038425	0.383686	0.0209619	0.253211	5.16792e-10	14	16	16	1358
ENSG00000260804.3	LINC01963	2	217081611	217084915	3304	locus344	-0.910344	-0.02138	0.362641	0.00537624	0.0715117	0.00162659	4	4	4	1507	1.34248	0.113574	0.179439	0.00537624	0.0715117	0.00162659	4	4	4	773
ENSG00000188282.12	RUFY4	2	218899656	218955304	55648	locus346	-0.823703	-0.0121579	0.410108	0.0127538	0.109332	5.62747e-05	4	4	4	1636	0.905666	0.0469435	0.365113	0.0127538	0.109332	5.62747e-05	4	4	4	1309
ENSG00000127838.13	PNKD	2	219135241	219211516	76275	locus346	0.225284	0.00688691	0.821759	0.00236426	0.0516059	0.0110449	7	8	8	2548	-1.02168	-0.14572	0.306931	0.00236426	0.0516059	0.0110449	7	8	8	1140
ENSG00000158428.3	CATIP	2	219221579	219232817	11238	locus346	-0.108115	-0.00141054	0.913905	0.0424925	0.040398	0.0152204	46	55	55	2719	0.144774	0.00510481	0.884889	0.0424925	0.040398	0.0152204	46	55	55	2653
ENSG00000115556.13	PLCD4	2	219472621	219501898	29277	locus346	1.14266	0.0184802	0.25318	0.00976736	0.0394437	0.0244973	29	34	34	1245	2.86499	0.165124	0.00417021	0.00976736	0.0394437	0.0244973	29	34	34	88
ENSG00000163481.7	RNF25	2	219528614	219536725	8111	locus346	-0.379463	-0.0124607	0.704344	0.00324566	0.0313204	0.0475215	11	11	11	2304	-0.601714	-0.054022	0.547364	0.00324566	0.0313204	0.0475215	11	11	11	1770
ENSG00000171450.5	CDK5R2	2	219824387	219826877	2490	locus347	-2.0858	-0.0624511	0.0369965	0.00301214	0.0649908	0.00136339	3	3	3	469	0.783889	0.0723623	0.433105	0.00301214	0.0649908	0.00136339	3	3	3	1484
ENSG00000182698.11	RESP18	2	220192129	220197899	5770	locus347	-0.359001	-0.00136968	0.719594	0.165856	0.476593	3.28189e-21	21	21	21	2341	-1.62293	-0.0226117	0.104604	0.165856	0.476593	3.28189e-21	21	21	21	529
ENSG00000144468.16	RHBDD1	2	227664874	227863923	199049	locus353	-2.15216	-0.0245001	0.0313847	0.0226988	0.27644	5.87464e-11	70	75	75	437	1.05608	0.0487415	0.290933	0.0222129	0.27644	5.87464e-11	69	75	75	1104
ENSG00000168958.19	MFF	2	228189966	228222549	32583	locus353	1.6313	0.0339172	0.102828	0.00770336	0.0333254	0.0419419	13	13	13	776	-0.578341	-0.0415608	0.563034	0.00770336	0.0333254	0.0419419	13	13	13	1814
ENSG00000123977.9	DAW1	2	228736091	228789059	52968	locus354	-1.75699	-0.0220239	0.0789188	0.0244564	0.159411	2.85061e-06	39	43	43	680	0.158986	0.00788111	0.87368	0.0244564	0.159411	2.85061e-06	39	43	43	2619
ENSG00000135898.9	GPR55	2	231772042	231789957	17915	locus357	-1.12266	-0.0164655	0.261583	0.0146075	0.13354	1.73695e-05	3	4	4	1270	1.32409	0.0702835	0.185474	0.0146075	0.13354	1.73695e-05	3	4	4	788
ENSG00000135914.5	HTR2B	2	231972943	231989756	16813	locus357	-0.304204	-0.0079857	0.760972	0.00429547	0.0572806	0.00510965	3	4	4	2426	-0.576578	-0.0740342	0.564225	0.00429547	0.0572806	0.00510965	3	4	4	1817
ENSG00000181798.2	LINC00471	2	232373136	232379050	5914	locus357	2.94751	0.0295551	0.00320344	0.025404	0.141381	1.19983e-05	9	10	10	178	0.570169	0.019885	0.568563	0.025404	0.141381	1.19983e-05	9	10	10	1825
ENSG00000156973.13	PDE6D	2	232597134	232646037	48903	locus357	0.256353	0.00603891	0.797678	0.00460576	0.0430346	0.0198425	18	18	18	2494	0.0248772	0.00152404	0.980153	0.00460576	0.0430346	0.0198425	18	18	18	2875
ENSG00000237412.6	PRSS56	2	233385097	233390425	5328	locus358	1.10797	0.00951826	0.267875	0.0457555	0.149513	6.92243e-06	25	26	26	1293	-1.30694	-0.0380538	0.191234	0.0457555	0.149513	6.92243e-06	25	26	26	806
ENSG00000132321.16	IQCA1	2	237232789	237416178	183389	locus362	0.951247	0.0174499	0.341479	0.0119109	0.0348151	0.03554	13	13	13	1476	-1.16826	-0.0725514	0.242704	0.0117981	0.0348151	0.03554	12	13	13	974
ENSG00000124839.12	RAB17	2	238482968	238499377	16409	locus363	-0.102173	0.000487335	0.91862	0.0293242	0.0518452	0.0114413	29	31	31	2728	1.49103	0.0523743	0.135955	0.0293242	0.0518452	0.0114413	29	31	31	643
ENSG00000132330.16	SCLY	2	238969641	239008054	38413	locus363	0.654708	0.00572564	0.512656	0.0403373	0.148619	1.48834e-06	23	23	23	1870	-3.02042	-0.102835	0.00252422	0.0403373	0.148619	1.48834e-06	23	23	23	63
ENSG00000144485.10	HES6	2	239146907	239148679	1772	locus364	0.522318	0.00470775	0.601449	0.0454982	0.23576	5.02053e-09	32	33	33	2077	-0.748466	-0.0269419	0.454179	0.0454982	0.23576	5.02053e-09	32	33	33	1544
ENSG00000144504.15	ANKMY1	2	241418838	241500481	81643	locus367	-1.23886	-0.0433503	0.215396	0.00234072	0.0461873	0.0170471	3	3	3	1136	-0.0161183	-0.00132959	0.98714	0.00234072	0.0461873	0.0170471	3	3	3	2899
ENSG00000178623.11	GPR35	2	241544846	241570670	25824	locus367	-0.253653	-0.00563945	0.799764	0.00556067	0.0393576	0.0262547	27	28	28	2497	1.0551	0.0755522	0.29138	0.00512322	0.0393576	0.0262547	26	28	28	1106
ENSG00000122085.16	MTERF4	2	242011582	242041702	30120	locus368	-1.67909	-0.0117369	0.0931348	0.063301	0.148741	8.57585e-06	53	54	54	739	-0.096666	-0.00191967	0.922992	0.063301	0.148741	8.57585e-06	53	54	54	2725
ENSG00000146205.13	ANO7	2	242128091	242165390	37299	locus368	-1.90251	-0.0123347	0.0571044	0.069522	0.296846	7.71984e-12	12	12	12	586	0.317254	0.00746847	0.751051	0.069522	0.296846	7.71984e-12	12	12	12	2302
ENSG00000115677.16	HDLBP	2	242166678	242255257	88579	locus368	-1.18699	-0.0208353	0.235232	0.0103121	0.0364389	0.0310738	25	25	25	1184	-1.19398	-0.0766357	0.232487	0.0103121	0.0364389	0.0310738	25	25	25	940
ENSG00000006607.13	FARP2	2	242295699	242434256	138557	locus368	-0.667345	-0.00331308	0.504552	0.0797282	0.120289	4.45187e-05	67	73	73	1846	-0.449636	-0.0102864	0.652973	0.0797282	0.120289	4.45187e-05	67	73	73	2043
ENSG00000168393.12	DTYMK	2	242615161	242626230	11069	locus368	-0.658288	-0.0214028	0.510353	0.00281562	0.0650289	0.00416426	13	15	15	1866	0.779493	0.0730526	0.435689	0.00281562	0.0650289	0.00416426	13	15	15	1494
ENSG00000180902.17	D2HGDH	2	242674044	242708226	34182	locus368	1.01426	0.0149829	0.310461	0.0133466	0.309636	2.03291e-12	7	9	9	1389	-0.808463	-0.0402362	0.418824	0.0133466	0.309636	2.03291e-12	7	9	9	1446
ENSG00000072756.16	TRNT1	3	3168623	3195119	26496	locus373	-0.352067	-0.0034263	0.724788	0.051906	0.106497	0.000205405	56	59	59	2351	-0.48245	-0.0138214	0.629486	0.0515747	0.106497	0.000205405	55	59	59	1987
ENSG00000180914.10	OXTR	3	8792094	8811300	19206	locus379	-1.84221	-0.0443203	0.0654448	0.00559366	0.115243	0.00010239	2	2	2	617	-0.104683	-0.00883028	0.916628	0.00559366	0.115243	0.00010239	2	2	2	2715
ENSG00000134077.15	THUMPD3	3	9404737	9428475	23738	locus380	-1.48638	-0.0202697	0.137178	0.0231618	0.123664	4.74201e-05	20	22	22	884	0.19366	0.0180999	0.846442	0.0231618	0.123664	4.74201e-05	20	22	22	2559
ENSG00000156990.14	RPUSD3	3	9879486	9885743	6257	locus380	0.80252	0.0115396	0.422252	0.0162093	0.235243	7.23063e-09	30	32	32	1657	-0.691376	-0.0379741	0.48933	0.0162093	0.235243	7.23063e-09	30	32	32	1640
ENSG00000187288.10	CIDEC	3	9908393	9921938	13545	locus380	0.333234	0.0116459	0.738958	0.00464583	0.046338	0.0128063	1	1	1	2374	-1.25162	-0.135933	0.210709	0.00464583	0.046338	0.0128063	1	1	1	875
ENSG00000163701.18	IL17RE	3	9944295	9958084	13789	locus380	2.05653	0.0303106	0.0397312	0.0115078	0.151148	5.09633e-06	6	7	7	487	0.294118	0.0159072	0.768668	0.0115078	0.151148	5.09633e-06	6	7	7	2353
ENSG00000132164.9	SLC6A11	3	10857912	10982400	124488	locus381	-2.42437	-0.0459433	0.0153349	0.00806113	0.0901957	0.0005897	35	36	36	327	1.87946	0.129514	0.0601817	0.00806113	0.0901957	0.0005897	35	36	36	383
ENSG00000144559.10	TAMM41	3	11831915	11888359	56444	locus382	-1.08869	-0.00693602	0.276289	0.0764381	0.180926	4.30331e-07	85	91	91	1314	0.358355	0.00464424	0.720078	0.0764381	0.180926	4.30331e-07	85	91	91	2214
ENSG00000157150.4	TIMP4	3	12194567	12200412	5845	locus382	-3.60169	-0.0425564	0.000316157	0.0163269	0.101822	0.000188134	18	18	18	95	-0.16946	-0.0103855	0.865435	0.0163269	0.101822	0.000188134	18	18	18	2604
ENSG00000075975.15	MKRN2	3	12598512	12625210	26698	locus382	1.47825	0.0146307	0.13934	0.0351869	0.180421	2.68669e-07	50	51	51	895	0.11042	0.00357149	0.912077	0.0351869	0.180421	2.68669e-07	50	51	51	2707
ENSG00000154764.5	WNT7A	3	13857754	13921568	63814	locus384	0.031862	0.000897398	0.974582	0.00223249	0.0462633	0.0144265	2	2	2	2864	0.341344	0.0440178	0.732844	0.00223249	0.0462633	0.0144265	2	2	2	2250
ENSG00000131389.16	SLC6A6	3	14444075	14530857	86782	locus385	0.489703	0.00721498	0.624344	0.0120832	0.0491419	0.012066	33	35	35	2134	0.858209	0.0465061	0.390777	0.0120832	0.0491419	0.012066	33	35	35	1374
ENSG00000154781.15	CCDC174	3	14693252	14714166	20914	locus385	-1.32606	-0.00666147	0.184818	0.113266	0.412488	3.33009e-17	26	26	26	1036	-0.955965	-0.0172025	0.33909	0.113266	0.412488	3.33009e-17	26	26	26	1229
ENSG00000131379.9	C3orf20	3	14716647	14814543	97896	locus385	1.51075	0.00953632	0.130852	0.0800175	0.241587	2.46492e-09	14	14	14	864	0.403555	0.00971486	0.68654	0.0800175	0.241587	2.46492e-09	14	14	14	2126
ENSG00000163576.17	EFHB	3	19920965	19988475	67510	locus389	-0.903001	-0.00515666	0.366525	0.0996314	0.584344	2.22306e-28	42	45	45	1518	0.715393	0.0149085	0.474366	0.0989749	0.584344	2.22306e-28	41	45	45	1596
ENSG00000114166.7	KAT2B	3	20081937	20195896	113959	locus389	-0.239353	-0.00771029	0.810832	0.00515091	0.121065	6.00893e-05	38	41	41	2516	1.43606	0.122082	0.150987	0.00515091	0.121065	6.00893e-05	38	41	41	686
ENSG00000182247.9	UBE2E2	3	23244592	23633416	388824	locus393	-0.0424616	-0.00103045	0.966131	0.00167195	0.0343477	0.0392438	12	12	12	2836	0.619957	0.0759743	0.535286	0.00167195	0.0343477	0.0392438	12	12	12	1741
ENSG00000197885.10	NKIRAS1	3	23931443	23988053	56610	locus394	-4.28477	-0.107623	1.82927e-05	0.00540641	0.131475	2.0023e-05	34	35	35	47	2.0469	0.193904	0.0406679	0.00540641	0.131475	2.0023e-05	34	35	35	287
ENSG00000197385.5	ZNF860	3	32023241	32033207	9966	locus400	-0.415556	-0.00771016	0.677735	0.0203706	0.162029	1.88527e-06	37	39	39	2256	-0.138018	-0.00267952	0.890226	0.0203706	0.162029	1.88527e-06	37	39	39	2661
ENSG00000163673.7	DCLK3	3	36753912	36781352	27440	locus404	-0.493004	-0.0145769	0.62201	0.00294306	0.0354607	0.0275929	2	3	3	2126	-0.857724	-0.0883331	0.391045	0.00294306	0.0354607	0.0275929	2	3	3	1376
ENSG00000093167.17	LRRFIP2	3	37094116	37217851	123735	locus404	-1.36679	-0.102989	0.171691	0.00046364	0.0360429	0.0305401	4	5	5	995	1.2137	0.325454	0.224861	0.00046364	0.0360429	0.0305401	4	5	5	917
ENSG00000144674.16	GOLGA4	3	37284761	37408370	123609	locus404	1.34148	0.0122102	0.179764	0.0368291	0.0718838	0.00244448	44	46	46	1020	-1.71721	-0.0547139	0.0859406	0.0368291	0.0718838	0.00244448	44	46	46	464
ENSG00000136059.14	VILL	3	38029468	38048676	19208	locus404	-0.106734	-0.000740126	0.915	0.0612971	0.404372	4.6517e-17	6	6	6	2723	0.089462	0.00284708	0.928715	0.0426726	0.404372	4.6517e-17	5	6	6	2737
ENSG00000157036.12	EXOG	3	38537762	38567796	30034	locus405	-0.202756	-0.00287414	0.839326	0.0204588	0.0817592	0.00114787	35	39	39	2575	-0.7263	-0.0329315	0.467655	0.0204588	0.0817592	0.00114787	35	39	39	1576
ENSG00000168356.11	SCN11A	3	38887254	39093435	206181	locus406	0.0193552	0.000464658	0.984558	0.00980016	0.0973932	0.000386142	6	6	6	2892	-3.71437	-0.217068	0.00020371	0.00980016	0.0973932	0.000386142	6	6	6	21
ENSG00000168028.13	RPSA	3	39448210	39454032	5822	locus406	-0.853504	-0.0284411	0.39338	0.00311251	0.0998779	0.000144957	31	32	32	1587	2.46453	0.28338	0.0137192	0.00311251	0.0998779	0.000144957	31	32	32	159
ENSG00000168038.10	ULK4	3	41288089	42003595	715506	locus407	1.70678	0.00703118	0.0878627	0.194399	0.389477	2.99319e-16	105	110	110	722	0.020555	0.000581935	0.983601	0.189519	0.389477	2.99319e-16	104	110	110	2891
ENSG00000157093.8	LYZL4	3	42438574	42452102	13528	locus408	2.36346	0.0197594	0.0181053	0.0419754	0.177946	7.16368e-07	37	38	38	346	-2.06708	-0.0629566	0.0387267	0.0419754	0.177946	7.16368e-07	37	38	38	279
ENSG00000114812.12	VIPR1	3	42530790	42579065	48275	locus408	0.649467	0.0195313	0.516037	0.00343464	0.10608	0.000153699	6	6	6	1878	-1.32659	-0.144961	0.184644	0.00343464	0.10608	0.000153699	6	6	6	784
ENSG00000114857.17	NKTR	3	42642177	42690227	48050	locus408	0.068388	0.0032008	0.945477	0.0015998	0.0606179	0.00229575	8	9	9	2795	1.41875	0.234046	0.155972	0.0015998	0.0606179	0.00229575	8	9	9	701
ENSG00000010282.14	HHATL	3	42734154	42744290	10136	locus408	2.08768	0.0268613	0.0368269	0.0164408	0.114769	0.000106411	47	52	52	468	-1.25066	-0.0624173	0.211057	0.0151709	0.114769	0.000106411	45	52	52	878
ENSG00000181061.13	HIGD1A	3	42824399	42846027	21628	locus408	-1.17736	-0.0111013	0.239051	0.0361657	0.334136	1.06131e-13	8	10	10	1199	1.07397	0.0358926	0.282834	0.0361657	0.334136	1.06131e-13	8	10	10	1080
ENSG00000144647.5	POMGNT2	3	43120725	43147571	26846	locus408	-1.15343	-0.0464655	0.248735	0.00177294	0.128293	1.48465e-05	13	16	16	1231	1.79926	0.265291	0.0719784	0.00176992	0.128293	1.48465e-05	12	16	16	419
ENSG00000144792.9	ZNF660	3	44626455	44641185	14730	locus408	-0.979623	-0.00865948	0.327272	0.0500692	0.179962	4.0657e-07	53	54	54	1427	2.5952	0.0852464	0.00945356	0.0500692	0.179962	4.0657e-07	53	54	54	133
ENSG00000196653.11	ZNF502	3	44754134	44765323	11189	locus408	3.96222	0.026592	7.42563e-05	0.0682818	0.152369	1.136e-06	54	54	54	67	-0.219959	-0.00735549	0.825903	0.0682818	0.152369	1.136e-06	54	54	54	2506
ENSG00000186446.11	ZNF501	3	44771097	44778575	7478	locus408	0.0862101	0.0016582	0.931299	0.00982041	0.134385	1.71859e-05	12	12	12	2764	-0.901041	-0.0594515	0.367567	0.00982041	0.134385	1.71859e-05	12	12	12	1316
ENSG00000011376.9	LARS2	3	45430067	45590899	160832	locus409	-0.653931	-0.00556024	0.513156	0.0469266	0.291797	8.80593e-12	14	15	15	1872	0.667857	0.0197267	0.504225	0.0469266	0.291797	8.80593e-12	14	15	15	1682
ENSG00000144791.9	LIMD1	3	45636242	45727832	91590	locus409	-1.37774	-0.0336106	0.168282	0.00490004	0.129361	2.72322e-05	5	5	5	988	0.570445	0.0423886	0.568376	0.00490004	0.129361	2.72322e-05	5	5	5	1823
ENSG00000163820.14	FYCO1	3	45959394	46037316	77922	locus409	-2.16024	-0.0240507	0.0307545	0.0232464	0.0344773	0.0360983	59	61	61	435	1.0659	0.0449543	0.286468	0.022805	0.0344773	0.0360983	58	61	61	1094
ENSG00000163827.12	LRRC2	3	46556877	46607792	50915	locus409	-0.566287	-0.0124604	0.571198	0.00609811	0.070005	0.00198206	39	44	44	2013	-2.97849	-0.232741	0.00289677	0.00609811	0.070005	0.00198206	39	44	44	73
ENSG00000241186.9	TDGF1	3	46616024	46623947	7923	locus409	1.57489	0.00922734	0.115283	0.0915876	0.363971	3.99838e-15	16	16	16	815	-2.46489	-0.0495297	0.0137054	0.0915876	0.363971	3.99838e-15	16	16	16	158
ENSG00000178038.16	ALS2CL	3	46710484	46735169	24685	locus410	-0.723442	-0.00986557	0.469409	0.0174073	0.12745	2.11521e-05	15	15	15	1769	0.44455	0.0191429	0.656645	0.0174073	0.12745	2.11521e-05	15	15	15	2048
ENSG00000160796.16	NBEAL2	3	47021155	47051191	30036	locus410	-1.48832	-0.0259813	0.136666	0.0117914	0.0350373	0.033934	10	10	10	883	-0.0819346	-0.00453553	0.934699	0.0117914	0.0350373	0.033934	10	10	10	2754
ENSG00000132153.14	DHX30	3	47844398	47891686	47288	locus410	-2.10524	-0.0574656	0.0352704	0.00472884	0.0788632	0.0014813	17	17	17	459	-1.50432	-0.141667	0.132498	0.00472884	0.0788632	0.0014813	17	17	17	627
ENSG00000164048.13	ZNF589	3	48282593	48312479	29886	locus410	-1.03975	-0.00785122	0.298458	0.051582	0.219954	2.36261e-08	23	24	24	1369	0.101257	0.00269631	0.919346	0.051582	0.219954	2.36261e-08	23	24	24	2720
ENSG00000172113.8	NME6	3	48333806	48343175	9369	locus410	3.02826	0.0440983	0.0024597	0.0146303	0.0988555	0.000313566	62	65	65	160	-0.0132614	-0.0018332	0.989419	0.0146303	0.0988555	0.000313566	62	65	65	2906
ENSG00000164049.14	FBXW12	3	48413708	48436190	22482	locus410	-0.442502	-0.00131458	0.658126	0.0648848	0.0498445	0.012209	23	25	25	2209	0.302217	0.0089153	0.762487	0.0648848	0.0498445	0.012209	23	25	25	2332
ENSG00000232112.3	TMA7	3	48481666	48485616	3950	locus410	0.212057	0.00290873	0.832063	0.0163534	0.229269	9.27411e-09	48	53	53	2566	0.313668	0.0147237	0.753773	0.0158159	0.229269	9.27411e-09	47	53	53	2307
ENSG00000213689.11	TREX1	3	48507228	48509044	1816	locus410	-0.101681	-0.00124133	0.91901	0.0411006	0.197903	5.43124e-08	25	27	27	2732	1.21578	0.0375552	0.224071	0.0411006	0.197903	5.43124e-08	25	27	27	913
ENSG00000213672.7	NCKIPSD	3	48711277	48723348	12071	locus411	-2.46865	-0.0210937	0.0135624	0.0448296	0.410749	6.42877e-18	26	27	27	303	1.58013	0.0484333	0.114077	0.0448296	0.410749	6.42877e-18	26	27	27	554
ENSG00000114302.15	PRKAR2A	3	48784018	48885307	101289	locus411	-1.09768	-0.0115095	0.272343	0.015434	0.034665	0.0385914	28	28	28	1299	-2.73459	-0.13725	0.00624586	0.015434	0.034665	0.0385914	28	28	28	107
ENSG00000178467.17	P4HTM	3	49027340	49044581	17241	locus411	-4.0647	-0.105641	4.80936e-05	0.00509956	0.0723692	0.0021665	32	34	34	62	-0.553938	-0.035507	0.579621	0.00509956	0.0723692	0.0021665	32	34	34	1853
ENSG00000178149.16	DALRD3	3	49052920	49058504	5584	locus411	-5.90299	-0.0509437	3.56964e-09	0.0417087	0.18997	1.38132e-07	43	49	49	18	-1.52084	-0.0430731	0.1283	0.0417087	0.18997	1.38132e-07	43	49	49	611
ENSG00000233276.3	GPX1	3	49394603	49396033	1430	locus411	-8.11088	-0.121654	5.02531e-16	0.0135222	0.121707	6.65386e-05	36	36	36	4	-4.83501	-0.25668	1.3314e-06	0.0135222	0.121707	6.65386e-05	36	36	36	5
ENSG00000145020.15	AMT	3	49454210	49459906	5696	locus411	3.35749	0.0488918	0.000786539	0.014014	0.174259	5.16091e-07	31	31	31	116	4.10211	0.215794	4.09393e-05	0.014014	0.174259	5.16091e-07	31	31	31	10
ENSG00000173531.15	MST1	3	49721379	49726196	4817	locus411	2.98894	0.0377545	0.00279945	0.0195237	0.0908649	0.000550089	70	73	73	167	1.41135	0.0644798	0.158141	0.0195237	0.0908649	0.000550089	70	73	73	709
ENSG00000164068.15	RNF123	3	49726989	49758962	31973	locus411	-10.4579	-0.244687	1.34867e-25	0.00543867	0.0976683	0.000202296	38	42	42	2	-4.70919	-0.596064	2.48707e-06	0.00230239	0.0976683	0.000202296	36	42	42	6
ENSG00000173540.12	GMPPB	3	49757348	49761384	4036	locus411	-4.21495	-0.0355509	2.49829e-05	0.0424224	0.200385	4.85962e-08	26	26	26	53	-3.84559	-0.113211	0.000120261	0.0424224	0.200385	4.85962e-08	26	26	26	14
ENSG00000164078.12	MST1R	3	49924435	49941306	16871	locus411	-7.29653	-0.0717979	2.95289e-13	0.0306654	0.0973005	0.00029168	21	21	21	8	-0.440246	-0.0163018	0.659759	0.0268011	0.0973005	0.00029168	20	21	21	2054
ENSG00000164077.13	MON1A	3	49946301	49967445	21144	locus411	-0.331479	-0.0149756	0.740283	0.00235425	0.0337669	0.0401653	5	6	6	2378	-2.20623	-0.294047	0.0273677	0.00235425	0.0337669	0.0401653	5	6	6	227
ENSG00000004534.14	RBM6	3	49977582	50114682	137100	locus411	11.0532	0.0824308	2.11641e-28	0.051197	0.219724	1.78375e-08	40	41	41	1	3.48656	0.0918367	0.000489282	0.051197	0.219724	1.78375e-08	40	41	41	30
ENSG00000001617.11	SEMA3F	3	50192490	50226508	34018	locus411	8.79579	0.365318	1.42039e-18	0.00148722	0.0333666	0.038734	1	1	1	3	3.01681	0.447826	0.0025545	0.00148722	0.0333666	0.038734	1	1	1	64
ENSG00000186792.16	HYAL3	3	50330262	50336836	6574	locus411	-0.272003	-0.00201926	0.78562	0.0558789	0.366977	1.1827e-14	4	4	4	2463	4.07977	0.10881	4.50794e-05	0.0558789	0.366977	1.1827e-14	4	4	4	11
ENSG00000162244.10	RPL29	3	52027537	52029911	2374	locus411	3.63146	0.0485725	0.000281827	0.0152897	0.0395463	0.0267937	88	91	91	91	-2.34028	-0.130271	0.0192692	0.0139055	0.0395463	0.0267937	86	91	91	186
ENSG00000164088.17	PPM1M	3	52279774	52284615	4841	locus412	-3.88797	-0.0361566	0.000101086	0.0342977	0.0505877	0.0113318	32	33	33	70	2.96791	0.0987138	0.00299828	0.0334878	0.0505877	0.0113318	31	33	33	77
ENSG00000168237.17	GLYCTK	3	52321843	52329273	7430	locus412	-4.84237	-0.0288365	1.28298e-06	0.0778799	0.151869	5.79318e-06	36	38	38	29	5.03842	0.105014	4.69389e-07	0.0778799	0.151869	5.79318e-06	36	38	38	3
ENSG00000163938.16	GNL3	3	52719935	52728510	8575	locus412	-3.67885	-0.0476654	0.000234286	0.0195722	0.0582034	0.00503004	48	49	49	88	4.28657	0.187355	1.81451e-05	0.0191087	0.0582034	0.00503004	47	49	49	8
ENSG00000114902.13	SPCS1	3	52740121	52745164	5043	locus412	-1.42564	-0.0414062	0.153972	0.00286644	0.0482264	0.0141966	11	11	11	947	1.55824	0.166129	0.119177	0.00286644	0.0482264	0.0141966	11	11	11	573
ENSG00000055955.15	ITIH4	3	52847005	52864717	17712	locus412	5.59102	0.0277824	2.25735e-08	0.109207	0.327602	1.65108e-13	25	25	25	22	-5.32696	-0.0980204	9.98719e-08	0.0964144	0.327602	1.65108e-13	23	25	25	2
ENSG00000163933.9	RFT1	3	53122500	53164451	41951	locus412	0.301728	0.00152707	0.76286	0.139001	0.272455	1.00395e-10	53	56	56	2428	2.45298	0.0431503	0.0141676	0.132093	0.272455	1.00395e-10	52	56	56	162
ENSG00000163932.13	PRKCD	3	53195224	53226733	31509	locus412	1.81371	0.0221612	0.0697223	0.0238784	0.111319	0.000102655	47	47	47	632	0.312375	0.0101753	0.754756	0.0238784	0.111319	0.000102655	47	47	47	2313
ENSG00000113812.13	ACTR8	3	53901093	53916179	15086	locus412	1.52916	0.0102709	0.126224	0.0661611	0.263773	1.75855e-10	51	54	54	849	-2.98252	-0.0701808	0.00285889	0.0661611	0.263773	1.75855e-10	51	54	54	72
ENSG00000114251.14	WNT5A	3	55499742	55521334	21592	locus413	0.767494	0.00502894	0.442788	0.0578321	0.036292	0.032186	70	72	72	1707	-0.804623	-0.0179221	0.421038	0.0578321	0.036292	0.032186	70	72	72	1452
ENSG00000180376.16	CCDC66	3	56591183	56655848	64665	locus414	2.80646	0.0403077	0.00500898	0.0150808	0.143026	6.78322e-06	14	14	14	207	1.60987	0.0814532	0.107427	0.0150808	0.143026	6.78322e-06	14	14	14	536
ENSG00000163686.14	ABHD6	3	58223228	58280463	57235	locus415	1.73506	0.0395448	0.0827309	0.00718484	0.125278	8.78294e-06	9	9	9	697	-0.860011	-0.0670524	0.389783	0.00718484	0.125278	8.78294e-06	9	9	9	1369
ENSG00000163684.11	RPP14	3	58291971	58305920	13949	locus415	0.669065	0.0248398	0.503454	0.00448683	0.0368719	0.0290583	9	9	9	1844	0.752773	0.0453395	0.451586	0.00448683	0.0368719	0.0290583	9	9	9	1536
ENSG00000168291.12	PDHB	3	58413356	58419579	6223	locus415	2.00202	0.026714	0.045283	0.0162036	0.105358	0.000238731	37	40	40	515	1.46556	0.0727533	0.142767	0.0152072	0.105358	0.000238731	36	40	40	663
ENSG00000163634.11	THOC7	3	63819545	63849599	30054	locus420	2.59862	0.0276629	0.00935988	0.0269956	0.220863	1.2778e-08	39	41	41	270	-1.81344	-0.0679964	0.0697636	0.0269956	0.220863	1.2778e-08	39	41	41	411
ENSG00000144741.17	SLC25A26	3	66271167	66429351	158184	locus423	1.27149	0.00935609	0.203556	0.0506497	0.229458	1.12516e-09	31	33	33	1105	-1.44431	-0.0373942	0.14865	0.0501702	0.229458	1.12516e-09	30	33	33	681
ENSG00000241316.6	SUCLG2-AS1	3	67705120	67998136	293016	locus424	0.898928	0.00602424	0.368691	0.0600508	0.107997	0.000174208	77	80	80	1524	0.42684	0.0107524	0.669496	0.0581704	0.107997	0.000174208	76	80	80	2075
ENSG00000144746.6	ARL6IP5	3	69134087	69155243	21156	locus424	0.617216	0.0141313	0.537092	0.00714209	0.047807	0.0150963	11	11	11	1928	-0.674462	-0.0508721	0.500018	0.00714209	0.047807	0.0150963	11	11	11	1667
ENSG00000163380.15	LMOD3	3	69155220	69171746	16526	locus424	0.445486	0.00745723	0.655968	0.0107276	0.0339508	0.0381627	10	12	12	2203	-0.462504	-0.0285478	0.64372	0.0107276	0.0339508	0.0381627	10	12	12	2016
ENSG00000172986.12	GXYLT2	3	72937196	73026066	88870	locus427	-1.1237	-0.0249755	0.261139	0.00600107	0.103607	0.0002172	12	14	14	1269	0.971083	0.0816935	0.331507	0.00600107	0.103607	0.0002172	12	14	14	1206
ENSG00000272690.5	LINC02018	3	75484458	75561328	76870	locus429	0.650217	0.00752966	0.515552	0.0216971	0.11747	5.41279e-05	7	11	11	1876	-0.666583	-0.0299185	0.505039	0.0216971	0.11747	5.41279e-05	7	11	11	1685
ENSG00000227124.8	ZNF717	3	75779111	75834700	55589	locus429	0.0885236	0.00264001	0.929461	0.000259925	0.2387	2.24375e-09	2	17	17	2760	-0.81307	-0.292929	0.416178	0.000259925	0.2387	2.24375e-09	2	17	17	1440
ENSG00000064835.10	POU1F1	3	87308553	87325734	17181	locus437	-1.07361	-0.00936176	0.282998	0.0312273	0.0434891	0.020144	27	30	30	1329	-0.562631	-0.0219272	0.573686	0.0312273	0.0434891	0.020144	27	30	30	1838
ENSG00000163320.10	CGGBP1	3	88101099	88199016	97917	locus438	1.38072	0.0267219	0.167365	0.00719063	0.165778	2.09477e-06	6	7	7	984	-1.43084	-0.0952343	0.152477	0.00719063	0.165778	2.09477e-06	6	7	7	692
ENSG00000184500.14	PROS1	3	93591894	93692740	100846	locus439	-0.528208	-0.0109747	0.597355	0.0075836	0.0427617	0.0192516	4	4	4	2070	0.329824	0.0287899	0.741533	0.0075836	0.0427617	0.0192516	4	4	4	2268
ENSG00000178700.7	DHFR2	3	93776765	93781760	4995	locus439	4.47027	0.075761	7.81217e-06	0.0100097	0.0671706	0.00265244	43	47	47	38	0.534369	0.0312752	0.593086	0.0100097	0.0671706	0.00265244	43	47	47	1886
ENSG00000080200.9	CRYBG3	3	97540854	97663828	122974	locus442	-0.504129	-0.00540129	0.614171	0.0307962	0.122159	4.42174e-05	73	76	76	2103	1.48565	0.0531211	0.137372	0.0307962	0.122159	4.42174e-05	73	76	76	648
ENSG00000231861.2	OR5K2	3	98216524	98217475	951	locus442	1.93753	0.0244109	0.0526801	0.0187231	0.0338126	0.0278813	12	12	12	554	-1.18876	-0.0578934	0.234533	0.0156252	0.0338126	0.0278813	11	12	12	953
ENSG00000168386.18	FILIP1L	3	99551987	99833357	281370	locus443	1.60862	0.0167903	0.107699	0.0276925	0.0763553	0.00163777	26	26	26	789	-0.0819853	-0.00216215	0.934658	0.0276925	0.0763553	0.00163777	26	26	26	2753
ENSG00000114021.11	NIT2	3	100053600	100080479	26879	locus443	3.21703	0.0381102	0.00129527	0.0179133	0.184844	4.01505e-07	8	9	9	133	0.848577	0.0479048	0.396117	0.00997961	0.184844	4.01505e-07	7	9	9	1395
ENSG00000206535.7	LNP1	3	100120382	100175163	54781	locus443	2.95737	0.0399166	0.00310275	0.0158113	0.194114	6.3376e-08	45	46	46	175	0.933957	0.0446946	0.350326	0.0158113	0.194114	6.3376e-08	45	46	46	1256
ENSG00000114354.13	TFG	3	100428133	100467811	39678	locus443	0.44877	0.0128109	0.653598	0.00328778	0.0502742	0.0106303	6	7	7	2198	-0.901569	-0.0948511	0.367286	0.00328778	0.0502742	0.0106303	6	7	7	1314
ENSG00000240423.1	LINC00636	3	107602051	107647753	45702	locus450	-1.78447	-0.033991	0.0743468	0.0067547	0.033039	0.0364885	7	7	7	651	1.38481	0.0958454	0.166112	0.0067547	0.033039	0.0364885	7	7	7	730
ENSG00000091972.18	CD200	3	112051419	112081658	30239	locus454	2.00444	0.0474952	0.0450231	0.00532159	0.0358034	0.0364709	52	52	52	514	-0.33342	-0.0297299	0.738817	0.00532159	0.0358034	0.0364709	52	52	52	2261
ENSG00000144848.10	ATG3	3	112251356	112280809	29453	locus455	0.26497	0.00323424	0.791033	0.0138803	0.0311264	0.0493607	46	47	47	2474	-1.22837	-0.0642735	0.219308	0.0137892	0.0311264	0.0493607	45	47	47	902
ENSG00000243795.1	LINC02044	3	112861196	112886578	25382	locus455	1.0031	0.00629091	0.315814	0.0754532	0.222753	9.96507e-09	34	37	37	1403	-1.07625	-0.0222531	0.281817	0.0754532	0.222753	9.96507e-09	34	37	37	1077
ENSG00000144857.14	BOC	3	112930403	113006305	75902	locus455	0.0329553	0.00238464	0.97371	0.00702397	0.0359862	0.0297712	14	14	14	2862	0.735088	0.0458297	0.462286	0.00702397	0.0359862	0.0297712	14	14	14	1566
ENSG00000144847.12	IGSF11	3	118619403	118864867	245464	locus459	1.51207	0.0302557	0.130517	0.00751069	0.0380597	0.0252273	18	18	18	861	0.848607	0.0694457	0.3961	0.00751069	0.0380597	0.0252273	18	18	18	1394
ENSG00000144843.11	ADPRH	3	119298338	119308792	10454	locus459	0.764747	0.0103981	0.444422	0.0170411	0.0383214	0.0267146	49	50	50	1710	-1.00319	-0.0454013	0.315771	0.0170411	0.0383214	0.0267146	49	50	50	1168
ENSG00000173226.16	IQCB1	3	121488607	121553926	65319	locus461	-1.65254	-0.00667335	0.0984251	0.187809	0.472109	1.2234e-20	61	64	64	756	1.26905	0.0179412	0.204424	0.187383	0.472109	1.2234e-20	59	64	64	852
ENSG00000196981.3	WDR5B	3	122130692	122134909	4217	locus461	-1.45967	-0.0303167	0.144381	0.00714981	0.0704431	0.00274656	16	16	16	913	-0.287842	-0.0224478	0.773468	0.00714981	0.0704431	0.00274656	16	16	16	2367
ENSG00000173193.13	PARP14	3	122399685	122449687	50002	locus461	-1.19001	-0.0286297	0.234044	0.0059727	0.0508241	0.0106596	22	22	22	1179	-0.291365	-0.0222386	0.770772	0.0059727	0.0508241	0.0106596	22	22	22	2360
ENSG00000169087.10	HSPBAP1	3	122458845	122512678	53833	locus461	-0.467164	-0.00443716	0.640382	0.0387768	0.0626166	0.00346511	48	51	51	2176	-0.607006	-0.0182294	0.543847	0.0387768	0.0626166	0.00346511	48	51	51	1763
ENSG00000273033.2	LINC02035	3	122605359	122611263	5904	locus461	3.30621	0.0241573	0.000945669	0.0597786	0.108954	0.000151053	116	125	125	121	-0.257077	-0.00462434	0.797119	0.0597786	0.108954	0.000151053	116	125	125	2438
ENSG00000121542.11	SEC22A	3	122920789	122992982	72193	locus462	1.49576	0.0681213	0.134715	0.00160109	0.074998	0.00184101	23	24	24	878	1.05935	0.174381	0.289439	0.00160109	0.074998	0.00184101	23	24	24	1100
ENSG00000082781.11	ITGB5	3	124480794	124620258	139464	locus463	0.0241252	-0.00801627	0.980753	0.00154481	0.0663596	0.00313787	15	16	16	2883	2.01393	0.323471	0.0440172	0.00154481	0.0663596	0.00313787	15	16	16	308
ENSG00000221955.10	SLC12A8	3	124801487	124931592	130105	locus464	-0.9553	-0.0114436	0.339426	0.0188143	0.096563	0.000378179	27	29	29	1469	-0.0865779	-0.00432662	0.931007	0.0188143	0.096563	0.000378179	27	29	29	2742
ENSG00000144909.7	OSBPL11	3	125247701	125314341	66640	locus464	2.74476	0.0586803	0.00605557	0.00693066	0.0534922	0.00810189	17	18	18	219	0.890321	0.0661545	0.373294	0.00693066	0.0534922	0.00810189	17	18	18	1338
ENSG00000189366.9	ALG1L	3	125648114	125709380	61266	locus464	2.04825	0.00862228	0.0405353	0.159762	0.454454	1.84998e-19	33	34	34	490	-1.98729	-0.0289482	0.0468898	0.159762	0.454454	1.84998e-19	33	34	34	323
ENSG00000114547.9	ROPN1B	3	125688020	125702296	14276	locus464	1.74174	0.0148627	0.0815548	0.039588	0.21996	2.24829e-08	28	31	31	691	-1.27496	-0.040452	0.202324	0.0353699	0.21996	2.24829e-08	27	31	31	840
ENSG00000163885.11	CFAP100	3	126113751	126155399	41648	locus465	-0.823497	-0.0078511	0.410225	0.0340894	0.0647704	0.00316872	26	27	27	1637	1.0175	0.0343074	0.308915	0.0340894	0.0647704	0.00316872	26	27	27	1146
ENSG00000070476.14	ZXDC	3	126156443	126194734	38291	locus465	-1.09207	-0.0103991	0.274801	0.0394978	0.215115	2.82715e-08	35	38	38	1308	1.99879	0.0644115	0.0456308	0.0394978	0.215115	2.82715e-08	35	38	38	314
ENSG00000073111.13	MCM2	3	127317253	127341278	24025	locus466	-0.155766	-0.00478615	0.876218	0.0113722	0.0678165	0.00291231	11	11	11	2648	0.214817	0.0124003	0.82991	0.0113722	0.0678165	0.00291231	11	11	11	2522
ENSG00000187715.13	KBTBD12	3	127634074	127706520	72446	locus467	1.02207	0.00933806	0.306749	0.0436671	0.162821	4.58634e-07	11	11	11	1378	-0.0545703	-0.0015848	0.956481	0.0436671	0.162821	4.58634e-07	11	11	11	2815
ENSG00000132394.10	EEFSEC	3	127872323	128127489	255166	locus467	0.177663	0.00267331	0.858987	0.011819	0.0446945	0.0164711	26	28	28	2613	-0.744806	-0.0420091	0.456389	0.011819	0.0446945	0.0164711	26	28	28	1551
ENSG00000075785.12	RAB7A	3	128445025	128533641	88616	locus467	2.27529	0.0893516	0.0228884	0.00255166	0.0420175	0.0202321	3	3	3	380	-0.11507	-0.0154985	0.90839	0.00255166	0.0420175	0.0202321	3	3	3	2696
ENSG00000177646.18	ACAD9	3	128598332	128631957	33625	locus467	1.77364	0.0160469	0.0761232	0.0406441	0.0690871	0.000132421	22	23	23	664	-1.15956	-0.0320969	0.246228	0.0406441	0.0690871	0.000132421	22	23	23	984
ENSG00000172780.16	RAB43	3	128806411	128840993	34582	locus467	-0.838134	-0.00739406	0.401956	0.0428842	0.0642266	0.00368252	60	62	62	1615	1.21153	0.0410904	0.225692	0.0428687	0.0642266	0.00368252	59	62	62	920
ENSG00000163913.11	IFT122	3	129158878	129239350	80472	locus467	-0.320263	-0.00269666	0.748769	0.0571579	0.206758	6.91289e-09	28	28	28	2398	0.705855	0.019311	0.480278	0.0571579	0.206758	6.91289e-09	28	28	28	1619
ENSG00000249846.6	LINC02021	3	129830549	129839412	8863	locus467	0.0826668	0.000783358	0.934117	0.0991087	0.22365	1.2238e-08	40	41	41	2768	-1.74042	-0.0327448	0.0817862	0.0991087	0.22365	1.2238e-08	40	41	41	450
ENSG00000196455.7	PIK3R4	3	130397777	130465673	67896	locus468	-2.46309	-0.0686334	0.0137746	0.0042522	0.0861315	0.000779153	25	25	25	306	0.180332	0.0173644	0.856892	0.0042522	0.0861315	0.000779153	25	25	25	2591
ENSG00000034533.11	ASTE1	3	130732716	130745698	12982	locus468	-0.844011	-0.00576841	0.398664	0.0622168	0.0611135	0.00544972	74	75	75	1605	1.38225	0.0404601	0.166894	0.0511595	0.0611135	0.00544972	73	75	75	731
ENSG00000113971.19	NPHP3	3	132399452	132441253	41801	locus470	-1.04981	-0.00859889	0.293807	0.0466177	0.410049	2.58547e-17	5	5	5	1358	0.93958	0.0252604	0.347433	0.0466177	0.410049	2.58547e-17	5	5	5	1248
ENSG00000129055.12	ANAPC13	3	134196545	134204865	8320	locus471	-2.03133	-0.065974	0.0422216	0.00260369	0.0340702	0.0376995	27	27	27	498	0.713496	0.0841001	0.475539	0.00260369	0.0340702	0.0376995	27	27	27	1602
ENSG00000114054.13	PCCB	3	135969166	136049013	79847	locus472	2.03869	0.0276078	0.0414811	0.00992268	0.0814777	0.000767823	16	16	16	494	-1.75874	-0.0892517	0.0786218	0.00992268	0.0814777	0.000767823	16	16	16	440
ENSG00000174564.12	IL20RB	3	136676824	136729926	53102	locus472	0.130275	0.00273598	0.896349	0.0287623	0.056406	0.0072373	23	25	25	2690	-0.515918	-0.0180734	0.605911	0.0287623	0.056406	0.0072373	23	25	25	1921
ENSG00000181322.13	NME9	3	137980277	138048693	68416	locus473	-2.55829	-0.0210512	0.0105188	0.0566179	0.128161	1.48278e-05	29	30	30	277	1.48084	0.0417633	0.138649	0.0566179	0.128161	1.48278e-05	29	30	30	652
ENSG00000158234.12	FAIM	3	138327612	138352213	24601	locus473	-2.57876	-0.0851782	0.00991568	0.00279714	0.0316024	0.0338367	5	6	6	274	2.85094	0.334406	0.004359	0.00279714	0.0316024	0.0338367	5	6	6	91
ENSG00000163864.15	NMNAT3	3	139279024	139396892	117868	locus474	-0.661377	-0.00861414	0.50837	0.0377078	0.121839	4.75368e-05	36	36	36	1859	-1.492	-0.0380631	0.135698	0.0357256	0.121839	4.75368e-05	33	36	36	641
ENSG00000069849.10	ATP1B3	3	141595484	141645390	49906	locus475	-0.0391625	0.000393735	0.968761	0.0350819	0.0641805	0.00443833	62	68	68	2845	0.228314	0.00635531	0.819402	0.0350819	0.0641805	0.00443833	62	68	68	2493
ENSG00000114126.17	TFDP2	3	141663269	141868386	205117	locus475	2.32247	0.0142608	0.0202074	0.0764884	0.0382297	0.0276311	94	95	95	355	0.417149	0.00815617	0.676569	0.0764884	0.0382297	0.0276311	94	95	95	2092
ENSG00000120756.12	PLS1	3	142315234	142432505	117271	locus475	-2.25828	-0.133875	0.0239284	0.000870677	0.0346321	0.0391614	8	8	8	393	0.325694	0.0699919	0.744656	0.000870677	0.0346321	0.0391614	8	8	8	2282
ENSG00000163710.7	PCOLCE2	3	142536715	142607925	71210	locus475	-0.101208	-0.00131195	0.919385	0.0262632	0.0386473	0.024301	21	23	23	2735	-0.37962	-0.0152744	0.704227	0.0260967	0.0386473	0.024301	20	23	23	2174
ENSG00000152952.11	PLOD2	3	145787227	145879282	92055	locus478	0.568591	0.0238883	0.569634	0.00227912	0.0419572	0.0177699	23	24	24	2008	0.382412	0.0488246	0.702156	0.00227912	0.0419572	0.0177699	23	24	24	2164
ENSG00000114698.14	PLSCR4	3	145910123	145968966	58843	locus478	0.0540907	0.00115836	0.956863	0.00380359	0.0983016	0.00035167	27	29	29	2819	1.20091	0.122815	0.229787	0.00380359	0.0983016	0.00035167	27	29	29	931
ENSG00000071794.15	HLTF	3	148747849	148804320	56471	locus480	0.338043	0.00593499	0.735331	0.0080457	0.137453	1.63215e-05	15	17	17	2365	-0.0884166	-0.00501509	0.929546	0.0080457	0.137453	1.63215e-05	15	17	17	2739
ENSG00000114744.8	COMMD2	3	149456256	149470286	14030	locus480	-0.173575	-6.14011e-06	0.862199	0.0286618	0.165546	1.26641e-06	20	20	20	2619	-0.1827	-0.00569108	0.855034	0.0286618	0.165546	1.26641e-06	20	20	20	2586
ENSG00000144895.11	EIF2A	3	150264464	150303803	39339	locus481	-1.18067	-0.00691426	0.237734	0.0678873	0.39383	3.91328e-16	45	45	45	1193	0.813447	0.0189658	0.415962	0.0678873	0.39383	3.91328e-16	45	45	45	1439
ENSG00000152580.8	IGSF10	3	151153992	151158568	4576	locus481	-1.47956	-0.0389244	0.138991	0.00581434	0.0412378	0.0207592	4	4	4	891	0.895616	0.0765374	0.370458	0.00581434	0.0412378	0.0207592	4	4	4	1327
ENSG00000198829.6	SUCNR1	3	151591430	151602407	10977	locus482	0.871731	0.0137832	0.383355	0.0132059	0.0707207	0.00196385	17	19	19	1565	-0.757155	-0.0410201	0.448957	0.0132059	0.0707207	0.00196385	17	19	19	1522
ENSG00000174891.12	RSRC1	3	157827877	158263519	435642	locus487	-0.587236	-0.0186872	0.557045	0.00243769	0.0528369	0.006175	8	9	9	1981	0.367267	0.0437695	0.71342	0.00243769	0.0528369	0.006175	8	9	9	2198
ENSG00000168827.14	GFM1	3	158362315	158413370	51055	locus487	-1.17531	-0.0124138	0.239872	0.0271957	0.152259	4.42171e-06	29	33	33	1203	3.06017	0.109251	0.0022121	0.0271957	0.152259	4.42171e-06	29	33	33	57
ENSG00000079257.7	LXN	3	158384202	158390437	6235	locus487	1.08006	0.00697498	0.280118	0.0619532	0.154197	5.89378e-06	78	82	82	1324	-1.51476	-0.040264	0.129834	0.0619532	0.154197	5.89378e-06	78	82	82	620
ENSG00000118849.9	RARRES1	3	158414680	158450246	35566	locus487	-0.50906	-0.00382714	0.61071	0.0442204	0.0454143	0.0174289	26	29	29	2099	-1.01138	-0.0321259	0.311834	0.0442204	0.0454143	0.0174289	26	29	29	1157
ENSG00000118855.18	MFSD1	3	158519842	158547508	27666	locus487	0.215445	0.00153118	0.82942	0.00938337	0.085083	0.000527895	30	31	31	2561	1.51296	0.108701	0.130291	0.00938337	0.085083	0.000527895	30	31	31	622
ENSG00000180044.5	C3orf80	3	159943208	159946000	2792	locus488	1.26769	0.0376523	0.20491	0.00353	0.0913652	0.00026368	24	24	24	1110	-0.917686	-0.115324	0.358783	0.00287092	0.0913652	0.00026368	23	24	24	1280
ENSG00000186432.8	KPNA4	3	160212794	160283359	70565	locus488	0.971471	0.041216	0.331314	0.00231765	0.0354796	0.0303323	19	19	19	1438	-2.34943	-0.351	0.018802	0.00231765	0.0354796	0.0303323	19	19	19	184
ENSG00000244128.5	LINC01322	3	164924747	165231516	306769	locus492	2.2988	0.0237962	0.0215161	0.031732	0.052146	0.0107617	51	54	54	366	-0.429142	-0.0177364	0.66782	0.0308893	0.052146	0.0107617	50	54	54	2071
ENSG00000163536.12	SERPINI1	3	167453508	167543357	89849	locus493	-1.44551	-0.0556791	0.148315	0.00184039	0.102208	0.000229613	14	14	14	924	0.560388	0.0786702	0.575215	0.00184039	0.102208	0.000229613	14	14	14	1845
ENSG00000171109.18	MFN1	3	179065496	179112724	47228	locus501	-0.439723	-0.00559434	0.660137	0.019641	0.138034	1.12772e-05	30	35	35	2215	0.0782769	0.00286027	0.937608	0.019641	0.138034	1.12772e-05	30	35	35	2759
ENSG00000058056.8	USP13	3	179370827	179507189	136362	locus502	1.98611	0.00986811	0.0470211	0.134619	0.0638959	0.00278602	121	124	124	521	-1.78086	-0.0306399	0.0749358	0.134619	0.0638959	0.00278602	121	124	124	428
ENSG00000145198.14	VWA5B2	3	183948140	183960117	11977	locus505	1.23308	0.0108658	0.217546	0.0414709	0.181718	4.1093e-07	15	16	16	1140	1.45103	0.0423548	0.146772	0.0414709	0.181718	4.1093e-07	15	16	16	674
ENSG00000145194.17	ECE2	3	183993809	184010819	17010	locus505	-1.12399	-0.0088809	0.261015	0.0474994	0.289631	1.31099e-11	24	25	25	1268	0.46227	0.0127423	0.643888	0.0474994	0.289631	1.31099e-11	24	25	25	2018
ENSG00000175166.16	PSMD2	3	184017028	184026838	9810	locus505	0.291954	0.00661996	0.770322	0.00577246	0.129348	2.98532e-05	12	14	14	2439	0.695652	0.0585661	0.486647	0.00577246	0.129348	2.98532e-05	12	14	14	1632
ENSG00000156931.15	VPS8	3	184529930	184770402	240472	locus505	-0.994554	-0.0128742	0.319953	0.0175863	0.124377	3.40693e-05	12	12	12	1414	0.331036	0.0168274	0.740617	0.0175863	0.124377	3.40693e-05	12	12	12	2265
ENSG00000163918.10	RFC4	3	186507681	186524484	16803	locus506	-0.48164	-0.0121441	0.630062	0.00519009	0.0340354	0.0273049	8	8	8	2148	0.304651	0.0284615	0.760632	0.00519009	0.0340354	0.0273049	8	8	8	2327
ENSG00000113946.3	CLDN16	3	190008149	190129927	121778	locus510	0.4259	0.00592229	0.670181	0.0139476	0.0294948	0.0440834	17	17	17	2241	0.627836	0.032831	0.530111	0.0139476	0.0294948	0.0440834	17	17	17	1729
ENSG00000041802.10	LSG1	3	194361520	194392920	31400	locus515	-1.85196	-0.0129353	0.0640309	0.0560704	0.212302	5.25571e-09	36	39	39	611	1.20175	0.0296749	0.22946	0.0560704	0.212302	5.25571e-09	36	39	39	929
ENSG00000114331.13	ACAP2	3	194995473	195163749	168276	locus517	0.876297	0.00774084	0.380869	0.0367989	0.29589	1.00421e-11	43	45	45	1553	-0.629248	-0.0186591	0.529187	0.0367989	0.29589	1.00421e-11	43	45	45	1727
ENSG00000176945.16	MUC20	3	195447752	195460424	12672	locus517	-0.867737	-0.00396321	0.385538	0.165864	0.386187	9.11264e-17	39	46	46	1567	-0.216858	-0.00271271	0.828319	0.165864	0.386187	9.11264e-17	39	46	46	2519
ENSG00000145113.21	MUC4	3	195473637	195538844	65207	locus517	0.805169	0.0060499	0.420722	0.0511585	0.0529951	0.0058897	24	29	29	1653	0.998452	0.0283978	0.31806	0.0511585	0.0529951	0.0058897	24	29	29	1176
ENSG00000163959.9	SLC51A	3	195943404	195960298	16894	locus518	1.4688	0.0185216	0.141886	0.0207277	0.182042	3.61911e-07	4	4	4	905	0.81748	0.0364191	0.413654	0.0207277	0.182042	3.61911e-07	4	4	4	1432
ENSG00000213123.10	TCTEX1D2	3	196018089	196045111	27022	locus518	-1.33829	-0.0420057	0.180803	0.00268584	0.0678722	0.00317382	17	19	19	1025	-2.40438	-0.26978	0.0162	0.00268584	0.0678722	0.00317382	17	19	19	176
ENSG00000163964.14	PIGX	3	196439247	196462876	23629	locus519	1.41334	0.0283641	0.157555	0.00770447	0.195938	1.66204e-07	6	6	6	957	0.412	0.0314214	0.680339	0.00770447	0.195938	1.66204e-07	6	6	6	2108
ENSG00000119227.7	PIGZ	3	196673226	196695704	22478	locus519	2.02432	0.0218777	0.0429369	0.0256603	0.388389	6.27018e-16	5	6	6	503	-0.567433	-0.0213185	0.57042	0.0256603	0.388389	6.27018e-16	5	6	6	1829
ENSG00000272989.1	LINC02012	3	197232132	197236532	4400	locus519	1.08858	0.0139246	0.276338	0.0192177	0.0593306	0.00507554	11	11	11	1315	0.859767	0.0419424	0.389917	0.0192177	0.0593306	0.00507554	11	11	11	1371
ENSG00000161267.11	BDH1	3	197236653	197300194	63541	locus519	-0.549378	-0.00699959	0.582746	0.0168469	0.148841	3.46502e-06	42	48	48	2034	-0.389493	-0.0225347	0.696912	0.0166177	0.148841	3.46502e-06	39	48	48	2150
ENSG00000114473.13	IQCG	3	197615945	197686890	70945	locus519	-1.44962	-0.00942749	0.147165	0.0553727	0.152162	4.20712e-07	22	23	23	921	1.18185	0.0275482	0.237265	0.0553727	0.152162	4.20712e-07	22	23	23	962
ENSG00000250312.6	ZNF718	4	53192	196095	142903	locus520	2.33359	0.00887612	0.0196174	0.224885	0.504602	8.43343e-23	30	30	30	350	-1.71808	-0.0229231	0.0857815	0.224885	0.504602	8.43343e-23	30	30	30	462
ENSG00000182903.15	ZNF721	4	433778	492945	59167	locus520	1.34843	0.0463151	0.17752	0.00235708	0.0728082	0.00212873	10	11	11	1011	-1.67903	-0.2053	0.0931453	0.00235708	0.0728082	0.00212873	10	11	11	485
ENSG00000174227.15	PIGG	4	492988	533983	40995	locus520	-0.963894	-0.0132705	0.335099	0.0151844	0.0608141	0.0043952	33	34	34	1447	-0.798981	-0.0424788	0.424301	0.0145956	0.0608141	0.0043952	31	34	34	1463
ENSG00000185619.18	PCGF3	4	699620	764768	65148	locus521	-2.17461	-0.0298475	0.0296591	0.0162316	0.104238	0.000186517	19	19	19	431	-0.890206	-0.0440469	0.373355	0.0162316	0.104238	0.000186517	19	19	19	1340
ENSG00000178950.16	GAK	4	843064	926104	83040	locus521	0.999339	0.00702045	0.31763	0.079814	0.0615168	0.00336013	88	91	91	1410	1.84583	0.0379088	0.0649163	0.0779527	0.0615168	0.00336013	86	91	91	395
ENSG00000145214.13	DGKQ	4	952674	967357	14683	locus521	0.00126794	0.0014705	0.998988	0.0238233	0.0781382	0.001386	64	68	68	2929	-0.792264	-0.0323646	0.428207	0.0238233	0.0781382	0.001386	64	68	68	1471
ENSG00000145217.13	SLC26A1	4	972860	987192	14332	locus521	-1.32145	-0.0146205	0.186352	0.0266222	0.057637	0.00457209	31	33	33	1046	0.682427	0.0247234	0.494969	0.0266222	0.057637	0.00457209	31	33	33	1654
ENSG00000127418.14	FGFRL1	4	1005413	1020686	15273	locus521	2.62285	0.0380477	0.00871975	0.0150592	0.0490755	0.00749576	65	72	72	263	-2.29181	-0.11506	0.0219166	0.0150592	0.0490755	0.00749576	65	72	72	198
ENSG00000178222.12	RNF212	4	1050038	1107352	57314	locus521	-1.80562	-0.0107704	0.0709776	0.078541	0.230531	8.85497e-09	47	50	50	636	0.455313	0.00850941	0.648884	0.078541	0.230531	8.85497e-09	47	50	50	2028
ENSG00000159674.11	SPON2	4	1160720	1202750	42030	locus521	0.171122	0.00181225	0.864127	0.01707	0.101822	0.000162877	10	10	10	2623	-0.294992	-0.0132534	0.768	0.015877	0.101822	0.000162877	9	10	10	2350
ENSG00000090316.15	MAEA	4	1283678	1333925	50247	locus521	0.53356	0.0180282	0.593646	0.00224381	0.0804935	0.00129128	12	14	14	2062	-0.0551857	0.000222144	0.955991	0.00224381	0.0804935	0.00129128	12	14	14	2812
ENSG00000163945.15	UVSSA	4	1340995	1381837	40842	locus521	0.618268	0.00722185	0.536399	0.0189529	0.177922	7.442e-07	33	36	36	1924	-0.755751	-0.0292625	0.449798	0.0189529	0.177922	7.442e-07	33	36	36	1530
ENSG00000168936.10	TMEM129	4	1717678	1723084	5406	locus522	-0.241697	-0.00393367	0.809015	0.0157216	0.0956171	0.000330431	43	48	48	2510	-1.93701	-0.0803813	0.0527439	0.0157216	0.0956171	0.000330431	43	48	48	348
ENSG00000013810.18	TACC3	4	1723247	1746897	23650	locus522	-0.332208	-0.00246376	0.739732	0.0533982	0.266299	8.97345e-11	27	28	28	2377	-2.97118	-0.0798337	0.00296659	0.0533982	0.266299	8.97345e-11	27	28	28	75
ENSG00000125388.19	GRK4	4	2965297	3042487	77190	locus522	-2.83762	-0.0362583	0.00454514	0.0188825	0.196774	1.54916e-07	10	11	11	200	-3.19589	-0.142641	0.00139401	0.0188825	0.196774	1.54916e-07	10	11	11	46
ENSG00000188981.10	MSANTD1	4	3246095	3258340	12245	locus522	-1.77804	-0.052789	0.0753979	0.00433187	0.0621603	0.00336004	17	19	19	662	1.30967	0.166978	0.190308	0.00185566	0.0621603	0.00336004	15	19	19	804
ENSG00000163956.10	LRPAP1	4	3505338	3534149	28811	locus522	1.09161	0.0150964	0.275004	0.0153975	0.14372	2.40077e-06	23	25	25	1310	-3.52311	-0.175181	0.000426506	0.0134237	0.14372	2.40077e-06	21	25	25	29
ENSG00000132406.11	TMEM128	4	4237268	4249969	12701	locus523	-1.19958	-0.0087578	0.230302	0.0751396	0.249184	1.29122e-09	116	127	127	1167	0.316123	0.0106018	0.751909	0.0751348	0.249184	1.29122e-09	115	127	127	2303
ENSG00000152953.12	STK32B	4	5053206	5502716	449510	locus525	0.0368228	0.000158475	0.970626	0.119275	0.038473	0.0247216	112	116	116	2853	0.458403	0.00957016	0.646663	0.119275	0.038473	0.0247216	112	116	116	2024
ENSG00000013288.8	MAN2B2	4	6576915	6625075	48160	locus526	-0.888013	-0.00973775	0.374534	0.0255913	0.16739	1.09541e-06	12	12	12	1539	1.28661	0.0491353	0.198231	0.0255913	0.16739	1.09541e-06	12	12	12	830
ENSG00000170871.11	KIAA0232	4	6784458	6885899	101441	locus526	-0.170163	-0.00340237	0.864882	0.00807487	0.035362	0.0285043	13	15	15	2624	-1.8522	-0.128189	0.0639968	0.00807487	0.035362	0.0285043	13	15	15	391
ENSG00000155275.18	TRMT44	4	8442503	8478282	35779	locus528	1.25034	0.0100119	0.211175	0.0448379	0.286022	5.28759e-11	23	23	23	1124	-1.16178	-0.0351925	0.245326	0.0448379	0.286022	5.28759e-11	23	23	23	980
ENSG00000155269.11	GPR78	4	8582118	8591750	9632	locus528	0.381045	0.00602831	0.70317	0.0134319	0.039305	0.0253829	23	23	23	2300	0.152234	0.00721235	0.879002	0.0134319	0.039305	0.0253829	23	23	23	2639
ENSG00000169676.5	DRD5	4	9783257	9785633	2376	locus529	0.699159	0.0108382	0.484453	0.0146846	0.0684059	0.00169106	43	45	45	1809	0.218455	0.0176171	0.827075	0.0146846	0.0684059	0.00169106	43	45	45	2514
ENSG00000038219.12	BOD1L1	4	13570363	13629349	58986	locus532	-0.116259	-0.000543913	0.907448	0.0659606	0.120724	4.32769e-05	140	148	148	2706	2.04584	0.0458173	0.0407722	0.0646679	0.120724	4.32769e-05	138	148	148	290
ENSG00000248698.5	LINC01085	4	14113591	14141676	28085	locus532	-0.520663	-0.00884298	0.602601	0.00930892	0.0393425	0.0270908	33	37	37	2081	-1.00565	-0.0736843	0.314586	0.00885013	0.0393425	0.0270908	31	37	37	1164
ENSG00000237765.6	FAM200B	4	15683449	15692070	8621	locus533	1.36945	0.0119687	0.170859	0.0384651	0.262673	1.12294e-10	40	40	40	993	2.53739	0.0791866	0.0111682	0.038078	0.262673	1.12294e-10	39	40	40	143
ENSG00000002549.12	LAP3	4	17578820	17609593	30773	locus535	-1.641	-0.0355958	0.100798	0.00702131	0.0717639	0.00214476	23	27	27	767	-0.209899	-0.016995	0.833746	0.00633313	0.0717639	0.00214476	22	27	27	2532
ENSG00000118579.12	MED28	4	17616263	17635726	19463	locus535	1.80454	0.0231216	0.0711473	0.0192469	0.0658233	0.00375198	53	58	58	637	1.01128	0.046282	0.311884	0.0192469	0.0658233	0.00375198	53	58	58	1158
ENSG00000163138.18	PACRGL	4	20697904	20754523	56619	locus537	2.15413	0.010038	0.0312304	0.170385	0.440062	7.06982e-21	61	63	63	436	-2.03857	-0.034163	0.0414931	0.170385	0.440062	7.06982e-21	61	63	63	297
ENSG00000053900.10	ANAPC4	4	25378884	25420120	41236	locus541	-3.00135	-0.0282388	0.00268782	0.0292951	0.250798	6.47246e-10	46	49	49	163	0.462197	0.0160003	0.64394	0.0291556	0.250798	6.47246e-10	45	49	49	2019
ENSG00000169299.13	PGM2	4	37828307	37864558	36251	locus551	-1.67061	-0.0200356	0.0947991	0.017774	0.186147	3.42719e-07	15	15	15	745	0.110641	0.0064599	0.911901	0.017774	0.186147	3.42719e-07	15	15	15	2706
ENSG00000134962.6	KLB	4	39408549	39453153	44604	locus553	-0.790405	-0.00279647	0.429291	0.20164	0.35316	1.47703e-14	67	74	74	1675	-0.790367	-0.011184	0.429313	0.20164	0.35316	1.47703e-14	67	74	74	1473
ENSG00000163682.15	RPL9	4	39455744	39460568	4824	locus553	0.4805	0.00229469	0.630872	0.106447	0.531877	1.38158e-24	58	60	60	2152	0.771508	0.0157366	0.440406	0.106447	0.531877	1.38158e-24	58	60	60	1505
ENSG00000121897.14	LIAS	4	39460675	39481126	20451	locus553	0.0837461	0.000921665	0.933258	0.0445248	0.157933	2.75635e-06	33	33	33	2766	-0.37167	-0.0105143	0.710138	0.0445248	0.157933	2.75635e-06	33	33	33	2191
ENSG00000179299.16	NSUN7	4	40751971	40813201	61230	locus554	-1.63462	-0.0166137	0.102129	0.0283988	0.122391	5.6635e-05	24	27	27	773	1.61674	0.0558108	0.105934	0.0283988	0.122391	5.6635e-05	24	27	27	533
ENSG00000064042.17	LIMCH1	4	41361623	41702061	340438	locus555	0.232831	0.00397927	0.815893	0.012485	0.0562335	0.00695256	31	33	33	2528	0.710594	0.0433765	0.477336	0.012485	0.0562335	0.00695256	31	33	33	1608
ENSG00000182308.6	DCAF4L1	4	41983772	41988478	4706	locus555	-1.1611	-0.0177028	0.245599	0.0135382	0.0381115	0.03009	12	12	12	1221	1.12824	0.0568317	0.259219	0.0135382	0.0381115	0.03009	12	12	12	1014
ENSG00000177752.14	YIPF7	4	44624353	44653658	29305	locus557	0.544165	0.00249892	0.586328	0.124182	0.0966287	0.000101136	41	42	42	2045	-0.912755	-0.01439	0.361371	0.124182	0.0966287	0.000101136	41	42	42	1294
ENSG00000151806.13	GUF1	4	44680436	44702945	22509	locus557	1.15144	0.00727004	0.249552	0.0767172	0.371265	4.7376e-16	8	8	8	1234	1.4077	0.0305525	0.159219	0.0767172	0.371265	4.7376e-16	8	8	8	713
ENSG00000163281.11	GNPDA2	4	44703811	44728651	24840	locus557	-1.64822	-0.0211163	0.0993066	0.0186153	0.178206	7.85119e-07	11	11	11	760	-1.49406	-0.0658709	0.135159	0.0186153	0.178206	7.85119e-07	11	11	11	637
ENSG00000151834.15	GABRA2	4	46245564	46392317	146753	locus558	0.37033	0.00658701	0.711137	0.0131977	0.0539101	0.0090881	73	73	73	2316	-0.422599	-0.0282705	0.672588	0.0131977	0.0539101	0.0090881	73	73	73	2083
ENSG00000170448.11	NFXL1	4	47849249	47916684	67435	locus559	-0.660692	-0.0137379	0.50881	0.0116585	0.198372	8.48278e-08	6	7	7	1861	1.70618	0.115888	0.087974	0.0116585	0.198372	8.48278e-08	6	7	7	466
ENSG00000198515.13	CNGA1	4	47937993	48018698	80705	locus559	0.583665	0.00416618	0.559446	0.0573571	0.189019	2.90768e-08	11	11	11	1984	-0.113387	-0.00219157	0.909723	0.0573571	0.189019	2.90768e-08	11	11	11	2697
ENSG00000163293.11	NIPAL1	4	48018788	48042190	23402	locus559	2.0307	0.0117047	0.0422855	0.0747474	0.0771726	0.00131387	44	44	44	499	-2.02606	-0.0430371	0.042759	0.0747474	0.0771726	0.00131387	44	44	44	304
ENSG00000074966.10	TXK	4	48068409	48136267	67858	locus559	0.0390366	0.0014328	0.968861	0.00836809	0.0687259	0.00291565	10	11	11	2847	-0.504531	-0.0405357	0.613888	0.00836809	0.0687259	0.00291565	10	11	11	1935
ENSG00000145247.11	OCIAD2	4	48887035	48908791	21756	locus560	-0.00281825	3.28392e-05	0.997751	0.00696303	0.0458058	0.0153631	11	11	11	2926	-0.581936	-0.0408537	0.56061	0.00696303	0.0458058	0.0153631	11	11	11	1806
ENSG00000134853.11	PDGFRA	4	55095459	55164412	68953	locus561	1.43806	0.0663319	0.150418	0.00146431	0.0390751	0.0235111	1	1	1	935	-0.144135	-0.0225644	0.885394	0.00146431	0.0390751	0.0235111	1	1	1	2655
ENSG00000128039.10	SRD5A3	4	56212408	56239266	26858	locus562	-1.34447	-0.0134508	0.178797	0.028879	0.0906399	0.000300955	43	44	44	1014	0.258659	0.00803394	0.795898	0.028879	0.0906399	0.000300955	43	44	44	2433
ENSG00000196503.3	ARL9	4	57371374	57390622	19248	locus562	-0.125607	-0.00411259	0.900043	0.00246258	0.1174	7.53696e-05	10	12	12	2697	0.940139	0.116702	0.347146	0.00246258	0.1174	7.53696e-05	10	12	12	1247
ENSG00000163453.11	IGFBP7	4	57896938	57976551	79613	locus563	-1.1929	-0.0144846	0.232907	0.0238236	0.137084	2.1555e-05	38	40	40	1174	-0.0917822	-0.000257974	0.926871	0.0231773	0.137084	2.1555e-05	37	40	40	2733
ENSG00000250846.6	EPHA5-AS1	4	66535678	66559104	23426	locus571	-3.79248	-0.0225625	0.000149152	0.0824535	0.0383818	0.0243793	47	50	50	75	1.63511	0.0353048	0.102026	0.0763403	0.0383818	0.0243793	46	50	50	518
ENSG00000033178.12	UBA6	4	68478370	68566873	88503	locus574	1.8635	0.0273238	0.0623916	0.0154238	0.207583	7.41899e-08	47	47	47	599	-0.59706	-0.0301506	0.550468	0.0154238	0.207583	7.41899e-08	47	47	47	1782
ENSG00000173542.8	MOB1B	4	71768085	71853885	85800	locus577	0.973256	0.0194636	0.330426	0.00789717	0.072735	0.00231222	4	4	4	1436	-1.93195	-0.134785	0.0533653	0.00789717	0.072735	0.00231222	4	4	4	350
ENSG00000138757.14	G3BP2	4	76567952	76598667	30715	locus581	-2.12014	-0.207002	0.033994	0.000315045	0.0578329	0.00609519	10	12	12	453	0.395813	0.138298	0.692243	0.000315045	0.0578329	0.00609519	10	12	12	2134
ENSG00000138744.14	NAAA	4	76831807	76862166	30359	locus581	0.846014	0.0054876	0.397545	0.0575378	0.261595	8.13879e-11	40	41	41	1600	-0.518874	-0.0112788	0.603848	0.0575378	0.261595	8.13879e-11	40	41	41	1916
ENSG00000138750.14	NUP54	4	77035811	77069668	33857	locus581	0.251382	0.00268423	0.801519	0.030886	0.220093	2.31409e-08	35	35	35	2501	-0.978456	-0.0381451	0.327849	0.030886	0.220093	2.31409e-08	35	35	35	1201
ENSG00000189157.13	FAM47E	4	77135192	77204936	69744	locus582	-1.1207	-0.0101007	0.262417	0.0416314	0.282669	1.47606e-12	20	22	22	1275	-0.39029	-0.0123831	0.696322	0.0416314	0.282669	1.47606e-12	20	22	22	2145
ENSG00000118804.8	STBD1	4	77227178	77232283	5105	locus582	-0.772893	-0.011344	0.439586	0.0123119	0.0457288	0.0166397	23	24	24	1701	2.03304	0.110186	0.0420486	0.0123119	0.0457288	0.0166397	23	24	24	301
ENSG00000163749.17	CCDC158	4	77234191	77328458	94267	locus582	0.12334	0.00148813	0.901838	0.0588215	0.145072	6.89729e-06	54	55	55	2701	-0.303244	-0.00893915	0.761704	0.0588215	0.145072	6.89729e-06	54	55	55	2330
ENSG00000138767.12	CNOT6L	4	78634540	78741423	106883	locus583	2.18524	0.0614221	0.0288714	0.00375982	0.0381401	0.0283147	40	40	40	422	-0.868553	-0.111958	0.385091	0.00264693	0.0381401	0.0283147	39	40	40	1361
ENSG00000145284.11	SCD5	4	83550691	83719949	169258	locus587	0.0481186	0.000130546	0.961622	0.00280046	0.0827407	0.000897725	8	8	8	2826	-0.345835	-0.0401136	0.729467	0.00280046	0.0827407	0.000897725	8	8	8	2244
ENSG00000168152.12	THAP9	4	83821802	83841122	19320	locus587	0.673585	0.0142607	0.500575	0.00482557	0.0477881	0.0142215	20	22	22	1839	-0.599676	-0.0475822	0.548722	0.00482557	0.0477881	0.0142215	20	22	22	1779
ENSG00000145287.10	PLAC8	4	84011207	84035882	24675	locus588	-0.226536	-0.00295775	0.820785	0.0203831	0.139929	7.47968e-07	5	6	6	2545	-1.16281	-0.0522663	0.244907	0.0203831	0.139929	7.47968e-07	5	6	6	977
ENSG00000173083.14	HPSE	4	84213613	84256306	42693	locus588	-0.258947	-0.00340036	0.795676	0.0247076	0.0882872	0.000642997	33	34	34	2486	-1.88754	-0.0759413	0.059088	0.0247076	0.0882872	0.000642997	33	34	34	376
ENSG00000109339.19	MAPK10	4	86931586	87374348	442762	locus589	0.950687	0.0170942	0.341763	0.0135406	0.155687	4.30849e-06	80	82	82	1479	-0.70058	-0.045504	0.483565	0.0132207	0.155687	4.30849e-06	78	82	82	1630
ENSG00000170509.11	HSD17B13	4	88224946	88244034	19088	locus590	-0.59735	-0.00400306	0.550274	0.0573799	0.196759	9.42187e-08	13	13	13	1969	0.384267	0.00919546	0.700781	0.0573799	0.196759	9.42187e-08	13	13	13	2159
ENSG00000152583.12	SPARCL1	4	88394481	88450655	56174	locus590	0.732253	0.00944675	0.464014	0.0192586	0.140826	1.13151e-05	59	61	61	1757	0.390759	0.0159891	0.695975	0.0190586	0.140826	1.13151e-05	57	61	61	2142
ENSG00000029559.6	IBSP	4	88720705	88733586	12881	locus590	-0.48465	-0.00336599	0.627925	0.0689793	0.196095	3.74159e-08	15	16	16	2143	-0.0545715	-0.0010441	0.95648	0.0689793	0.196095	3.74159e-08	15	16	16	2814
ENSG00000118785.13	SPP1	4	88896801	88904563	7762	locus590	-1.06889	-0.0253689	0.285118	0.0053972	0.032442	0.0371545	22	24	24	1337	-0.244954	-0.0221033	0.806492	0.0053972	0.032442	0.0371545	22	24	24	2459
ENSG00000118762.7	PKD2	4	88928786	88998929	70143	locus590	0.228961	0.0030633	0.8189	0.00721458	0.103915	0.000194592	15	15	15	2538	-0.242404	-0.0121928	0.808467	0.00721458	0.103915	0.000194592	15	15	15	2463
ENSG00000138722.9	MMRN1	4	90800661	90875761	75100	locus592	0.373401	0.00265734	0.70885	0.032476	0.107279	0.000123903	14	15	15	2313	-1.23874	-0.0344216	0.215442	0.032476	0.107279	0.000123903	14	15	15	888
ENSG00000164024.11	METAP1	4	99916871	99983960	67089	locus599	-1.45091	-0.0198926	0.146805	0.014192	0.0387869	0.0267586	69	74	74	920	1.12646	0.0559155	0.25997	0.014192	0.0387869	0.0267586	69	74	74	1015
ENSG00000197894.10	ADH5	4	99992129	100009939	17810	locus599	0.616788	0.0228003	0.537374	0.00204179	0.0453281	0.0153785	29	31	31	1930	-0.228007	-0.0328984	0.819641	0.00204179	0.0453281	0.0153785	29	31	31	2495
ENSG00000109270.12	LAMTOR3	4	100799494	100815703	16209	locus600	0.0341188	0.00209882	0.972782	0.00388238	0.113651	6.93752e-05	21	21	21	2858	0.017064	-0.000507792	0.986386	0.00388238	0.113651	6.93752e-05	21	21	21	2897
ENSG00000138777.19	PPA2	4	106290233	106395227	104994	locus603	-2.93365	-0.0352458	0.00335002	0.0223313	0.169784	3.90538e-07	28	29	29	181	-0.190959	-0.00959407	0.848558	0.0223313	0.169784	3.90538e-07	28	29	29	2568
ENSG00000138785.14	INTS12	4	106603784	106629881	26097	locus604	6.36573	0.187342	1.94369e-10	0.00354288	0.0472388	0.0146409	8	8	8	13	-0.585702	-0.0700278	0.558076	0.00354288	0.0472388	0.0146409	8	8	8	1799
ENSG00000123739.10	PLA2G12A	4	110631144	110651226	20082	locus606	-0.627852	-0.00945191	0.530101	0.0125842	0.103961	0.000125567	35	36	36	1910	-0.653755	-0.0336014	0.513269	0.0123897	0.103961	0.000125567	34	36	36	1705
ENSG00000109534.16	GAR1	4	110736665	110745893	9228	locus606	-2.3148	-0.0283839	0.0206239	0.0189504	0.241219	1.23819e-09	8	12	12	359	1.29069	0.0569412	0.196811	0.0189504	0.241219	1.23819e-09	8	12	12	826
ENSG00000073331.17	ALPK1	4	113218498	113363764	145266	locus607	0.700115	0.0105809	0.483856	0.0114877	0.0683291	0.00277925	26	27	27	1806	0.546737	0.0363833	0.58456	0.0114877	0.0683291	0.00277925	26	27	27	1864
ENSG00000138658.15	ZGRF1	4	113460488	113558151	97663	locus607	-1.13213	-0.0138482	0.257578	0.0159883	0.0490802	0.00987516	18	18	18	1260	1.13102	0.0434725	0.258048	0.0159883	0.0490802	0.00987516	18	18	18	1011
ENSG00000145390.11	USP53	4	120133781	120216673	82892	locus611	0.753526	0.0206905	0.451134	0.00375832	0.0685283	0.0033451	13	14	14	1728	-0.19674	-0.0128789	0.844031	0.00375832	0.0685283	0.0033451	13	14	14	2555
ENSG00000164111.14	ANXA5	4	122589100	122618135	29035	locus613	0.485715	0.00466884	0.627169	0.0320223	0.445809	1.91556e-19	13	13	13	2142	-0.0813352	-0.00286233	0.935175	0.0320223	0.445809	1.91556e-19	13	13	13	2755
ENSG00000138686.9	BBS7	4	122745483	122791629	46146	locus613	1.16211	0.0487262	0.245191	0.00171975	0.0636602	0.00327096	18	18	18	1220	0.437015	0.0657729	0.662101	0.00171975	0.0636602	0.00327096	18	18	18	2061
ENSG00000151470.12	C4orf33	4	130014866	130037791	22925	locus617	-2.26521	-0.0238899	0.0234995	0.0287941	0.164341	1.93545e-06	34	37	37	389	0.0590434	0.00164198	0.952918	0.0287941	0.164341	1.93545e-06	34	37	37	2804
ENSG00000251632.1	LINC02172	4	138466884	138524584	57700	locus624	0.754696	0.00447755	0.450431	0.0612091	0.0476702	0.010819	58	60	60	1727	0.398961	0.0132523	0.689922	0.0612091	0.0476702	0.010819	58	60	60	2131
ENSG00000251372.5	LINC00499	4	139230864	139345498	114634	locus625	0.892363	0.00535037	0.372198	0.0912103	0.416019	1.32243e-17	33	34	34	1534	0.305729	0.00624798	0.759811	0.0887818	0.416019	1.32243e-17	31	34	34	2324
ENSG00000170185.9	USP38	4	144106069	144145027	38958	locus629	-0.491625	-0.0159329	0.622985	0.0025693	0.0372252	0.0273812	4	4	4	2129	-1.40739	-0.206519	0.159313	0.00178438	0.0372252	0.0273812	3	4	4	714
ENSG00000250361.7	GYPB	4	144917256	144940533	23277	locus629	0.3842	0.0019869	0.70083	0.0605707	0.0383707	0.0277761	31	34	34	2291	-0.982291	-0.0228087	0.325957	0.0605707	0.0383707	0.0277761	31	34	34	1194
ENSG00000164167.10	LSM6	4	147096869	147112687	15818	locus630	-2.69899	-0.0274799	0.00695504	0.0299029	0.0970272	0.000416696	27	27	27	236	1.10002	0.0359305	0.271322	0.0299029	0.0970272	0.000416696	27	27	27	1053
ENSG00000164144.15	ARFIP1	4	153701105	153833509	132404	locus633	-1.87146	-0.0464582	0.0612816	0.00557248	0.111814	9.49619e-05	27	30	30	594	-0.312533	-0.026895	0.754636	0.00557248	0.111814	9.49619e-05	27	30	30	2311
ENSG00000145428.14	RNF175	4	154631311	154681176	49865	locus633	0.913417	0.0216282	0.361023	0.00449837	0.153003	4.67084e-06	27	28	28	1505	-0.0592003	-0.00632508	0.952793	0.00449837	0.153003	4.67084e-06	27	28	28	2803
ENSG00000171560.14	FGA	4	155504277	155511894	7617	locus634	-0.68108	-0.00838485	0.495821	0.0260628	0.0359141	0.0287643	30	31	31	1835	0.252269	0.00942163	0.800833	0.0260628	0.0359141	0.0287643	30	31	31	2448
ENSG00000185149.5	NPY2R	4	156094874	156138228	43354	locus634	2.93261	0.0335056	0.0033613	0.0251207	0.0397272	0.0228153	28	28	28	183	-1.54392	-0.0623542	0.122607	0.0251207	0.0397272	0.0228153	28	28	28	585
ENSG00000171503.11	ETFDH	4	159593447	159630775	37328	locus636	-0.37571	-0.00305703	0.707132	0.0338522	0.149143	2.43587e-06	29	30	30	2308	0.388733	0.0157898	0.697474	0.0338522	0.149143	2.43587e-06	29	30	30	2153
ENSG00000250486.3	FAM218A	4	165878099	165880283	2184	locus646	-0.860895	-0.00688327	0.389296	0.0367082	0.115839	0.000105068	30	31	31	1579	0.891146	0.0235624	0.372851	0.0367082	0.115839	0.000105068	30	31	31	1335
ENSG00000129116.17	PALLD	4	169753245	169849590	96345	locus649	0.17697	0.00640702	0.859532	0.00246971	0.0321303	0.0425433	22	23	23	2615	-0.922847	-0.110377	0.356087	0.00246971	0.0321303	0.0425433	22	23	23	1272
ENSG00000109576.13	AADAT	4	170981372	171011538	30166	locus650	3.23846	0.041031	0.00120176	0.0173096	0.0693524	0.00237186	18	24	24	129	-3.33564	-0.153583	0.000851029	0.0173096	0.0693524	0.00237186	18	24	24	36
ENSG00000164106.7	SCRG1	4	174305851	174440295	134444	locus652	-0.00412733	-0.000296321	0.996707	0.0583433	0.35223	8.39216e-14	76	79	79	2922	3.00856	0.0751256	0.00262489	0.0583433	0.35223	8.39216e-14	76	79	79	68
ENSG00000164122.8	ASB5	4	177134825	177190373	55548	locus654	-0.279836	-0.00242158	0.779604	0.0476065	0.152376	1.3341e-06	8	8	8	2454	-0.0774684	-0.00217153	0.938251	0.0476065	0.152376	1.3341e-06	8	8	8	2762
ENSG00000038002.8	AGA	4	178351927	178363657	11730	locus656	0.0645112	0.000187683	0.948563	0.161043	0.369123	1.10805e-14	100	104	104	2803	-0.712652	-0.0104403	0.476061	0.160316	0.369123	1.10805e-14	97	104	104	1604
ENSG00000248197.1	LINC00290	4	181985242	182080302	95060	locus659	0.33046	0.0050429	0.741052	0.0151929	0.101332	0.000228843	21	22	22	2379	-3.22579	-0.158259	0.00125625	0.0151929	0.101332	0.000228843	21	22	22	43
ENSG00000218336.8	TENM3	4	183164554	183724177	559623	locus660	-2.36563	-0.0754379	0.0179996	0.00290082	0.0313107	0.0473742	13	14	14	345	-0.453894	-0.0400821	0.649905	0.00290082	0.0313107	0.0473742	13	14	14	2032
ENSG00000129187.14	DCTD	4	183811243	183838630	27387	locus660	-1.42685	-0.0161307	0.153624	0.0226775	0.0494042	0.00799346	29	32	32	946	1.3494	0.0569058	0.177209	0.0226775	0.0494042	0.00799346	29	32	32	765
ENSG00000151725.11	CENPU	4	185615240	185655250	40010	locus662	0.940827	0.0126571	0.346794	0.018207	0.044136	0.0147807	8	8	8	1485	-0.436406	-0.0195669	0.662542	0.018207	0.044136	0.0147807	8	8	8	2062
ENSG00000151726.13	ACSL1	4	185676748	185747122	70374	locus662	1.1401	0.0348968	0.254247	0.00338456	0.0559617	0.00739831	6	6	6	1247	-1.7291	-0.185372	0.0837911	0.00338456	0.0559617	0.00739831	6	6	6	457
ENSG00000164323.12	CFAP97	4	186080818	186125154	44336	locus663	1.10068	0.0223366	0.271035	0.00723039	0.0323335	0.0405452	21	23	23	1296	-0.893295	-0.0644003	0.371699	0.00723039	0.0323335	0.0405452	21	23	23	1330
ENSG00000109775.10	UFSP2	4	186320693	186347139	26446	locus663	0.63811	0.00356561	0.523402	0.102858	0.470724	7.51539e-22	17	18	18	1894	-0.352276	-0.00673044	0.724631	0.102858	0.470724	7.51539e-22	17	18	18	2231
ENSG00000168491.9	CCDC110	4	186366337	186392887	26550	locus663	1.00025	0.0299634	0.317192	0.00345026	0.108305	0.000129233	2	2	2	1409	-0.506112	-0.0510156	0.612778	0.00345026	0.108305	0.000129233	2	2	2	1933
ENSG00000109794.13	FAM149A	4	187025857	187096444	70587	locus663	-1.54085	-0.0130387	0.123354	0.0496485	0.325527	1.72268e-13	35	36	36	837	1.01713	0.0309506	0.309094	0.0496485	0.325527	1.72268e-13	35	36	36	1147
ENSG00000164344.15	KLKB1	4	187148660	187179625	30965	locus664	-0.905195	-0.00855094	0.365362	0.0435201	0.141007	6.35232e-06	34	35	35	1516	0.913884	0.027635	0.360778	0.0435201	0.141007	6.35232e-06	34	35	35	1291
ENSG00000088926.13	F11	4	187187342	187210835	23493	locus664	0.0103952	0.000359766	0.991706	0.050296	0.0813787	0.000965317	45	48	48	2908	-0.609646	-0.0179539	0.542097	0.050296	0.0813787	0.000965317	45	48	48	1760
ENSG00000153404.14	PLEKHG4B	5	92282	190081	97799	locus668	-0.871204	-0.0187909	0.383643	0.00685481	0.0599922	0.00541264	13	15	15	1566	-0.298269	-0.0247792	0.765498	0.00685481	0.0599922	0.00541264	13	15	15	2344
ENSG00000164366.3	CCDC127	5	196982	218268	21286	locus668	0.876191	0.0155528	0.380926	0.0110034	0.160434	2.18615e-06	7	7	7	1554	-0.485435	-0.0276726	0.627368	0.0110034	0.160434	2.18615e-06	7	7	7	1982
ENSG00000063438.16	AHRR	5	321828	438397	116569	locus668	-0.402132	-0.00474197	0.687587	0.0178742	0.0873944	0.000770646	24	26	26	2274	0.726029	0.0344319	0.467821	0.0163839	0.0873944	0.000770646	23	26	26	1577
ENSG00000180104.15	EXOC3	5	443290	467404	24114	locus668	0.862093	0.00424257	0.388637	0.117599	0.305265	9.18449e-12	20	28	28	1577	-1.73773	-0.0291365	0.0822578	0.117599	0.305265	9.18449e-12	20	28	28	452
ENSG00000066230.10	SLC9A3	5	470570	524564	53994	locus668	-0.315581	-0.00207655	0.752321	0.0786632	0.471935	5.20347e-21	74	81	81	2403	1.466	0.0317934	0.142649	0.0777381	0.471935	5.20347e-21	73	81	81	662
ENSG00000171368.11	TPPP	5	659976	693467	33491	locus668	1.22521	0.0193464	0.220495	0.0105139	0.158913	3.94489e-06	25	27	27	1151	1.06755	0.0588692	0.285725	0.0105139	0.158913	3.94489e-06	25	27	27	1091
ENSG00000188818.12	ZDHHC11	5	795719	851101	55382	locus668	1.25734	0.0127198	0.208632	0.0271035	0.123491	4.92278e-05	45	50	50	1120	-1.63067	-0.0594843	0.10296	0.0271035	0.123491	4.92278e-05	45	50	50	521
ENSG00000028310.17	BRD9	5	863855	892916	29061	locus668	-0.644826	-0.00687017	0.51904	0.0252887	0.0815101	0.00117246	41	44	44	1886	-0.136414	-0.00633841	0.891494	0.0252887	0.0815101	0.00117246	41	44	44	2664
ENSG00000145506.13	NKD2	5	1008916	1039058	30142	locus668	-0.40711	-0.00349834	0.683927	0.0388756	0.24757	6.97475e-10	13	16	16	2268	-0.765618	-0.0247568	0.443904	0.0388756	0.24757	6.97475e-10	13	16	16	1512
ENSG00000250584.2	LINC01511	5	1363696	1380188	16492	locus669	0.982304	0.0492549	0.32595	0.00134892	0.0739287	0.0018517	2	2	2	1425	-1.25373	-0.214752	0.209941	0.00134892	0.0739287	0.0018517	2	2	2	872
ENSG00000250490.1	LINC02145	5	6310553	6337405	26852	locus676	0.310685	0.00171395	0.75604	0.0918878	0.21308	4.48602e-08	47	50	50	2411	-0.367447	-0.00851698	0.713286	0.0918878	0.21308	4.48602e-08	47	50	50	2196
ENSG00000037474.14	NSUN2	5	6599351	6633157	33806	locus676	2.48433	0.0139311	0.0129795	0.097897	0.498457	2.42436e-23	19	21	21	300	-1.64331	-0.0324339	0.100319	0.097897	0.498457	2.42436e-23	19	21	21	514
ENSG00000145545.11	SRD5A1	5	6633552	6674496	40944	locus676	-0.0306964	-0.00129633	0.975512	0.00334468	0.115237	7.6901e-05	8	8	8	2866	-0.548141	-0.0549803	0.583595	0.00334468	0.115237	7.6901e-05	8	8	8	1860
ENSG00000124275.14	MTRR	5	7869260	7901226	31966	locus678	1.49631	0.011783	0.134573	0.0437371	0.222847	1.25564e-09	23	26	26	876	-1.18756	-0.0334787	0.235008	0.0437371	0.222847	1.25564e-09	23	26	26	955
ENSG00000250786.1	SNHG18	5	9546311	9550409	4098	locus679	2.19061	0.0174602	0.02848	0.0470179	0.278131	1.13826e-10	34	34	34	416	-0.246558	-0.00590477	0.805251	0.0470179	0.278131	1.13826e-10	34	34	34	2456
ENSG00000248150.1	LINC02150	5	16373469	16441211	67742	locus685	0.654313	0.00998587	0.51291	0.00941678	0.111829	0.000142082	8	10	10	1871	0.602783	0.0412141	0.546653	0.00941678	0.111829	0.000142082	8	10	10	1769
ENSG00000145555.14	MYO10	5	16662015	16936397	274382	locus685	0.52644	0.00684503	0.598583	0.0302753	0.0638657	0.00284591	112	120	120	2072	-1.27174	-0.0429446	0.203464	0.0302753	0.0638657	0.00284591	112	120	120	846
ENSG00000248455.5	LINC02217	5	17404127	17441803	37676	locus686	1.60502	0.018252	0.10849	0.0245958	0.188319	1.36319e-07	23	24	24	794	-0.69127	-0.0236993	0.489396	0.0245958	0.188319	1.36319e-07	23	24	24	1642
ENSG00000242110.7	AMACR	5	33986269	34008155	21886	locus699	-0.809085	-0.00403547	0.418466	0.126511	0.55504	4.29996e-27	35	40	40	1651	1.36157	0.0231993	0.173333	0.12651	0.55504	4.29996e-27	33	40	40	747
ENSG00000152582.13	SPEF2	5	35617964	35671678	53714	locus699	0.64027	0.00694628	0.521997	0.0245424	0.320199	1.07823e-12	34	37	37	1891	-1.53677	-0.0600796	0.124349	0.0245424	0.320199	1.07823e-12	34	37	37	591
ENSG00000152620.12	NADK2	5	36192690	36242381	49691	locus700	-1.26146	-0.0624941	0.207144	0.000998911	0.0799201	0.0011588	10	10	10	1117	0.592764	0.101637	0.553339	0.000998911	0.0799201	0.0011588	10	10	10	1789
ENSG00000172244.8	C5orf34	5	43486810	43515250	28440	locus704	2.67512	0.0275965	0.00747025	0.0261179	0.156655	3.92688e-06	42	45	45	244	0.864647	0.0309216	0.387233	0.0261179	0.156655	3.92688e-06	42	45	45	1365
ENSG00000152669.8	CCNO	5	54526980	54529545	2565	locus710	-1.725	-0.012501	0.0845278	0.0559989	0.192185	2.40793e-07	58	64	64	707	-1.09263	-0.0307	0.274557	0.0559989	0.192185	2.40793e-07	58	64	64	1060
ENSG00000152670.18	DDX4	5	55033844	55112974	79130	locus710	-0.397552	-0.00659049	0.69096	0.0117628	0.109842	6.27779e-05	7	8	8	2280	-2.13058	-0.126489	0.0331235	0.0117628	0.109842	6.27779e-05	7	8	8	253
ENSG00000155542.11	SETD9	5	56205422	56224726	19304	locus712	-1.3381	-0.00802806	0.180864	0.0793935	0.388259	4.70331e-16	59	59	59	1026	-1.36026	-0.0288278	0.173749	0.0793935	0.388259	4.70331e-16	59	59	59	748
ENSG00000152931.7	PART1	5	59783539	59843484	59945	locus714	-2.5471	-0.0918836	0.0108623	0.00372193	0.0490462	0.0120474	42	44	44	281	-0.680164	-0.108637	0.496401	0.00372193	0.0490462	0.0120474	42	44	44	1659
ENSG00000164197.11	RNF180	5	63461669	63668696	207027	locus716	-2.20413	-0.0366766	0.0275152	0.0110532	0.0678211	0.00235908	18	19	19	414	-0.257696	-0.00967126	0.796641	0.0110532	0.0678211	0.00235908	18	19	19	2437
ENSG00000123219.12	CENPK	5	64812118	64858995	46877	locus717	1.21981	0.015781	0.222536	0.0156532	0.108947	0.000171759	7	8	8	1153	-1.27426	-0.0581053	0.202572	0.0156532	0.108947	0.000171759	7	8	8	843
ENSG00000113593.11	PPWD1	5	64859065	64883370	24305	locus717	-2.3046	-0.0405637	0.0211888	0.0101463	0.0497917	0.0102399	38	45	45	364	2.27441	0.139267	0.0229416	0.00991476	0.0497917	0.0102399	35	45	45	204
ENSG00000113597.17	TRAPPC13	5	64920557	64961954	41397	locus717	-0.637904	-0.0104693	0.523536	0.0118013	0.077552	0.00159275	45	45	45	1895	0.558246	0.0297228	0.576677	0.0118013	0.077552	0.00159275	45	45	45	1849
ENSG00000153044.9	CENPH	5	68485409	68506184	20775	locus720	0.56433	0.00751015	0.57253	0.0159796	0.0440487	0.0184607	16	18	18	2017	0.765392	0.0324135	0.444038	0.0159796	0.0440487	0.0184607	16	18	18	1513
ENSG00000183323.12	CCDC125	5	68576001	68628628	52627	locus720	-1.38211	-0.0171097	0.166938	0.0241974	0.0289867	0.0499384	32	35	35	982	1.21373	0.0422343	0.224852	0.0241974	0.0289867	0.0499384	32	35	35	916
ENSG00000273841.4	TAF9	5	68660569	68665840	5271	locus720	-0.990609	-0.0398283	0.321877	0.00206512	0.105321	0.000127261	4	5	5	1418	1.28923	0.183245	0.197318	0.00206512	0.105321	0.000127261	4	5	5	828
ENSG00000152939.14	MARVELD2	5	68710942	68740157	29215	locus720	-0.0168427	-0.00236572	0.986562	0.0196506	0.0310202	0.0465928	36	38	38	2897	-0.851268	-0.0327005	0.394621	0.0196506	0.0310202	0.0465928	36	38	38	1391
ENSG00000183474.15	GTF2H2C	5	68856017	68891048	35031	locus720	1.30103	0.0231127	0.193248	0.00967786	0.0810069	0.00129618	9	11	11	1067	-0.00763289	0.00139028	0.99391	0.00967786	0.0810069	0.00129618	9	11	11	2912
ENSG00000172058.15	SERF1A	5	69321077	69338940	17863	locus720	2.28057	0.00902589	0.0225742	0.258706	0.486034	8.40591e-22	9	10	10	378	-2.54215	-0.0397428	0.0110172	0.170108	0.486034	8.40591e-22	8	10	10	140
ENSG00000205572.9	SERF1B	5	69321077	69338940	17863	locus720	-1.33877	-0.0104071	0.180647	0.0749082	0.232937	6.82144e-09	26	31	31	1024	2.07538	0.0484596	0.0379509	0.0749082	0.232937	6.82144e-09	26	31	31	274
ENSG00000205571.13	SMN2	5	70220767	70248842	28075	locus720	0.00253034	0.000305377	0.997981	0.140558	0.145758	4.78776e-06	33	38	38	2927	1.26556	0.020235	0.20567	0.140558	0.145758	4.78776e-06	33	38	38	858
ENSG00000145736.14	GTF2H2	5	70330950	70363497	32547	locus720	0.127257	0.00452731	0.898737	0.0290294	0.2427	1.69956e-09	12	15	15	2696	-1.27042	-0.0537448	0.203935	0.0281875	0.2427	1.69956e-09	11	15	15	848
ENSG00000113048.16	MRPS27	5	71515229	71616067	100838	locus721	0.54302	0.00655369	0.587116	0.0161773	0.352366	4.09188e-14	21	23	23	2047	-0.639722	-0.0312349	0.522353	0.0154842	0.352366	4.09188e-14	20	23	23	1720
ENSG00000164338.9	UTP15	5	72861567	72879205	17638	locus722	-1.55179	-0.0140656	0.120713	0.0311041	0.117885	6.76169e-05	16	17	17	830	-0.227823	-0.00736074	0.819783	0.0311041	0.117885	6.76169e-05	16	17	17	2496
ENSG00000049860.13	HEXB	5	73935847	74017113	81266	locus723	0.335601	0.0060475	0.737172	0.0101006	0.0542157	0.00807372	23	27	27	2371	-0.800477	-0.0575488	0.423434	0.0101006	0.0542157	0.00807372	23	27	27	1460
ENSG00000164347.17	GFM2	5	74017030	74062942	45912	locus723	-0.697685	-0.0105717	0.485374	0.0140031	0.201775	3.5219e-08	12	14	14	1811	0.15677	0.00824988	0.875426	0.0140031	0.201775	3.5219e-08	12	14	14	2627
ENSG00000164346.9	NSA2	5	74063073	74075938	12865	locus723	-0.703235	-0.00289209	0.481909	0.153274	0.572612	1.47529e-27	25	25	25	1804	-0.0551858	-0.00106897	0.95599	0.153274	0.572612	1.47529e-27	25	25	25	2811
ENSG00000164220.6	F2RL2	5	75911306	75919228	7922	locus725	-1.95633	-0.0173434	0.0504261	0.0399784	0.117858	7.90103e-05	21	21	21	542	0.984	0.0314243	0.325115	0.0399784	0.117858	7.90103e-05	21	21	21	1191
ENSG00000164251.4	F2RL1	5	76114854	76131140	16286	locus725	-0.464723	-0.00427031	0.64213	0.037345	0.205298	6.56311e-08	21	22	22	2179	-0.184388	-0.00792665	0.853709	0.0324834	0.205298	6.56311e-08	19	22	22	2580
ENSG00000245556.2	SCAMP1-AS1	5	77654587	77656365	1778	locus726	0.621163	0.0200472	0.534493	0.00280576	0.040033	0.0178289	2	2	2	1918	-0.346606	-0.0478936	0.728887	0.00280576	0.040033	0.0178289	2	2	2	2241
ENSG00000113273.15	ARSB	5	78073036	78281133	208097	locus726	1.51196	0.00877896	0.130543	0.0756379	0.128372	3.88783e-05	62	69	69	862	0.0378553	0.00137664	0.969803	0.0756379	0.128372	3.88783e-05	62	69	69	2844
ENSG00000164300.16	SERINC5	5	79407047	79551867	144820	locus727	0.230374	0.0073778	0.817801	0.00768374	0.0427459	0.0209314	30	31	31	2534	-0.773601	-0.0519478	0.439167	0.00768374	0.0427459	0.0209314	30	31	31	1503
ENSG00000039319.16	ZFYVE16	5	79703882	79779198	75316	locus727	0.957244	0.0213566	0.338444	0.00471496	0.14385	4.91511e-06	11	11	11	1462	-2.75945	-0.27654	0.00578996	0.00336243	0.14385	4.91511e-06	10	11	11	103
ENSG00000228716.6	DHFR	5	79922044	79950802	28758	locus727	1.10995	0.00459669	0.267022	0.177106	0.458414	3.11955e-22	75	81	81	1292	1.97562	0.0273722	0.0481976	0.177106	0.458414	3.11955e-22	75	81	81	328
ENSG00000152348.15	ATG10	5	81267841	81551952	284111	locus728	-1.60476	-0.0100107	0.108547	0.08677	0.374643	3.21985e-15	29	32	32	795	0.218626	0.0057584	0.826941	0.08677	0.374643	3.21985e-15	29	32	32	2509
ENSG00000186468.12	RPS23	5	81569138	81574173	5035	locus728	2.8686	0.0202558	0.00412289	0.0537732	0.43883	1.98368e-19	21	22	22	192	-0.532426	-0.0133933	0.594431	0.0537732	0.43883	1.98368e-19	21	22	22	1891
ENSG00000205464.11	ATP6AP1L	5	81574468	81615751	41283	locus728	-2.53788	-0.0137254	0.0111525	0.0889002	0.530571	4.80743e-25	21	23	23	284	0.227199	0.00411358	0.820269	0.0889002	0.530571	4.80743e-25	21	23	23	2498
ENSG00000174695.9	TMEM167A	5	82348664	82373213	24549	locus729	2.53239	0.0567065	0.0113289	0.0062302	0.114971	6.97518e-05	8	10	10	287	0.407516	0.0330273	0.683629	0.0062302	0.114971	6.97518e-05	8	10	10	2118
ENSG00000153140.8	CETN3	5	89688073	89705573	17500	locus734	-0.242781	-0.00590115	0.808175	0.00278469	0.0423457	0.0198675	25	27	27	2507	1.4097	0.171591	0.158629	0.00278469	0.0423457	0.0198675	25	27	27	711
ENSG00000198677.10	TTC37	5	94799597	94890681	91084	locus736	-1.12542	-0.0133033	0.260411	0.0239273	0.115346	8.30687e-05	57	57	57	1267	-0.0540602	-0.00260698	0.956887	0.0239315	0.115346	8.30687e-05	55	57	57	2817
ENSG00000178015.4	GPR150	5	94955790	94957846	2056	locus736	-1.09944	-0.0222933	0.271574	0.00767114	0.0697954	0.00298518	25	28	28	1297	1.56183	0.105971	0.118329	0.00767114	0.0697954	0.00298518	25	28	28	570
ENSG00000153113.23	CAST	5	95997740	96110385	112645	locus737	1.91909	0.0365233	0.0549732	0.00884219	0.140846	1.18842e-05	18	20	20	573	-0.678158	-0.046349	0.497672	0.00884219	0.140846	1.18842e-05	18	20	20	1661
ENSG00000164307.12	ERAP1	5	96096513	96143892	47379	locus737	1.86675	0.0111137	0.0619363	0.0856272	0.31652	5.45418e-14	17	17	17	598	1.04369	0.0217742	0.296628	0.0856272	0.31652	5.45418e-14	17	17	17	1117
ENSG00000164308.16	ERAP2	5	96211642	96255420	43778	locus737	-4.22971	-0.0159119	2.33993e-05	0.225346	0.694861	1.34052e-39	39	45	45	52	1.69537	0.0231799	0.0900061	0.21766	0.694861	1.34052e-39	35	45	45	477
ENSG00000145721.11	LIX1	5	96427570	96478315	50745	locus737	0.488874	0.0153222	0.624931	0.00326356	0.0643557	0.00371337	14	16	16	2137	-0.784851	-0.0902676	0.432541	0.00326356	0.0643557	0.00371337	14	16	16	1482
ENSG00000174136.11	RGMB	5	98104335	98132198	27863	locus739	1.58259	0.015872	0.113514	0.0315895	0.118958	7.5173e-05	48	49	49	811	-1.5807	-0.054188	0.113946	0.0314875	0.118958	7.5173e-05	47	49	49	552
ENSG00000145725.19	PPIP5K2	5	102456004	102548500	92496	locus741	-0.340136	-0.0114841	0.733754	0.00247367	0.0816549	0.00110937	4	5	5	2360	0.653632	0.0829768	0.513349	0.00247367	0.0816549	0.00110937	4	5	5	1706
ENSG00000112874.9	NUDT12	5	102884555	102898490	13935	locus742	2.82982	0.0278309	0.00465743	0.0293017	0.197026	9.09607e-08	28	31	31	201	-1.82779	-0.0611983	0.0675807	0.0293017	0.197026	9.09607e-08	28	31	31	404
ENSG00000198961.9	PJA2	5	108670422	108745675	75253	locus746	-0.196114	-0.0116594	0.844521	0.00311053	0.0652794	0.00309404	26	31	31	2584	-1.13286	-0.149912	0.257274	0.00311053	0.0652794	0.00309404	26	31	31	1008
ENSG00000145777.14	TSLP	5	110405777	110413722	7945	locus747	1.00875	0.00955212	0.313094	0.0339606	0.165247	1.12481e-06	17	19	19	1397	-1.76027	-0.0577501	0.0783623	0.0339606	0.165247	1.12481e-06	17	19	19	437
ENSG00000134987.11	WDR36	5	110428045	110466200	38155	locus747	0.663434	0.0134845	0.507052	0.00710955	0.110681	0.00011136	6	7	7	1854	-1.68012	-0.118258	0.0929333	0.00710955	0.110681	0.00011136	6	7	7	484
ENSG00000153037.13	SRP19	5	112196983	112234068	37085	locus749	1.17534	0.0433397	0.239859	0.00203385	0.0615171	0.00535368	44	52	52	1202	-0.0310515	0.000360864	0.975228	0.00203385	0.0615171	0.00535368	44	52	52	2860
ENSG00000134970.13	TMED7	5	114948906	114961733	12827	locus752	0.955704	0.0231645	0.339222	0.00469224	0.0467158	0.0145939	12	12	12	1466	-0.451799	-0.0399837	0.651413	0.00469224	0.0467158	0.0145939	12	12	12	2038
ENSG00000169570.9	DTWD2	5	118171768	118324242	152474	locus755	1.28733	0.0112727	0.19798	0.0418309	0.103862	0.000194002	69	72	72	1087	0.420377	0.0147446	0.67421	0.039579	0.103862	0.000194002	67	72	72	2087
ENSG00000245937.7	LINC01184	5	127276131	127418867	142736	locus763	1.74813	0.0235442	0.0804418	0.0154918	0.146366	5.50452e-06	32	33	33	687	-1.41445	-0.0646388	0.157229	0.0154918	0.146366	5.50452e-06	32	33	33	704
ENSG00000113396.12	SLC27A6	5	128300819	128369335	68516	locus763	0.575114	0.00381493	0.565214	0.0623713	0.15469	4.39133e-06	30	33	33	1998	-1.18404	-0.0293915	0.236396	0.0620321	0.15469	4.39133e-06	29	33	33	960
ENSG00000164398.12	ACSL6	5	131285666	131347761	62095	locus765	0.895515	0.0134907	0.370512	0.0132283	0.0974494	0.000358404	32	34	34	1529	1.18069	0.0613035	0.237726	0.0132283	0.0974494	0.000358404	32	34	34	963
ENSG00000072682.18	P4HA2	5	131525839	131563546	37707	locus765	0.186484	0.00198774	0.852065	0.0107078	0.112212	0.000100614	55	55	55	2596	1.11547	0.0733751	0.264649	0.0107078	0.112212	0.000100614	55	55	55	1035
ENSG00000131435.12	PDLIM4	5	131593350	131609147	15797	locus765	0.759123	0.0151727	0.447779	0.00758476	0.159436	2.60737e-06	10	12	12	1720	1.88719	0.133864	0.0591354	0.00758476	0.159436	2.60737e-06	10	12	12	377
ENSG00000170606.14	HSPA4	5	132387704	132442141	54437	locus766	1.99611	0.0329343	0.0459219	0.0107247	0.0666714	0.00211779	26	27	27	516	-1.88053	-0.107514	0.0600354	0.0107247	0.0666714	0.00211779	26	27	27	381
ENSG00000006837.11	CDKL3	5	133634114	133706738	72624	locus767	1.91416	0.0161935	0.0556003	0.0339158	0.0333406	0.041537	31	32	32	579	-3.1369	-0.09343	0.00170745	0.0339158	0.0333406	0.041537	31	32	32	49
ENSG00000237190.3	CDKN2AIPNL	5	133737755	133747572	9817	locus767	0.842181	0.0157907	0.399686	0.0102077	0.159169	8.6283e-07	41	42	42	1610	-1.60703	-0.10814	0.108049	0.0102077	0.159169	8.6283e-07	41	42	42	538
ENSG00000164615.4	CAMLG	5	134074237	134087843	13606	locus767	1.80928	0.00716656	0.0704081	0.170799	0.627969	6.0099e-35	40	41	41	633	-0.683601	-0.00916713	0.494227	0.170617	0.627969	6.0099e-35	39	41	41	1648
ENSG00000044115.20	CTNNA1	5	138089074	138270723	181649	locus770	1.68823	0.0658769	0.0913663	0.00227874	0.0773835	0.00121487	3	3	3	735	0.674491	0.0923945	0.499999	0.00227874	0.0773835	0.00121487	3	3	3	1665
ENSG00000120725.12	SIL1	5	138282412	138534057	251645	locus770	-1.97703	-0.0287825	0.0480382	0.0137956	0.113262	0.000116376	12	12	12	528	2.3016	0.120452	0.0213576	0.0137956	0.113262	0.000116376	12	12	12	193
ENSG00000170464.9	DNAJC18	5	138745891	138775214	29323	locus770	3.43697	0.06704	0.000588255	0.00715601	0.0309853	0.0472894	18	18	18	108	0.713775	0.054954	0.475366	0.00715601	0.0309853	0.0472894	18	18	18	1600
ENSG00000113073.14	SLC4A9	5	139739778	139754725	14947	locus770	-2.13154	-0.0259308	0.0330446	0.0187152	0.0380647	0.026489	16	16	16	446	-0.437234	-0.0209316	0.661942	0.0187152	0.0380647	0.026489	16	16	16	2060
ENSG00000213523.10	SRA1	5	139929651	139937678	8027	locus770	1.61675	0.0150314	0.105932	0.0296178	0.141091	1.236e-05	50	55	55	784	-0.334637	-0.00980447	0.737899	0.0296178	0.141091	1.236e-05	50	55	55	2260
ENSG00000131495.8	NDUFA2	5	140024947	140027370	2423	locus770	0.747096	0.0216678	0.455006	0.00340365	0.0655032	0.00346942	9	9	9	1740	0.311018	0.0377875	0.755787	0.00340365	0.0655032	0.00346942	9	9	9	2315
ENSG00000146007.10	ZMAT2	5	140080031	140086271	6240	locus770	-4.7343	-0.0774158	2.19815e-06	0.011959	0.135509	1.08459e-05	37	38	38	30	1.33035	0.0820052	0.183403	0.0116424	0.135509	1.08459e-05	36	38	38	780
ENSG00000204963.5	PCDHA7	5	140213853	140391931	178078	locus770	-1.50131	-0.0160768	0.133274	0.0301607	0.0766945	0.00161456	29	33	33	873	1.16217	0.0381808	0.245167	0.0301607	0.0766945	0.00161456	29	33	33	979
ENSG00000204961.6	PCDHA9	5	140227966	140391931	163965	locus770	2.73026	0.0208324	0.00632837	0.0614528	0.342283	2.63565e-14	20	24	24	222	-1.00371	-0.0270607	0.315517	0.061456	0.342283	2.63565e-14	19	24	24	1167
ENSG00000250120.6	PCDHA10	5	140235481	140391931	156450	locus770	-4.07256	-0.0364824	4.65001e-05	0.0412625	0.117464	3.34539e-05	42	46	46	61	1.33655	0.0420485	0.18137	0.04094	0.117464	3.34539e-05	41	46	46	776
ENSG00000239389.7	PCDHA13	5	140261708	140391931	130223	locus770	2.63556	0.0187523	0.00839991	0.0645774	0.237931	2.91294e-09	25	25	25	255	-1.15966	-0.039401	0.246186	0.0347482	0.237931	2.91294e-09	19	25	25	983
ENSG00000112852.6	PCDHB2	5	140474198	140478285	4087	locus770	1.03712	0.0136325	0.299682	0.0164753	0.0942299	0.000472745	15	17	17	1372	1.55415	0.0738887	0.120149	0.0164753	0.0942299	0.000472745	15	17	17	577
ENSG00000113205.5	PCDHB3	5	140480056	140483407	3351	locus770	-0.375974	-0.00499288	0.706936	0.0176179	0.0553678	0.00751077	8	8	8	2307	1.42621	0.0677072	0.153808	0.0176179	0.0553678	0.00751077	8	8	8	694
ENSG00000120322.3	PCDHB8	5	140557370	140560120	2750	locus770	4.09289	0.0319203	4.26029e-05	0.0506131	0.136979	1.72534e-05	27	28	28	59	-1.14808	-0.0327696	0.250935	0.044226	0.136979	1.72534e-05	26	28	28	1000
ENSG00000120324.8	PCDHB10	5	140571925	140575220	3295	locus770	-3.41543	-0.020075	0.000636812	0.0835681	0.115731	8.35427e-05	47	53	53	111	-0.27139	-0.00453372	0.786091	0.0835681	0.115731	8.35427e-05	47	53	53	2410
ENSG00000120328.6	PCDHB12	5	140588290	140592143	3853	locus770	0.57045	0.00623721	0.568372	0.0326152	0.136753	1.56107e-05	21	22	22	2005	-0.38793	-0.0137037	0.698068	0.0326152	0.136753	1.56107e-05	21	22	22	2154
ENSG00000253485.2	PCDHGA5	5	140743897	140892546	148649	locus771	1.75107	0.0272847	0.0799332	0.0124893	0.031495	0.0446026	22	22	22	685	0.889048	0.0496039	0.373977	0.0124893	0.031495	0.0446026	22	22	22	1343
ENSG00000164620.8	RELL2	5	141016516	141020631	4115	locus771	-1.29326	-0.0233715	0.195921	0.00708171	0.0381584	0.0304802	37	37	37	1080	0.452257	0.0433324	0.651084	0.00655404	0.0381584	0.0304802	35	37	37	2037
ENSG00000156453.13	PCDH1	5	141232654	141257975	25321	locus771	-0.0370062	-0.0029831	0.97048	0.00292302	0.0663684	0.00297452	22	24	24	2852	0.614637	0.0723457	0.538794	0.00291638	0.0663684	0.00297452	21	24	24	1751
ENSG00000204909.7	SPINK9	5	147715121	147719414	4293	locus776	0.482474	0.00267601	0.629469	0.0898083	0.22929	7.83729e-09	37	37	37	2147	0.624183	0.0138064	0.532507	0.0898083	0.22929	7.83729e-09	37	37	37	1731
ENSG00000145868.16	FBXO38	5	147763497	147822399	58902	locus776	-0.690899	-0.0107861	0.489629	0.0124555	0.0505388	0.0109384	27	31	31	1825	-0.00120796	0.000519578	0.999036	0.0124555	0.0505388	0.0109384	27	31	31	2920
ENSG00000173210.19	ABLIM3	5	148521055	148640105	119050	locus776	1.24657	0.0118446	0.212555	0.0285377	0.194907	1.93586e-07	16	19	19	1129	1.10834	0.0382025	0.267715	0.0285377	0.194907	1.93586e-07	16	19	19	1041
ENSG00000183111.11	ARHGEF37	5	148961060	149014530	53470	locus776	-1.70311	-0.0263331	0.088547	0.0138771	0.0695664	0.00229322	43	44	44	727	-0.403724	-0.0181302	0.686416	0.0138771	0.0695664	0.00229322	43	44	44	2125
ENSG00000164296.6	TIGD6	5	149372681	149380217	7536	locus776	-0.374188	-0.00157116	0.708264	0.124798	0.194006	8.28219e-08	61	63	63	2312	1.2969	0.0208629	0.194664	0.124798	0.194006	8.28219e-08	61	63	63	822
ENSG00000113716.12	HMGXB3	5	149380301	149432691	52390	locus776	0.814823	0.00977982	0.415174	0.0209543	0.14826	1.95332e-06	35	36	36	1646	-0.110743	-4.48114e-05	0.91182	0.0209543	0.14826	1.95332e-06	35	36	36	2705
ENSG00000019582.14	CD74	5	149779603	149792319	12716	locus776	-0.53054	-0.0166846	0.595737	0.00288162	0.101411	0.000209739	4	5	5	2066	1.23137	0.137852	0.218185	0.00288162	0.101411	0.000209739	4	5	5	899
ENSG00000254333.1	NDST1-AS1	5	149855078	149865555	10477	locus776	-0.913731	-0.00801261	0.360858	0.0433734	0.115088	7.3584e-05	15	15	15	1504	0.650011	0.0168054	0.515685	0.0433734	0.115088	7.3584e-05	15	15	15	1708
ENSG00000211445.11	GPX3	5	150400151	150408549	8398	locus777	-0.916572	-0.0126012	0.359367	0.0179322	0.104572	0.000156892	7	7	7	1503	-0.601668	-0.0296809	0.547395	0.0179322	0.104572	0.000156892	7	7	7	1771
ENSG00000113272.13	THG1L	5	157158427	157168457	10030	locus784	-1.08051	-0.0109942	0.279914	0.0390483	0.0901201	0.000685075	8	8	8	1322	0.193242	0.00936293	0.84677	0.0390483	0.0901201	0.000685075	8	8	8	2563
ENSG00000118322.12	ATP10B	5	159990126	160279218	289092	locus787	-1.5333	-0.0122651	0.125201	0.0520299	0.270416	1.2983e-10	92	96	96	842	3.34718	0.0992207	0.000816386	0.0508919	0.270416	1.2983e-10	91	96	96	35
ENSG00000188573.7	FBLL1	5	167956309	167957639	1330	locus795	-1.46086	-0.0398755	0.144054	0.00376449	0.108273	9.51481e-05	13	13	13	912	-0.485981	-0.055171	0.62698	0.00376449	0.108273	9.51481e-05	13	13	13	1980
ENSG00000234511.8	C5orf58	5	169659988	169679572	19584	locus796	-1.64107	-0.0329061	0.100783	0.00782728	0.0498501	0.00671891	3	3	3	766	1.33479	0.0944013	0.181945	0.00782728	0.0498501	0.00671891	3	3	3	778
ENSG00000072786.12	STK10	5	171469082	171615228	146146	locus797	1.15537	0.0178764	0.247939	0.0106949	0.0458119	0.0134591	35	36	36	1227	-0.0161171	0.00454792	0.987141	0.0106949	0.0458119	0.0134591	35	36	36	2900
ENSG00000113734.17	BNIP1	5	172571533	172591390	19857	locus799	-0.633	-0.00591356	0.526733	0.0357359	0.161758	1.59575e-06	29	31	31	1903	-0.499121	-0.0158706	0.617694	0.0357359	0.161758	1.59575e-06	29	31	31	1941
ENSG00000145919.10	BOD1	5	173034147	173043653	9506	locus799	-1.94938	-0.0733637	0.0512503	0.00218036	0.0552057	0.00850949	4	4	4	545	0.283948	0.0441268	0.77645	0.00218036	0.0552057	0.00850949	4	4	4	2377
ENSG00000051596.9	THOC3	5	175386533	175395318	8785	locus801	0.0917175	0.00224509	0.926922	0.00438193	0.301371	3.24273e-12	15	18	18	2751	-0.377457	-0.0356257	0.705834	0.00438193	0.301371	3.24273e-12	15	18	18	2179
ENSG00000048162.20	NOP16	5	175810939	175815928	4989	locus801	0.147258	0.00662756	0.882928	0.0082764	0.0852249	0.000770816	40	43	43	2668	-0.89706	-0.092709	0.369687	0.0082764	0.0852249	0.000770816	40	43	43	1324
ENSG00000048140.17	TSPAN17	5	176074484	176086052	11568	locus801	0.893521	0.00801614	0.371578	0.0318426	0.105489	0.000147259	46	51	51	1530	-0.545786	-0.0129496	0.585213	0.0318426	0.105489	0.000147259	46	51	51	1867
ENSG00000248859.2	LINC01574	5	176170205	176170922	717	locus802	-0.314386	-0.00466336	0.753228	0.0248258	0.0418186	0.0200224	46	46	46	2406	0.745602	0.0297343	0.455908	0.0248258	0.0418186	0.0200224	46	46	46	1550
ENSG00000213347.10	MXD3	5	176732499	176738899	6400	locus802	-0.167377	-0.00138248	0.867074	0.0374043	0.263135	4.16226e-10	28	28	28	2630	0.172322	0.00549222	0.863184	0.0374043	0.263135	4.16226e-10	28	28	28	2598
ENSG00000169220.17	RGS14	5	176784924	176799597	14673	locus802	0.367885	0.00649723	0.712959	0.00767024	0.0332353	0.0332357	9	10	10	2324	-0.735894	-0.0471779	0.461795	0.00767024	0.0332353	0.0332357	9	10	10	1565
ENSG00000131187.9	F12	5	176829141	176836565	7424	locus802	1.97302	0.101963	0.0484935	0.0016933	0.0356811	0.034371	9	9	9	531	-0.776345	-0.17832	0.437545	0.0016933	0.0356811	0.034371	9	9	9	1500
ENSG00000146094.13	DOK3	5	176928905	176938101	9196	locus802	-0.878401	-0.0103557	0.379726	0.0250406	0.0671034	0.00319323	39	43	43	1551	1.31389	0.0495087	0.188883	0.024098	0.0671034	0.00319323	38	43	43	800
ENSG00000027847.13	B4GALT7	5	177027132	177037331	10199	locus802	2.28246	0.0299982	0.0224624	0.0165185	0.167644	1.47815e-06	18	19	19	376	2.12302	0.110493	0.0337523	0.0127047	0.167644	1.47815e-06	17	19	19	256
ENSG00000170074.19	FAM153A	5	177138050	177210426	72376	locus802	1.90997	0.0251029	0.056137	0.0173957	0.521805	5.15204e-24	26	29	29	582	-0.192287	-0.0107535	0.847517	0.00946464	0.521805	5.15204e-24	24	29	29	2564
ENSG00000145912.8	NHP2	5	177576465	177580961	4496	locus802	0.24513	0.00637118	0.806356	0.00692095	0.103029	0.000185521	19	21	21	2503	-0.564097	-0.0417411	0.572688	0.00692095	0.103029	0.000185521	19	21	21	1835
ENSG00000169045.17	HNRNPH1	5	179041180	179061785	20605	locus804	0.344419	0.000924	0.730532	0.0284875	0.124982	4.1466e-05	42	48	48	2358	-1.33472	-0.0418879	0.181966	0.0284875	0.124982	4.1466e-05	42	48	48	779
ENSG00000127022.14	CANX	5	179125427	179158639	33212	locus804	1.2818	0.0143073	0.199912	0.0241275	0.176596	8.55085e-07	15	15	15	1095	0.600041	0.0338353	0.548479	0.0118071	0.176596	8.55085e-07	14	15	15	1778
ENSG00000161010.14	MRNIP	5	179264275	179285817	21542	locus805	-0.091321	-0.00109583	0.927238	0.0426334	0.29792	4.09843e-12	31	34	34	2753	1.83557	0.0517413	0.0664207	0.0426334	0.29792	4.09843e-12	31	34	34	399
ENSG00000197226.12	TBC1D9B	5	179289070	179334897	45827	locus805	0.209989	0.00146831	0.833676	0.047078	0.141992	1.17081e-05	30	30	30	2568	-1.88007	-0.0529564	0.0600982	0.047078	0.141992	1.17081e-05	30	30	30	382
ENSG00000050748.17	MAPK9	5	179660142	179719083	58941	locus805	1.01312	0.0651838	0.311003	0.00083741	0.106538	0.000178519	13	13	13	1392	0.601548	0.122986	0.547475	0.00083741	0.106538	0.000178519	13	13	13	1773
ENSG00000161055.3	SCGB3A1	5	180017104	180018499	1395	locus806	-0.817756	-0.0101249	0.413496	0.016794	0.121878	5.93114e-05	13	14	14	1642	0.729244	0.0383791	0.465852	0.016794	0.121878	5.93114e-05	13	14	14	1571
ENSG00000113303.11	BTNL8	5	180326076	180377906	51830	locus806	-0.71664	-0.00792383	0.473596	0.0256092	0.0782399	0.00147074	18	20	20	1780	0.982334	0.038657	0.325935	0.0256092	0.0782399	0.00147074	18	20	20	1193
ENSG00000168903.8	BTNL3	5	180415845	180433727	17882	locus806	0.737086	0.00511623	0.46107	0.0656756	0.268239	1.19296e-10	10	11	11	1750	-0.659954	-0.0159748	0.509283	0.0656756	0.268239	1.19296e-10	10	11	11	1698
ENSG00000204681.10	GABBR1	6	1088823	1119770	30947	locus808	0.571751	0.00931818	0.567491	0.0114406	0.10531	0.000198068	31	31	31	2002	2.66926	3.84535	0.00760195	3.15128e-05	0.10531	0.000198068	1	31	31	116
ENSG00000206503.12	HLA-A	6	1150097	1295564	145467	locus808	-1.12964	-0.0150804	0.258627	0.0173316	0.0836107	0.000588133	28	41	41	1261	0.854031	159678	0.393088	2.04921e-15	0.0836107	0.000588133	2	41	41	1387
ENSG00000204618.8	RNF39	6	1336635	1342221	5586	locus808	-0.474582	-0.00912622	0.635085	0.0167584	0.168176	1.75505e-06	59	65	65	2163	NA	NA	NA	NA	NA	NA	NA	NA	NA	2929
ENSG00000234127.8	TRIM26	6	1445146	1474104	28958	locus808	-0.708674	-0.00737101	0.478527	0.0501987	0.14454	1.12831e-05	43	45	45	1797	0.298564	0.113622	0.765273	0.000258802	0.14454	1.12831e-05	2	45	45	2343
ENSG00000204592.8	HLA-E	6	1969349	1974035	4686	locus809	1.01363	0.0138185	0.310761	0.0125243	0.0536622	0.00691982	37	48	48	1391	-3.2522	-0.678941	0.00114516	0.000732294	0.0536622	0.00691982	4	48	48	41
ENSG00000228022.5	HCG20	6	2028383	2054115	25732	locus809	-0.973857	-0.0066732	0.330128	0.0497959	0.128711	3.24777e-05	33	33	33	1435	1.88794	0.210695	0.0590338	0.002451	0.128711	3.24777e-05	1	33	33	374
ENSG00000137411.16	VARS2	6	2176096	2188360	12264	locus809	-2.94166	-0.016894	0.00326462	0.0968108	0.413682	1.03424e-17	66	68	68	180	1.45973	0.393451	0.144364	0.00062666	0.413682	1.03424e-17	11	68	68	666
ENSG00000204544.5	MUC21	6	2244469	2250864	6395	locus809	1.7707	0.0215981	0.0766114	0.0220977	0.0470521	0.0134804	17	17	17	670	-0.0238922	0.0123671	0.980939	8.97724e-05	0.0470521	0.0134804	2	17	17	2879
ENSG00000228789.6	HCG22	6	2335935	2342365	6430	locus809	1.70034	0.0142538	0.0890663	0.046793	0.131824	2.36288e-05	36	39	39	731	-1.86988	-0.175849	0.0615007	0.00398273	0.131824	2.36288e-05	8	39	39	384
ENSG00000204540.10	PSORS1C1	6	2378394	2403713	25319	locus809	-0.553409	-0.0050587	0.579983	0.0331551	0.115092	5.87375e-05	20	22	22	2030	2.1375	0.0726631	0.0325572	0.0294382	0.115092	5.87375e-05	13	22	22	250
ENSG00000137310.11	TCF19	6	2461301	2466929	5628	locus809	1.63908	0.0137247	0.101196	0.0445687	0.164204	1.55882e-06	38	42	42	770	-0.15511	-0.0588829	0.876735	0.00298635	0.164204	1.55882e-06	6	42	42	2631
ENSG00000204516.9	MICB	6	2461711	2772598	310887	locus809	1.06386	0.00737632	0.287393	0.0612161	0.255138	4.66553e-10	42	44	44	1346	-1.83054	-0.105964	0.0671692	0.0138735	0.255138	4.66553e-10	20	44	44	402
ENSG00000206344.7	HCG27	6	2547502	2553759	6257	locus809	1.36493	0.00982464	0.172276	0.0625302	0.19174	1.38457e-07	75	77	77	998	NA	NA	NA	NA	NA	NA	NA	NA	NA	2926
ENSG00000164385.8	LINC01600	6	2622146	2634837	12691	locus809	1.15734	0.00991334	0.247134	0.0386185	0.0905363	0.000641316	39	41	41	1225	-0.503072	-0.014456	0.614914	0.0386185	0.0905363	0.000641316	39	41	41	1937
ENSG00000204520.12	MICA	6	2661933	2676636	14703	locus809	-0.984356	-0.00626131	0.324941	0.0724432	0.410445	5.38234e-17	41	45	45	1423	NA	NA	NA	NA	NA	NA	NA	NA	NA	2927
ENSG00000145949.9	MYLK4	6	2663870	2770610	106740	locus809	0.736949	0.00952895	0.461154	0.0159424	0.0556883	0.0034514	33	39	39	1751	-0.853163	-0.0393409	0.393569	0.0158165	0.0556883	0.0034514	32	39	39	1388
ENSG00000234745.10	HLA-B	6	2701431	2704745	3314	locus809	-1.7494	-0.014857	0.0802215	0.0437921	0.173073	6.69066e-07	47	52	52	686	-3.32272	-0.394427	0.000891435	0.00241495	0.173073	6.69066e-07	7	52	52	37
ENSG00000204525.16	HLA-C	6	2749780	2753168	3388	locus809	3.7614	0.0186908	0.000168962	0.119721	0.415162	5.62203e-17	79	81	81	79	-2.59035	-0.362654	0.00958786	0.00183201	0.415162	5.62203e-17	8	81	81	134
ENSG00000198563.13	DDX39B	6	2828807	2840585	11778	locus809	0.0443069	-0.000312958	0.96466	0.00359736	0.0698642	0.00228493	12	12	12	2832	-2.66455	-0.854471	0.00770919	0.000418847	0.0698642	0.00228493	3	12	12	118
ENSG00000230438.6	SERPINB9P1	6	2854890	2876744	21854	locus809	0.709324	0.00348074	0.478123	0.15733	0.375297	4.50401e-15	22	23	23	1792	0.623236	0.00968022	0.53313	0.157246	0.375297	4.50401e-15	21	23	23	1733
ENSG00000204463.12	BAG6	6	2892375	2906056	13681	locus810	-2.21998	-0.0148854	0.0264199	0.0712952	0.357882	4.00865e-14	18	20	20	410	-0.81463	-0.260879	0.415284	0.0003278	0.357882	4.00865e-14	1	20	20	1436
ENSG00000204428.12	LY6G5C	6	2930040	2933731	3691	locus810	0.00720496	-0.000302043	0.994251	0.0596003	0.35483	2.63188e-14	23	24	24	2915	NA	NA	NA	NA	NA	NA	NA	NA	NA	2930
ENSG00000213722.8	DDAH2	6	2988446	2991670	3224	locus810	1.09535	0.0402399	0.273364	0.00211532	0.032408	0.0438822	14	17	17	1305	-1.72784	-2.11136	0.0840171	8.32944e-06	0.032408	0.0438822	1	17	17	458
ENSG00000124588.19	NQO2	6	3000049	3020110	20061	locus810	1.81698	0.00995672	0.0692202	0.106072	0.330024	3.6703e-13	96	97	97	630	-1.29899	-0.0258781	0.193948	0.106072	0.330024	3.6703e-13	96	97	97	817
ENSG00000137274.12	BPHL	6	3118944	3153809	34865	locus810	0.260442	0.00226196	0.794523	0.05633	0.242726	1.4327e-09	13	15	15	2484	-0.117188	-0.00366383	0.906711	0.05633	0.242726	1.4327e-09	13	15	15	2691
ENSG00000244731.7	C4A	6	3243623	3264249	20626	locus810	-1.36505	-0.0176967	0.172237	0.0151359	0.140127	1.16764e-05	19	21	21	997	3.29148	0.767397	0.000996612	0.000749988	0.140127	1.16764e-05	5	21	21	39
ENSG00000180822.11	PSMG4	6	3259180	3268283	9103	locus810	-0.0526426	-0.000495564	0.958017	0.0308811	0.255254	3.38675e-10	35	35	35	2822	1.23297	0.0442186	0.217586	0.0308811	0.255254	3.38675e-10	35	35	35	896
ENSG00000204351.11	SKIV2L	6	3436707	3447283	10576	locus810	0.414436	0.00265167	0.678555	0.058124	0.323778	7.60694e-13	44	46	46	2258	1.46795	0.104594	0.142118	0.00503033	0.323778	7.60694e-13	14	46	46	660
ENSG00000213676.10	ATF6B	6	3462868	3475851	12983	locus810	-2.61482	-0.0346005	0.00892755	0.0173289	0.0843519	0.000956057	42	43	43	266	-0.0791887	0.000413658	0.936883	0.00186508	0.0843519	0.000956057	11	43	43	2757
ENSG00000204301.6	NOTCH4	6	3505440	3534689	29249	locus810	0.8448	0.00384388	0.398223	0.100952	0.0315273	0.0453431	139	148	148	1603	1.86432	0.0949069	0.0622762	0.0160294	0.0315273	0.0453431	28	148	148	386
ENSG00000204287.13	HLA-DRA	6	3749723	3754890	5167	locus810	0.695908	0.00702011	0.486486	0.0271201	0.0670953	0.00355103	67	73	73	1816	-0.703559	-0.171806	0.481708	0.000669882	0.0670953	0.00355103	3	73	73	1625
ENSG00000196126.11	HLA-DRB1	6	3850430	3993164	142734	locus810	1.70216	0.0270469	0.0887245	0.0127288	0.335524	5.34773e-13	14	19	19	730	2.49657	0.899147	0.0125401	0.000341938	0.335524	5.34773e-13	3	19	19	152
ENSG00000232629.8	HLA-DQB2	6	4006438	4013876	7438	locus810	-1.45921	-0.00636149	0.144506	0.16465	0.476293	9.96539e-21	58	67	67	914	-2.2004	-0.068347	0.0277783	0.0394281	0.476293	9.96539e-21	19	67	67	230
ENSG00000179344.16	HLA-DQB1	6	4072510	4080111	7601	locus810	-0.757556	-0.00443376	0.448717	0.087255	0.360385	1.1497e-14	44	48	48	1723	1.95368	0.122206	0.0507392	0.0103755	0.360385	1.1497e-14	6	48	48	339
ENSG00000198721.12	ECI2	6	4115926	4135831	19905	locus810	-0.967601	-0.0190228	0.333244	0.0096208	0.253427	5.16929e-10	26	27	27	1442	1.75878	0.122013	0.0786146	0.0096208	0.253427	5.16929e-10	26	27	27	439
ENSG00000237541.3	HLA-DQA2	6	4166325	4172133	5808	locus810	-2.54385	-0.0166577	0.0109639	0.0741081	0.420812	4.27908e-18	18	25	25	282	-0.915572	-0.0708121	0.359892	0.00602368	0.420812	4.27908e-18	2	25	25	1283
ENSG00000241106.6	HLA-DOB	6	4225069	4229309	4240	locus810	0.596144	0.0031818	0.551079	0.0939891	0.421541	2.07615e-19	41	46	46	1972	1.41225	0.0344795	0.157878	0.0561834	0.421541	2.07615e-19	24	46	46	706
ENSG00000204267.13	TAP2	6	4246805	4263744	16939	locus810	-0.0424478	-0.000278686	0.966142	0.0220544	0.21865	1.40218e-08	36	41	41	2837	-0.411477	-0.0202289	0.680723	0.0166711	0.21865	1.40218e-08	4	41	41	2111
ENSG00000204256.12	BRD2	6	4367138	4430055	62917	locus811	2.0538	0.017504	0.0399946	0.0379707	0.189492	2.90898e-07	47	49	49	488	-0.724432	-0.0548048	0.4688	0.00749534	0.189492	2.90898e-07	18	49	49	1579
ENSG00000231925.11	TAPBP	6	4499710	4514101	14391	locus811	-0.60444	-0.00665985	0.545551	0.0349227	0.0460562	0.0128482	88	91	91	1956	0.298051	0.0250058	0.765664	0.0067285	0.0460562	0.0128482	24	91	91	2346
ENSG00000214113.10	LYRM4	6	5068560	5261183	192623	locus812	2.1225	0.0379978	0.0337957	0.00911533	0.0772324	0.000768528	18	20	20	450	-0.177462	-0.0126707	0.859145	0.00911533	0.0772324	0.000768528	18	20	20	2594
ENSG00000124784.8	RIOK1	6	7390040	7418270	28230	locus814	-1.84275	-0.0147947	0.0653651	0.044354	0.144983	3.99908e-06	37	38	38	616	3.10672	0.0918105	0.00189175	0.044354	0.144983	3.99908e-06	37	38	38	54
ENSG00000153157.12	SYCP2L	6	10887284	10974541	87257	locus816	-0.656557	-0.013604	0.511466	0.00676682	0.0938575	0.000543522	11	12	12	1867	0.443546	0.0235728	0.657371	0.00676682	0.0938575	0.000543522	11	12	12	2049
ENSG00000145979.17	TBC1D7	6	13305183	13328815	23632	locus818	1.06785	0.00634965	0.285588	0.0799276	0.416631	1.41994e-17	95	102	102	1338	-1.92387	-0.0424581	0.0543711	0.0799276	0.416631	1.41994e-17	95	102	102	354
ENSG00000124523.15	SIRT5	6	13574760	13615390	40630	locus819	-1.17163	-0.0159876	0.241348	0.0172438	0.171939	3.15899e-07	33	34	34	1208	2.29144	0.110573	0.0219381	0.0172438	0.171939	3.15899e-07	33	34	34	199
ENSG00000050393.11	MCUR1	6	13786780	13814792	28012	locus819	2.60351	0.0185321	0.00922749	0.0653085	0.268764	2.08548e-10	62	63	63	269	-0.556714	-0.0152346	0.577723	0.0653085	0.268764	2.08548e-10	62	63	63	1851
ENSG00000230873.8	STMND1	6	17102280	17131609	29329	locus822	-2.53347	-0.0464405	0.0112939	0.0106241	0.0310944	0.0482791	19	23	23	286	0.400373	0.0277989	0.688882	0.0106241	0.0310944	0.0482791	19	23	23	2129
ENSG00000137364.4	TPMT	6	18128544	18155400	26856	locus822	-0.696822	-0.00498815	0.485914	0.0287914	0.189798	2.94296e-07	24	24	24	1814	0.71273	0.0199467	0.476013	0.0287914	0.189798	2.94296e-07	24	24	24	1603
ENSG00000165097.13	KDM1B	6	18155652	18224085	68433	locus822	0.532719	0.00660484	0.594228	0.0199826	0.206942	5.75392e-08	31	33	33	2063	0.755879	0.0306369	0.449722	0.0199826	0.206942	5.75392e-08	31	33	33	1528
ENSG00000124532.14	MRS2	6	24403135	24426422	23287	locus827	0.684815	0.00429754	0.49346	0.050906	0.156699	2.06952e-06	47	49	49	1828	-0.0248752	0.00105387	0.980155	0.0496769	0.156699	2.06952e-06	46	49	49	2876
ENSG00000112294.12	ALDH5A1	6	24495196	24537435	42239	locus827	0.441895	0.00486173	0.658565	0.0330095	0.134918	1.37427e-05	92	100	100	2211	-0.708792	-0.038121	0.478454	0.0325941	0.134918	1.37427e-05	91	100	100	1612
ENSG00000186470.13	BTN3A2	6	26365386	26378548	13162	locus829	-4.57712	-0.0180083	4.71412e-06	0.22416	0.483953	1.03767e-21	97	98	98	35	2.77421	0.0361559	0.00553358	0.22416	0.483953	1.03767e-21	97	98	98	102
ENSG00000124508.16	BTN2A2	6	26383335	26395100	11765	locus829	-0.444544	-0.00292216	0.656649	0.0453058	0.223465	5.21937e-09	33	33	33	2206	1.39605	0.034999	0.162699	0.0453058	0.223465	5.21937e-09	33	33	33	723
ENSG00000026950.16	BTN3A1	6	26402502	26415436	12934	locus829	2.13527	0.0389668	0.0327392	0.0106795	0.102409	8.76024e-05	16	16	16	445	-0.376755	-0.02422	0.706356	0.0106795	0.102409	8.76024e-05	16	16	16	2181
ENSG00000146109.4	ABT1	6	26597180	26600967	3787	locus829	0.70897	0.0178467	0.478343	0.0060306	0.0543131	0.00866728	8	10	10	1796	-3.01002	-0.230809	0.00261232	0.0060306	0.0543131	0.00866728	8	10	10	67
ENSG00000181315.10	ZNF322	6	26634610	26659980	25370	locus829	1.28355	0.0117219	0.199301	0.0360592	0.321772	9.85046e-13	38	48	48	1091	2.43521	0.0724157	0.0148832	0.0356484	0.321772	9.85046e-13	37	48	48	167
ENSG00000124613.8	ZNF391	6	27342413	27371686	29273	locus830	0.98158	0.00658587	0.326307	0.0721379	0.323522	1.25415e-12	99	101	101	1426	-0.533597	-0.011446	0.593621	0.0704456	0.323522	1.25415e-12	98	101	101	1888
ENSG00000196812.4	ZSCAN16	6	28092386	28097860	5474	locus830	-0.549294	-0.00958127	0.582804	0.0102758	0.0425152	0.0190219	22	22	22	2035	1.53462	0.098413	0.124877	0.00855831	0.0425152	0.0190219	21	22	22	592
ENSG00000137185.11	ZSCAN9	6	28193052	28201264	8212	locus830	0.600615	0.00546181	0.548096	0.0164323	0.0701349	0.00298982	29	29	29	1962	1.64236	0.0803114	0.100515	0.0101916	0.0701349	0.00298982	25	29	29	515
ENSG00000197062.11	ZSCAN26	6	28234787	28246000	11213	locus830	-2.38644	-0.0274034	0.0170124	0.0229151	0.170527	1.19749e-06	27	27	27	337	2.95809	0.125484	0.00309557	0.0216133	0.170527	1.19749e-06	24	27	27	79
ENSG00000137338.5	PGBD1	6	28249313	28270326	21013	locus830	-0.750027	-0.00691211	0.453238	0.0379841	0.0616551	0.00384391	61	63	63	1735	-0.857882	-0.0342044	0.390958	0.0261328	0.0616551	0.00384391	42	63	63	1375
ENSG00000235109.7	ZSCAN31	6	28292514	28324048	31534	locus830	2.42823	0.0097236	0.0151728	0.176928	0.315727	2.38581e-14	78	79	79	325	-2.51344	-0.0545917	0.0119559	0.0853126	0.315727	2.38581e-14	59	79	79	150
ENSG00000281831.1	HCP5B	6	29839671	29841560	1889	locus833	2.27406	0.0121001	0.0229625	0.119223	0.367747	1.23525e-14	43	62	62	383	NA	NA	NA	NA	NA	NA	NA	NA	NA	2924
ENSG00000270604.5	HCG17	6	30201815	30293911	92096	locus833	-1.78241	-0.011162	0.0746821	0.0924943	0.246651	7.18321e-10	68	80	80	655	NA	NA	NA	NA	NA	NA	NA	NA	NA	2925
ENSG00000198502.5	HLA-DRB5	6	32485129	32498064	12935	locus842	-0.545453	-0.00201222	0.585442	0.167117	0.508154	1.73995e-22	35	37	37	2042	3.01077	0.265648	0.00260586	0.00497138	0.508154	1.73995e-22	2	37	37	66
ENSG00000196735.11	HLA-DQA1	6	32605182	32611459	6277	locus842	-0.309688	-0.00219254	0.756798	0.0486551	0.0939614	0.000499953	49	55	55	2416	2.41731	0.0841647	0.0156356	0.029751	0.0939614	0.000499953	8	55	55	174
ENSG00000030110.12	BAK1	6	33540328	33548053	7725	locus846	1.32283	0.0254129	0.185892	0.00812	0.168262	1.01691e-06	15	16	16	1041	-1.81692	-0.128328	0.06923	0.00751359	0.168262	1.01691e-06	14	16	16	409
ENSG00000197251.3	LINC00336	6	33553882	33561115	7233	locus846	-0.898352	-0.0135729	0.368998	0.0129686	0.097511	0.000330359	5	5	5	1525	0.0942653	0.00687436	0.924898	0.0129686	0.097511	0.000330359	5	5	5	2730
ENSG00000096433.10	ITPR3	6	33589098	33664339	75241	locus846	-0.0359769	-0.00191672	0.971301	0.0118934	0.0579202	0.00598598	10	12	12	2855	-1.0566	-0.0520421	0.290696	0.011673	0.0579202	0.00598598	6	12	12	1103
ENSG00000161904.11	LEMD2	6	33738989	33756907	17918	locus846	0.909048	0.012971	0.363325	0.0151086	0.239249	4.84413e-09	19	21	21	1509	-1.50168	-0.07623	0.13318	0.0151086	0.239249	4.84413e-09	19	21	21	630
ENSG00000124614.13	RPS10	6	34385230	34393846	8616	locus847	0.0348261	0.00120255	0.972218	0.00226922	0.0499511	0.0127985	12	12	12	2857	-0.121496	-0.0122098	0.903298	0.00226922	0.0499511	0.0127985	12	12	12	2683
ENSG00000124562.9	SNRPC	6	34724870	34741634	16764	locus847	2.15137	0.0293226	0.0314469	0.0148771	0.13149	2.30793e-05	22	22	22	438	0.66917	0.0357097	0.503387	0.0148771	0.13149	2.30793e-05	22	22	22	1675
ENSG00000065060.16	UHRF1BP1	6	34759859	34845291	85432	locus847	-2.57216	-0.0317995	0.0101066	0.0178458	0.100544	0.000244614	56	60	60	275	0.430199	0.012132	0.667051	0.016648	0.100544	0.000244614	44	60	60	2070
ENSG00000124678.17	TCP11	6	35085848	35109187	23339	locus847	-1.74012	-0.00983168	0.0818377	0.0840755	0.111614	0.000128178	68	70	70	693	-0.289081	-0.00436845	0.772519	0.0840755	0.111614	0.000128178	68	70	70	2366
ENSG00000112041.12	TULP1	6	35465650	35480673	15023	locus848	-0.320799	-0.00398456	0.748363	0.022976	0.0673145	0.00258874	8	9	9	2397	2.22635	0.097336	0.0259909	0.022976	0.0673145	0.00258874	8	9	9	219
ENSG00000196748.9	CLPSL2	6	35744374	35747329	2955	locus848	0.969591	0.011326	0.33225	0.020742	0.192325	1.45157e-07	3	3	3	1439	1.24742	0.0510187	0.212242	0.020742	0.192325	1.45157e-07	3	3	3	881
ENSG00000204140.9	CLPSL1	6	35748795	35761763	12968	locus848	0.846532	0.00605153	0.397256	0.0733004	0.203796	7.68145e-08	36	39	39	1599	0.586941	0.0150226	0.557244	0.0733004	0.203796	7.68145e-08	36	39	39	1797
ENSG00000096063.15	SRPK1	6	35800810	35888957	88147	locus848	0.362643	0.011207	0.716871	0.00276827	0.139998	4.50798e-06	9	10	10	2335	-0.219067	-0.0240601	0.826598	0.00276827	0.139998	4.50798e-06	9	10	10	2507
ENSG00000112053.13	SLC26A8	6	35911292	35992418	81126	locus848	-0.157288	-0.00292433	0.875018	0.0107093	0.16904	1.13708e-06	22	25	25	2643	0.488758	0.0261162	0.625013	0.0107093	0.16904	1.13708e-06	22	25	25	1976
ENSG00000156711.16	MAPK13	6	36098289	36112298	14009	locus848	0.531162	0.00808325	0.595307	0.0148976	0.188786	2.89671e-07	30	33	33	2064	-1.24888	-0.0628622	0.21171	0.0148976	0.188786	2.89671e-07	30	33	33	880
ENSG00000137168.7	PPIL1	6	36822605	36842579	19974	locus849	-1.49446	-0.0194714	0.135055	0.0185106	0.0895544	0.000651728	48	48	48	879	-0.980654	-0.0412329	0.326763	0.0185106	0.0895544	0.000651728	48	48	48	1198
ENSG00000164530.13	PI16	6	36916038	36932613	16575	locus849	0.637294	0.0109748	0.523933	0.0109886	0.118087	7.77321e-05	6	6	6	1897	0.0442169	0.00203345	0.964732	0.0109886	0.118087	7.77321e-05	6	6	6	2834
ENSG00000198937.8	CCDC167	6	37450713	37467669	16956	locus849	-0.177386	-0.0052325	0.859205	0.00427495	0.0681893	0.00224671	5	5	5	2614	2.01481	0.198048	0.0439241	0.00427495	0.0681893	0.00224671	5	5	5	307
ENSG00000183826.16	BTBD9	6	38136226	38607705	471479	locus849	-0.237162	-0.0077761	0.812531	0.00393092	0.0697645	0.00263232	23	25	25	2519	0.631938	0.0722753	0.527428	0.00393092	0.0697645	0.00263232	23	25	25	1724
ENSG00000124767.6	GLO1	6	38643700	38670921	27221	locus849	1.08511	0.025312	0.277874	0.00493904	0.103592	0.000161066	9	9	9	1318	-1.4994	-0.124664	0.13377	0.00493904	0.103592	0.000161066	9	9	9	633
ENSG00000164627.17	KIF6	6	39297765	39693184	395419	locus851	-2.34027	-0.0303095	0.0192698	0.0173808	0.0700006	0.00238897	28	28	28	349	2.10819	0.10295	0.0350148	0.0173808	0.0700006	0.00238897	28	28	28	261
ENSG00000137166.14	FOXP4	6	41514118	41570122	56004	locus852	0.025859	0.000605716	0.97937	0.00622289	0.116849	6.48203e-05	2	2	2	2879	0.0269272	0.00206533	0.978518	0.00622289	0.116849	6.48203e-05	2	2	2	2870
ENSG00000112599.8	GUCA1B	6	42151021	42162694	11673	locus853	1.38356	0.00727748	0.166494	0.0946976	0.424825	1.88313e-18	27	31	31	979	-1.1946	-0.0172899	0.232244	0.0946976	0.424825	1.88313e-18	27	31	31	938
ENSG00000048544.5	MRPS10	6	42174544	42185599	11055	locus853	1.11294	0.0190792	0.265736	0.0108562	0.158455	3.69178e-06	39	43	43	1289	0.25114	0.00191137	0.801706	0.0108562	0.158455	3.69178e-06	39	43	43	2451
ENSG00000112619.7	PRPH2	6	42664335	42690335	26000	locus853	1.27597	0.00701474	0.201965	0.0916209	0.504756	2.34848e-22	29	33	33	1103	-1.35343	-0.0276046	0.175919	0.0916209	0.504756	2.34848e-22	29	33	33	758
ENSG00000221821.3	C6orf226	6	42858002	42858559	557	locus853	-0.0411501	-0.00138941	0.967176	0.0380457	0.0396334	0.0213283	35	36	36	2841	-1.19921	-0.0403887	0.230446	0.0380457	0.0396334	0.0213283	35	36	36	933
ENSG00000124713.5	GNMT	6	42928491	42931618	3127	locus853	-2.66418	-0.00900763	0.00771758	0.28373	0.650513	9.97846e-35	38	41	41	249	-0.371754	-0.00473796	0.710076	0.2838	0.650513	9.97846e-35	37	41	41	2189
ENSG00000124587.13	PEX6	6	42931605	42946919	15314	locus853	2.61992	0.012785	0.00879512	0.129756	0.506816	1.11118e-23	24	25	25	265	-0.0952798	-0.00199686	0.924093	0.129756	0.506816	1.11118e-23	24	25	25	2728
ENSG00000044090.8	CUL7	6	43005354	43021589	16235	locus853	-1.34335	-0.0312343	0.17916	0.00590499	0.0784846	0.00119517	15	19	19	1017	1.14403	0.0901992	0.25261	0.00585521	0.0784846	0.00119517	14	19	19	1003
ENSG00000171462.14	DLK2	6	43418089	43424370	6281	locus853	-0.719451	-0.00771884	0.471863	0.0138843	0.0623735	0.00466103	45	47	47	1774	1.77946	0.100015	0.0751637	0.0138843	0.0623735	0.00466103	45	47	47	431
ENSG00000137221.14	TJAP1	6	43445260	43474294	29034	locus853	-0.683052	-0.031168	0.494574	0.00168732	0.0602057	0.00553623	7	9	9	1830	0.155218	0.0262956	0.87665	0.00168732	0.0602057	0.00553623	7	9	9	2630
ENSG00000180992.6	MRPL14	6	44081190	44095228	14038	locus854	0.101855	0.000380662	0.918872	0.0410483	0.225404	1.29732e-08	70	78	78	2731	-0.734535	-0.0212387	0.462623	0.0392126	0.225404	1.29732e-08	69	78	78	1568
ENSG00000146221.9	TCTE1	6	44246470	44265435	18965	locus854	-0.791465	-0.00564034	0.428673	0.0655471	0.0867862	0.000780127	99	102	102	1673	0.492707	0.019312	0.622219	0.0653728	0.0867862	0.000780127	98	102	102	1963
ENSG00000196284.15	SUPT3H	6	44776793	45345601	568808	locus854	-0.236692	-0.00281354	0.812896	0.0206499	0.0897182	0.000558856	34	34	34	2521	0.667098	0.0278752	0.50471	0.0206499	0.0897182	0.000558856	34	34	34	1684
ENSG00000112796.9	ENPP5	6	46126918	46138747	11829	locus855	3.33151	0.0483184	0.000863752	0.014815	0.135423	1.38123e-05	38	44	44	118	-0.0842103	-0.00418574	0.932889	0.014815	0.135423	1.38123e-05	38	44	44	2749
ENSG00000153291.15	SLC25A27	6	46620651	46645927	25276	locus856	1.61647	0.00872651	0.105992	0.0999101	0.555944	4.19016e-27	34	36	36	785	-2.77815	-0.0539091	0.00546695	0.0999101	0.555944	4.19016e-27	34	36	36	101
ENSG00000180113.15	TDRD6	6	46648004	46672056	24052	locus856	-1.51848	-0.0111311	0.128893	0.0524639	0.293781	1.16799e-11	5	6	6	856	3.1276	0.0822845	0.00176239	0.0524639	0.293781	1.16799e-11	5	6	6	52
ENSG00000230062.5	ANKRD66	6	46714653	46726954	12301	locus856	0.749182	0.00619993	0.453747	0.0338793	0.080235	0.00121036	53	55	55	1736	-2.49525	-0.0825735	0.0125868	0.0338793	0.080235	0.00121036	53	55	55	153
ENSG00000031691.6	CENPQ	6	49431082	49460820	29738	locus857	2.2998	0.0237022	0.0214595	0.0299434	0.25348	7.06199e-10	67	75	75	365	-0.0662731	-0.00241247	0.94716	0.0299434	0.25348	7.06199e-10	67	75	75	2791
ENSG00000112118.18	MCM3	6	52128812	52149540	20728	locus860	1.06148	0.00899358	0.28847	0.0384855	0.122989	2.25731e-05	21	21	21	1348	-1.31864	-0.0347725	0.187288	0.0384855	0.122989	2.25731e-05	21	21	21	793
ENSG00000137269.14	LRRC1	6	53659802	53788923	129121	locus861	-3.36667	-0.0623185	0.000760812	0.00856767	0.163986	7.87203e-07	20	20	20	114	2.04305	0.137042	0.0410471	0.00856767	0.163986	7.87203e-07	20	20	20	293
ENSG00000146151.12	HMGCLL1	6	55299170	55444012	144842	locus862	-0.350681	-0.0100158	0.725827	0.00345643	0.0578503	0.00507362	38	38	38	2354	0.669005	0.0678395	0.503492	0.00345643	0.0578503	0.00507362	38	38	38	1676
ENSG00000151917.17	BEND6	6	56819904	56892142	72238	locus863	0.436199	0.00511545	0.662692	0.0148697	0.273526	1.35513e-10	28	30	30	2224	-1.08405	-0.0483109	0.278343	0.0148697	0.273526	1.35513e-10	28	30	30	1068
ENSG00000146143.17	PRIM2	6	57182427	57513376	330949	locus864	0.318892	0.00361537	0.749809	0.0502278	0.0542956	0.00751985	41	44	44	2399	-1.54877	-0.040613	0.121436	0.0474328	0.0542956	0.00751985	40	44	44	580
ENSG00000154079.5	SDHAF4	6	71276632	71299268	22636	locus873	-0.989173	-0.0143756	0.322578	0.012106	0.146346	5.9158e-06	56	59	59	1420	0.525401	0.0300179	0.599305	0.012106	0.146346	5.9158e-06	56	59	59	1906
ENSG00000185760.15	KCNQ5	6	73331791	73908576	576785	locus875	0.055072	0.00117882	0.956081	0.00322063	0.0640816	0.00409264	35	35	35	2818	-0.149217	-0.0230138	0.881382	0.00322063	0.0640816	0.00409264	35	35	35	2645
ENSG00000256980.4	KHDC1L	6	73933266	73935219	1953	locus875	0.772204	0.00646974	0.439994	0.0445679	0.216111	2.36485e-08	29	31	31	1703	-0.360596	-0.0118797	0.718402	0.0445679	0.216111	2.36485e-08	29	31	31	2210
ENSG00000080007.7	DDX43	6	74104550	74127289	22739	locus875	-0.178905	-0.00151679	0.858012	0.0531716	0.0779932	0.00173426	33	34	34	2609	-0.608297	-0.0136439	0.542991	0.0531716	0.0779932	0.00173426	33	34	34	1762
ENSG00000196586.13	MYO6	6	76458955	76629254	170299	locus877	-3.60509	-0.114197	0.000312045	0.00303217	0.0451672	0.0168499	20	21	21	94	1.85733	0.237346	0.0632637	0.00303217	0.0451672	0.0168499	20	21	21	389
ENSG00000135312.6	HTR1B	6	78170640	78173208	2568	locus878	-2.10049	-0.0274861	0.0356862	0.0159672	0.0963599	0.000390734	26	27	27	463	-0.381628	-0.0183244	0.702738	0.0159672	0.0963599	0.000390734	26	27	27	2167
ENSG00000146243.13	IRAK1BP1	6	79577267	79612819	35552	locus879	-4.03722	-0.0389635	5.40895e-05	0.0304108	0.147115	9.14353e-06	51	55	55	65	0.545205	0.0120025	0.585612	0.0304108	0.147115	9.14353e-06	51	55	55	1869
ENSG00000083123.14	BCKDHB	6	80816326	81055987	239661	locus881	-0.283293	-0.00704707	0.776952	0.00602958	0.081535	0.00109659	94	95	95	2448	-0.604984	-0.0428202	0.54519	0.00602958	0.081535	0.00109659	94	95	95	1766
ENSG00000013375.15	PGM3	6	83860451	83902984	42533	locus882	1.76678	0.0366111	0.0772646	0.00667607	0.0497887	0.0123846	16	16	16	673	0.0395645	-0.00221538	0.96844	0.00667607	0.0497887	0.0123846	16	16	16	2841
ENSG00000135318.11	NT5E	6	86159301	86205509	46208	locus884	0.708128	0.012544	0.478866	0.00806995	0.0353283	0.0332708	50	50	50	1799	-0.86085	-0.0530663	0.389321	0.00806995	0.0353283	0.0332708	50	50	50	1367
ENSG00000111850.10	SMIM8	6	88032305	88052046	19741	locus885	-0.812654	-0.00732637	0.416417	0.0327704	0.136498	1.17196e-05	39	41	41	1648	-3.28518	-0.114326	0.00101918	0.0327704	0.136498	1.17196e-05	39	41	41	40
ENSG00000203872.6	C6orf163	6	88054530	88075181	20651	locus885	0.774033	0.00633395	0.438911	0.0417305	0.104204	0.000144095	37	37	37	1699	3.06908	0.0922991	0.00214717	0.0417305	0.104204	0.000144095	37	37	37	56
ENSG00000272514.5	CFAP206	6	88117689	88174183	56494	locus885	-1.33908	-0.0115306	0.180546	0.0452124	0.183633	1.93244e-07	47	47	47	1023	-3.42615	-0.10443	0.000612194	0.0452124	0.183633	1.93244e-07	47	47	47	31
ENSG00000164414.17	SLC35A1	6	88182642	88222057	39415	locus885	0.277912	0.0161113	0.78108	0.00108908	0.0505904	0.0103029	4	4	4	2457	-1.00063	-0.180636	0.317005	0.00108908	0.0505904	0.0103029	4	4	4	1172
ENSG00000135334.8	AKIRIN2	6	88384577	88411951	27374	locus885	2.45447	0.0654506	0.0141091	0.00546692	0.0840075	0.00110737	50	51	51	313	2.32274	0.220557	0.0201932	0.00546692	0.0840075	0.00110737	50	51	51	189
ENSG00000146278.10	PNRC1	6	89790469	89794879	4410	locus887	0.559526	0.00914195	0.575803	0.0118344	0.152554	4.46059e-06	44	46	46	2022	0.535052	0.03227	0.592614	0.0118344	0.152554	4.46059e-06	44	46	46	1884
ENSG00000154548.8	SRSF12	6	89805677	89827790	22113	locus887	-0.829221	-0.00935153	0.406979	0.0257356	0.205927	1.70107e-08	67	69	69	1626	2.62607	0.106644	0.00863773	0.0218015	0.205927	1.70107e-08	66	69	69	127
ENSG00000146281.5	PM20D2	6	89855773	89875284	19511	locus887	0.683099	0.0101676	0.494544	0.0138902	0.0440601	0.0172443	48	50	50	1829	-0.663676	-0.034697	0.506897	0.0138902	0.0440601	0.0172443	48	50	50	1691
ENSG00000083099.10	LYRM2	6	90341942	90348466	6524	locus887	0.136631	0.000192177	0.891322	0.0640796	0.273215	8.81477e-11	62	65	65	2680	0.390266	0.0112131	0.69634	0.0640796	0.273215	8.81477e-11	62	65	65	2146
ENSG00000172469.15	MANEA	6	96025410	96057328	31918	locus890	0.0170852	0.000794817	0.986369	0.0148701	0.146737	8.50643e-06	115	116	116	2895	1.93171	0.0919053	0.0533958	0.014761	0.146737	8.50643e-06	114	116	116	351
ENSG00000014123.9	UFL1	6	96969681	97003151	33470	locus890	0.785686	0.0347218	0.432051	0.00158607	0.0403844	0.0230737	20	21	21	1680	0.472633	0.0630083	0.636475	0.00158607	0.0403844	0.0230737	20	21	21	2000
ENSG00000123545.5	NDUFAF4	6	97337190	97345767	8577	locus891	-1.19785	-0.034365	0.230974	0.00348136	0.144525	4.68307e-06	24	24	24	1170	0.489057	0.0539664	0.624801	0.00348136	0.144525	4.68307e-06	24	24	24	1974
ENSG00000130347.12	RTN4IP1	6	107018645	107078366	59721	locus898	0.77462	0.0183777	0.438564	0.00632343	0.0816906	0.00113163	61	63	63	1697	1.02522	0.0756825	0.305259	0.00626351	0.0816906	0.00113163	57	63	63	1135
ENSG00000130348.11	QRSL1	6	107077452	107116292	38840	locus898	-2.05801	-0.00818901	0.0395891	0.18816	0.466069	2.76485e-21	26	26	26	486	1.18489	0.0167478	0.23606	0.18816	0.466069	2.76485e-21	26	26	26	959
ENSG00000225174.1	OSTM1-AS1	6	108444836	108480599	35763	locus899	-1.93102	-0.0298804	0.05348	0.0136599	0.0877217	0.000745011	61	64	64	558	0.40554	0.0118062	0.685081	0.0136599	0.0877217	0.000745011	61	64	64	2121
ENSG00000118689.14	FOXO3	6	108881027	109005977	124950	locus899	1.11886	0.0357284	0.2632	0.00352759	0.0435224	0.0196942	22	23	23	1278	2.29284	0.241982	0.0218573	0.00352759	0.0435224	0.0196942	22	23	23	197
ENSG00000118690.12	ARMC2	6	109169618	109295675	126057	locus899	-0.240568	-0.0041725	0.80989	0.00796194	0.0401083	0.0235381	24	24	24	2512	-1.04272	-0.0725532	0.297077	0.00796194	0.0401083	0.0235381	24	24	24	1118
ENSG00000080546.13	SESN1	6	109305511	109416049	110538	locus899	-2.37693	-0.0220995	0.0174574	0.0430968	0.0374413	0.0302366	148	154	154	340	0.926502	0.0310058	0.354185	0.0430968	0.0374413	0.0302366	148	154	154	1268
ENSG00000135535.15	CD164	6	109687716	109704015	16299	locus899	-0.580075	-0.00816153	0.561864	0.0166199	0.133633	2.37464e-05	56	57	57	1987	-1.62877	-0.0766927	0.103362	0.0165954	0.133633	2.37464e-05	55	57	57	525
ENSG00000185250.15	PPIL6	6	109711417	109762374	50957	locus899	1.29975	0.0182354	0.193685	0.0205452	0.11463	9.79062e-05	30	31	31	1068	1.53111	0.0625568	0.125742	0.0205452	0.11463	9.79062e-05	30	31	31	596
ENSG00000135587.8	SMPD2	6	109761926	109765122	3196	locus899	1.65588	0.0141628	0.0977461	0.0393225	0.116211	5.97528e-05	57	58	58	753	0.976052	0.0308007	0.329039	0.0393225	0.116211	5.97528e-05	57	58	58	1204
ENSG00000135596.17	MICAL1	6	109765265	109787171	21906	locus899	-0.570815	-0.00831685	0.568125	0.0131217	0.0705422	0.00149335	28	29	29	2004	-1.48951	-0.0722317	0.136353	0.0131217	0.0705422	0.00149335	28	29	29	644
ENSG00000155085.15	AK9	6	109814058	110012415	198357	locus899	-0.608447	-0.0031019	0.542891	0.0892081	0.399573	1.26635e-16	69	74	74	1945	-1.23401	-0.0248072	0.2172	0.0892081	0.399573	1.26635e-16	69	74	74	894
ENSG00000203797.9	DDO	6	110709523	110736778	27255	locus900	0.759875	0.0230303	0.447329	0.00359569	0.106348	0.000142136	11	13	13	1717	-1.0948	-0.115609	0.273602	0.00359569	0.106348	0.000142136	11	13	13	1057
ENSG00000197498.12	RPF2	6	111303219	111349466	46247	locus900	2.14226	0.0419866	0.0321724	0.00815625	0.0536216	0.00777905	5	5	5	440	-0.124366	-0.00507825	0.901025	0.00815625	0.0536216	0.00777905	5	5	5	2679
ENSG00000203778.7	FAM229B	6	112408793	112423993	15200	locus901	0.713829	0.0165132	0.475333	0.0044065	0.0626267	0.00499806	7	7	7	1785	-0.756529	-0.0568576	0.449332	0.0044065	0.0626267	0.00499806	7	7	7	1526
ENSG00000111816.7	FRK	6	116252311	116382054	129743	locus903	-1.30358	-0.0108948	0.192377	0.0404835	0.056506	0.00294804	54	57	57	1062	0.660687	0.0151911	0.508813	0.0404835	0.056506	0.00294804	54	57	57	1697
ENSG00000111834.12	RSPH4A	6	116937641	116954148	16507	locus903	0.822957	0.0104562	0.410532	0.0181452	0.0573948	0.00659395	28	29	29	1639	-0.601567	-0.0298414	0.547463	0.0181452	0.0573948	0.00659395	28	29	29	1772
ENSG00000111877.17	MCM9	6	119134618	119256324	121706	locus905	-0.228988	-0.00272041	0.818878	0.0048502	0.0419064	0.0216164	25	28	28	2537	3.76091	0.319869	0.000169298	0.0048502	0.0419064	0.0216164	25	28	28	18
ENSG00000111875.7	ASF1A	6	119215315	119230335	15020	locus905	2.63037	0.0664656	0.00852926	0.00444435	0.0298874	0.0488104	15	15	15	259	-2.14269	-0.226471	0.032138	0.00364752	0.0298874	0.0488104	14	15	15	248
ENSG00000146352.12	CLVS2	6	123317379	123394070	76691	locus908	-0.31366	-0.0123971	0.753779	0.00343045	0.0447011	0.0136997	31	35	35	2407	-1.16024	-0.112835	0.245952	0.00343045	0.0447011	0.0136997	31	35	35	981
ENSG00000111907.20	TPD52L1	6	125474918	125585552	110634	locus910	-1.12818	-0.0284521	0.259243	0.00407777	0.049096	0.012863	48	48	48	1264	2.53471	0.230027	0.0112541	0.0038825	0.049096	0.012863	46	48	48	144
ENSG00000135547.8	HEY2	6	126070777	126082415	11638	locus910	-0.54909	-0.0275925	0.582944	0.00133528	0.0387055	0.0241233	5	7	7	2036	-1.84667	-0.309532	0.064795	0.00133528	0.0387055	0.0241233	5	7	7	394
ENSG00000111912.19	NCOA7	6	126102260	126253180	150920	locus910	0.0994235	0.0223849	0.920802	0.001613	0.123788	3.66727e-05	16	18	18	2740	1.43631	0.226025	0.150915	0.001613	0.123788	3.66727e-05	16	18	18	685
ENSG00000093144.18	ECHDC1	6	127609856	127664754	54898	locus910	0.887464	0.00528719	0.374829	0.0374556	0.0417416	0.0219145	59	59	59	1540	1.03473	0.0422703	0.300794	0.0374556	0.0417416	0.0219145	59	59	59	1124
ENSG00000203756.7	TMEM244	6	130152388	130182460	30072	locus911	1.28888	0.0133798	0.197441	0.028449	0.194033	9.43067e-08	13	14	14	1086	0.951909	0.0347996	0.341143	0.028449	0.194033	9.43067e-08	13	14	14	1233
ENSG00000231023.6	LINC00326	6	133409218	133427717	18499	locus913	1.77845	0.0177255	0.0753303	0.0263344	0.143802	5.59914e-06	12	13	13	661	-0.040778	-0.00214445	0.967473	0.0263344	0.143802	5.59914e-06	12	13	13	2838
ENSG00000118514.13	ALDH8A1	6	135238530	135271239	32709	locus914	-1.18239	-0.00712644	0.23705	0.0785607	0.28707	1.1525e-11	65	69	69	1190	1.29852	0.0287999	0.19411	0.0736588	0.28707	1.1525e-11	63	69	69	819
ENSG00000112339.14	HBS1L	6	135281516	135375960	94444	locus914	-1.36128	-0.0337249	0.173424	0.00546203	0.12048	7.07687e-05	61	71	71	1002	1.34496	0.116986	0.178638	0.00546203	0.12048	7.07687e-05	61	71	71	771
ENSG00000135541.20	AHI1	6	135604670	135818878	214208	locus914	-2.22486	-0.0340006	0.0260904	0.0133234	0.277129	1.13716e-10	6	7	7	408	0.968664	0.0501864	0.332713	0.0133234	0.277129	1.13716e-10	6	7	7	1213
ENSG00000231028.8	LINC00271	6	135818938	136037193	218255	locus914	-3.18203	-0.0398685	0.00146247	0.0171166	0.0845752	0.000702119	32	36	36	138	0.787236	0.0228526	0.431144	0.0171166	0.0845752	0.000702119	32	36	36	1478
ENSG00000016402.13	IL20RA	6	137321107	137366317	45210	locus915	-0.469267	-0.00983802	0.638879	0.0125072	0.0906823	0.000649055	21	21	21	2169	1.55961	0.0996643	0.118851	0.0124713	0.0906823	0.000649055	20	21	21	572
ENSG00000112378.11	PERP	6	138409641	138428556	18915	locus916	0.596219	0.007986	0.551029	0.0167434	0.0557586	0.00811375	35	38	38	1971	-0.682649	-0.0322883	0.494829	0.0167434	0.0557586	0.00811375	35	38	38	1653
ENSG00000164440.14	TXLNB	6	139561198	139613135	51937	locus917	0.00911031	0.00021601	0.992731	0.0090603	0.0695771	0.00238651	39	39	39	2911	-0.166228	-0.0120266	0.867978	0.0090603	0.0695771	0.00238651	39	39	39	2608
ENSG00000009844.15	VTA1	6	142468399	142545821	77422	locus918	0.515317	0.01375	0.606331	0.00297372	0.0770003	0.00185385	28	32	32	2089	0.967796	0.0889635	0.333146	0.00297372	0.0770003	0.00185385	28	32	32	1216
ENSG00000189007.15	ADAT2	6	143743968	143771832	27864	locus919	-2.46615	-0.031077	0.0136573	0.0180887	0.122625	3.22779e-05	27	30	30	305	-0.222433	-0.0104448	0.823977	0.0180887	0.122625	3.22779e-05	27	30	30	2503
ENSG00000111962.7	UST	6	149068165	149398126	329961	locus922	1.1482	0.00955893	0.250884	0.0417367	0.108048	0.000142312	18	18	18	1238	-1.98082	-0.0575716	0.047612	0.0417367	0.108048	0.000142312	18	18	18	325
ENSG00000203722.7	RAET1G	6	150238013	150244257	6244	locus922	1.47161	0.00937975	0.141126	0.0697661	0.285913	4.355e-11	27	29	29	902	-0.890249	-0.0197953	0.373332	0.0697661	0.285913	4.355e-11	27	29	29	1339
ENSG00000131015.4	ULBP2	6	150263149	150270368	7219	locus922	1.37971	0.0550945	0.167675	0.00179311	0.0699166	0.00270814	20	23	23	986	-0.91426	-0.128654	0.36058	0.00179311	0.0699166	0.00270814	20	23	23	1289
ENSG00000112031.15	MTRF1L	6	153308496	153323844	15348	locus925	1.2908	0.00674326	0.196773	0.0849531	0.184295	4.93113e-07	69	75	75	1084	-0.856604	-0.0140795	0.391664	0.0849531	0.184295	4.93113e-07	69	75	75	1380
ENSG00000215712.10	TMEM242	6	157710056	157744551	34495	locus929	1.51488	0.0418271	0.129802	0.00440366	0.0542627	0.00763723	19	19	19	859	1.28927	0.113418	0.197304	0.00440366	0.0542627	0.00763723	19	19	19	827
ENSG00000122335.13	SERAC1	6	158530550	158589294	58744	locus930	-0.917932	-0.0175264	0.358654	0.00848383	0.0632569	0.00467996	21	21	21	1499	-0.27888	-0.0206153	0.780337	0.00848383	0.0632569	0.00467996	21	21	21	2387
ENSG00000112110.9	MRPL18	6	160210843	160219461	8618	locus932	2.11789	0.0354117	0.0341843	0.0102241	0.0624326	0.00429761	15	16	16	454	-1.07652	-0.0785058	0.281696	0.0102241	0.0624326	0.00429761	15	16	16	1076
ENSG00000146453.12	PNLDC1	6	160221280	160241736	20456	locus932	1.11831	0.00679458	0.263435	0.072719	0.210764	3.12473e-08	35	37	37	1280	-1.36888	-0.0318039	0.171037	0.072719	0.210764	3.12473e-08	35	37	37	742
ENSG00000146477.5	SLC22A3	6	160769409	160873605	104196	locus932	-0.0913895	0.00115764	0.927183	0.0301459	0.116065	0.000100807	42	46	46	2752	0.101973	0.00285439	0.918778	0.0299487	0.116065	0.000100807	41	46	46	2718
ENSG00000026652.13	AGPAT4	6	161551001	161695093	144092	locus933	0.15947	0.00470036	0.873299	0.00549529	0.0574924	0.00683299	41	43	43	2641	0.912666	0.0603963	0.361418	0.00549529	0.0574924	0.00683299	41	43	43	1295
ENSG00000198818.9	SFT2D1	6	166733215	166756033	22818	locus938	-1.36306	-0.0433065	0.172865	0.00242748	0.0735811	0.00155378	8	8	8	1000	0.704157	0.0916564	0.481335	0.00242748	0.0735811	0.00155378	8	8	8	1624
ENSG00000112486.15	CCR6	6	167525294	167552629	27335	locus939	-0.100172	0.000314916	0.920208	0.0182211	0.031402	0.047427	25	29	29	2738	-0.641854	-0.0339691	0.520968	0.0182211	0.031402	0.047427	25	29	29	1718
ENSG00000120440.13	TTLL2	6	167738573	167756176	17603	locus939	0.0277354	0.000142676	0.977873	0.014969	0.033574	0.0374969	12	13	13	2874	0.221044	0.0122733	0.825058	0.014969	0.033574	0.0374969	12	13	13	2505
ENSG00000229921.6	KIF25-AS1	6	168394866	168397757	2891	locus939	-0.183936	-0.000924621	0.854064	0.150376	0.289947	6.77223e-12	63	72	72	2600	-0.275818	-0.00490873	0.782688	0.148955	0.289947	6.77223e-12	62	72	72	2398
ENSG00000125337.16	KIF25	6	168418552	168445769	27217	locus939	0.556174	0.00839256	0.578092	0.0146218	0.0341804	0.0387384	5	5	5	2024	-0.664889	-0.0340831	0.506121	0.0146218	0.0341804	0.0387384	5	5	5	1689
ENSG00000112562.18	SMOC2	6	168841863	169068672	226809	locus940	-0.474582	-0.00314189	0.635085	0.0871582	0.170215	7.42241e-07	88	92	92	2162	-0.629287	-0.0132837	0.529161	0.0871582	0.170215	7.42241e-07	88	92	92	1726
ENSG00000184465.15	WDR27	6	169857302	170102159	244857	locus941	2.07465	0.0189837	0.0380194	0.0319623	0.146111	3.45267e-06	38	40	40	477	2.23267	0.0718314	0.0255706	0.0319623	0.146111	3.45267e-06	38	40	40	218
ENSG00000231690.2	LINC00574	6	170190168	170202969	12801	locus941	2.25742	0.0188354	0.0239819	0.0388036	0.181033	3.59159e-07	42	42	42	394	1.67476	0.050608	0.093982	0.0388036	0.181033	3.59159e-07	42	42	42	489
ENSG00000071994.10	PDCD2	6	170884382	170893725	9343	locus941	-1.68791	-0.0669948	0.0914291	0.00194185	0.0624739	0.00492817	12	19	19	737	-0.231824	-0.032668	0.816675	0.00194185	0.0624739	0.00492817	12	19	19	2481
ENSG00000239857.6	GET4	7	916190	936073	19883	locus942	-0.49776	-0.00822827	0.618653	0.00637861	0.0422232	0.0198226	4	4	4	2117	1.56335	0.10598	0.117971	0.00637861	0.0422232	0.0198226	4	4	4	567
ENSG00000146540.14	C7orf50	7	1036622	1177893	141271	locus942	0.605285	0.00580804	0.54499	0.0327232	0.314398	3.1329e-12	13	13	13	1954	-0.224416	-0.00297395	0.822433	0.0327232	0.314398	3.1329e-12	13	13	13	2499
ENSG00000164850.14	GPER1	7	1126442	1133451	7009	locus942	0.263459	0.00326419	0.792197	0.0193416	0.0878666	0.000769856	17	18	18	2477	-1.61552	-0.0701576	0.106198	0.0193416	0.0878666	0.000769856	17	18	18	534
ENSG00000164880.15	INTS1	7	1509912	1544025	34113	locus943	0.828425	0.00623145	0.40743	0.0449446	0.275505	1.58569e-10	34	35	35	1629	1.00853	0.0285928	0.313201	0.0449435	0.275505	1.58569e-10	33	35	35	1160
ENSG00000230487.7	PSMG3-AS1	7	1609708	1629261	19553	locus943	0.0036897	-0.000247377	0.997056	0.0678252	0.247111	6.53796e-10	24	24	24	2923	0.207455	0.00445442	0.835654	0.0678252	0.247111	6.53796e-10	24	24	24	2540
ENSG00000122687.17	MRM2	7	2273829	2281840	8011	locus943	0.28207	0.00319013	0.77789	0.0417198	0.148912	3.8038e-06	26	28	28	2449	-3.20215	-0.100183	0.00136407	0.0417198	0.148912	3.8038e-06	26	28	28	45
ENSG00000174945.13	AMZ1	7	2727835	2804772	76937	locus944	-0.115329	-0.00173321	0.908184	0.00891749	0.0326893	0.0428217	15	16	16	2707	-0.022378	-0.00104428	0.982146	0.00891749	0.0326893	0.0428217	15	16	16	2883
ENSG00000157927.16	RADIL	7	4836685	4923347	86662	locus947	2.1302	0.0355047	0.0331551	0.0123657	0.0916515	0.000480951	7	7	7	447	-0.900027	-0.0596875	0.368106	0.0123657	0.0916515	0.000480951	7	7	7	1320
ENSG00000136297.14	MMD2	7	4931875	4998818	66943	locus947	-0.0101823	-0.000616858	0.991876	0.00881724	0.0963796	0.000308561	23	27	27	2909	0.411786	0.0272364	0.680496	0.00881724	0.0963796	0.000308561	23	27	27	2110
ENSG00000146587.17	RBAK	7	5085490	5109117	23627	locus947	-2.11185	-0.0311831	0.0346996	0.00979234	0.125433	3.26842e-05	13	17	17	456	1.29739	0.0693341	0.194498	0.00979234	0.125433	3.26842e-05	13	17	17	821
ENSG00000155034.18	FBXL18	7	5494055	5553440	59385	locus948	-3.06081	-0.0815022	0.00220742	0.00433261	0.0573163	0.00656342	16	17	17	152	0.389238	0.0342914	0.6971	0.00433261	0.0573163	0.00656342	16	17	17	2151
ENSG00000122674.11	CCZ1	7	5938363	5966181	27818	locus948	-1.30482	-0.00334178	0.191954	0.470693	0.44588	1.7774e-19	93	106	106	1061	0.568561	0.00405784	0.569654	0.470693	0.44588	1.7774e-19	93	106	106	1826
ENSG00000122512.14	PMS2	7	6010555	6048737	38182	locus948	1.16668	0.0157037	0.243341	0.0174058	0.217223	2.16417e-08	19	23	23	1214	0.713789	0.0335361	0.475358	0.0170226	0.217223	2.16417e-08	18	23	23	1599
ENSG00000086232.12	EIF2AK1	7	6061877	6098860	36983	locus948	0.922601	0.0161965	0.356215	0.00960261	0.0869738	0.000739416	5	5	5	1494	-2.04448	-0.128892	0.0409062	0.00960261	0.0869738	0.000739416	5	5	5	292
ENSG00000136238.17	RAC1	7	6414157	6443598	29441	locus948	-1.57644	-0.0259965	0.114924	0.00985324	0.107901	9.95261e-05	8	9	9	813	1.34725	0.0680187	0.1779	0.00985324	0.107901	9.95261e-05	8	9	9	767
ENSG00000215045.8	GRID2IP	7	6536408	6591067	54659	locus948	-1.97368	-0.0157649	0.0484183	0.051764	0.0852139	0.000929669	41	43	43	530	0.630122	0.0206113	0.528615	0.0517049	0.0852139	0.000929669	40	43	43	1725
ENSG00000146574.15	CCZ1B	7	6838569	6865906	27337	locus948	2.00738	0.00831685	0.0447097	0.172518	0.44883	2.99721e-19	23	26	26	510	0.416401	0.00687991	0.677117	0.171247	0.44883	2.99721e-19	22	26	26	2097
ENSG00000106392.10	C1GALT1	7	7222174	7288246	66072	locus950	0.709094	0.00758704	0.478266	0.0297582	0.289592	4.81753e-11	15	18	18	1794	-0.365527	-0.0144696	0.714718	0.0297582	0.289592	4.81753e-11	15	18	18	2200
ENSG00000215018.9	COL28A1	7	7397505	7575504	177999	locus950	-0.101504	-0.0019923	0.919151	0.0597664	0.178276	4.48605e-07	57	62	62	2733	0.126618	0.00169921	0.899243	0.0597664	0.178276	4.48605e-07	57	62	62	2675
ENSG00000146530.11	VWDE	7	12370510	12443567	73057	locus955	2.84656	0.0164354	0.0044195	0.0813385	0.344554	6.23561e-14	55	65	65	197	-0.275935	-0.00563181	0.782598	0.0813385	0.344554	6.23561e-14	55	65	65	2397
ENSG00000136267.13	DGKB	7	14215605	14881075	665470	locus957	0.835596	0.019414	0.403382	0.00431962	0.0987838	6.96943e-05	19	20	20	1620	-1.16219	-0.125104	0.245159	0.00431962	0.0987838	6.96943e-05	19	20	20	978
ENSG00000187546.13	AGMO	7	15239941	15601640	361699	locus958	-1.71438	-0.00767623	0.0864594	0.128527	0.0569816	0.00475732	96	102	102	712	1.68158	0.0292877	0.0926498	0.120763	0.0569816	0.00475732	95	102	102	483
ENSG00000106511.5	MEOX2	7	15650836	15726308	75472	locus958	0.0577114	0.000590872	0.953979	0.00915948	0.035264	0.0373613	10	11	11	2812	-0.120206	-0.00622217	0.90432	0.00915948	0.035264	0.0373613	10	11	11	2686
ENSG00000164649.19	CDCA7L	7	21940516	21985517	45001	locus963	-0.577645	-0.00657836	0.563504	0.0179505	0.0578723	0.00603551	44	46	46	1993	-0.509653	-0.0227206	0.610294	0.0179505	0.0578723	0.00603551	44	46	46	1928
ENSG00000196683.10	TOMM7	7	22852592	22862468	9876	locus964	1.24072	0.0190795	0.214708	0.011626	0.162518	2.10667e-06	16	17	17	1134	1.1856	0.0645523	0.235779	0.011626	0.162518	2.10667e-06	16	17	17	957
ENSG00000136235.15	GPNMB	7	23286393	23314727	28334	locus964	-1.17152	-0.00566368	0.241392	0.126033	0.443503	1.2169e-20	19	20	20	1209	0.747498	0.0132626	0.454763	0.126033	0.443503	1.2169e-20	19	20	20	1545
ENSG00000188732.10	FAM221A	7	23719817	23742269	22452	locus964	0.905017	0.00897523	0.365456	0.0296898	0.141204	1.31473e-05	20	20	20	1517	-1.07772	-0.0410075	0.281159	0.0296898	0.141204	1.31473e-05	20	20	20	1074
ENSG00000106066.14	CPVL	7	29034253	29234883	200630	locus969	2.25966	0.0218408	0.0238425	0.0333643	0.0342169	0.0309379	58	59	59	392	-0.516932	-0.0196892	0.605204	0.0325518	0.0342169	0.0309379	57	59	59	1920
ENSG00000281404.1	LINC01176	7	30430500	30443670	13170	locus970	-0.752813	-0.00717261	0.451562	0.0245945	0.145733	6.53428e-06	19	20	20	1730	1.70149	0.0737137	0.0888501	0.0245945	0.145733	6.53428e-06	19	20	20	473
ENSG00000078549.14	ADCYAP1R1	7	31091922	31151088	59166	locus970	-1.58345	-0.0488745	0.113318	0.00357967	0.031536	0.0452336	34	35	35	810	1.04755	0.114179	0.294848	0.00357967	0.031536	0.0452336	34	35	35	1114
ENSG00000154678.16	PDE1C	7	31823125	32467836	644711	locus971	0.490189	0.0161016	0.624	0.00261353	0.0679085	0.00190113	10	10	10	2133	-1.41279	-0.15066	0.157717	0.00261353	0.0679085	0.00190113	10	10	10	705
ENSG00000281332.1	LINC00997	7	32797897	32802536	4639	locus971	-0.411809	-0.00382775	0.68048	0.0304878	0.0596573	0.00558626	37	40	40	2262	0.527208	0.0167762	0.598049	0.0304878	0.0596573	0.00558626	37	40	40	1904
ENSG00000164610.8	RP9	7	33134409	33149016	14607	locus971	0.0651996	0.000662027	0.948015	0.0300179	0.182737	3.7315e-07	13	14	14	2801	-0.787793	-0.0297838	0.430818	0.0300179	0.182737	3.7315e-07	13	14	14	1476
ENSG00000122507.20	BBS9	7	33169151	33675379	506228	locus972	-3.24786	-0.0236051	0.00116278	0.057941	0.0647934	0.00306805	98	101	101	127	0.36341	0.00841257	0.716299	0.057941	0.0647934	0.00306805	98	101	101	2204
ENSG00000136197.12	C7orf25	7	42948871	42951689	2818	locus979	1.46213	0.0254848	0.143705	0.0104146	0.0727847	0.00236525	28	30	30	910	-0.981978	-0.0536966	0.326111	0.0104146	0.0727847	0.00236525	28	30	30	1196
ENSG00000106605.10	BLVRA	7	43798271	43846941	48670	locus979	1.81563	0.0322413	0.0694267	0.00985514	0.159529	1.21926e-06	14	15	15	631	-0.924208	-0.0526405	0.355378	0.00985514	0.159529	1.21926e-06	14	15	15	1271
ENSG00000235314.1	LINC00957	7	44078647	44083895	5248	locus979	1.13871	0.0173558	0.254825	0.0124272	0.171162	2.66035e-07	21	21	21	1250	-1.69345	-0.093814	0.0903698	0.0124272	0.171162	2.66035e-07	21	21	21	479
ENSG00000122678.16	POLM	7	44111660	44122139	10479	locus979	0.590493	0.0115901	0.55486	0.00600629	0.118843	2.44226e-05	5	5	5	1974	-0.685163	-0.0496431	0.493241	0.00600629	0.118843	2.44226e-05	5	5	5	1644
ENSG00000106624.10	AEBP1	7	44143943	44154159	10216	locus979	0.205125	0.00207359	0.837475	0.0734796	0.164124	7.04176e-07	53	55	55	2571	-0.532465	-0.0123678	0.594404	0.0734796	0.164124	7.04176e-07	53	55	55	1890
ENSG00000106628.10	POLD2	7	44154278	44163169	8891	locus979	-0.235735	-0.00250443	0.813638	0.0239228	0.246398	1.49446e-09	18	18	18	2523	-0.326719	-0.00854948	0.74388	0.0239228	0.246398	1.49446e-09	18	18	18	2278
ENSG00000058404.19	CAMK2B	7	44256748	44365230	108482	locus979	0.954556	0.0256622	0.339802	0.00414729	0.116926	5.71635e-05	10	11	11	1470	1.21253	0.113703	0.225311	0.00414729	0.116926	5.71635e-05	10	11	11	918
ENSG00000015676.17	NUDCD3	7	44418717	44530257	111540	locus979	1.73904	0.0479925	0.0820273	0.00407776	0.124301	3.31858e-05	43	44	44	695	2.19265	0.226549	0.0283328	0.00407776	0.124301	3.31858e-05	43	44	44	235
ENSG00000232956.8	SNHG15	7	45022621	45026295	3674	locus980	-1.26901	-0.0102579	0.204436	0.0618924	0.0815074	0.00103197	81	84	84	1109	-0.72643	-0.0143459	0.467575	0.0618924	0.0815074	0.00103197	81	84	84	1575
ENSG00000158683.7	PKD1L1	7	47814211	47988063	173852	locus982	0.66561	0.00606723	0.50566	0.0312935	0.112265	0.000107331	29	30	30	1852	0.478017	0.017157	0.632638	0.0312935	0.112265	0.000107331	29	30	30	1991
ENSG00000132436.11	FIGNL1	7	50505017	50518104	13087	locus984	-2.74566	-0.0207231	0.00603897	0.0426201	0.418621	1.58843e-17	39	42	42	217	2.46247	0.0716061	0.0137984	0.0426201	0.418621	1.58843e-17	39	42	42	160
ENSG00000132432.13	SEC61G	7	54819939	54826939	7000	locus989	0.381995	0.00762023	0.702465	0.00838157	0.0623977	0.00357107	36	36	36	2295	-1.96182	-0.131392	0.0497832	0.00838157	0.0623977	0.00357107	36	36	36	335
ENSG00000146648.17	EGFR	7	55086709	55279321	192612	locus989	-1.54744	-0.0338008	0.121757	0.0063773	0.0918033	0.000490945	26	26	26	833	0.561847	0.0447044	0.574221	0.0063773	0.0918033	0.000490945	26	26	26	1842
ENSG00000178665.14	ZNF713	7	55955148	56009918	54770	locus990	-1.29249	-0.0162428	0.196189	0.0171397	0.0543331	0.00743674	20	24	24	1082	0.541878	0.0255212	0.587902	0.0167956	0.0543331	0.00743674	17	24	24	1873
ENSG00000146733.13	PSPH	7	56078756	56119137	40381	locus990	0.748623	0.00666253	0.454085	0.034689	0.163833	1.56947e-06	11	11	11	1738	0.900895	0.0281897	0.367644	0.034689	0.163833	1.56947e-06	11	11	11	1317
ENSG00000129103.17	SUMF2	7	56131978	56148365	16387	locus990	1.30211	0.0117095	0.19288	0.0353663	0.219028	1.78571e-08	32	34	34	1063	-0.403078	-0.0137257	0.686891	0.0353663	0.219028	1.78571e-08	32	34	34	2127
ENSG00000106153.12	CHCHD2	7	56169254	56174323	5069	locus990	-2.10452	-0.0266638	0.0353329	0.017128	0.0931576	0.000525464	28	31	31	460	-0.021273	-2.46239e-05	0.983028	0.017128	0.0931576	0.000525464	28	31	31	2890
ENSG00000185290.3	NUPR2	7	56182373	56184110	1737	locus990	0.599764	0.00295265	0.548663	0.100382	0.383061	1.6211e-15	25	28	28	1964	0.3248	0.00657524	0.745333	0.100382	0.383061	1.6211e-15	25	28	28	2285
ENSG00000234444.9	ZNF736	7	63774338	63817012	42674	locus992	0.2623	0.00384715	0.79309	0.026595	0.0925746	0.000356167	56	57	57	2482	1.00411	0.0351442	0.315327	0.026595	0.0925746	0.000356167	56	57	57	1166
ENSG00000173041.11	ZNF680	7	63980255	64023449	43194	locus992	-0.979488	-0.0155613	0.327339	0.0117533	0.119166	3.12223e-05	12	12	12	1428	-1.28921	-0.0735759	0.197324	0.0117533	0.119166	3.12223e-05	12	12	12	829
ENSG00000196247.11	ZNF107	7	64126460	64171960	45500	locus992	0.157561	0.00253449	0.874803	0.0156566	0.101361	0.000182128	8	8	8	2642	1.43581	0.079616	0.151057	0.0156566	0.101361	0.000182128	8	8	8	687
ENSG00000197008.9	ZNF138	7	64254805	64321201	66396	locus993	-0.784567	-0.00710777	0.432707	0.033151	0.237999	3.67957e-09	31	37	37	1684	-0.662253	-0.02157	0.507809	0.033151	0.237999	3.67957e-09	31	37	37	1694
ENSG00000198039.11	ZNF273	7	64342890	64391359	48469	locus993	-0.674713	-0.00877106	0.499858	0.0142627	0.143536	5.61773e-06	18	20	20	1837	2.04674	0.0962864	0.0406839	0.0142627	0.143536	5.61773e-06	18	20	20	288
ENSG00000152926.14	ZNF117	7	64432153	64451414	19261	locus993	-0.538135	-0.0061276	0.590484	0.0315412	0.203549	2.31729e-08	51	51	51	2054	-1.42713	-0.0467756	0.153543	0.0315412	0.203549	2.31729e-08	51	51	51	693
ENSG00000213462.4	ERV3-1	7	64450733	64467065	16332	locus993	-0.499162	-0.00220193	0.617665	0.172336	0.627207	2.27254e-32	29	34	34	2115	-0.674471	-0.0101474	0.500012	0.172336	0.627207	2.27254e-32	29	34	34	1666
ENSG00000196715.5	VKORC1L1	7	65338060	65424545	86485	locus994	0.494554	0.0209795	0.620915	0.00193279	0.0575473	0.00674911	8	12	12	2121	0.720057	0.0873168	0.47149	0.00193279	0.0575473	0.00674911	8	12	12	1585
ENSG00000126522.16	ASL	7	65540805	65558560	17755	locus994	2.71882	0.0771232	0.00655155	0.00394673	0.0371678	0.0298814	5	6	6	228	-0.914321	-0.0884849	0.360548	0.00394673	0.0371678	0.0298814	5	6	6	1288
ENSG00000241258.6	CRCP	7	65579804	65619553	39749	locus995	2.87508	0.0255541	0.00403931	0.0400943	0.191738	2.10208e-07	14	17	17	191	0.117206	0.00388577	0.906697	0.0400943	0.191738	2.10208e-07	14	17	17	2690
ENSG00000237310.1	GS1-124K5.4	7	65958618	65960461	1843	locus995	-2.27359	-0.017974	0.0229906	0.0468663	0.180706	3.54421e-07	45	49	49	384	0.985068	0.0275321	0.324591	0.0468663	0.180706	3.54421e-07	45	49	49	1188
ENSG00000198874.12	TYW1	7	66461791	66704501	242710	locus996	-0.497884	-0.0035469	0.618566	0.0502	0.184008	2.63014e-07	44	49	49	2116	0.2955	0.00773493	0.767612	0.0502	0.184008	2.63014e-07	44	49	49	2349
ENSG00000277149.4	TYW1B	7	72039497	72298779	259282	locus1002	-4.63018	-0.0312344	3.65339e-06	0.0727112	0.21423	1.41263e-08	27	28	28	31	-0.12071	-0.00342683	0.903921	0.0727112	0.21423	1.41263e-08	27	28	28	2685
ENSG00000155428.12	TRIM74	7	72430015	72439997	9982	locus1002	2.27456	0.0262192	0.0229326	0.0221664	0.0826909	0.000647788	8	8	8	382	-1.45929	-0.05285	0.144484	0.0221664	0.0826909	0.000647788	8	8	8	667
ENSG00000106638.15	TBL2	7	72981867	72992909	11042	locus1002	-2.58574	-0.0306233	0.00971709	0.0190464	0.134977	8.6321e-06	5	5	5	272	0.189957	0.00771883	0.849343	0.0190464	0.134977	8.6321e-06	5	5	5	2571
ENSG00000176410.7	DNAJC30	7	73095247	73097783	2536	locus1002	-1.5492	-0.0193107	0.121335	0.0202612	0.162318	1.26811e-06	30	34	34	831	0.799714	0.0344283	0.423877	0.0202612	0.162318	1.26811e-06	30	34	34	1461
ENSG00000106077.18	ABHD11	7	73150424	73153197	2773	locus1002	0.178293	0.00261842	0.858493	0.0113491	0.125011	3.72801e-05	8	10	10	2611	-0.230164	-0.0120317	0.817964	0.0113491	0.125011	3.72801e-05	8	10	10	2487
ENSG00000189143.9	CLDN4	7	73245325	73247019	1694	locus1002	-0.484604	-0.00566822	0.627957	0.0210819	0.0378238	0.0240524	23	28	28	2144	0.919018	0.0424692	0.358086	0.0210819	0.0378238	0.0240524	23	28	28	1278
ENSG00000263001.5	GTF2I	7	74072043	74175022	102979	locus1003	-2.5811	-0.0856486	0.0098485	0.00372271	0.11019	0.000148414	18	19	19	273	-0.201329	-0.0144826	0.840441	0.00372271	0.11019	0.000148414	18	19	19	2548
ENSG00000196275.13	GTF2IRD2	7	74210482	74267872	57390	locus1003	-3.16573	-0.0226106	0.00154695	0.0741592	0.407818	8.36362e-17	4	6	6	140	0.440504	0.0114821	0.659572	0.0741592	0.407818	8.36362e-17	4	6	6	2053
ENSG00000178809.11	TRIM73	7	75024902	75034896	9994	locus1003	-0.315805	-0.00160419	0.752151	0.0893034	0.106246	0.000171313	37	37	37	2402	0.379412	0.00962607	0.704382	0.0893034	0.106246	0.000171313	37	37	37	2175
ENSG00000170092.14	SPDYE5	7	75122946	75133628	10682	locus1003	-0.012726	0.000560228	0.989846	0.0110821	0.0318023	0.0478663	6	7	7	2904	-1.70323	-0.0772447	0.0885247	0.0110821	0.0318023	0.0478663	6	7	7	469
ENSG00000005486.16	RHBDD2	7	75508309	75518244	9935	locus1003	1.10158	0.0227792	0.270645	0.00602862	0.0970143	0.000345906	20	23	23	1295	0.253093	0.0171911	0.800196	0.00602862	0.0970143	0.000345906	20	23	23	2445
ENSG00000127952.16	STYXL1	7	75625654	75677321	51667	locus1003	-1.15246	-0.00885734	0.249132	0.0440314	0.254664	5.49762e-10	20	21	21	1233	0.754024	0.0198867	0.450835	0.0440314	0.254664	5.49762e-10	20	21	21	1534
ENSG00000106211.8	HSPB1	7	75931989	75933609	1620	locus1003	-0.597723	-0.00745217	0.550025	0.0196636	0.0555402	0.00722172	48	51	51	1968	0.348578	0.0189115	0.727406	0.0194234	0.0555402	0.00722172	47	51	51	2236
ENSG00000188372.14	ZP3	7	76026838	76071386	44548	locus1003	-1.59781	-0.00836357	0.110085	0.105491	0.524899	7.93761e-24	10	13	13	797	-0.07658	-0.00279342	0.938958	0.105491	0.524899	7.93761e-24	10	13	13	2763
ENSG00000243566.6	UPK3B	7	76139739	76157199	17460	locus1003	-0.875266	-0.00430495	0.381429	0.131311	0.351332	1.02438e-14	41	48	48	1557	0.756586	0.0160293	0.449298	0.0745744	0.351332	1.02438e-14	39	48	48	1525
ENSG00000146707.14	POMZP3	7	76239302	76256620	17318	locus1003	0.682708	0.0020258	0.494791	0.339725	0.579776	2.8292e-28	29	32	32	1831	0.438277	0.00425402	0.661186	0.339725	0.579776	2.8292e-28	29	32	32	2057
ENSG00000186088.15	GSAP	7	76940067	77045666	105599	locus1004	0.836236	0.00431515	0.403022	0.116999	0.367934	1.96917e-15	53	55	55	1619	0.24955	0.00521607	0.802935	0.116999	0.367934	1.96917e-15	53	55	55	2453
ENSG00000214293.8	APTR	7	77286976	77325582	38606	locus1005	0.0620656	-4.3668e-05	0.950511	0.11139	0.409775	6.07807e-17	34	35	35	2806	-0.219066	-0.00399723	0.826599	0.11139	0.409775	6.07807e-17	34	35	35	2508
ENSG00000182165.17	TP53TG1	7	86954663	86974808	20145	locus1012	0.429082	0.00689074	0.667863	0.0135844	0.0445104	0.0127985	25	25	25	2234	-0.141361	-0.00393919	0.887585	0.0135844	0.0445104	0.0127985	25	25	25	2658
ENSG00000105784.15	RUNDC3B	7	87257713	87461611	203898	locus1012	0.908864	0.0117668	0.363422	0.014182	0.0382131	0.0290148	129	131	131	1510	-1.19628	-0.0718661	0.231586	0.014182	0.0382131	0.0290148	129	131	131	936
ENSG00000157214.13	STEAP2	7	89841053	89866997	25944	locus1014	-1.34922	-0.0273233	0.177268	0.00681829	0.103558	0.000145309	30	32	32	1010	1.64518	0.115446	0.0999328	0.00681829	0.103558	0.000145309	30	32	32	510
ENSG00000105792.19	CFAP69	7	89874487	89940377	65890	locus1014	-0.147733	-0.0057708	0.882553	0.00516478	0.106334	0.000188908	21	21	21	2666	-0.0983378	-0.0109465	0.921664	0.00516478	0.106334	0.000188908	21	21	21	2724
ENSG00000127993.15	RBM48	7	92158108	92169795	11687	locus1015	0.862304	0.038182	0.38852	0.0021903	0.0351877	0.0271421	4	4	4	1576	-1.26247	-0.215227	0.206779	0.0021903	0.0351877	0.0271421	4	4	4	862
ENSG00000177409.11	SAMD9L	7	92759368	92777698	18330	locus1015	2.07967	0.0231701	0.0375558	0.0260193	0.095369	0.000148607	25	26	26	473	-1.31237	-0.059027	0.189394	0.0260193	0.095369	0.000148607	25	26	26	802
ENSG00000004766.15	VPS50	7	92861652	92990435	128783	locus1015	2.39909	0.0599492	0.016436	0.00478091	0.130168	3.02126e-05	29	32	32	335	-1.12074	-0.110073	0.2624	0.00478091	0.130168	3.02126e-05	29	32	32	1021
ENSG00000127995.16	CASD1	7	94139120	94186328	47208	locus1016	0.793259	0.0324623	0.427627	0.00181751	0.103413	8.11171e-05	2	2	2	1669	-0.361407	-0.0528883	0.717795	0.00181751	0.103413	8.11171e-05	2	2	2	2208
ENSG00000127990.15	SGCE	7	94214291	94285445	71154	locus1016	2.48221	0.0561672	0.0130569	0.00505204	0.0304964	0.0335804	12	15	15	301	0.217428	0.0167713	0.827875	0.00505204	0.0304964	0.0335804	12	15	15	2515
ENSG00000005421.8	PON1	7	94926987	94953844	26857	locus1016	-0.311698	-0.00406329	0.75527	0.0147577	0.0431438	0.0199209	40	42	42	2410	0.0303396	0.00277966	0.975796	0.0147577	0.0431438	0.0199209	40	42	42	2864
ENSG00000180535.3	BHLHA15	7	97840750	97844769	4019	locus1019	1.4429	0.00592757	0.149048	0.195184	0.419669	2.45008e-17	79	85	85	929	-0.898109	-0.013761	0.369128	0.182158	0.419669	2.45008e-17	76	85	85	1322
ENSG00000160917.14	CPSF4	7	99036562	99055000	18438	locus1020	-1.40278	-0.0145239	0.160682	0.0205214	0.102198	0.000184769	38	39	39	962	2.44321	0.103762	0.0145572	0.0205214	0.102198	0.000184769	38	39	39	166
ENSG00000196652.11	ZKSCAN5	7	99102284	99132299	30015	locus1020	-0.535682	-0.0062709	0.592179	0.0193705	0.0748614	0.00150065	23	24	24	2058	2.70186	0.121238	0.00689531	0.0193705	0.0748614	0.00150065	23	24	24	110
ENSG00000146833.15	TRIM4	7	99488025	99517153	29128	locus1020	0.901561	0.0145732	0.36729	0.0125106	0.122916	5.01801e-05	24	31	31	1521	2.30546	0.131034	0.0211406	0.0125106	0.122916	5.01801e-05	24	31	31	190
ENSG00000166529.14	ZSCAN21	7	99647396	99662663	15267	locus1020	1.92276	0.0361977	0.0545103	0.0070818	0.051314	0.0104054	8	9	9	569	1.00698	0.0697093	0.313944	0.0070818	0.051314	0.0104054	8	9	9	1163
ENSG00000166997.7	CNPY4	7	99717256	99723128	5872	locus1020	1.92564	0.0197521	0.0541496	0.0211853	0.075239	0.00164418	55	56	56	563	-0.495863	-0.0201445	0.619991	0.0211853	0.075239	0.00164418	55	56	56	1953
ENSG00000066923.17	STAG3	7	99775346	99812010	36664	locus1020	2.33312	0.0698531	0.0196419	0.00320421	0.0641566	0.00465961	12	12	12	351	-0.811915	-0.086447	0.41684	0.00320421	0.0641566	0.00465961	12	12	12	1441
ENSG00000213413.2	PVRIG	7	99816870	99819111	2241	locus1020	2.06713	0.0267614	0.0387223	0.0161267	0.0587905	0.00596341	30	31	31	484	-0.106053	-0.0058816	0.91554	0.0161267	0.0587905	0.00596341	30	31	31	2711
ENSG00000121716.20	PILRB	7	99955625	99965454	9829	locus1020	-2.50327	-0.0116921	0.0123052	0.128483	0.593615	1.78674e-30	48	49	49	297	-2.79877	-0.0477185	0.00512978	0.128483	0.593615	1.78674e-30	48	49	49	98
ENSG00000085514.15	PILRA	7	99971109	99997716	26607	locus1020	-2.38432	-0.0107129	0.0171106	0.139424	0.490786	8.3004e-22	16	17	17	338	-2.90933	-0.0472065	0.00362205	0.139424	0.490786	8.3004e-22	16	17	17	83
ENSG00000078487.17	ZCWPW1	7	99998438	100026326	27888	locus1020	-1.70784	-0.0115283	0.0876668	0.0589304	0.311938	2.24871e-12	54	55	55	719	-3.58651	-0.0889142	0.000335135	0.0589304	0.311938	2.24871e-12	54	55	55	23
ENSG00000205307.11	SAP25	7	100169851	100171523	1672	locus1020	0.576472	0.0138231	0.564296	0.0056755	0.0538163	0.00711964	42	43	43	1995	1.22381	0.109778	0.221022	0.0056755	0.0538163	0.00711964	42	43	43	908
ENSG00000146830.9	GIGYF1	7	100277129	100291873	14744	locus1020	1.71204	0.0364037	0.0868896	0.00598977	0.0615522	0.00434695	27	28	28	714	-1.01604	-0.0852796	0.30961	0.00598977	0.0615522	0.00434695	27	28	28	1150
ENSG00000106404.13	CLDN15	7	100875372	100882101	6729	locus1021	-2.03021	-0.0268869	0.0423351	0.0232561	0.176905	5.26397e-07	19	20	20	500	1.65015	0.0762362	0.0989124	0.0232561	0.176905	5.26397e-07	19	20	20	507
ENSG00000160999.10	SH2B2	7	101928431	101962178	33747	locus1022	-1.53298	-0.0340653	0.12528	0.0061096	0.12751	1.98191e-05	19	22	22	843	0.78766	0.0588207	0.430895	0.0061096	0.12751	1.98191e-05	19	22	22	1477
ENSG00000005075.15	POLR2J	7	102113540	102119369	5829	locus1022	0.132738	0.00777791	0.8944	0.00196332	0.0335613	0.0406839	18	21	21	2686	0.412831	0.0461176	0.67973	0.00196332	0.0335613	0.0406839	18	21	21	2106
ENSG00000228049.7	POLR2J2	7	102277194	102312182	34988	locus1022	0.967197	0.00382884	0.333446	0.186164	0.371677	8.38986e-16	27	29	29	1443	-1.21524	-0.0181504	0.224274	0.186148	0.371677	8.38986e-16	26	29	29	915
ENSG00000170632.13	ARMC10	7	102715327	102740210	24883	locus1022	-1.34025	-0.0204014	0.180164	0.0144598	0.143011	7.60625e-06	24	24	24	1022	-0.783854	-0.0413968	0.433126	0.0144598	0.143011	7.60625e-06	24	24	24	1486
ENSG00000075790.10	BCAP29	7	107220451	107263762	43311	locus1026	-1.29645	-0.0250227	0.194821	0.00890852	0.0711449	0.00259856	29	29	29	1071	1.33018	0.0894932	0.183459	0.00890852	0.0711449	0.00259856	29	29	29	781
ENSG00000105879.11	CBLL1	7	107384141	107402112	17971	locus1027	-1.3425	-0.025137	0.179435	0.00869123	0.0831379	0.00093185	24	24	24	1019	0.453663	0.0258119	0.650072	0.00869123	0.0831379	0.00093185	24	24	24	2033
ENSG00000091140.13	DLD	7	107531551	107561643	30092	locus1027	-0.988059	-0.0163596	0.323124	0.0101254	0.128368	3.68456e-05	13	16	16	1422	1.2503	0.0803931	0.211191	0.00852675	0.128368	3.68456e-05	12	16	16	879
ENSG00000135241.16	PNPLA8	7	108110860	108168622	57762	locus1027	-0.664359	-0.0162983	0.506461	0.00661935	0.0613799	0.00501163	20	22	22	1853	0.943694	0.0728367	0.345326	0.00661935	0.0613799	0.00501163	20	22	22	1244
ENSG00000177683.13	THAP5	7	108202587	108210212	7625	locus1027	0.049814	7.51898e-05	0.960271	0.0500904	0.293809	1.03984e-11	14	15	15	2824	0.221245	0.00615836	0.824901	0.0500904	0.293809	1.03984e-11	14	15	15	2504
ENSG00000181016.9	LSMEM1	7	112121045	112131117	10072	locus1030	-1.5975	-0.0270627	0.110153	0.00985342	0.0433076	0.0211046	14	15	15	799	-2.03428	-0.120876	0.0419237	0.00985342	0.0433076	0.0211046	14	15	15	300
ENSG00000146802.12	TMEM168	7	112402431	112430448	28017	locus1030	0.440505	0.0147693	0.659572	0.00259574	0.0437327	0.0160856	2	2	2	2214	0.298936	0.0341525	0.764989	0.00259574	0.0437327	0.0160856	2	2	2	2340
ENSG00000164603.11	BMT2	7	112459201	112579930	120729	locus1030	-0.723497	-0.0123261	0.469374	0.0127717	0.0323601	0.0432309	43	46	46	1768	0.302196	0.0144989	0.762503	0.0127717	0.0323601	0.0432309	43	46	46	2333
ENSG00000105971.14	CAV2	7	116139791	116148595	8804	locus1031	-0.762213	-0.0187887	0.445933	0.00487124	0.048094	0.0133419	11	11	11	1713	-0.0634995	-0.00658537	0.949369	0.00487124	0.048094	0.0133419	11	11	11	2792
ENSG00000198898.13	CAPZA2	7	116502640	116562103	59463	locus1032	-1.38311	-0.0210851	0.16663	0.0148549	0.0403596	0.0224687	35	35	35	980	0.23583	0.0136762	0.813565	0.0148549	0.0403596	0.0224687	35	35	35	2474
ENSG00000128534.7	LSM8	7	117824217	117844089	19872	locus1032	-1.27089	-0.0247893	0.203767	0.00767957	0.0665718	0.00327953	20	21	21	1108	0.496983	0.0269865	0.619201	0.00767957	0.0665718	0.00327953	20	21	21	1952
ENSG00000106013.14	ANKRD7	7	117864757	117882784	18027	locus1032	2.08554	0.0192479	0.0370205	0.0321989	0.13817	8.1203e-06	18	19	19	470	-1.21865	-0.0401283	0.222979	0.0321989	0.13817	8.1203e-06	18	19	19	911
ENSG00000196937.10	FAM3C	7	120988904	121036422	47518	locus1033	-0.0168525	-0.000782152	0.986554	0.00583719	0.104176	0.000226168	39	39	39	2896	1.79196	0.138551	0.0731394	0.00583719	0.104176	0.000226168	39	39	39	423
ENSG00000165055.15	METTL2B	7	128116801	128146656	29855	locus1039	0.733573	0.00368349	0.463209	0.116337	0.113005	0.000129441	46	47	47	1754	1.66171	0.032062	0.0965716	0.111167	0.113005	0.000129441	45	47	47	501
ENSG00000135248.15	FAM71F1	7	128349114	128371795	22681	locus1039	0.721187	0.0151839	0.470795	0.00664267	0.045759	0.0128033	6	6	6	1773	1.50708	0.109388	0.13179	0.00664267	0.045759	0.0128033	6	6	6	626
ENSG00000146858.7	ZC3HAV1L	7	138710451	138720788	10337	locus1046	-1.99232	-0.0350633	0.0463358	0.00913306	0.088028	0.000809369	5	5	5	519	2.62648	0.347355	0.00862731	0.00203888	0.088028	0.000809369	4	5	5	126
ENSG00000164898.12	FMC1	7	139025195	139031065	5870	locus1047	0.521172	0.0092958	0.602247	0.0107383	0.110241	0.000155288	14	14	14	2079	-1.9902	-0.123509	0.0465692	0.0107383	0.110241	0.000155288	14	14	14	320
ENSG00000133597.10	ADCK2	7	140372744	140394910	22166	locus1047	0.895942	0.0090376	0.370284	0.0319202	0.156461	3.52574e-06	58	61	61	1528	-0.301011	-0.00475716	0.763406	0.0319202	0.156461	3.52574e-06	58	61	61	2335
ENSG00000127364.3	TAS2R4	7	141476473	141481491	5018	locus1048	-2.7049	-0.0112098	0.00683252	0.157891	0.462083	3.80211e-20	29	31	31	233	-0.570431	-0.0083534	0.568386	0.157891	0.462083	3.80211e-20	29	31	31	1824
ENSG00000257335.8	MGAM	7	141695678	141806547	110869	locus1048	2.00712	0.0166605	0.0447373	0.0390734	0.146826	4.85746e-06	41	48	48	511	0.758276	0.0221234	0.448286	0.0390734	0.146826	4.85746e-06	41	48	48	1521
ENSG00000204983.13	PRSS1	7	142457322	142460923	3601	locus1048	-2.49278	-0.0238867	0.0126746	0.0367924	0.0481636	0.0135388	37	38	38	299	0.28409	0.0104283	0.776341	0.0367924	0.0481636	0.0135388	37	38	38	2375
ENSG00000197362.14	ZNF786	7	148766732	148787810	21078	locus1053	0.978998	0.00725732	0.327581	0.0536229	0.379204	3.51287e-15	41	45	45	1429	1.19096	0.0318637	0.233669	0.0536229	0.379204	3.51287e-15	41	45	45	945
ENSG00000204947.8	ZNF425	7	148799876	148823416	23540	locus1053	0.872026	0.0144063	0.383194	0.0102596	0.0377846	0.0270338	28	29	29	1564	-0.919606	-0.0550105	0.357779	0.0102596	0.0377846	0.0270338	28	29	29	1277
ENSG00000181444.12	ZNF467	7	149461270	149470677	9407	locus1053	0.713926	0.00828731	0.475273	0.0231246	0.241881	5.40242e-10	9	9	9	1784	-1.26401	-0.0511713	0.206226	0.0231246	0.241881	5.40242e-10	9	9	9	861
ENSG00000171130.17	ATP6V0E2	7	149570056	149577801	7745	locus1053	0.115226	0.00225304	0.908266	0.00900711	0.255352	5.83429e-10	16	20	20	2708	-2.26279	-0.141672	0.0236483	0.00900711	0.255352	5.83429e-10	16	20	20	207
ENSG00000106526.10	ACTR3C	7	149578448	150020634	442186	locus1053	-0.115042	-0.00137138	0.908412	0.0142666	0.126632	2.20865e-05	3	3	3	2710	-1.49508	-0.0753641	0.134894	0.0142666	0.126632	2.20865e-05	3	3	3	634
ENSG00000127399.14	LRRC61	7	150006587	150035245	28658	locus1053	-2.64005	-0.0101293	0.00828932	0.218003	0.376386	4.71747e-16	90	95	95	254	-1.71891	-0.0239308	0.0856303	0.217971	0.376386	4.71747e-16	89	95	95	461
ENSG00000188707.5	ZBED6CL	7	150026937	150029810	2873	locus1053	0.493331	0.0026774	0.621779	0.167362	0.279762	3.72661e-11	59	65	65	2125	2.34126	0.035449	0.0192189	0.167362	0.279762	3.72661e-11	59	65	65	185
ENSG00000214022.11	REPIN1	7	150065184	150071128	5944	locus1053	-1.97431	-0.0227113	0.0483468	0.0276075	0.121247	5.06106e-05	69	76	76	529	-0.121102	-0.000396379	0.90361	0.0263808	0.121247	5.06106e-05	67	76	76	2684
ENSG00000179144.4	GIMAP7	7	150211959	150218161	6202	locus1053	1.689	0.0194323	0.0912191	0.0221255	0.0706669	0.00253052	36	38	38	734	-1.95111	-0.088919	0.0510436	0.018009	0.0706669	0.00253052	34	38	38	340
ENSG00000213203.2	GIMAP1	7	150413700	150421371	7671	locus1053	0.113237	0.000545165	0.909843	0.09739	0.032248	0.0438287	93	97	97	2711	1.25872	0.025525	0.208133	0.0907224	0.032248	0.0438287	90	97	97	869
ENSG00000002933.7	TMEM176A	7	150497856	150502206	4350	locus1054	-0.367881	-0.00355011	0.712962	0.021505	0.226178	7.7632e-09	41	44	44	2325	0.342967	0.0162324	0.731623	0.021505	0.226178	7.7632e-09	41	44	44	2248
ENSG00000197150.12	ABCB8	7	150725508	150744869	19361	locus1054	0.866823	0.0147757	0.386039	0.00962366	0.115031	8.13661e-05	5	6	6	1570	-0.998892	-0.0622932	0.317847	0.00962366	0.115031	8.13661e-05	5	6	6	1175
ENSG00000127377.8	CRYGN	7	151125917	151137899	11982	locus1054	1.57005	0.0184341	0.116404	0.0207418	0.031872	0.0413653	10	10	10	819	1.10792	0.0439759	0.267895	0.0207418	0.031872	0.0413653	10	10	10	1043
ENSG00000106648.13	GALNTL5	7	151653530	151717014	63484	locus1055	0.805513	0.0157227	0.420524	0.00886741	0.107622	0.000142697	5	5	5	1652	-0.0701717	-0.00474608	0.944057	0.00886741	0.107622	0.000142697	5	5	5	2777
ENSG00000261455.1	LINC01003	7	152161208	152162630	1422	locus1055	0.253152	0.00656442	0.80015	0.00608823	0.0526247	0.010219	12	12	12	2498	-0.320779	-0.0293559	0.748378	0.00608823	0.0526247	0.010219	12	12	12	2297
ENSG00000196584.2	XRCC2	7	152341861	152373226	31365	locus1055	-1.7823	-0.0154212	0.0746996	0.0371547	0.21031	1.59477e-08	6	6	6	656	0.390179	0.0121665	0.696404	0.0371547	0.21031	1.59477e-08	6	6	6	2147
ENSG00000182648.11	LINC01006	7	156264792	156433229	168437	locus1060	-0.263263	-0.00208747	0.792348	0.0601415	0.23813	1.70658e-09	33	33	33	2478	-1.94386	-0.0489223	0.0519128	0.059665	0.23813	1.70658e-09	31	33	33	345
ENSG00000146909.7	NOM1	7	156742405	156765870	23465	locus1060	-1.97973	-0.0238895	0.0477341	0.0228396	0.11133	0.000119357	19	19	19	524	2.29428	0.100235	0.0217744	0.0228396	0.11133	0.000119357	19	19	19	196
ENSG00000146918.19	NCAPG2	7	158423860	158497495	73635	locus1062	0.307106	0.00446697	0.758763	0.0178111	0.0367283	0.031846	36	36	36	2421	-0.964936	-0.0407911	0.334577	0.0178111	0.0367283	0.031846	36	36	36	1217
ENSG00000182366.9	FAM87A	8	325930	333174	7244	locus1065	-0.426749	-0.0051327	0.669562	0.0192175	0.101072	0.000286258	9	9	9	2238	1.30611	0.0549654	0.191516	0.0192175	0.101072	0.000286258	9	9	9	807
ENSG00000104714.13	ERICH1	8	564745	681224	116479	locus1065	1.47439	0.016436	0.140378	0.0237069	0.171217	3.74124e-07	14	17	17	899	-1.35117	-0.052702	0.17664	0.0237069	0.171217	3.74124e-07	14	17	17	759
ENSG00000184647.10	PRSS55	8	10383041	10411676	28635	locus1082	-1.05521	-0.00745663	0.291327	0.0435667	0.0486573	0.0114694	24	28	28	1354	0.292722	0.00569768	0.769734	0.0350065	0.0486573	0.0114694	18	28	28	2356
ENSG00000171044.10	XKR6	8	10753554	11059342	305788	locus1083	0.602778	0.0103052	0.546657	0.00854325	0.0467618	0.0146386	7	7	7	1959	-0.107624	-0.00983355	0.914294	0.0041872	0.0467618	0.0146386	6	7	7	2710
ENSG00000177710.5	SLC35G5	8	11188520	11189869	1349	locus1083	2.66381	0.0316208	0.00772612	0.0209676	0.109622	0.000150962	10	10	10	250	-0.969767	-0.0405521	0.332163	0.0209676	0.109622	0.000150962	10	10	10	1211
ENSG00000154328.15	NEIL2	8	11627218	11644854	17636	locus1084	-2.3282	-0.0541513	0.0199017	0.00554138	0.0520653	0.00836643	4	4	4	353	-0.565293	-0.0471009	0.571875	0.00554138	0.0520653	0.00836643	4	4	4	1833
ENSG00000205882.8	DEFB134	8	11850685	11858261	7576	locus1085	-2.72593	-0.0256043	0.00641201	0.0329511	0.0528243	0.00938596	13	13	13	224	1.61003	0.0584561	0.107391	0.0329511	0.0528243	0.00938596	13	13	13	535
ENSG00000227888.4	FAM66A	8	12219527	12268510	48983	locus1085	-1.47418	-0.0067045	0.140433	0.151851	0.377411	3.71232e-15	21	27	27	900	0.527736	0.00983413	0.597682	0.111929	0.377411	3.71232e-15	20	27	27	1903
ENSG00000198791.11	CNOT7	8	17082474	17104366	21892	locus1090	1.62532	0.0360022	0.104094	0.00531243	0.122297	1.96518e-05	7	7	7	779	-1.02497	-0.0659958	0.305375	0.00531243	0.122297	1.96518e-05	7	7	7	1137
ENSG00000104213.12	PDGFRL	8	17433941	17500642	66701	locus1090	-0.343096	-0.00152065	0.731526	0.11493	0.0870201	0.000549947	87	88	88	2359	-1.15731	-0.0217485	0.247144	0.113434	0.0870201	0.000549947	86	88	88	986
ENSG00000129422.14	MTUS1	8	17501302	17555246	53944	locus1090	0.632003	0.00693583	0.527385	0.0171046	0.119914	4.26058e-05	37	40	40	1906	0.806025	0.0410726	0.420229	0.0171046	0.119914	4.26058e-05	37	40	40	1450
ENSG00000078674.17	PCM1	8	17780365	17887457	107092	locus1091	2.03744	0.0336479	0.0416064	0.00881094	0.141993	5.64809e-06	21	22	22	495	1.48745	0.089868	0.136895	0.00881094	0.141993	5.64809e-06	21	22	22	646
ENSG00000147408.14	CSGALNACT1	8	19261671	19460056	198385	locus1092	-0.583901	-0.00425054	0.559287	0.0445245	0.307798	1.56782e-12	24	26	26	1983	0.508703	0.0128931	0.610961	0.0445245	0.307798	1.56782e-12	24	26	26	1931
ENSG00000175445.14	LPL	8	19796763	19824770	28007	locus1093	1.23159	0.0341842	0.218102	0.0044883	0.0600548	0.00455833	7	7	7	1143	1.04789	0.102137	0.29469	0.0044883	0.0600548	0.00455833	7	7	7	1113
ENSG00000158856.17	DMTN	8	21906441	21940036	33595	locus1095	-0.445001	-0.00729405	0.656319	0.0108419	0.233533	6.15946e-09	34	41	41	2205	0.156731	0.0124056	0.875457	0.0108419	0.233533	6.15946e-09	34	41	41	2628
ENSG00000168484.12	SFTPC	8	22014895	22021991	7096	locus1095	0.625652	0.0111652	0.531543	0.0089683	0.0314105	0.0448956	20	21	21	1913	-0.451083	-0.0280862	0.65193	0.0089683	0.0314105	0.0448956	20	21	21	2039
ENSG00000120910.14	PPP3CC	8	22298482	22398657	100175	locus1095	-2.28579	-0.0235822	0.0222665	0.0262395	0.139768	1.05668e-05	25	26	26	373	1.17882	0.0417364	0.238471	0.0262395	0.139768	1.05668e-05	25	26	26	964
ENSG00000241852.9	C8orf58	8	22457113	22461662	4549	locus1095	-0.337151	-0.00428628	0.736003	0.0183918	0.175297	7.95671e-07	14	14	14	2368	0.567405	0.0255889	0.570439	0.0183918	0.175297	7.95671e-07	14	14	14	1830
ENSG00000147439.12	BIN3	8	22477945	22526634	48689	locus1095	-0.388359	-0.00305014	0.697751	0.0473574	0.166645	1.48338e-06	50	51	51	2287	0.0606529	0.00252854	0.951636	0.0473574	0.166645	1.48338e-06	50	51	51	2798
ENSG00000173535.13	TNFRSF10C	8	22960433	22974958	14525	locus1096	-2.09993	-0.0105677	0.0357354	0.129622	0.349637	3.69789e-14	52	56	56	464	1.29855	0.023754	0.194098	0.129638	0.349637	3.69789e-14	51	56	56	818
ENSG00000197217.12	ENTPD4	8	23286664	23315244	28580	locus1096	-1.19817	-0.207661	0.230849	9.95456e-05	0.0542108	0.00948395	2	3	3	1169	-0.0356828	-0.022586	0.971535	9.95456e-05	0.0542108	0.00948395	2	3	3	2849
ENSG00000147459.17	DOCK5	8	25042203	25273226	231023	locus1098	1.13639	0.0318552	0.255793	0.00404661	0.0643509	0.00320091	25	26	26	1255	-0.101797	-0.00883888	0.918918	0.00404661	0.0643509	0.00320091	25	26	26	2719
ENSG00000147437.9	GNRH1	8	25276773	25282556	5783	locus1098	0.227914	0.00508176	0.819713	0.00904379	0.043611	0.0187719	29	29	29	2539	0.424781	0.022314	0.670996	0.00904379	0.043611	0.0187719	29	29	29	2077
ENSG00000104765.15	BNIP3L	8	26240569	26270643	30074	locus1099	-0.411322	-0.00859434	0.680837	0.00724993	0.0464441	0.0161634	32	33	33	2263	-1.13412	-0.0819491	0.256743	0.00724993	0.0464441	0.0161634	32	33	33	1006
ENSG00000092964.17	DPYSL2	8	26371546	26515691	144145	locus1099	-0.274738	-0.00253616	0.783518	0.025499	0.0459769	0.0137485	60	65	65	2461	-1.55808	-0.0571906	0.119214	0.025499	0.0459769	0.0137485	60	65	65	574
ENSG00000120915.13	EPHX2	8	27348659	27403081	54422	locus1100	-0.281975	-0.0045706	0.777963	0.0106689	0.135472	1.46468e-05	49	49	49	2450	-0.650116	-0.0432969	0.515617	0.0106689	0.135472	1.46468e-05	49	49	49	1707
ENSG00000147419.17	CCDC25	8	27590832	27630157	39325	locus1101	-0.441071	-0.00486633	0.659162	0.00999406	0.12216	6.58929e-05	47	51	51	2213	0.804562	0.0514737	0.421073	0.00959198	0.12216	6.58929e-05	46	51	51	1453
ENSG00000134014.16	ELP3	8	27947748	28048669	100921	locus1102	0.605909	0.00564691	0.544575	0.064599	0.323655	1.33227e-12	40	43	43	1952	-0.389689	-0.00988467	0.696767	0.064599	0.323655	1.33227e-12	40	43	43	2149
ENSG00000165392.9	WRN	8	30891325	31033653	142328	locus1103	-1.35787	-0.0166947	0.174504	0.0203745	0.0376458	0.0318983	45	50	50	1004	0.322314	0.0112174	0.747215	0.0203745	0.0376458	0.0318983	45	50	50	2293
ENSG00000253161.5	LINC01605	8	37263981	37351431	87450	locus1107	1.94253	0.0362732	0.0520724	0.00846641	0.0472336	0.014948	29	29	29	549	-0.0116962	-1.85481e-05	0.990668	0.00846641	0.0472336	0.014948	29	29	29	2908
ENSG00000187840.4	EIF4EBP1	8	37888051	37917883	29832	locus1108	-2.72592	-0.0755468	0.00641233	0.00277475	0.0406762	0.0179886	3	3	3	225	0.311344	0.0289873	0.755539	0.00277475	0.0406762	0.0179886	3	3	3	2314
ENSG00000196166.3	C8orf86	8	38368351	38386180	17829	locus1108	0.370138	0.0038955	0.71128	0.0242053	0.0404536	0.0213733	33	35	35	2317	0.246904	0.00844179	0.804982	0.0242053	0.0404536	0.0213733	33	35	35	2454
ENSG00000176209.11	SMIM19	8	42396290	42410338	14048	locus1111	0.180807	0.00168636	0.856519	0.0241066	0.217753	2.11784e-08	43	48	48	2604	-4.87443	-0.196696	1.09123e-06	0.0240994	0.217753	2.11784e-08	42	48	48	4
ENSG00000168522.12	FNTA	8	42911441	42940931	29490	locus1112	0.0864639	-0.000546928	0.931098	0.00378736	0.0533827	0.0100675	24	24	24	2762	1.32846	0.130711	0.184026	0.00353909	0.0533827	0.0100675	23	24	24	782
ENSG00000164808.16	SPIDR	8	48173529	48648868	475339	locus1112	-1.7525	-0.0444644	0.0796882	0.0054697	0.0988595	0.000300296	11	13	13	683	-0.962196	-0.0707221	0.335951	0.00546848	0.0988595	0.000300296	10	13	13	1220
ENSG00000034239.10	EFCAB1	8	49623347	49647827	24480	locus1113	-0.00754392	-2.16543e-05	0.993981	0.0922749	0.568496	2.19604e-29	26	31	31	2914	1.91228	0.0386434	0.0558403	0.0922749	0.568496	2.19604e-29	26	31	31	363
ENSG00000167904.14	TMEM68	8	56651317	56685937	34620	locus1116	-2.66795	-0.0476527	0.00763158	0.00914169	0.0457588	0.0166705	15	16	16	245	2.91243	0.189823	0.00358631	0.00914169	0.0457588	0.0166705	15	16	16	82
ENSG00000215117.5	LINC00588	8	58192101	58197290	5189	locus1117	0.202512	0.00181829	0.839516	0.0331964	0.0439477	0.0175654	7	7	7	2578	-0.00404747	0.000535133	0.996771	0.0331964	0.0439477	0.0175654	7	7	7	2915
ENSG00000251396.6	LINC01301	8	61314729	61326377	11648	locus1119	1.20855	0.0172819	0.226834	0.0137884	0.121783	4.41397e-05	15	22	22	1161	-0.14753	-0.00729911	0.882714	0.0137884	0.121783	4.41397e-05	15	22	22	2648
ENSG00000137563.11	GGH	8	63927637	63951365	23728	locus1121	0.706233	0.00590888	0.480043	0.0572245	0.231071	6.48725e-09	57	61	61	1802	-0.209614	-0.00690042	0.833969	0.0572245	0.231071	6.48725e-09	57	61	61	2534
ENSG00000254081.1	LINC01299	8	66439242	66474901	35659	locus1123	3.62848	0.018285	0.0002851	0.0983518	0.349323	1.95624e-15	98	101	101	92	0.717464	0.0133189	0.473088	0.098227	0.349323	1.95624e-15	91	101	101	1591
ENSG00000104442.9	ARMC1	8	66514690	66546452	31762	locus1123	-4.9032	-0.0442275	9.42876e-07	0.0304071	0.272155	6.12086e-11	49	50	50	28	-0.165615	-0.005217	0.86846	0.0304071	0.272155	6.12086e-11	49	50	50	2609
ENSG00000147576.15	ADHFE1	8	67344738	67381141	36403	locus1124	-2.08983	-0.026773	0.0366333	0.0200831	0.275533	1.63805e-10	22	22	22	466	0.244677	0.01322	0.806707	0.0142671	0.275533	1.63805e-10	21	22	22	2460
ENSG00000046889.18	PREX2	8	68864280	69018244	153964	locus1124	-1.14486	-0.0278314	0.252268	0.00444789	0.053984	0.00863388	24	27	27	1243	2.22049	0.208891	0.0263856	0.00444789	0.053984	0.00863388	24	27	27	220
ENSG00000147592.8	LACTB2	8	71549500	71581420	31920	locus1126	-1.4796	-0.0210182	0.138981	0.0171	0.0710783	0.00187608	61	65	65	890	-0.42867	-0.0164659	0.668163	0.0171	0.0710783	0.00187608	61	65	65	2072
ENSG00000221947.7	XKR9	8	71581573	71648177	66604	locus1126	-3.70592	-0.0183017	0.000210621	0.131381	0.436774	1.15039e-18	36	40	40	86	1.25079	0.0222712	0.211012	0.131381	0.436774	1.15039e-18	36	40	40	877
ENSG00000104313.17	EYA1	8	72109667	72460329	350662	locus1127	-2.55327	-0.052993	0.0106718	0.00661022	0.0498395	0.0117126	25	25	25	278	0.878225	0.0585018	0.379821	0.00661022	0.0498395	0.0117126	25	25	25	1351
ENSG00000137558.7	PI15	8	75736768	75767264	30496	locus1130	-1.26706	-0.0113066	0.205134	0.033625	0.109375	0.000162493	46	47	47	1112	-0.598737	-0.0199201	0.549348	0.0311332	0.109375	0.000162493	45	47	47	1780
ENSG00000076554.15	TPD52	8	80946980	81083799	136819	locus1135	-1.12149	-0.0210727	0.26208	0.00766681	0.16034	1.6717e-06	24	25	25	1272	0.911277	0.0677346	0.362149	0.005798	0.16034	1.6717e-06	23	25	25	1297
ENSG00000104231.10	ZFAND1	8	82613565	82633539	19974	locus1136	0.193154	0.000897713	0.846838	0.0200733	0.113532	0.000121868	62	63	63	2587	-0.21509	-0.0110399	0.829697	0.01401	0.113532	0.000121868	57	63	63	2520
ENSG00000164695.4	CHMP4C	8	82644682	82671748	27066	locus1136	-0.101927	-0.00241812	0.918815	0.0121507	0.0320697	0.0430359	13	14	14	2730	-0.821903	-0.0462098	0.411132	0.0121929	0.0320697	0.0430359	12	14	14	1426
ENSG00000104497.13	SNX16	8	82711817	82754521	42704	locus1136	-0.119546	-0.00126655	0.904843	0.0324115	0.123785	1.35615e-05	76	80	80	2703	-0.298587	-0.00804524	0.765255	0.0324115	0.123785	1.35615e-05	76	80	80	2342
ENSG00000133739.15	LRRCC1	8	86019472	86058314	38842	locus1138	3.78558	0.0713238	0.00015335	0.0084446	0.083014	0.0012068	34	35	35	77	-0.196875	-0.00748308	0.843925	0.0084446	0.083014	0.0012068	34	35	35	2554
ENSG00000176623.11	RMDN1	8	87484577	87526586	42009	locus1139	-1.0252	-0.0110359	0.305267	0.0145528	0.263444	3.01331e-10	64	68	68	1376	0.153273	0.00869034	0.878183	0.0145528	0.263444	3.01331e-10	64	68	68	2637
ENSG00000164823.9	OSGIN2	8	90914095	90940095	26000	locus1142	1.8546	0.0190923	0.063654	0.0303735	0.10236	0.000160164	15	15	15	605	0.567392	0.0212413	0.570448	0.0303735	0.10236	0.000160164	15	15	15	1831
ENSG00000164941.13	INTS8	8	95835514	95893974	58460	locus1145	0.842925	0.00876326	0.39927	0.0311994	0.0478254	0.0139906	31	33	33	1608	-0.0423395	-0.0024947	0.966228	0.0311994	0.0478254	0.0139906	31	33	33	2837
ENSG00000180543.4	TSPYL5	8	98285715	98290156	4441	locus1147	0.412576	0.00438983	0.679917	0.0108847	0.0630007	0.00470496	34	34	34	2261	0.51743	0.0212137	0.604856	0.0108847	0.0630007	0.00470496	34	34	34	1919
ENSG00000034677.12	RNF19A	8	101269294	101348432	79138	locus1148	-0.860386	-0.0106581	0.389576	0.0288871	0.0889517	0.000664013	44	46	46	1580	0.444828	0.0270047	0.656444	0.0288871	0.0889517	0.000664013	44	46	46	2047
ENSG00000174226.8	SNX31	8	101585116	101661893	76777	locus1149	1.34338	0.0111767	0.179148	0.0466473	0.221933	1.31397e-08	6	7	7	1016	0.0235453	0.000736156	0.981215	0.0466473	0.221933	1.31397e-08	6	7	7	2882
ENSG00000070756.15	PABPC1	8	101715143	101734316	19173	locus1149	0.563236	0.00592002	0.573274	0.0308832	0.128174	3.4162e-05	66	72	72	2020	0.589939	0.0235161	0.555232	0.02948	0.128174	3.4162e-05	65	72	72	1795
ENSG00000164924.17	YWHAZ	8	101928750	101965610	36860	locus1149	-0.239722	-0.0112281	0.810546	0.00208835	0.0941461	0.00044649	16	17	17	2515	0.431889	0.0636293	0.665822	0.00208835	0.0941461	0.00044649	16	17	17	2067
ENSG00000104517.12	UBR5	8	103264501	103424928	160427	locus1150	0.731823	0.0190909	0.464276	0.00805049	0.0786433	0.00076054	14	18	18	1758	-0.691596	-0.0526388	0.489191	0.00805049	0.0786433	0.00076054	14	18	18	1639
ENSG00000164929.16	BAALC	8	104152952	104242533	89581	locus1152	0.554711	0.00697097	0.579092	0.0188629	0.160194	7.71606e-07	31	31	31	2028	1.06715	0.0452225	0.285905	0.0188629	0.160194	7.71606e-07	31	31	31	1092
ENSG00000164932.12	CTHRC1	8	104383765	104395217	11452	locus1152	2.13931	0.0417671	0.0324103	0.0079673	0.0462426	0.0150838	21	22	22	441	-1.67418	-0.117252	0.0940957	0.0079673	0.0462426	0.0150838	21	22	22	490
ENSG00000164933.11	SLC25A32	8	104410865	104427563	16698	locus1152	-1.19618	-0.0390341	0.231627	0.00241026	0.0451319	0.018379	23	25	25	1172	1.57745	0.24116	0.114691	0.00163988	0.0451319	0.018379	21	25	25	556
ENSG00000136982.5	DSCC1	8	120846215	120868134	21919	locus1163	0.878671	0.00560846	0.37958	0.0662413	0.257746	6.53433e-10	29	33	33	1550	-0.0710616	-0.0013428	0.943349	0.0662413	0.257746	6.53433e-10	29	33	33	2775
ENSG00000172167.7	MTBP	8	121457658	121535876	78218	locus1163	-0.559301	-0.00965967	0.575956	0.0149507	0.0583498	0.0061725	72	72	72	2023	0.0897933	0.00377327	0.928451	0.0149507	0.0583498	0.0061725	72	72	72	2735
ENSG00000156787.16	TBC1D31	8	124084946	124177413	92467	locus1165	-0.15297	-0.000531534	0.878422	0.0486144	0.240874	1.2602e-09	29	29	29	2654	-1.91941	-0.0549575	0.0549322	0.0486144	0.240874	1.2602e-09	29	29	29	358
ENSG00000245149.3	RNF139-AS1	8	125474737	125486804	12067	locus1167	1.62436	0.0191134	0.104299	0.0206232	0.139157	1.01447e-05	15	16	16	780	0.598362	0.0247605	0.549598	0.0206232	0.139157	1.01447e-05	15	16	16	1781
ENSG00000153317.14	ASAP1	8	131064350	131455920	391570	locus1174	1.78526	0.0194652	0.0742195	0.020362	0.0569742	0.00578633	62	62	62	649	0.295962	0.0111935	0.767259	0.020362	0.0569742	0.00578633	62	62	62	2348
ENSG00000169398.19	PTK2	8	141667998	142012178	344180	locus1185	-1.0534	-0.00840028	0.292157	0.0475868	0.185484	3.02096e-07	94	98	98	1355	-1.67319	-0.0474759	0.0942896	0.0471007	0.185484	3.02096e-07	93	98	98	491
ENSG00000105339.10	DENND3	8	142138687	142205903	67216	locus1185	-1.13656	-0.0207936	0.255724	0.00914833	0.117163	8.45288e-05	16	17	17	1254	0.619308	0.0393039	0.535713	0.00914833	0.117163	8.45288e-05	16	17	17	1744
ENSG00000204882.3	GPR20	8	142366573	142377386	10813	locus1185	-0.568385	-0.00396456	0.569774	0.0942525	0.0928123	0.000489216	48	51	51	2009	1.46778	0.0266273	0.142163	0.0942525	0.0928123	0.000489216	48	51	51	661
ENSG00000160886.13	LY6K	8	143781528	143786545	5017	locus1186	2.63459	0.0138119	0.0084238	0.0993586	0.25245	2.89193e-10	29	30	30	256	1.55269	0.0296621	0.120498	0.0991172	0.25245	2.89193e-10	28	30	30	578
ENSG00000130193.7	THEM6	8	143808640	143818345	9705	locus1186	2.46228	0.0202844	0.0138055	0.0408092	0.312946	6.11307e-13	36	40	40	309	1.70347	0.0501912	0.08848	0.0408092	0.312946	6.11307e-13	36	40	40	468
ENSG00000180155.19	LYNX1	8	143852619	143859288	6669	locus1186	0.809215	0.011948	0.418391	0.0135679	0.216525	1.04771e-08	20	20	20	1650	1.90186	0.0973467	0.0571893	0.0135679	0.216525	1.04771e-08	20	20	20	368
ENSG00000176956.12	LY6H	8	144239332	144242071	2739	locus1186	-2.44583	-0.049257	0.0144521	0.00735638	0.0422284	0.0174247	6	7	7	317	2.29834	0.159953	0.0215427	0.00735638	0.0422284	0.0174247	6	7	7	195
ENSG00000277494.1	GPIHBP1	8	144295092	144299044	3952	locus1186	2.39816	0.0256764	0.0164775	0.0290809	0.0892468	0.000559861	21	23	23	336	-0.130613	-0.00773396	0.896082	0.0290809	0.0892468	0.000559861	21	23	23	2670
ENSG00000185730.7	ZNF696	8	144373586	144382120	8534	locus1186	1.92546	0.0136207	0.0541718	0.0647501	0.204194	9.96588e-09	33	35	35	565	-0.556692	-0.0161231	0.577738	0.0614113	0.204194	9.96588e-09	32	35	35	1852
ENSG00000014164.6	ZC3H3	8	144519828	144623617	103789	locus1186	0.191505	0.00258977	0.84813	0.0140731	0.0584015	0.00608754	29	33	33	2591	-1.45248	-0.0798685	0.146368	0.0136426	0.0584015	0.00608754	28	33	33	673
ENSG00000104518.10	GSDMD	8	144635556	144645231	9675	locus1186	-1.11143	-0.0113326	0.266381	0.0270848	0.277687	1.08038e-10	46	51	51	1290	-0.741654	-0.029521	0.458297	0.0267604	0.277687	1.08038e-10	45	51	51	1557
ENSG00000204839.8	MROH6	8	144648362	144654942	6580	locus1186	0.0863164	0.00217913	0.931215	0.017129	0.0296859	0.040981	27	28	28	2763	-0.604088	-0.04111	0.545785	0.017129	0.0296859	0.040981	27	28	28	1767
ENSG00000147813.15	NAPRT	8	144656954	144660500	3546	locus1186	1.67163	0.00764307	0.0945975	0.16521	0.511733	1.70165e-23	20	22	22	743	-0.45035	-0.00728993	0.652458	0.16521	0.511733	1.70165e-23	20	22	22	2040
ENSG00000180921.6	FAM83H	8	144806102	144815949	9847	locus1186	-1.72829	-0.0460605	0.0839355	0.00461681	0.204066	3.41888e-08	4	5	5	703	1.57444	0.144009	0.115387	0.00461681	0.204066	3.41888e-08	4	5	5	560
ENSG00000197858.10	GPAA1	8	145137536	145141119	3583	locus1186	-0.185318	-0.00401656	0.85298	0.0185114	0.107288	9.2047e-05	24	24	24	2598	-0.854357	-0.0355674	0.392907	0.0185114	0.107288	9.2047e-05	24	24	24	1384
ENSG00000179698.13	WDR97	8	145162641	145173220	10579	locus1186	4.24935	0.0424409	2.14393e-05	0.0288778	0.510228	5.87924e-23	31	35	35	51	-1.02988	-0.0338642	0.303064	0.0284979	0.510228	5.87924e-23	30	35	35	1130
ENSG00000261587.2	TMEM249	8	145576885	145579269	2384	locus1186	2.99134	0.0552379	0.0027776	0.00785907	0.0694913	0.00304984	19	21	21	166	-1.20797	-0.0720856	0.22706	0.00785907	0.0694913	0.00304984	19	21	21	924
ENSG00000071894.16	CPSF1	8	145618445	145634719	16274	locus1186	2.49402	0.0107572	0.0126305	0.180146	0.563053	6.04083e-27	24	28	28	298	0.489711	0.00701664	0.624339	0.180146	0.563053	6.04083e-27	24	28	28	1972
ENSG00000147804.9	SLC39A4	8	145637797	145642228	4431	locus1186	0.189323	0.002895	0.84984	0.0111543	0.115891	7.43541e-05	8	9	9	2594	1.52454	0.103484	0.127375	0.0111543	0.115891	7.43541e-05	8	9	9	604
ENSG00000160948.13	VPS28	8	145648983	145653946	4963	locus1186	1.40077	0.0128001	0.161283	0.0385061	0.317279	9.32547e-13	23	23	23	964	-1.34535	-0.0522213	0.178512	0.0385061	0.317279	9.32547e-13	23	23	23	770
ENSG00000160972.9	PPP1R16A	8	145703364	145727504	24140	locus1186	3.00305	0.0612334	0.00267288	0.00748913	0.0382919	0.0286688	25	27	27	162	-0.208003	-0.0165937	0.835226	0.00748913	0.0382919	0.0286688	25	27	27	2536
ENSG00000160957.12	RECQL4	8	145736670	145743217	6547	locus1186	3.36469	0.0366669	0.000766296	0.0257098	0.0655262	0.00312851	33	38	38	115	1.19122	0.043135	0.233567	0.0257098	0.0655262	0.00312851	33	38	38	943
ENSG00000198169.8	ZNF251	8	145946293	145980916	34623	locus1186	0.403557	0.00666679	0.686539	0.01361	0.0638243	0.00439362	19	22	22	2271	1.47739	0.0809741	0.139572	0.01361	0.0638243	0.00439362	19	22	22	654
ENSG00000196378.11	ZNF34	8	145997608	146012730	15122	locus1186	-1.54691	-0.0194344	0.121885	0.0198292	0.0706003	0.00240652	13	16	16	835	1.27564	0.0632938	0.202081	0.0159362	0.0706003	0.00240652	12	16	16	839
ENSG00000197363.9	ZNF517	8	146024297	146038427	14130	locus1186	0.399571	0.00719158	0.689473	0.00875506	0.0633674	0.00437925	11	13	13	2277	-0.826123	-0.0549278	0.408734	0.00875506	0.0633674	0.00437925	11	13	13	1420
ENSG00000181404.15	WASHC1	9	14512	29739	15227	locus1187	-0.325443	-0.0045276	0.744846	0.00641731	0.261649	2.36196e-11	10	12	12	2391	-0.742576	-0.0591883	0.457738	0.00641731	0.261649	2.36196e-11	10	12	12	1555
ENSG00000172785.18	CBWD1	9	120836	179056	58220	locus1187	0.175122	0.00133222	0.860984	0.0685094	0.2842	2.62137e-11	22	25	25	2617	-0.706881	-0.0174126	0.47964	0.0685094	0.2842	2.62137e-11	22	25	25	1618
ENSG00000197646.7	PDCD1LG2	9	5510530	5571282	60752	locus1195	0.425373	0.0104129	0.670565	0.00521831	0.0676707	0.00342105	5	5	5	2243	-0.487348	-0.0412258	0.626012	0.00521831	0.0676707	0.00342105	5	5	5	1978
ENSG00000099219.13	ERMP1	9	5784571	5833117	48546	locus1195	1.07214	0.0146944	0.283659	0.0188577	0.102916	0.000205454	32	33	33	1332	0.128425	0.0105802	0.897813	0.0185882	0.102916	0.000205454	31	33	33	2673
ENSG00000137033.11	IL33	9	6215148	6257983	42835	locus1196	-0.782196	-0.02437	0.434099	0.00331662	0.0583539	0.00355074	9	10	10	1685	1.08549	0.147434	0.277704	0.00331662	0.0583539	0.00355074	9	10	10	1066
ENSG00000225706.1	PTPRD-AS1	9	8858017	8861727	3710	locus1199	-1.57381	-0.0123968	0.11553	0.0437641	0.118226	5.33911e-05	18	19	19	816	3.21526	0.0933551	0.00130325	0.0437641	0.118226	5.33911e-05	18	19	19	44
ENSG00000164989.16	CCDC171	9	15553040	15974035	420995	locus1209	3.52497	0.0437594	0.000423536	0.0178885	0.282495	8.69641e-11	19	25	25	101	-1.17147	-0.0522204	0.241411	0.0174379	0.282495	8.69641e-11	15	25	25	972
ENSG00000188352.12	FOCAD	9	20658307	20995954	337647	locus1216	0.74007	0.0156273	0.459257	0.00589647	0.154619	3.48737e-06	34	35	35	1747	-1.20794	-0.0924471	0.22707	0.00589647	0.154619	3.48737e-06	34	35	35	925
ENSG00000188921.13	HACD4	9	20999507	21031639	32132	locus1216	-1.2105	-0.0187587	0.226086	0.010619	0.103884	0.000204572	13	13	13	1158	1.42552	0.0814862	0.154006	0.010619	0.103884	0.000204572	13	13	13	696
ENSG00000198642.6	KLHL9	9	21329663	21335403	5740	locus1216	2.37611	0.0270404	0.0174964	0.0239059	0.0900825	0.000607548	25	27	27	342	-1.96665	-0.0788585	0.0492235	0.0239059	0.0900825	0.000607548	25	27	27	331
ENSG00000184995.7	IFNE	9	21480838	21482312	1474	locus1216	-2.17369	-0.0185758	0.0297285	0.03922	0.0490402	0.0111035	12	12	12	432	-0.493124	-0.0134723	0.621925	0.035779	0.0490402	0.0111035	11	12	12	1961
ENSG00000099810.18	MTAP	9	21802634	21867080	64446	locus1217	1.78399	0.0241665	0.0744257	0.01659	0.0876823	0.000711766	31	33	33	652	-1.80458	-0.0880579	0.0711406	0.01659	0.0876823	0.000711766	31	33	33	416
ENSG00000096872.15	IFT74	9	26946987	27066132	119145	locus1221	-1.63204	-0.01778	0.102671	0.0126396	0.0942992	0.000355724	28	28	28	775	2.61611	0.109047	0.00889378	0.0126396	0.0942992	0.000355724	28	28	28	130
ENSG00000147894.14	C9orf72	9	27546543	27573864	27321	locus1222	-0.5411	-0.00664723	0.588438	0.0135542	0.0616622	0.00471317	53	56	56	2050	-1.28279	-0.0721768	0.199567	0.0135542	0.0616622	0.00471317	53	56	56	833
ENSG00000122729.18	ACO1	9	32384640	32454766	70126	locus1227	-0.0130931	0.00107173	0.989554	0.0330883	0.0959185	0.000444474	55	57	57	2903	1.04117	0.0300852	0.297795	0.0330883	0.0959185	0.000444474	55	57	57	1119
ENSG00000188133.5	TMEM215	9	32783537	32789199	5662	locus1227	1.06303	0.00637047	0.287767	0.0664696	0.162165	2.5655e-06	31	31	31	1347	0.89434	0.0217634	0.37114	0.0655528	0.162165	2.5655e-06	30	31	31	1329
ENSG00000086061.15	DNAJA1	9	33025200	33039906	14706	locus1227	-1.44434	-0.103848	0.148642	0.000632423	0.0500493	0.0117704	4	4	4	925	-2.17112	-0.504447	0.0299217	0.000632423	0.0500493	0.0117704	4	4	4	242
ENSG00000165269.12	AQP7	9	33383190	33402566	19376	locus1228	0.0385976	0.000520799	0.969211	0.166084	0.28037	6.02849e-12	20	22	22	2849	2.28797	0.0355539	0.0221393	0.166084	0.28037	6.02849e-12	20	22	22	200
ENSG00000165272.14	AQP3	9	33441159	33447591	6432	locus1228	0.571563	0.00323065	0.567618	0.082287	0.0533887	0.00866228	65	71	71	2003	1.73911	0.0354915	0.0820158	0.082287	0.0533887	0.00866228	65	71	71	451
ENSG00000165271.16	NOL6	9	33461350	33473941	12591	locus1228	1.47146	0.0188287	0.141167	0.0173624	0.185309	4.24205e-07	52	54	54	903	-2.12293	-0.100776	0.0337596	0.0173624	0.185309	4.24205e-07	52	54	54	257
ENSG00000010438.16	PRSS3	9	33750463	33799229	48766	locus1228	0.827437	0.0134255	0.407989	0.00855866	0.113199	9.12525e-05	13	14	14	1631	-1.82169	-0.117683	0.068502	0.00855866	0.113199	9.12525e-05	13	14	14	406
ENSG00000164978.17	NUDT2	9	34329503	34343711	14208	locus1228	1.11383	0.00651509	0.265354	0.0853316	0.417912	1.41294e-17	50	51	51	1287	-2.2546	-0.0476953	0.0241586	0.0853316	0.417912	1.41294e-17	50	51	51	211
ENSG00000164967.9	RPP25L	9	34610491	34612094	1603	locus1228	1.29519	0.0197047	0.195256	0.0139377	0.155388	1.23378e-06	47	50	50	1074	-2.7172	-0.149427	0.00658373	0.0139079	0.155388	1.23378e-06	46	50	50	108
ENSG00000205143.2	ARID3C	9	34621045	34629052	8007	locus1228	1.19125	0.0076693	0.233556	0.0691061	0.219794	2.44118e-08	23	24	24	1178	0.0387704	0.000761585	0.969073	0.0691061	0.219794	2.44118e-08	23	24	24	2842
ENSG00000137135.17	ARHGEF39	9	35659339	35665192	5853	locus1229	0.520155	0.00371197	0.602955	0.0614972	0.237914	3.33368e-09	17	19	19	2082	1.29819	0.0313021	0.194221	0.0614972	0.237914	3.33368e-09	17	19	19	820
ENSG00000198467.13	TPM2	9	35681989	35690053	8064	locus1229	2.17566	0.0241029	0.0295809	0.0243903	0.160707	3.43287e-07	21	21	21	430	-1.938	-0.0779174	0.0526238	0.0243903	0.160707	3.43287e-07	21	21	21	346
ENSG00000137103.16	TMEM8B	9	35829224	35865512	36288	locus1229	2.00558	0.0218499	0.0449016	0.0257749	0.187686	1.17381e-07	22	22	22	513	0.808819	0.0314096	0.418619	0.0257749	0.187686	1.17381e-07	22	22	22	1445
ENSG00000137106.17	GRHPR	9	37422692	37436987	14295	locus1230	-1.8962	-0.019893	0.0579338	0.0263306	0.124712	4.32473e-05	50	51	51	588	2.53789	0.0876628	0.0111524	0.0256872	0.124712	4.32473e-05	40	51	51	142
ENSG00000175768.12	TOMM5	9	37588410	37592636	4226	locus1230	-0.161835	-0.00322138	0.871436	0.0126405	0.0533427	0.00756775	33	34	34	2638	0.532346	0.0323039	0.594487	0.0121101	0.0533427	0.00756775	32	34	34	1893
ENSG00000122741.15	DCAF10	9	37800550	37867665	67115	locus1231	0.0198633	0.000434543	0.984152	0.00527721	0.0575733	0.00590283	5	5	5	2891	-0.562378	-0.0463335	0.573859	0.00527721	0.0575733	0.00590283	5	5	5	1839
ENSG00000122696.13	SLC25A51	9	37877571	37904350	26779	locus1231	-0.695118	-0.00359603	0.486981	0.109175	0.321032	5.08654e-13	29	30	30	1818	-0.154927	-0.00279958	0.876879	0.109175	0.321032	5.08654e-13	29	30	30	2633
ENSG00000180071.19	ANKRD18A	9	38571360	38620593	49233	locus1231	-1.88424	-0.018521	0.0595329	0.0295062	0.0676619	0.00250839	18	23	23	591	0.684921	0.0228978	0.493394	0.0295062	0.0676619	0.00250839	18	23	23	1645
ENSG00000165060.11	FXN	9	71650667	71693992	43325	locus1234	0.130996	0.00166426	0.895778	0.0347889	0.0661637	0.00338672	30	31	31	2689	0.441511	0.0115201	0.658843	0.0347889	0.0661637	0.00338672	30	31	31	2051
ENSG00000135046.13	ANXA1	9	75766780	75785309	18529	locus1239	0.351493	0.0093037	0.725218	0.00235559	0.0504439	0.011385	5	7	7	2352	1.26145	0.193323	0.207148	0.0016676	0.0504439	0.011385	4	7	7	866
ENSG00000156017.12	CARNMT1	9	77595709	77643346	47637	locus1240	-0.716112	-0.0112246	0.473922	0.0118957	0.0817628	0.000939232	36	36	36	1781	1.52226	0.0935147	0.127943	0.0118957	0.0817628	0.000939232	36	36	36	607
ENSG00000106733.20	NMRK1	9	77675492	77703071	27579	locus1240	-0.872432	-0.00682706	0.382973	0.0548898	0.545883	4.80478e-27	71	75	75	1563	1.52058	0.0406467	0.128365	0.0548898	0.545883	4.80478e-27	71	75	75	612
ENSG00000156052.10	GNAQ	9	80331023	80646727	315704	locus1242	-2.68396	-0.0473413	0.00727561	0.0097199	0.0506579	0.0116091	16	16	16	240	1.91573	0.115846	0.055399	0.0097199	0.0506579	0.0116091	16	16	16	360
ENSG00000135070.14	ISCA1	9	88879462	88897453	17991	locus1252	1.47888	0.101177	0.139174	0.000478301	0.0730046	0.00229362	5	5	5	893	-0.834773	-0.163074	0.403846	0.000478301	0.0730046	0.00229362	5	5	5	1408
ENSG00000226237.1	GAS1RR	9	89563612	89616948	53336	locus1252	-0.463615	-0.00393974	0.642924	0.0331373	0.0863653	0.000885247	54	56	56	2181	0.18495	0.00648385	0.853268	0.0331373	0.0863653	0.000885247	54	56	56	2579
ENSG00000135047.14	CTSL	9	90341033	90346384	5351	locus1254	-0.789897	-0.0181466	0.429588	0.00532759	0.110005	5.69365e-05	4	4	4	1676	1.41166	0.113961	0.15805	0.00532759	0.110005	5.69365e-05	4	4	4	707
ENSG00000123975.4	CKS2	9	91926109	91931618	5509	locus1256	1.93764	0.0710324	0.0526676	0.00209988	0.0563529	0.00640529	1	1	1	553	0.678117	0.0874767	0.497697	0.00209988	0.0563529	0.00640529	1	1	1	1662
ENSG00000229694.6	LINC00484	9	93881343	93945044	63701	locus1258	1.59267	0.0183436	0.111235	0.0227086	0.0745383	0.0020213	12	12	12	803	0.258254	0.0120634	0.796211	0.0206568	0.0745383	0.0020213	11	12	12	2435
ENSG00000188312.13	CENPP	9	95088234	95382809	294575	locus1259	-1.31605	-0.00800112	0.188157	0.0963199	0.358193	3.56303e-14	53	55	55	1052	-0.0259238	0.000148755	0.979318	0.0963199	0.358193	3.56303e-14	53	55	55	2872
ENSG00000165233.17	CARD19	9	95858498	95875565	17067	locus1260	0.51795	0.00655719	0.604493	0.0139565	0.136756	1.37269e-05	26	27	27	2087	0.762631	0.0484333	0.445684	0.0139565	0.136756	1.37269e-05	26	27	27	1514
ENSG00000131669.9	NINJ1	9	95883777	95896533	12756	locus1260	2.54019	0.0388745	0.0110792	0.0105354	0.0401427	0.0241951	32	32	32	283	-0.801025	-0.0447553	0.423117	0.0105354	0.0401427	0.0241951	32	32	32	1458
ENSG00000188938.15	FAM120AOS	9	96205613	96215863	10250	locus1260	1.48105	0.0170109	0.138592	0.0240488	0.0384878	0.0225359	45	49	49	886	0.740844	0.0281663	0.458788	0.0240488	0.0384878	0.0225359	45	49	49	1559
ENSG00000148110.15	MFSD14B	9	97136850	97223319	86469	locus1260	-1.27693	-0.0209768	0.201627	0.0089216	0.0480714	0.0134599	15	16	16	1102	1.62587	0.104566	0.103978	0.0089216	0.0480714	0.0134599	15	16	16	527
ENSG00000158169.12	FANCC	9	97861335	98079991	218656	locus1261	0.0907925	0.00134818	0.927657	0.0209525	0.0448966	0.016874	93	101	101	2755	-0.620743	-0.0291595	0.534769	0.020323	0.0448966	0.016874	92	101	101	1739
ENSG00000182150.15	ERCC6L2	9	98637972	98803374	165402	locus1261	-0.601862	-0.0120378	0.547266	0.0074795	0.0860722	0.000547839	9	10	10	1960	0.900794	0.0639764	0.367698	0.0074795	0.0860722	0.000547839	9	10	10	1318
ENSG00000165244.6	ZNF367	9	99148224	99180652	32428	locus1262	0.96639	0.0166248	0.333849	0.0141929	0.0604004	0.00520987	14	14	14	1444	-0.303445	-0.0165902	0.761551	0.0141929	0.0604004	0.00520987	14	14	14	2329
ENSG00000136943.10	CTSV	9	99791958	99801925	9967	locus1262	-0.21787	-0.00323115	0.82753	0.00928191	0.0865007	0.000815197	53	59	59	2555	0.860003	0.0530917	0.389787	0.00928191	0.0865007	0.000815197	53	59	59	1370
ENSG00000136936.10	XPA	9	100437190	100459691	22501	locus1262	0.387897	0.00753103	0.698092	0.00835449	0.0425826	0.0206305	21	21	21	2288	0.049096	0.00312901	0.960843	0.00835449	0.0425826	0.0206305	21	21	21	2825
ENSG00000136932.13	TRMO	9	100659137	100684782	25645	locus1262	-0.238245	-0.00181065	0.811691	0.0741242	0.487576	1.92145e-21	37	41	41	2517	-1.34391	-0.0309143	0.178978	0.0741242	0.487576	1.92145e-21	37	41	41	772
ENSG00000095380.10	NANS	9	100819013	100845359	26346	locus1262	-1.01933	-0.0132013	0.308045	0.0177013	0.0490876	0.0123523	70	71	71	1383	-0.17414	-0.00402593	0.861756	0.0177013	0.0490876	0.0123523	70	71	71	2597
ENSG00000106785.14	TRIM14	9	100846634	100881504	34870	locus1262	-0.707605	-0.0105807	0.47919	0.0123785	0.0738419	0.00205739	32	34	34	1800	0.322743	0.0169635	0.74689	0.0123785	0.0738419	0.00205739	32	34	34	2292
ENSG00000095383.19	TBC1D2	9	100961293	101017931	56638	locus1263	0.402408	0.00458502	0.687384	0.0548731	0.130136	4.55924e-06	92	97	97	2273	-0.746546	-0.0226092	0.455338	0.0548731	0.130136	4.55924e-06	92	97	97	1548
ENSG00000136891.13	TEX10	9	103064365	103115224	50859	locus1264	-2.70968	-0.0360332	0.00673483	0.0178215	0.0743364	0.00219293	75	80	80	231	2.14566	0.0974252	0.0319	0.0179016	0.0743364	0.00219293	74	80	80	246
ENSG00000136881.11	BAAT	9	104122698	104147288	24590	locus1266	0.110825	0.001016	0.911755	0.0476283	0.217477	2.01459e-08	71	71	71	2714	0.122753	0.00490644	0.902303	0.0476283	0.217477	2.01459e-08	71	71	71	2681
ENSG00000136870.10	ZNF189	9	104161135	104172942	11807	locus1266	1.24055	0.0136836	0.214773	0.0284046	0.164768	1.30933e-06	25	26	26	1135	-1.26218	-0.0510187	0.206884	0.0253582	0.164768	1.30933e-06	24	26	26	863
ENSG00000198785.4	GRIN3A	9	104331633	104500929	169296	locus1266	-0.064809	-0.000297397	0.948326	0.00462621	0.0354704	0.0325214	33	33	33	2802	-0.276505	-0.02396	0.78216	0.00462621	0.0354704	0.0325214	33	33	33	2396
ENSG00000136824.18	SMC2	9	106856540	106903700	47160	locus1270	-0.360586	-0.00263378	0.718409	0.0538985	0.440406	1.51057e-18	20	22	22	2337	-1.74245	-0.045393	0.08143	0.0538985	0.440406	1.51057e-18	20	22	22	448
ENSG00000136783.9	NIPSNAP3A	9	107509963	107522401	12438	locus1270	0.193632	0.00203664	0.846464	0.0304441	0.274552	1.04409e-10	13	14	14	2586	1.18552	0.0454136	0.235813	0.0304441	0.274552	1.04409e-10	13	14	14	958
ENSG00000148143.12	ZNF462	9	109625446	109775915	150469	locus1272	-0.603168	-0.00647833	0.546397	0.0260952	0.0744121	0.00180383	121	123	123	1958	1.59437	0.056494	0.110854	0.0257685	0.0744121	0.00180383	118	123	123	547
ENSG00000106853.18	PTGR1	9	114312001	114362135	50134	locus1278	0.706398	0.0039407	0.47994	0.109337	0.052388	0.0102456	131	135	135	1801	0.561567	0.0128886	0.574411	0.106115	0.052388	0.0102456	128	135	135	1843
ENSG00000059769.19	DNAJC25	9	114393613	114416625	23012	locus1278	2.17613	0.0427589	0.0295458	0.00827029	0.0331343	0.0418083	25	26	26	429	-0.621717	-0.0500927	0.534128	0.00827029	0.0331343	0.0418083	25	26	26	1736
ENSG00000242616.3	GNG10	9	114423884	114432506	8622	locus1278	0.379583	0.0036611	0.704255	0.0333473	0.305785	1.38558e-12	27	31	31	2303	1.78754	0.0614429	0.0738495	0.0333473	0.305785	1.38558e-12	27	31	31	424
ENSG00000119457.7	SLC46A2	9	115641199	115653156	11957	locus1280	-0.000566452	8.37862e-06	0.999548	0.0370442	0.0997422	0.000281392	36	37	37	2930	0.299996	0.00950022	0.76418	0.0368014	0.0997422	0.000281392	35	37	37	2337
ENSG00000176386.8	CDC26	9	116029271	116037852	8581	locus1280	1.54721	0.014446	0.121813	0.0306105	0.216203	2.11707e-09	12	12	12	834	-0.416906	-0.014008	0.676747	0.0306105	0.216203	2.11707e-09	12	12	12	2095
ENSG00000119411.10	BSPRY	9	116111820	116133502	21682	locus1280	-0.61444	-0.00287551	0.538924	0.119778	0.126399	5.6682e-06	80	84	84	1935	0.158402	0.00306763	0.87414	0.119365	0.126399	5.6682e-06	79	84	84	2621
ENSG00000119431.9	HDHD3	9	116135695	116139266	3571	locus1280	-0.441804	-0.00218761	0.658631	0.0790405	0.126297	3.93294e-05	74	80	80	2212	1.51792	0.0330055	0.129034	0.0705806	0.126297	3.93294e-05	71	80	80	618
ENSG00000136883.13	KIF12	9	116853917	116861337	7420	locus1281	1.36417	0.0281399	0.172513	0.00726482	0.138543	1.16158e-05	8	9	9	999	0.335955	0.0286419	0.736905	0.00726482	0.138543	1.16158e-05	8	9	9	2257
ENSG00000078725.12	BRINP1	9	121928906	122131713	202807	locus1286	-0.370874	-0.0108297	0.710731	0.0036435	0.0412857	0.0222581	8	10	10	2315	-0.557033	-0.0555704	0.577505	0.0036435	0.0412857	0.0222581	8	10	10	1850
ENSG00000056558.10	TRAF1	9	123664670	123691451	26781	locus1287	1.41785	0.0263211	0.156234	0.00705565	0.0872703	0.000707794	100	102	102	952	-0.177386	-0.0134703	0.859205	0.00644599	0.0872703	0.000707794	74	102	102	2595
ENSG00000185585.19	OLFML2A	9	127539411	127577159	37748	locus1290	0.777411	0.00945471	0.436916	0.0451727	0.0355901	0.0358597	43	47	47	1691	-2.96839	-0.0921234	0.0029936	0.0451727	0.0355901	0.0358597	43	47	47	76
ENSG00000136918.7	WDR38	9	127615695	127620170	4475	locus1290	1.20938	0.00761538	0.226517	0.0866572	0.0290412	0.0451722	58	60	60	1159	-1.59914	-0.0342273	0.10979	0.0858158	0.0290412	0.0451722	57	60	60	543
ENSG00000119414.11	PPP6C	9	127908851	127952218	43367	locus1290	-0.567695	-0.0134883	0.570242	0.00519163	0.0595793	0.00598735	9	9	9	2010	-0.709994	-0.0583815	0.477708	0.00519163	0.0595793	0.00598735	9	9	9	1609
ENSG00000136856.17	SLC2A8	9	130159416	130170170	10754	locus1292	0.436336	0.00509156	0.662593	0.0261131	0.108208	0.00010053	10	10	10	2223	-2.10446	-0.0752636	0.0353379	0.0261131	0.108208	0.00010053	10	10	10	263
ENSG00000197958.12	RPL12	9	130209952	130213685	3733	locus1292	-0.0869169	-0.000251009	0.930738	0.0125652	0.398491	2.38386e-16	22	27	27	2761	1.53788	0.0855925	0.124079	0.0125652	0.398491	2.38386e-16	22	27	27	590
ENSG00000167094.15	TTC16	9	130478357	130493869	15512	locus1292	3.37781	0.05869	0.000730669	0.0101612	0.133482	1.57305e-05	12	12	12	112	1.55981	0.0970065	0.118806	0.0101612	0.133482	1.57305e-05	12	12	12	571
ENSG00000136908.17	DPM2	9	130697377	130700133	2756	locus1292	-0.456024	-0.00430491	0.648372	0.0262301	0.185213	2.18728e-07	37	38	38	2190	-0.796992	-0.0283913	0.425456	0.0262301	0.185213	2.18728e-07	37	38	38	1464
ENSG00000136811.16	ODF2	9	131217463	131263571	46108	locus1292	-0.264122	-0.00397808	0.791686	0.0405237	0.183639	2.52585e-07	69	77	77	2476	0.317975	0.0177869	0.750504	0.0400845	0.183639	2.52585e-07	59	77	77	2301
ENSG00000107021.15	TBC1D13	9	131549485	131572711	23226	locus1293	-0.906412	-0.018854	0.364718	0.00718728	0.0402993	0.0246733	16	17	17	1513	1.35868	0.102236	0.174247	0.00718728	0.0402993	0.0246733	16	17	17	752
ENSG00000095319.14	NUP188	9	131709977	131769375	59398	locus1293	-0.632385	-0.0289278	0.527135	0.00143541	0.0560662	0.00578634	1	1	1	1905	0.934338	0.150788	0.350129	0.00143541	0.0560662	0.00578634	1	1	1	1253
ENSG00000167157.10	PRRX2	9	132427925	132484951	57026	locus1293	-0.726315	-0.0208819	0.467646	0.00320115	0.0728786	0.002464	8	8	8	1764	2.09974	0.231211	0.0357519	0.00320115	0.0728786	0.002464	8	8	8	264
ENSG00000136816.15	TOR1B	9	132565421	132573568	8147	locus1293	-0.919591	-0.0123053	0.357787	0.0112396	0.0861778	0.000767765	11	12	12	1497	1.69591	0.0817977	0.089902	0.0112396	0.0861778	0.000767765	11	12	12	476
ENSG00000148357.16	HMCN2	9	133028038	133309510	281472	locus1294	-1.64137	-0.0262427	0.100721	0.0109705	0.035521	0.0315428	9	11	11	765	1.03922	0.0593812	0.298704	0.0109705	0.035521	0.0315428	9	11	11	1122
ENSG00000125485.17	DDX31	9	135468383	135545788	77405	locus1297	-0.0958153	-0.000636293	0.923667	0.0251066	0.154718	2.42918e-06	42	46	46	2749	-0.239586	-0.0108804	0.810651	0.0251066	0.154718	2.42918e-06	42	46	46	2467
ENSG00000165695.9	AK8	9	135600964	135754433	153469	locus1297	-2.18639	-0.0121518	0.028787	0.101281	0.304782	1.03722e-12	23	24	24	419	1.52031	0.0293469	0.128433	0.101281	0.304782	1.03722e-12	23	24	24	613
ENSG00000165699.13	TSC1	9	135766735	135820003	53268	locus1297	-3.75375	-0.13138	0.000174212	0.00240871	0.0588214	0.00598497	13	13	13	80	-0.341311	-0.042745	0.73287	0.00240871	0.0588214	0.00598497	13	13	13	2251
ENSG00000148288.11	GBGT1	9	136028334	136039301	10967	locus1297	0.434204	0.0065575	0.66414	0.0101291	0.037815	0.030385	24	30	30	2226	0.0596943	0.00664794	0.952399	0.0101291	0.037815	0.030385	24	30	30	2800
ENSG00000175164.13	ABO	9	136125787	136150617	24830	locus1297	-0.947155	-0.00537538	0.34356	0.100609	0.363984	3.22447e-15	47	57	57	1482	0.28499	0.00557626	0.775652	0.100609	0.363984	3.22447e-15	47	57	57	2373
ENSG00000148290.9	SURF1	9	136218613	136223363	4750	locus1297	1.08509	0.00849038	0.277881	0.0482343	0.39076	6.78544e-17	25	31	31	1319	0.668361	0.0183157	0.503903	0.0482343	0.39076	6.78544e-17	25	31	31	1679
ENSG00000148300.11	REXO4	9	136271181	136283292	12111	locus1297	0.641885	0.00426664	0.520948	0.0551702	0.243236	2.64578e-09	73	77	77	1890	-0.200267	-0.00438378	0.841271	0.0550156	0.243236	2.64578e-09	72	77	77	2550
ENSG00000160323.18	ADAMTS13	9	136279456	136324508	45052	locus1297	2.27482	0.0406522	0.0229165	0.00981312	0.0834142	0.000903818	9	9	9	381	-0.415092	-0.0261157	0.678074	0.00981312	0.0834142	0.000903818	9	9	9	2100
ENSG00000123454.10	DBH	9	136501484	136524451	22967	locus1298	-0.311907	-0.00290461	0.755111	0.0322129	0.184413	4.67428e-07	28	30	30	2409	0.348219	0.0120854	0.727676	0.0322129	0.184413	4.67428e-07	28	30	30	2238
ENSG00000123453.17	SARDH	9	136528683	136605077	76394	locus1298	-0.457821	-0.00888837	0.647081	0.00952882	0.129652	2.85202e-05	36	37	37	2187	-1.12848	-0.0681088	0.259118	0.00952882	0.129652	2.85202e-05	36	37	37	1013
ENSG00000196363.9	WDR5	9	137000320	137025090	24770	locus1299	1.16328	0.0155277	0.244717	0.020596	0.226881	1.12763e-08	7	8	8	1218	0.835161	0.0377197	0.403627	0.020596	0.226881	1.12763e-08	7	8	8	1407
ENSG00000130635.15	COL5A1	9	137533648	137736688	203040	locus1299	-0.56364	-0.01598	0.572999	0.00400492	0.0820944	0.0010897	7	7	7	2018	0.999717	0.101246	0.317448	0.00400492	0.0820944	0.0010897	7	7	7	1174
ENSG00000160339.15	FCN2	9	137772655	137779368	6713	locus1299	0.241931	0.00372145	0.808833	0.0154587	0.0395852	0.0255048	22	27	27	2509	0.93046	0.0464361	0.352133	0.0154587	0.0395852	0.0255048	22	27	27	1261
ENSG00000160349.9	LCN1	9	138413285	138418386	5101	locus1300	-0.86158	-0.00996869	0.388919	0.0171643	0.0721189	0.00226876	28	31	31	1578	0.592144	0.0241515	0.553754	0.0171643	0.0721189	0.00226876	28	31	31	1792
ENSG00000122136.13	OBP2A	9	138437971	138441815	3844	locus1300	2.01695	0.0121805	0.0437004	0.0900439	0.145831	7.78259e-06	26	26	26	506	-0.89592	-0.0180076	0.370296	0.0900439	0.145831	7.78259e-06	26	26	26	1326
ENSG00000148386.9	LCN9	9	138555167	138557755	2588	locus1300	-1.36971	-0.0211163	0.170778	0.0147802	0.124433	4.13391e-05	4	5	5	992	1.97054	0.101846	0.0487763	0.0147802	0.124433	4.13391e-05	4	5	5	329
ENSG00000107147.12	KCNT1	9	138594030	138687348	93318	locus1300	0.078106	0.00118453	0.937744	0.0100104	0.226688	9.32283e-09	16	16	16	2775	-0.074822	-0.00434568	0.940356	0.0100104	0.226688	9.32283e-09	16	16	16	2765
ENSG00000160360.12	GPSM1	9	139221994	139254053	32059	locus1301	-2.09076	-0.0382736	0.03655	0.0100056	0.0816283	0.00125185	29	29	29	465	0.339842	0.0217344	0.733975	0.0100056	0.0816283	0.00125185	29	29	29	2254
ENSG00000213221.4	DNLZ	9	139253934	139258196	4262	locus1301	-2.02588	-0.0180504	0.0427772	0.0486004	0.133578	5.13711e-06	11	12	12	502	1.35757	0.0402099	0.174601	0.0486004	0.133578	5.13711e-06	11	12	12	755
ENSG00000187796.13	CARD9	9	139258407	139268121	9714	locus1301	0.0278741	-0.00124924	0.977763	0.0272123	0.0739183	0.00185215	38	43	43	2871	-1.1531	-0.0426771	0.248871	0.0272123	0.0739183	0.00185215	38	43	43	993
ENSG00000148384.12	INPP5E	9	139323072	139334297	11225	locus1301	0.902268	0.0128758	0.366915	0.0159857	0.209285	3.1346e-08	33	36	36	1520	-1.69453	-0.087734	0.0901641	0.0159857	0.209285	3.1346e-08	33	36	36	478
ENSG00000177984.6	LCN15	9	139654085	139658970	4885	locus1301	-0.977558	-0.00520368	0.328293	0.115361	0.43215	5.90073e-19	17	19	19	1431	1.28017	0.0238398	0.200486	0.115361	0.43215	5.90073e-19	17	19	19	837
ENSG00000184925.11	LCN12	9	139846724	139849949	3225	locus1301	-0.375228	-0.00393488	0.707491	0.0320505	0.302302	2.92192e-12	29	30	30	2309	0.879269	0.0305775	0.379256	0.0320505	0.302302	2.92192e-12	29	30	30	1350
ENSG00000214402.6	LCNL1	9	139877444	139880210	2766	locus1301	0.240146	0.00237757	0.810217	0.0303192	0.0807208	0.00117346	9	10	10	2513	1.30609	0.0404982	0.191523	0.0303192	0.0807208	0.00117346	9	10	10	808
ENSG00000177239.14	MAN1B1	9	139981436	140003635	22199	locus1301	2.71455	0.0711146	0.00663664	0.00445058	0.0802091	0.00138611	13	13	13	229	-0.810228	-0.077092	0.417809	0.00445058	0.0802091	0.00138611	13	13	13	1444
ENSG00000176978.13	DPP7	9	140004997	140009185	4188	locus1301	1.66831	0.0309806	0.0952537	0.00989982	0.165886	1.39902e-06	13	14	14	749	-0.584082	-0.0377117	0.559165	0.00989982	0.165886	1.39902e-06	13	14	14	1802
ENSG00000197191.4	CYSRT1	9	140119625	140120767	1142	locus1301	-0.180261	-0.00074456	0.856947	0.0493283	0.0437843	0.0160006	51	57	57	2606	1.09178	0.031102	0.274931	0.0493283	0.0437843	0.0160006	51	57	57	1061
ENSG00000188986.6	NELFB	9	140149778	140167993	18215	locus1301	1.48039	0.033022	0.138768	0.0064324	0.0656465	0.00389169	6	6	6	888	0.814235	0.0557178	0.415511	0.0064324	0.0656465	0.00389169	6	6	6	1437
ENSG00000198435.3	NRARP	9	140194082	140196723	2641	locus1301	-0.128002	-0.0110298	0.898147	0.00077185	0.0548612	0.0076573	7	8	8	2694	-0.495395	-0.110385	0.620321	0.00077185	0.0548612	0.0076573	7	8	8	1955
ENSG00000130653.15	PNPLA7	9	140354403	140444854	90451	locus1301	-0.554747	-0.00872221	0.579068	0.0155131	0.0995815	0.000273301	21	22	22	2027	1.76784	0.0858184	0.0770874	0.0155131	0.0995815	0.000273301	21	22	22	435
ENSG00000148408.12	CACNA1B	9	140772233	141019069	246836	locus1301	-1.32031	-0.031966	0.18673	0.00439671	0.0952828	0.000368331	28	30	30	1048	0.124165	0.00475896	0.901185	0.00439671	0.0952828	0.000368331	28	30	30	2680
ENSG00000067057.16	PFKP	10	3146800	3178997	32197	locus1307	-0.927815	-0.0227196	0.353504	0.00593228	0.0374911	0.0305184	33	34	34	1491	1.1548	0.0936223	0.248174	0.00593228	0.0374911	0.0305184	33	34	34	990
ENSG00000107959.15	PITRM1	10	3179918	3215033	35115	locus1307	0.50414	0.00217983	0.614163	0.125165	0.20925	5.32829e-08	113	124	124	2102	0.113171	0.00203391	0.909895	0.125165	0.20925	5.32829e-08	113	124	124	2698
ENSG00000187134.13	AKR1C1	10	5005606	5025474	19868	locus1308	-1.28429	-0.0123017	0.199039	0.0342888	0.163989	1.92156e-06	42	43	43	1090	0.986517	0.0354608	0.32388	0.0342888	0.163989	1.92156e-06	42	43	43	1186
ENSG00000151632.17	AKR1C2	10	5029967	5060225	30258	locus1308	-1.47909	-0.00662994	0.139117	0.166217	0.435832	1.84517e-18	35	35	35	892	-0.329046	-0.00563729	0.742121	0.166217	0.435832	1.84517e-18	35	35	35	2271
ENSG00000225383.7	SFTA1P	10	10826401	10836877	10476	locus1313	1.7719	0.0192752	0.0764113	0.0221725	0.127257	4.47273e-05	35	38	38	667	-0.324666	-0.00411256	0.745434	0.0221725	0.127257	4.47273e-05	35	38	38	2286
ENSG00000134463.14	ECHDC3	10	11784380	11806069	21689	locus1313	-1.44411	-0.0198706	0.148709	0.020105	0.240182	4.4049e-09	8	8	8	926	0.879647	0.0484808	0.379051	0.020105	0.240182	4.4049e-09	8	8	8	1349
ENSG00000165609.12	NUDT5	10	12207326	12238143	30817	locus1314	-0.101445	-0.00147152	0.919197	0.055086	0.0322326	0.0449473	89	99	99	2734	0.330058	0.00818252	0.741356	0.0518698	0.0322326	0.0449473	87	99	99	2266
ENSG00000151468.10	CCDC3	10	12938624	13141989	203365	locus1315	1.26692	0.0255583	0.205183	0.00830417	0.052893	0.0100363	14	16	16	1113	0.0166552	-0.00759961	0.986712	0.00830417	0.052893	0.0100363	14	16	16	2898
ENSG00000165626.16	BEND7	10	13483087	13571014	87927	locus1315	1.32407	0.0233849	0.185481	0.00999279	0.0771329	0.00144482	38	40	40	1040	0.645223	0.0425842	0.518783	0.00975161	0.0771329	0.00144482	37	40	40	1713
ENSG00000107611.14	CUBN	10	16865964	17171810	305846	locus1319	0.874254	0.0164117	0.38198	0.00937422	0.0430804	0.0175345	6	7	7	1559	-0.91967	-0.0584206	0.357745	0.00937422	0.0430804	0.0175345	6	7	7	1276
ENSG00000241058.3	NSUN6	10	18834489	18948167	113678	locus1320	0.581567	0.00539121	0.560858	0.0340097	0.0725468	0.00214357	43	46	46	1985	0.135622	0.00509055	0.892121	0.0340097	0.0725468	0.00214357	43	46	46	2665
ENSG00000180592.16	SKIDA1	10	21802403	21814611	12208	locus1323	-2.17668	-0.024287	0.0295043	0.0277704	0.034891	0.0356574	19	19	19	428	0.354612	0.0173785	0.72288	0.0277704	0.034891	0.0356574	19	19	19	2228
ENSG00000136758.18	YME1L1	10	27399039	27443349	44310	locus1326	0.1043	0.00301225	0.916931	0.0122666	0.0495586	0.00961569	64	64	64	2727	-0.5018	-0.0304952	0.615808	0.0122666	0.0495586	0.00961569	64	64	64	1939
ENSG00000120539.14	MASTL	10	27444280	27476882	32602	locus1326	1.08313	0.0106788	0.27875	0.0225147	0.0808005	0.00128958	75	79	79	1321	-0.36215	-0.0105778	0.71724	0.0225147	0.0808005	0.00128958	75	79	79	2206
ENSG00000107951.14	MTPAP	10	30598729	30638207	39478	locus1330	0.495197	0.00498524	0.620461	0.0432829	0.0699727	0.00245463	25	25	25	2118	-2.43178	-0.0733744	0.0150246	0.0432829	0.0699727	0.00245463	25	25	25	169
ENSG00000165322.17	ARHGAP12	10	32094325	32217804	123479	locus1332	-0.721292	-0.00767629	0.47073	0.0216384	0.0557221	0.0081966	58	59	59	1772	0.286968	0.0154537	0.774137	0.0216384	0.0557221	0.0081966	58	59	59	2370
ENSG00000099250.17	NRP1	10	33466418	33623833	157415	locus1332	-0.749172	-0.0096246	0.453754	0.0302282	0.0342146	0.0347067	51	54	54	1737	2.26988	0.0853959	0.0232146	0.0301651	0.0342146	0.0347067	50	54	54	205
ENSG00000175395.15	ZNF25	10	38238500	38265575	27075	locus1336	-0.668964	-0.0169161	0.503518	0.00465103	0.0517873	0.01042	104	104	104	1845	0.0932546	0.00991671	0.925701	0.00453936	0.0517873	0.01042	102	104	104	2731
ENSG00000185904.11	LINC00839	10	42970938	42990785	19847	locus1337	-0.181147	-0.00119226	0.856252	0.0723168	0.195897	8.3415e-08	18	24	24	2603	-0.154083	-0.0030738	0.877544	0.0723168	0.195897	8.3415e-08	18	24	24	2635
ENSG00000196693.14	ZNF33B	10	43069630	43134018	64388	locus1337	-1.69517	-0.0159717	0.0900426	0.0312188	0.11139	0.000108385	60	62	62	733	1.05892	0.0338056	0.289638	0.0311954	0.11139	0.000108385	59	62	62	1102
ENSG00000165733.7	BMS1	10	43278242	43330385	52143	locus1338	0.0802444	0.00157712	0.936043	0.00958169	0.104002	6.54604e-05	8	8	8	2771	-0.356475	-0.0233463	0.721485	0.00958169	0.104002	6.54604e-05	8	8	8	2219
ENSG00000169826.7	CSGALNACT2	10	43633892	43680754	46862	locus1339	-1.58618	-0.0129541	0.112698	0.0537569	0.437654	9.32964e-19	31	32	32	808	-0.230483	-0.00703951	0.817716	0.0537569	0.437654	9.32964e-19	31	32	32	2485
ENSG00000150201.14	FXYD4	10	43867083	43871783	4700	locus1339	0.502018	0.0153882	0.615655	0.003772	0.0524049	0.0103581	20	22	22	2108	1.07266	0.110101	0.283422	0.003772	0.0524049	0.0103581	20	22	22	1083
ENSG00000107551.20	RASSF4	10	45455249	45491338	36089	locus1340	-1.78465	-0.0527682	0.0743189	0.00331652	0.0363044	0.0322787	34	34	34	650	1.27432	0.138541	0.202548	0.00331652	0.0363044	0.0322787	34	34	34	842
ENSG00000012779.10	ALOX5	10	45869613	45941567	71954	locus1340	-2.82303	-0.0354141	0.00475722	0.0137314	0.0965079	0.000241465	41	43	43	203	1.05324	0.0446344	0.292229	0.0137314	0.0965079	0.000241465	41	43	43	1108
ENSG00000172671.19	ZFAND4	10	46110948	46168261	57313	locus1340	-1.01843	-0.045569	0.308474	0.00163187	0.0779739	0.00109395	5	9	9	1384	-1.02149	-0.159777	0.307023	0.00163187	0.0779739	0.00109395	5	9	9	1141
ENSG00000172661.17	WASHC2C	10	46222490	46288412	65922	locus1340	3.25277	0.0321255	0.00114285	0.0309178	0.137868	1.48689e-05	36	38	38	126	-0.674393	-0.0201109	0.500061	0.0309178	0.137868	1.48689e-05	36	38	38	1668
ENSG00000188234.13	AGAP4	10	46321039	46349325	28286	locus1340	2.08357	0.0482466	0.0371995	0.00518552	0.62431	4.29664e-32	8	18	18	471	-1.6227	-0.139939	0.104654	0.00518552	0.62431	4.29664e-32	8	18	18	530
ENSG00000204176.13	SYT15	10	46955444	46970489	15045	locus1341	-0.296032	-0.198326	0.767205	8.95881e-06	0.0336135	0.0423376	1	24	24	2434	1.94611	5.10801	0.051641	8.95881e-06	0.0336135	0.0423376	1	24	24	344
ENSG00000204175.5	GPRIN2	10	46992020	47007881	15861	locus1341	4.27967	0.0742696	1.87174e-05	0.00701285	0.0452636	0.011326	6	18	18	49	-2.619	-0.160733	0.00881891	0.00701285	0.0452636	0.011326	6	18	18	128
ENSG00000204172.12	AGAP9	10	48215723	48237508	21785	locus1342	-0.775928	-0.00732557	0.437792	0.0329815	0.460831	2.41174e-20	19	37	37	1693	0.521718	0.0166547	0.601867	0.0329815	0.460831	2.41174e-20	19	37	37	1910
ENSG00000265763.3	ZNF488	10	48355068	48373866	18798	locus1342	3.478	0.245087	0.000505171	0.000587194	0.0567506	0.00688048	4	23	23	105	-0.920614	-0.252399	0.357252	0.000587194	0.0567506	0.00688048	4	23	23	1274
ENSG00000170324.20	FRMPD2	10	49364605	49482739	118134	locus1342	0.961488	0.0104187	0.336307	0.0237061	0.184997	2.46591e-07	21	32	32	1451	1.10406	0.0497984	0.269566	0.0237061	0.184997	2.46591e-07	21	32	32	1048
ENSG00000128805.14	ARHGAP22	10	49654078	49701693	47615	locus1342	0.571981	0.00585416	0.567335	0.0286576	0.113557	0.000107117	56	61	61	2001	-0.596297	-0.0270354	0.550977	0.0286576	0.113557	0.000107117	56	61	61	1784
ENSG00000225830.12	ERCC6	10	50642926	50747167	104241	locus1343	-1.43035	-0.0136586	0.152616	0.0374515	0.0326413	0.0421294	63	65	65	941	1.74312	0.0613905	0.0813134	0.0361333	0.0326413	0.0421294	62	65	65	446
ENSG00000204152.10	TIMM23B	10	51371378	51734610	363232	locus1344	0.781793	0.00646464	0.434336	0.0461902	0.275076	2.20637e-11	31	33	33	1687	0.847307	0.024662	0.396824	0.0461902	0.275076	2.20637e-11	31	33	33	1396
ENSG00000204149.10	AGAP6	10	51748077	51770276	22199	locus1344	-1.32439	-0.0177443	0.185374	0.0169477	0.191264	7.57538e-08	20	20	20	1039	-0.0293404	-0.00448415	0.976593	0.0169477	0.191264	7.57538e-08	20	20	20	2867
ENSG00000188611.14	ASAH2	10	51944620	52011276	66656	locus1344	-1.36867	-0.00672135	0.171103	0.124802	0.537793	1.19894e-26	26	30	30	994	0.579265	0.00990907	0.56241	0.124802	0.537793	1.19894e-26	26	30	30	1812
ENSG00000204147.9	ASAH2B	10	52499695	52519012	19317	locus1345	-3.76488	-0.0595139	0.000166629	0.0109052	0.18681	3.03795e-07	23	25	25	78	2.37932	0.133118	0.0173446	0.0109052	0.18681	3.03795e-07	23	25	25	180
ENSG00000185532.15	PRKG1	10	53806515	54058110	251595	locus1347	1.47964	0.0146154	0.138969	0.0342408	0.115924	5.26418e-05	92	94	94	889	-0.334789	-0.0104011	0.737784	0.0342397	0.115924	5.26418e-05	91	94	94	2259
ENSG00000107984.9	DKK1	10	54074040	54077417	3377	locus1347	0.388757	0.00480122	0.697456	0.0265151	0.0380614	0.0291279	26	27	27	2286	-1.39173	-0.055589	0.164004	0.0265151	0.0380614	0.0291279	26	27	27	727
ENSG00000108064.10	TFAM	10	60144902	60158990	14088	locus1354	0.836866	0.0513806	0.402668	0.000979995	0.0391299	0.0282306	4	4	4	1618	1.50222	0.327327	0.133041	0.000979995	0.0391299	0.0282306	4	4	4	629
ENSG00000150347.14	ARID5B	10	63661457	63856703	195246	locus1356	3.59523	0.099327	0.00032411	0.00400883	0.0521143	0.00753022	11	11	11	96	-2.67211	-0.264634	0.00753765	0.00400883	0.0521143	0.00753022	11	11	11	115
ENSG00000165476.13	REEP3	10	65281160	65384888	103728	locus1357	1.92662	0.0519173	0.0540266	0.00435826	0.0524773	0.00872263	40	43	43	561	2.00966	0.194277	0.0444676	0.00435826	0.0524773	0.00872263	40	43	43	310
ENSG00000108187.15	PBLD	10	70042416	70092685	50269	locus1363	-2.65081	-0.0272274	0.00802985	0.0338598	0.189648	2.31352e-07	45	45	45	252	1.33503	0.0456374	0.181866	0.0338598	0.189648	2.31352e-07	45	45	45	777
ENSG00000204130.12	RUFY2	10	70100868	70167034	66166	locus1363	-1.71014	-0.061443	0.0872409	0.00236181	0.0761233	0.000834523	19	19	19	716	1.21561	0.149951	0.224134	0.00236181	0.0761233	0.000834523	19	19	19	914
ENSG00000138346.14	DNA2	10	70173820	70231878	58058	locus1363	0.00349563	-0.000127453	0.997211	0.0363894	0.157713	4.08088e-06	27	27	27	2924	-0.529066	-0.0169166	0.59676	0.0363894	0.157713	4.08088e-06	27	27	27	1899
ENSG00000122912.14	SLC25A16	10	70237754	70287280	49526	locus1363	-1.68225	-0.0194147	0.09252	0.0277513	0.197368	6.584e-08	18	18	18	738	0.416928	0.0147325	0.676731	0.0277513	0.197368	6.584e-08	18	18	18	2094
ENSG00000099282.9	TSPAN15	10	71211222	71267425	56203	locus1364	1.13266	0.0232533	0.257359	0.00630598	0.0675071	0.00279052	19	19	19	1259	-1.82893	-0.139223	0.0674102	0.00630598	0.0675071	0.00279052	19	19	19	403
ENSG00000042286.14	AIFM2	10	71872022	71892690	20668	locus1364	2.32733	0.0175645	0.0199476	0.0544245	0.223099	1.60233e-08	49	51	51	354	-1.40335	-0.0363587	0.160512	0.0535991	0.223099	1.60233e-08	48	51	51	716
ENSG00000156521.13	TYSND1	10	71897736	71906456	8720	locus1364	-1.23268	-0.00999131	0.217694	0.0408354	0.0926004	0.000454109	32	33	33	1142	0.762545	0.0207503	0.445735	0.0408354	0.0926004	0.000454109	32	33	33	1515
ENSG00000079332.14	SAR1A	10	71907044	71930270	23226	locus1364	-2.25625	-0.0194991	0.0240552	0.037957	0.239274	5.3138e-10	41	42	42	396	1.30479	0.0359162	0.191966	0.0379491	0.239274	5.3138e-10	40	42	42	811
ENSG00000166224.16	SGPL1	10	72575703	72640932	65229	locus1365	-0.0715409	-0.000733037	0.942967	0.00901081	0.0815007	0.000915382	54	55	55	2783	0.583855	0.0366672	0.559318	0.00901081	0.0815007	0.000915382	54	55	55	1803
ENSG00000156026.14	MCU	10	74451888	74647452	195564	locus1366	-0.975642	-0.0219503	0.329242	0.00754472	0.0434422	0.0188308	5	5	5	1434	-0.321593	-0.0285628	0.747761	0.00754472	0.0434422	0.0188308	5	5	5	2295
ENSG00000166321.13	NUDT13	10	74870132	74891586	21454	locus1366	-0.336686	-0.00379618	0.736354	0.015283	0.131251	1.82346e-05	124	126	126	2369	2.04497	0.0935415	0.0408579	0.015283	0.131251	1.82346e-05	124	126	126	291
ENSG00000196968.10	FUT11	10	75532033	75535976	3943	locus1366	-0.142526	-0.0016133	0.886664	0.0419519	0.090777	0.000309532	43	46	46	2673	-0.814198	-0.0222875	0.415532	0.0419519	0.090777	0.000309532	43	46	46	1438
ENSG00000148660.20	CAMK2G	10	75572258	75634349	62091	locus1366	0.0329016	0.00596624	0.973753	0.00302193	0.0557337	0.00703495	10	12	12	2863	-0.947495	-0.128083	0.343387	0.00280557	0.0557337	0.00703495	9	12	12	1237
ENSG00000079393.20	DUSP13	10	76854189	76868970	14781	locus1367	1.96	0.0130001	0.0499956	0.0441691	0.0550614	0.00794499	36	36	36	539	-1.95736	-0.0557532	0.050305	0.0441691	0.0550614	0.00794499	36	36	36	337
ENSG00000188199.10	NUTM2B	10	81462982	81472513	9531	locus1370	-1.52055	-0.0248464	0.128373	0.0120254	0.216259	1.02378e-08	11	15	15	855	1.24066	0.0712302	0.214731	0.0120254	0.216259	1.02378e-08	11	15	15	886
ENSG00000228570.7	NUTM2E	10	81586494	81610634	24140	locus1370	-0.515033	-0.00437465	0.60653	0.0333546	0.354344	5.20214e-14	28	35	35	2090	0.223076	0.00784263	0.823476	0.0333546	0.354344	5.20214e-14	28	35	35	2500
ENSG00000133661.15	SFTPD	10	81697495	81708861	11366	locus1370	1.47593	0.00814948	0.139963	0.0958388	0.376819	2.7823e-15	33	38	38	898	-2.07875	-0.0409006	0.0376405	0.0933092	0.376819	2.7823e-15	31	38	38	273
ENSG00000189129.13	PLAC9	10	81891416	81905112	13696	locus1371	-0.992304	-0.00338224	0.321049	0.185475	0.168823	8.41598e-07	127	130	130	1416	0.119566	0.000745555	0.904827	0.18515	0.168823	8.41598e-07	126	130	130	2688
ENSG00000122359.17	ANXA11	10	81910644	81965564	54920	locus1371	-2.97607	-0.0202623	0.0029197	0.0660529	0.361787	2.52245e-14	30	30	30	172	3.69178	0.0879689	0.00022269	0.0660529	0.361787	2.52245e-14	30	30	30	22
ENSG00000108219.14	TSPAN14	10	82214065	82282386	68321	locus1371	-2.97796	-0.0489742	0.00290172	0.0112047	0.0573733	0.0071489	29	32	32	171	2.37337	0.142085	0.0176266	0.0112047	0.0573733	0.0071489	29	32	32	181
ENSG00000148600.14	CDHR1	10	85954292	85979376	25084	locus1376	-0.230164	-0.00209956	0.817965	0.0471051	0.0733066	0.00169158	66	67	67	2535	-1.12553	-0.0328383	0.260366	0.0471051	0.0733066	0.00169158	66	67	67	1016
ENSG00000148604.13	RGR	10	86004808	86019716	14908	locus1376	-0.515853	-0.00360402	0.605957	0.0589797	0.341181	2.22319e-13	19	23	23	2088	-0.615212	-0.0152358	0.538415	0.0589797	0.341181	2.22319e-13	19	23	23	1749
ENSG00000122375.11	OPN4	10	88414303	88426216	11913	locus1378	1.67274	0.00882315	0.0943794	0.101	0.312748	7.42876e-13	37	37	37	742	0.11172	0.0022653	0.911045	0.101	0.312748	7.42876e-13	37	37	37	2704
ENSG00000184923.12	NUTM2A	10	88985204	88994733	9529	locus1379	-1.62783	-0.0140843	0.103561	0.0379669	0.444112	7.70043e-19	32	38	38	778	0.519384	0.0128919	0.603493	0.0368739	0.444112	7.70043e-19	31	38	38	1915
ENSG00000224914.3	LINC00863	10	89102492	89117059	14567	locus1379	-0.998932	-0.00920907	0.317828	0.0404025	0.0663982	0.00330643	31	35	35	1412	0.0182703	0.00628701	0.985423	0.0404025	0.0663982	0.00330643	31	35	35	2894
ENSG00000214562.14	NUTM2D	10	89117500	89130452	12952	locus1379	1.72928	0.0511821	0.0837583	0.00351875	0.117585	8.0861e-05	4	5	5	702	-1.1027	-0.101599	0.270157	0.00351875	0.117585	8.0861e-05	4	5	5	1050
ENSG00000138138.13	ATAD1	10	89511268	89577988	66720	locus1379	0.0839703	0.00473683	0.93308	0.00137003	0.0303114	0.0463997	20	22	22	2765	0.355968	0.05021	0.721865	0.00137003	0.0303114	0.0463997	20	22	22	2223
ENSG00000204022.9	LIPJ	10	90346518	90366733	20215	locus1380	-1.31208	-0.0294542	0.189492	0.00595254	0.0297287	0.0467862	2	2	2	1057	1.02065	0.0797241	0.307419	0.00595254	0.0297287	0.0467862	2	2	2	1142
ENSG00000026103.21	FAS	10	90750554	90776816	26262	locus1381	-1.30138	-0.00703739	0.193127	0.0885087	0.418521	5.46565e-18	56	60	60	1066	-0.129244	-0.00262743	0.897164	0.0885087	0.418521	5.46565e-18	56	60	60	2672
ENSG00000152778.8	IFIT5	10	91174324	91180754	6430	locus1381	0.665702	0.00650742	0.505601	0.0289019	0.0953257	0.000274253	17	17	17	1850	-0.873232	-0.0298577	0.382537	0.0289019	0.0953257	0.000274253	17	17	17	1356
ENSG00000232229.5	LINC00865	10	91589249	91600618	11369	locus1381	-1.49015	-0.0062708	0.136185	0.172625	0.603825	2.24784e-30	27	27	27	882	1.03093	0.0150244	0.302576	0.172625	0.603825	2.24784e-30	27	27	27	1129
ENSG00000107864.14	CPEB3	10	93806448	94050835	244387	locus1383	0.774146	0.0318458	0.438844	0.00166082	0.113835	0.00012317	17	19	19	1698	0.0237161	0.00704904	0.981079	0.00166082	0.113835	0.00012317	17	19	19	2880
ENSG00000187553.8	CYP26C1	10	94820554	94829297	8743	locus1384	1.23864	0.0122337	0.215479	0.0280616	0.113307	0.000130773	20	21	21	1138	1.04061	0.038267	0.298058	0.0280616	0.113307	0.000130773	20	21	21	1121
ENSG00000148690.11	FRA10AC1	10	95427639	95462716	35077	locus1385	-2.00877	-0.0103707	0.044562	0.123696	0.314435	5.47464e-13	46	47	47	508	-1.51658	-0.0278161	0.129373	0.118227	0.314435	5.47464e-13	45	47	47	619
ENSG00000119969.14	HELLS	10	96305523	96361856	56333	locus1386	-1.40408	-0.0226252	0.160294	0.0123715	0.029582	0.0499113	25	26	26	961	-1.06997	-0.0651344	0.284634	0.0123715	0.029582	0.0499113	25	26	26	1088
ENSG00000119977.20	TCTN3	10	97423152	97453900	30748	locus1386	-0.823715	-0.0132836	0.410102	0.00763584	0.0416168	0.0233649	22	23	23	1635	-0.149811	-0.0182119	0.880914	0.00763584	0.0416168	0.0233649	22	23	23	2643
ENSG00000138185.18	ENTPD1	10	97471520	97637023	165503	locus1386	-2.17106	-0.0446377	0.0299267	0.00596588	0.069573	0.00257886	7	7	7	433	1.42539	0.0986559	0.154045	0.00596588	0.069573	0.00257886	7	7	7	697
ENSG00000213390.10	ARHGAP19	10	98981929	99052430	70501	locus1387	0.0302408	-0.00122987	0.975875	0.00693556	0.0581676	0.00629799	30	31	31	2867	-0.290524	-0.022724	0.771415	0.00693556	0.0581676	0.00629799	30	31	31	2363
ENSG00000171160.17	MORN4	10	99374309	99393913	19604	locus1387	0.365325	0.00356398	0.714869	0.0430565	0.306129	5.36469e-12	49	51	51	2329	-0.0862107	-0.00276385	0.931299	0.0430565	0.306129	5.36469e-12	49	51	51	2743
ENSG00000119986.6	AVPI1	10	99437180	99446998	9818	locus1387	-0.752162	-0.01524	0.451954	0.00841017	0.0945146	0.000447258	13	13	13	1731	0.23508	0.0185525	0.814146	0.00841017	0.0945146	0.000447258	13	13	13	2476
ENSG00000119943.12	PYROXD2	10	100143324	100174939	31615	locus1388	-0.179461	-0.0015562	0.857575	0.0459899	0.337442	5.80693e-14	56	57	57	2608	-0.721126	-0.02393	0.470832	0.0459899	0.337442	5.80693e-14	56	57	57	1584
ENSG00000107521.18	HPS1	10	100175954	100206720	30766	locus1388	-3.06992	-0.0350475	0.00214118	0.0216578	0.0871078	0.00068143	16	16	16	151	2.55746	0.101947	0.010544	0.0216578	0.0871078	0.00068143	16	16	16	138
ENSG00000014919.12	COX15	10	101454049	101491884	37835	locus1389	-2.55859	-0.0459506	0.0105098	0.00843851	0.0760657	0.00175526	43	44	44	276	2.20918	0.149618	0.0271622	0.00823177	0.0760657	0.00175526	42	44	44	224
ENSG00000095485.16	CWF19L1	10	101992054	102027395	35341	locus1389	5.92278	0.0337771	3.16543e-09	0.0897391	0.600859	1.64585e-30	11	13	13	17	-0.580816	-0.0133164	0.561364	0.0654579	0.600859	1.64585e-30	9	13	13	1810
ENSG00000075826.16	SEC31B	10	102246403	102279618	33215	locus1390	2.13801	0.0264544	0.032516	0.0155724	0.101118	0.000265408	63	63	63	442	-0.0439404	-0.00181065	0.964952	0.0155724	0.101118	0.000265408	63	63	63	2835
ENSG00000055950.16	MRPL43	10	102737576	102747254	9678	locus1390	-0.0237194	-0.000390937	0.981076	0.00400476	0.0428206	0.0200473	26	27	27	2885	1.44964	0.138168	0.147159	0.00400476	0.0428206	0.0200473	26	27	27	675
ENSG00000186862.17	PDZD7	10	102767435	102790886	23451	locus1390	-0.544598	-0.00588637	0.58603	0.013295	0.162186	2.83382e-06	15	16	16	2043	0.78049	0.0387086	0.435103	0.013295	0.162186	2.83382e-06	15	16	16	1492
ENSG00000107819.13	SFXN3	10	102790990	102800998	10008	locus1390	1.43044	0.0192537	0.152592	0.0171793	0.151859	5.16614e-06	26	28	28	940	-0.355264	-0.0167228	0.722392	0.0170831	0.151859	5.16614e-06	25	28	28	2225
ENSG00000148840.10	PPRC1	10	103892750	103910090	17340	locus1390	-2.81362	-0.0834862	0.00489875	0.00312894	0.0437493	0.0154393	9	9	9	205	-0.143949	-0.0100215	0.885541	0.00312894	0.0437493	0.0154393	9	9	9	2656
ENSG00000107874.10	CUEDC2	10	104183005	104192331	9326	locus1390	-7.74361	-0.278816	9.66354e-15	0.00186977	0.0705778	0.00248474	15	18	18	7	-0.283964	-0.0361485	0.776438	0.00186977	0.0705778	0.00248474	15	18	18	2376
ENSG00000138111.14	MFSD13A	10	104221151	104236802	15651	locus1391	1.53383	0.023356	0.125071	0.0133599	0.11873	6.09815e-05	26	30	30	841	0.715645	0.0360351	0.47421	0.0133599	0.11873	6.09815e-05	26	30	30	1594
ENSG00000171206.13	TRIM8	10	104404235	104418075	13840	locus1391	1.34398	0.0283915	0.178955	0.00623868	0.0328912	0.0410231	10	10	10	1015	-0.314503	-0.0211654	0.753139	0.00623868	0.0328912	0.0410231	10	10	10	2305
ENSG00000166275.15	BORCS7	10	104614015	104624718	10703	locus1391	-0.699538	-0.00929294	0.484216	0.0146845	0.231845	6.68194e-09	27	27	27	1808	3.04783	0.139871	0.00230497	0.0146845	0.231845	6.68194e-09	27	27	27	61
ENSG00000214435.7	AS3MT	10	104629226	104661655	32429	locus1391	-1.56435	-0.00959217	0.117735	0.0729589	0.353067	9.31132e-15	38	38	38	823	3.53591	0.0750423	0.000406378	0.0729589	0.353067	9.31132e-15	38	38	38	27
ENSG00000148798.10	INA	10	105036894	105050103	13209	locus1391	0.462779	0.0189045	0.643523	0.00236007	0.0404777	0.0246196	46	48	48	2182	0.612627	0.0775197	0.540123	0.00236007	0.0404777	0.0246196	46	48	48	1754
ENSG00000183128.7	CALHM3	10	105232560	105238997	6437	locus1391	2.74764	0.0152279	0.00600264	0.0932127	0.0519556	0.00902851	73	73	73	216	-1.56191	-0.029633	0.118309	0.0932127	0.0519556	0.00902851	73	73	73	569
ENSG00000148834.12	GSTO1	10	106013951	106027222	13271	locus1391	3.49594	0.0745122	0.000472402	0.00760768	0.0705087	0.00235395	22	22	22	104	-1.65312	-0.138136	0.0983065	0.00760768	0.0705087	0.00235395	22	22	22	506
ENSG00000065621.14	GSTO2	10	106028941	106064708	35767	locus1391	-1.65016	-0.00854855	0.0989112	0.120732	0.433276	3.71266e-19	31	31	31	759	-1.47472	-0.0264484	0.140289	0.120744	0.433276	3.71266e-19	29	31	31	656
ENSG00000148841.15	ITPRIP	10	106069457	106098223	28766	locus1391	0.26487	0.00359772	0.791109	0.0152631	0.106779	0.00015781	69	70	70	2475	0.801285	0.040787	0.422967	0.0152631	0.106779	0.00015781	69	70	70	1455
ENSG00000119913.4	TECTB	10	114043157	114064796	21639	locus1397	1.88829	0.0119966	0.0589866	0.0872416	0.264476	2.90401e-10	53	55	55	589	0.511867	0.0101851	0.608744	0.0872416	0.264476	2.90401e-10	53	55	55	1926
ENSG00000023041.11	ZDHHC6	10	114184170	114207330	23160	locus1397	3.34269	0.0336483	0.000829693	0.029015	0.11622	5.32893e-05	23	28	28	117	-1.11949	-0.0412429	0.262929	0.029015	0.11622	5.32893e-05	23	28	28	1027
ENSG00000148737.16	TCF7L2	10	114710005	114927436	217431	locus1397	1.09058	0.05461	0.275457	0.0011727	0.054493	0.00942419	27	30	30	1312	-0.676633	-0.111342	0.498639	0.00115849	0.054493	0.00942419	26	30	30	1663
ENSG00000165806.19	CASP7	10	115438920	115490668	51748	locus1397	0.382739	0.00425269	0.701913	0.0277928	0.246753	1.67136e-09	58	61	61	2294	-0.356213	-0.0124735	0.721681	0.0277928	0.246753	1.67136e-09	58	61	61	2221
ENSG00000151553.14	FAM160B1	10	116581538	116659590	78052	locus1398	-0.803204	-0.00654897	0.421857	0.0408385	0.0814646	0.00103112	64	66	66	1656	-1.07188	-0.0307048	0.283776	0.0408385	0.0814646	0.00103112	64	66	66	1084
ENSG00000151892.14	GFRA1	10	117816441	118034217	217776	locus1399	-0.472551	-0.00222346	0.636534	0.129031	0.228625	5.13878e-09	111	114	114	2165	1.89197	0.0304692	0.0584945	0.128657	0.228625	5.13878e-09	110	114	114	373
ENSG00000165863.16	C10orf82	10	118421722	118429793	8071	locus1400	-1.56272	-0.0207055	0.118118	0.0156448	0.0318612	0.048769	15	16	16	825	-1.39531	-0.0700444	0.162922	0.0156448	0.0318612	0.048769	15	16	16	724
ENSG00000165650.11	PDZD8	10	119036784	119134951	98167	locus1400	-0.0727737	-0.000836307	0.941986	0.00748813	0.183278	3.58087e-07	21	23	23	2781	0.468557	0.0325045	0.639387	0.00697534	0.183278	3.58087e-07	19	23	23	2003
ENSG00000183605.16	SFXN4	10	120900278	120925226	24948	locus1401	1.78183	0.00692406	0.0747775	0.217034	0.616005	8.78285e-33	8	9	9	657	-1.53986	-0.0211492	0.123594	0.217034	0.616005	8.78285e-33	8	9	9	588
ENSG00000120008.15	WDR11	10	122610873	122669036	58163	locus1403	-0.822285	-0.0101761	0.410915	0.0192441	0.174394	5.76039e-07	25	25	25	1640	-0.434765	-0.0236215	0.663733	0.0184449	0.174394	5.76039e-07	23	25	25	2065
ENSG00000138162.18	TACC2	10	123872399	124014057	141658	locus1405	0.0390724	0.000727265	0.968833	0.0155271	0.0841262	0.000775921	10	10	10	2846	0.0214922	0.00365528	0.982853	0.0155271	0.0841262	0.000775921	10	10	10	2888
ENSG00000138161.13	CUZD1	10	124591673	124605373	13700	locus1405	-1.44135	-0.0131592	0.149487	0.0459404	0.125105	4.13019e-05	33	33	33	933	0.243515	0.0109336	0.807607	0.0459404	0.125105	4.13019e-05	33	33	33	2461
ENSG00000095574.11	IKZF5	10	124750322	124768311	17989	locus1405	1.03	0.0615565	0.303009	0.0011206	0.0376291	0.0269786	91	91	91	1375	-1.90152	-0.469623	0.0572344	0.0011206	0.0376291	0.0269786	91	91	91	369
ENSG00000107902.13	LHPP	10	126150391	126302710	152319	locus1407	0.0415027	-0.000514437	0.966895	0.0120849	0.175973	8.13293e-07	48	49	49	2839	-2.42782	-0.15724	0.0151898	0.00906537	0.175973	8.13293e-07	46	49	49	171
ENSG00000188690.12	UROS	10	127473550	127511837	38287	locus1408	-1.73485	-0.00935176	0.0827675	0.110248	0.493245	5.21916e-22	99	113	113	698	-0.56388	-0.0116569	0.572835	0.109982	0.493245	5.21916e-22	98	113	113	1836
ENSG00000203780.10	FANK1	10	127585103	127698161	113058	locus1408	-1.13789	-0.00715356	0.255168	0.081312	0.127924	4.19181e-05	88	88	88	1251	0.857679	0.0172445	0.39107	0.0798888	0.127924	4.19181e-05	85	88	88	1378
ENSG00000170430.9	MGMT	10	131265504	131569247	303743	locus1413	-2.0452	-0.00863571	0.0408356	0.179369	0.228777	4.09661e-09	121	131	131	492	1.25279	0.0200448	0.210281	0.179369	0.228777	4.09661e-09	121	131	131	874
ENSG00000188385.11	JAKMIP3	10	133879449	133998362	118913	locus1416	0.165076	0.001528	0.868884	0.0425961	0.395534	1.57561e-16	9	10	10	2633	-0.678492	-0.021789	0.49746	0.0425961	0.395534	1.57561e-16	9	10	10	1660
ENSG00000151640.12	DPYSL4	10	134000451	134019263	18812	locus1416	-2.07352	-0.01507	0.0381237	0.06555	0.0348151	0.026466	89	92	92	479	1.44444	0.0377454	0.148615	0.0566537	0.0348151	0.026466	86	92	92	680
ENSG00000148814.17	LRRC27	10	134145696	134195012	49316	locus1416	1.06452	0.00847178	0.287093	0.0474783	0.285628	3.09309e-11	7	7	7	1344	-0.482401	-0.0135809	0.629521	0.0474783	0.285628	3.09309e-11	7	7	7	1988
ENSG00000240707.2	LINC01168	10	134779037	134790001	10964	locus1416	-0.305365	-0.00536068	0.760088	0.00442167	0.0367365	0.0319187	10	11	11	2425	-1.05532	-0.10543	0.29128	0.00442167	0.0367365	0.0319187	10	11	11	1105
ENSG00000148832.15	PAOX	10	135192765	135205198	12433	locus1417	-0.178181	-0.0024357	0.858581	0.029931	0.214891	1.64065e-08	16	16	16	2612	1.49342	0.0561074	0.135326	0.029931	0.214891	1.64065e-08	16	16	16	638
ENSG00000148824.18	MTG1	10	135207660	135236024	28364	locus1417	0.283429	0.00148791	0.776848	0.109003	0.312706	1.64076e-13	20	21	21	2447	-1.28617	-0.0240528	0.198385	0.109003	0.312706	1.64076e-13	20	21	21	831
ENSG00000203772.7	SPRN	10	135234169	135238121	3952	locus1417	-0.308305	-0.00728616	0.75785	0.00462901	0.0815013	0.00120498	18	21	21	2419	-0.0784819	-0.0069597	0.937445	0.00462901	0.0815013	0.00120498	18	21	21	2758
ENSG00000214279.13	SCART1	10	135267431	135282687	15256	locus1417	0.068549	0.000551046	0.945349	0.0326292	0.190344	2.57686e-07	16	16	16	2793	0.817186	0.0266663	0.413822	0.0326292	0.190344	2.57686e-07	16	16	16	1433
ENSG00000171772.15	SYCE1	10	135367403	135381779	14376	locus1417	1.46258	0.0124081	0.143583	0.0419441	0.0491876	0.012858	77	78	78	909	0.61565	0.0179719	0.538126	0.0415516	0.0491876	0.012858	76	78	78	1748
ENSG00000177951.17	BET1L	11	202923	207422	4499	locus1418	0.693117	0.00888148	0.488236	0.0226846	0.0776366	0.00143104	19	19	19	1823	1.56682	0.0665172	0.117156	0.0226846	0.0776366	0.00143104	19	19	19	564
ENSG00000177963.14	RIC8A	11	207510	215175	7665	locus1418	-1.27915	-0.0217538	0.200845	0.00954108	0.116144	4.78966e-05	19	19	19	1099	3.04845	0.188867	0.00230027	0.00954108	0.116144	4.78966e-05	19	19	19	60
ENSG00000142082.14	SIRT3	11	215029	236931	21902	locus1418	1.57352	0.0324359	0.1156	0.00788141	0.0906514	0.000583765	27	27	27	817	-1.24689	-0.0833729	0.212438	0.00788141	0.0906514	0.000583765	27	27	27	883
ENSG00000185627.17	PSMD13	11	236975	252984	16009	locus1418	0.45632	0.00449517	0.64816	0.0324605	0.240711	6.40478e-10	21	21	21	2189	1.70082	0.05699	0.0889776	0.0324605	0.240711	6.40478e-10	21	21	21	474
ENSG00000142102.15	PGGHG	11	289125	296107	6982	locus1418	-0.0122114	-0.000398139	0.990257	0.0477851	0.310325	8.83247e-13	13	15	15	2905	0.781466	0.0206338	0.434528	0.0477851	0.310325	8.83247e-13	13	15	15	1491
ENSG00000185201.16	IFITM2	11	308106	309410	1304	locus1418	-0.547521	-0.0044277	0.584021	0.0347452	0.118161	2.39693e-05	44	48	48	2038	0.0963002	0.00303989	0.923282	0.0330246	0.118161	2.39693e-05	42	48	48	2726
ENSG00000185885.15	IFITM1	11	314039	315272	1233	locus1418	-0.486089	-0.0108147	0.626904	0.0140673	0.0350971	0.0361793	15	16	16	2141	0.212836	0.0182804	0.831455	0.0140673	0.0350971	0.0361793	15	16	16	2526
ENSG00000184363.9	PKP3	11	392595	404908	12313	locus1419	-0.518318	-0.00662946	0.604236	0.0161791	0.0366437	0.0303937	13	13	13	2086	-0.521481	-0.0234765	0.602032	0.0161791	0.0366437	0.0303937	13	13	13	1912
ENSG00000185187.12	SIGIRR	11	405715	417397	11682	locus1419	-0.368913	-0.00411451	0.712193	0.0241754	0.247395	3.09038e-10	17	20	20	2319	1.17862	0.043854	0.238551	0.0240733	0.247395	3.09038e-10	16	20	20	965
ENSG00000174915.11	PTDSS2	11	448267	491400	43133	locus1419	1.5082	0.0360042	0.131504	0.00500387	0.0669221	0.00220899	15	16	16	866	0.210408	0.0173402	0.833349	0.00500387	0.0669221	0.00220899	15	16	16	2531
ENSG00000023191.16	RNH1	11	494514	507242	12728	locus1419	1.6431	0.0265635	0.100363	0.0126702	0.037297	0.0270712	23	24	24	762	-1.5791	-0.0880091	0.114312	0.012124	0.037297	0.0270712	22	24	24	555
ENSG00000174775.16	HRAS	11	532241	535576	3335	locus1419	2.40641	0.0358967	0.0161103	0.0136856	0.169836	9.01565e-07	15	15	15	331	-1.43484	-0.0776575	0.151331	0.0136856	0.169836	9.01565e-07	15	15	15	688
ENSG00000161328.10	LRRC56	11	537526	554912	17386	locus1419	-0.00892348	0.000212622	0.99288	0.0195545	0.0978751	0.000301783	16	17	17	2912	0.227629	0.0088273	0.819935	0.0195545	0.0978751	0.000301783	16	17	17	2497
ENSG00000185507.19	IRF7	11	612554	615950	3396	locus1419	-1.96052	-0.173123	0.049935	0.000453177	0.0447325	0.0131319	3	5	5	538	1.63347	0.514221	0.10237	0.000453177	0.0447325	0.0131319	3	5	5	520
ENSG00000069696.6	DRD4	11	637268	640705	3437	locus1419	-1.05994	-0.0129133	0.289174	0.0213745	0.130002	1.82608e-05	16	16	16	1349	0.667342	0.0311216	0.504554	0.0213745	0.130002	1.82608e-05	16	16	16	1683
ENSG00000177042.14	TMEM80	11	695815	705028	9213	locus1419	-1.6344	-0.0069808	0.102175	0.179705	0.520788	9.56372e-24	39	40	40	774	0.179034	0.00250269	0.857911	0.166031	0.520788	9.56372e-24	37	40	40	2592
ENSG00000177666.16	PNPLA2	11	818913	825571	6658	locus1419	0.614778	0.00432233	0.538701	0.053236	0.150536	7.84747e-06	57	62	62	1934	-0.499112	-0.0145298	0.617701	0.053236	0.150536	7.84747e-06	57	62	62	1942
ENSG00000177685.16	CRACR2B	11	827918	831986	4068	locus1419	-0.124937	-0.00116676	0.900574	0.0248801	0.0556073	0.00773293	20	23	23	2699	-0.657915	-0.0280322	0.510593	0.0245107	0.0556073	0.00773293	19	23	23	1701
ENSG00000177697.17	CD151	11	832951	838835	5884	locus1419	-3.13813	-0.0617305	0.00170032	0.00875317	0.0554839	0.00765413	17	17	17	142	1.08893	0.064247	0.276184	0.00875317	0.0554839	0.00765413	17	17	17	1064
ENSG00000214063.10	TSPAN4	11	842823	867116	24293	locus1419	1.59759	0.0513296	0.110134	0.00386791	0.0405294	0.0206833	6	6	6	798	-0.237103	-0.0244538	0.812577	0.00386791	0.0405294	0.0206833	6	6	6	2472
ENSG00000183020.13	AP2A2	11	925808	1012245	86437	locus1419	-2.9143	-0.117964	0.00356489	0.00172202	0.070883	0.00217485	10	10	10	188	1.02009	0.146741	0.307686	0.00172202	0.070883	0.00217485	10	10	10	1143
ENSG00000214026.10	MRPL23	11	1968561	1977829	9268	locus1421	-0.729741	-0.00284482	0.465548	0.205908	0.222763	7.72303e-09	59	66	66	1762	0.835351	0.0115358	0.40352	0.205908	0.222763	7.72303e-09	59	66	66	1406
ENSG00000110651.11	CD81	11	2397406	2418649	21243	locus1421	1.1492	0.0356266	0.250472	0.00316714	0.0401528	0.0235964	19	20	20	1236	-0.359803	-0.042863	0.718994	0.00316714	0.0401528	0.0235964	19	20	20	2212
ENSG00000005801.16	ZNF195	11	3379156	3400452	21296	locus1422	1.00904	0.00938677	0.312953	0.0354514	0.258502	6.68155e-10	23	29	29	1396	-1.26464	-0.0415252	0.205999	0.0354514	0.258502	6.68155e-10	23	29	29	860
ENSG00000167325.14	RRM1	11	4115914	4160155	44241	locus1423	-0.469377	-0.0090137	0.6388	0.00865147	0.1232	5.37712e-05	7	8	8	2168	1.53951	0.104083	0.12368	0.00865147	0.1232	5.37712e-05	7	8	8	589
ENSG00000166341.7	DCHS1	11	6642560	6677040	34480	locus1426	1.09739	0.0148124	0.272469	0.0122836	0.0495066	0.0115079	25	26	26	1300	1.64931	0.0854821	0.0990847	0.0122836	0.0495066	0.0115079	25	26	26	508
ENSG00000175390.13	EIF3F	11	8008883	8023396	14513	locus1428	-0.55523	-0.00503674	0.578737	0.0400658	0.159364	2.23745e-06	71	76	76	2025	-0.000811136	0.000219564	0.999353	0.0400658	0.159364	2.23745e-06	71	76	76	2923
ENSG00000166436.15	TRIM66	11	8633586	8680433	46847	locus1428	-1.25695	-0.0511584	0.208773	0.00188404	0.0847998	0.00104327	4	8	8	1121	0.948204	0.139254	0.343026	0.00188404	0.0847998	0.00104327	4	8	8	1236
ENSG00000175352.10	NRIP3	11	9002122	9025548	23426	locus1428	-0.426207	-0.0124456	0.669957	0.00432096	0.0591469	0.00629148	23	26	26	2239	-0.145726	-0.0164144	0.884138	0.00432096	0.0591469	0.00629148	23	26	26	2651
ENSG00000166471.10	TMEM41B	11	9302200	9336140	33940	locus1429	-0.724641	-0.0266253	0.468672	0.00295372	0.0643043	0.00303665	1	1	1	1767	-0.00203735	-0.000312704	0.998374	0.00295372	0.0643043	0.00303665	1	1	1	2918
ENSG00000133805.15	AMPD3	11	10471867	10529126	57259	locus1430	1.04947	0.00423535	0.293961	0.102839	0.0651426	0.00259071	83	86	86	1359	-2.12788	-0.0382168	0.0333472	0.101115	0.0651426	0.00259071	81	86	86	254
ENSG00000133800.8	LYVE1	11	10578513	10590212	11699	locus1430	0.0278566	-0.00133451	0.977776	0.0188091	0.0708634	0.0024292	31	32	32	2873	1.44938	0.068982	0.147233	0.0188091	0.0708634	0.0024292	31	32	32	677
ENSG00000197702.11	PARVA	11	12399117	12556903	157786	locus1432	1.32831	0.0377988	0.184077	0.00385897	0.063358	0.00339448	11	11	11	1034	0.810788	0.0837688	0.417487	0.00385897	0.063358	0.00339448	11	11	11	1443
ENSG00000148925.10	BTBD10	11	13409542	13484844	75302	locus1433	-0.620498	-0.0384157	0.53493	0.000808412	0.0941216	0.000369698	3	3	3	1919	0.931581	0.202207	0.351553	0.000808412	0.0941216	0.000369698	3	3	3	1260
ENSG00000006071.12	ABCC8	11	17414044	17498392	84348	locus1435	-2.66248	-0.0282093	0.00775674	0.0273306	0.154766	3.2322e-06	57	60	60	251	1.83758	0.0705393	0.0661238	0.0268543	0.154766	3.2322e-06	56	60	60	397
ENSG00000166788.9	SAAL1	11	18101838	18127629	25791	locus1435	-0.44351	-0.00354773	0.657397	0.0469205	0.185655	9.76287e-08	29	30	30	2207	0.852493	0.0240095	0.393941	0.0469205	0.185655	9.76287e-08	29	30	30	1389
ENSG00000148965.9	SAA4	11	18252901	18258349	5448	locus1435	0.107541	0.00258904	0.91436	0.0186124	0.0335008	0.0428518	24	25	25	2722	-0.913446	-0.0406282	0.361008	0.0186124	0.0335008	0.0428518	24	25	25	1292
ENSG00000110768.11	GTF2H1	11	18343815	18388590	44775	locus1435	1.95274	0.0407328	0.0508505	0.00634719	0.127427	1.87441e-05	31	34	34	544	-1.09751	-0.0827961	0.272417	0.00634719	0.127427	1.87441e-05	31	34	34	1054
ENSG00000166796.11	LDHC	11	18433864	18473609	39745	locus1435	0.607729	0.00191445	0.543368	0.207464	0.4807	8.03598e-22	16	16	16	1947	0.333099	0.00502098	0.739059	0.207464	0.4807	8.03598e-22	16	16	16	2262
ENSG00000166800.9	LDHAL6A	11	18477402	18501148	23746	locus1435	-0.576139	-0.00474119	0.564522	0.0479752	0.122401	2.24323e-05	32	36	36	1996	0.670114	0.0194144	0.502785	0.0479752	0.122401	2.24323e-05	32	36	36	1674
ENSG00000179057.13	IGSF22	11	18725858	18747735	21877	locus1435	-0.697351	-0.279122	0.485583	1.93076e-05	0.0479696	0.0112478	1	3	3	1813	1.2671	1.78281	0.205118	1.93076e-05	0.0479696	0.0112478	1	3	3	856
ENSG00000109854.13	HTATIP2	11	20385230	20405329	20099	locus1437	0.972777	0.0171879	0.330664	0.0101298	0.154974	4.78424e-06	6	6	6	1437	-0.950161	-0.059772	0.34203	0.0101298	0.154974	4.78424e-06	6	6	6	1235
ENSG00000171714.10	ANO5	11	22214630	22304903	90273	locus1438	1.27126	0.0209695	0.203637	0.0117629	0.164086	3.1137e-07	7	7	7	1106	-1.74391	-0.10085	0.0811743	0.0117629	0.164086	3.1137e-07	7	7	7	445
ENSG00000183161.4	FANCF	11	22644078	22647369	3291	locus1438	-1.35745	-0.0179021	0.174637	0.0166197	0.0540222	0.00973832	67	73	73	1005	0.435611	0.0215866	0.663119	0.0166197	0.0540222	0.00973832	67	73	73	2064
ENSG00000198168.8	SVIP	11	22840472	22851347	10875	locus1438	0.237702	0.0145856	0.812112	0.00164311	0.0650667	0.00377351	35	38	38	2518	-0.405176	-0.0639153	0.685348	0.00164311	0.0650667	0.00377351	35	38	38	2123
ENSG00000169519.20	METTL15	11	28129934	28355054	225120	locus1443	1.26635	0.0090402	0.20539	0.0573913	0.194021	1.41304e-07	72	73	73	1114	-1.41831	-0.0358879	0.156101	0.0573241	0.194021	1.41304e-07	71	73	73	702
ENSG00000131808.10	FSHB	11	30252560	30256741	4181	locus1445	1.45713	0.0285522	0.145081	0.012693	0.04934	0.0131002	30	33	33	916	-1.45618	-0.0898765	0.145344	0.012693	0.04934	0.0131002	30	33	33	671
ENSG00000176102.11	CSTF3	11	33106129	33183026	76897	locus1446	-0.615574	-0.0160505	0.538175	0.00509173	0.0598264	0.00599107	6	6	6	1932	-0.714996	-0.0666075	0.474612	0.00509173	0.0598264	0.00599107	6	6	6	1597
ENSG00000205177.6	C11orf91	11	33719653	33722286	2633	locus1447	-1.19547	-0.00622822	0.231903	0.0825987	0.0362034	0.0289547	52	56	56	1173	-0.579254	-0.0140402	0.562418	0.0825987	0.0362034	0.0289547	52	56	56	1813
ENSG00000121691.4	CAT	11	34460480	34493607	33127	locus1448	-0.0251561	0.000145069	0.97993	0.0261963	0.0628751	0.00471909	92	96	96	2881	0.668175	0.0256784	0.504022	0.0258872	0.0628751	0.00471909	91	96	96	1680
ENSG00000149089.12	APIP	11	34903842	34937926	34084	locus1448	-0.190493	-0.000548561	0.848923	0.37208	0.712459	3.21727e-43	163	166	166	2593	-0.362715	-0.00334047	0.716818	0.371396	0.712459	3.21727e-43	161	166	166	2205
ENSG00000149084.12	HSD17B12	11	43702287	43878162	175875	locus1455	1.27834	0.00815483	0.201131	0.0684116	0.344395	2.80943e-14	58	59	59	1100	-1.4796	-0.033565	0.13898	0.0684116	0.344395	2.80943e-14	58	59	59	653
ENSG00000166199.12	ALKBH3	11	43902380	43941824	39444	locus1455	2.43316	0.0278909	0.0149675	0.0260476	0.0988112	0.000248196	37	37	37	324	-1.35869	-0.0539266	0.174246	0.0260476	0.0988112	0.000248196	37	37	37	751
ENSG00000110455.13	ACCS	11	44087819	44105786	17967	locus1456	-1.18382	-0.00532245	0.236486	0.149396	0.39763	4.74867e-16	47	47	47	1188	0.0545325	0.000885642	0.956511	0.149396	0.39763	4.74867e-16	47	47	47	2816
ENSG00000085117.11	CD82	11	44587212	44641908	54696	locus1456	-0.0551565	-0.00082565	0.956014	0.0166942	0.0355986	0.036319	38	38	38	2817	-1.11136	-0.0550272	0.266415	0.0166942	0.0355986	0.036319	38	38	38	1038
ENSG00000157570.11	TSPAN18	11	44748511	44953974	205463	locus1456	-1.01081	-0.0123688	0.312108	0.0194057	0.0711538	0.00260109	23	23	23	1394	1.44105	0.0658362	0.149571	0.0194057	0.0711538	0.00260109	23	23	23	682
ENSG00000019485.13	PRDM11	11	45115709	45246639	130930	locus1456	0.863626	0.00751526	0.387793	0.033949	0.0539449	0.00859311	69	72	72	1575	-0.0242163	0.00127865	0.98068	0.033949	0.0539449	0.00859311	68	72	72	2878
ENSG00000121680.15	PEX16	11	45931215	45939428	8213	locus1456	-1.44164	-0.0589955	0.149403	0.00258298	0.0559777	0.00578075	4	5	5	932	-0.28535	-0.0397707	0.775376	0.00258298	0.0559777	0.00578075	4	5	5	2372
ENSG00000165915.13	SLC39A13	11	47428826	47438051	9225	locus1457	-3.4315	-0.0231323	0.000600259	0.0495922	0.215746	1.41322e-08	71	73	73	109	1.49104	0.0297018	0.13595	0.0523514	0.215746	1.41322e-08	70	73	73	642
ENSG00000109919.9	MTCH2	11	47638857	47664206	25349	locus1457	-5.42152	-0.105412	5.90953e-08	0.00646406	0.063697	0.00319555	36	36	36	24	5.74156	0.408743	9.38067e-09	0.00615933	0.063697	0.00319555	34	36	36	1
ENSG00000086205.16	FOLH1	11	49166643	49230154	63511	locus1459	0.234946	0.00660222	0.814251	0.00371633	0.0418814	0.0220657	11	12	12	2526	-2.3038	-0.254189	0.0212336	0.00371633	0.0418814	0.0220657	11	12	12	192
ENSG00000149150.8	SLC43A1	11	57252006	57283175	31169	locus1464	3.74666	0.0278191	0.000179205	0.0512164	0.190284	2.2262e-07	84	85	85	81	-1.1206	-0.0273474	0.26246	0.0512164	0.190284	2.2262e-07	84	85	85	1022
ENSG00000134809.8	TIMM10	11	57295936	57298227	2291	locus1464	2.72511	0.0176052	0.00642805	0.0723525	0.263535	2.87732e-10	34	34	34	226	-0.375234	-0.00897081	0.707487	0.0723525	0.263535	2.87732e-10	34	34	34	2186
ENSG00000214872.8	SMTNL1	11	57305067	57317745	12678	locus1464	0.848734	0.00505114	0.396029	0.0686935	0.15715	4.22359e-06	63	64	64	1592	-0.932895	-0.0209206	0.350874	0.0686935	0.15715	4.22359e-06	63	64	64	1257
ENSG00000156689.6	GLYATL2	11	58601539	58612177	10638	locus1465	-1.78347	-0.0318883	0.0745105	0.0084247	0.0367033	0.0297611	16	16	16	654	1.30469	0.0819944	0.191999	0.0084247	0.0367033	0.0297611	16	16	16	812
ENSG00000013725.14	CD6	11	60739151	60787848	48697	locus1466	-1.58359	-0.00539319	0.113288	0.242149	0.475083	6.32827e-23	40	43	43	809	0.487565	0.00565507	0.625858	0.242149	0.475083	6.32827e-23	40	43	43	1977
ENSG00000187049.9	TMEM216	11	61159831	61166335	6504	locus1466	1.92617	0.0441823	0.054083	0.00526129	0.102463	0.000247974	12	12	12	562	-2.53274	-0.211857	0.0113174	0.00526129	0.102463	0.000247974	12	12	12	145
ENSG00000149485.18	FADS1	11	61567100	61584475	17375	locus1466	-4.58238	-0.106905	4.59709e-06	0.00536341	0.0803805	0.000876837	9	9	9	32	3.724	0.334051	0.000196091	0.00462305	0.0803805	0.000876837	8	9	9	19
ENSG00000124935.3	SCGB1D2	11	62009710	62012284	2574	locus1467	0.0710275	0.00038908	0.943376	0.0267173	0.147128	9.75435e-06	17	18	18	2785	-0.381881	-0.0156665	0.702549	0.0267173	0.147128	9.75435e-06	17	18	18	2166
ENSG00000162174.12	ASRGL1	11	62104919	62160884	55965	locus1467	-2.29865	-0.0321078	0.0215246	0.017103	0.194318	1.36841e-07	39	41	41	367	0.634881	0.0295359	0.525506	0.017103	0.194318	1.36841e-07	39	41	41	1722
ENSG00000214753.2	HNRNPUL2	11	62480101	62494929	14828	locus1467	0.762627	0.0258782	0.445686	0.00282041	0.066448	0.00294351	3	3	3	1712	-0.0461168	-0.00737233	0.963217	0.00282041	0.066448	0.00294351	3	3	3	2831
ENSG00000162222.13	TTC9C	11	62495544	62506108	10564	locus1467	-0.0141897	-0.000337797	0.988679	0.00881047	0.155482	3.0537e-06	20	24	24	2901	0.752969	0.0562338	0.451469	0.00881047	0.155482	3.0537e-06	20	24	24	1535
ENSG00000162227.7	TAF6L	11	62538867	62554813	15946	locus1467	1.02283	0.0439703	0.30639	0.0021729	0.0399897	0.0193375	3	3	3	1377	-0.217028	-0.0323995	0.828186	0.0021729	0.0399897	0.0193375	3	3	3	2518
ENSG00000133316.15	WDR74	11	62600382	62609281	8899	locus1467	-0.82731	-0.0128882	0.408061	0.013334	0.0867419	0.000827136	39	43	43	1632	-0.774729	-0.0473234	0.4385	0.0128047	0.0867419	0.000827136	38	43	43	1501
ENSG00000149452.15	SLC22A8	11	62760295	62783317	23022	locus1467	-0.788652	-0.00678407	0.430316	0.0481676	0.0340329	0.0303115	23	24	24	1678	-2.02985	-0.0618559	0.0423714	0.0481676	0.0340329	0.0303115	23	24	24	302
ENSG00000167771.5	RCOR2	11	63678701	63684636	5935	locus1468	-0.368748	-0.0097103	0.712316	0.00345449	0.0813144	0.000746135	8	8	8	2321	-2.20374	-0.212371	0.0275426	0.00345449	0.0813144	0.000746135	8	8	8	228
ENSG00000149743.13	TRPT1	11	63991270	63993726	2456	locus1468	-1.33019	-0.0163849	0.183456	0.0183558	0.256488	3.19176e-10	15	15	15	1031	1.34564	0.0635042	0.17842	0.0183558	0.256488	3.19176e-10	15	15	15	769
ENSG00000110025.12	SNX15	11	64794910	64808044	13134	locus1468	-1.06579	-0.0139064	0.28652	0.0193398	0.058879	0.00610929	18	19	19	1342	-0.499051	-0.0172073	0.617744	0.0193398	0.058879	0.00610929	18	19	19	1943
ENSG00000014138.8	POLA2	11	65029432	65066156	36724	locus1468	0.817382	0.0068466	0.41371	0.0496054	0.0425487	0.0142227	54	54	54	1643	-0.214136	-0.0067507	0.830441	0.0493058	0.0425487	0.0142227	53	54	54	2524
ENSG00000245532.7	NEAT1	11	65190268	65213009	22741	locus1468	-0.718267	-0.00841285	0.472592	0.0191751	0.151828	5.80647e-06	12	12	12	1777	0.64364	0.0285207	0.519809	0.0191751	0.151828	5.80647e-06	12	12	12	1715
ENSG00000172922.8	RNASEH2C	11	65485143	65488269	3126	locus1468	-0.256936	-0.00530609	0.797228	0.00705237	0.118762	2.62942e-05	9	10	10	2492	1.0806	0.0798578	0.279875	0.00705237	0.118762	2.62942e-05	9	10	10	1072
ENSG00000254470.2	AP5B1	11	65541368	65548447	7079	locus1468	-0.45387	-0.00994176	0.649923	0.00652245	0.0320208	0.0449667	6	6	6	2193	1.00553	0.0701803	0.314643	0.00652245	0.0320208	0.0449667	6	6	6	1165
ENSG00000172818.9	OVOL1	11	65554533	65564685	10152	locus1468	-0.693236	-0.00558097	0.488161	0.0391958	0.101126	0.00023648	11	11	11	1822	-0.271855	-0.00927785	0.785734	0.0391958	0.101126	0.00023648	11	11	11	2408
ENSG00000172803.17	SNX32	11	65601433	65621172	19739	locus1468	-1.23093	-0.00852959	0.218349	0.0494653	0.377091	1.56013e-16	17	17	17	1145	-3.13313	-0.0771596	0.00172951	0.0494653	0.377091	1.56013e-16	17	17	17	51
ENSG00000172500.12	FIBP	11	65651210	65655942	4732	locus1468	0.338246	0.00366541	0.735177	0.017345	0.137915	1.19311e-05	48	49	49	2364	-3.41997	-0.150352	0.000626291	0.017345	0.137915	1.19311e-05	48	49	49	33
ENSG00000175294.5	CATSPER1	11	65784222	65793950	9728	locus1468	-1.15324	-0.0177898	0.248811	0.0126674	0.0481952	0.0135941	3	4	4	1232	2.10866	0.11931	0.034974	0.0126674	0.0481952	0.0135941	3	4	4	260
ENSG00000174165.7	ZDHHC24	11	66288095	66313519	25424	locus1468	-1.556	-0.0113169	0.119707	0.0545793	0.238733	2.93689e-09	41	41	41	829	-0.934179	-0.0298136	0.350212	0.0455065	0.238733	2.93689e-09	40	41	41	1255
ENSG00000173715.15	C11orf80	11	66512206	66610987	98781	locus1468	0.798088	0.00488483	0.424819	0.102458	0.0991596	0.000318502	69	71	71	1662	1.13129	0.0202184	0.257932	0.102458	0.0991596	0.000318502	69	71	71	1010
ENSG00000172830.12	SSH3	11	67071000	67080063	9063	locus1469	0.958762	0.0149635	0.337679	0.00879762	0.0446249	0.0174168	20	22	22	1457	-1.81204	-0.110119	0.0699803	0.00879762	0.0446249	0.0174168	20	22	22	413
ENSG00000172613.7	RAD9A	11	67159456	67165881	6425	locus1469	-1.13681	-0.0271322	0.255619	0.00583436	0.110919	3.41598e-05	1	1	1	1252	-0.755014	-0.0626745	0.450241	0.00583436	0.110919	3.41598e-05	1	1	1	1533
ENSG00000084207.15	GSTP1	11	67351282	67354124	2842	locus1469	-0.457783	-0.00691802	0.647108	0.0135658	0.231635	6.23407e-09	33	35	35	2188	-0.581082	-0.0317067	0.561185	0.0135658	0.231635	6.23407e-09	33	35	35	1809
ENSG00000197345.12	MRPL21	11	68658745	68671300	12555	locus1470	-1.7797	-0.0088749	0.0751251	0.115888	0.543075	3.31008e-25	21	21	21	660	1.67876	0.0294655	0.0931981	0.115888	0.543075	3.31008e-25	21	21	21	486
ENSG00000132740.8	IGHMBP2	11	68671358	68708069	36711	locus1470	1.24726	0.00755981	0.212302	0.0761896	0.239849	2.89012e-09	82	86	86	1128	-1.14262	-0.0249828	0.253195	0.0761896	0.239849	2.89012e-09	82	86	86	1004
ENSG00000131626.16	PPFIA1	11	70116795	70230502	113707	locus1471	0.957924	0.0309769	0.338101	0.00302434	0.0341214	0.0354998	9	9	9	1459	0.0222294	0.001771	0.982265	0.00302434	0.0341214	0.0354998	9	9	9	2884
ENSG00000172890.11	NADSYN1	11	71164248	71212862	48614	locus1472	-0.0713871	-0.00209486	0.94309	0.00189981	0.0467214	0.0104415	16	16	16	2784	0.0746443	0.0177811	0.940498	0.00172346	0.0467214	0.0104415	15	16	16	2766
ENSG00000244411.3	KRTAP5-7	11	71238312	71239715	1403	locus1472	-0.169574	-0.00181205	0.865346	0.027279	0.222776	7.05059e-09	9	9	9	2625	0.346475	0.0115633	0.728986	0.027279	0.222776	7.05059e-09	9	9	9	2243
ENSG00000254997.3	KRTAP5-9	11	71259465	71260654	1189	locus1472	-0.837827	-0.00623629	0.402128	0.0505058	0.172808	5.88684e-07	35	36	36	1616	-0.546536	-0.0134819	0.584697	0.0505018	0.172808	5.88684e-07	34	36	36	1865
ENSG00000162129.12	CLPB	11	71996539	72145575	149036	locus1473	-2.31309	-0.03377	0.0207177	0.0150523	0.0599411	0.00606713	22	23	23	361	0.304763	0.00510706	0.760547	0.0150523	0.0599411	0.00606713	22	23	23	2326
ENSG00000227467.3	LINC01537	11	72281699	72284266	2567	locus1473	1.86022	0.0159912	0.0628547	0.0446942	0.208504	2.86175e-09	7	7	7	602	1.14845	0.0343934	0.250784	0.0446942	0.208504	2.86175e-09	7	7	7	999
ENSG00000214530.8	STARD10	11	72465773	72504750	38977	locus1473	-0.432378	-0.00741748	0.665467	0.00885017	0.0662373	0.003048	10	10	10	2231	0.487294	0.0430312	0.62605	0.00885017	0.0662373	0.003048	10	10	10	1979
ENSG00000175575.12	PAAF1	11	73588043	73642157	54114	locus1473	-3.05845	-0.0255509	0.00222484	0.0545432	0.394432	6.82299e-17	31	32	32	153	2.3576	0.0668039	0.0183933	0.0545058	0.394432	6.82299e-17	30	32	32	182
ENSG00000149380.11	P4HA3	11	73977701	74022685	44984	locus1473	1.82881	0.0322757	0.0674274	0.00863771	0.0413864	0.0200527	6	7	7	626	-0.83892	-0.0512424	0.401514	0.00863771	0.0413864	0.0200527	6	7	7	1400
ENSG00000165434.7	PGM2L1	11	74041360	74109478	68118	locus1473	-0.881185	-0.049417	0.378218	0.000977041	0.0809231	0.00140007	14	14	14	1545	0.712453	0.141457	0.476184	0.000977041	0.0809231	0.00140007	14	14	14	1606
ENSG00000166435.15	XRRA1	11	74551954	74660136	108182	locus1474	1.56884	0.00508787	0.116686	0.261884	0.628319	1.71339e-32	46	48	48	821	0.719087	0.00838593	0.472087	0.261884	0.628319	1.71339e-32	46	48	48	1588
ENSG00000162139.9	NEU3	11	74699688	74721952	22264	locus1474	0.875565	0.0184139	0.381267	0.00611071	0.0435007	0.0165679	26	27	27	1555	0.969897	0.0748565	0.332098	0.00611071	0.0435007	0.0165679	26	27	27	1210
ENSG00000261594.3	TPBGL	11	74951818	74954749	2931	locus1474	-0.3021	-0.00616095	0.762576	0.00668528	0.135303	2.08639e-05	27	30	30	2427	-0.0371739	-0.00282743	0.970346	0.00668528	0.135303	2.08639e-05	27	30	30	2845
ENSG00000149273.14	RPS3	11	75110561	75133345	22784	locus1474	0.401177	0.0113635	0.68829	0.00368839	0.0952776	0.000392318	11	11	11	2275	-0.498315	-0.0494648	0.618262	0.00368839	0.0952776	0.000392318	11	11	11	1947
ENSG00000158636.16	EMSY	11	76156061	76264075	108014	locus1474	1.18712	0.0261162	0.23518	0.00698528	0.107511	0.000111089	12	12	12	1183	0.218476	0.0163198	0.827058	0.00698528	0.107511	0.000111089	12	12	12	2513
ENSG00000178301.3	AQP11	11	77300679	77321401	20722	locus1475	-0.437534	-0.0048376	0.661724	0.0270839	0.0452568	0.0167102	72	72	72	2219	-0.772967	-0.0271052	0.439542	0.0264616	0.0452568	0.0167102	51	72	72	1504
ENSG00000159063.12	ALG8	11	77811987	77850699	38712	locus1475	0.096587	0.0005666	0.923054	0.049029	0.172629	4.94196e-07	26	30	30	2747	0.183957	0.00593102	0.854048	0.049029	0.172629	4.94196e-07	26	30	30	2583
ENSG00000188997.7	KCTD21	11	77882294	77899672	17378	locus1475	-1.01715	-0.00656413	0.30908	0.064053	0.221701	1.90599e-08	70	72	72	1386	0.584801	0.012939	0.558682	0.064053	0.221701	1.90599e-08	70	72	72	1801
ENSG00000137513.9	NARS2	11	78147006	78285909	138903	locus1476	-0.865763	-0.00655795	0.38662	0.0480468	0.366405	6.15056e-15	12	13	13	1574	0.78867	0.0206837	0.430305	0.0480468	0.366405	6.15056e-15	12	13	13	1474
ENSG00000137494.13	ANKRD42	11	82904753	82967141	62388	locus1480	0.333075	0.00529965	0.739078	0.0132437	0.0689742	0.00322369	52	53	53	2375	-0.648355	-0.0339503	0.516756	0.0132063	0.0689742	0.00322369	51	53	53	1711
ENSG00000182919.14	C11orf54	11	93474837	93497915	23078	locus1492	0.124584	0.00258777	0.900853	0.00651778	0.161076	9.53055e-07	17	21	21	2700	-0.694843	-0.0511948	0.487154	0.00651778	0.161076	9.53055e-07	17	21	21	1635
ENSG00000214376.5	VSTM5	11	93551398	93583784	32386	locus1492	-0.744814	-0.0367318	0.456384	0.00142526	0.143259	1.08931e-05	7	8	8	1743	0.194558	0.0329689	0.845739	0.00142526	0.143259	1.08931e-05	7	8	8	2557
ENSG00000110218.8	PANX1	11	93862006	93915134	53128	locus1492	-1.47737	-0.0264285	0.139577	0.00809689	0.0818789	0.00101965	22	22	22	896	-0.105802	-0.00547375	0.915739	0.00809689	0.0818789	0.00101965	22	22	22	2713
ENSG00000123901.8	GPR83	11	94110481	94134585	24104	locus1492	1.00692	0.025325	0.313974	0.00349086	0.0352975	0.0343358	35	37	37	1399	-0.207055	-0.00583255	0.835967	0.00349086	0.0352975	0.0343358	35	37	37	2542
ENSG00000020922.12	MRE11	11	94148735	94227010	78275	locus1492	-0.660779	-0.00462682	0.508754	0.0525382	0.291699	3.22501e-11	34	35	35	1860	0.158666	0.00425021	0.873932	0.0525382	0.291699	3.22501e-11	34	35	35	2620
ENSG00000149231.11	CCDC82	11	96085928	96123083	37155	locus1494	0.601837	0.00383548	0.547283	0.0721839	0.496107	5.78659e-22	9	9	9	1961	0.326161	0.00683914	0.744302	0.0721839	0.496107	5.78659e-22	9	9	9	2281
ENSG00000149968.11	MMP3	11	102706531	102714340	7809	locus1500	-0.662795	-0.00719718	0.507462	0.0284623	0.076452	0.00134365	14	14	14	1857	1.92011	0.0665267	0.0548446	0.0284623	0.076452	0.00134365	14	14	14	357
ENSG00000137752.23	CASP1	11	104896169	104905871	9702	locus1502	-2.78471	-0.0919973	0.00535757	0.0027546	0.0498102	0.0109122	4	4	4	210	-0.0821429	-0.0102064	0.934533	0.0027546	0.0498102	0.0109122	4	4	4	2752
ENSG00000182359.14	KBTBD3	11	105921824	105948465	26641	locus1502	-2.75205	-0.0713516	0.00592232	0.00413217	0.0801798	0.00131301	9	9	9	215	1.15516	0.105714	0.248025	0.00413217	0.0801798	0.00131301	9	9	9	989
ENSG00000152404.15	CWF19L2	11	107197070	107328572	131502	locus1503	0.544419	0.00527505	0.586153	0.037116	0.0955589	0.000337984	70	70	70	2044	-3.54561	-0.117269	0.0003917	0.0358775	0.0955589	0.000337984	67	70	70	25
ENSG00000170290.3	SLN	11	107578105	107582782	4677	locus1504	1.29149	0.0267821	0.196532	0.00739779	0.152456	4.72014e-06	7	8	8	1083	-0.0160415	-0.00767109	0.987201	0.00739779	0.152456	4.72014e-06	7	8	8	2901
ENSG00000110660.14	SLC35F2	11	107661716	107729513	67797	locus1504	-0.0438113	-0.000608184	0.965055	0.00781585	0.0934024	0.000489715	16	17	17	2834	-0.222499	-0.0214726	0.823926	0.00781585	0.0934024	0.000489715	16	17	17	2502
ENSG00000075239.13	ACAT1	11	107992293	108018328	26035	locus1504	-1.90057	-0.0265155	0.0573577	0.0168334	0.0803944	0.00085727	28	28	28	587	0.127226	0.00724441	0.898762	0.0168334	0.0803944	0.00085727	28	28	28	2674
ENSG00000110723.11	EXPH5	11	108376161	108464495	88334	locus1504	-0.873568	-0.0118855	0.382353	0.0147976	0.0994519	0.00034067	6	7	7	1561	0.695126	0.0322663	0.486976	0.0147976	0.0994519	0.00034067	6	7	7	1634
ENSG00000214290.8	COLCA2	11	111169270	111179460	10190	locus1506	1.57925	0.0659583	0.114278	0.00158563	0.0345406	0.0378075	7	7	7	812	-0.615003	-0.0958727	0.538553	0.00158563	0.0345406	0.0378075	7	7	7	1750
ENSG00000110777.11	POU2AF1	11	111222980	111250000	27020	locus1506	-0.298432	-0.00491642	0.765373	0.00971234	0.0798023	0.00117288	12	12	12	2433	-0.975518	-0.0583413	0.329303	0.00971234	0.0798023	0.00117288	12	12	12	1205
ENSG00000137713.15	PPP2R1B	11	111597636	111637113	39477	locus1506	-0.659035	-0.00591945	0.509873	0.0487781	0.233587	7.6592e-09	47	50	50	1864	1.53036	0.0455155	0.125929	0.0487781	0.233587	7.6592e-09	47	50	50	597
ENSG00000197580.11	BCO2	11	112046234	112089669	43435	locus1507	0.0407287	-0.000507549	0.967512	0.0969884	0.142105	1.12223e-05	113	117	117	2843	-0.749031	-0.014013	0.453838	0.0961521	0.142105	1.12223e-05	105	117	117	1543
ENSG00000149292.16	TTC12	11	113185304	113244018	58714	locus1508	-2.45778	-0.0100283	0.0139797	0.172893	0.646333	3.91287e-34	61	65	65	310	-0.55983	-0.00789318	0.575596	0.171457	0.646333	3.91287e-34	60	65	65	1847
ENSG00000170209.4	ANKK1	11	113258500	113271138	12638	locus1508	0.0286549	8.32927e-05	0.97714	0.03551	0.205511	4.05386e-08	13	13	13	2868	-2.03779	-0.0614664	0.0415708	0.03551	0.205511	4.05386e-08	13	13	13	298
ENSG00000166682.10	TMPRSS5	11	113558267	113577095	18828	locus1508	-1.64267	-0.015697	0.100451	0.0323049	0.111574	0.000118214	48	51	51	763	0.818929	0.0302225	0.412827	0.0318869	0.111574	0.000118214	47	51	51	1430
ENSG00000109917.10	ZPR1	11	116644515	116658739	14224	locus1511	-3.33078	-0.0902893	0.000866041	0.00433911	0.0904785	0.000338329	15	15	15	119	0.723459	0.0700769	0.469398	0.00433911	0.0904785	0.000338329	15	15	15	1580
ENSG00000118137.9	APOA1	11	116706466	116708666	2200	locus1511	-0.762628	-0.00626242	0.445685	0.0423653	0.0615501	0.00485646	50	50	50	1711	0.951868	0.0296662	0.341164	0.0423653	0.0615501	0.00485646	50	50	50	1234
ENSG00000110274.15	CEP164	11	117192493	117283982	91489	locus1512	-0.25593	-0.0116476	0.798005	0.00131333	0.0679834	0.00290309	4	4	4	2495	-1.06845	-0.172688	0.285315	0.00131333	0.0679834	0.00290309	4	4	4	1089
ENSG00000137731.13	FXYD2	11	117690771	117698804	8033	locus1512	-1.6229	-0.0237423	0.10461	0.0137725	0.0368716	0.0313421	9	9	9	781	1.54049	0.0767475	0.123441	0.0137725	0.0368716	0.0313421	9	9	9	587
ENSG00000110324.10	IL10RA	11	117857108	117873751	16643	locus1512	-0.155381	-0.0054724	0.876521	0.00360271	0.0345684	0.0342612	3	3	3	2650	-1.83431	-0.175343	0.0666087	0.00360271	0.0345684	0.0342612	3	3	3	400
ENSG00000149582.15	TMEM25	11	118401906	118418001	16095	locus1512	0.01379	0.000881082	0.988998	0.00114956	0.0571988	0.00707657	29	29	29	2902	-0.777117	-0.125668	0.437089	0.00114956	0.0571988	0.00707657	29	29	29	1498
ENSG00000196655.11	TRAPPC4	11	118889475	118894844	5369	locus1512	-1.44308	-0.0107492	0.148997	0.0549323	0.30874	1.97947e-12	8	8	8	928	1.77561	0.0465674	0.0757968	0.0549323	0.30874	1.97947e-12	8	8	8	432
ENSG00000160695.14	VPS11	11	118938528	118952682	14154	locus1513	-1.44397	-0.0165964	0.148746	0.0223246	0.197094	7.8346e-08	33	36	36	927	2.79956	0.116223	0.00511717	0.0223246	0.197094	7.8346e-08	33	36	36	97
ENSG00000256269.7	HMBS	11	118955586	118964259	8673	locus1513	-0.369131	-0.00437957	0.71203	0.0221529	0.168998	1.35625e-06	14	17	17	2318	-2.25635	-0.0954078	0.0240486	0.0221529	0.168998	1.35625e-06	14	17	17	210
ENSG00000248712.7	CCDC153	11	119060346	119066551	6205	locus1513	-1.09559	-0.00862796	0.273256	0.0491171	0.14266	1.0134e-05	39	39	39	1304	1.49279	0.0371963	0.135492	0.0491171	0.14266	1.0134e-05	39	39	39	640
ENSG00000184232.8	OAF	11	120081739	120101043	19304	locus1513	-1.13677	-0.0148357	0.255635	0.014723	0.0538726	0.00875904	47	50	50	1253	-0.656771	-0.0388701	0.511328	0.014723	0.0538726	0.00875904	47	50	50	1702
ENSG00000166261.10	ZNF202	11	123594622	123612368	17746	locus1516	-1.52378	-0.0389413	0.127564	0.00479691	0.0378427	0.0291286	18	18	18	852	-0.38228	-0.035301	0.702253	0.00479691	0.0378427	0.0291286	18	18	18	2165
ENSG00000254880.1	PKNOX2-AS1	11	125028356	125034505	6149	locus1517	-0.364191	-0.00240107	0.715715	0.0702306	0.0601041	0.00575683	28	28	28	2332	-0.88029	-0.018937	0.378702	0.0703512	0.0601041	0.00575683	27	28	28	1348
ENSG00000198331.10	HYLS1	11	125753508	125770541	17033	locus1517	-1.72826	-0.0142858	0.0839421	0.0398796	0.0580966	0.00648426	89	94	94	704	1.37219	0.042816	0.170004	0.039727	0.0580966	0.00648426	88	94	94	737
ENSG00000109832.13	DDX25	11	125773222	125798738	25516	locus1517	0.512168	0.0102863	0.608533	0.0105676	0.11697	4.56486e-05	25	25	25	2095	-1.45759	-0.0892406	0.144955	0.0105562	0.11697	4.56486e-05	24	25	25	670
ENSG00000064309.14	CDON	11	125826715	125933187	106472	locus1517	1.34048	0.0131349	0.180091	0.0324289	0.41172	4.26304e-17	6	8	8	1021	-1.09386	-0.0378784	0.274017	0.0324289	0.41172	4.26304e-17	6	8	8	1058
ENSG00000110074.10	FOXRED1	11	126139048	126148021	8973	locus1518	-0.43737	-0.00405599	0.661843	0.0424644	0.367198	7.8368e-15	29	30	30	2221	1.01395	0.0318742	0.310608	0.0424644	0.367198	7.8368e-15	29	30	30	1154
ENSG00000150455.13	TIRAP	11	126152981	126164828	11847	locus1518	-0.216343	-0.00172918	0.82872	0.0811858	0.127111	4.11098e-05	75	79	79	2560	-0.424429	-0.00956867	0.671253	0.0811858	0.127111	4.11098e-05	75	79	79	2078
ENSG00000151704.15	KCNJ1	11	128707914	128737191	29277	locus1520	0.133161	0.00121078	0.894066	0.0295325	0.0512931	0.00820904	46	47	47	2685	-1.03435	-0.0346701	0.300972	0.0295325	0.0512931	0.00820904	46	47	47	1125
ENSG00000170322.14	NFRKB	11	129733530	129765473	31943	locus1521	0.11648	0.00339388	0.907272	0.0173061	0.0860187	0.000641449	20	21	21	2705	-2.52237	-0.126551	0.0116566	0.0173061	0.0860187	0.000641449	20	21	21	147
ENSG00000120451.10	SNX19	11	130736144	130786374	50230	locus1522	-0.0411547	-0.000740516	0.967173	0.103849	0.36085	2.06975e-14	56	57	57	2840	1.32352	0.0266227	0.185662	0.100197	0.36085	2.06975e-14	55	57	57	789
ENSG00000120647.9	CCDC77	12	498512	551806	53294	locus1527	-2.37366	-0.0280347	0.0176126	0.0203308	0.0964421	0.000370743	10	10	10	343	1.50803	0.0652743	0.131546	0.0203308	0.0964421	0.000370743	10	10	10	625
ENSG00000053702.14	NRIP2	12	2934513	2944201	9688	locus1531	-0.794852	-0.00950923	0.4267	0.0393464	0.0408068	0.0154802	63	67	67	1667	-0.104876	-0.000612765	0.916474	0.0391345	0.0408068	0.0154802	62	67	67	2714
ENSG00000078246.16	TULP3	12	3000056	3050301	50245	locus1531	-2.91462	-0.0813301	0.0035612	0.00415509	0.188722	1.67195e-07	32	33	33	187	1.29485	0.128622	0.195371	0.00415509	0.188722	1.67195e-07	32	33	33	824
ENSG00000111218.11	PRMT8	12	3600368	3703138	102770	locus1532	1.80583	0.049617	0.0709454	0.00433201	0.0373967	0.0258327	30	36	36	635	-1.75075	-0.160176	0.0799881	0.00433201	0.0373967	0.0258327	30	36	36	443
ENSG00000111224.13	PARP11	12	3918026	3982614	64588	locus1532	-1.32539	-0.0184134	0.185043	0.0137762	0.143526	4.61924e-06	14	14	14	1037	0.852349	0.0435056	0.394021	0.0137762	0.143526	4.61924e-06	14	14	14	1390
ENSG00000111254.7	AKAP3	12	4724673	4758213	33540	locus1533	1.12821	0.0119568	0.259229	0.0263096	0.253144	8.52601e-10	17	18	18	1263	-1.12261	-0.0423782	0.261601	0.0263096	0.253144	8.52601e-10	17	18	18	1020
ENSG00000185652.11	NTF3	12	5541273	5604465	63192	locus1533	-0.84829	-0.00668692	0.396277	0.0386285	0.0928522	0.000510498	31	32	32	1596	0.0311142	-0.000317063	0.975178	0.0386285	0.0928522	0.000510498	31	32	32	2859
ENSG00000111321.10	LTBR	12	6484325	6500732	16407	locus1534	-2.03326	-0.0238754	0.0420265	0.0235419	0.292955	5.18828e-12	29	31	31	497	0.500317	0.0198044	0.616852	0.0229925	0.292955	5.18828e-12	28	31	31	1940
ENSG00000139192.11	TAPBPL	12	6560839	6571488	10649	locus1534	-0.475625	-0.00346889	0.634342	0.038243	0.337632	1.85002e-14	32	33	33	2160	-0.459583	-0.0142282	0.645816	0.038243	0.337632	1.85002e-14	32	33	33	2023
ENSG00000139190.16	VAMP1	12	6571403	6579843	8440	locus1534	1.43785	0.0247723	0.150475	0.00968592	0.133163	2.32325e-05	31	34	34	936	-0.0401729	-0.036569	0.967955	0.00356115	0.133163	2.32325e-05	29	34	34	2839
ENSG00000010610.9	CD4	12	6898693	6929965	31272	locus1535	0.791441	0.00822868	0.428686	0.030724	0.0941218	0.000485198	26	28	28	1674	0.232856	0.00772979	0.815874	0.030724	0.0941218	0.000485198	26	28	28	2479
ENSG00000111664.10	GNB3	12	6950088	6956557	6469	locus1535	-0.0338762	-0.000503893	0.972976	0.0335057	0.260045	3.67035e-10	10	10	10	2860	0.146852	0.00471656	0.883249	0.0335057	0.260045	3.67035e-10	10	10	10	2650
ENSG00000111665.11	CDCA3	12	6953961	6960450	6489	locus1535	0.329034	0.00302913	0.74213	0.0490161	0.288115	1.14738e-11	19	19	19	2384	0.230786	0.00556784	0.817481	0.0490161	0.288115	1.14738e-11	19	19	19	2484
ENSG00000111671.9	SPSB2	12	6980099	6982467	2368	locus1535	-1.76468	-0.00869768	0.0776168	0.119526	0.46079	5.68585e-20	24	26	26	676	0.522537	0.00912787	0.601296	0.119526	0.46079	5.68585e-20	24	26	26	1909
ENSG00000010626.14	LRRC23	12	7013985	7023393	9408	locus1535	-2.04753	-0.0171547	0.0406063	0.0421446	0.255155	3.56666e-10	42	44	44	491	0.859567	0.0247628	0.390028	0.0421446	0.255155	3.56666e-10	42	44	44	1372
ENSG00000139197.10	PEX5	12	7341808	7371169	29361	locus1535	-0.760817	-0.00534279	0.446767	0.0593217	0.289559	7.02271e-13	19	25	25	1715	-0.0580334	-0.000827654	0.953722	0.0522422	0.289559	7.02271e-13	18	25	25	2805
ENSG00000173262.11	SLC2A14	12	7965109	8043792	78683	locus1536	0.410067	0.00637234	0.681757	0.0144467	0.0926946	0.000297446	6	8	8	2265	0.957387	0.0511414	0.338372	0.0144467	0.0926946	0.000297446	6	8	8	1225
ENSG00000111729.13	CLEC4A	12	8276227	8291203	14976	locus1536	1.91809	0.027351	0.0550993	0.0182846	0.0300833	0.0498585	20	21	21	574	0.0135933	-0.00533541	0.989154	0.0182846	0.0300833	0.0498585	20	21	21	2905
ENSG00000226091.7	LINC00937	12	8509559	8543348	33789	locus1536	2.06742	0.0173177	0.0386949	0.0464582	0.2005	1.19691e-07	51	68	68	483	-2.67712	-0.0780478	0.00742574	0.045764	0.2005	1.19691e-07	50	68	68	113
ENSG00000139187.9	KLRG1	12	9102639	9163340	60701	locus1537	1.09632	0.00715913	0.27294	0.074171	0.327572	2.08439e-13	25	25	25	1302	-0.261884	-0.00714121	0.793411	0.074171	0.327572	2.08439e-13	25	25	25	2424
ENSG00000184293.7	CLECL1	12	9868455	9885895	17440	locus1537	0.206434	0.00171593	0.836452	0.0356488	0.139686	1.19493e-05	25	26	26	2570	-0.684584	-0.0191974	0.493607	0.0356488	0.139686	1.19493e-05	25	26	26	1646
ENSG00000134539.16	KLRD1	12	10391559	10469850	78291	locus1537	0.774972	0.00763173	0.438356	0.0323596	0.119089	5.17023e-05	57	59	59	1696	-2.08623	-0.0738803	0.0369574	0.0323596	0.119089	5.17023e-05	57	59	59	268
ENSG00000183542.5	KLRC4	12	10559982	10562356	2374	locus1538	0.165281	0.00158697	0.868723	0.08278	0.191663	2.20776e-07	59	63	63	2632	0.217406	0.00158595	0.827892	0.08278	0.191663	2.20776e-07	59	63	63	2516
ENSG00000205810.8	KLRC3	12	10564913	10573194	8281	locus1538	-0.757474	-0.00722966	0.448766	0.0316632	0.169651	7.93595e-07	44	44	44	1724	-0.424251	-0.0142337	0.671383	0.0316632	0.169651	7.93595e-07	44	44	44	2079
ENSG00000205809.9	KLRC2	12	10583205	10588592	5387	locus1538	-0.315196	-0.00103422	0.752613	0.255886	0.591862	1.49551e-30	52	53	53	2404	-0.27412	-0.00344674	0.783992	0.255886	0.591862	1.49551e-30	52	53	53	2402
ENSG00000134545.13	KLRC1	12	10594862	10607284	12422	locus1538	-1.20185	-0.00486089	0.229423	0.140106	0.315639	1.33277e-13	37	38	38	1164	1.77946	0.0250934	0.0751637	0.140106	0.315639	1.33277e-13	37	38	38	430
ENSG00000060140.8	STYK1	12	10771521	10826651	55130	locus1538	0.226019	0.0128961	0.821187	0.00152336	0.0739827	0.00198497	10	10	10	2546	-0.439442	-0.0716733	0.660342	0.00152336	0.0739827	0.00198497	10	10	10	2055
ENSG00000111215.11	PRR4	12	10998447	11002074	3627	locus1538	-1.26315	-0.0116827	0.206535	0.0322873	0.0751733	0.0016166	41	48	48	1116	0.929057	0.0294286	0.35286	0.0322873	0.0751733	0.0016166	41	48	48	1263
ENSG00000231887.6	PRH1	12	11033563	11324210	290647	locus1538	0.599413	0.00299888	0.548897	0.111675	0.352244	3.17477e-15	44	48	48	1965	0.113132	0.00192189	0.909926	0.111675	0.352244	3.17477e-15	44	48	48	2699
ENSG00000212127.5	TAS2R14	12	11090852	11091806	954	locus1538	-1.30744	-0.0112992	0.191064	0.0358191	0.118835	7.66416e-05	48	50	50	1059	0.946778	0.0302358	0.343752	0.0358191	0.118835	7.66416e-05	48	50	50	1238
ENSG00000121335.11	PRB2	12	11544473	11548501	4028	locus1538	0.785168	0.00821332	0.432355	0.0322331	0.0402489	0.0221482	30	31	31	1682	-0.346954	-0.0138979	0.728626	0.0322331	0.0402489	0.0221482	30	31	31	2240
ENSG00000247157.6	LINC01252	12	11700963	11717335	16372	locus1539	-0.442186	-0.00205856	0.658354	0.155605	0.205572	6.05258e-08	117	122	122	2210	-0.79511	-0.0117081	0.426549	0.155605	0.205572	6.05258e-08	117	122	122	1467
ENSG00000111266.8	DUSP16	12	12626215	12715797	89582	locus1540	0.500383	0.0108577	0.616805	0.00654058	0.0450792	0.0175631	12	12	12	2112	1.85737	0.145027	0.0632585	0.00654058	0.0450792	0.0175631	12	12	12	388
ENSG00000182993.3	C12orf60	12	14956603	14977349	20746	locus1542	-0.256364	-0.00162071	0.79767	0.0666532	0.299371	1.11087e-11	26	27	27	2493	0.264139	0.00563684	0.791673	0.0666532	0.299371	1.11087e-11	26	27	27	2420
ENSG00000139053.2	PDE6H	12	15125975	15134799	8824	locus1542	-0.772872	-0.0076765	0.439598	0.0374922	0.0723354	0.00197136	24	25	25	1702	0.161637	0.0027805	0.871591	0.0374922	0.0723354	0.00197136	24	25	25	2616
ENSG00000139154.14	AEBP2	12	19592425	19675161	82736	locus1544	-0.130096	-0.00332163	0.896491	0.00578486	0.0344573	0.0303475	7	7	7	2691	1.80577	0.180141	0.0709544	0.00383745	0.0344573	0.0303475	6	7	7	415
ENSG00000121350.15	PYROXD1	12	21590588	21624182	33594	locus1546	-0.323648	-0.00222391	0.746205	0.0240012	0.046286	0.0139551	95	100	100	2392	0.655472	0.0335399	0.512164	0.0240012	0.046286	0.0139551	95	100	100	1704
ENSG00000111728.10	ST8SIA1	12	22346324	22487648	141324	locus1547	-1.65792	-0.0131385	0.097334	0.0519159	0.116482	8.08875e-05	60	65	65	752	0.345195	0.0141029	0.729948	0.0519159	0.116482	8.08875e-05	60	65	65	2245
ENSG00000064115.10	TM7SF3	12	27124515	27167317	42802	locus1551	0.420411	0.00418643	0.674186	0.0408895	0.144638	7.55652e-06	58	59	59	2248	2.13388	0.0675115	0.0328526	0.0408895	0.144638	7.55652e-06	58	59	59	251
ENSG00000087494.15	PTHLH	12	28111016	28125666	14650	locus1552	-0.500119	-0.00677881	0.616991	0.00837079	0.127901	2.80151e-05	8	8	8	2113	-0.358106	-0.0210799	0.720264	0.00837079	0.127901	2.80151e-05	8	8	8	2215
ENSG00000133704.9	IPO8	12	30781921	30848803	66882	locus1554	2.90644	0.0224935	0.0036557	0.0601435	0.37468	6.3927e-16	56	56	56	190	0.0713606	0.000865446	0.943111	0.0601435	0.37468	6.3927e-16	56	56	56	2773
ENSG00000110900.14	TSPAN11	12	31079681	31149534	69853	locus1555	0.540361	0.00403097	0.588948	0.058263	0.380699	2.59994e-16	38	40	40	2052	-1.53325	-0.0408639	0.125214	0.058263	0.380699	2.59994e-16	38	40	40	593
ENSG00000013573.16	DDX11	12	31226793	31257733	30940	locus1555	2.95593	0.0109809	0.00311731	0.216349	0.679678	7.91475e-39	17	22	22	177	-2.32397	-0.0306324	0.0201272	0.216349	0.679678	7.91475e-39	17	22	22	188
ENSG00000139117.13	CPNE8	12	39046004	39299393	253389	locus1559	-2.07531	-0.0230975	0.0379577	0.0221872	0.0498669	0.0101523	44	51	51	475	-1.02935	-0.0428108	0.303314	0.0221872	0.0498669	0.0101523	44	51	51	1132
ENSG00000015153.14	YAF2	12	42550906	42632170	81264	locus1562	-0.328747	-0.000945562	0.742347	0.118511	0.0791359	0.00118248	150	152	152	2385	-0.0363564	-6.13901e-05	0.970998	0.118511	0.0791359	0.00118248	150	152	152	2846
ENSG00000134294.13	SLC38A2	12	46751970	46766556	14586	locus1566	-0.82298	-0.00911872	0.410519	0.0286014	0.0583713	0.00607814	97	100	100	1638	-1.06284	-0.0376885	0.287856	0.0260613	0.0583713	0.00607814	89	100	100	1098
ENSG00000079337.15	RAPGEF3	12	48128145	48152663	24518	locus1567	-0.646546	-0.00770321	0.517926	0.0211889	0.149949	4.71526e-06	66	67	67	1884	0.619666	0.0268452	0.535477	0.0211889	0.149949	4.71526e-06	66	67	67	1743
ENSG00000134291.11	TMEM106C	12	48357329	48362661	5332	locus1568	1.05124	0.0147355	0.293148	0.0153472	0.0290342	0.0493824	19	20	20	1356	-0.476244	-0.00533989	0.6339	0.0153472	0.0290342	0.0493824	19	20	20	1994
ENSG00000177981.10	ASB8	12	48541571	48551298	9727	locus1568	0.322218	0.00433628	0.747288	0.0112688	0.154893	4.93433e-06	15	15	15	2395	-2.793	-0.164621	0.00522218	0.0112688	0.154893	4.93433e-06	15	15	15	100
ENSG00000177627.9	C12orf54	12	48876280	48890307	14027	locus1568	0.546632	0.00214655	0.584631	0.130874	0.0722883	0.0019864	78	84	84	2040	-0.418233	-0.00796704	0.675777	0.130874	0.0722883	0.0019864	78	84	84	2091
ENSG00000197376.2	OR8S1	12	48919414	48921886	2472	locus1568	0.617151	0.00947014	0.537135	0.0133765	0.0919989	0.000597145	13	13	13	1929	-1.39961	-0.0705068	0.16163	0.0133765	0.0919989	0.000597145	13	13	13	719
ENSG00000139537.10	CCDC65	12	49297915	49315359	17444	locus1569	2.0895	0.0357104	0.0366631	0.0103273	0.173842	9.13134e-07	22	27	27	467	0.283386	0.017185	0.776881	0.0103273	0.173842	9.13134e-07	22	27	27	2379
ENSG00000134285.10	FKBP11	12	49315749	49319275	3526	locus1569	1.91546	0.0293816	0.0554339	0.013345	0.0485111	0.0120826	17	19	19	577	0.492221	0.0243234	0.622563	0.013345	0.0485111	0.0120826	17	19	19	1964
ENSG00000169884.13	WNT10B	12	49359122	49365518	6396	locus1569	1.42754	0.0146825	0.153424	0.0303319	0.288306	3.02882e-11	38	43	43	944	0.186301	0.00733126	0.852208	0.0303319	0.288306	3.02882e-11	38	43	43	2577
ENSG00000181929.11	PRKAG1	12	49396056	49412559	16503	locus1569	-0.0239721	-0.00283061	0.980875	0.00348525	0.0519151	0.0106603	37	37	37	2884	1.59818	0.166405	0.110002	0.00348525	0.0519151	0.0106603	37	37	37	544
ENSG00000123416.15	TUBA1B	12	49521564	49525178	3614	locus1569	-1.03784	-0.0410449	0.299346	0.00239135	0.0760278	0.00167756	16	20	20	1371	0.738001	0.0951398	0.460514	0.00239135	0.0760278	0.00167756	16	20	20	1563
ENSG00000167553.15	TUBA1C	12	49621801	49668383	46582	locus1569	-0.0230675	4.44716e-06	0.981596	0.0892122	0.163938	1.60769e-06	88	96	96	2887	0.294813	0.00796224	0.768137	0.0870918	0.163938	1.60769e-06	86	96	96	2351
ENSG00000161798.6	AQP5	12	50355654	50359465	3811	locus1570	-0.240042	-0.0018277	0.810298	0.0387763	0.198883	6.92808e-08	32	33	33	2514	0.854177	0.0316809	0.393007	0.024083	0.198883	6.92808e-08	31	33	33	1386
ENSG00000178449.8	COX14	12	50506018	50514236	8218	locus1570	2.44366	0.0632564	0.0145391	0.00433415	0.0333858	0.0347311	34	37	37	318	0.561874	0.0608707	0.574202	0.00302921	0.0333858	0.0347311	31	37	37	1841
ENSG00000139624.12	CERS5	12	50523088	50561316	38228	locus1570	-0.0156613	-0.00185945	0.987505	0.0606621	0.127149	3.05451e-05	79	85	85	2900	-0.347766	-0.00900584	0.728016	0.0601721	0.127149	3.05451e-05	78	85	85	2239
ENSG00000185958.9	FAM186A	12	50721091	50790392	69301	locus1570	0.663351	0.0276824	0.507106	0.00199277	0.0610318	0.00479681	1	1	1	1855	-0.796692	-0.111878	0.42563	0.00199277	0.0610318	0.00479681	1	1	1	1465
ENSG00000110911.14	SLC11A2	12	51373566	51422025	48459	locus1570	-1.53065	-0.0777871	0.125855	0.00113184	0.0390718	0.0246846	3	3	3	846	2.44712	0.454592	0.0144005	0.00113184	0.0390718	0.0246846	3	3	3	165
ENSG00000050426.15	LETMD1	12	51442109	51462737	20628	locus1570	0.390238	0.0055739	0.69636	0.00912216	0.125463	3.14945e-05	30	31	31	2284	-0.983559	-0.058339	0.325332	0.00912216	0.125463	3.14945e-05	30	31	31	1192
ENSG00000170545.16	SMAGP	12	51638341	51664199	25858	locus1571	-0.660162	-0.00887192	0.50915	0.020411	0.0652645	0.00372043	9	10	10	1862	0.915044	0.0391262	0.360168	0.020411	0.0652645	0.00372043	9	10	10	1285
ENSG00000205426.10	KRT81	12	52679696	52685318	5622	locus1571	-0.968651	-0.00697386	0.332719	0.0591059	0.21063	5.22042e-08	19	19	19	1441	0.207083	0.00540935	0.835945	0.0591059	0.21063	5.22042e-08	19	19	19	2541
ENSG00000170523.3	KRT83	12	52708084	52715182	7098	locus1571	0.652301	0.00749097	0.514207	0.0271891	0.10245	0.000157926	28	30	30	1873	-0.67349	-0.0259345	0.500635	0.0271891	0.10245	0.000157926	28	30	30	1669
ENSG00000167768.4	KRT1	12	53068519	53074191	5672	locus1572	-0.831033	-0.00580956	0.405955	0.0479936	0.0386227	0.0249769	47	48	48	1622	1.10188	0.0318533	0.270514	0.0479936	0.0386227	0.0249769	47	48	48	1051
ENSG00000111077.17	TNS2	12	53440774	53458156	17382	locus1572	0.141714	0.00420982	0.887306	0.00228533	0.104228	0.000160663	10	11	11	2674	0.596407	0.0709689	0.550903	0.00228533	0.104228	0.000160663	10	11	11	1783
ENSG00000248265.1	FLJ12825	12	54452037	54516018	63981	locus1573	1.77738	0.0108369	0.0755061	0.0699855	0.15977	1.30285e-06	11	11	11	663	0.918344	0.0211373	0.358439	0.0697038	0.15977	1.30285e-06	10	11	11	1279
ENSG00000094916.15	CBX5	12	54624725	54673906	49181	locus1573	-0.753016	-0.0155423	0.45144	0.00476988	0.0335945	0.0337443	7	8	8	1729	-0.395696	-0.0450663	0.69233	0.00476988	0.0335945	0.0337443	7	8	8	2135
ENSG00000161638.10	ITGA5	12	54789044	54813050	24006	locus1573	0.775809	0.0351978	0.437862	0.0019162	0.0457735	0.0160056	17	17	17	1695	0.0738471	0.00789339	0.941132	0.0019162	0.0457735	0.0160056	17	17	17	2768
ENSG00000161634.11	DCD	12	55038372	55042149	3777	locus1573	1.28437	0.0186694	0.199013	0.012638	0.0673497	0.00257389	11	11	11	1089	0.369312	0.0163355	0.711895	0.011327	0.0673497	0.00257389	10	11	11	2193
ENSG00000135441.7	BLOC1S1	12	56109817	56113491	3674	locus1573	-1.2523	-0.0458327	0.210462	0.00246647	0.0754709	0.00189596	2	3	3	1123	1.98968	0.26368	0.0466267	0.00246647	0.0754709	0.00189596	2	3	3	322
ENSG00000197728.9	RPS26	12	56435701	56438481	2780	locus1573	5.76868	0.0179971	7.98949e-09	0.231515	0.618213	2.81464e-32	45	47	47	19	2.74683	0.0307529	0.0060174	0.230318	0.618213	2.81464e-32	44	47	47	104
ENSG00000025423.11	HSD17B6	12	57157107	57181574	24467	locus1574	-0.613198	-0.0158343	0.539746	0.00527998	0.0998472	0.000253343	16	17	17	1938	1.77072	0.146152	0.0766075	0.00527998	0.0998472	0.000253343	16	17	17	434
ENSG00000170426.1	SDR9C7	12	57316916	57328192	11276	locus1574	4.53218	0.0590594	5.8378e-06	0.0180634	0.0693053	0.00295498	5	5	5	37	0.067449	0.00522138	0.946224	0.00623918	0.0693053	0.00295498	4	5	5	2789
ENSG00000166881.9	NEMP1	12	57449425	57472574	23149	locus1574	-0.662116	-0.00802923	0.507897	0.0311279	0.0812822	0.00082967	26	26	26	1858	0.166344	0.00759579	0.867886	0.0311279	0.0812822	0.00082967	26	26	26	2607
ENSG00000166987.14	MBD6	12	57916606	57923931	7325	locus1575	-0.14964	-0.00483299	0.881049	0.00636655	0.0470915	0.0129893	29	30	30	2660	-0.0306985	0.00151682	0.97551	0.00636655	0.0470915	0.0129893	29	30	30	2862
ENSG00000123297.17	TSFM	12	58176527	58196639	20112	locus1575	-0.565412	-0.00587348	0.571793	0.0166478	0.154957	4.63404e-06	25	25	25	2015	1.96803	0.0909397	0.049065	0.0166478	0.154957	4.63404e-06	25	25	25	330
ENSG00000166896.7	ATP23	12	58335349	58352931	17582	locus1575	4.57725	0.0207076	4.71122e-06	0.141337	0.496352	1.37103e-22	18	18	18	34	0.0506707	0.000801694	0.959588	0.141337	0.496352	1.37103e-22	18	18	18	2821
ENSG00000177990.11	DPY19L2	12	63952692	64062273	109581	locus1580	1.43153	0.016406	0.152277	0.0183325	0.113232	9.26708e-05	20	24	24	939	-0.328319	-0.011687	0.742671	0.0139055	0.113232	9.26708e-05	19	24	24	2273
ENSG00000196935.8	SRGAP1	12	64238479	64555997	317518	locus1580	-1.92076	-0.155846	0.054762	0.000499909	0.038646	0.0287095	2	2	2	571	-0.680317	-0.196187	0.496304	0.000499909	0.038646	0.0287095	2	2	2	1658
ENSG00000156076.9	WIF1	12	65444405	65515085	70680	locus1581	-0.14508	-0.00700072	0.884648	0.00120432	0.0454702	0.0172616	1	1	1	2670	0.292222	0.0496201	0.770117	0.00120432	0.0454702	0.0172616	1	1	1	2357
ENSG00000127311.9	HELB	12	66696324	66737423	41099	locus1582	-2.43888	-0.0183291	0.0147327	0.0555115	0.225888	9.26516e-09	48	49	49	321	0.448384	0.0106005	0.653876	0.0555115	0.225888	9.26516e-09	48	49	49	2044
ENSG00000111581.9	NUP107	12	69080757	69139589	58832	locus1585	-0.963179	-0.00718037	0.335457	0.066603	0.0629895	0.00421485	89	96	96	1448	1.06815	0.0263549	0.285452	0.066603	0.0629895	0.00421485	89	96	96	1090
ENSG00000127337.6	YEATS4	12	69753489	69784650	31161	locus1585	1.32991	0.0116812	0.183546	0.0334437	0.213024	7.24772e-09	51	54	54	1032	-2.32481	-0.0702753	0.020082	0.0334437	0.213024	7.24772e-09	51	54	54	187
ENSG00000166268.10	MYRFL	12	70219006	70352877	133871	locus1586	-0.328182	-0.00181169	0.742774	0.0959547	0.323099	6.27254e-13	21	22	22	2386	1.25988	0.0248003	0.207712	0.0959547	0.323099	6.27254e-13	21	22	22	868
ENSG00000180881.19	CAPS2	12	75669758	75784681	114923	locus1591	-0.278671	-0.00576543	0.780497	0.00602709	0.0362372	0.0289794	15	16	16	2456	0.472785	0.0382116	0.636367	0.00602709	0.0362372	0.0289794	15	16	16	1999
ENSG00000180481.10	GLIPR1L2	12	75784868	75826468	41600	locus1591	0.587541	0.00220958	0.556841	0.210923	0.725034	3.33645e-47	62	69	69	1980	0.0626549	0.000824702	0.950041	0.210923	0.725034	3.33645e-47	62	69	69	2794
ENSG00000111615.13	KRR1	12	75884642	75905389	20747	locus1591	0.588434	0.00660936	0.556241	0.0228341	0.268707	2.46961e-10	50	53	53	1979	-0.328837	-0.0176259	0.742279	0.0228341	0.268707	2.46961e-10	50	53	53	2272
ENSG00000175183.9	CSRP2	12	77252488	77272799	20311	locus1593	-0.446742	-0.00442884	0.655062	0.0329553	0.0753024	0.00187817	56	57	57	2202	1.02499	0.0324007	0.30537	0.0329553	0.0753024	0.00187817	56	57	57	1136
ENSG00000058272.16	PPP1R12A	12	80167342	80329235	161893	locus1595	2.2019	0.0337823	0.0276726	0.0119168	0.0959339	0.000178496	22	22	22	415	0.0398764	0.0129817	0.968192	0.0119168	0.0959339	0.000178496	22	22	22	2840
ENSG00000028203.17	VEZT	12	95611521	95696566	85045	locus1604	0.524436	0.00388597	0.599976	0.0258483	0.0549075	0.00627795	25	26	26	2074	1.54828	0.0608144	0.121555	0.0258483	0.0549075	0.00627795	25	26	26	581
ENSG00000136014.11	USP44	12	95910335	95945252	34917	locus1605	-0.902707	-0.004485	0.366682	0.127966	0.0607773	0.0039312	60	61	61	1519	0.639812	0.0111819	0.522295	0.127966	0.0607773	0.0039312	60	61	61	1719
ENSG00000166130.14	IKBIP	12	99007201	99038566	31365	locus1606	2.18414	0.0199529	0.0289516	0.0416922	0.134385	1.97793e-05	49	51	51	425	-2.18879	-0.0669641	0.0286119	0.0416922	0.134385	1.97793e-05	49	51	51	236
ENSG00000111666.10	CHPT1	12	102091417	102122852	31435	locus1609	0.111264	0.000320959	0.911407	0.0296414	0.143535	8.65378e-06	142	144	144	2712	-0.0850465	-0.000460563	0.932224	0.0296414	0.143535	8.65378e-06	142	144	144	2747
ENSG00000120860.10	WASHC3	12	102406617	102455902	49285	locus1609	0.168137	0.00457134	0.866475	0.0263977	0.0841118	0.000753302	30	30	30	2628	0.489449	0.00571572	0.624524	0.0263977	0.0841118	0.000753302	30	30	30	1973
ENSG00000171759.9	PAH	12	103230666	103352219	121553	locus1610	-1.39412	-0.00883094	0.163281	0.0731145	0.193941	1.44461e-07	45	47	47	969	-0.169349	-0.00494008	0.865522	0.0722635	0.193941	1.44461e-07	43	47	47	2605
ENSG00000204954.9	C12orf73	12	104343971	104350993	7022	locus1611	-1.42104	-0.0129373	0.155305	0.0364887	0.250511	1.03852e-09	43	46	46	948	0.408023	0.0126498	0.683257	0.0363401	0.250511	1.03852e-09	42	46	46	2117
ENSG00000255150.2	EID3	12	104697516	104698982	1466	locus1611	1.08358	0.0180796	0.278551	0.0112717	0.0505946	0.0104854	29	29	29	1320	0.784807	0.042314	0.432567	0.0112717	0.0505946	0.0104854	29	29	29	1483
ENSG00000136044.11	APPL2	12	105567074	105630008	62934	locus1611	0.0785291	0.00142305	0.937407	0.00889923	0.0603157	0.00496008	39	41	41	2774	0.411133	0.0244604	0.680975	0.00779389	0.0603157	0.00496008	38	41	41	2112
ENSG00000074590.13	NUAK1	12	106457124	106533811	76687	locus1613	-3.24675	-0.0895629	0.00116729	0.00393764	0.0351185	0.0296207	36	37	37	128	0.621704	0.0667611	0.534137	0.00393764	0.0351185	0.0296207	36	37	37	1737
ENSG00000013503.9	POLR3B	12	106751525	106903976	152451	locus1613	-0.85053	-0.0737641	0.395031	0.00039142	0.0314133	0.0446579	4	5	5	1591	0.381416	0.116318	0.702894	0.00039142	0.0314133	0.0446579	4	5	5	2168
ENSG00000139433.9	GLTP	12	110288749	110318346	29597	locus1616	1.44863	0.0401002	0.14744	0.00385681	0.0409217	0.0230097	18	18	18	922	-3.08319	-0.304502	0.00204798	0.00385681	0.0409217	0.0230097	18	18	18	55
ENSG00000111237.18	VPS29	12	110928889	110939916	11027	locus1616	0.265403	0.00784118	0.790699	0.00388662	0.0544188	0.008427	20	21	21	2473	0.509277	0.0523216	0.610558	0.00388662	0.0544188	0.008427	20	21	21	1930
ENSG00000139405.15	RITA1	12	113623330	113630173	6843	locus1617	0.758739	0.0162885	0.448009	0.00522653	0.124641	4.49156e-05	16	18	18	1721	-0.290124	-0.0131154	0.771722	0.00522653	0.124641	4.49156e-05	16	18	18	2364
ENSG00000122965.10	RBM19	12	114254544	114404130	149586	locus1618	0.23154	0.00170404	0.816895	0.0237542	0.0933844	0.000493599	22	22	22	2529	0.0332704	-0.00102626	0.973459	0.0237542	0.0933844	0.000493599	22	22	22	2854
ENSG00000089220.4	PEBP1	12	118573928	118583389	9461	locus1622	-0.484556	-0.00760256	0.627991	0.0123662	0.2133	9.59638e-09	19	20	20	2145	-2.28553	-0.124192	0.0222817	0.0123662	0.2133	9.59638e-09	19	20	20	201
ENSG00000089154.10	GCN1	12	120565006	120632518	67512	locus1625	-0.624	-0.0356163	0.532627	0.00111894	0.0343285	0.0313287	1	1	1	1915	0.790922	0.14303	0.42899	0.00111894	0.0343285	0.0313287	1	1	1	1472
ENSG00000111775.2	COX6A1	12	120875915	120878533	2618	locus1625	2.85817	0.0506856	0.00426098	0.0113121	0.119632	5.38664e-05	23	23	23	196	0.756927	0.0505759	0.449094	0.0103834	0.119632	5.38664e-05	21	23	23	1523
ENSG00000257218.5	GATC	12	120884246	120901551	17305	locus1625	0.301069	0.00146818	0.763362	0.281773	0.717082	2.01972e-42	41	42	42	2429	1.60528	0.0212111	0.108432	0.234886	0.717082	2.01972e-42	37	42	42	541
ENSG00000110871.14	COQ5	12	120941081	120966961	25880	locus1625	2.78531	0.0214001	0.00534761	0.0503208	0.233832	3.24874e-09	87	88	88	209	-2.35452	-0.0648965	0.0185466	0.0503208	0.233832	3.24874e-09	87	88	88	183
ENSG00000167272.10	POP5	12	121016566	121019205	2639	locus1625	-0.199616	-0.000420397	0.841781	0.0503254	0.12951	3.75138e-05	27	27	27	2581	1.36984	0.0396795	0.170736	0.0503254	0.12951	3.75138e-05	27	27	27	741
ENSG00000175970.10	UNC119B	12	121148260	121161443	13183	locus1625	-3.0421	-0.0595351	0.00234933	0.00836057	0.0834226	0.00104542	13	14	14	157	-1.10874	-0.0698533	0.267541	0.00836057	0.0834226	0.00104542	13	14	14	1040
ENSG00000122971.8	ACADS	12	121163628	121177811	14183	locus1625	-1.76348	-0.0233146	0.077819	0.0156888	0.267178	5.24617e-11	16	16	16	677	0.929844	0.0505783	0.352452	0.0156888	0.267178	5.24617e-11	16	16	16	1262
ENSG00000157895.11	C12orf43	12	121438288	121454290	16002	locus1625	0.610258	0.0245582	0.541691	0.00243635	0.0753909	0.00170433	17	18	18	1944	-0.383587	-0.0568451	0.701285	0.00243635	0.0753909	0.00170433	17	18	18	2161
ENSG00000089041.16	P2RX7	12	121570678	121625835	55157	locus1625	-2.18838	-0.0688424	0.0286421	0.00259879	0.0370365	0.02978	14	15	15	417	2.05291	0.26954	0.0400815	0.0019323	0.0370365	0.02978	13	15	15	284
ENSG00000139718.10	SETD1B	12	122241914	122270562	28648	locus1626	-3.78858	-0.099116	0.000151512	0.00514271	0.0353502	0.0365836	15	16	16	76	2.29842	0.21155	0.0215381	0.00514271	0.0353502	0.0365836	15	16	16	194
ENSG00000184445.11	KNTC1	12	123011795	123110943	99148	locus1626	-1.90941	-0.0154306	0.0562095	0.0660148	0.033916	0.0410881	87	88	88	583	-1.04625	-0.0265935	0.295448	0.0657122	0.033916	0.0410881	85	88	88	1115
ENSG00000182196.13	ARL6IP4	12	123464606	123467460	2854	locus1626	3.88258	1.27216	0.000103356	3.44222e-05	0.0357965	0.0352705	2	3	3	73	-0.591002	-0.693643	0.554519	3.44222e-05	0.0357965	0.0352705	2	3	3	1794
ENSG00000111364.15	DDX55	12	124086645	124105490	18845	locus1626	1.08778	0.00930614	0.276691	0.0327775	0.170933	1.35139e-06	28	28	28	1317	-1.35836	-0.0423221	0.174348	0.0327775	0.170933	1.35139e-06	28	28	28	753
ENSG00000111358.13	GTF2H3	12	124118285	124147151	28866	locus1626	-0.0172752	0.00274367	0.986217	0.00513131	0.0411225	0.0221866	23	23	23	2894	-0.229401	-0.00287205	0.818557	0.00513131	0.0411225	0.0221866	23	23	23	2490
ENSG00000168778.11	TCTN2	12	124155659	124192944	37285	locus1626	-0.293463	-0.00282345	0.769168	0.0339033	0.0606736	0.00509548	59	59	59	2438	1.30608	0.0392712	0.191525	0.0331052	0.0606736	0.00509548	57	59	59	809
ENSG00000178882.14	RFLNA	12	124773709	124800570	26861	locus1627	0.0973113	0.00111149	0.922479	0.0251854	0.033836	0.0405671	41	42	42	2744	1.45911	0.0503371	0.144536	0.0251854	0.033836	0.0405671	41	42	42	668
ENSG00000196498.13	NCOR2	12	124808960	125052158	243198	locus1627	-0.88171	-0.0149663	0.377934	0.0154003	0.069699	0.00242691	68	69	69	1544	-0.603581	-0.0323115	0.546122	0.0154003	0.069699	0.00242691	68	69	69	1768
ENSG00000081760.16	AACS	12	125549980	125627862	77882	locus1628	-0.600431	-0.0190714	0.548219	0.00474342	0.124133	4.41614e-05	27	27	27	1963	0.28133	0.0472436	0.778457	0.00474342	0.124133	4.41614e-05	27	27	27	2383
ENSG00000185163.9	DDX51	12	132621139	132628864	7725	locus1637	0.492843	0.0070362	0.622124	0.0140476	0.111229	0.000149064	20	23	23	2127	-0.0478255	-0.00175597	0.961855	0.0140476	0.111229	0.000149064	20	23	23	2828
ENSG00000187848.12	P2RX2	12	133195361	133198974	3613	locus1638	1.94838	0.0291609	0.0513699	0.0126507	0.0397632	0.0247195	22	26	26	546	-0.746641	-0.0397378	0.45528	0.0126507	0.0397632	0.0247195	22	26	26	1547
ENSG00000177084.16	POLE	12	133200347	133263928	63581	locus1638	2.07001	0.0151488	0.0384513	0.0528146	0.416842	9.51067e-19	17	20	20	482	-0.190249	-0.00490811	0.849114	0.0528146	0.416842	9.51067e-19	17	20	20	2570
ENSG00000176894.9	PXMP2	12	133264172	133281571	17399	locus1638	-0.381915	-0.007315	0.702525	0.011268	0.090648	0.000658375	15	18	18	2296	-0.837816	-0.0470481	0.402134	0.011268	0.090648	0.000658375	15	18	18	1402
ENSG00000176915.14	ANKLE2	12	133302089	133338418	36329	locus1638	1.96496	0.0242464	0.0494188	0.0202257	0.0602925	0.003873	26	41	41	536	-0.0457253	-0.00189215	0.963529	0.0202257	0.0602925	0.003873	26	41	41	2833
ENSG00000072609.17	CHFR	12	133408941	133464191	55250	locus1638	-1.70325	-0.017595	0.0885205	0.0328612	0.23248	7.82309e-09	10	13	13	725	1.32653	0.0470036	0.184665	0.0328612	0.23248	7.82309e-09	10	13	13	785
ENSG00000196458.10	ZNF605	12	133494891	133532892	38001	locus1638	-0.90523	-0.0318041	0.365343	0.00326143	0.110385	8.54529e-05	6	9	9	1515	0.831921	0.102641	0.405453	0.00326143	0.110385	8.54529e-05	6	9	9	1413
ENSG00000236834.1	LINC00421	13	19919188	19920889	1701	locus1639	0.269813	0.00378492	0.787304	0.0147188	0.127712	3.49358e-05	18	20	20	2465	-0.313733	-0.015356	0.753724	0.0147188	0.127712	3.49358e-05	18	20	20	2306
ENSG00000132958.17	TPTE2	13	19997018	20135714	138696	locus1639	0.0815309	0.000567902	0.93502	0.0413446	0.153308	4.08533e-06	41	49	49	2769	-1.36852	-0.0381835	0.171149	0.0413446	0.153308	4.08533e-06	41	49	49	743
ENSG00000032742.17	IFT88	13	21141295	21265583	124288	locus1640	-0.466511	-0.0105272	0.64085	0.00583541	0.0913519	0.000104011	25	25	25	2177	-0.150663	-0.0135324	0.880242	0.00583541	0.0913519	0.000104011	25	25	25	2640
ENSG00000132953.16	XPO4	13	21351467	21476913	125446	locus1640	-4.04047	-0.0378616	5.33445e-05	0.0357784	0.0438262	0.0151305	62	68	68	63	0.532029	0.0139548	0.594706	0.0357784	0.0438262	0.0151305	62	68	68	1895
ENSG00000232977.6	LINC00327	13	24043650	24061603	17953	locus1644	1.04867	0.00360669	0.29433	0.225771	0.0488083	0.0127384	114	119	119	1361	0.661819	0.0108398	0.508087	0.223558	0.0488083	0.0127384	113	119	119	1695
ENSG00000027001.9	MIPEP	13	24304327	24463539	159212	locus1644	1.416	0.00793148	0.156775	0.0921375	0.22969	1.79624e-09	55	58	58	954	1.14972	0.0223998	0.250258	0.0921375	0.22969	1.79624e-09	55	58	58	997
ENSG00000205863.10	C1QTNF9B	13	24465237	24471641	6404	locus1644	1.2608	0.0214089	0.20738	0.00930861	0.0780464	0.00112434	15	15	15	1118	-0.532578	-0.033263	0.594326	0.00930861	0.0780464	0.00112434	15	15	15	1889
ENSG00000228741.2	SPATA13	13	24553940	24881206	327266	locus1645	-0.551625	-0.00645988	0.581205	0.0209765	0.14484	1.00625e-05	10	10	10	2032	1.06468	0.0457108	0.287021	0.0209765	0.14484	1.00625e-05	10	10	10	1097
ENSG00000240654.6	C1QTNF9	13	24881303	24896669	15366	locus1645	1.28144	0.00630809	0.200041	0.118227	0.275332	1.11094e-11	20	22	22	1096	1.48331	0.0264703	0.137993	0.118227	0.275332	1.11094e-11	20	22	22	651
ENSG00000151849.14	CENPJ	13	25456416	25496999	40583	locus1646	0.623309	0.00509675	0.533081	0.0345726	0.218707	2.11912e-08	15	16	16	1917	-0.708991	-0.0199617	0.47833	0.0345726	0.218707	2.11912e-08	15	16	16	1611
ENSG00000122025.14	FLT3	13	28577410	28674713	97303	locus1649	-0.784579	-0.00449462	0.432701	0.105368	0.337877	3.1387e-14	44	45	45	1683	0.952407	0.0187246	0.340891	0.105368	0.337877	3.1387e-14	44	45	45	1232
ENSG00000139508.14	SLC46A3	13	29274217	29293150	18933	locus1650	0.953119	0.011381	0.34053	0.0222371	0.116624	6.8687e-05	31	32	32	1473	-0.132873	-0.0040532	0.894294	0.0222371	0.116624	6.8687e-05	31	32	32	2668
ENSG00000102781.13	KATNAL1	13	30776766	30881688	104922	locus1651	0.332326	0.00536414	0.739643	0.0128134	0.043325	0.0190426	32	32	32	2376	-3.02485	-0.165295	0.00248755	0.0128134	0.043325	0.0190426	32	32	32	62
ENSG00000175664.9	TEX26	13	31506792	31549637	42845	locus1652	-0.43174	-0.00469951	0.665931	0.0250992	0.113535	0.000102425	9	10	10	2233	1.57679	0.0615801	0.114844	0.0250992	0.113535	0.000102425	9	10	10	558
ENSG00000120669.15	SOHLH2	13	36742353	36788693	46340	locus1655	-0.143445	-0.000566635	0.885939	0.198825	0.539583	2.68105e-26	115	129	129	2672	-0.199247	-0.00282589	0.842069	0.198825	0.539583	2.68105e-26	115	129	129	2552
ENSG00000242715.7	CCDC169	13	36796140	36871951	75811	locus1655	0.280655	0.00247206	0.778975	0.0405199	0.190417	1.21806e-07	90	105	105	2452	1.29235	0.0408508	0.196235	0.0405199	0.190417	1.21806e-07	90	105	105	825
ENSG00000133101.9	CCNA1	13	37005966	37017019	11053	locus1655	-2.80677	-0.0713059	0.00500406	0.002057	0.0324568	0.0449837	18	18	18	206	0.327145	0.0274227	0.743558	0.002057	0.0324568	0.0449837	18	18	18	2277
ENSG00000120693.13	SMAD9	13	37418967	37494375	75408	locus1656	-0.541097	-0.00650152	0.588441	0.0174604	0.0480385	0.0125347	14	15	15	2051	0.996912	0.0459822	0.318807	0.0174604	0.0480385	0.0125347	14	15	15	1178
ENSG00000236354.1	LINC00437	13	39106136	39260812	154676	locus1658	-0.851356	-0.00475582	0.394572	0.0954374	0.331702	6.54543e-13	25	25	25	1590	1.13397	0.0225144	0.256809	0.0954374	0.331702	6.54543e-13	25	25	25	1007
ENSG00000150893.10	FREM2	13	39261213	39461267	200054	locus1658	-1.59646	-0.00704623	0.110386	0.150334	0.44932	1.77678e-19	55	57	57	800	1.5224	0.0233017	0.12791	0.150334	0.44932	1.77678e-19	55	57	57	606
ENSG00000102763.17	VWA8	13	42140970	42535245	394275	locus1660	-1.4192	-0.0242383	0.155842	0.00941236	0.0407238	0.0241471	25	28	28	951	-1.22493	-0.100906	0.220603	0.00941236	0.0407238	0.0241471	25	28	28	906
ENSG00000023516.8	AKAP11	13	42846287	42897397	51110	locus1660	-0.068941	-0.00123489	0.945037	0.0130036	0.198125	4.43718e-08	39	41	41	2792	-3.0064	-0.162806	0.00264364	0.0130036	0.198125	4.43718e-08	39	41	41	69
ENSG00000120675.5	DNAJC15	13	43597721	43688349	90628	locus1661	2.40146	0.0104479	0.0163298	0.170341	0.613652	1.74386e-31	145	153	153	332	-2.20984	-0.0329935	0.0271163	0.168989	0.613652	1.74386e-31	144	153	153	223
ENSG00000151773.12	CCDC122	13	44410488	44453876	43388	locus1661	2.13554	0.0247383	0.0327173	0.022715	0.0311388	0.0442419	45	49	49	443	-1.42438	-0.059446	0.154335	0.022715	0.0311388	0.0442419	45	49	49	698
ENSG00000179630.10	LACC1	13	44453313	44468068	14755	locus1661	2.93317	0.0823175	0.00335524	0.00356709	0.0608543	0.00543572	14	14	14	182	-2.19845	-0.21172	0.0279169	0.00356709	0.0608543	0.00543572	14	14	14	232
ENSG00000173988.12	LRRC63	13	46786062	46851250	65188	locus1663	0.0480913	0.00201536	0.961643	0.0332423	0.0999545	0.000324508	52	55	55	2827	-0.474354	-0.020109	0.635247	0.0332423	0.0999545	0.000324508	52	55	55	1998
ENSG00000139684.13	ESD	13	47345390	47371296	25906	locus1664	0.833718	0.0202856	0.40444	0.00493838	0.0980006	0.000348123	16	16	16	1621	0.252953	0.0234589	0.800304	0.00493838	0.0980006	0.000348123	16	16	16	2446
ENSG00000102547.18	CAB39L	13	49882785	49975678	92893	locus1665	3.51679	0.028034	0.000436795	0.045652	0.154217	2.68806e-06	26	29	29	103	-0.612205	-0.0180022	0.540402	0.045652	0.154217	2.68806e-06	26	29	29	1755
ENSG00000123179.13	EBPL	13	50234809	50265622	30813	locus1666	-2.46252	-0.0130022	0.0137966	0.0997166	0.33159	4.26324e-14	53	58	58	308	0.899461	0.0177668	0.368407	0.0997166	0.33159	4.26324e-14	53	58	58	1321
ENSG00000136104.19	RNASEH2B	13	51483813	51544596	60783	locus1667	-0.487984	-0.00267307	0.625562	0.106823	0.546525	1.3226e-25	60	64	64	2138	0.940188	0.0175806	0.347121	0.107796	0.546525	1.3226e-25	58	64	64	1246
ENSG00000197168.11	NEK5	13	52607746	52703209	95463	locus1667	-1.46544	-0.018248	0.142802	0.018255	0.161927	2.19436e-06	7	8	8	908	2.11409	0.0944241	0.0345076	0.018255	0.161927	2.19436e-06	7	8	8	259
ENSG00000136098.16	NEK3	13	52706778	52733996	27218	locus1667	0.215153	0.0123413	0.829648	0.00131226	0.0329361	0.035525	9	13	13	2562	0.0958529	-0.00690666	0.923637	0.00131226	0.0329361	0.035525	9	13	13	2727
ENSG00000136108.14	CKAP2	13	53029494	53050766	21272	locus1667	-0.467548	-0.00289317	0.640108	0.0912578	0.450532	8.62906e-20	29	29	29	2175	-0.278124	-0.0059067	0.780917	0.0912578	0.450532	8.62906e-20	29	29	29	2391
ENSG00000139675.11	HNRNPA1L2	13	53191659	53217921	26262	locus1667	0.947177	0.00374331	0.343549	0.158009	0.363732	1.79724e-14	52	52	52	1481	-1.24687	-0.01815	0.212447	0.158009	0.363732	1.79724e-14	52	52	52	884
ENSG00000136110.12	CNMD	13	53277400	53313955	36555	locus1667	-0.336494	-0.00393837	0.736498	0.0192331	0.099615	0.000192559	12	13	13	2370	0.374505	0.0176168	0.708028	0.0192331	0.099615	0.000192559	12	13	13	2187
ENSG00000139734.17	DIAPH3	13	60239720	60738062	498342	locus1672	0.759226	0.0110173	0.447717	0.0153991	0.0674222	0.00265212	45	47	47	1719	2.81295	0.143868	0.00490899	0.0153991	0.0674222	0.00265212	45	47	47	96
ENSG00000083535.15	PIBF1	13	73356270	73590597	234327	locus1684	-0.230965	-0.00225624	0.817342	0.039472	0.0902688	0.000500195	28	30	30	2531	-0.296696	-0.010014	0.766699	0.039472	0.0902688	0.000500195	28	30	30	2347
ENSG00000118939.17	UCHL3	13	76123615	76180156	56541	locus1686	-1.11602	-0.00785358	0.264414	0.078847	0.37968	8.4849e-16	19	20	20	1283	-0.498371	-0.00977165	0.618222	0.078847	0.37968	8.4849e-16	19	20	20	1946
ENSG00000178734.5	LMO7DN	13	76445173	76457949	12776	locus1686	1.88524	0.0177521	0.0593974	0.0369985	0.035973	0.0310664	24	24	24	590	-1.20548	-0.039006	0.228017	0.0369985	0.035973	0.0310664	24	24	24	927
ENSG00000281721.1	LINC01080	13	80585211	80600798	15587	locus1690	0.856332	0.00468751	0.391814	0.0890679	0.356007	4.90377e-14	20	24	24	1585	0.563398	0.0125826	0.573164	0.0890679	0.356007	4.90377e-14	20	24	24	1837
ENSG00000165300.7	SLITRK5	13	88323625	88331870	8245	locus1696	0.0478627	0.00242007	0.961826	0.00378221	0.0783347	0.00161627	21	22	22	2828	0.112328	-0.00636902	0.910563	0.00378221	0.0783347	0.00161627	21	22	22	2702
ENSG00000234660.1	LINC00440	13	89887544	89932494	44950	locus1697	-1.30167	-0.0213403	0.193028	0.0129838	0.0415739	0.0216737	30	32	32	1065	0.469321	0.0235361	0.63884	0.0129838	0.0415739	0.0216737	30	32	32	2002
ENSG00000080166.15	DCT	13	95089064	95201660	112596	locus1703	-0.345565	-0.00210501	0.729669	0.079359	0.250617	9.94099e-10	32	32	32	2356	0.170548	0.00405774	0.864579	0.079359	0.250617	9.94099e-10	32	32	32	2602
[truncated: 1,021 more rows]

## Sheet: TableS12b - Amygdala
Supplementary Data 12b. Results of S-PrediXcan transcriptomic wide analysis based on GTEx8 brain tissues Note: all columns with x suffixes denote results for Cognitive Task Performance and all columns with a suffixes denote results for Non-Cognitive Factor pred_perf_r2: (cross-validated) R2 of tissue model's correlation to gene's measured transcriptome (prediction performance); pred_perf_pval: pv…
[truncated: 2,280 more rows]

[truncated: 11 more sheets: TableS12c -CaudateBG, TableS12d -Cerebellum, TableS12e -CerebHem, TableS12f -Cortex, TableS12g -FCTX, TableS12h -Hipp, TableS12i -Hypoth, TableS12j -NAccumb, TableS12k -PutamenBG, TableS12l -Scord, TableS12m -SubstNig]
