# Supplementary material for: Collective genomic segments with differential pleiotropic patterns between cognitive dimensions and psychopathology
Source: Nat Commun. 2022 Nov 11;13:6868. doi: 10.1038/s41467-022-34418-y (PMC9652380; doi:10.1038/s41467-022-34418-y)
Supplement: Supplementary file 15 — Supplementary Data 13 [file 41467_2022_34418_MOESM15_ESM.xlsx]

## Sheet: TableS13a - CTPFOCUS
Supplementary Data 13a. FOCUS transcriptomic wide fine-mapping procedures Results displayed for all Cognitive Task Performance TWAS brain tissue from focusdb Note: cv.R2 = Cross-validation predictive Rsquared; cv.R2.pval = P-value of the Cross-validation; twas_z = Marginal TWAS Z score; twas_z = Marginal TWAS Z score; in_cred_set = Flag indicating whether or not model is included in the credible …
ens_gene_id	mol_name	tissue	ref_name	type	chrom	tx_start	tx_stop	inference	cv.R2	cv.R2.pval	twas_z	pip	in_cred_set	region	ldsegment
ENSG00000127463	EMC1	brain_hippocampus	gtex	protein_coding	1	19542158	19578046	ElasticNet	0.186441	1.50068e-05	-1.32	0.000405	0	1:20469816-1:21736327	locus20
ENSG00000127463	EMC1	brain_frontal_cortex_ba9	gtex	protein_coding	1	19542158	19578046	ElasticNet	0.171126	6.80564e-07	0.889	0.000288	0	1:20469816-1:21736327	locus20
ENSG00000127463	EMC1	brain_hypothalamus	gtex	protein_coding	1	19542158	19578046	ElasticNet	0.223941	5.32234e-05	0.849	0.00028	0	1:20469816-1:21736327	locus20
ENSG00000127463	EMC1	brain_substantia_nigra	gtex	protein_coding	1	19542158	19578046	ElasticNet	-0.0347641	0.100837	0.701	0.000257	0	1:20469816-1:21736327	locus20
ENSG00000053372	MRTO4	brain_hypothalamus	gtex	protein_coding	1	19578033	19586622	ElasticNet	0.0731727	0.123352	0.9	0.00027	0	1:20469816-1:21736327	locus20
ENSG00000053372	MRTO4	brain_cortex	gtex	protein_coding	1	19578033	19586622	ElasticNet	0.172943	0.000331884	0.237	0.00023	0	1:20469816-1:21736327	locus20
ENSG00000053372	MRTO4	brain_caudate_basal_ganglia	gtex	protein_coding	1	19578033	19586622	ElasticNet	0.0326958	0.0553116	0.558	0.000229	0	1:20469816-1:21736327	locus20
ENSG00000270728	RP4-657E11.10	brain_putamen_basal_ganglia	gtex	pseudogene	1	19623574	19624397	ElasticNet	0.0431294	0.0133872	0.712	0.000247	0	1:20469816-1:21736327	locus20
ENSG00000040487	PQLC2	brain_cerebellum	gtex	protein_coding	1	19638820	19655794	ElasticNet	0.109901	0.00799705	-0.463	0.000262	0	1:20469816-1:21736327	locus20
ENSG00000040487	PQLC2	brain_cerebellar_hemisphere	gtex	protein_coding	1	19638820	19655794	ElasticNet	0.0317377	0.00666623	1.73	0.000241	0	1:20469816-1:21736327	locus20
ENSG00000158747	NBL1	brain_cerebellar_hemisphere	gtex	protein_coding	1	19923473	19984549	ElasticNet	0.154645	2.42345e-05	4.3	0.0019	1	1:20469816-1:21736327	locus20
ENSG00000158747	NBL1	brain_cortex	gtex	protein_coding	1	19923473	19984549	ElasticNet	0.145595	0.000968559	1.22	0.000338	0	1:20469816-1:21736327	locus20
ENSG00000158747	NBL1	brain_putamen_basal_ganglia	gtex	protein_coding	1	19923473	19984549	ElasticNet	0.1804	0.00341746	0.34	0.000251	0	1:20469816-1:21736327	locus20
ENSG00000158747	NBL1	brain_nucleus_accumbens_basal_ganglia	gtex	protein_coding	1	19923473	19984549	ElasticNet	0.0958193	0.0115306	-1.3	0.000248	0	1:20469816-1:21736327	locus20
ENSG00000158747	NBL1	brain_cerebellum	gtex	protein_coding	1	19923473	19984549	ElasticNet	0.308939	9.75671e-08	0.19	0.000216	0	1:20469816-1:21736327	locus20
ENSG00000158748	HTR6	brain_dorsolateral_prefrontal_cortex	cmc	protein_coding	1	19991779	20006055	lasso	0.0338468	4.92846e-05	0.281	0.000229	0	1:20469816-1:21736327	locus20
ENSG00000158748	HTR6	brain_anterior_cingulate_cortex_ba24	gtex	protein_coding	1	19991780	20006055	ElasticNet	0.219486	0.0636295	0.249	0.00027	0	1:20469816-1:21736327	locus20
ENSG00000169914	OTUD3	brain_anterior_cingulate_cortex_ba24	gtex	protein_coding	1	20209006	20239438	ElasticNet	0.20331	5.02519e-06	1.43	0.000525	0	1:20469816-1:21736327	locus21
ENSG00000169914	OTUD3	brain_nucleus_accumbens_basal_ganglia	gtex	protein_coding	1	20209006	20239438	ElasticNet	0.379232	6.74182e-12	-2.14	0.000506	0	1:20469816-1:21736327	locus21
ENSG00000169914	OTUD3	brain_caudate_basal_ganglia	gtex	protein_coding	1	20209006	20239438	ElasticNet	0.265252	6.11797e-11	1.47	0.000329	0	1:20469816-1:21736327	locus21
ENSG00000169914	OTUD3	brain_frontal_cortex_ba9	gtex	protein_coding	1	20209006	20239438	ElasticNet	0.219356	0.0299609	-0.933	0.000319	0	1:20469816-1:21736327	locus21
ENSG00000169914	OTUD3	brain_hypothalamus	gtex	protein_coding	1	20209006	20239438	ElasticNet	0.17814	0.000422179	-0.392	0.000267	0	1:20469816-1:21736327	locus21
ENSG00000169914	OTUD3	brain_putamen_basal_ganglia	gtex	protein_coding	1	20209006	20239438	ElasticNet	0.0406808	8.90908e-06	-0.992	0.000248	0	1:20469816-1:21736327	locus21
ENSG00000169914	OTUD3	brain_cerebellum	gtex	protein_coding	1	20209006	20239438	ElasticNet	0.375784	1.22076e-15	0.946	0.000244	0	1:20469816-1:21736327	locus21
ENSG00000169914	OTUD3	brain_cerebellar_hemisphere	gtex	protein_coding	1	20209006	20239438	ElasticNet	0.313339	2.49584e-12	-0.167	0.000231	0	1:20469816-1:21736327	locus21
ENSG00000169914	OTUD3	brain_spinal_cord_cervical_c-1	gtex	protein_coding	1	20209006	20239438	ElasticNet	0.432458	2.76499e-09	0.969	0.000222	0	1:20469816-1:21736327	locus21
ENSG00000169914	OTUD3	brain_amygdala	gtex	protein_coding	1	20209006	20239438	ElasticNet	0.0525675	0.0623614	0.275	0.000218	0	1:20469816-1:21736327	locus21
ENSG00000188257	PLA2G2A	brain_frontal_cortex_ba9	gtex	protein_coding	1	20301925	20306932	ElasticNet	0.0418669	0.371556	-1.27	0.000661	0	1:20469816-1:21736327	locus21
ENSG00000188257	PLA2G2A	brain_hippocampus	gtex	protein_coding	1	20301925	20306932	ElasticNet	-0.00290437	0.133667	-0.288	0.000221	0	1:20469816-1:21736327	locus21
ENSG00000127472	PLA2G5	brain_cerebellum	gtex	protein_coding	1	20354672	20417683	ElasticNet	0.245524	5.23401e-06	1.38	0.000631	0	1:20469816-1:21736327	locus21
ENSG00000127472	PLA2G5	brain_cerebellar_hemisphere	gtex	protein_coding	1	20354672	20417683	ElasticNet	0.1325	0.000221048	0.464	0.000292	0	1:20469816-1:21736327	locus21
ENSG00000127472	PLA2G5	brain_nucleus_accumbens_basal_ganglia	gtex	protein_coding	1	20354672	20417683	ElasticNet	0.0962347	0.0111868	-1.2	0.000278	0	1:20469816-1:21736327	locus21
ENSG00000227066	RP3-340N1.2	brain_hippocampus	gtex	lincRNA	1	20480831	20487061	ElasticNet	0.212458	0.000970169	-0.876	0.000242	0	1:20469816-1:21736327	locus21
ENSG00000227066	RP3-340N1.2	brain_nucleus_accumbens_basal_ganglia	gtex	lincRNA	1	20480831	20487061	ElasticNet	0.153081	0.000123348	-0.869	0.000241	0	1:20469816-1:21736327	locus21
ENSG00000227066	RP3-340N1.2	brain_caudate_basal_ganglia	gtex	lincRNA	1	20480831	20487061	ElasticNet	0.312424	2.34523e-12	-0.855	0.000239	0	1:20469816-1:21736327	locus21
ENSG00000227066	RP3-340N1.2	brain_spinal_cord_cervical_c-1	gtex	lincRNA	1	20480831	20487061	ElasticNet	0.307355	1.52015e-06	-0.855	0.000239	0	1:20469816-1:21736327	locus21
ENSG00000227066	RP3-340N1.2	brain_hypothalamus	gtex	lincRNA	1	20480831	20487061	ElasticNet	0.192356	1.87163e-06	-0.734	0.000229	0	1:20469816-1:21736327	locus21
ENSG00000227066	RP3-340N1.2	brain_amygdala	gtex	lincRNA	1	20480831	20487061	ElasticNet	0.130318	0.00122598	-0.817	0.000228	0	1:20469816-1:21736327	locus21
ENSG00000227066	RP3-340N1.2	brain_substantia_nigra	gtex	lincRNA	1	20480831	20487061	ElasticNet	0.261128	0.000629781	-0.687	0.000227	0	1:20469816-1:21736327	locus21
ENSG00000162543	UBXN10	brain_spinal_cord_cervical_c-1	gtex	protein_coding	1	20512578	20522541	ElasticNet	0.073789	0.183543	1.51	0.000242	0	1:20469816-1:21736327	locus21
ENSG00000158816	VWA5B1	brain_hypothalamus	gtex	protein_coding	1	20617412	20681387	ElasticNet	0.00682643	0.180768	0.184	0.000252	0	1:20469816-1:21736327	locus21
LOC339505	LOC339505	brain_dorsolateral_prefrontal_cortex	cmc	NA	1	20686293	20755287	enet	0.0269927	0.000265714	-2.38	0.000249	0	1:20469816-1:21736327	locus21
ENSG00000162545	CAMK2N1	brain_substantia_nigra	gtex	protein_coding	1	20808884	20812713	ElasticNet	0.131873	0.000542958	-5.66	0.507	1	1:20469816-1:21736327	locus22
ENSG00000162545	CAMK2N1	brain_spinal_cord_cervical_c-1	gtex	protein_coding	1	20808884	20812713	ElasticNet	0.166198	0.0149239	-5.62	0.407	1	1:20469816-1:21736327	locus22
ENSG00000162545	CAMK2N1	brain_caudate_basal_ganglia	gtex	protein_coding	1	20808884	20812713	ElasticNet	0.0807171	0.0852428	-1.96	0.00063	0	1:20469816-1:21736327	locus22
ENSG00000162545	CAMK2N1	brain_cerebellar_hemisphere	gtex	protein_coding	1	20808884	20812713	ElasticNet	0.0536576	0.207074	0.22	0.000247	0	1:20469816-1:21736327	locus22
ENSG00000162545	CAMK2N1	brain_caudate_basal_ganglia	gtex	protein_coding	1	20808884	20812713	ElasticNet	0.0807171	0.0852428	-0.741	0.000328	0	1:21736654-1:23086883	locus22
ENSG00000090432	MUL1	brain_dorsolateral_prefrontal_cortex	cmc	protein_coding	1	20825940	20834674	bslmm	0.207667	8.87781e-25	2.09	0.000404	0	1:20469816-1:21736327	locus22
ENSG00000090432	MUL1	brain_nucleus_accumbens_basal_ganglia	gtex	protein_coding	1	20825943	20834654	ElasticNet	0.214063	0.000618926	-2.67	0.000445	0	1:20469816-1:21736327	locus22
ENSG00000090432	MUL1	brain_anterior_cingulate_cortex_ba24	gtex	protein_coding	1	20825943	20834654	ElasticNet	0.165547	3.68828e-05	-3.27	0.00042	0	1:20469816-1:21736327	locus22
ENSG00000090432	MUL1	brain_putamen_basal_ganglia	gtex	protein_coding	1	20825943	20834654	ElasticNet	0.12694	2.16319e-05	-1.68	0.000289	0	1:20469816-1:21736327	locus22
ENSG00000090432	MUL1	brain_spinal_cord_cervical_c-1	gtex	protein_coding	1	20825943	20834654	ElasticNet	0.172343	0.000264771	-2.26	0.000275	0	1:20469816-1:21736327	locus22
ENSG00000090432	MUL1	brain_amygdala	gtex	protein_coding	1	20825943	20834654	ElasticNet	0.0984729	0.0762038	-2.51	0.000261	0	1:20469816-1:21736327	locus22
ENSG00000090432	MUL1	brain_caudate_basal_ganglia	gtex	protein_coding	1	20825943	20834654	ElasticNet	0.138998	2.43683e-05	-1.36	0.000238	0	1:20469816-1:21736327	locus22
ENSG00000090432	MUL1	brain_frontal_cortex_ba9	gtex	protein_coding	1	20825943	20834654	ElasticNet	0.148367	0.00669882	-1.53	0.000231	0	1:20469816-1:21736327	locus22
ENSG00000090432	MUL1	brain_hippocampus	gtex	protein_coding	1	20825943	20834654	ElasticNet	0.0405538	0.010476	-0.658	0.000221	0	1:20469816-1:21736327	locus22
ENSG00000090432	MUL1	brain_cortex	gtex	protein_coding	1	20825943	20834654	ElasticNet	0.312771	1.03367e-08	-0.459	0.00022	0	1:20469816-1:21736327	locus22
ENSG00000090432	MUL1	brain_caudate_basal_ganglia	gtex	protein_coding	1	20825943	20834654	ElasticNet	0.138998	2.43683e-05	0.58	0.000227	0	1:21736654-1:23086883	locus22
ENSG00000090432	MUL1	brain_cortex	gtex	protein_coding	1	20825943	20834654	ElasticNet	0.312771	1.03367e-08	-0.905	0.000211	0	1:21736654-1:23086883	locus22
ENSG00000183114	FAM43B	brain_cerebellum	gtex	protein_coding	1	20878932	20881512	ElasticNet	0.180237	0.000113205	2.08	0.000494	0	1:20469816-1:21736327	locus22
ENSG00000183114	FAM43B	brain_cerebellum	gtex	protein_coding	1	20878932	20881512	ElasticNet	0.180237	0.000113205	0.167	0.000188	0	1:21736654-1:23086883	locus22
ENSG00000158825	CDA	brain_putamen_basal_ganglia	gtex	protein_coding	1	20915441	20945401	ElasticNet	0.0725917	0.000146778	2.3	0.00044	0	1:20469816-1:21736327	locus22
ENSG00000158825	CDA	brain_anterior_cingulate_cortex_ba24	gtex	protein_coding	1	20915441	20945401	ElasticNet	0.0892106	0.190386	2.6	0.000429	0	1:20469816-1:21736327	locus22
ENSG00000158825	CDA	brain_cerebellum	gtex	protein_coding	1	20915441	20945401	ElasticNet	0.0572425	0.0153132	0.673	0.000363	0	1:20469816-1:21736327	locus22
ENSG00000158825	CDA	brain_cortex	gtex	protein_coding	1	20915441	20945401	ElasticNet	0.110488	0.00344746	1.04	0.000345	0	1:20469816-1:21736327	locus22
ENSG00000158825	CDA	brain_caudate_basal_ganglia	gtex	protein_coding	1	20915441	20945401	ElasticNet	0.0596434	0.00138847	2.24	0.00031	0	1:20469816-1:21736327	locus22
ENSG00000158825	CDA	brain_frontal_cortex_ba9	gtex	protein_coding	1	20915441	20945401	ElasticNet	0.0433698	0.00107614	1.93	0.000307	0	1:20469816-1:21736327	locus22
ENSG00000158825	CDA	brain_nucleus_accumbens_basal_ganglia	gtex	protein_coding	1	20915441	20945401	ElasticNet	0.377426	6.17905e-08	1.16	0.000269	0	1:20469816-1:21736327	locus22
ENSG00000158825	CDA	brain_cerebellar_hemisphere	gtex	protein_coding	1	20915441	20945401	ElasticNet	0.0665071	0.0196756	0.895	0.000262	0	1:20469816-1:21736327	locus22
ENSG00000158825	CDA	brain_cerebellar_hemisphere	gtex	protein_coding	1	20915441	20945401	ElasticNet	0.0665071	0.0196756	1.7	0.000851	0	1:21736654-1:23086883	locus22
ENSG00000158825	CDA	brain_nucleus_accumbens_basal_ganglia	gtex	protein_coding	1	20915441	20945401	ElasticNet	0.377426	6.17905e-08	-0.369	0.000254	0	1:21736654-1:23086883	locus22
ENSG00000158825	CDA	brain_caudate_basal_ganglia	gtex	protein_coding	1	20915441	20945401	ElasticNet	0.0596434	0.00138847	0.207	0.000198	0	1:21736654-1:23086883	locus22
ENSG00000158828	PINK1	brain_dorsolateral_prefrontal_cortex	cmc	protein_coding	1	20959947	20978004	lasso	0.024903	0.000444915	1.48	0.000342	0	1:20469816-1:21736327	locus22
ENSG00000158828	PINK1	brain_frontal_cortex_ba9	gtex	protein_coding	1	20959948	20978004	ElasticNet	0.0623245	0.0067694	-1.89	0.000373	0	1:20469816-1:21736327	locus22
ENSG00000158828	PINK1	brain_cerebellum	gtex	protein_coding	1	20959948	20978004	ElasticNet	0.0720302	0.00700715	1.62	0.000234	0	1:20469816-1:21736327	locus22
ENSG00000158828	PINK1	brain_cerebellum	gtex	protein_coding	1	20959948	20978004	ElasticNet	0.0720302	0.00700715	1.59	0.000526	0	1:21736654-1:23086883	locus22
ENSG00000158828	PINK1	brain_frontal_cortex_ba9	gtex	protein_coding	1	20959948	20978004	ElasticNet	0.0623245	0.0067694	-0.904	0.000303	0	1:21736654-1:23086883	locus22
ENSG00000117245	KIF17	brain_dorsolateral_prefrontal_cortex	cmc	protein_coding	1	20990506	21044317	bslmm	0.207929	8.23653e-25	-1.12	0.000524	0	1:20469816-1:21736327	locus22
ENSG00000117245	KIF17	brain_caudate_basal_ganglia	gtex	protein_coding	1	20990507	21044510	ElasticNet	0.163064	0.0412313	-1.92	0.00161	1	1:20469816-1:21736327	locus22
ENSG00000117245	KIF17	brain_hippocampus	gtex	protein_coding	1	20990507	21044510	ElasticNet	0.0469976	0.00131973	-2.05	0.00118	1	1:20469816-1:21736327	locus22
ENSG00000117245	KIF17	brain_anterior_cingulate_cortex_ba24	gtex	protein_coding	1	20990507	21044510	ElasticNet	0.211242	2.00702e-06	-2.09	0.00114	1	1:20469816-1:21736327	locus22
ENSG00000117245	KIF17	brain_frontal_cortex_ba9	gtex	protein_coding	1	20990507	21044510	ElasticNet	0.0831694	0.00252435	-1.82	0.000704	1	1:20469816-1:21736327	locus22
ENSG00000117245	KIF17	brain_putamen_basal_ganglia	gtex	protein_coding	1	20990507	21044510	ElasticNet	0.201295	2.78255e-06	-1.68	0.00037	0	1:20469816-1:21736327	locus22
ENSG00000117245	KIF17	brain_nucleus_accumbens_basal_ganglia	gtex	protein_coding	1	20990507	21044510	ElasticNet	0.109537	0.00591784	-0.679	0.000265	0	1:20469816-1:21736327	locus22
ENSG00000117245	KIF17	brain_cortex	gtex	protein_coding	1	20990507	21044510	ElasticNet	-0.0166468	0.29173	-0.394	0.000234	0	1:20469816-1:21736327	locus22
ENSG00000117245	KIF17	brain_putamen_basal_ganglia	gtex	protein_coding	1	20990507	21044510	ElasticNet	0.201295	2.78255e-06	-0.978	0.000508	0	1:21736654-1:23086883	locus22
ENSG00000117245	KIF17	brain_cortex	gtex	protein_coding	1	20990507	21044510	ElasticNet	-0.0166468	0.29173	0.573	0.000273	0	1:21736654-1:23086883	locus22
ENSG00000117245	KIF17	brain_anterior_cingulate_cortex_ba24	gtex	protein_coding	1	20990507	21044510	ElasticNet	0.211242	2.00702e-06	-0.508	0.000217	0	1:21736654-1:23086883	locus22
ENSG00000117245	KIF17	brain_caudate_basal_ganglia	gtex	protein_coding	1	20990507	21044510	ElasticNet	0.163064	0.0412313	0.0465	0.000197	0	1:21736654-1:23086883	locus22
ENSG00000117245	KIF17	brain_nucleus_accumbens_basal_ganglia	gtex	protein_coding	1	20990507	21044510	ElasticNet	0.109537	0.00591784	-0.118	0.000187	0	1:21736654-1:23086883	locus22
ENSG00000189410	SH2D5	brain_cerebellar_hemisphere	gtex	protein_coding	1	21046225	21059330	ElasticNet	0.00610989	0.101792	-0.0634	0.000225	0	1:20469816-1:21736327	locus22
ENSG00000127483	HP1BP3	brain_cerebellum	gtex	protein_coding	1	21069154	21113816	ElasticNet	0.00916422	0.119916	-0.478	0.000235	0	1:20469816-1:21736327	locus22
ENSG00000075151	EIF4G3	brain_cortex	gtex	protein_coding	1	21132963	21503377	ElasticNet	0.0278749	0.0607793	-1.14	0.00069	1	1:20469816-1:21736327	locus22
ENSG00000075151	EIF4G3	brain_cortex	gtex	protein_coding	1	21132963	21503377	ElasticNet	0.0278749	0.0607793	-1.29	0.000396	0	1:21736654-1:23086883	locus22
ENSG00000117298	ECE1	brain_dorsolateral_prefrontal_cortex	cmc	protein_coding	1	21543739	21672034	bslmm	0.0333069	5.62683e-05	0.681	0.000333	0	1:20469816-1:21736327	locus22
ENSG00000117298	ECE1	brain_dorsolateral_prefrontal_cortex	cmc	protein_coding	1	21543739	21672034	bslmm	0.0333069	5.62683e-05	-0.587	0.000192	0	1:21736654-1:23086883	locus22
ENSG00000117298	ECE1	brain_substantia_nigra	gtex	protein_coding	1	21543740	21671997	ElasticNet	0.0647185	0.285987	0.646	0.000305	0	1:20469816-1:21736327	locus22
ENSG00000117298	ECE1	brain_substantia_nigra	gtex	protein_coding	1	21543740	21671997	ElasticNet	0.0647185	0.285987	0.816	0.000335	0	1:21736654-1:23086883	locus22
ENSG00000227001	NBPF2P	brain_amygdala	gtex	pseudogene	1	21751118	21754460	ElasticNet	0.0819122	0.0111497	2.91	0.00401	1	1:20469816-1:21736327	locus22
ENSG00000227001	NBPF2P	brain_hippocampus	gtex	pseudogene	1	21751118	21754460	ElasticNet	0.123617	0.015205	1.73	0.00162	1	1:20469816-1:21736327	locus22
ENSG00000227001	NBPF2P	brain_hypothalamus	gtex	pseudogene	1	21751118	21754460	ElasticNet	0.241982	1.77218e-07	1.38	0.000996	1	1:20469816-1:21736327	locus22
ENSG00000227001	NBPF2P	brain_nucleus_accumbens_basal_ganglia	gtex	pseudogene	1	21751118	21754460	ElasticNet	0.286476	4.35257e-06	-3.79	0.000723	1	1:20469816-1:21736327	locus22
ENSG00000227001	NBPF2P	brain_cerebellum	gtex	pseudogene	1	21751118	21754460	ElasticNet	0.401423	4.77119e-14	0.96	0.000449	0	1:20469816-1:21736327	locus22
ENSG00000227001	NBPF2P	brain_anterior_cingulate_cortex_ba24	gtex	pseudogene	1	21751118	21754460	ElasticNet	0.105024	0.301582	0.701	0.00031	0	1:20469816-1:21736327	locus22
ENSG00000227001	NBPF2P	brain_frontal_cortex_ba9	gtex	pseudogene	1	21751118	21754460	ElasticNet	0.300924	3.44312e-09	-2.33	0.000306	0	1:20469816-1:21736327	locus22
ENSG00000227001	NBPF2P	brain_cerebellar_hemisphere	gtex	pseudogene	1	21751118	21754460	ElasticNet	0.412345	5.7433e-13	1.14	0.000279	0	1:20469816-1:21736327	locus22
ENSG00000227001	NBPF2P	brain_putamen_basal_ganglia	gtex	pseudogene	1	21751118	21754460	ElasticNet	0.077441	0.0160917	-1.42	0.000228	0	1:20469816-1:21736327	locus22
ENSG00000227001	NBPF2P	brain_spinal_cord_cervical_c-1	gtex	pseudogene	1	21751118	21754460	ElasticNet	0.0711486	0.0250948	-0.681	0.000221	0	1:20469816-1:21736327	locus22
ENSG00000227001	NBPF2P	brain_caudate_basal_ganglia	gtex	pseudogene	1	21751118	21754460	ElasticNet	0.33907	4.30467e-14	-0.429	0.000215	0	1:20469816-1:21736327	locus22
ENSG00000227001	NBPF2P	brain_cerebellar_hemisphere	gtex	pseudogene	1	21751118	21754460	ElasticNet	0.412345	5.7433e-13	-1.58	0.000879	0	1:21736654-1:23086883	locus22
ENSG00000227001	NBPF2P	brain_hypothalamus	gtex	pseudogene	1	21751118	21754460	ElasticNet	0.241982	1.77218e-07	-1.5	0.000759	0	1:21736654-1:23086883	locus22
ENSG00000227001	NBPF2P	brain_anterior_cingulate_cortex_ba24	gtex	pseudogene	1	21751118	21754460	ElasticNet	0.105024	0.301582	-1.43	0.000604	0	1:21736654-1:23086883	locus22
ENSG00000227001	NBPF2P	brain_putamen_basal_ganglia	gtex	pseudogene	1	21751118	21754460	ElasticNet	0.077441	0.0160917	-1.08	0.000509	0	1:21736654-1:23086883	locus22
ENSG00000227001	NBPF2P	brain_caudate_basal_ganglia	gtex	pseudogene	1	21751118	21754460	ElasticNet	0.33907	4.30467e-14	-1.04	0.000429	0	1:21736654-1:23086883	locus22
ENSG00000227001	NBPF2P	brain_cortex	gtex	pseudogene	1	21751118	21754460	ElasticNet	0.219185	2.60147e-07	-0.952	0.000413	0	1:21736654-1:23086883	locus22
ENSG00000227001	NBPF2P	brain_hippocampus	gtex	pseudogene	1	21751118	21754460	ElasticNet	0.123617	0.015205	-0.978	0.000404	0	1:21736654-1:23086883	locus22
ENSG00000227001	NBPF2P	brain_spinal_cord_cervical_c-1	gtex	pseudogene	1	21751118	21754460	ElasticNet	0.0711486	0.0250948	-1.28	0.000389	0	1:21736654-1:23086883	locus22
ENSG00000227001	NBPF2P	brain_frontal_cortex_ba9	gtex	pseudogene	1	21751118	21754460	ElasticNet	0.300924	3.44312e-09	-0.781	0.000344	0	1:21736654-1:23086883	locus22
ENSG00000227001	NBPF2P	brain_cerebellum	gtex	pseudogene	1	21751118	21754460	ElasticNet	0.401423	4.77119e-14	-0.793	0.000331	0	1:21736654-1:23086883	locus22
ENSG00000227001	NBPF2P	brain_nucleus_accumbens_basal_ganglia	gtex	pseudogene	1	21751118	21754460	ElasticNet	0.286476	4.35257e-06	-0.711	0.000309	0	1:21736654-1:23086883	locus22
ENSG00000227001	NBPF2P	brain_substantia_nigra	gtex	pseudogene	1	21751118	21754460	ElasticNet	0.137435	0.13566	-0.686	0.000256	0	1:21736654-1:23086883	locus22
ENSG00000227001	NBPF2P	brain_amygdala	gtex	pseudogene	1	21751118	21754460	ElasticNet	0.0819122	0.0111497	-0.435	0.000241	0	1:21736654-1:23086883	locus22
ENSG00000187952	HS6ST1P1	brain_spinal_cord_cervical_c-1	gtex	pseudogene	1	21754796	21756030	ElasticNet	0.0853675	0.000265193	0.882	0.000384	0	1:20469816-1:21736327	locus22
ENSG00000187952	HS6ST1P1	brain_spinal_cord_cervical_c-1	gtex	pseudogene	1	21754796	21756030	ElasticNet	0.0853675	0.000265193	1.49	0.000218	0	1:21736654-1:23086883	locus22
ENSG00000142794	NBPF3	brain_dorsolateral_prefrontal_cortex	cmc	protein_coding	1	21766582	21811393	enet	0.607616	1.12301e-93	0.73	0.000303	0	1:21736654-1:23086883	locus22
ENSG00000142794	NBPF3	brain_substantia_nigra	gtex	protein_coding	1	21766621	21811498	ElasticNet	0.489629	9.25504e-09	-0.146	0.000318	0	1:20469816-1:21736327	locus22
ENSG00000142794	NBPF3	brain_amygdala	gtex	protein_coding	1	21766621	21811498	ElasticNet	0.437501	6.18186e-11	2.36	0.000305	0	1:20469816-1:21736327	locus22
ENSG00000142794	NBPF3	brain_cortex	gtex	protein_coding	1	21766621	21811498	ElasticNet	0.629573	4.236e-25	0.914	0.00026	0	1:20469816-1:21736327	locus22
ENSG00000142794	NBPF3	brain_hippocampus	gtex	protein_coding	1	21766621	21811498	ElasticNet	0.469944	1.17332e-12	-1.06	0.000252	0	1:20469816-1:21736327	locus22
ENSG00000142794	NBPF3	brain_putamen_basal_ganglia	gtex	protein_coding	1	21766621	21811498	ElasticNet	0.41111	3.35716e-13	1.29	0.000237	0	1:20469816-1:21736327	locus22
ENSG00000142794	NBPF3	brain_cerebellum	gtex	protein_coding	1	21766621	21811498	ElasticNet	0.589972	1.62093e-20	0.695	0.00022	0	1:20469816-1:21736327	locus22
ENSG00000142794	NBPF3	brain_cerebellar_hemisphere	gtex	protein_coding	1	21766621	21811498	ElasticNet	0.654485	6.09411e-25	0.108	0.000218	0	1:20469816-1:21736327	locus22
ENSG00000142794	NBPF3	brain_cortex	gtex	protein_coding	1	21766621	21811498	ElasticNet	0.629573	4.236e-25	1.18	0.000521	0	1:21736654-1:23086883	locus22
ENSG00000142794	NBPF3	brain_anterior_cingulate_cortex_ba24	gtex	protein_coding	1	21766621	21811498	ElasticNet	0.3838	1.05061e-14	1	0.000406	0	1:21736654-1:23086883	locus22
ENSG00000142794	NBPF3	brain_spinal_cord_cervical_c-1	gtex	protein_coding	1	21766621	21811498	ElasticNet	0.490852	1.73835e-11	0.93	0.000392	0	1:21736654-1:23086883	locus22
ENSG00000142794	NBPF3	brain_cerebellum	gtex	protein_coding	1	21766621	21811498	ElasticNet	0.589972	1.62093e-20	0.893	0.000378	0	1:21736654-1:23086883	locus22
ENSG00000142794	NBPF3	brain_nucleus_accumbens_basal_ganglia	gtex	protein_coding	1	21766621	21811498	ElasticNet	0.617718	7.02166e-23	0.872	0.000366	0	1:21736654-1:23086883	locus22
ENSG00000142794	NBPF3	brain_cerebellar_hemisphere	gtex	protein_coding	1	21766621	21811498	ElasticNet	0.654485	6.09411e-25	0.88	0.000361	0	1:21736654-1:23086883	locus22
ENSG00000142794	NBPF3	brain_amygdala	gtex	protein_coding	1	21766621	21811498	ElasticNet	0.437501	6.18186e-11	0.908	0.00036	0	1:21736654-1:23086883	locus22
ENSG00000142794	NBPF3	brain_frontal_cortex_ba9	gtex	protein_coding	1	21766621	21811498	ElasticNet	0.597739	2.38258e-19	0.82	0.000344	0	1:21736654-1:23086883	locus22
ENSG00000142794	NBPF3	brain_hippocampus	gtex	protein_coding	1	21766621	21811498	ElasticNet	0.469944	1.17332e-12	0.662	0.000339	0	1:21736654-1:23086883	locus22
ENSG00000142794	NBPF3	brain_putamen_basal_ganglia	gtex	protein_coding	1	21766621	21811498	ElasticNet	0.41111	3.35716e-13	0.846	0.000327	0	1:21736654-1:23086883	locus22
ENSG00000142794	NBPF3	brain_hypothalamus	gtex	protein_coding	1	21766621	21811498	ElasticNet	0.50744	5.38374e-16	0.792	0.000307	0	1:21736654-1:23086883	locus22
ENSG00000142794	NBPF3	brain_caudate_basal_ganglia	gtex	protein_coding	1	21766621	21811498	ElasticNet	0.569548	6.57943e-26	0.641	0.00029	0	1:21736654-1:23086883	locus22
ENSG00000142794	NBPF3	brain_substantia_nigra	gtex	protein_coding	1	21766621	21811498	ElasticNet	0.489629	9.25504e-09	0.691	0.00028	0	1:21736654-1:23086883	locus22
ENSG00000162551	ALPL	brain_dorsolateral_prefrontal_cortex	cmc	protein_coding	1	21835857	21904905	enet	0.0158519	0.00423471	0.254	0.000216	0	1:21736654-1:23086883	locus22
ENSG00000090686	USP48	brain_dorsolateral_prefrontal_cortex	cmc	protein_coding	1	22004791	22109688	blup	0.0228706	0.000735422	0.0178	0.000224	0	1:20469816-1:21736327	locus22
ENSG00000090686	USP48	brain_dorsolateral_prefrontal_cortex	cmc	protein_coding	1	22004791	22109688	blup	0.0228706	0.000735422	0.0312	0.000317	0	1:21736654-1:23086883	locus22
ENSG00000187942	LDLRAD2	brain_amygdala	gtex	protein_coding	1	22138758	22151714	ElasticNet	0.0716238	0.0996378	0.493	0.000282	0	1:20469816-1:21736327	locus22
ENSG00000187942	LDLRAD2	brain_amygdala	gtex	protein_coding	1	22138758	22151714	ElasticNet	0.0716238	0.0996378	1.98	0.000307	0	1:21736654-1:23086883	locus22
ENSG00000142798	HSPG2	brain_anterior_cingulate_cortex_ba24	gtex	protein_coding	1	22148738	22263790	ElasticNet	0.0366346	0.0260414	1.22	0.000349	0	1:21736654-1:23086883	locus22
ENSG00000219073	CELA3B	brain_cerebellar_hemisphere	gtex	protein_coding	1	22303514	22325135	ElasticNet	0.0332507	0.0795991	-1.21	0.000343	0	1:21736654-1:23086883	locus22
ENSG00000142789	CELA3A	brain_anterior_cingulate_cortex_ba24	gtex	protein_coding	1	22328149	22339032	ElasticNet	0.108399	0.0147405	1.22	0.000694	1	1:20469816-1:21736327	locus22
ENSG00000142789	CELA3A	brain_anterior_cingulate_cortex_ba24	gtex	protein_coding	1	22328149	22339032	ElasticNet	0.108399	0.0147405	-0.581	0.000226	0	1:21736654-1:23086883	locus22
ENSG00000228397	RP1-224A6.3	brain_spinal_cord_cervical_c-1	gtex	lincRNA	1	22350487	22351461	ElasticNet	0.0676097	0.0182903	-3.34	0.0043	1	1:21736654-1:23086883	locus22
ENSG00000218510	LINC00339	brain_nucleus_accumbens_basal_ganglia	gtex	lincRNA	1	22351681	22357716	ElasticNet	0.48627	1.75637e-17	-1.14	0.000755	1	1:20469816-1:21736327	locus22
ENSG00000218510	LINC00339	brain_hypothalamus	gtex	lincRNA	1	22351681	22357716	ElasticNet	0.0495709	1.01094e-05	1.56	0.000602	0	1:20469816-1:21736327	locus22
ENSG00000218510	LINC00339	brain_caudate_basal_ganglia	gtex	lincRNA	1	22351681	22357716	ElasticNet	0.371088	3.91665e-12	-1.04	0.000381	0	1:20469816-1:21736327	locus22
ENSG00000218510	LINC00339	brain_frontal_cortex_ba9	gtex	lincRNA	1	22351681	22357716	ElasticNet	0.370308	1.87855e-10	-0.83	0.000332	0	1:20469816-1:21736327	locus22
ENSG00000218510	LINC00339	brain_amygdala	gtex	lincRNA	1	22351681	22357716	ElasticNet	0.253437	0.003428	0.823	0.000299	0	1:20469816-1:21736327	locus22
ENSG00000218510	LINC00339	brain_spinal_cord_cervical_c-1	gtex	lincRNA	1	22351681	22357716	ElasticNet	0.110576	0.0316705	0.273	0.000246	0	1:20469816-1:21736327	locus22
ENSG00000218510	LINC00339	brain_cerebellum	gtex	lincRNA	1	22351681	22357716	ElasticNet	0.496654	1.27442e-17	-0.0837	0.000222	0	1:20469816-1:21736327	locus22
ENSG00000218510	LINC00339	brain_anterior_cingulate_cortex_ba24	gtex	lincRNA	1	22351681	22357716	ElasticNet	0.438172	1.40165e-13	3.51	0.00919	1	1:21736654-1:23086883	locus22
ENSG00000218510	LINC00339	brain_cerebellum	gtex	lincRNA	1	22351681	22357716	ElasticNet	0.496654	1.27442e-17	3.36	0.00769	1	1:21736654-1:23086883	locus22
ENSG00000218510	LINC00339	brain_cortex	gtex	lincRNA	1	22351681	22357716	ElasticNet	0.460843	8.3488e-16	3.35	0.00739	1	1:21736654-1:23086883	locus22
ENSG00000218510	LINC00339	brain_spinal_cord_cervical_c-1	gtex	lincRNA	1	22351681	22357716	ElasticNet	0.110576	0.0316705	3.7	0.00572	1	1:21736654-1:23086883	locus22
ENSG00000218510	LINC00339	brain_cerebellar_hemisphere	gtex	lincRNA	1	22351681	22357716	ElasticNet	0.427053	3.94373e-07	3.04	0.00378	1	1:21736654-1:23086883	locus22
ENSG00000218510	LINC00339	brain_caudate_basal_ganglia	gtex	lincRNA	1	22351681	22357716	ElasticNet	0.371088	3.91665e-12	2.98	0.00352	1	1:21736654-1:23086883	locus22
ENSG00000218510	LINC00339	brain_putamen_basal_ganglia	gtex	lincRNA	1	22351681	22357716	ElasticNet	0.369252	1.24374e-09	3.02	0.0026	1	1:21736654-1:23086883	locus22
ENSG00000218510	LINC00339	brain_nucleus_accumbens_basal_ganglia	gtex	lincRNA	1	22351681	22357716	ElasticNet	0.48627	1.75637e-17	2.88	0.00214	0	1:21736654-1:23086883	locus22
ENSG00000218510	LINC00339	brain_amygdala	gtex	lincRNA	1	22351681	22357716	ElasticNet	0.253437	0.003428	3.21	0.00187	0	1:21736654-1:23086883	locus22
ENSG00000218510	LINC00339	brain_hippocampus	gtex	lincRNA	1	22351681	22357716	ElasticNet	0.0492419	0.00545017	2.49	0.00101	0	1:21736654-1:23086883	locus22
ENSG00000218510	LINC00339	brain_frontal_cortex_ba9	gtex	lincRNA	1	22351681	22357716	ElasticNet	0.370308	1.87855e-10	1.8	0.000741	0	1:21736654-1:23086883	locus22
ENSG00000218510	LINC00339	brain_hypothalamus	gtex	lincRNA	1	22351681	22357716	ElasticNet	0.0495709	1.01094e-05	0.555	0.000379	0	1:21736654-1:23086883	locus22
ENSG00000070831	CDC42	brain_caudate_basal_ganglia	gtex	protein_coding	1	22379120	22419437	ElasticNet	0.0706061	0.00153276	-0.822	0.000217	0	1:21736654-1:23086883	locus22
ENSG00000162552	WNT4	brain_anterior_cingulate_cortex_ba24	gtex	protein_coding	1	22443798	22470462	ElasticNet	0.0607653	0.131381	-1.11	0.000415	0	1:20469816-1:21736327	locus22
ENSG00000162552	WNT4	brain_anterior_cingulate_cortex_ba24	gtex	protein_coding	1	22443798	22470462	ElasticNet	0.0607653	0.131381	-0.943	0.000225	0	1:21736654-1:23086883	locus22
ENSG00000184677	ZBTB40	brain_cerebellum	gtex	protein_coding	1	22778344	22857650	ElasticNet	0.0615425	0.00796451	1.47	0.000595	0	1:21736654-1:23086883	locus23
ENSG00000184677	ZBTB40	brain_cerebellar_hemisphere	gtex	protein_coding	1	22778344	22857650	ElasticNet	0.0612924	0.0715246	1.22	0.000309	0	1:21736654-1:23086883	locus23
ENSG00000070886	EPHA8	brain_cortex	gtex	protein_coding	1	22890057	22930087	ElasticNet	0.00259886	0.0181479	-1.12	0.000304	0	1:21736654-1:23086883	locus23
ENSG00000070886	EPHA8	brain_frontal_cortex_ba9	gtex	protein_coding	1	22890057	22930087	ElasticNet	-0.018061	0.0252604	-0.957	0.000252	0	1:21736654-1:23086883	locus23
ENSG00000070886	EPHA8	brain_putamen_basal_ganglia	gtex	protein_coding	1	22890057	22930087	ElasticNet	0.152483	0.002118	-0.649	0.000252	0	1:21736654-1:23086883	locus23
ENSG00000070886	EPHA8	brain_caudate_basal_ganglia	gtex	protein_coding	1	22890057	22930087	ElasticNet	-0.00362857	0.166095	0.239	0.000224	0	1:21736654-1:23086883	locus23
ENSG00000159189	C1QC	brain_spinal_cord_cervical_c-1	gtex	protein_coding	1	22970123	22974603	ElasticNet	-0.0100769	0.00618643	-0.954	0.000236	0	1:21736654-1:23086883	locus23
ENSG00000133216	EPHB2	brain_putamen_basal_ganglia	gtex	protein_coding	1	23037332	23241818	ElasticNet	0.0654937	1.2683e-05	0.944	0.000282	0	1:21736654-1:23086883	locus23
ENSG00000133216	EPHB2	brain_caudate_basal_ganglia	gtex	protein_coding	1	23037332	23241818	ElasticNet	0.266172	2.64453e-06	-0.953	0.000196	0	1:21736654-1:23086883	locus23
ENSG00000272796.1	RP1-74M1.3	brain_caudate_basal_ganglia	gtex	lincRNA	1	23138908	23138908	ElasticNet	0.0473758	0.0129125	-0.194	0.000203	0	1:21736654-1:23086883	locus24
ENSG00000004487	KDM1A	brain_spinal_cord_cervical_c-1	gtex	protein_coding	1	23345941	23410182	ElasticNet	-0.0200433	0.309961	0.6	0.000221	0	1:21736654-1:23086883	locus24
ENSG00000169641	LUZP1	brain_caudate_basal_ganglia	gtex	protein_coding	1	23410516	23504301	ElasticNet	0.0821205	0.000907697	0.0595	0.000217	0	1:21736654-1:23086883	locus24
ENSG00000169641	LUZP1	brain_dorsolateral_prefrontal_cortex	cmc	protein_coding	1	23417682	23504301	enet	0.107856	4.76641e-13	1.32	0.000249	0	1:21736654-1:23086883	locus24
ENSG00000229010	RP5-979D14.1	brain_cerebellum	gtex	pseudogene	1	23466818	23467635	ElasticNet	0.0193424	0.166356	-1.18	0.000244	0	1:21736654-1:23086883	locus24
ENSG00000179546	HTR1D	brain_anterior_cingulate_cortex_ba24	gtex	protein_coding	1	23516993	23521222	ElasticNet	0.0264326	0.100533	1.99	0.00115	0	1:21736654-1:23086883	locus24
ENSG00000179546	HTR1D	brain_nucleus_accumbens_basal_ganglia	gtex	protein_coding	1	23516993	23521222	ElasticNet	0.139549	0.0405785	-1.28	0.000802	0	1:21736654-1:23086883	locus24
ENSG00000179546	HTR1D	brain_frontal_cortex_ba9	gtex	protein_coding	1	23516993	23521222	ElasticNet	0.0853309	0.00938898	-1.28	0.000456	0	1:21736654-1:23086883	locus24
ENSG00000179546	HTR1D	brain_caudate_basal_ganglia	gtex	protein_coding	1	23516993	23521222	ElasticNet	0.0973038	0.0271184	1.32	0.000315	0	1:21736654-1:23086883	locus24
ENSG00000179546	HTR1D	brain_putamen_basal_ganglia	gtex	protein_coding	1	23516993	23521222	ElasticNet	0.0307523	0.155965	-0.663	0.000223	0	1:21736654-1:23086883	locus24
ENSG00000179546	HTR1D	brain_dorsolateral_prefrontal_cortex	cmc	protein_coding	1	23518387	23521222	enet	0.0863069	1.13709e-10	0.101	0.000209	0	1:21736654-1:23086883	locus24
ENSG00000261326	RP5-1057J7.6	brain_cerebellar_hemisphere	gtex	lincRNA	1	23607802	23613245	ElasticNet	0.0649002	0.105425	-0.878	0.000238	0	1:21736654-1:23086883	locus24
ENSG00000249087.3	C1orf213	brain_substantia_nigra	gtex	protein_coding	1	23664797	23664797	ElasticNet	0.0373701	0.104367	1.14	0.000327	0	1:21736654-1:23086883	locus24
ENSG00000125945	ZNF436	brain_cerebellar_hemisphere	gtex	protein_coding	1	23685941	23695935	ElasticNet	0.0532731	0.0384303	-0.196	0.000224	0	1:21736654-1:23086883	locus24
ENSG00000204219	TCEA3	brain_hippocampus	gtex	protein_coding	1	23707554	23751233	ElasticNet	0.205806	0.000560686	-2.51	0.00146	0	1:21736654-1:23086883	locus24
ENSG00000204219	TCEA3	brain_frontal_cortex_ba9	gtex	protein_coding	1	23707554	23751233	ElasticNet	0.249713	7.13603e-07	0.932	0.000729	0	1:21736654-1:23086883	locus24
ENSG00000204219	TCEA3	brain_anterior_cingulate_cortex_ba24	gtex	protein_coding	1	23707554	23751233	ElasticNet	0.164969	0.000187696	-1.41	0.000563	0	1:21736654-1:23086883	locus24
ENSG00000204219	TCEA3	brain_cerebellum	gtex	protein_coding	1	23707554	23751233	ElasticNet	0.15398	0.00311241	-1.76	0.000546	0	1:21736654-1:23086883	locus24
ENSG00000204219	TCEA3	brain_cortex	gtex	protein_coding	1	23707554	23751233	ElasticNet	0.195236	4.28273e-07	-2.1	0.000485	0	1:21736654-1:23086883	locus24
ENSG00000204219	TCEA3	brain_caudate_basal_ganglia	gtex	protein_coding	1	23707554	23751233	ElasticNet	0.145532	0.000970648	0.274	0.000239	0	1:21736654-1:23086883	locus24
ENSG00000204219	TCEA3	brain_nucleus_accumbens_basal_ganglia	gtex	protein_coding	1	23707554	23751233	ElasticNet	0.246931	3.01137e-07	0.39	0.000236	0	1:21736654-1:23086883	locus24
ENSG00000204219	TCEA3	brain_amygdala	gtex	protein_coding	1	23707554	23751233	ElasticNet	0.105735	0.00766778	0.408	0.000201	0	1:21736654-1:23086883	locus24
ENSG00000088280	ASAP3	brain_hypothalamus	gtex	protein_coding	1	23755056	23811061	ElasticNet	0.0664085	0.0781713	1.05	0.000268	0	1:21736654-1:23086883	locus24
ENSG00000197880.4	MDS2	brain_hippocampus	gtex	protein_coding	1	24365512	24365512	ElasticNet	0.0110501	0.0732219	-1.25	0.000447	0	1:21736654-1:23086883	locus24
ENSG00000159023	EPB41	brain_anterior_cingulate_cortex_ba24	gtex	protein_coding	1	29213603	29446553	ElasticNet	0.0397715	0.0243662	2.41	0.0141	1	1:30161881-1:32438515	locus29
ENSG00000159023	EPB41	brain_cerebellar_hemisphere	gtex	protein_coding	1	29213603	29446553	ElasticNet	0.279812	1.14838e-08	-0.24	0.000134	0	1:30161881-1:32438515	locus29
ENSG00000253304	TMEM200B	brain_putamen_basal_ganglia	gtex	protein_coding	1	29445940	29450447	ElasticNet	0.104909	6.49476e-05	0.107	0.000134	0	1:30161881-1:32438515	locus29
ENSG00000116350	SRSF4	brain_cerebellar_hemisphere	gtex	protein_coding	1	29474255	29508499	ElasticNet	0.0894054	0.0097458	0.292	0.000175	0	1:30161881-1:32438515	locus29
ENSG00000116353	MECR	brain_cerebellum	gtex	protein_coding	1	29519385	29557454	ElasticNet	0.0636295	0.00426773	-0.389	0.000138	0	1:30161881-1:32438515	locus29
ENSG00000060656	PTPRU	brain_cerebellum	gtex	protein_coding	1	29563028	29653325	ElasticNet	0.222099	3.50587e-08	-1.83	0.00105	0	1:30161881-1:32438515	locus29
ENSG00000060656	PTPRU	brain_cerebellar_hemisphere	gtex	protein_coding	1	29563028	29653325	ElasticNet	0.101951	0.00206759	0.98	0.000186	0	1:30161881-1:32438515	locus29
ENSG00000060656	PTPRU	brain_anterior_cingulate_cortex_ba24	gtex	protein_coding	1	29563028	29653325	ElasticNet	0.073613	0.0235722	0.552	0.000158	0	1:30161881-1:32438515	locus29
ENSG00000060656	PTPRU	brain_spinal_cord_cervical_c-1	gtex	protein_coding	1	29563028	29653325	ElasticNet	0.181683	2.46756e-05	0.917	0.000145	0	1:30161881-1:32438515	locus29
ENSG00000162510	MATN1	brain_hippocampus	gtex	protein_coding	1	31184124	31196434	ElasticNet	0.000293659	0.303847	0.373	0.000139	0	1:30161881-1:32438515	locus30
ENSG00000223382	RP1-65J11.1	brain_putamen_basal_ganglia	gtex	lincRNA	1	31297075	31307131	ElasticNet	0.233435	0.000216303	-0.902	0.000234	0	1:30161881-1:32438515	locus30
ENSG00000134644	PUM1	brain_hippocampus	gtex	protein_coding	1	31404353	31538838	ElasticNet	0.0633759	0.0629668	-2.78	0.00305	0	1:30161881-1:32438515	locus30
ENSG00000212673.1	AL136115.1	brain_spinal_cord_cervical_c-1	gtex	protein_coding	1	31499221	31499221	ElasticNet	0.0314998	0.137585	-0.4	0.000135	0	1:30161881-1:32438515	locus30
ENSG00000084628	NKAIN1	brain_dorsolateral_prefrontal_cortex	cmc	protein_coding	1	31652591	31712734	bslmm	0.223723	8.55317e-27	0.724	0.000141	0	1:30161881-1:32438515	locus30
ENSG00000084628	NKAIN1	brain_hypothalamus	gtex	protein_coding	1	31652592	31712401	ElasticNet	0.251817	0.00230316	2.23	0.000375	0	1:30161881-1:32438515	locus30
ENSG00000084628	NKAIN1	brain_nucleus_accumbens_basal_ganglia	gtex	protein_coding	1	31652592	31712401	ElasticNet	0.258367	1.72213e-07	1.44	0.000295	0	1:30161881-1:32438515	locus30
ENSG00000084628	NKAIN1	brain_frontal_cortex_ba9	gtex	protein_coding	1	31652592	31712401	ElasticNet	0.132998	0.00014046	1.56	0.000237	0	1:30161881-1:32438515	locus30
ENSG00000084628	NKAIN1	brain_spinal_cord_cervical_c-1	gtex	protein_coding	1	31652592	31712401	ElasticNet	0.274315	5.45223e-06	1.3	0.00022	0	1:30161881-1:32438515	locus30
ENSG00000084628	NKAIN1	brain_cortex	gtex	protein_coding	1	31652592	31712401	ElasticNet	0.255151	0.000566707	1.27	0.00022	0	1:30161881-1:32438515	locus30
ENSG00000084628	NKAIN1	brain_amygdala	gtex	protein_coding	1	31652592	31712401	ElasticNet	0.484972	2.0972e-13	1.35	0.000199	0	1:30161881-1:32438515	locus30
ENSG00000084628	NKAIN1	brain_putamen_basal_ganglia	gtex	protein_coding	1	31652592	31712401	ElasticNet	0.506247	3.82325e-14	1.1	0.000173	0	1:30161881-1:32438515	locus30
ENSG00000084628	NKAIN1	brain_anterior_cingulate_cortex_ba24	gtex	protein_coding	1	31652592	31712401	ElasticNet	0.0897977	0.000622271	1.46	0.000172	0	1:30161881-1:32438515	locus30
ENSG00000084628	NKAIN1	brain_caudate_basal_ganglia	gtex	protein_coding	1	31652592	31712401	ElasticNet	0.588164	5.22228e-27	1.23	0.000172	0	1:30161881-1:32438515	locus30
ENSG00000084628	NKAIN1	brain_hippocampus	gtex	protein_coding	1	31652592	31712401	ElasticNet	0.52652	6.27432e-13	0.292	0.000145	0	1:30161881-1:32438515	locus30
ENSG00000084628	NKAIN1	brain_substantia_nigra	gtex	protein_coding	1	31652592	31712401	ElasticNet	0.437832	8.88397e-08	0.687	0.000142	0	1:30161881-1:32438515	locus30
ENSG00000060688	SNRNP40	brain_dorsolateral_prefrontal_cortex	cmc	protein_coding	1	31732414	31769644	blup	0.0276384	0.000226642	1.7	0.000188	0	1:30161881-1:32438515	locus30
ENSG00000229447	RP11-490K7.4	brain_cerebellar_hemisphere	gtex	pseudogene	1	31736092	31736528	ElasticNet	0.120183	0.00367998	1.91	0.000418	0	1:30161881-1:32438515	locus30
ENSG00000229447	RP11-490K7.4	brain_anterior_cingulate_cortex_ba24	gtex	pseudogene	1	31736092	31736528	ElasticNet	0.0560144	0.171066	0.192	0.000158	0	1:30161881-1:32438515	locus30
ENSG00000121769	FABP3	brain_cerebellar_hemisphere	gtex	protein_coding	1	31838472	31849697	ElasticNet	0.181664	1.03828e-05	1.6	0.000225	0	1:30161881-1:32438515	locus30
ENSG00000121769	FABP3	brain_cerebellum	gtex	protein_coding	1	31838472	31849697	ElasticNet	0.284956	3.29173e-10	-0.578	0.000141	0	1:30161881-1:32438515	locus30
ENSG00000121764	HCRTR1	brain_nucleus_accumbens_basal_ganglia	gtex	protein_coding	1	32083287	32098119	ElasticNet	0.0166028	0.200353	-0.116	0.000152	0	1:30161881-1:32438515	locus31
ENSG00000121764	HCRTR1	brain_cerebellum	gtex	protein_coding	1	32083287	32098119	ElasticNet	0.0796829	0.00408363	0.874	0.000139	0	1:30161881-1:32438515	locus31
ENSG00000162517	PEF1	brain_dorsolateral_prefrontal_cortex	cmc	protein_coding	1	32095462	32110838	lasso	0.0267397	0.000282807	6.56	0.000244	0	1:30161881-1:32438515	locus31
ENSG00000162517	PEF1	brain_frontal_cortex_ba9	gtex	protein_coding	1	32095463	32110497	ElasticNet	-0.0476413	0.102228	2.91	0.000147	0	1:30161881-1:32438515	locus31
ENSG00000084636	COL16A1	brain_dorsolateral_prefrontal_cortex	cmc	protein_coding	1	32117847	32169768	bslmm	0.229623	1.51766e-27	-0.453	0.000216	0	1:30161881-1:32438515	locus31
ENSG00000084636	COL16A1	brain_nucleus_accumbens_basal_ganglia	gtex	protein_coding	1	32117848	32169920	ElasticNet	0.08704	1.55453e-05	1.19	0.000222	0	1:30161881-1:32438515	locus31
ENSG00000084636	COL16A1	brain_cerebellar_hemisphere	gtex	protein_coding	1	32117848	32169920	ElasticNet	-0.00193224	0.318379	-4.17	0.000199	0	1:30161881-1:32438515	locus31
ENSG00000084636	COL16A1	brain_spinal_cord_cervical_c-1	gtex	protein_coding	1	32117848	32169920	ElasticNet	0.117239	0.000101077	1.2	0.000197	0	1:30161881-1:32438515	locus31
ENSG00000084636	COL16A1	brain_frontal_cortex_ba9	gtex	protein_coding	1	32117848	32169920	ElasticNet	0.10666	0.0175493	1.29	0.000196	0	1:30161881-1:32438515	locus31
ENSG00000084636	COL16A1	brain_hippocampus	gtex	protein_coding	1	32117848	32169920	ElasticNet	0.157854	5.87905e-05	1.15	0.000185	0	1:30161881-1:32438515	locus31
ENSG00000084636	COL16A1	brain_amygdala	gtex	protein_coding	1	32117848	32169920	ElasticNet	0.329016	2.76815e-05	-0.0882	0.000184	0	1:30161881-1:32438515	locus31
ENSG00000084636	COL16A1	brain_putamen_basal_ganglia	gtex	protein_coding	1	32117848	32169920	ElasticNet	0.186555	2.7523e-05	0.781	0.000175	0	1:30161881-1:32438515	locus31
ENSG00000084636	COL16A1	brain_cortex	gtex	protein_coding	1	32117848	32169920	ElasticNet	0.194561	1.21881e-06	0.747	0.000148	0	1:30161881-1:32438515	locus31
ENSG00000084636	COL16A1	brain_caudate_basal_ganglia	gtex	protein_coding	1	32117848	32169920	ElasticNet	0.186708	1.78557e-05	0.636	0.000142	0	1:30161881-1:32438515	locus31
ENSG00000084636	COL16A1	brain_hypothalamus	gtex	protein_coding	1	32117848	32169920	ElasticNet	0.0565493	0.111305	1.08	0.000141	0	1:30161881-1:32438515	locus31
ENSG00000084636	COL16A1	brain_anterior_cingulate_cortex_ba24	gtex	protein_coding	1	32117848	32169920	ElasticNet	-0.179302	0.0103234	-0.233	0.000135	0	1:30161881-1:32438515	locus31
ENSG00000121753	BAI2	brain_frontal_cortex_ba9	gtex	protein_coding	1	32192718	32230494	ElasticNet	-0.035411	0.0661964	0.325	0.00014	0	1:30161881-1:32438515	locus31
ENSG00000134668	SPOCD1	brain_anterior_cingulate_cortex_ba24	gtex	protein_coding	1	32256023	32281652	ElasticNet	0.0931328	0.00270484	2.06	0.00476	0	1:30161881-1:32438515	locus31
ENSG00000203620	RP11-84A19.2	brain_nucleus_accumbens_basal_ganglia	gtex	lincRNA	1	32307620	32321169	ElasticNet	0.075636	0.152758	-0.39	0.000137	0	1:30161881-1:32438515	locus31
ENSG00000269967	RP11-84A19.4	brain_cortex	gtex	lincRNA	1	32317514	32387442	ElasticNet	0.0247287	0.0973602	-2.65	0.000153	0	1:30161881-1:32438515	locus31
ENSG00000212673.1	AL136115.1	brain_frontal_cortex_ba9	gtex	protein_coding	1	32344674	32344674	ElasticNet	0.0813171	0.017929	-0.535	0.000137	0	1:30161881-1:32438515	locus31
ENSG00000184007	PTP4A2	brain_nucleus_accumbens_basal_ganglia	gtex	protein_coding	1	32372022	32410457	ElasticNet	0.027464	0.0774	0.563	0.000461	0	1:30161881-1:32438515	locus31
ENSG00000184007	PTP4A2	brain_cerebellum	gtex	protein_coding	1	32372022	32410457	ElasticNet	-0.00161592	0.184118	-0.443	0.000149	0	1:30161881-1:32438515	locus31
ENSG00000228634	RP4-534N18.2	brain_cortex	gtex	lincRNA	1	32398621	32399576	ElasticNet	0.0515002	0.0337753	3.64	0.000334	0	1:30161881-1:32438515	locus31
ENSG00000121774	KHDRBS1	brain_cerebellum	gtex	protein_coding	1	32479430	32526451	ElasticNet	-0.011087	0.0588958	-1.98	0.00113	0	1:30161881-1:32438515	locus31
ENSG00000121774	KHDRBS1	brain_nucleus_accumbens_basal_ganglia	gtex	protein_coding	1	32479430	32526451	ElasticNet	-0.0218775	0.0753907	-3.08	0.000185	0	1:30161881-1:32438515	locus31
ENSG00000121775	TMEM39B	brain_frontal_cortex_ba9	gtex	protein_coding	1	32537632	32568467	ElasticNet	0.119799	0.0834002	-3.44	0.000153	0	1:30161881-1:32438515	locus31
ENSG00000121775	TMEM39B	brain_cerebellum	gtex	protein_coding	1	32537632	32568467	ElasticNet	-0.0235471	0.00333691	0.201	0.000151	0	1:30161881-1:32438515	locus31
ENSG00000220785.3	MTMR9LP	brain_anterior_cingulate_cortex_ba24	gtex	pseudogene	1	3.25408e+07	3.25408e+07	ElasticNet	0.0713931	2.94006e-05	5.09	0.000299	0	1:30161881-1:32438515	locus31
ENSG00000025800	KPNA6	brain_putamen_basal_ganglia	gtex	protein_coding	1	32573639	32642169	ElasticNet	0.0437073	0.0342639	2.12	0.000188	0	1:30161881-1:32438515	locus31
ENSG00000084652	TXLNA	brain_cerebellum	gtex	protein_coding	1	32645287	32663886	ElasticNet	0.0601333	0.007687	0.306	0.000252	0	1:30161881-1:32438515	locus31
ENSG00000084652	TXLNA	brain_cerebellar_hemisphere	gtex	protein_coding	1	32645287	32663886	ElasticNet	0.0556324	0.11333	-0.819	0.000161	0	1:30161881-1:32438515	locus31
ENSG00000084652	TXLNA	brain_dorsolateral_prefrontal_cortex	cmc	protein_coding	1	32645344	32663886	bslmm	0.0285556	0.000180838	0.596	0.00136	0	1:30161881-1:32438515	locus31
ENSG00000220785.3	MTMR9LP	brain_cerebellum	gtex	pseudogene	1	3.2658e+07	3.2658e+07	ElasticNet	0.0596035	7.64976e-05	0.644	0.000194	0	1:30161881-1:32438515	locus31
ENSG00000160050	CCDC28B	brain_spinal_cord_cervical_c-1	gtex	protein_coding	1	32665987	32670988	ElasticNet	0.153699	0.101941	-1.69	0.000145	0	1:30161881-1:32438515	locus31
ENSG00000222046	DCDC2B	brain_hippocampus	gtex	protein_coding	1	32674695	32681797	ElasticNet	-0.0103877	0.198393	0.77	0.00112	0	1:30161881-1:32438515	locus31
ENSG00000222046	DCDC2B	brain_nucleus_accumbens_basal_ganglia	gtex	protein_coding	1	32674695	32681797	ElasticNet	0.0103657	0.153712	-1.28	0.000175	0	1:30161881-1:32438515	locus31
ENSG00000220785.3	MTMR9LP	brain_cerebellar_hemisphere	gtex	pseudogene	1	32677212	32677212	ElasticNet	0.109002	0.0323676	-2.56	0.000158	0	1:30161881-1:32438515	locus31
ENSG00000220785	MTMR9LP	brain_dorsolateral_prefrontal_cortex	cmc	transcribed_unprocessed_pseudogene	1	32697260	32707311	lasso	0.106645	6.50331e-13	1.77	0.000755	0	1:30161881-1:32438515	locus31
ENSG00000220785.3	MTMR9LP	brain_nucleus_accumbens_basal_ganglia	gtex	pseudogene	1	32706791	32706791	ElasticNet	0.065142	0.0266177	2.55	0.000158	0	1:30161881-1:32438515	locus31
ENSG00000175130	MARCKSL1	brain_frontal_cortex_ba9	gtex	protein_coding	1	32799433	32801980	ElasticNet	0.0195687	0.00444306	4.85	0.000258	0	1:30161881-1:32438515	locus31
ENSG00000162526	TSSK3	brain_cortex	gtex	protein_coding	1	32817122	32829913	ElasticNet	0.0654448	0.00868276	-0.772	0.000288	0	1:30161881-1:32438515	locus31
ENSG00000162526	TSSK3	brain_nucleus_accumbens_basal_ganglia	gtex	protein_coding	1	32817122	32829913	ElasticNet	0.0796596	0.0862599	0.642	0.000199	0	1:30161881-1:32438515	locus31
ENSG00000160058	BSDC1	brain_cerebellar_hemisphere	gtex	protein_coding	1	32830704	32860332	ElasticNet	0.0517917	0.0744538	1.39	0.000154	0	1:30161881-1:32438515	locus31
ENSG00000160062	ZBTB8A	brain_substantia_nigra	gtex	protein_coding	1	33005028	33071540	ElasticNet	0.0845409	0.153608	-0.819	0.00014	0	1:30161881-1:32438515	locus31
ENSG00000220785.3	MTMR9LP	brain_spinal_cord_cervical_c-1	gtex	pseudogene	1	33076393	33076393	ElasticNet	0.270524	0.000332997	0.0876	0.000134	0	1:30161881-1:32438515	locus31
ENSG00000162520	SYNC	brain_anterior_cingulate_cortex_ba24	gtex	protein_coding	1	33145507	33169197	ElasticNet	-0.0175543	0.201081	-1.21	0.000196	0	1:30161881-1:32438515	locus31
ENSG00000162520	SYNC	brain_putamen_basal_ganglia	gtex	protein_coding	1	33145507	33169197	ElasticNet	0.113216	0.0666177	-1.37	0.000153	0	1:30161881-1:32438515	locus31
ENSG00000160097	FNDC5	brain_anterior_cingulate_cortex_ba24	gtex	protein_coding	1	33327869	33338083	ElasticNet	0.0488969	0.240977	-0.175	0.000177	0	1:30161881-1:32438515	locus31
ENSG00000121905	HPCA	brain_cortex	gtex	protein_coding	1	33351595	33364042	ElasticNet	-0.00672501	0.194262	0.843	0.000137	0	1:30161881-1:32438515	locus31
ENSG00000168653	NDUFS5	brain_cerebellum	gtex	protein_coding	1	39491990	39500308	ElasticNet	0.280263	7.15159e-12	-0.123	0.000135	0	1:40200894-1:41975176	locus36
ENSG00000168653	NDUFS5	brain_putamen_basal_ganglia	gtex	protein_coding	1	39491990	39500308	ElasticNet	0.119821	0.00998152	0.202	0.000125	0	1:40200894-1:41975176	locus36
ENSG00000183682	BMP8A	brain_hypothalamus	gtex	protein_coding	1	39957318	39991607	ElasticNet	0.167007	0.000612436	-1.63	0.000203	0	1:40200894-1:41975176	locus37
ENSG00000237624	OXCT2P1	brain_cerebellar_hemisphere	gtex	pseudogene	1	39980628	39982162	ElasticNet	0.0126871	0.0493443	-1.89	0.00044	0	1:40200894-1:41975176	locus37
ENSG00000237624	OXCT2P1	brain_hippocampus	gtex	pseudogene	1	39980628	39982162	ElasticNet	0.142288	0.0011902	-0.863	0.000265	0	1:40200894-1:41975176	locus37
ENSG00000237624	OXCT2P1	brain_cortex	gtex	pseudogene	1	39980628	39982162	ElasticNet	0.203175	4.85644e-08	0.837	0.000258	0	1:40200894-1:41975176	locus37
ENSG00000237624	OXCT2P1	brain_nucleus_accumbens_basal_ganglia	gtex	pseudogene	1	39980628	39982162	ElasticNet	0.00729818	0.00566187	-0.952	0.000232	0	1:40200894-1:41975176	locus37
ENSG00000237624	OXCT2P1	brain_caudate_basal_ganglia	gtex	pseudogene	1	39980628	39982162	ElasticNet	0.0432501	0.0216067	-0.12	0.000144	0	1:40200894-1:41975176	locus37
ENSG00000237624	OXCT2P1	brain_anterior_cingulate_cortex_ba24	gtex	pseudogene	1	39980628	39982162	ElasticNet	0.0941911	0.000627028	0.175	0.000135	0	1:40200894-1:41975176	locus37
ENSG00000237624	OXCT2P1	brain_spinal_cord_cervical_c-1	gtex	pseudogene	1	39980628	39982162	ElasticNet	0.0127038	0.000440247	0.335	0.00013	0	1:40200894-1:41975176	locus37
ENSG00000237624	OXCT2P1	brain_cerebellum	gtex	pseudogene	1	39980628	39982162	ElasticNet	0.0705124	0.000190378	-0.101	0.000128	0	1:40200894-1:41975176	locus37
ENSG00000237624	OXCT2P1	brain_frontal_cortex_ba9	gtex	pseudogene	1	39980628	39982162	ElasticNet	0.042097	0.324692	-0.201	0.000123	0	1:40200894-1:41975176	locus37
ENSG00000243970	PPIEL	brain_dorsolateral_prefrontal_cortex	cmc	transcribed_unprocessed_pseudogene	1	39987951	40025370	enet	0.112038	1.62676e-13	0.204	0.000138	0	1:40200894-1:41975176	locus37
ENSG00000243970	PPIEL	brain_cerebellar_hemisphere	gtex	pseudogene	1	39987952	40011859	ElasticNet	0.147035	0.000840698	-0.576	0.000132	0	1:40200894-1:41975176	locus37
ENSG00000090621	PABPC4	brain_nucleus_accumbens_basal_ganglia	gtex	protein_coding	1	40026488	40042462	ElasticNet	-0.0143541	0.0716858	1.85	0.000628	0	1:40200894-1:41975176	locus37
ENSG00000116983	HPCAL4	brain_caudate_basal_ganglia	gtex	protein_coding	1	40144320	40157361	ElasticNet	0.140977	1.48283e-05	-0.0611	0.000129	0	1:40200894-1:41975176	locus37
ENSG00000084072	PPIE	brain_hypothalamus	gtex	protein_coding	1	40157854	40229586	ElasticNet	0.144122	2.62779e-07	2.59	0.00281	0	1:40200894-1:41975176	locus37
ENSG00000084072	PPIE	brain_substantia_nigra	gtex	protein_coding	1	40157854	40229586	ElasticNet	0.203156	0.00118388	2.44	0.000951	0	1:40200894-1:41975176	locus37
ENSG00000084072	PPIE	brain_spinal_cord_cervical_c-1	gtex	protein_coding	1	40157854	40229586	ElasticNet	0.489336	3.91191e-11	2.36	0.000933	0	1:40200894-1:41975176	locus37
ENSG00000084072	PPIE	brain_amygdala	gtex	protein_coding	1	40157854	40229586	ElasticNet	0.260969	7.16954e-06	2.32	0.000805	0	1:40200894-1:41975176	locus37
ENSG00000084072	PPIE	brain_putamen_basal_ganglia	gtex	protein_coding	1	40157854	40229586	ElasticNet	0.38539	1.0445e-12	2.28	0.000747	0	1:40200894-1:41975176	locus37
ENSG00000084072	PPIE	brain_frontal_cortex_ba9	gtex	protein_coding	1	40157854	40229586	ElasticNet	0.0760133	0.0659749	2.24	0.000722	0	1:40200894-1:41975176	locus37
ENSG00000084072	PPIE	brain_caudate_basal_ganglia	gtex	protein_coding	1	40157854	40229586	ElasticNet	0.391753	1.32369e-15	2.18	0.000595	0	1:40200894-1:41975176	locus37
ENSG00000084072	PPIE	brain_cortex	gtex	protein_coding	1	40157854	40229586	ElasticNet	0.274001	7.58062e-10	2.11	0.000557	0	1:40200894-1:41975176	locus37
ENSG00000084072	PPIE	brain_hippocampus	gtex	protein_coding	1	40157854	40229586	ElasticNet	0.549898	3.26498e-13	1.71	0.000356	0	1:40200894-1:41975176	locus37
ENSG00000084072	PPIE	brain_cerebellum	gtex	protein_coding	1	40157854	40229586	ElasticNet	0.355304	4.15707e-12	1.98	0.000356	0	1:40200894-1:41975176	locus37
ENSG00000084072	PPIE	brain_cerebellar_hemisphere	gtex	protein_coding	1	40157854	40229586	ElasticNet	0.268594	2.34578e-08	1.72	0.000312	0	1:40200894-1:41975176	locus37
ENSG00000084072	PPIE	brain_nucleus_accumbens_basal_ganglia	gtex	protein_coding	1	40157854	40229586	ElasticNet	0.377313	3.0077e-11	1.33	0.000283	0	1:40200894-1:41975176	locus37
ENSG00000084072	PPIE	brain_anterior_cingulate_cortex_ba24	gtex	protein_coding	1	40157854	40229586	ElasticNet	0.0504701	0.00162825	1.55	0.00024	0	1:40200894-1:41975176	locus37
ENSG00000225333	RP1-144F13.4	brain_caudate_basal_ganglia	gtex	pseudogene	1	40183700	40184267	ElasticNet	0.0335897	0.0446833	0.578	0.00015	0	1:40200894-1:41975176	locus37
ENSG00000116985	BMP8B	brain_cerebellum	gtex	protein_coding	1	40222854	40254533	ElasticNet	0.129519	1.8254e-05	2.57	0.0014	0	1:40200894-1:41975176	locus37
ENSG00000116985	BMP8B	brain_cortex	gtex	protein_coding	1	40222854	40254533	ElasticNet	0.0233583	0.183368	0.352	0.000203	0	1:40200894-1:41975176	locus37
ENSG00000116985	BMP8B	brain_caudate_basal_ganglia	gtex	protein_coding	1	40222854	40254533	ElasticNet	0.0676717	0.000327582	0.185	0.000146	0	1:40200894-1:41975176	locus37
ENSG00000116985	BMP8B	brain_cerebellar_hemisphere	gtex	protein_coding	1	40222854	40254533	ElasticNet	0.109884	0.00461392	0.723	0.000127	0	1:40200894-1:41975176	locus37
ENSG00000198754	OXCT2	brain_cerebellar_hemisphere	gtex	protein_coding	1	40235195	40237020	ElasticNet	0.116137	0.00235348	-0.316	0.000176	0	1:40200894-1:41975176	locus37
ENSG00000198754	OXCT2	brain_cerebellum	gtex	protein_coding	1	40235195	40237020	ElasticNet	0.160891	9.94234e-07	-0.0234	0.000159	0	1:40200894-1:41975176	locus37
ENSG00000198754	OXCT2	brain_anterior_cingulate_cortex_ba24	gtex	protein_coding	1	40235195	40237020	ElasticNet	0.14436	0.0654218	1.04	0.000153	0	1:40200894-1:41975176	locus37
ENSG00000198754	OXCT2	brain_caudate_basal_ganglia	gtex	protein_coding	1	40235195	40237020	ElasticNet	0.00609605	0.213102	0.195	0.000136	0	1:40200894-1:41975176	locus37
ENSG00000043514	TRIT1	brain_dorsolateral_prefrontal_cortex	cmc	protein_coding	1	40306705	40349177	enet	0.445534	8.01438e-60	1.17	0.000184	0	1:40200894-1:41975176	locus37
ENSG00000043514	TRIT1	brain_caudate_basal_ganglia	gtex	protein_coding	1	40306723	40349183	ElasticNet	0.033246	0.208311	2.73	0.00271	0	1:40200894-1:41975176	locus37
ENSG00000043514	TRIT1	brain_cerebellum	gtex	protein_coding	1	40306723	40349183	ElasticNet	0.160297	0.00479006	2.45	0.00139	0	1:40200894-1:41975176	locus37
ENSG00000043514	TRIT1	brain_cortex	gtex	protein_coding	1	40306723	40349183	ElasticNet	0.191169	0.000844533	2.27	0.000981	0	1:40200894-1:41975176	locus37
ENSG00000043514	TRIT1	brain_nucleus_accumbens_basal_ganglia	gtex	protein_coding	1	40306723	40349183	ElasticNet	0.0997321	8.44728e-05	2.36	0.000769	0	1:40200894-1:41975176	locus37
ENSG00000043514	TRIT1	brain_cerebellar_hemisphere	gtex	protein_coding	1	40306723	40349183	ElasticNet	0.236676	0.000622109	1.71	0.000343	0	1:40200894-1:41975176	locus37
ENSG00000043514	TRIT1	brain_frontal_cortex_ba9	gtex	protein_coding	1	40306723	40349183	ElasticNet	0.136237	0.000327184	0.775	0.000222	0	1:40200894-1:41975176	locus37
ENSG00000043514	TRIT1	brain_putamen_basal_ganglia	gtex	protein_coding	1	40306723	40349183	ElasticNet	0.220341	0.002023	1.21	0.000139	0	1:40200894-1:41975176	locus37
ENSG00000168389	MFSD2A	brain_nucleus_accumbens_basal_ganglia	gtex	protein_coding	1	40420802	40435638	ElasticNet	0.0654112	0.0321234	-0.939	0.000684	0	1:40200894-1:41975176	locus37
ENSG00000131236	CAP1	brain_caudate_basal_ganglia	gtex	protein_coding	1	40505905	40538321	ElasticNet	0.0214621	0.00814679	-1	0.000236	0	1:40200894-1:41975176	locus37
ENSG00000131236	CAP1	brain_cortex	gtex	protein_coding	1	40505905	40538321	ElasticNet	0.0286356	0.0567687	-0.159	0.00015	0	1:40200894-1:41975176	locus37
ENSG00000131238	PPT1	brain_nucleus_accumbens_basal_ganglia	gtex	protein_coding	1	40538379	40563375	ElasticNet	-0.0357536	0.0647227	-2.14	0.00324	1	1:40200894-1:41975176	locus37
ENSG00000131238	PPT1	brain_spinal_cord_cervical_c-1	gtex	protein_coding	1	40538379	40563375	ElasticNet	-0.0117069	0.00509052	0.0178	0.000126	0	1:40200894-1:41975176	locus37
ENSG00000131238	PPT1	brain_dorsolateral_prefrontal_cortex	cmc	protein_coding	1	40538381	40563142	bslmm	0.0184827	0.00218943	1.02	0.00029	0	1:40200894-1:41975176	locus37
ENSG00000226745	RP11-115D7.3	brain_hippocampus	gtex	pseudogene	1	40598436	40599120	ElasticNet	0.00568704	0.0104119	0.75	0.000196	0	1:40200894-1:41975176	locus37
ENSG00000226745	RP11-115D7.3	brain_cortex	gtex	pseudogene	1	40598436	40599120	ElasticNet	0.0845737	0.00286904	-0.0432	0.000132	0	1:40200894-1:41975176	locus37
ENSG00000049089	COL9A2	brain_nucleus_accumbens_basal_ganglia	gtex	protein_coding	1	40766159	40783488	ElasticNet	0.0196607	0.166079	-2.2	0.000643	0	1:40200894-1:41975176	locus37
ENSG00000187815	ZFP69	brain_hypothalamus	gtex	protein_coding	1	40942887	40962015	ElasticNet	0.119618	0.000556447	-1.24	0.000468	0	1:40200894-1:41975176	locus38
ENSG00000187815	ZFP69	brain_hippocampus	gtex	protein_coding	1	40942887	40962015	ElasticNet	0.0604692	0.066643	-1.28	0.000397	0	1:40200894-1:41975176	locus38
ENSG00000187815	ZFP69	brain_anterior_cingulate_cortex_ba24	gtex	protein_coding	1	40942887	40962015	ElasticNet	0.129566	3.38009e-05	-1.07	0.000351	0	1:40200894-1:41975176	locus38
ENSG00000187815	ZFP69	brain_frontal_cortex_ba9	gtex	protein_coding	1	40942887	40962015	ElasticNet	0.122869	2.05494e-06	-1.06	0.000305	0	1:40200894-1:41975176	locus38
ENSG00000187815	ZFP69	brain_nucleus_accumbens_basal_ganglia	gtex	protein_coding	1	40942887	40962015	ElasticNet	0.218963	0.00054919	-1.15	0.000301	0	1:40200894-1:41975176	locus38
ENSG00000187815	ZFP69	brain_amygdala	gtex	protein_coding	1	40942887	40962015	ElasticNet	-0.0385213	0.0836882	0.355	0.000208	0	1:40200894-1:41975176	locus38
ENSG00000187815	ZFP69	brain_cortex	gtex	protein_coding	1	40942887	40962015	ElasticNet	0.170638	8.58645e-06	-0.417	0.000205	0	1:40200894-1:41975176	locus38
ENSG00000187815	ZFP69	brain_substantia_nigra	gtex	protein_coding	1	40942887	40962015	ElasticNet	0.174013	0.00134554	-0.606	0.000175	0	1:40200894-1:41975176	locus38
ENSG00000187815	ZFP69	brain_cerebellar_hemisphere	gtex	protein_coding	1	40942887	40962015	ElasticNet	0.221085	0.000397344	-0.718	0.000162	0	1:40200894-1:41975176	locus38
ENSG00000187815	ZFP69	brain_caudate_basal_ganglia	gtex	protein_coding	1	40942887	40962015	ElasticNet	0.177246	1.68863e-10	-0.134	0.000143	0	1:40200894-1:41975176	locus38
ENSG00000187815	ZFP69	brain_cerebellum	gtex	protein_coding	1	40942887	40962015	ElasticNet	0.283611	1.35878e-07	1.04	0.00014	0	1:40200894-1:41975176	locus38
ENSG00000187815	ZFP69	brain_spinal_cord_cervical_c-1	gtex	protein_coding	1	40942887	40962015	ElasticNet	0.267099	0.0042726	-0.442	0.000127	0	1:40200894-1:41975176	locus38
ENSG00000164002	EXO5	brain_caudate_basal_ganglia	gtex	protein_coding	1	40974413	40982228	ElasticNet	0.106243	0.00535886	-0.584	0.000128	0	1:40200894-1:41975176	locus38
ENSG00000233910	GTF2F2P2	brain_cortex	gtex	pseudogene	1	41059305	41060025	ElasticNet	0.0235209	0.031675	1.46	0.000186	0	1:40200894-1:41975176	locus38
LOC100130557	LOC100130557	brain_dorsolateral_prefrontal_cortex	cmc	NA	1	41154751	41157933	lasso	0.0528102	4.69338e-07	-1.22	0.000166	0	1:40200894-1:41975176	locus38
ENSG00000066136	NFYC	brain_substantia_nigra	gtex	protein_coding	1	41157320	41237275	ElasticNet	0.143929	0.0564719	-3.73	0.000812	0	1:40200894-1:41975176	locus38
ENSG00000066136	NFYC	brain_frontal_cortex_ba9	gtex	protein_coding	1	41157320	41237275	ElasticNet	0.0211122	0.0737981	0.649	0.000143	0	1:40200894-1:41975176	locus38
ENSG00000117013	KCNQ4	brain_anterior_cingulate_cortex_ba24	gtex	protein_coding	1	41249684	41306124	ElasticNet	0.0157974	0.29554	-1.05	0.000437	0	1:40200894-1:41975176	locus38
ENSG00000117013	KCNQ4	brain_cerebellum	gtex	protein_coding	1	41249684	41306124	ElasticNet	0.0917831	0.0133772	0.874	0.000261	0	1:40200894-1:41975176	locus38
ENSG00000117013	KCNQ4	brain_spinal_cord_cervical_c-1	gtex	protein_coding	1	41249684	41306124	ElasticNet	0.388099	1.12172e-06	-0.00455	0.000161	0	1:40200894-1:41975176	locus38
ENSG00000117013	KCNQ4	brain_caudate_basal_ganglia	gtex	protein_coding	1	41249684	41306124	ElasticNet	0.0788268	0.0487455	0.17	0.000134	0	1:40200894-1:41975176	locus38
ENSG00000117013	KCNQ4	brain_cortex	gtex	protein_coding	1	41249684	41306124	ElasticNet	0.0159932	0.210821	0.353	0.000132	0	1:40200894-1:41975176	locus38
ENSG00000171793	CTPS1	brain_spinal_cord_cervical_c-1	gtex	protein_coding	1	41445007	41478235	ElasticNet	0.0157984	0.18941	2.16	0.000524	0	1:40200894-1:41975176	locus38
ENSG00000171790	SLFNL1	brain_cerebellar_hemisphere	gtex	protein_coding	1	41481269	41488909	ElasticNet	0.103408	5.71515e-05	-2.33	0.000604	0	1:40200894-1:41975176	locus38
ENSG00000171790	SLFNL1	brain_cerebellum	gtex	protein_coding	1	41481269	41488909	ElasticNet	0.257011	9.09205e-10	-1.83	0.000405	0	1:40200894-1:41975176	locus38
ENSG00000171790	SLFNL1	brain_amygdala	gtex	protein_coding	1	41481269	41488909	ElasticNet	0.0345118	0.0819314	1.06	0.000306	0	1:40200894-1:41975176	locus38
ENSG00000171790	SLFNL1	brain_caudate_basal_ganglia	gtex	protein_coding	1	41481269	41488909	ElasticNet	0.0767752	0.0503962	-0.837	0.000175	0	1:40200894-1:41975176	locus38
ENSG00000171790	SLFNL1	brain_putamen_basal_ganglia	gtex	protein_coding	1	41481269	41488909	ElasticNet	0.135015	0.000169541	-0.996	0.000161	0	1:40200894-1:41975176	locus38
ENSG00000010803	SCMH1	brain_anterior_cingulate_cortex_ba24	gtex	protein_coding	1	41492872	41707826	ElasticNet	0.0461294	0.0707662	3.39	0.0513	1	1:40200894-1:41975176	locus38
ENSG00000235358.1	RP11-399E6.1	brain_frontal_cortex_ba9	gtex	lincRNA	1	41570112	41570112	ElasticNet	0.0649953	0.00442617	-3.33	0.000252	0	1:40200894-1:41975176	locus38
ENSG00000204060	FOXO6	brain_cerebellar_hemisphere	gtex	protein_coding	1	41827594	41849262	ElasticNet	0.16311	6.37624e-05	-7.02	0.342	1	1:40200894-1:41975176	locus38
ENSG00000204060	FOXO6	brain_cerebellum	gtex	protein_coding	1	41827594	41849262	ElasticNet	0.138084	0.000330627	-5.16	0.000498	0	1:40200894-1:41975176	locus38
ENSG00000127124	HIVEP3	brain_cerebellum	gtex	protein_coding	1	41972036	42501596	ElasticNet	0.237148	3.75177e-08	-1.18	0.000187	0	1:40200894-1:41975176	locus38
ENSG00000198815	FOXJ3	brain_anterior_cingulate_cortex_ba24	gtex	protein_coding	1	42642210	42801548	ElasticNet	-0.0413813	0.0595103	0.718	0.000543	0	1:40200894-1:41975176	locus39
ENSG00000198815	FOXJ3	brain_anterior_cingulate_cortex_ba24	gtex	protein_coding	1	42642210	42801548	ElasticNet	-0.0413813	0.0595103	1.89	0.000113	0	1:43758457-1:44968965	locus39
ENSG00000066185	ZMYND12	brain_frontal_cortex_ba9	gtex	protein_coding	1	42896000	42921938	ElasticNet	0.188425	0.207095	3.8	0.0116	1	1:40200894-1:41975176	locus39
ENSG00000066185	ZMYND12	brain_cortex	gtex	protein_coding	1	42896000	42921938	ElasticNet	-0.0083725	0.014297	3.79	0.00779	1	1:40200894-1:41975176	locus39
ENSG00000066185	ZMYND12	brain_cerebellum	gtex	protein_coding	1	42896000	42921938	ElasticNet	0.215216	1.85766e-05	-3.07	0.00303	0	1:40200894-1:41975176	locus39
ENSG00000066185	ZMYND12	brain_nucleus_accumbens_basal_ganglia	gtex	protein_coding	1	42896000	42921938	ElasticNet	0.167343	1.07491e-05	0.534	0.000454	0	1:40200894-1:41975176	locus39
ENSG00000066185	ZMYND12	brain_cerebellum	gtex	protein_coding	1	42896000	42921938	ElasticNet	0.215216	1.85766e-05	-0.245	9.5e-05	0	1:43758457-1:44968965	locus39
ENSG00000066185	ZMYND12	brain_frontal_cortex_ba9	gtex	protein_coding	1	42896000	42921938	ElasticNet	0.188425	0.207095	0.0703	8.47e-05	0	1:43758457-1:44968965	locus39
ENSG00000186409	CCDC30	brain_cerebellum	gtex	protein_coding	1	42929001	43120335	ElasticNet	0.0239336	0.0490201	-1.42	0.00134	0	1:40200894-1:41975176	locus39
ENSG00000186409	CCDC30	brain_frontal_cortex_ba9	gtex	protein_coding	1	42929001	43120335	ElasticNet	0.0717453	2.15804e-05	-3.9	0.000133	0	1:43758457-1:44968965	locus39
ENSG00000186409	CCDC30	brain_cerebellum	gtex	protein_coding	1	42929001	43120335	ElasticNet	0.0239336	0.0490201	0.0925	8.24e-05	0	1:43758457-1:44968965	locus39
ENSG00000236876	TMSB4XP1	brain_amygdala	gtex	pseudogene	1	42965876	42966067	ElasticNet	-0.0339419	0.344705	-0.551	0.000604	0	1:40200894-1:41975176	locus39
ENSG00000171960	PPIH	brain_substantia_nigra	gtex	protein_coding	1	43124096	43142429	ElasticNet	0.0968348	0.133895	-0.24	0.000347	0	1:43758457-1:44968965	locus39
ENSG00000117385	LEPRE1	brain_frontal_cortex_ba9	gtex	protein_coding	1	43212006	43232755	ElasticNet	0.0683272	0.0366122	-4.95	0.000715	0	1:43758457-1:44968965	locus39
ENSG00000164008	C1orf50	brain_substantia_nigra	gtex	protein_coding	1	43232940	43263968	ElasticNet	0.20518	0.00148973	5.94	0.0194	1	1:43758457-1:44968965	locus39
ENSG00000164008	C1orf50	brain_putamen_basal_ganglia	gtex	protein_coding	1	43232940	43263968	ElasticNet	0.241654	1.23044e-05	5.21	0.00145	0	1:43758457-1:44968965	locus39
ENSG00000164008	C1orf50	brain_cortex	gtex	protein_coding	1	43232940	43263968	ElasticNet	0.372306	2.97545e-13	2.98	0.000499	0	1:43758457-1:44968965	locus39
ENSG00000164008	C1orf50	brain_cerebellum	gtex	protein_coding	1	43232940	43263968	ElasticNet	0.395212	1.98965e-13	2.98	0.000272	0	1:43758457-1:44968965	locus39
ENSG00000164008	C1orf50	brain_nucleus_accumbens_basal_ganglia	gtex	protein_coding	1	43232940	43263968	ElasticNet	0.395053	1.62376e-10	3.82	0.000147	0	1:43758457-1:44968965	locus39
ENSG00000164008	C1orf50	brain_amygdala	gtex	protein_coding	1	43232940	43263968	ElasticNet	0.204787	0.000150764	1.23	0.000139	0	1:43758457-1:44968965	locus39
ENSG00000164008	C1orf50	brain_hypothalamus	gtex	protein_coding	1	43232940	43263968	ElasticNet	0.128529	0.000517497	1.12	0.000114	0	1:43758457-1:44968965	locus39
ENSG00000177868	CCDC23	brain_amygdala	gtex	protein_coding	1	43272723	43282954	ElasticNet	0.11032	0.00174734	4.61	0.00376	0	1:43758457-1:44968965	locus39
ENSG00000177868	CCDC23	brain_nucleus_accumbens_basal_ganglia	gtex	protein_coding	1	43272723	43282954	ElasticNet	0.231946	7.52144e-08	-4.46	0.000313	0	1:43758457-1:44968965	locus39
ENSG00000177868	CCDC23	brain_caudate_basal_ganglia	gtex	protein_coding	1	43272723	43282954	ElasticNet	0.35503	1.30515e-10	1.17	0.000249	0	1:43758457-1:44968965	locus39
ENSG00000177868	CCDC23	brain_spinal_cord_cervical_c-1	gtex	protein_coding	1	43272723	43282954	ElasticNet	0.079991	0.0813769	-3.24	0.000217	0	1:43758457-1:44968965	locus39
ENSG00000177868	CCDC23	brain_substantia_nigra	gtex	protein_coding	1	43272723	43282954	ElasticNet	0.175801	0.000306886	-0.696	0.00015	0	1:43758457-1:44968965	locus39
ENSG00000164010	ERMAP	brain_cerebellum	gtex	protein_coding	1	43282795	43310660	ElasticNet	0.0696994	0.000134719	-5.53	0.00386	0	1:43758457-1:44968965	locus39
ENSG00000164010	ERMAP	brain_amygdala	gtex	protein_coding	1	43282795	43310660	ElasticNet	0.0972823	0.0107826	0.8	0.000425	0	1:43758457-1:44968965	locus39
ENSG00000164010	ERMAP	brain_putamen_basal_ganglia	gtex	protein_coding	1	43282795	43310660	ElasticNet	0.229738	8.14791e-10	-2.24	0.000209	0	1:43758457-1:44968965	locus39
ENSG00000164010	ERMAP	brain_anterior_cingulate_cortex_ba24	gtex	protein_coding	1	43282795	43310660	ElasticNet	0.0843576	0.00330501	1.6	0.000172	0	1:43758457-1:44968965	locus39
ENSG00000164010	ERMAP	brain_caudate_basal_ganglia	gtex	protein_coding	1	43282795	43310660	ElasticNet	0.293828	1.73703e-10	-1.62	0.000111	0	1:43758457-1:44968965	locus39
ENSG00000164010	ERMAP	brain_hippocampus	gtex	protein_coding	1	43282795	43310660	ElasticNet	0.109627	0.0110285	2.29	0.000109	0	1:43758457-1:44968965	locus39
ENSG00000164010	ERMAP	brain_substantia_nigra	gtex	protein_coding	1	43282795	43310660	ElasticNet	0.108554	0.110783	-0.245	9.5e-05	0	1:43758457-1:44968965	locus39
ENSG00000164010	ERMAP	brain_cortex	gtex	protein_coding	1	43282795	43310660	ElasticNet	0.0933982	0.011343	0.0795	8.42e-05	0	1:43758457-1:44968965	locus39
ENSG00000164011	ZNF691	brain_cortex	gtex	protein_coding	1	43312280	43318148	ElasticNet	-0.0243387	0.00071324	0.762	8.84e-05	0	1:43758457-1:44968965	locus39
ENSG00000225099	ATP6V1E1P1	brain_cerebellum	gtex	pseudogene	1	43368903	43369583	ElasticNet	0.0201469	0.153756	-6.03	0.0317	1	1:43758457-1:44968965	locus40
ENSG00000227533	SLC2A1-AS1	brain_cerebellar_hemisphere	gtex	lincRNA	1	43424720	43449029	ElasticNet	0.342327	2.56466e-10	-3.08	0.00163	0	1:43758457-1:44968965	locus40
ENSG00000227533	SLC2A1-AS1	brain_hypothalamus	gtex	lincRNA	1	43424720	43449029	ElasticNet	0.184113	3.07427e-07	-2.85	0.000469	0	1:43758457-1:44968965	locus40
ENSG00000227533	SLC2A1-AS1	brain_spinal_cord_cervical_c-1	gtex	lincRNA	1	43424720	43449029	ElasticNet	-0.176145	0.000220119	2.65	0.00043	0	1:43758457-1:44968965	locus40
ENSG00000227533	SLC2A1-AS1	brain_putamen_basal_ganglia	gtex	lincRNA	1	43424720	43449029	ElasticNet	0.254585	1.08529e-06	-3.15	0.000417	0	1:43758457-1:44968965	locus40
ENSG00000227533	SLC2A1-AS1	brain_cortex	gtex	lincRNA	1	43424720	43449029	ElasticNet	0.194122	0.000506456	1.07	0.000288	0	1:43758457-1:44968965	locus40
ENSG00000227533	SLC2A1-AS1	brain_amygdala	gtex	lincRNA	1	43424720	43449029	ElasticNet	0.115815	0.0332284	3.22	0.000166	0	1:43758457-1:44968965	locus40
ENSG00000227533	SLC2A1-AS1	brain_anterior_cingulate_cortex_ba24	gtex	lincRNA	1	43424720	43449029	ElasticNet	0.361692	4.33463e-08	-2.49	0.000138	0	1:43758457-1:44968965	locus40
ENSG00000227533	SLC2A1-AS1	brain_substantia_nigra	gtex	lincRNA	1	43424720	43449029	ElasticNet	0.27872	2.21971e-05	1.18	0.000134	0	1:43758457-1:44968965	locus40
ENSG00000227533	SLC2A1-AS1	brain_caudate_basal_ganglia	gtex	lincRNA	1	43424720	43449029	ElasticNet	0.376785	1.95312e-16	1.89	0.000113	0	1:43758457-1:44968965	locus40
ENSG00000227533	SLC2A1-AS1	brain_nucleus_accumbens_basal_ganglia	gtex	lincRNA	1	43424720	43449029	ElasticNet	0.304823	2.43883e-07	-0.319	8.43e-05	0	1:43758457-1:44968965	locus40
ENSG00000117395	EBNA1BP2	brain_dorsolateral_prefrontal_cortex	cmc	protein_coding	1	43629844	43736607	bslmm	0.0744891	2.1937e-09	0.0741	0.000127	0	1:43758457-1:44968965	locus40
ENSG00000117395	EBNA1BP2	brain_nucleus_accumbens_basal_ganglia	gtex	protein_coding	1	43629846	43736607	ElasticNet	0.0127031	0.0872772	-0.716	0.000136	0	1:43758457-1:44968965	locus40
ENSG00000243710	WDR65	brain_frontal_cortex_ba9	gtex	protein_coding	1	43637820	43720029	ElasticNet	0.184846	0.247671	0.142	0.000134	0	1:43758457-1:44968965	locus40
WDR65	WDR65	brain_dorsolateral_prefrontal_cortex	cmc	NA	1	43638000	43720029	blup	0.173142	1.42624e-20	-2.98	0.000194	0	1:43758457-1:44968965	locus40
ENSG00000179178	TMEM125	brain_caudate_basal_ganglia	gtex	protein_coding	1	43735665	43739673	ElasticNet	0.0477824	0.00514906	-1.4	0.000115	0	1:43758457-1:44968965	locus40
ENSG00000253313	C1orf210	brain_hippocampus	gtex	protein_coding	1	43747554	43751288	ElasticNet	0.0698834	0.125985	-4.53	0.00019	0	1:43758457-1:44968965	locus40
ENSG00000066056	TIE1	brain_dorsolateral_prefrontal_cortex	cmc	protein_coding	1	43766565	43788781	lasso	0.0467568	2.0772e-06	-2.49	0.000129	0	1:43758457-1:44968965	locus40
ENSG00000066322	ELOVL1	brain_dorsolateral_prefrontal_cortex	cmc	protein_coding	1	43829067	43833745	enet	0.0142954	0.00627375	-3.32	0.000338	0	1:43758457-1:44968965	locus40
ENSG00000159479	MED8	brain_dorsolateral_prefrontal_cortex	cmc	protein_coding	1	43849578	43855483	blup	0.0119938	0.0112742	4.34	0.00105	0	1:43758457-1:44968965	locus40
ENSG00000159479	MED8	brain_caudate_basal_ganglia	gtex	protein_coding	1	43849588	43855479	ElasticNet	0.155507	1.17669e-05	2.86	0.00159	0	1:43758457-1:44968965	locus40
ENSG00000159479	MED8	brain_spinal_cord_cervical_c-1	gtex	protein_coding	1	43849588	43855479	ElasticNet	0.101186	0.130476	3.45	0.00025	0	1:43758457-1:44968965	locus40
ENSG00000159479	MED8	brain_cortex	gtex	protein_coding	1	43849588	43855479	ElasticNet	0.0260836	0.0193149	-1.01	0.000112	0	1:43758457-1:44968965	locus40
ENSG00000178922	HYI	brain_spinal_cord_cervical_c-1	gtex	protein_coding	1	43916824	43919660	ElasticNet	0.193281	2.67758e-05	-4.03	0.00105	0	1:43758457-1:44968965	locus40
ENSG00000178922	HYI	brain_anterior_cingulate_cortex_ba24	gtex	protein_coding	1	43916824	43919660	ElasticNet	0.0629941	0.0534771	-3.48	0.00074	0	1:43758457-1:44968965	locus40
ENSG00000178922	HYI	brain_cerebellar_hemisphere	gtex	protein_coding	1	43916824	43919660	ElasticNet	0.11614	0.000223153	-2.72	0.000302	0	1:43758457-1:44968965	locus40
ENSG00000178922	HYI	brain_cortex	gtex	protein_coding	1	43916824	43919660	ElasticNet	-0.00865758	0.00141382	-2.09	0.000166	0	1:43758457-1:44968965	locus40
ENSG00000142949	PTPRF	brain_spinal_cord_cervical_c-1	gtex	protein_coding	1	43990858	44089343	ElasticNet	0.189689	0.0771588	1.94	0.000327	0	1:43758457-1:44968965	locus40
ENSG00000142949	PTPRF	brain_substantia_nigra	gtex	protein_coding	1	43990858	44089343	ElasticNet	0.0398484	0.0103415	0.169	0.000213	0	1:43758457-1:44968965	locus40
ENSG00000126091	ST3GAL3	brain_anterior_cingulate_cortex_ba24	gtex	protein_coding	1	44171495	44396831	ElasticNet	0.103076	0.0177345	-4.73	0.00729	0	1:43758457-1:44968965	locus40
ENSG00000117407	ARTN	brain_caudate_basal_ganglia	gtex	protein_coding	1	44398992	44402913	ElasticNet	0.108192	0.00456878	-3.79	0.00179	0	1:43758457-1:44968965	locus40
ENSG00000117407	ARTN	brain_hippocampus	gtex	protein_coding	1	44398992	44402913	ElasticNet	0.184589	0.00138145	-0.609	0.00115	0	1:43758457-1:44968965	locus40
ENSG00000117407	ARTN	brain_frontal_cortex_ba9	gtex	protein_coding	1	44398992	44402913	ElasticNet	0.0803023	0.0469431	-0.353	0.000311	0	1:43758457-1:44968965	locus40
ENSG00000117407	ARTN	brain_cerebellar_hemisphere	gtex	protein_coding	1	44398992	44402913	ElasticNet	0.305992	5.51308e-11	-4.19	0.000178	0	1:43758457-1:44968965	locus40
ENSG00000117407	ARTN	brain_cortex	gtex	protein_coding	1	44398992	44402913	ElasticNet	0.0828287	0.000244471	-3.73	0.000166	0	1:43758457-1:44968965	locus40
ENSG00000117407	ARTN	brain_cerebellum	gtex	protein_coding	1	44398992	44402913	ElasticNet	0.340865	2.21147e-12	-3.66	0.000162	0	1:43758457-1:44968965	locus40
ENSG00000117407	ARTN	brain_spinal_cord_cervical_c-1	gtex	protein_coding	1	44398992	44402913	ElasticNet	0.0283703	0.0253296	-2.67	0.00015	0	1:43758457-1:44968965	locus40
ENSG00000117408	IPO13	brain_dorsolateral_prefrontal_cortex	cmc	protein_coding	1	44412477	44433694	enet	0.0250155	0.000432725	1.8	0.000182	0	1:43758457-1:44968965	locus40
ENSG00000117408	IPO13	brain_cerebellar_hemisphere	gtex	protein_coding	1	44412611	44433694	ElasticNet	0.00969312	0.0188241	4.5	0.00612	0	1:43758457-1:44968965	locus40
ENSG00000117410	ATP6V0B	brain_cerebellum	gtex	protein_coding	1	44440159	44443967	ElasticNet	0.0820906	0.117474	-1.73	0.000754	0	1:43758457-1:44968965	locus40
ENSG00000159214	CCDC24	brain_cerebellum	gtex	protein_coding	1	44457031	44462200	ElasticNet	0.0325882	0.169982	3.33	9.84e-05	0	1:43758457-1:44968965	locus40
ENSG00000196517	SLC6A9	brain_cerebellum	gtex	protein_coding	1	44457172	44497139	ElasticNet	-0.0115513	0.0930474	2.82	0.0174	1	1:43758457-1:44968965	locus40
ENSG00000178028	DMAP1	brain_dorsolateral_prefrontal_cortex	cmc	protein_coding	1	44679124	44686351	lasso	0.0895301	5.04723e-11	-0.964	0.000178	0	1:43758457-1:44968965	locus41
ENSG00000178028	DMAP1	brain_cortex	gtex	protein_coding	1	44679127	44686353	ElasticNet	0.0365046	0.00630001	-1.26	0.000237	0	1:43758457-1:44968965	locus41
ENSG00000198520	C1orf228	brain_cortex	gtex	protein_coding	1	45140364	45191263	ElasticNet	0.08654	0.00783111	2.26	0.000882	0	1:43758457-1:44968965	locus41
ENSG00000198520	C1orf228	brain_nucleus_accumbens_basal_ganglia	gtex	protein_coding	1	45140364	45191263	ElasticNet	0.120823	0.247495	2.03	0.000346	0	1:43758457-1:44968965	locus41
ENSG00000198520	C1orf228	brain_caudate_basal_ganglia	gtex	protein_coding	1	45140364	45191263	ElasticNet	0.0979774	0.0262701	1.63	0.000258	0	1:43758457-1:44968965	locus41
ENSG00000198520	C1orf228	brain_amygdala	gtex	protein_coding	1	45140364	45191263	ElasticNet	-0.0288374	0.00140027	0.802	0.000105	0	1:43758457-1:44968965	locus41
ENSG00000198520	C1orf228	brain_putamen_basal_ganglia	gtex	protein_coding	1	45140364	45191263	ElasticNet	0.0670503	0.0432027	-0.919	9.92e-05	0	1:43758457-1:44968965	locus41
ENSG00000142945	KIF2C	brain_dorsolateral_prefrontal_cortex	cmc	protein_coding	1	45205489	45233438	blup	0.0465114	2.20614e-06	-2.47	0.00887	1	1:43758457-1:44968965	locus41
ENSG00000142945	KIF2C	brain_anterior_cingulate_cortex_ba24	gtex	protein_coding	1	45205490	45233439	ElasticNet	0.0584771	0.0764323	-2.2	0.000182	0	1:43758457-1:44968965	locus41
ENSG00000142945	KIF2C	brain_frontal_cortex_ba9	gtex	protein_coding	1	45205490	45233439	ElasticNet	0.0831499	0.010923	0.626	0.000178	0	1:43758457-1:44968965	locus41
ENSG00000142945	KIF2C	brain_nucleus_accumbens_basal_ganglia	gtex	protein_coding	1	45205490	45233439	ElasticNet	0.0607511	0.000494625	-1.35	0.000172	0	1:43758457-1:44968965	locus41
ENSG00000142937	RPS8	brain_frontal_cortex_ba9	gtex	protein_coding	1	45240923	45244451	ElasticNet	-0.0404065	0.0954833	3.14	0.00133	0	1:43758457-1:44968965	locus41
ENSG00000142937	RPS8	brain_cerebellar_hemisphere	gtex	protein_coding	1	45240923	45244451	ElasticNet	0.1498	0.00022166	2.55	0.00038	0	1:43758457-1:44968965	locus41
ENSG00000142937	RPS8	brain_cerebellum	gtex	protein_coding	1	45240923	45244451	ElasticNet	0.111371	6.83222e-06	0.405	8.62e-05	0	1:43758457-1:44968965	locus41
ENSG00000142937	RPS8	brain_hypothalamus	gtex	protein_coding	1	45240923	45244451	ElasticNet	0.135227	0.138896	0.277	8.28e-05	0	1:43758457-1:44968965	locus41
ENSG00000234093	RPS15AP11	brain_putamen_basal_ganglia	gtex	pseudogene	1	45245998	45246387	ElasticNet	0.0310813	0.105597	2.11	0.00229	0	1:43758457-1:44968965	locus41
ENSG00000142959	BEST4	brain_dorsolateral_prefrontal_cortex	cmc	protein_coding	1	45249256	45253426	lasso	0.0596656	8.66658e-08	1.47	8.92e-05	0	1:43758457-1:44968965	locus41
ENSG00000173846	PLK3	brain_putamen_basal_ganglia	gtex	protein_coding	1	45265897	45271662	ElasticNet	0.0426377	0.0988355	2.17	0.00235	0	1:43758457-1:44968965	locus41
ENSG00000222009	BTBD19	brain_anterior_cingulate_cortex_ba24	gtex	protein_coding	1	45274154	45281257	ElasticNet	0.0770944	0.0548728	0.658	0.00011	0	1:43758457-1:44968965	locus41
ENSG00000070785	EIF2B3	brain_cerebellar_hemisphere	gtex	protein_coding	1	45316450	45452282	ElasticNet	0.0680657	3.16534e-06	2.12	0.000811	0	1:43758457-1:44968965	locus41
ENSG00000070785	EIF2B3	brain_frontal_cortex_ba9	gtex	protein_coding	1	45316450	45452282	ElasticNet	0.0535038	0.0142645	1.03	0.000153	0	1:43758457-1:44968965	locus41
ENSG00000070785	EIF2B3	brain_cortex	gtex	protein_coding	1	45316450	45452282	ElasticNet	0.0624683	0.0632815	0.88	0.000116	0	1:43758457-1:44968965	locus41
ENSG00000070785	EIF2B3	brain_caudate_basal_ganglia	gtex	protein_coding	1	45316450	45452282	ElasticNet	0.0475255	0.0321799	0.85	0.000114	0	1:43758457-1:44968965	locus41
ENSG00000126088	UROD	brain_putamen_basal_ganglia	gtex	protein_coding	1	45477819	45481247	ElasticNet	0.0190905	0.00406934	1.26	0.000212	0	1:43758457-1:44968965	locus41
ENSG00000186603	HPDL	brain_caudate_basal_ganglia	gtex	protein_coding	1	45792545	45794347	ElasticNet	0.0429297	0.0579066	1.1	8.13e-05	0	1:43758457-1:44968965	locus41
ENSG00000186603	HPDL	brain_cerebellar_hemisphere	gtex	protein_coding	1	45792545	45794347	ElasticNet	0.0245791	0.32801	-0.154	8.08e-05	0	1:43758457-1:44968965	locus41
ENSG00000132781	MUTYH	brain_nucleus_accumbens_basal_ganglia	gtex	protein_coding	1	45794835	45806142	ElasticNet	0.111421	0.00818342	-1.63	0.00029	0	1:43758457-1:44968965	locus41
ENSG00000132781	MUTYH	brain_hypothalamus	gtex	protein_coding	1	45794835	45806142	ElasticNet	0.0425911	0.0232883	-0.193	8.67e-05	0	1:43758457-1:44968965	locus41
ENSG00000070759	TESK2	brain_caudate_basal_ganglia	gtex	protein_coding	1	45809555	45956872	ElasticNet	0.116261	0.00740223	3.57	0.00347	0	1:43758457-1:44968965	locus41
ENSG00000070759	TESK2	brain_cerebellum	gtex	protein_coding	1	45809555	45956872	ElasticNet	0.0151448	0.155953	-0.0817	7.99e-05	0	1:43758457-1:44968965	locus41
ENSG00000236624.4	CCDC163P	brain_frontal_cortex_ba9	gtex	protein_coding	1	4.59728e+07	4.59728e+07	ElasticNet	0.564059	5.41307e-14	1.18	0.000126	0	1:43758457-1:44968965	locus41
ENSG00000173406	DAB1	brain_cerebellar_hemisphere	gtex	protein_coding	1	57460451	59012406	ElasticNet	0.160286	0.000884523	-1.39	0.000438	0	1:58865399-1:59890409	locus49
ENSG00000173406	DAB1	brain_cerebellum	gtex	protein_coding	1	57460451	59012406	ElasticNet	0.342013	1.76591e-12	-1.19	0.000344	0	1:58865399-1:59890409	locus49
ENSG00000173406	DAB1	brain_hippocampus	gtex	protein_coding	1	57460451	59012406	ElasticNet	0.0730376	0.00039277	-0.365	0.000187	0	1:58865399-1:59890409	locus49
ENSG00000162600	OMA1	brain_amygdala	gtex	protein_coding	1	58881056	59012474	ElasticNet	0.175395	0.00217077	2.07	0.00159	0	1:58865399-1:59890409	locus51
ENSG00000162600	OMA1	brain_cerebellum	gtex	protein_coding	1	58881056	59012474	ElasticNet	0.141472	0.0036568	1.35	0.000412	0	1:58865399-1:59890409	locus51
ENSG00000162600	OMA1	brain_putamen_basal_ganglia	gtex	protein_coding	1	58881056	59012474	ElasticNet	0.131111	8.03054e-05	-0.687	0.000239	0	1:58865399-1:59890409	locus51
ENSG00000162600	OMA1	brain_caudate_basal_ganglia	gtex	protein_coding	1	58881056	59012474	ElasticNet	0.0108771	0.0960403	-0.411	0.000193	0	1:58865399-1:59890409	locus51
ENSG00000162600	OMA1	brain_hypothalamus	gtex	protein_coding	1	58881056	59012474	ElasticNet	0.115769	0.000635854	-0.296	0.000185	0	1:58865399-1:59890409	locus51
ENSG00000162600	OMA1	brain_hippocampus	gtex	protein_coding	1	58881056	59012474	ElasticNet	0.0799437	0.0175512	-0.242	0.000185	0	1:58865399-1:59890409	locus51
ENSG00000162600	OMA1	brain_cortex	gtex	protein_coding	1	58881056	59012474	ElasticNet	0.0831951	0.00652447	0.255	0.000184	0	1:58865399-1:59890409	locus51
ENSG00000162600	OMA1	brain_substantia_nigra	gtex	protein_coding	1	58881056	59012474	ElasticNet	0.123368	0.00536114	0.0148	0.000178	0	1:58865399-1:59890409	locus51
ENSG00000162600	OMA1	brain_spinal_cord_cervical_c-1	gtex	protein_coding	1	58881056	59012474	ElasticNet	0.0747447	0.000546713	-0.116	0.000178	0	1:58865399-1:59890409	locus51
ENSG00000162600	OMA1	brain_dorsolateral_prefrontal_cortex	cmc	protein_coding	1	58946390	59012446	lasso	0.769234	1.34456e-145	0.0536	0.000179	0	1:58865399-1:59890409	locus51
ENSG00000162601	MYSM1	brain_dorsolateral_prefrontal_cortex	cmc	protein_coding	1	59120410	59165747	lasso	0.515612	4.66779e-73	0.97	0.000273	0	1:58865399-1:59890409	locus51
ENSG00000162601	MYSM1	brain_nucleus_accumbens_basal_ganglia	gtex	protein_coding	1	59120411	59165764	ElasticNet	0.150884	0.0111941	2.13	0.00148	0	1:58865399-1:59890409	locus51
ENSG00000162601	MYSM1	brain_hippocampus	gtex	protein_coding	1	59120411	59165764	ElasticNet	0.000469155	0.030155	-0.897	0.000264	0	1:58865399-1:59890409	locus51
ENSG00000232453.1	RP4-794H19.1	brain_spinal_cord_cervical_c-1	gtex	lincRNA	1	59246115	59246115	ElasticNet	0.310378	0.0152047	0.729	0.000223	0	1:58865399-1:59890409	locus51
ENSG00000234807.4	RP4-794H19.2	brain_cerebellum	gtex	lincRNA	1	59404995	59404995	ElasticNet	0.0341724	0.0482778	0.505	0.000201	0	1:58865399-1:59890409	locus52
ENSG00000185839.2	RP4-592A1.2	brain_hippocampus	gtex	pseudogene	1	59569829	59569829	ElasticNet	-0.00172372	0.146786	3.52	0.0611	1	1:58865399-1:59890409	locus52
ENSG00000270457	RP11-467C18.1	brain_putamen_basal_ganglia	gtex	lincRNA	1	59754975	59755312	ElasticNet	0.0579977	0.0703535	-2.09	0.00135	0	1:58865399-1:59890409	locus53
ENSG00000172456	FGGY	brain_cerebellar_hemisphere	gtex	protein_coding	1	59762310	60233347	ElasticNet	0.279367	8.83386e-07	-1.95	0.00107	0	1:58865399-1:59890409	locus53
ENSG00000172456	FGGY	brain_cortex	gtex	protein_coding	1	59762310	60233347	ElasticNet	0.0532404	0.0185758	1.59	0.000719	0	1:58865399-1:59890409	locus53
ENSG00000172456	FGGY	brain_caudate_basal_ganglia	gtex	protein_coding	1	59762310	60233347	ElasticNet	0.0233639	0.00463666	-1.67	0.000667	0	1:58865399-1:59890409	locus53
ENSG00000172456	FGGY	brain_substantia_nigra	gtex	protein_coding	1	59762310	60233347	ElasticNet	-0.109359	0.0270438	-0.778	0.000235	0	1:58865399-1:59890409	locus53
ENSG00000172456	FGGY	brain_hippocampus	gtex	protein_coding	1	59762310	60233347	ElasticNet	0.0984536	0.00701687	-0.556	0.000202	0	1:58865399-1:59890409	locus53
ENSG00000172456	FGGY	brain_spinal_cord_cervical_c-1	gtex	protein_coding	1	59762310	60233347	ElasticNet	0.0312822	0.101154	-0.372	0.000188	0	1:58865399-1:59890409	locus53
ENSG00000172456	FGGY	brain_hypothalamus	gtex	protein_coding	1	59762310	60233347	ElasticNet	0.177589	9.35319e-06	-0.246	0.00018	0	1:58865399-1:59890409	locus53
ENSG00000172456	FGGY	brain_frontal_cortex_ba9	gtex	protein_coding	1	59762310	60233347	ElasticNet	0.224753	0.00482669	-0.019	0.000176	0	1:58865399-1:59890409	locus53
ENSG00000172456	FGGY	brain_dorsolateral_prefrontal_cortex	cmc	protein_coding	1	59762624	60228402	lasso	0.117649	3.81762e-14	1.15	0.00033	0	1:58865399-1:59890409	locus53
ENSG00000231816.1	RP4-782L23.1	brain_hypothalamus	gtex	lincRNA	1	60213519	60213519	ElasticNet	0.0993467	0.00292295	-0.881	0.00027	0	1:58865399-1:59890409	locus53
ENSG00000134709	HOOK1	brain_dorsolateral_prefrontal_cortex	cmc	protein_coding	1	60280462	60342050	blup	0.0348928	3.81285e-05	-1.22	0.000348	0	1:58865399-1:59890409	locus53
ENSG00000134716	CYP2J2	brain_nucleus_accumbens_basal_ganglia	gtex	protein_coding	1	60358980	60392462	ElasticNet	0.0976776	0.00596976	-1.67	0.000628	0	1:58865399-1:59890409	locus53
ENSG00000134716	CYP2J2	brain_cortex	gtex	protein_coding	1	60358980	60392462	ElasticNet	0.103229	0.000361688	1.19	0.000341	0	1:58865399-1:59890409	locus53
ENSG00000134716	CYP2J2	brain_anterior_cingulate_cortex_ba24	gtex	protein_coding	1	60358980	60392462	ElasticNet	0.0657774	0.103404	0.493	0.000203	0	1:58865399-1:59890409	locus53
ENSG00000116704	SLC35D1	brain_cerebellum	gtex	protein_coding	1	67465015	67519782	ElasticNet	0.0819302	0.148226	1.8	0.000962	0	1:68478666-1:69687616	locus58
ENSG00000203963	C1orf141	brain_nucleus_accumbens_basal_ganglia	gtex	protein_coding	1	67557848	67697536	ElasticNet	0.0128792	0.139704	-0.606	0.000219	0	1:68478666-1:69687616	locus58
ENSG00000081985	IL12RB2	brain_caudate_basal_ganglia	gtex	protein_coding	1	67773047	67862583	ElasticNet	0.0350481	0.00523937	-0.8	0.000247	0	1:68478666-1:69687616	locus59
ENSG00000172380	GNG12	brain_anterior_cingulate_cortex_ba24	gtex	protein_coding	1	68167149	68299150	ElasticNet	0.155435	0.0795595	0.306	0.00019	0	1:68478666-1:69687616	locus59
ENSG00000172380	GNG12	brain_putamen_basal_ganglia	gtex	protein_coding	1	68167149	68299150	ElasticNet	-0.0325281	0.0318578	-0.0316	0.000186	0	1:68478666-1:69687616	locus59
ENSG00000162595	DIRAS3	brain_dorsolateral_prefrontal_cortex	cmc	protein_coding	1	68511644	68516481	lasso	0.0243656	0.000508081	0.195	0.000237	0	1:68478666-1:69687616	locus59
ENSG00000162595	DIRAS3	brain_spinal_cord_cervical_c-1	gtex	protein_coding	1	68511645	68517314	ElasticNet	-0.0677324	0.00299635	1.49	0.000488	0	1:68478666-1:69687616	locus59
ENSG00000162595	DIRAS3	brain_hippocampus	gtex	protein_coding	1	68511645	68517314	ElasticNet	0.0511346	0.0364398	0.584	0.000221	0	1:68478666-1:69687616	locus59
ENSG00000116729	WLS	brain_cerebellum	gtex	protein_coding	1	68564142	68698803	ElasticNet	0.0682201	0.0144802	-1.34	0.000465	0	1:68478666-1:69687616	locus59
ENSG00000116745	RPE65	brain_cerebellar_hemisphere	gtex	protein_coding	1	68894505	68915642	ElasticNet	0.0746223	0.0218673	1.88	0.000868	0	1:68478666-1:69687616	locus59
ENSG00000116745	RPE65	brain_putamen_basal_ganglia	gtex	protein_coding	1	68894505	68915642	ElasticNet	-0.0207831	0.0672383	-0.285	0.000226	0	1:68478666-1:69687616	locus59
ENSG00000197568	HHLA3	brain_cerebellum	gtex	protein_coding	1	70820488	70851022	ElasticNet	0.155227	4.97977e-06	2.26	0.00053	0	1:71684831-1:74326484	locus61
ENSG00000197568	HHLA3	brain_amygdala	gtex	protein_coding	1	70820488	70851022	ElasticNet	0.116241	0.251674	0.872	0.00015	0	1:71684831-1:74326484	locus61
ENSG00000050628	PTGER3	brain_dorsolateral_prefrontal_cortex	cmc	protein_coding	1	71318035	71513491	enet	0.536767	1.98147e-77	-1.03	0.000168	0	1:71684831-1:74326484	locus61
ENSG00000050628	PTGER3	brain_cortex	gtex	protein_coding	1	71318036	71513491	ElasticNet	0.357591	4.49325e-12	2.82	0.00103	0	1:71684831-1:74326484	locus61
ENSG00000050628	PTGER3	brain_anterior_cingulate_cortex_ba24	gtex	protein_coding	1	71318036	71513491	ElasticNet	0.121432	0.0704679	-2.02	0.00033	0	1:71684831-1:74326484	locus61
ENSG00000050628	PTGER3	brain_frontal_cortex_ba9	gtex	protein_coding	1	71318036	71513491	ElasticNet	0.36192	1.84859e-07	0.963	0.000119	0	1:71684831-1:74326484	locus61
ENSG00000172260	NEGR1	brain_hippocampus	gtex	protein_coding	1	71861623	72748417	ElasticNet	0.160485	0.00410115	-2.74	0.704	1	1:71684831-1:74326484	locus62
ENSG00000172260	NEGR1	brain_putamen_basal_ganglia	gtex	protein_coding	1	71861623	72748417	ElasticNet	0.158562	0.00736741	4.4	0.00801	0	1:71684831-1:74326484	locus62
ENSG00000233994	GDI2P2	brain_nucleus_accumbens_basal_ganglia	gtex	pseudogene	1	72740235	72740842	ElasticNet	0.0606701	0.0332352	-0.405	0.000109	0	1:71684831-1:74326484	locus62
ENSG00000227207	RPL31P12	brain_cerebellum	gtex	pseudogene	1	72767155	72767512	ElasticNet	0.428994	4.77002e-17	-7.87	0.22	1	1:71684831-1:74326484	locus62
ENSG00000227207	RPL31P12	brain_cerebellar_hemisphere	gtex	pseudogene	1	72767155	72767512	ElasticNet	0.424889	1.27402e-12	-7.23	0.00212	0	1:71684831-1:74326484	locus62
ENSG00000162621.5	LRRC53	brain_cerebellum	gtex	protein_coding	1	74006257	74006257	ElasticNet	0.265191	6.42188e-08	-0.172	0.000146	0	1:71684831-1:74326484	locus62
ENSG00000162620	LRRIQ3	brain_amygdala	gtex	protein_coding	1	74491699	74663871	ElasticNet	0.120927	0.000754965	-3.13	0.0411	1	1:71684831-1:74326484	locus63
ENSG00000162620	LRRIQ3	brain_substantia_nigra	gtex	protein_coding	1	74491699	74663871	ElasticNet	0.166783	2.79215e-06	-0.578	0.000145	0	1:71684831-1:74326484	locus63
ENSG00000162620	LRRIQ3	brain_hippocampus	gtex	protein_coding	1	74491699	74663871	ElasticNet	0.282782	2.09222e-07	-0.258	0.000114	0	1:71684831-1:74326484	locus63
ENSG00000162620	LRRIQ3	brain_spinal_cord_cervical_c-1	gtex	protein_coding	1	74491699	74663871	ElasticNet	0.339071	4.01692e-08	-0.0144	0.00011	0	1:71684831-1:74326484	locus63
ENSG00000254685	FPGT	brain_dorsolateral_prefrontal_cortex	cmc	protein_coding	1	74663895	74674148	enet	0.501643	2.83904e-70	2.47	0.004	0	1:71684831-1:74326484	locus63
ENSG00000259030	FPGT-TNNI3K	brain_dorsolateral_prefrontal_cortex	cmc	protein_coding	1	74663895	75010116	bslmm	0.32607	1.08873e-40	0.671	0.000146	0	1:71684831-1:74326484	locus63
ENSG00000254685	FPGT	brain_cerebellum	gtex	protein_coding	1	74663896	74699770	ElasticNet	0.130552	0.000559876	1.85	0.00118	0	1:71684831-1:74326484	locus63
ENSG00000254685	FPGT	brain_cerebellar_hemisphere	gtex	protein_coding	1	74663896	74699770	ElasticNet	0.025828	0.200316	-1.53	0.000717	0	1:71684831-1:74326484	locus63
ENSG00000254685	FPGT	brain_cortex	gtex	protein_coding	1	74663896	74699770	ElasticNet	0.107438	0.00932739	1.12	0.000134	0	1:71684831-1:74326484	locus63
ENSG00000254685	FPGT	brain_putamen_basal_ganglia	gtex	protein_coding	1	74663896	74699770	ElasticNet	0.0543731	0.029559	0.46	0.000113	0	1:71684831-1:74326484	locus63
ENSG00000116783	TNNI3K	brain_caudate_basal_ganglia	gtex	protein_coding	1	74663919	75009666	ElasticNet	0.211264	1.61865e-07	-1.49	0.000636	0	1:71684831-1:74326484	locus63
ENSG00000116783	TNNI3K	brain_cortex	gtex	protein_coding	1	74663919	75009666	ElasticNet	0.191612	3.09575e-05	-1.2	0.000199	0	1:71684831-1:74326484	locus63
ENSG00000116783	TNNI3K	brain_putamen_basal_ganglia	gtex	protein_coding	1	74663919	75009666	ElasticNet	0.169016	0.00329041	0.946	0.000184	0	1:71684831-1:74326484	locus63
ENSG00000116783	TNNI3K	brain_cerebellar_hemisphere	gtex	protein_coding	1	74663919	75009666	ElasticNet	0.105277	0.00968662	0.947	0.000166	0	1:71684831-1:74326484	locus63
ENSG00000116783	TNNI3K	brain_anterior_cingulate_cortex_ba24	gtex	protein_coding	1	74663919	75009666	ElasticNet	0.21159	1.46971e-05	0.832	0.00015	0	1:71684831-1:74326484	locus63
ENSG00000116783	TNNI3K	brain_cerebellum	gtex	protein_coding	1	74663919	75009666	ElasticNet	0.083992	3.65581e-06	-0.579	0.000129	0	1:71684831-1:74326484	locus63
ENSG00000116783	TNNI3K	brain_hippocampus	gtex	protein_coding	1	74663919	75009666	ElasticNet	0.341938	1.09899e-08	-0.3	0.000122	0	1:71684831-1:74326484	locus63
ENSG00000116783	TNNI3K	brain_hypothalamus	gtex	protein_coding	1	74663919	75009666	ElasticNet	0.186219	1.38759e-05	-0.261	0.000118	0	1:71684831-1:74326484	locus63
ENSG00000116783	TNNI3K	brain_spinal_cord_cervical_c-1	gtex	protein_coding	1	74663919	75009666	ElasticNet	0.211141	0.054051	-0.0277	0.000116	0	1:71684831-1:74326484	locus63
ENSG00000162621.5	LRRC53	brain_cerebellar_hemisphere	gtex	protein_coding	1	7.49348e+07	7.49348e+07	ElasticNet	0.085695	0.198084	-0.695	0.000112	0	1:71684831-1:74326484	locus63
ENSG00000178965	C1orf173	brain_substantia_nigra	gtex	protein_coding	1	75033795	75139422	ElasticNet	-0.0565956	0.158541	0.27	0.000111	0	1:71684831-1:74326484	locus63
ENSG00000272864	RP11-17E13.2	brain_frontal_cortex_ba9	gtex	lincRNA	1	75164453	75165017	ElasticNet	0.377496	5.91769e-09	2.33	0.0017	0	1:71684831-1:74326484	locus63
ENSG00000272864	RP11-17E13.2	brain_putamen_basal_ganglia	gtex	lincRNA	1	75164453	75165017	ElasticNet	0.314796	2.29589e-07	-1.89	0.000813	0	1:71684831-1:74326484	locus63
ENSG00000272864	RP11-17E13.2	brain_hippocampus	gtex	lincRNA	1	75164453	75165017	ElasticNet	0.40289	3.38779e-08	1.15	0.000331	0	1:71684831-1:74326484	locus63
ENSG00000272864	RP11-17E13.2	brain_anterior_cingulate_cortex_ba24	gtex	lincRNA	1	75164453	75165017	ElasticNet	0.481565	8.48804e-15	1.17	0.000215	0	1:71684831-1:74326484	locus63
ENSG00000272864	RP11-17E13.2	brain_caudate_basal_ganglia	gtex	lincRNA	1	75164453	75165017	ElasticNet	0.214663	3.46492e-10	0.831	0.000171	0	1:71684831-1:74326484	locus63
ENSG00000272864	RP11-17E13.2	brain_cerebellar_hemisphere	gtex	lincRNA	1	75164453	75165017	ElasticNet	0.443204	1.90996e-13	0.999	0.000171	0	1:71684831-1:74326484	locus63
ENSG00000272864	RP11-17E13.2	brain_amygdala	gtex	lincRNA	1	75164453	75165017	ElasticNet	0.330435	4.12578e-05	-0.124	0.000115	0	1:71684831-1:74326484	locus63
ENSG00000272864	RP11-17E13.2	brain_cortex	gtex	lincRNA	1	75164453	75165017	ElasticNet	0.264636	1.0394e-10	-0.242	0.00011	0	1:71684831-1:74326484	locus63
ENSG00000116791	CRYZ	brain_caudate_basal_ganglia	gtex	protein_coding	1	75171170	75199092	ElasticNet	0.336995	3.13822e-10	2.24	0.00193	0	1:71684831-1:74326484	locus63
ENSG00000116791	CRYZ	brain_cortex	gtex	protein_coding	1	75171170	75199092	ElasticNet	0.435135	1.08901e-12	0.672	0.000169	0	1:71684831-1:74326484	locus63
ENSG00000116791	CRYZ	brain_frontal_cortex_ba9	gtex	protein_coding	1	75171170	75199092	ElasticNet	0.0617578	7.83323e-07	0.674	0.000154	0	1:71684831-1:74326484	locus63
ENSG00000116791	CRYZ	brain_anterior_cingulate_cortex_ba24	gtex	protein_coding	1	75171170	75199092	ElasticNet	0.148713	0.00997773	0.261	0.000118	0	1:71684831-1:74326484	locus63
ENSG00000116791	CRYZ	brain_nucleus_accumbens_basal_ganglia	gtex	protein_coding	1	75171170	75199092	ElasticNet	0.235304	2.04685e-09	0.26	0.000118	0	1:71684831-1:74326484	locus63
ENSG00000116791	CRYZ	brain_hippocampus	gtex	protein_coding	1	75171170	75199092	ElasticNet	0.107836	0.0074125	-0.0505	0.000117	0	1:71684831-1:74326484	locus63
ENSG00000116791	CRYZ	brain_cerebellar_hemisphere	gtex	protein_coding	1	75171170	75199092	ElasticNet	0.320404	1.77089e-11	0.0505	0.000117	0	1:71684831-1:74326484	locus63
ENSG00000116791	CRYZ	brain_substantia_nigra	gtex	protein_coding	1	75171170	75199092	ElasticNet	0.296028	0.000208369	-0.121	0.000113	0	1:71684831-1:74326484	locus63
ENSG00000116791	CRYZ	brain_putamen_basal_ganglia	gtex	protein_coding	1	75171170	75199092	ElasticNet	0.222644	0.001895	-0.0358	0.00011	0	1:71684831-1:74326484	locus63
ENSG00000116791	CRYZ	brain_amygdala	gtex	protein_coding	1	75171170	75199092	ElasticNet	-0.0689872	0.000929349	-0.183	0.000109	0	1:71684831-1:74326484	locus63
ENSG00000162623	TYW3	brain_putamen_basal_ganglia	gtex	protein_coding	1	75198836	75232362	ElasticNet	0.0273235	0.0527287	-2.22	0.00267	0	1:71684831-1:74326484	locus63
ENSG00000162623	TYW3	brain_caudate_basal_ganglia	gtex	protein_coding	1	75198836	75232362	ElasticNet	0.0187814	0.0232273	-0.911	0.000218	0	1:71684831-1:74326484	locus63
ENSG00000162623	TYW3	brain_anterior_cingulate_cortex_ba24	gtex	protein_coding	1	75198836	75232362	ElasticNet	-0.0799396	0.0618291	0.512	0.000213	0	1:71684831-1:74326484	locus63
ENSG00000162623	TYW3	brain_cortex	gtex	protein_coding	1	75198836	75232362	ElasticNet	0.230579	2.82492e-10	0.107	0.000117	0	1:71684831-1:74326484	locus63
ENSG00000236268	RP11-170N11.1	brain_hypothalamus	gtex	lincRNA	1	83439565	83451891	ElasticNet	0.0624052	0.219059	1.68	0.000529	0	1:83991748-1:84844495	locus70
ENSG00000236268	RP11-170N11.1	brain_frontal_cortex_ba9	gtex	lincRNA	1	83439565	83451891	ElasticNet	0.0586499	0.0354395	0.338	0.000319	0	1:83991748-1:84844495	locus70
ENSG00000236268	RP11-170N11.1	brain_nucleus_accumbens_basal_ganglia	gtex	lincRNA	1	83439565	83451891	ElasticNet	0.0505791	0.0783816	-0.462	0.000272	0	1:83991748-1:84844495	locus70
ENSG00000137941	TTLL7	brain_hippocampus	gtex	protein_coding	1	84330711	84464833	ElasticNet	0.113351	0.130671	1.02	0.00115	0	1:83991748-1:84844495	locus71
ENSG00000271576	RP11-486G15.2	brain_cerebellum	gtex	lincRNA	1	84542014	84543614	ElasticNet	-0.0154827	0.00937278	-1.08	0.000408	0	1:83991748-1:84844495	locus71
ENSG00000203943	SAMD13	brain_hippocampus	gtex	protein_coding	1	84764049	84855640	ElasticNet	0.0233712	0.0408611	1.01	0.000312	0	1:83991748-1:84844495	locus72
ENSG00000117133	RPF1	brain_cortex	gtex	protein_coding	1	84944942	84963473	ElasticNet	0.0579814	0.112837	0.529	0.000235	0	1:83991748-1:84844495	locus72
ENSG00000174021	GNG5	brain_dorsolateral_prefrontal_cortex	cmc	protein_coding	1	84964005	84972262	bslmm	0.0912763	3.24753e-11	0.14	0.000229	0	1:83991748-1:84844495	locus72
ENSG00000240520.1	UOX	brain_amygdala	gtex	pseudogene	1	84998051	84998051	ElasticNet	0.126725	0.00146303	0.726	0.000594	0	1:83991748-1:84844495	locus72
ENSG00000122432.12	SPATA1	brain_hypothalamus	gtex	pseudogene	1	85003568	85003568	ElasticNet	0.072613	0.131815	2.26	0.00158	0	1:83991748-1:84844495	locus72
ENSG00000117151	CTBS	brain_cerebellum	gtex	protein_coding	1	85015289	85040163	ElasticNet	0.109255	0.00101856	-0.735	0.000251	0	1:83991748-1:84844495	locus72
ENSG00000122432.12	SPATA1	brain_nucleus_accumbens_basal_ganglia	gtex	pseudogene	1	8.50155e+07	8.50155e+07	ElasticNet	0.116959	1.98224e-07	-0.025	0.000226	0	1:83991748-1:84844495	locus72
ENSG00000122432.12	SPATA1	brain_putamen_basal_ganglia	gtex	pseudogene	1	85232746	85232746	ElasticNet	-0.0125974	0.0639698	-2.6	0.00722	0	1:83991748-1:84844495	locus72
ENSG00000171517	LPAR3	brain_frontal_cortex_ba9	gtex	protein_coding	1	85277285	85358896	ElasticNet	0.0399282	0.110672	3.82	0.105	1	1:83991748-1:84844495	locus72
ENSG00000153898	MCOLN2	brain_hippocampus	gtex	protein_coding	1	85391268	85462796	ElasticNet	0.15954	0.000278917	-1.33	0.000355	0	1:83991748-1:84844495	locus72
ENSG00000153898	MCOLN2	brain_putamen_basal_ganglia	gtex	protein_coding	1	85391268	85462796	ElasticNet	0.211338	6.2593e-06	1.21	0.000345	0	1:83991748-1:84844495	locus72
ENSG00000153898	MCOLN2	brain_hypothalamus	gtex	protein_coding	1	85391268	85462796	ElasticNet	0.0538857	0.0594086	-0.0815	0.000229	0	1:83991748-1:84844495	locus72
ENSG00000153898	MCOLN2	brain_anterior_cingulate_cortex_ba24	gtex	protein_coding	1	85391268	85462796	ElasticNet	0.175138	0.00104047	-0.0524	0.00022	0	1:83991748-1:84844495	locus72
ENSG00000162643	WDR63	brain_substantia_nigra	gtex	protein_coding	1	85464830	85598821	ElasticNet	-0.103228	0.0388253	1.31	0.000505	0	1:83991748-1:84844495	locus72
ENSG00000122432.12	SPATA1	brain_substantia_nigra	gtex	pseudogene	1	8.54674e+07	8.54674e+07	ElasticNet	0.037494	0.0813285	0.995	0.00043	0	1:83991748-1:84844495	locus72
ENSG00000055732	MCOLN3	brain_caudate_basal_ganglia	gtex	protein_coding	1	85483765	85514182	ElasticNet	0.434343	5.67745e-16	0.947	0.000392	0	1:83991748-1:84844495	locus72
ENSG00000055732	MCOLN3	brain_nucleus_accumbens_basal_ganglia	gtex	protein_coding	1	85483765	85514182	ElasticNet	0.368747	6.59062e-11	-0.157	0.000242	0	1:83991748-1:84844495	locus72
ENSG00000055732	MCOLN3	brain_anterior_cingulate_cortex_ba24	gtex	protein_coding	1	85483765	85514182	ElasticNet	0.166807	9.02737e-06	-0.0667	0.000224	0	1:83991748-1:84844495	locus72
ENSG00000122432.12	SPATA1	brain_frontal_cortex_ba9	gtex	pseudogene	1	85712792	85712792	ElasticNet	0.0713078	0.00114818	-1.01	0.000455	0	1:83991748-1:84844495	locus72
ENSG00000142867	BCL10	brain_cortex	gtex	protein_coding	1	85731931	85742773	ElasticNet	0.0485454	0.103776	1.04	0.000342	0	1:83991748-1:84844495	locus72
ENSG00000153904	DDAH1	brain_cortex	gtex	protein_coding	1	85784164	86043933	ElasticNet	0.0825096	0.000353968	0.44	0.000236	0	1:83991748-1:84844495	locus72
ENSG00000143036	SLC44A3	brain_amygdala	gtex	protein_coding	1	95285898	95360802	ElasticNet	0.21813	0.00042636	-2.86	0.0047	0	1:96151224-1:97885200	locus80
ENSG00000143036	SLC44A3	brain_hippocampus	gtex	protein_coding	1	95285898	95360802	ElasticNet	0.135688	1.46098e-07	4.86	0.00176	0	1:96151224-1:97885200	locus80
ENSG00000143036	SLC44A3	brain_cerebellum	gtex	protein_coding	1	95285898	95360802	ElasticNet	0.308564	6.01704e-15	-3.01	0.000538	0	1:96151224-1:97885200	locus80
ENSG00000143036	SLC44A3	brain_caudate_basal_ganglia	gtex	protein_coding	1	95285898	95360802	ElasticNet	0.378775	4.08437e-09	-0.997	0.000469	0	1:96151224-1:97885200	locus80
ENSG00000143036	SLC44A3	brain_frontal_cortex_ba9	gtex	protein_coding	1	95285898	95360802	ElasticNet	0.234289	4.61036e-07	-0.619	0.00018	0	1:96151224-1:97885200	locus80
ENSG00000117519	CNN3	brain_spinal_cord_cervical_c-1	gtex	protein_coding	1	95362507	95392834	ElasticNet	0.172537	0.00360857	2.09	0.00108	0	1:96151224-1:97885200	locus80
ENSG00000117519	CNN3	brain_frontal_cortex_ba9	gtex	protein_coding	1	95362507	95392834	ElasticNet	0.187105	8.22459e-05	-0.438	0.000184	0	1:96151224-1:97885200	locus80
ENSG00000152078	TMEM56	brain_dorsolateral_prefrontal_cortex	cmc	protein_coding	1	95558072	95663161	bslmm	0.0182954	0.00229434	-5.49	0.00048	0	1:96151224-1:97885200	locus80
ENSG00000122481	RWDD3	brain_anterior_cingulate_cortex_ba24	gtex	protein_coding	1	95699711	95712781	ElasticNet	0.23654	2.69496e-06	-2.6	0.0605	0	1:96151224-1:97885200	locus80
ENSG00000122481	RWDD3	brain_amygdala	gtex	protein_coding	1	95699711	95712781	ElasticNet	0.189238	0.000653275	-2.34	0.0245	0	1:96151224-1:97885200	locus80
ENSG00000122481	RWDD3	brain_substantia_nigra	gtex	protein_coding	1	95699711	95712781	ElasticNet	0.195279	0.00875852	-4.9	0.0016	0	1:96151224-1:97885200	locus80
ENSG00000122481	RWDD3	brain_spinal_cord_cervical_c-1	gtex	protein_coding	1	95699711	95712781	ElasticNet	0.483835	7.43281e-10	1.58	0.000938	0	1:96151224-1:97885200	locus80
ENSG00000122481	RWDD3	brain_nucleus_accumbens_basal_ganglia	gtex	protein_coding	1	95699711	95712781	ElasticNet	0.255825	2.25448e-05	2.68	0.00077	0	1:96151224-1:97885200	locus80
ENSG00000122481	RWDD3	brain_hippocampus	gtex	protein_coding	1	95699711	95712781	ElasticNet	0.332735	1.91198e-07	0.448	0.000189	0	1:96151224-1:97885200	locus80
ENSG00000117569	PTBP2	brain_dorsolateral_prefrontal_cortex	cmc	protein_coding	1	97187174	97280605	lasso	0.0807492	4.5898e-10	-0.419	0.000284	0	1:96151224-1:97885200	locus81
ENSG00000117569	PTBP2	brain_spinal_cord_cervical_c-1	gtex	protein_coding	1	97187221	97289294	ElasticNet	0.198594	0.0202529	0.823	0.000194	0	1:96151224-1:97885200	locus81
ENSG00000117569	PTBP2	brain_spinal_cord_cervical_c-1	gtex	protein_coding	1	97187221	97289294	ElasticNet	0.198594	0.0202529	0.0797	0.000227	0	1:97886171-1:99800604	locus81
ENSG00000228057	SEC63P1	brain_frontal_cortex_ba9	gtex	pseudogene	1	98011257	98012514	ElasticNet	0.00898399	0.0560489	0.211	0.000214	0	1:96151224-1:97885200	locus82
ENSG00000225206	MIR137HG	brain_caudate_basal_ganglia	gtex	lincRNA	1	98453556	98515419	ElasticNet	0.0536929	0.000382675	-3.97	0.188	1	1:96151224-1:97885200	locus82
ENSG00000225206	MIR137HG	brain_amygdala	gtex	lincRNA	1	98453556	98515419	ElasticNet	0.101531	0.000681213	2.05	0.000722	0	1:96151224-1:97885200	locus82
ENSG00000225206	MIR137HG	brain_anterior_cingulate_cortex_ba24	gtex	lincRNA	1	98453556	98515419	ElasticNet	0.0514075	0.00305483	2.8	0.000683	0	1:96151224-1:97885200	locus82
ENSG00000225206	MIR137HG	brain_cortex	gtex	lincRNA	1	98453556	98515419	ElasticNet	0.185505	0.000206874	-0.413	0.000181	0	1:96151224-1:97885200	locus82
ENSG00000225206	MIR137HG	brain_nucleus_accumbens_basal_ganglia	gtex	lincRNA	1	98453556	98515419	ElasticNet	0.0786912	0.000272582	5.44	0.659	1	1:97886171-1:99800604	locus82
ENSG00000225206	MIR137HG	brain_amygdala	gtex	lincRNA	1	98453556	98515419	ElasticNet	0.101531	0.000681213	5.28	0.287	1	1:97886171-1:99800604	locus82
ENSG00000225206	MIR137HG	brain_cortex	gtex	lincRNA	1	98453556	98515419	ElasticNet	0.185505	0.000206874	4.87	0.0413	1	1:97886171-1:99800604	locus82
ENSG00000225206	MIR137HG	brain_anterior_cingulate_cortex_ba24	gtex	lincRNA	1	98453556	98515419	ElasticNet	0.0514075	0.00305483	4.32	0.00395	0	1:97886171-1:99800604	locus82
ENSG00000225206	MIR137HG	brain_caudate_basal_ganglia	gtex	lincRNA	1	98453556	98515419	ElasticNet	0.0536929	0.000382675	2.78	0.000286	0	1:97886171-1:99800604	locus82
ENSG00000117598	LPPR5	brain_cerebellar_hemisphere	gtex	protein_coding	1	99355806	99470588	ElasticNet	0.0107281	0.0620438	1.64	0.00205	0	1:97886171-1:99800604	locus83
ENSG00000117598	LPPR5	brain_cortex	gtex	protein_coding	1	99355806	99470588	ElasticNet	0.0130118	0.112674	1.96	0.00154	0	1:97886171-1:99800604	locus83
ENSG00000117600	LPPR4	brain_amygdala	gtex	protein_coding	1	99729509	99775146	ElasticNet	-0.141521	0.0560528	1.21	0.000372	0	1:97886171-1:99800604	locus83
ENSG00000099260	PALMD	brain_anterior_cingulate_cortex_ba24	gtex	protein_coding	1	100111499	100160097	ElasticNet	0.0582784	0.210807	0.454	0.000233	0	1:97886171-1:99800604	locus84
ENSG00000223656	HMGB3P10	brain_frontal_cortex_ba9	gtex	pseudogene	1	100163798	100164734	ElasticNet	0.00204448	0.140846	-0.353	0.000236	0	1:97886171-1:99800604	locus84
ENSG00000156869	FRRS1	brain_dorsolateral_prefrontal_cortex	cmc	protein_coding	1	100174258	100231349	blup	0.0217407	0.0009731	-2.42	0.00358	0	1:97886171-1:99800604	locus84
ENSG00000162688	AGL	brain_putamen_basal_ganglia	gtex	protein_coding	1	100315640	100389579	ElasticNet	0.00267654	0.0789523	1.57	0.000515	0	1:97886171-1:99800604	locus84
ENSG00000162688	AGL	brain_amygdala	gtex	protein_coding	1	100315640	100389579	ElasticNet	0.0799352	0.0229956	1.43	0.000465	0	1:97886171-1:99800604	locus84
ENSG00000162688	AGL	brain_cerebellum	gtex	protein_coding	1	100315640	100389579	ElasticNet	0.0410317	0.00370302	0.683	0.000248	0	1:97886171-1:99800604	locus84
ENSG00000117620	SLC35A3	brain_cortex	gtex	protein_coding	1	100435345	100492535	ElasticNet	0.0615293	0.00123333	-2.89	0.0524	1	1:97886171-1:99800604	locus84
ENSG00000156875	HIAT1	brain_anterior_cingulate_cortex_ba24	gtex	protein_coding	1	100503653	100548933	ElasticNet	0.0940591	0.000326079	0.539	0.000255	0	1:97886171-1:99800604	locus84
ENSG00000156876	SASS6	brain_nucleus_accumbens_basal_ganglia	gtex	protein_coding	1	100549119	100598511	ElasticNet	0.0749031	0.0317636	-0.211	0.000224	0	1:97886171-1:99800604	locus84
ENSG00000122477	LRRC39	brain_frontal_cortex_ba9	gtex	protein_coding	1	100614409	100643771	ElasticNet	0.057523	0.10907	2.16	0.00291	0	1:97886171-1:99800604	locus84
ENSG00000122477	LRRC39	brain_caudate_basal_ganglia	gtex	protein_coding	1	100614409	100643771	ElasticNet	0.0609098	0.0294555	-0.742	0.000325	0	1:97886171-1:99800604	locus84
ENSG00000122477	LRRC39	brain_cortex	gtex	protein_coding	1	100614409	100643771	ElasticNet	0.10435	0.00219161	-0.278	0.000233	0	1:97886171-1:99800604	locus84
ENSG00000122477	LRRC39	brain_putamen_basal_ganglia	gtex	protein_coding	1	100614409	100643771	ElasticNet	-0.00124557	0.0747058	0.315	0.000231	0	1:97886171-1:99800604	locus84
ENSG00000122477	LRRC39	brain_cerebellar_hemisphere	gtex	protein_coding	1	100614409	100643771	ElasticNet	0.251103	1.41886e-06	0.0332	0.000223	0	1:97886171-1:99800604	locus84
ENSG00000137992	DBT	brain_spinal_cord_cervical_c-1	gtex	protein_coding	1	100652475	100715390	ElasticNet	0.0969387	0.00764907	-1.38	0.000396	0	1:97886171-1:99800604	locus84
ENSG00000137992	DBT	brain_anterior_cingulate_cortex_ba24	gtex	protein_coding	1	100652475	100715390	ElasticNet	0.0415254	0.0231184	-0.438	0.000254	0	1:97886171-1:99800604	locus84
ENSG00000118733	OLFM3	brain_anterior_cingulate_cortex_ba24	gtex	protein_coding	1	102268130	102462586	ElasticNet	0.136762	0.0106681	2.76	0.000269	0	1:102898745-1:103796227	locus86
ENSG00000118733	OLFM3	brain_hypothalamus	gtex	protein_coding	1	102268130	102462586	ElasticNet	-0.106871	0.0205945	-0.563	0.000216	0	1:102898745-1:103796227	locus86
ENSG00000240038	AMY2B	brain_dorsolateral_prefrontal_cortex	cmc	protein_coding	1	104078747	104122149	enet	0.105214	9.38082e-13	-1.91	0.000651	0	1:102898745-1:103796227	locus87
ENSG00000240038	AMY2B	brain_cerebellum	gtex	protein_coding	1	104096437	104122156	ElasticNet	0.0210258	0.237276	3.62	0.000562	0	1:102898745-1:103796227	locus87
ENSG00000240038	AMY2B	brain_anterior_cingulate_cortex_ba24	gtex	protein_coding	1	104096437	104122156	ElasticNet	0.05337	0.100501	0.217	0.000362	0	1:102898745-1:103796227	locus87
ENSG00000240038	AMY2B	brain_cortex	gtex	protein_coding	1	104096437	104122156	ElasticNet	0.216155	5.91949e-05	-1.51	0.000273	0	1:102898745-1:103796227	locus87
ENSG00000243480	AMY2A	brain_amygdala	gtex	protein_coding	1	104159999	104168402	ElasticNet	0.0178956	0.0358428	-0.416	0.000625	0	1:102898745-1:103796227	locus87
ENSG00000243480	AMY2A	brain_cortex	gtex	protein_coding	1	104159999	104168402	ElasticNet	0.0279245	0.00598021	2.35	0.000359	0	1:102898745-1:103796227	locus87
ENSG00000243480	AMY2A	brain_caudate_basal_ganglia	gtex	protein_coding	1	104159999	104168402	ElasticNet	0.0836567	0.0326432	2.02	0.000342	0	1:102898745-1:103796227	locus87
ENSG00000198890	PRMT6	brain_putamen_basal_ganglia	gtex	protein_coding	1	107599267	107601916	ElasticNet	0.06567	0.0571766	-1.1	0.000349	0	1:108409665-1:110303505	locus91
ENSG00000198890	PRMT6	brain_substantia_nigra	gtex	protein_coding	1	107599267	107601916	ElasticNet	0.159473	0.00117864	-0.835	0.000302	0	1:108409665-1:110303505	locus91
ENSG00000198890	PRMT6	brain_hippocampus	gtex	protein_coding	1	107599267	107601916	ElasticNet	0.134437	0.00132266	-1.17	0.000255	0	1:108409665-1:110303505	locus91
ENSG00000198890	PRMT6	brain_spinal_cord_cervical_c-1	gtex	protein_coding	1	107599267	107601916	ElasticNet	0.0982232	0.0116291	0.617	0.000184	0	1:108409665-1:110303505	locus91
ENSG00000198890	PRMT6	brain_anterior_cingulate_cortex_ba24	gtex	protein_coding	1	107599267	107601916	ElasticNet	0.00901622	0.0226567	-0.297	0.000172	0	1:108409665-1:110303505	locus91
ENSG00000224550	RP11-270C12.3	brain_anterior_cingulate_cortex_ba24	gtex	pseudogene	1	108047825	108048070	ElasticNet	0.0329438	0.338786	0.801	0.000417	0	1:108409665-1:110303505	locus91
ENSG00000134215	VAV3	brain_dorsolateral_prefrontal_cortex	cmc	protein_coding	1	108113781	108507545	enet	0.0493527	1.09806e-06	0.618	0.000185	0	1:108409665-1:110303505	locus91
ENSG00000134215	VAV3	brain_hippocampus	gtex	protein_coding	1	108113782	108507766	ElasticNet	0.035156	0.00112002	0.977	0.000413	0	1:108409665-1:110303505	locus91
ENSG00000134215	VAV3	brain_cerebellum	gtex	protein_coding	1	108113782	108507766	ElasticNet	-0.00338222	0.220198	0.376	0.000186	0	1:108409665-1:110303505	locus91
ENSG00000085491	SLC25A24	brain_cerebellar_hemisphere	gtex	protein_coding	1	108676658	108743471	ElasticNet	0.46106	1.40298e-13	-0.275	0.000206	0	1:108409665-1:110303505	locus91
ENSG00000085491	SLC25A24	brain_caudate_basal_ganglia	gtex	protein_coding	1	108676658	108743471	ElasticNet	0.0791452	0.00385703	0.0283	0.000185	0	1:108409665-1:110303505	locus91
ENSG00000085491	SLC25A24	brain_hypothalamus	gtex	protein_coding	1	108676658	108743471	ElasticNet	0.0812822	3.48209e-05	0.105	0.000181	0	1:108409665-1:110303505	locus91
ENSG00000085491	SLC25A24	brain_cerebellum	gtex	protein_coding	1	108676658	108743471	ElasticNet	0.387849	6.45491e-13	0.155	0.000179	0	1:108409665-1:110303505	locus91
ENSG00000085491	SLC25A24	brain_cortex	gtex	protein_coding	1	108676658	108743471	ElasticNet	0.200004	3.26732e-08	0.126	0.000178	0	1:108409665-1:110303505	locus91
ENSG00000085491	SLC25A24	brain_frontal_cortex_ba9	gtex	protein_coding	1	108676658	108743471	ElasticNet	0.10201	0.00178022	0.147	0.000176	0	1:108409665-1:110303505	locus91
ENSG00000085491	SLC25A24	brain_putamen_basal_ganglia	gtex	protein_coding	1	108676658	108743471	ElasticNet	0.137438	0.0129798	0.228	0.000174	0	1:108409665-1:110303505	locus91
ENSG00000085491	SLC25A24	brain_amygdala	gtex	protein_coding	1	108676658	108743471	ElasticNet	0.125815	0.0105861	0.106	0.000174	0	1:108409665-1:110303505	locus91
ENSG00000085491	SLC25A24	brain_nucleus_accumbens_basal_ganglia	gtex	protein_coding	1	108676658	108743471	ElasticNet	0.192522	2.16635e-07	0.545	0.000173	0	1:108409665-1:110303505	locus91
ENSG00000085491	SLC25A24	brain_dorsolateral_prefrontal_cortex	cmc	protein_coding	1	108677343	108742980	enet	0.394718	3.15012e-51	-0.373	0.000247	0	1:108409665-1:110303505	locus91
ENSG00000241361	SLC25A24P1	brain_caudate_basal_ganglia	gtex	pseudogene	1	108815565	108918572	ElasticNet	0.0717906	0.00785144	-1.2	0.000307	0	1:108409665-1:110303505	locus91
ENSG00000162639	HENMT1	brain_caudate_basal_ganglia	gtex	protein_coding	1	109190912	109204148	ElasticNet	0.0645755	0.0632909	0.814	0.000212	0	1:108409665-1:110303505	locus92
ENSG00000162639	HENMT1	brain_frontal_cortex_ba9	gtex	protein_coding	1	109190912	109204148	ElasticNet	0.0441527	0.0976808	0.417	0.000178	0	1:108409665-1:110303505	locus92
ENSG00000134186	PRPF38B	brain_putamen_basal_ganglia	gtex	protein_coding	1	109234945	109244425	ElasticNet	0.0881549	0.100525	0.653	0.000299	0	1:108409665-1:110303505	locus92
ENSG00000134186	PRPF38B	brain_nucleus_accumbens_basal_ganglia	gtex	protein_coding	1	109234945	109244425	ElasticNet	0.012224	0.15868	0.526	0.000175	0	1:108409665-1:110303505	locus92
ENSG00000143107	FNDC7	brain_amygdala	gtex	protein_coding	1	109255279	109285365	ElasticNet	0.132918	0.0609134	-1.55	0.000181	0	1:108409665-1:110303505	locus92
ENSG00000143107	FNDC7	brain_dorsolateral_prefrontal_cortex	cmc	protein_coding	1	109255555	109285367	lasso	0.168343	5.31598e-20	-0.137	0.000173	0	1:108409665-1:110303505	locus92
ENSG00000116266	STXBP3	brain_cerebellum	gtex	protein_coding	1	109289296	109352148	ElasticNet	0.111726	0.0131323	1.66	0.000259	0	1:108409665-1:110303505	locus92
ENSG00000162641	AKNAD1	brain_cortex	gtex	protein_coding	1	109358520	109506106	ElasticNet	0.09113	0.12136	-1.72	0.000376	0	1:108409665-1:110303505	locus92
ENSG00000162641	AKNAD1	brain_caudate_basal_ganglia	gtex	protein_coding	1	109358520	109506106	ElasticNet	0.0532593	0.00334739	-0.75	0.000178	0	1:108409665-1:110303505	locus92
ENSG00000121957	GPSM2	brain_dorsolateral_prefrontal_cortex	cmc	protein_coding	1	109419602	109476957	lasso	0.0835451	2.27656e-10	-1.53	0.000991	1	1:108409665-1:110303505	locus92
ENSG00000121940	CLCC1	brain_dorsolateral_prefrontal_cortex	cmc	protein_coding	1	109472129	109506121	lasso	0.151216	5.49456e-18	-0.986	0.000375	0	1:108409665-1:110303505	locus92
ENSG00000121940	CLCC1	brain_nucleus_accumbens_basal_ganglia	gtex	protein_coding	1	109472130	109506111	ElasticNet	-0.0128184	0.299107	0.888	0.000179	0	1:108409665-1:110303505	locus92
ENSG00000085433	WDR47	brain_substantia_nigra	gtex	protein_coding	1	109512836	109584850	ElasticNet	-0.02714	0.314985	-1.71	0.000639	0	1:108409665-1:110303505	locus92
ENSG00000244716	RP11-20O24.4	brain_cerebellar_hemisphere	gtex	pseudogene	1	109534878	109535489	ElasticNet	-0.139799	0.0841624	0.991	0.000178	0	1:108409665-1:110303505	locus92
ENSG00000197780	TAF13	brain_putamen_basal_ganglia	gtex	protein_coding	1	109605108	109618624	ElasticNet	0.0451637	0.0286518	1.78	0.0011	1	1:108409665-1:110303505	locus92
ENSG00000197780	TAF13	brain_spinal_cord_cervical_c-1	gtex	protein_coding	1	109605108	109618624	ElasticNet	0.133399	0.0495443	-2.34	0.000492	0	1:108409665-1:110303505	locus92
ENSG00000215717	TMEM167B	brain_cortex	gtex	protein_coding	1	109632425	109639556	ElasticNet	0.054241	0.0126729	-1.98	0.000847	1	1:108409665-1:110303505	locus92
ENSG00000215717	TMEM167B	brain_cerebellum	gtex	protein_coding	1	109632425	109639556	ElasticNet	0.131595	3.23318e-05	-2.06	0.000519	0	1:108409665-1:110303505	locus92
ENSG00000215717	TMEM167B	brain_cerebellar_hemisphere	gtex	protein_coding	1	109632425	109639556	ElasticNet	0.0428431	0.0138396	-0.629	0.000187	0	1:108409665-1:110303505	locus92
ENSG00000215717	TMEM167B	brain_dorsolateral_prefrontal_cortex	cmc	protein_coding	1	109633402	109639554	lasso	0.0882022	7.055e-11	-1.3	0.00045	0	1:108409665-1:110303505	locus92
ENSG00000179902	C1orf194	brain_anterior_cingulate_cortex_ba24	gtex	protein_coding	1	109648573	109656479	ElasticNet	0.141522	0.00342837	-3.55	0.00233	1	1:108409665-1:110303505	locus92
ENSG00000179902	C1orf194	brain_cortex	gtex	protein_coding	1	109648573	109656479	ElasticNet	0.057653	0.00369132	-1.25	0.000813	1	1:108409665-1:110303505	locus92
ENSG00000179902	C1orf194	brain_nucleus_accumbens_basal_ganglia	gtex	protein_coding	1	109648573	109656479	ElasticNet	0.082422	0.0123012	-1.69	0.000568	0	1:108409665-1:110303505	locus92
ENSG00000179902	C1orf194	brain_hypothalamus	gtex	protein_coding	1	109648573	109656479	ElasticNet	0.0845487	0.0164567	-1.52	0.00052	0	1:108409665-1:110303505	locus92
ENSG00000179902	C1orf194	brain_caudate_basal_ganglia	gtex	protein_coding	1	109648573	109656479	ElasticNet	0.074976	5.70337e-07	-1.15	0.000375	0	1:108409665-1:110303505	locus92
ENSG00000179902	C1orf194	brain_putamen_basal_ganglia	gtex	protein_coding	1	109648573	109656479	ElasticNet	-0.00393646	0.0800277	1.72	0.000199	0	1:108409665-1:110303505	locus92
ENSG00000116299	KIAA1324	brain_dorsolateral_prefrontal_cortex	cmc	protein_coding	1	109656584	109749403	lasso	0.0661838	1.72854e-08	1.18	0.000285	0	1:108409665-1:110303505	locus92
ENSG00000143126	CELSR2	brain_dorsolateral_prefrontal_cortex	cmc	protein_coding	1	109792640	109818378	lasso	0.0109324	0.0148097	-1.48	0.000185	0	1:108409665-1:110303505	locus92
ENSG00000143126	CELSR2	brain_substantia_nigra	gtex	protein_coding	1	109792641	109818372	ElasticNet	0.0204592	0.30673	2.59	0.00076	1	1:108409665-1:110303505	locus92
ENSG00000143126	CELSR2	brain_cerebellum	gtex	protein_coding	1	109792641	109818372	ElasticNet	0.0617082	0.0119392	0.667	0.000229	0	1:108409665-1:110303505	locus92
ENSG00000134222	PSRC1	brain_dorsolateral_prefrontal_cortex	cmc	protein_coding	1	109822175	109825808	lasso	0.134426	4.7685e-16	-3.75	0.00147	1	1:108409665-1:110303505	locus92
ENSG00000134222	PSRC1	brain_spinal_cord_cervical_c-1	gtex	protein_coding	1	109822178	109825808	ElasticNet	0.374484	4.07222e-09	-5.99	0.00207	1	1:108409665-1:110303505	locus92
ENSG00000134222	PSRC1	brain_substantia_nigra	gtex	protein_coding	1	109822178	109825808	ElasticNet	0.181308	7.64486e-06	-5.89	0.00118	1	1:108409665-1:110303505	locus92
ENSG00000134222	PSRC1	brain_frontal_cortex_ba9	gtex	protein_coding	1	109822178	109825808	ElasticNet	0.124507	0.0186301	-1.51	0.000997	1	1:108409665-1:110303505	locus92
ENSG00000134222	PSRC1	brain_cerebellum	gtex	protein_coding	1	109822178	109825808	ElasticNet	0.0536508	0.011567	-3.12	0.000346	0	1:108409665-1:110303505	locus92
ENSG00000134222	PSRC1	brain_cortex	gtex	protein_coding	1	109822178	109825808	ElasticNet	0.0894223	0.00233611	-0.373	0.000294	0	1:108409665-1:110303505	locus92
ENSG00000134222	PSRC1	brain_hippocampus	gtex	protein_coding	1	109822178	109825808	ElasticNet	0.0498713	0.0104345	-1.51	0.000186	0	1:108409665-1:110303505	locus92
ENSG00000221986	MYBPHL	brain_spinal_cord_cervical_c-1	gtex	protein_coding	1	109834987	109849663	ElasticNet	0.209276	0.000469634	-5.34	0.000763	1	1:108409665-1:110303505	locus92
ENSG00000134243	SORT1	brain_cerebellar_hemisphere	gtex	protein_coding	1	109852192	109940573	ElasticNet	0.0292993	0.202591	-1.12	0.000628	0	1:108409665-1:110303505	locus92
ENSG00000143028	SYPL2	brain_cerebellum	gtex	protein_coding	1	110009180	110024759	ElasticNet	0.258866	5.65922e-09	6.71	0.0348	1	1:108409665-1:110303505	locus92
ENSG00000143028	SYPL2	brain_cerebellar_hemisphere	gtex	protein_coding	1	110009180	110024759	ElasticNet	0.201606	6.58431e-06	6.05	0.00145	1	1:108409665-1:110303505	locus92
ENSG00000143028	SYPL2	brain_cortex	gtex	protein_coding	1	110009180	110024759	ElasticNet	0.079425	0.101288	3.72	0.000269	0	1:108409665-1:110303505	locus92
ENSG00000143028	SYPL2	brain_putamen_basal_ganglia	gtex	protein_coding	1	110009180	110024759	ElasticNet	0.0772941	0.0967608	0.79	0.000179	0	1:108409665-1:110303505	locus92
ENSG00000143028	SYPL2	brain_substantia_nigra	gtex	protein_coding	1	110009180	110024759	ElasticNet	-0.0174797	0.321812	-0.653	0.000173	0	1:108409665-1:110303505	locus92
ENSG00000174151	CYB561D1	brain_cerebellum	gtex	protein_coding	1	110036674	110045554	ElasticNet	0.0634975	0.288808	-0.116	0.000214	0	1:108409665-1:110303505	locus92
ENSG00000181754	AMIGO1	brain_substantia_nigra	gtex	protein_coding	1	110046797	110052360	ElasticNet	0.0645105	0.0950627	5.74	0.00307	1	1:108409665-1:110303505	locus92
ENSG00000181754	AMIGO1	brain_hippocampus	gtex	protein_coding	1	110046797	110052360	ElasticNet	0.0667844	0.0121555	4.39	0.000846	1	1:108409665-1:110303505	locus92
ENSG00000181754	AMIGO1	brain_spinal_cord_cervical_c-1	gtex	protein_coding	1	110046797	110052360	ElasticNet	0.254828	0.000972335	4.11	0.000793	1	1:108409665-1:110303505	locus92
ENSG00000181754	AMIGO1	brain_putamen_basal_ganglia	gtex	protein_coding	1	110046797	110052360	ElasticNet	0.0849095	0.00523101	3.84	0.000466	0	1:108409665-1:110303505	locus92
ENSG00000181754	AMIGO1	brain_amygdala	gtex	protein_coding	1	110046797	110052360	ElasticNet	0.132998	0.000875969	3.27	0.000404	0	1:108409665-1:110303505	locus92
ENSG00000181754	AMIGO1	brain_caudate_basal_ganglia	gtex	protein_coding	1	110046797	110052360	ElasticNet	0.0865952	0.017009	3.41	0.00039	0	1:108409665-1:110303505	locus92
ENSG00000181754	AMIGO1	brain_cortex	gtex	protein_coding	1	110046797	110052360	ElasticNet	0.0192053	0.13069	0.23	0.000315	0	1:108409665-1:110303505	locus92
ENSG00000181754	AMIGO1	brain_hypothalamus	gtex	protein_coding	1	110046797	110052360	ElasticNet	0.056923	0.000595048	0.357	0.000216	0	1:108409665-1:110303505	locus92
ENSG00000156097	GPR61	brain_cerebellum	gtex	protein_coding	1	110082494	110091028	ElasticNet	0.0146541	0.00313017	0.493	0.000201	0	1:108409665-1:110303505	locus92
ENSG00000156097	GPR61	brain_putamen_basal_ganglia	gtex	protein_coding	1	110082494	110091028	ElasticNet	0.0139226	0.108836	-1.02	0.000191	0	1:108409665-1:110303505	locus92
ENSG00000065135	GNAI3	brain_cerebellum	gtex	protein_coding	1	110091233	110136975	ElasticNet	0.112895	0.00201913	-1.68	0.000205	0	1:108409665-1:110303505	locus92
ENSG00000116337	AMPD2	brain_spinal_cord_cervical_c-1	gtex	protein_coding	1	110158726	110174673	ElasticNet	0.0751572	0.00451263	-0.39	0.000186	0	1:108409665-1:110303505	locus92
ENSG00000168765	GSTM4	brain_dorsolateral_prefrontal_cortex	cmc	protein_coding	1	110198697	110208123	lasso	0.239262	8.75372e-29	-4.22	0.00175	1	1:108409665-1:110303505	locus92
ENSG00000213366	GSTM2	brain_dorsolateral_prefrontal_cortex	cmc	protein_coding	1	110198697	110217908	lasso	0.145905	2.27465e-17	0.686	0.000395	0	1:108409665-1:110303505	locus92
ENSG00000168765	GSTM4	brain_hypothalamus	gtex	protein_coding	1	110198703	110208118	ElasticNet	0.106669	0.0177207	-4.33	0.00202	1	1:108409665-1:110303505	locus92
ENSG00000168765	GSTM4	brain_cortex	gtex	protein_coding	1	110198703	110208118	ElasticNet	0.0779586	0.0438939	-4.3	0.00142	1	1:108409665-1:110303505	locus92
ENSG00000168765	GSTM4	brain_caudate_basal_ganglia	gtex	protein_coding	1	110198703	110208118	ElasticNet	0.262488	1.32272e-07	-3.02	0.00125	1	1:108409665-1:110303505	locus92
ENSG00000168765	GSTM4	brain_frontal_cortex_ba9	gtex	protein_coding	1	110198703	110208118	ElasticNet	0.217978	3.573e-06	-4.11	0.00109	1	1:108409665-1:110303505	locus92
ENSG00000168765	GSTM4	brain_spinal_cord_cervical_c-1	gtex	protein_coding	1	110198703	110208118	ElasticNet	0.100298	0.124449	-4.01	0.000775	1	1:108409665-1:110303505	locus92
ENSG00000168765	GSTM4	brain_cerebellar_hemisphere	gtex	protein_coding	1	110198703	110208118	ElasticNet	0.00675374	0.293431	-4.32	0.000716	0	1:108409665-1:110303505	locus92
ENSG00000168765	GSTM4	brain_nucleus_accumbens_basal_ganglia	gtex	protein_coding	1	110198703	110208118	ElasticNet	0.0439461	0.000297425	-3.38	0.000675	0	1:108409665-1:110303505	locus92
ENSG00000168765	GSTM4	brain_putamen_basal_ganglia	gtex	protein_coding	1	110198703	110208118	ElasticNet	0.142354	0.00736998	-3.19	0.00062	0	1:108409665-1:110303505	locus92
ENSG00000213366	GSTM2	brain_caudate_basal_ganglia	gtex	protein_coding	1	110210644	110252171	ElasticNet	0.129578	0.00253561	1.08	0.000628	0	1:108409665-1:110303505	locus92
ENSG00000213366	GSTM2	brain_putamen_basal_ganglia	gtex	protein_coding	1	110210644	110252171	ElasticNet	0.065656	0.00237728	0.931	0.000386	0	1:108409665-1:110303505	locus92
ENSG00000213366	GSTM2	brain_frontal_cortex_ba9	gtex	protein_coding	1	110210644	110252171	ElasticNet	0.09841	0.0454541	-2.27	0.00032	0	1:108409665-1:110303505	locus92
ENSG00000213366	GSTM2	brain_cortex	gtex	protein_coding	1	110210644	110252171	ElasticNet	0.0840522	4.54001e-05	0.557	0.000299	0	1:108409665-1:110303505	locus92
ENSG00000213366	GSTM2	brain_anterior_cingulate_cortex_ba24	gtex	protein_coding	1	110210644	110252171	ElasticNet	0.0792483	0.358072	0.369	0.000238	0	1:108409665-1:110303505	locus92
ENSG00000134184	GSTM1	brain_substantia_nigra	gtex	protein_coding	1	110230436	110251661	ElasticNet	0.0649672	0.0587548	-2.83	0.0049	1	1:108409665-1:110303505	locus92
ENSG00000134184	GSTM1	brain_caudate_basal_ganglia	gtex	protein_coding	1	110230436	110251661	ElasticNet	0.0811204	0.00183839	-0.531	0.00052	0	1:108409665-1:110303505	locus92
ENSG00000134184	GSTM1	brain_cortex	gtex	protein_coding	1	110230436	110251661	ElasticNet	0.182329	8.5763e-05	0.72	0.000279	0	1:108409665-1:110303505	locus92
ENSG00000134184	GSTM1	brain_anterior_cingulate_cortex_ba24	gtex	protein_coding	1	110230436	110251661	ElasticNet	0.21782	5.55135e-06	1.4	0.000267	0	1:108409665-1:110303505	locus92
ENSG00000134184	GSTM1	brain_nucleus_accumbens_basal_ganglia	gtex	protein_coding	1	110230436	110251661	ElasticNet	0.0986273	0.00168073	1.19	0.000265	0	1:108409665-1:110303505	locus92
ENSG00000134184	GSTM1	brain_hippocampus	gtex	protein_coding	1	110230436	110251661	ElasticNet	0.112646	0.0133361	1.13	0.000246	0	1:108409665-1:110303505	locus92
ENSG00000134184	GSTM1	brain_putamen_basal_ganglia	gtex	protein_coding	1	110230436	110251661	ElasticNet	0.150639	0.0011481	1.17	0.000227	0	1:108409665-1:110303505	locus92
ENSG00000134184	GSTM1	brain_cerebellar_hemisphere	gtex	protein_coding	1	110230436	110251661	ElasticNet	0.19504	1.71633e-05	0.493	0.000213	0	1:108409665-1:110303505	locus92
ENSG00000270066.2	SCARNA2	brain_cerebellum	gtex	lincRNA	1	110248494	110248494	ElasticNet	0.00575904	0.0362879	0.515	0.000198	0	1:108409665-1:110303505	locus92
ENSG00000134201	GSTM5	brain_dorsolateral_prefrontal_cortex	cmc	protein_coding	1	110254863	110260890	enet	0.609115	4.74087e-94	-0.115	0.00023	0	1:108409665-1:110303505	locus92
ENSG00000134201	GSTM5	brain_cerebellum	gtex	protein_coding	1	110254864	110318050	ElasticNet	0.419418	1.69975e-14	-1.35	0.00036	0	1:108409665-1:110303505	locus92
ENSG00000134201	GSTM5	brain_amygdala	gtex	protein_coding	1	110254864	110318050	ElasticNet	0.378663	3.37955e-09	-1.24	0.000319	0	1:108409665-1:110303505	locus92
ENSG00000134201	GSTM5	brain_caudate_basal_ganglia	gtex	protein_coding	1	110254864	110318050	ElasticNet	0.40422	3.80511e-14	0.0195	0.000243	0	1:108409665-1:110303505	locus92
ENSG00000134201	GSTM5	brain_cerebellar_hemisphere	gtex	protein_coding	1	110254864	110318050	ElasticNet	0.424312	3.01788e-11	-0.888	0.000239	0	1:108409665-1:110303505	locus92
ENSG00000134201	GSTM5	brain_nucleus_accumbens_basal_ganglia	gtex	protein_coding	1	110254864	110318050	ElasticNet	0.423556	3.56159e-17	-0.975	0.000233	0	1:108409665-1:110303505	locus92
ENSG00000134201	GSTM5	brain_substantia_nigra	gtex	protein_coding	1	110254864	110318050	ElasticNet	0.0913453	5.46856e-05	1	0.000227	0	1:108409665-1:110303505	locus92
ENSG00000134201	GSTM5	brain_cortex	gtex	protein_coding	1	110254864	110318050	ElasticNet	0.392727	4.83892e-13	0.00916	0.000216	0	1:108409665-1:110303505	locus92
ENSG00000134201	GSTM5	brain_frontal_cortex_ba9	gtex	protein_coding	1	110254864	110318050	ElasticNet	0.3436	2.54103e-09	-0.0431	0.000212	0	1:108409665-1:110303505	locus92
ENSG00000134201	GSTM5	brain_hypothalamus	gtex	protein_coding	1	110254864	110318050	ElasticNet	0.27544	8.56702e-09	-0.0296	0.000211	0	1:108409665-1:110303505	locus92
ENSG00000134201	GSTM5	brain_hippocampus	gtex	protein_coding	1	110254864	110318050	ElasticNet	0.425584	1.09483e-09	-0.341	0.000207	0	1:108409665-1:110303505	locus92
ENSG00000134201	GSTM5	brain_putamen_basal_ganglia	gtex	protein_coding	1	110254864	110318050	ElasticNet	0.421436	2.85379e-10	-0.386	0.000199	0	1:108409665-1:110303505	locus92
ENSG00000134201	GSTM5	brain_anterior_cingulate_cortex_ba24	gtex	protein_coding	1	110254864	110318050	ElasticNet	0.413664	1.45414e-12	-0.387	0.000198	0	1:108409665-1:110303505	locus92
ENSG00000134201	GSTM5	brain_spinal_cord_cervical_c-1	gtex	protein_coding	1	110254864	110318050	ElasticNet	0.217126	0.000744779	-0.482	0.000196	0	1:108409665-1:110303505	locus92
ENSG00000134202	GSTM3	brain_dorsolateral_prefrontal_cortex	cmc	protein_coding	1	110276553	110283660	bslmm	0.740941	2.73824e-134	-0.525	0.000341	0	1:108409665-1:110303505	locus92
ENSG00000134202	GSTM3	brain_amygdala	gtex	protein_coding	1	110276554	110284384	ElasticNet	0.327512	2.27371e-09	-0.699	0.000718	1	1:108409665-1:110303505	locus92
ENSG00000134202	GSTM3	brain_spinal_cord_cervical_c-1	gtex	protein_coding	1	110276554	110284384	ElasticNet	0.417076	6.03178e-10	-1.3	0.000716	0	1:108409665-1:110303505	locus92
ENSG00000134202	GSTM3	brain_cerebellum	gtex	protein_coding	1	110276554	110284384	ElasticNet	0.614458	6.27504e-24	-1.24	0.000607	0	1:108409665-1:110303505	locus92
ENSG00000134202	GSTM3	brain_hypothalamus	gtex	protein_coding	1	110276554	110284384	ElasticNet	0.386781	2.18447e-13	-0.908	0.000556	0	1:108409665-1:110303505	locus92
ENSG00000134202	GSTM3	brain_putamen_basal_ganglia	gtex	protein_coding	1	110276554	110284384	ElasticNet	0.415519	7.90019e-14	-0.774	0.00044	0	1:108409665-1:110303505	locus92
ENSG00000134202	GSTM3	brain_nucleus_accumbens_basal_ganglia	gtex	protein_coding	1	110276554	110284384	ElasticNet	0.262712	7.63303e-06	-0.491	0.000329	0	1:108409665-1:110303505	locus92
ENSG00000134202	GSTM3	brain_cerebellar_hemisphere	gtex	protein_coding	1	110276554	110284384	ElasticNet	0.497491	2.34023e-18	-0.343	0.000312	0	1:108409665-1:110303505	locus92
ENSG00000134202	GSTM3	brain_caudate_basal_ganglia	gtex	protein_coding	1	110276554	110284384	ElasticNet	0.40007	1.46797e-19	-0.322	0.000284	0	1:108409665-1:110303505	locus92
ENSG00000134202	GSTM3	brain_frontal_cortex_ba9	gtex	protein_coding	1	110276554	110284384	ElasticNet	0.511098	1.38727e-15	-0.16	0.000263	0	1:108409665-1:110303505	locus92
ENSG00000134202	GSTM3	brain_cortex	gtex	protein_coding	1	110276554	110284384	ElasticNet	0.561085	6.06466e-20	-0.0196	0.000259	0	1:108409665-1:110303505	locus92
ENSG00000134202	GSTM3	brain_hippocampus	gtex	protein_coding	1	110276554	110284384	ElasticNet	0.464641	4.25493e-14	0.484	0.000248	0	1:108409665-1:110303505	locus92
ENSG00000134202	GSTM3	brain_anterior_cingulate_cortex_ba24	gtex	protein_coding	1	110276554	110284384	ElasticNet	0.480426	2.17348e-15	-0.121	0.000247	0	1:108409665-1:110303505	locus92
ENSG00000134202	GSTM3	brain_substantia_nigra	gtex	protein_coding	1	110276554	110284384	ElasticNet	0.292277	5.65751e-05	-0.444	0.000204	0	1:108409665-1:110303505	locus92
ENSG00000168710	AHCYL1	brain_cerebellum	gtex	protein_coding	1	110527308	110566357	ElasticNet	0.0172008	0.103679	3.3	0.000211	0	1:108409665-1:110303505	locus93
ENSG00000197106	SLC6A17	brain_hypothalamus	gtex	protein_coding	1	110693108	110744824	ElasticNet	0.0415167	0.104731	4.74	0.000315	0	1:108409665-1:110303505	locus93
ENSG00000116396	KCNC4	brain_dorsolateral_prefrontal_cortex	cmc	protein_coding	1	110753335	110776674	enet	0.0529387	4.54725e-07	1.29	0.000482	0	1:108409665-1:110303505	locus93
ENSG00000168679	SLC16A4	brain_hippocampus	gtex	protein_coding	1	110905470	110933704	ElasticNet	0.0908014	0.00382838	0.271	0.000193	0	1:108409665-1:110303505	locus93
ENSG00000240194	CYMP	brain_anterior_cingulate_cortex_ba24	gtex	pseudogene	1	111023374	111033899	ElasticNet	0.112095	0.138285	-1.49	0.000348	0	1:108409665-1:110303505	locus93
ENSG00000143631	FLG	brain_nucleus_accumbens_basal_ganglia	gtex	protein_coding	1	152274651	152297679	ElasticNet	0.0772337	0.000564736	1.8	0.000936	0	1:153181362-1:154770403	locus104
ENSG00000143631	FLG	brain_hippocampus	gtex	protein_coding	1	152274651	152297679	ElasticNet	0.0475523	0.0576608	1.79	0.000905	0	1:153181362-1:154770403	locus104
ENSG00000143631	FLG	brain_caudate_basal_ganglia	gtex	protein_coding	1	152274651	152297679	ElasticNet	0.0852868	0.102425	1.31	0.000458	0	1:153181362-1:154770403	locus104
ENSG00000143631	FLG	brain_cerebellum	gtex	protein_coding	1	152274651	152297679	ElasticNet	0.180157	0.000528688	1.33	0.000334	0	1:153181362-1:154770403	locus104
ENSG00000143631	FLG	brain_anterior_cingulate_cortex_ba24	gtex	protein_coding	1	152274651	152297679	ElasticNet	0.172728	0.000559386	0.375	0.000191	0	1:153181362-1:154770403	locus104
ENSG00000143631	FLG	brain_hypothalamus	gtex	protein_coding	1	152274651	152297679	ElasticNet	0.1926	0.00449802	0.0391	0.000189	0	1:153181362-1:154770403	locus104
ENSG00000143536	CRNN	brain_putamen_basal_ganglia	gtex	protein_coding	1	152381719	152386739	ElasticNet	0.000917246	0.0341504	-0.104	0.000188	0	1:153181362-1:154770403	locus104
ENSG00000143536	CRNN	brain_anterior_cingulate_cortex_ba24	gtex	protein_coding	1	152381719	152386739	ElasticNet	0.052915	0.0491023	-0.251	0.000181	0	1:153181362-1:154770403	locus104
ENSG00000186207	LCE5A	brain_frontal_cortex_ba9	gtex	protein_coding	1	152483320	152484653	ElasticNet	0.00609314	0.103573	-2.21	0.000946	0	1:153181362-1:154770403	locus104
ENSG00000186207	LCE5A	brain_putamen_basal_ganglia	gtex	protein_coding	1	152483320	152484653	ElasticNet	0.0327542	0.255558	0.186	0.000171	0	1:153181362-1:154770403	locus104
ENSG00000198854	C1orf68	brain_nucleus_accumbens_basal_ganglia	gtex	protein_coding	1	152691998	152692905	ElasticNet	0.00316851	0.172655	1.44	0.000207	0	1:153181362-1:154770403	locus105
ENSG00000203786	KPRP	brain_caudate_basal_ganglia	gtex	protein_coding	1	152730506	152734529	ElasticNet	0.0970869	0.00901919	0.5	0.000193	0	1:153181362-1:154770403	locus105
ENSG00000186844	LCE1A	brain_spinal_cord_cervical_c-1	gtex	protein_coding	1	152799949	152800573	ElasticNet	-0.0881644	0.047868	-0.181	0.000171	0	1:153181362-1:154770403	locus105
ENSG00000163206	SMCP	brain_cerebellum	gtex	protein_coding	1	152850793	152857523	ElasticNet	0.374967	9.72678e-14	-0.89	0.00024	0	1:153181362-1:154770403	locus105
ENSG00000163206	SMCP	brain_caudate_basal_ganglia	gtex	protein_coding	1	152850793	152857523	ElasticNet	0.00220339	0.160359	0.59	0.000212	0	1:153181362-1:154770403	locus105
ENSG00000163209	SPRR3	brain_anterior_cingulate_cortex_ba24	gtex	protein_coding	1	152974223	152976332	ElasticNet	0.089372	0.0184974	-0.379	0.000201	0	1:153181362-1:154770403	locus105
ENSG00000169469	SPRR1B	brain_hypothalamus	gtex	protein_coding	1	153003678	153005376	ElasticNet	0.0369273	0.292622	0.00572	0.000236	0	1:153181362-1:154770403	locus105
ENSG00000163216	SPRR2D	brain_anterior_cingulate_cortex_ba24	gtex	protein_coding	1	153012201	153014407	ElasticNet	-0.0190111	0.163393	-0.334	0.000177	0	1:153181362-1:154770403	locus105
ENSG00000241794	SPRR2A	brain_amygdala	gtex	protein_coding	1	153028589	153030013	ElasticNet	0.0686405	0.169196	-2.12	0.000497	0	1:153181362-1:154770403	locus105
ENSG00000241794	SPRR2A	brain_putamen_basal_ganglia	gtex	protein_coding	1	153028589	153030013	ElasticNet	0.162155	0.00769471	0.0274	0.000179	0	1:153181362-1:154770403	locus105
ENSG00000203785	SPRR2E	brain_cerebellum	gtex	protein_coding	1	153065611	153078660	ElasticNet	-0.000984967	0.115695	-1.1	0.000189	0	1:153181362-1:154770403	locus105
ENSG00000203785	SPRR2E	brain_hypothalamus	gtex	protein_coding	1	153065611	153078660	ElasticNet	0.00581205	0.0259888	-0.0929	0.000173	0	1:153181362-1:154770403	locus105
ENSG00000159516	SPRR2G	brain_cerebellum	gtex	protein_coding	1	153122058	153123345	ElasticNet	0.00619402	0.173789	1.23	0.000324	0	1:153181362-1:154770403	locus105
ENSG00000163220	S100A9	brain_nucleus_accumbens_basal_ganglia	gtex	protein_coding	1	153330330	153333503	ElasticNet	0.0429954	0.0231973	-2.09	0.00115	1	1:153181362-1:154770403	locus106
ENSG00000143556	S100A7	brain_anterior_cingulate_cortex_ba24	gtex	protein_coding	1	153430220	153433177	ElasticNet	0.109219	0.196295	1.2	0.00111	1	1:153181362-1:154770403	locus106
ENSG00000143556	S100A7	brain_hippocampus	gtex	protein_coding	1	153430220	153433177	ElasticNet	-0.00440482	0.154819	0.386	0.000181	0	1:153181362-1:154770403	locus106
ENSG00000143556	S100A7	brain_cerebellum	gtex	protein_coding	1	153430220	153433177	ElasticNet	0.0639469	0.00143434	0.0613	0.000179	0	1:153181362-1:154770403	locus106
ENSG00000197956	S100A6	brain_frontal_cortex_ba9	gtex	protein_coding	1	153507075	153508720	ElasticNet	-0.0446718	0.00866938	0.657	0.000316	0	1:153181362-1:154770403	locus106
ENSG00000197956	S100A6	brain_putamen_basal_ganglia	gtex	protein_coding	1	153507075	153508720	ElasticNet	0.179756	3.01893e-05	0.0983	0.000192	0	1:153181362-1:154770403	locus106
ENSG00000188015	S100A3	brain_cerebellar_hemisphere	gtex	protein_coding	1	153519805	153521848	ElasticNet	0.025472	0.0988496	0.491	0.000228	0	1:153181362-1:154770403	locus106
ENSG00000188015	S100A3	brain_cerebellum	gtex	protein_coding	1	153519805	153521848	ElasticNet	0.0952037	0.0047114	0.371	0.000226	0	1:153181362-1:154770403	locus106
ENSG00000196754	S100A2	brain_putamen_basal_ganglia	gtex	protein_coding	1	153533584	153540366	ElasticNet	0.068568	0.0352698	-0.0322	0.000303	0	1:153181362-1:154770403	locus106
ENSG00000196754	S100A2	brain_cerebellum	gtex	protein_coding	1	153533584	153540366	ElasticNet	0.20018	1.74276e-06	1.11	0.000202	0	1:153181362-1:154770403	locus106
ENSG00000196754	S100A2	brain_cerebellar_hemisphere	gtex	protein_coding	1	153533584	153540366	ElasticNet	0.3053	5.3189e-09	0.821	0.000191	0	1:153181362-1:154770403	locus106
ENSG00000188643	S100A16	brain_cerebellar_hemisphere	gtex	protein_coding	1	153579362	153585621	ElasticNet	0.386596	2.4643e-13	0.907	0.000216	0	1:153181362-1:154770403	locus106
ENSG00000188643	S100A16	brain_cerebellum	gtex	protein_coding	1	153579362	153585621	ElasticNet	0.453447	1.07659e-18	0.988	0.000214	0	1:153181362-1:154770403	locus106
ENSG00000188643	S100A16	brain_dorsolateral_prefrontal_cortex	cmc	protein_coding	1	153579366	153585514	lasso	0.0287536	0.000172241	0.752	0.00021	0	1:153181362-1:154770403	locus106
ENSG00000189171	S100A13	brain_substantia_nigra	gtex	protein_coding	1	153591263	153606568	ElasticNet	0.359677	1.37302e-06	-2.39	0.000612	0	1:153181362-1:154770403	locus106
ENSG00000189171	S100A13	brain_nucleus_accumbens_basal_ganglia	gtex	protein_coding	1	153591263	153606568	ElasticNet	0.0766856	0.00204588	-0.286	0.000258	0	1:153181362-1:154770403	locus106
ENSG00000189171	S100A13	brain_caudate_basal_ganglia	gtex	protein_coding	1	153591263	153606568	ElasticNet	0.18599	3.79943e-10	-0.529	0.000248	0	1:153181362-1:154770403	locus106
ENSG00000189171	S100A13	brain_cerebellum	gtex	protein_coding	1	153591263	153606568	ElasticNet	0.0664056	0.000130523	-1.13	0.000229	0	1:153181362-1:154770403	locus106
ENSG00000189171	S100A13	brain_amygdala	gtex	protein_coding	1	153591263	153606568	ElasticNet	0.216027	0.00264691	-0.489	0.000222	0	1:153181362-1:154770403	locus106
ENSG00000189171	S100A13	brain_frontal_cortex_ba9	gtex	protein_coding	1	153591263	153606568	ElasticNet	0.268211	4.5038e-07	-0.551	0.00022	0	1:153181362-1:154770403	locus106
ENSG00000189171	S100A13	brain_hippocampus	gtex	protein_coding	1	153591263	153606568	ElasticNet	0.291686	6.49764e-09	-0.548	0.000218	0	1:153181362-1:154770403	locus106
ENSG00000189171	S100A13	brain_cortex	gtex	protein_coding	1	153591263	153606568	ElasticNet	0.406385	1.68292e-12	-0.644	0.000215	0	1:153181362-1:154770403	locus106
ENSG00000189171	S100A13	brain_hypothalamus	gtex	protein_coding	1	153591263	153606568	ElasticNet	0.172743	0.00133354	-0.798	0.000211	0	1:153181362-1:154770403	locus106
ENSG00000189171	S100A13	brain_putamen_basal_ganglia	gtex	protein_coding	1	153591263	153606568	ElasticNet	0.510347	2.71358e-15	-1.03	0.000211	0	1:153181362-1:154770403	locus106
ENSG00000189171	S100A13	brain_anterior_cingulate_cortex_ba24	gtex	protein_coding	1	153591263	153606568	ElasticNet	0.236351	4.63205e-07	-0.734	0.000206	0	1:153181362-1:154770403	locus106
ENSG00000189171	S100A13	brain_dorsolateral_prefrontal_cortex	cmc	protein_coding	1	153591275	153606568	lasso	0.415139	1.36142e-54	-0.63	0.000216	0	1:153181362-1:154770403	locus106
ENSG00000160678	S100A1	brain_cerebellar_hemisphere	gtex	protein_coding	1	153600402	153604513	ElasticNet	0.0969418	0.026454	-2.12	0.000452	0	1:153181362-1:154770403	locus106
ENSG00000160678	S100A1	brain_cerebellum	gtex	protein_coding	1	153600402	153604513	ElasticNet	0.0184903	0.171203	-0.997	0.000222	0	1:153181362-1:154770403	locus106
ENSG00000160678	S100A1	brain_dorsolateral_prefrontal_cortex	cmc	protein_coding	1	153600872	153604513	lasso	0.0554034	2.47892e-07	0.0791	0.000249	0	1:153181362-1:154770403	locus106
ENSG00000160679	CHTOP	brain_dorsolateral_prefrontal_cortex	cmc	protein_coding	1	153606457	153618782	blup	0.0345968	4.10003e-05	1.2	0.000193	0	1:153181362-1:154770403	locus106
ENSG00000143553	SNAPIN	brain_putamen_basal_ganglia	gtex	protein_coding	1	153631130	153634306	ElasticNet	0.00586676	0.158363	-5.08	0.121	1	1:153181362-1:154770403	locus106
ENSG00000143621	ILF2	brain_cerebellum	gtex	protein_coding	1	153634512	153643524	ElasticNet	-0.0206732	0.00914261	-0.891	0.000477	0	1:153181362-1:154770403	locus106
ENSG00000143554	SLC27A3	brain_cerebellum	gtex	protein_coding	1	153746830	153752633	ElasticNet	0.0131249	0.123595	3.16	0.00034	0	1:153181362-1:154770403	locus106
ENSG00000143614	GATAD2B	brain_cerebellar_hemisphere	gtex	protein_coding	1	153777201	153895451	ElasticNet	0.0166672	0.139724	2.89	0.00219	1	1:153181362-1:154770403	locus106
ENSG00000198837	DENND4B	brain_cerebellum	gtex	protein_coding	1	153901977	153919172	ElasticNet	0.188129	1.29001e-05	-2.81	0.00344	1	1:153181362-1:154770403	locus106
ENSG00000198837	DENND4B	brain_caudate_basal_ganglia	gtex	protein_coding	1	153901977	153919172	ElasticNet	0.00338971	0.10809	-1.28	0.000354	0	1:153181362-1:154770403	locus106
ENSG00000160741	CRTC2	brain_cerebellum	gtex	protein_coding	1	153920145	153931101	ElasticNet	0.00928432	0.353435	3.89	0.00105	0	1:153181362-1:154770403	locus106
ENSG00000143578	CREB3L4	brain_spinal_cord_cervical_c-1	gtex	protein_coding	1	153940010	153946839	ElasticNet	-0.00534552	0.292558	-2.42	0.000475	0	1:153181362-1:154770403	locus106
ENSG00000143578	CREB3L4	brain_dorsolateral_prefrontal_cortex	cmc	protein_coding	1	153940314	153946840	blup	0.0407462	9.07498e-06	-3.71	0.000716	0	1:153181362-1:154770403	locus106
ENSG00000143545	RAB13	brain_spinal_cord_cervical_c-1	gtex	protein_coding	1	153954127	153958834	ElasticNet	0.00734464	0.213305	0.221	0.000181	0	1:153181362-1:154770403	locus106
ENSG00000177954	RPS27	brain_nucleus_accumbens_basal_ganglia	gtex	protein_coding	1	153963235	153964626	ElasticNet	0.00559235	0.217666	1.68	0.000191	0	1:153181362-1:154770403	locus106
ENSG00000143552	NUP210L	brain_cerebellar_hemisphere	gtex	protein_coding	1	153965161	154127592	ElasticNet	0.00884823	0.109826	-4.2	0.00268	1	1:153181362-1:154770403	locus106
ENSG00000143552	NUP210L	brain_caudate_basal_ganglia	gtex	protein_coding	1	153965161	154127592	ElasticNet	0.0378036	0.0179994	-3.52	0.000429	0	1:153181362-1:154770403	locus106
ENSG00000143552	NUP210L	brain_hypothalamus	gtex	protein_coding	1	153965161	154127592	ElasticNet	0.0803733	0.0091194	-1.39	0.000211	0	1:153181362-1:154770403	locus106
ENSG00000143552	NUP210L	brain_dorsolateral_prefrontal_cortex	cmc	protein_coding	1	153965167	154127592	bslmm	0.227305	2.99811e-27	-1.19	0.000228	0	1:153181362-1:154770403	locus106
ENSG00000143612	C1orf43	brain_frontal_cortex_ba9	gtex	protein_coding	1	154179182	154193104	ElasticNet	0.0991489	0.0253553	3.49	0.000469	0	1:153181362-1:154770403	locus106
ENSG00000143612	C1orf43	brain_putamen_basal_ganglia	gtex	protein_coding	1	154179182	154193104	ElasticNet	0.027463	0.0459862	1.81	0.000297	0	1:153181362-1:154770403	locus106
ENSG00000143612	C1orf43	brain_hippocampus	gtex	protein_coding	1	154179182	154193104	ElasticNet	-0.0173003	0.26905	0.561	0.000187	0	1:153181362-1:154770403	locus106
ENSG00000143575	HAX1	brain_dorsolateral_prefrontal_cortex	cmc	protein_coding	1	154245038	154248355	bslmm	0.0803322	5.09506e-10	3.97	0.0038	1	1:153181362-1:154770403	locus106
ENSG00000143515	ATP8B2	brain_cerebellum	gtex	protein_coding	1	154298029	154323783	ElasticNet	0.144798	4.26788e-05	-1.34	0.00269	1	1:153181362-1:154770403	locus106
ENSG00000143515	ATP8B2	brain_hippocampus	gtex	protein_coding	1	154298029	154323783	ElasticNet	0.0352329	0.22517	-0.716	0.000289	0	1:153181362-1:154770403	locus106
ENSG00000226855	RP11-350G8.3	brain_hippocampus	gtex	pseudogene	1	154350683	154351565	ElasticNet	0.023485	0.254638	-2.22	0.000228	0	1:153181362-1:154770403	locus106
ENSG00000160712	IL6R	brain_cerebellum	gtex	protein_coding	1	154377669	154441926	ElasticNet	0.0014836	0.349697	-0.516	0.000204	0	1:153181362-1:154770403	locus106
ENSG00000163239	TDRD10	brain_cerebellum	gtex	protein_coding	1	154474695	154520623	ElasticNet	0.0695926	0.000355127	1.22	0.000267	0	1:153181362-1:154770403	locus106
ENSG00000160716	CHRNB2	brain_dorsolateral_prefrontal_cortex	cmc	protein_coding	1	154540256	154552353	enet	0.060045	7.89165e-08	-0.952	0.000513	0	1:153181362-1:154770403	locus106
ENSG00000160716	CHRNB2	brain_cerebellar_hemisphere	gtex	protein_coding	1	154540257	154552502	ElasticNet	0.0153075	0.0564448	0.179	0.00145	1	1:153181362-1:154770403	locus106
ENSG00000160716	CHRNB2	brain_anterior_cingulate_cortex_ba24	gtex	protein_coding	1	154540257	154552502	ElasticNet	0.0830841	0.013025	-0.614	0.000228	0	1:153181362-1:154770403	locus106
ENSG00000160710	ADAR	brain_dorsolateral_prefrontal_cortex	cmc	protein_coding	1	154554533	154600456	lasso	0.127471	2.96132e-15	1.58	0.000655	0	1:153181362-1:154770403	locus107
ENSG00000143603	KCNN3	brain_hippocampus	gtex	protein_coding	1	154669931	154842756	ElasticNet	0.0355343	0.0223225	-0.403	0.000594	0	1:153181362-1:154770403	locus107
ENSG00000143603	KCNN3	brain_substantia_nigra	gtex	protein_coding	1	154669931	154842756	ElasticNet	0.0796069	0.0634304	-1.11	0.000489	0	1:153181362-1:154770403	locus107
ENSG00000143603	KCNN3	brain_cerebellum	gtex	protein_coding	1	154669931	154842756	ElasticNet	0.0974834	0.152971	0.495	0.000336	0	1:153181362-1:154770403	locus107
ENSG00000143603	KCNN3	brain_caudate_basal_ganglia	gtex	protein_coding	1	154669931	154842756	ElasticNet	0.0705725	0.103879	0.3	0.000247	0	1:153181362-1:154770403	locus107
ENSG00000143603	KCNN3	brain_dorsolateral_prefrontal_cortex	cmc	protein_coding	1	154669941	154842754	lasso	0.111806	1.72665e-13	1.07	0.000429	0	1:153181362-1:154770403	locus107
ENSG00000163344	PMVK	brain_caudate_basal_ganglia	gtex	protein_coding	1	154897210	154909467	ElasticNet	0.0298902	0.118079	1.81	0.000365	0	1:153181362-1:154770403	locus107
ENSG00000163346	PBXIP1	brain_amygdala	gtex	protein_coding	1	154916552	154928599	ElasticNet	0.161777	0.0510946	-0.458	0.000187	0	1:153181362-1:154770403	locus107
ENSG00000163348	PYGO2	brain_anterior_cingulate_cortex_ba24	gtex	protein_coding	1	154929502	154936329	ElasticNet	0.0658819	0.048558	1.14	0.000361	0	1:153181362-1:154770403	locus107
ENSG00000160691	SHC1	brain_caudate_basal_ganglia	gtex	protein_coding	1	154934774	154946871	ElasticNet	0.0736192	0.117745	-3.1	0.067	1	1:153181362-1:154770403	locus107
ENSG00000160688	FLAD1	brain_hippocampus	gtex	protein_coding	1	154955814	154965587	ElasticNet	0.0273433	0.0229958	0.688	0.000184	0	1:153181362-1:154770403	locus107
ENSG00000160685	ZBTB7B	brain_dorsolateral_prefrontal_cortex	cmc	protein_coding	1	154975105	154991001	bslmm	0.0216439	0.000996751	1.05	0.00029	0	1:153181362-1:154770403	locus107
ENSG00000163354	DCST2	brain_cerebellar_hemisphere	gtex	protein_coding	1	154990996	155006257	ElasticNet	0.359826	4.45077e-11	-3.62	0.0259	1	1:153181362-1:154770403	locus107
ENSG00000163354	DCST2	brain_cerebellum	gtex	protein_coding	1	154990996	155006257	ElasticNet	0.376891	5.80695e-14	2.64	0.00271	1	1:153181362-1:154770403	locus107
ENSG00000163354	DCST2	brain_putamen_basal_ganglia	gtex	protein_coding	1	154990996	155006257	ElasticNet	0.175485	0.00927401	-2.53	0.00202	1	1:153181362-1:154770403	locus107
ENSG00000163354	DCST2	brain_substantia_nigra	gtex	protein_coding	1	154990996	155006257	ElasticNet	0.0938036	0.021334	-1.87	0.00049	0	1:153181362-1:154770403	locus107
ENSG00000163354	DCST2	brain_nucleus_accumbens_basal_ganglia	gtex	protein_coding	1	154990996	155006257	ElasticNet	0.248504	1.32944e-06	1.66	0.000437	0	1:153181362-1:154770403	locus107
ENSG00000163354	DCST2	brain_caudate_basal_ganglia	gtex	protein_coding	1	154990996	155006257	ElasticNet	0.116728	0.000380888	1.34	0.000372	0	1:153181362-1:154770403	locus107
ENSG00000163354	DCST2	brain_amygdala	gtex	protein_coding	1	154990996	155006257	ElasticNet	0.0109174	0.0109875	1.89	0.000253	0	1:153181362-1:154770403	locus107
ENSG00000163354	DCST2	brain_hippocampus	gtex	protein_coding	1	154990996	155006257	ElasticNet	0.0158526	0.114799	0.207	0.00018	0	1:153181362-1:154770403	locus107
ENSG00000163354	DCST2	brain_frontal_cortex_ba9	gtex	protein_coding	1	154990996	155006257	ElasticNet	0.0521734	0.158484	0.244	0.000176	0	1:153181362-1:154770403	locus107
ENSG00000163357	DCST1	brain_cerebellum	gtex	protein_coding	1	155006300	155023406	ElasticNet	0.0701998	0.000250432	1.12	0.000259	0	1:153181362-1:154770403	locus107
ENSG00000163357	DCST1	brain_cerebellar_hemisphere	gtex	protein_coding	1	155006300	155023406	ElasticNet	0.0206102	0.216893	-0.234	0.000173	0	1:153181362-1:154770403	locus107
ENSG00000143537	ADAM15	brain_spinal_cord_cervical_c-1	gtex	protein_coding	1	155023042	155035252	ElasticNet	0.0270268	0.00811849	2.2	0.000732	0	1:153181362-1:154770403	locus107
ENSG00000143537	ADAM15	brain_anterior_cingulate_cortex_ba24	gtex	protein_coding	1	155023042	155035252	ElasticNet	0.0617001	0.00308123	-1.52	0.000483	0	1:153181362-1:154770403	locus107
ENSG00000143537	ADAM15	brain_putamen_basal_ganglia	gtex	protein_coding	1	155023042	155035252	ElasticNet	0.066909	0.0176554	1.88	0.000318	0	1:153181362-1:154770403	locus107
ENSG00000143537	ADAM15	brain_cerebellar_hemisphere	gtex	protein_coding	1	155023042	155035252	ElasticNet	0.176025	0.00030507	1.44	0.000255	0	1:153181362-1:154770403	locus107
ENSG00000143537	ADAM15	brain_hippocampus	gtex	protein_coding	1	155023042	155035252	ElasticNet	0.167768	0.0351692	-0.433	0.000192	0	1:153181362-1:154770403	locus107
ENSG00000143537	ADAM15	brain_cerebellum	gtex	protein_coding	1	155023042	155035252	ElasticNet	0.0532091	0.000255769	0.825	0.00019	0	1:153181362-1:154770403	locus107
ENSG00000143537	ADAM15	brain_dorsolateral_prefrontal_cortex	cmc	protein_coding	1	155023421	155035252	enet	0.254456	9.07261e-31	1.26	0.000606	0	1:153181362-1:154770403	locus107
ENSG00000169242	EFNA1	brain_substantia_nigra	gtex	protein_coding	1	155099936	155107333	ElasticNet	-0.0385874	0.1015	-1.98	0.000698	0	1:153181362-1:154770403	locus107
ENSG00000169242	EFNA1	brain_cerebellum	gtex	protein_coding	1	155099936	155107333	ElasticNet	0.0506941	0.0401261	-0.796	0.000238	0	1:153181362-1:154770403	locus107
ENSG00000169242	EFNA1	brain_cerebellar_hemisphere	gtex	protein_coding	1	155099936	155107333	ElasticNet	0.111863	0.00232927	0.234	0.000187	0	1:153181362-1:154770403	locus107
ENSG00000169241	SLC50A1	brain_anterior_cingulate_cortex_ba24	gtex	protein_coding	1	155107820	155111329	ElasticNet	0.0299685	0.0785136	2.01	0.000401	0	1:153181362-1:154770403	locus107
ENSG00000179085	DPM3	brain_caudate_basal_ganglia	gtex	protein_coding	1	155112367	155113071	ElasticNet	0.00548253	0.398159	-0.912	0.000198	0	1:153181362-1:154770403	locus107
ENSG00000169231	THBS3	brain_dorsolateral_prefrontal_cortex	cmc	protein_coding	1	155165378	155177772	enet	0.0706964	5.63932e-09	-0.477	0.000173	0	1:153181362-1:154770403	locus107
ENSG00000169231	THBS3	brain_cortex	gtex	protein_coding	1	155165379	155178842	ElasticNet	0.0650692	0.087628	1.93	0.00835	1	1:153181362-1:154770403	locus107
ENSG00000169231	THBS3	brain_cerebellar_hemisphere	gtex	protein_coding	1	155165379	155178842	ElasticNet	0.185613	1.04924e-07	-0.567	0.000451	0	1:153181362-1:154770403	locus107
ENSG00000169231	THBS3	brain_caudate_basal_ganglia	gtex	protein_coding	1	155165379	155178842	ElasticNet	0.0592778	0.000135756	0.864	0.00028	0	1:153181362-1:154770403	locus107
ENSG00000169231	THBS3	brain_amygdala	gtex	protein_coding	1	155165379	155178842	ElasticNet	0.110531	0.000587318	1.15	0.000262	0	1:153181362-1:154770403	locus107
ENSG00000169231	THBS3	brain_putamen_basal_ganglia	gtex	protein_coding	1	155165379	155178842	ElasticNet	0.115593	0.0480568	0.778	0.000251	0	1:153181362-1:154770403	locus107
ENSG00000160766	GBAP1	brain_cerebellum	gtex	pseudogene	1	155183616	155197214	ElasticNet	0.0354117	0.203117	0.975	0.00399	1	1:153181362-1:154770403	locus107
ENSG00000160766	GBAP1	brain_cerebellar_hemisphere	gtex	pseudogene	1	155183616	155197214	ElasticNet	0.0872817	0.024721	1.13	0.00208	1	1:153181362-1:154770403	locus107
ENSG00000160766	GBAP1	brain_cortex	gtex	pseudogene	1	155183616	155197214	ElasticNet	0.0589409	0.000170339	-1.13	0.000755	0	1:153181362-1:154770403	locus107
ENSG00000160766	GBAP1	brain_nucleus_accumbens_basal_ganglia	gtex	pseudogene	1	155183616	155197214	ElasticNet	0.00644229	0.00905348	-1.19	0.000342	0	1:153181362-1:154770403	locus107
ENSG00000160766	GBAP1	brain_caudate_basal_ganglia	gtex	pseudogene	1	155183616	155197214	ElasticNet	0.102218	0.0262916	-0.167	0.000177	0	1:153181362-1:154770403	locus107
ENSG00000160766	GBAP1	brain_dorsolateral_prefrontal_cortex	cmc	transcribed_unprocessed_pseudogene	1	155186647	155208441	blup	0.0315947	8.56709e-05	-1.44	0.000658	0	1:153181362-1:154770403	locus107
ENSG00000236675	MTX1P1	brain_hippocampus	gtex	pseudogene	1	155200766	155204116	ElasticNet	0.0641819	0.00175195	0.978	0.000199	0	1:153181362-1:154770403	locus107
ENSG00000160767	FAM189B	brain_nucleus_accumbens_basal_ganglia	gtex	protein_coding	1	155216996	155225274	ElasticNet	0.00964079	0.225027	-1.05	0.000202	0	1:153181362-1:154770403	locus107
ENSG00000176444	CLK2	brain_hippocampus	gtex	protein_coding	1	155232659	155248282	ElasticNet	0.0757552	0.108346	0.834	0.000202	0	1:153181362-1:154770403	locus107
ENSG00000176444	CLK2	brain_anterior_cingulate_cortex_ba24	gtex	protein_coding	1	155232659	155248282	ElasticNet	0.0298659	0.182359	0.687	0.000194	0	1:153181362-1:154770403	locus107
ENSG00000143627	PKLR	brain_nucleus_accumbens_basal_ganglia	gtex	protein_coding	1	155259630	155271225	ElasticNet	0.0465758	0.0552956	-0.976	0.000204	0	1:153181362-1:154770403	locus107
ENSG00000160752	FDPS	brain_nucleus_accumbens_basal_ganglia	gtex	protein_coding	1	155278539	155290457	ElasticNet	0.0729932	0.204283	-2.5	0.00981	1	1:153181362-1:154770403	locus107
ENSG00000203761	MSTO2P	brain_nucleus_accumbens_basal_ganglia	gtex	pseudogene	1	155581011	155720105	ElasticNet	0.0870062	0.012589	-1.99	0.00113	1	1:153181362-1:154770403	locus107
ENSG00000132676	DAP3	brain_caudate_basal_ganglia	gtex	protein_coding	1	155657751	155708801	ElasticNet	0.0299463	5.38181e-05	0.442	0.000247	0	1:153181362-1:154770403	locus107
ENSG00000135845	PIGC	brain_amygdala	gtex	protein_coding	1	172339329	172413230	ElasticNet	0.114056	0.0249731	0.287	0.000277	0	1:173097989-1:175089768	locus122
ENSG00000135845	PIGC	brain_cerebellum	gtex	protein_coding	1	172339329	172413230	ElasticNet	0.0100282	0.27866	0.645	0.000261	0	1:173097989-1:175089768	locus122
ENSG00000135845	PIGC	brain_cortex	gtex	protein_coding	1	172339329	172413230	ElasticNet	0.088196	0.0543532	-0.41	0.000253	0	1:173097989-1:175089768	locus122
ENSG00000094975	SUCO	brain_cerebellum	gtex	protein_coding	1	172501489	172580971	ElasticNet	0.0862163	0.0362674	1.72	0.000908	0	1:173097989-1:175089768	locus122
ENSG00000094975	SUCO	brain_hypothalamus	gtex	protein_coding	1	172501489	172580971	ElasticNet	0.18996	0.0315802	-2.46	0.000564	0	1:173097989-1:175089768	locus122
ENSG00000094975	SUCO	brain_hippocampus	gtex	protein_coding	1	172501489	172580971	ElasticNet	0.115074	0.0901167	2.69	0.000556	0	1:173097989-1:175089768	locus122
ENSG00000094975	SUCO	brain_cortex	gtex	protein_coding	1	172501489	172580971	ElasticNet	0.0591524	0.00054693	0.183	0.00023	0	1:173097989-1:175089768	locus122
ENSG00000120337	TNFSF18	brain_cerebellum	gtex	protein_coding	1	173009100	173020103	ElasticNet	0.12156	0.000854497	-0.394	0.000418	0	1:173097989-1:175089768	locus123
ENSG00000120337	TNFSF18	brain_cerebellar_hemisphere	gtex	protein_coding	1	173009100	173020103	ElasticNet	0.0949131	0.149756	0.882	0.000396	0	1:173097989-1:175089768	locus123
ENSG00000120337	TNFSF18	brain_hypothalamus	gtex	protein_coding	1	173009100	173020103	ElasticNet	0.0279935	0.0413984	0.42	0.00027	0	1:173097989-1:175089768	locus123
ENSG00000120337	TNFSF18	brain_frontal_cortex_ba9	gtex	protein_coding	1	173009100	173020103	ElasticNet	0.094593	2.74159e-05	0.819	0.00024	0	1:173097989-1:175089768	locus123
ENSG00000120337	TNFSF18	brain_dorsolateral_prefrontal_cortex	cmc	protein_coding	1	173010359	173020103	bslmm	0.221899	1.45638e-26	0.751	0.000237	0	1:173097989-1:175089768	locus123
ENSG00000226375	RP3-395P12.2	brain_cerebellum	gtex	lincRNA	1	173143439	173144642	ElasticNet	0.089661	0.00441202	-0.153	0.000231	0	1:173097989-1:175089768	locus123
ENSG00000117586	TNFSF4	brain_substantia_nigra	gtex	protein_coding	1	173152873	173176452	ElasticNet	0.164499	0.0157387	-0.294	0.000261	0	1:173097989-1:175089768	locus123
ENSG00000117592	PRDX6	brain_substantia_nigra	gtex	protein_coding	1	173446405	173457946	ElasticNet	-0.0163874	0.00916024	-1.42	0.000392	0	1:173097989-1:175089768	locus123
ENSG00000227373.1	RP11-160H22.5	brain_cerebellar_hemisphere	gtex	lincRNA	1	173449036	173449036	ElasticNet	0.0542977	0.0050702	-0.362	0.000301	0	1:173097989-1:175089768	locus123
ENSG00000227373.1	RP11-160H22.5	brain_frontal_cortex_ba9	gtex	lincRNA	1	1.73465e+08	1.73465e+08	ElasticNet	0.138622	0.109449	0.522	0.000234	0	1:173097989-1:175089768	locus123
ENSG00000162753	SLC9C2	brain_hypothalamus	gtex	protein_coding	1	173469603	173572233	ElasticNet	0.093127	0.00594203	5	0.0232	1	1:173097989-1:175089768	locus123
ENSG00000162753	SLC9C2	brain_cortex	gtex	protein_coding	1	173469603	173572233	ElasticNet	0.128344	0.000360689	3.55	0.00449	1	1:173097989-1:175089768	locus123
ENSG00000162753	SLC9C2	brain_hippocampus	gtex	protein_coding	1	173469603	173572233	ElasticNet	0.210318	8.50101e-06	3.73	0.00243	1	1:173097989-1:175089768	locus123
ENSG00000162753	SLC9C2	brain_anterior_cingulate_cortex_ba24	gtex	protein_coding	1	173469603	173572233	ElasticNet	0.00187542	0.019884	3.12	0.00169	1	1:173097989-1:175089768	locus123
ENSG00000162753	SLC9C2	brain_nucleus_accumbens_basal_ganglia	gtex	protein_coding	1	173469603	173572233	ElasticNet	0.0391738	0.0130407	2.99	0.000679	0	1:173097989-1:175089768	locus123
ENSG00000162753	SLC9C2	brain_putamen_basal_ganglia	gtex	protein_coding	1	173469603	173572233	ElasticNet	0.102439	0.00538707	2.7	0.00061	0	1:173097989-1:175089768	locus123
ENSG00000183831	ANKRD45	brain_dorsolateral_prefrontal_cortex	cmc	protein_coding	1	173577474	173639001	bslmm	0.115039	7.49996e-14	-2.79	0.00113	0	1:173097989-1:175089768	locus123
ENSG00000183831	ANKRD45	brain_cortex	gtex	protein_coding	1	173578700	173639001	ElasticNet	0.0721678	0.00339104	-3.15	0.00179	1	1:173097989-1:175089768	locus123
ENSG00000183831	ANKRD45	brain_anterior_cingulate_cortex_ba24	gtex	protein_coding	1	173578700	173639001	ElasticNet	0.0722383	0.00414703	-3.04	0.00178	1	1:173097989-1:175089768	locus123
ENSG00000183831	ANKRD45	brain_amygdala	gtex	protein_coding	1	173578700	173639001	ElasticNet	0.0574171	0.113028	-2.42	0.000469	0	1:173097989-1:175089768	locus123
ENSG00000076321	KLHL20	brain_cerebellar_hemisphere	gtex	protein_coding	1	173684080	173755840	ElasticNet	0.034013	0.286177	1.97	0.000667	0	1:173097989-1:175089768	locus123
ENSG00000117593	DARS2	brain_anterior_cingulate_cortex_ba24	gtex	protein_coding	1	173793641	173827684	ElasticNet	0.0380192	0.0139624	-2.98	0.001	0	1:173097989-1:175089768	locus123
ENSG00000117593	DARS2	brain_spinal_cord_cervical_c-1	gtex	protein_coding	1	173793641	173827684	ElasticNet	0.0278054	0.132669	-3.73	0.000775	0	1:173097989-1:175089768	locus123
ENSG00000117593	DARS2	brain_putamen_basal_ganglia	gtex	protein_coding	1	173793641	173827684	ElasticNet	0.011179	0.00352546	-3.29	0.000451	0	1:173097989-1:175089768	locus123
ENSG00000117593	DARS2	brain_cerebellar_hemisphere	gtex	protein_coding	1	173793641	173827684	ElasticNet	0.0141905	0.20828	-2.67	0.000425	0	1:173097989-1:175089768	locus123
ENSG00000117593	DARS2	brain_caudate_basal_ganglia	gtex	protein_coding	1	173793641	173827684	ElasticNet	0.174249	0.000709851	-1.32	0.000424	0	1:173097989-1:175089768	locus123
ENSG00000117593	DARS2	brain_amygdala	gtex	protein_coding	1	173793641	173827684	ElasticNet	0.111386	0.0528684	-1.02	0.00039	0	1:173097989-1:175089768	locus123
ENSG00000117593	DARS2	brain_hypothalamus	gtex	protein_coding	1	173793641	173827684	ElasticNet	0.0565444	0.0642722	-0.353	0.000363	0	1:173097989-1:175089768	locus123
ENSG00000117593	DARS2	brain_cortex	gtex	protein_coding	1	173793641	173827684	ElasticNet	0.122403	0.000723709	-1.94	0.000326	0	1:173097989-1:175089768	locus123
ENSG00000117593	DARS2	brain_cerebellum	gtex	protein_coding	1	173793641	173827684	ElasticNet	0.0669125	0.00297573	-1.12	0.00025	0	1:173097989-1:175089768	locus123
ENSG00000117593	DARS2	brain_dorsolateral_prefrontal_cortex	cmc	protein_coding	1	173793796	173827682	lasso	0.181114	1.57816e-21	-2.52	0.000342	0	1:173097989-1:175089768	locus123
ENSG00000234741	GAS5	brain_dorsolateral_prefrontal_cortex	cmc	processed_transcript	1	173833038	173837125	enet	0.0594191	9.21029e-08	-0.441	0.000243	0	1:173097989-1:175089768	locus123
ENSG00000117601	SERPINC1	brain_nucleus_accumbens_basal_ganglia	gtex	protein_coding	1	173872947	173886516	ElasticNet	0.0759148	0.0259759	3.76	0.00252	1	1:173097989-1:175089768	locus123
ENSG00000117601	SERPINC1	brain_caudate_basal_ganglia	gtex	protein_coding	1	173872947	173886516	ElasticNet	0.097564	0.00316296	3	0.00113	0	1:173097989-1:175089768	locus123
ENSG00000117601	SERPINC1	brain_hippocampus	gtex	protein_coding	1	173872947	173886516	ElasticNet	0.125444	0.0223517	3.06	0.000864	0	1:173097989-1:175089768	locus123
ENSG00000117601	SERPINC1	brain_hypothalamus	gtex	protein_coding	1	173872947	173886516	ElasticNet	0.0545895	6.95755e-05	2.82	0.000744	0	1:173097989-1:175089768	locus123
ENSG00000117601	SERPINC1	brain_cortex	gtex	protein_coding	1	173872947	173886516	ElasticNet	0.14808	0.000110723	2.91	0.000649	0	1:173097989-1:175089768	locus123
ENSG00000117601	SERPINC1	brain_anterior_cingulate_cortex_ba24	gtex	protein_coding	1	173872947	173886516	ElasticNet	-0.0457689	0.0102704	3.22	0.000577	0	1:173097989-1:175089768	locus123
ENSG00000117601	SERPINC1	brain_cerebellar_hemisphere	gtex	protein_coding	1	173872947	173886516	ElasticNet	0.0619278	0.0534403	2.58	0.000426	0	1:173097989-1:175089768	locus123
ENSG00000117601	SERPINC1	brain_putamen_basal_ganglia	gtex	protein_coding	1	173872947	173886516	ElasticNet	0.03865	0.142687	1.22	0.000321	0	1:173097989-1:175089768	locus123
ENSG00000135870	RC3H1	brain_cerebellum	gtex	protein_coding	1	173900352	173991435	ElasticNet	0.0360997	0.0618244	-3.42	0.000657	0	1:173097989-1:175089768	locus123
ENSG00000152061	RABGAP1L	brain_caudate_basal_ganglia	gtex	protein_coding	1	174128548	174964445	ElasticNet	0.0386475	0.0142221	0.434	0.000496	0	1:173097989-1:175089768	locus123
ENSG00000152061	RABGAP1L	brain_nucleus_accumbens_basal_ganglia	gtex	protein_coding	1	174128548	174964445	ElasticNet	-0.0162207	0.0608376	2.44	0.000339	0	1:173097989-1:175089768	locus123
ENSG00000152061	RABGAP1L	brain_cerebellum	gtex	protein_coding	1	174128548	174964445	ElasticNet	0.080447	0.000551176	-1	0.000324	0	1:173097989-1:175089768	locus123
ENSG00000152061	RABGAP1L	brain_dorsolateral_prefrontal_cortex	cmc	protein_coding	1	174128551	174927327	blup	0.108486	4.05455e-13	5.38	0.154	1	1:173097989-1:175089768	locus123
ENSG00000227373.1	RP11-160H22.5	brain_substantia_nigra	gtex	lincRNA	1	1.74373e+08	1.74373e+08	ElasticNet	0.00534904	0.01361	3.97	0.00909	1	1:173097989-1:175089768	locus123
ENSG00000227373.1	RP11-160H22.5	brain_cortex	gtex	lincRNA	1	174546936	174546936	ElasticNet	0.0220844	0.0073217	3.67	0.00104	0	1:173097989-1:175089768	locus123
ENSG00000120333	MRPS14	brain_dorsolateral_prefrontal_cortex	cmc	protein_coding	1	174982093	174992591	blup	0.0269837	0.000266308	4.59	0.00507	1	1:173097989-1:175089768	locus123
ENSG00000120332	TNN	brain_dorsolateral_prefrontal_cortex	cmc	protein_coding	1	175036993	175117202	lasso	0.369494	3.17692e-47	0.0986	0.000231	0	1:173097989-1:175089768	locus123
ENSG00000120332	TNN	brain_cortex	gtex	protein_coding	1	175036994	175117202	ElasticNet	0.298372	4.2183e-08	-0.261	0.000248	0	1:173097989-1:175089768	locus123
ENSG00000120332	TNN	brain_frontal_cortex_ba9	gtex	protein_coding	1	175036994	175117202	ElasticNet	0.184422	3.58358e-06	0.189	0.000234	0	1:173097989-1:175089768	locus123
ENSG00000235750	KIAA0040	brain_putamen_basal_ganglia	gtex	protein_coding	1	175126123	175162135	ElasticNet	0.199786	6.93917e-05	-0.58	0.000632	0	1:173097989-1:175089768	locus123
ENSG00000235750	KIAA0040	brain_frontal_cortex_ba9	gtex	protein_coding	1	175126123	175162135	ElasticNet	0.124889	0.000181265	-0.475	0.00038	0	1:173097989-1:175089768	locus123
ENSG00000235750	KIAA0040	brain_cerebellum	gtex	protein_coding	1	175126123	175162135	ElasticNet	0.0952643	6.8298e-05	-0.858	0.00037	0	1:173097989-1:175089768	locus123
ENSG00000143207	RFWD2	brain_cortex	gtex	protein_coding	1	175913967	176176629	ElasticNet	0.0907062	0.00905064	3.31	0.000593	0	1:173097989-1:175089768	locus124
ENSG00000116260	QSOX1	brain_spinal_cord_cervical_c-1	gtex	protein_coding	1	180123969	180173165	ElasticNet	0.160432	0.000232633	-1.59	0.000856	0	1:181144537-1:182755356	locus128
ENSG00000116260	QSOX1	brain_substantia_nigra	gtex	protein_coding	1	180123969	180173165	ElasticNet	-0.0428709	0.0229885	1.1	0.000568	0	1:181144537-1:182755356	locus128
ENSG00000121454	LHX4	brain_cerebellum	gtex	protein_coding	1	180199421	180249380	ElasticNet	0.147898	7.14964e-05	1.27	0.000528	0	1:181144537-1:182755356	locus128
ENSG00000135847.5	ACBD6	brain_cerebellum	gtex	protein_coding	1	180238495	180238495	ElasticNet	0.0388775	0.345283	-0.128	0.000224	0	1:181144537-1:182755356	locus128
ENSG00000135847.5	ACBD6	brain_putamen_basal_ganglia	gtex	protein_coding	1	180531082	180531082	ElasticNet	0.14455	0.00651634	1.79	0.000887	0	1:181144537-1:182755356	locus128
ENSG00000135835	KIAA1614	brain_cortex	gtex	protein_coding	1	180882290	180920750	ElasticNet	0.215222	1.25409e-07	0.893	0.00032	0	1:181144537-1:182755356	locus129
ENSG00000135835	KIAA1614	brain_frontal_cortex_ba9	gtex	protein_coding	1	180882290	180920750	ElasticNet	0.0594834	0.0345265	0.789	0.000282	0	1:181144537-1:182755356	locus129
ENSG00000135835	KIAA1614	brain_putamen_basal_ganglia	gtex	protein_coding	1	180882290	180920750	ElasticNet	0.172327	3.99863e-07	0.373	0.000237	0	1:181144537-1:182755356	locus129
ENSG00000135835	KIAA1614	brain_caudate_basal_ganglia	gtex	protein_coding	1	180882290	180920750	ElasticNet	0.0637913	0.144918	-0.0847	0.000219	0	1:181144537-1:182755356	locus129
ENSG00000251520	RP11-46A10.6	brain_caudate_basal_ganglia	gtex	pseudogene	1	180933647	180935045	ElasticNet	0.0361833	0.172929	-1.04	0.000397	0	1:181144537-1:182755356	locus129
ENSG00000135823	STX6	brain_frontal_cortex_ba9	gtex	protein_coding	1	180941861	180992047	ElasticNet	0.00743454	0.167507	3.27	0.0231	1	1:181144537-1:182755356	locus129
ENSG00000135823	STX6	brain_substantia_nigra	gtex	protein_coding	1	180941861	180992047	ElasticNet	0.199594	0.000185438	3.28	0.0138	1	1:181144537-1:182755356	locus129
ENSG00000135823	STX6	brain_putamen_basal_ganglia	gtex	protein_coding	1	180941861	180992047	ElasticNet	0.351234	2.11607e-07	0.771	0.000262	0	1:181144537-1:182755356	locus129
ENSG00000135823	STX6	brain_cerebellum	gtex	protein_coding	1	180941861	180992047	ElasticNet	0.116369	0.0111184	-0.609	0.000239	0	1:181144537-1:182755356	locus129
ENSG00000135823	STX6	brain_caudate_basal_ganglia	gtex	protein_coding	1	180941861	180992047	ElasticNet	0.180645	9.44767e-06	-0.559	0.000238	0	1:181144537-1:182755356	locus129
ENSG00000135823	STX6	brain_hypothalamus	gtex	protein_coding	1	180941861	180992047	ElasticNet	0.0791327	0.0698943	0.186	0.000218	0	1:181144537-1:182755356	locus129
ENSG00000153029	MR1	brain_dorsolateral_prefrontal_cortex	cmc	protein_coding	1	181002560	181031074	bslmm	0.244601	1.77554e-29	-1.49	0.000542	0	1:181144537-1:182755356	locus129
ENSG00000272198.1	RP11-309G3.3	brain_cerebellar_hemisphere	gtex	lincRNA	1	181028733	181028733	ElasticNet	0.260464	2.24947e-07	-2.44	0.00233	0	1:181144537-1:182755356	locus129
ENSG00000198216	CACNA1E	brain_dorsolateral_prefrontal_cortex	cmc	protein_coding	1	181452685	181775921	lasso	0.0134557	0.00776372	-2.32	0.00203	0	1:181144537-1:182755356	locus130
ENSG00000261185.1	RP11-317P15.5	brain_hippocampus	gtex	lincRNA	1	181759252	181759252	ElasticNet	0.0254402	0.0322736	-2.25	0.00544	0	1:181144537-1:182755356	locus130
ENSG00000261185.1	RP11-317P15.5	brain_putamen_basal_ganglia	gtex	lincRNA	1	1.82248e+08	1.82248e+08	ElasticNet	0.0523767	0.0462501	-1.26	0.00047	0	1:181144537-1:182755356	locus130
ENSG00000261185.1	RP11-317P15.5	brain_putamen_basal_ganglia	gtex	lincRNA	1	1.82248e+08	1.82248e+08	ElasticNet	0.0523767	0.0462501	-0.214	0.000255	0	1:182755356-1:184595346	locus130
ENSG00000231684	RP11-416K24.2	brain_hypothalamus	gtex	pseudogene	1	182305136	182305475	ElasticNet	0.0975862	6.38247e-05	1.98	0.00152	0	1:181144537-1:182755356	locus131
ENSG00000231684	RP11-416K24.2	brain_nucleus_accumbens_basal_ganglia	gtex	pseudogene	1	182305136	182305475	ElasticNet	0.072444	0.253837	0.474	0.000231	0	1:181144537-1:182755356	locus131
ENSG00000231684	RP11-416K24.2	brain_hypothalamus	gtex	pseudogene	1	182305136	182305475	ElasticNet	0.0975862	6.38247e-05	-1.52	0.000249	0	1:182755356-1:184595346	locus131
ENSG00000135821	GLUL	brain_substantia_nigra	gtex	protein_coding	1	182350839	182361341	ElasticNet	0.0422436	0.0758499	-0.469	0.000273	0	1:181144537-1:182755356	locus131
ENSG00000203729	LINC00272	brain_cerebellum	gtex	lincRNA	1	182376756	182383950	ElasticNet	0.00270466	0.0989637	-0.18	0.000313	0	1:181144537-1:182755356	locus131
ENSG00000203729	LINC00272	brain_cerebellum	gtex	lincRNA	1	182376756	182383950	ElasticNet	0.00270466	0.0989637	0.711	0.00031	0	1:182755356-1:184595346	locus131
ENSG00000135828	RNASEL	brain_dorsolateral_prefrontal_cortex	cmc	protein_coding	1	182542768	182558394	lasso	0.405152	6.21758e-53	-1.14	0.000832	0	1:181144537-1:182755356	locus131
ENSG00000135828	RNASEL	brain_cortex	gtex	protein_coding	1	182542769	182558391	ElasticNet	0.154128	0.000531664	-1.14	0.00082	0	1:181144537-1:182755356	locus131
ENSG00000135828	RNASEL	brain_cerebellum	gtex	protein_coding	1	182542769	182558391	ElasticNet	0.422445	8.58682e-17	-1.06	0.000699	0	1:181144537-1:182755356	locus131
ENSG00000135828	RNASEL	brain_anterior_cingulate_cortex_ba24	gtex	protein_coding	1	182542769	182558391	ElasticNet	0.172072	0.00131512	-0.788	0.000487	0	1:181144537-1:182755356	locus131
ENSG00000135828	RNASEL	brain_cerebellar_hemisphere	gtex	protein_coding	1	182542769	182558391	ElasticNet	0.525401	3.00671e-14	-0.981	0.000439	0	1:181144537-1:182755356	locus131
ENSG00000135828	RNASEL	brain_frontal_cortex_ba9	gtex	protein_coding	1	182542769	182558391	ElasticNet	0.479946	4.37025e-15	-0.295	0.000295	0	1:181144537-1:182755356	locus131
ENSG00000135828	RNASEL	brain_caudate_basal_ganglia	gtex	protein_coding	1	182542769	182558391	ElasticNet	0.0298248	0.0306025	0.316	0.000226	0	1:181144537-1:182755356	locus131
ENSG00000135828	RNASEL	brain_frontal_cortex_ba9	gtex	protein_coding	1	182542769	182558391	ElasticNet	0.479946	4.37025e-15	-3.6	0.00495	0	1:182755356-1:184595346	locus131
ENSG00000135828	RNASEL	brain_cerebellar_hemisphere	gtex	protein_coding	1	182542769	182558391	ElasticNet	0.525401	3.00671e-14	-0.429	0.000248	0	1:182755356-1:184595346	locus131
ENSG00000135828	RNASEL	brain_caudate_basal_ganglia	gtex	protein_coding	1	182542769	182558391	ElasticNet	0.0298248	0.0306025	0.0912	0.000248	0	1:182755356-1:184595346	locus131
ENSG00000135828	RNASEL	brain_cerebellum	gtex	protein_coding	1	182542769	182558391	ElasticNet	0.422445	8.58682e-17	-0.233	0.000211	0	1:182755356-1:184595346	locus131
ENSG00000143333	RGS16	brain_cerebellar_hemisphere	gtex	protein_coding	1	182567758	182573543	ElasticNet	0.088756	2.85404e-05	-4.36	0.404	1	1:181144537-1:182755356	locus131
ENSG00000143333	RGS16	brain_cerebellar_hemisphere	gtex	protein_coding	1	182567758	182573543	ElasticNet	0.088756	2.85404e-05	-0.53	0.000313	0	1:182755356-1:184595346	locus131
ENSG00000261504	RP11-317P15.4	brain_amygdala	gtex	lincRNA	1	182584389	182585764	ElasticNet	-0.0147495	0.0744989	2.98	0.00911	0	1:181144537-1:182755356	locus131
ENSG00000261504	RP11-317P15.4	brain_cerebellar_hemisphere	gtex	lincRNA	1	182584389	182585764	ElasticNet	0.01036	0.0284531	-2.15	0.000913	0	1:182755356-1:184595346	locus131
ENSG00000261504	RP11-317P15.4	brain_amygdala	gtex	lincRNA	1	182584389	182585764	ElasticNet	-0.0147495	0.0744989	-0.414	0.000224	0	1:182755356-1:184595346	locus131
ENSG00000135824	RGS8	brain_putamen_basal_ganglia	gtex	protein_coding	1	182615239	182653711	ElasticNet	0.0378692	0.0822844	-1.32	0.000472	0	1:181144537-1:182755356	locus131
ENSG00000135824	RGS8	brain_putamen_basal_ganglia	gtex	protein_coding	1	182615239	182653711	ElasticNet	0.0378692	0.0822844	0.839	0.000218	0	1:182755356-1:184595346	locus131
ENSG00000135829	DHX9	brain_nucleus_accumbens_basal_ganglia	gtex	protein_coding	1	182808504	182856886	ElasticNet	0.0226066	0.0172495	1.07	0.000329	0	1:181144537-1:182755356	locus131
ENSG00000135829	DHX9	brain_nucleus_accumbens_basal_ganglia	gtex	protein_coding	1	182808504	182856886	ElasticNet	0.0226066	0.0172495	-1.58	0.00028	0	1:182755356-1:184595346	locus131
ENSG00000135862	LAMC1	brain_cerebellar_hemisphere	gtex	protein_coding	1	182992595	183114727	ElasticNet	0.221181	1.62117e-05	0.565	0.000265	0	1:181144537-1:182755356	locus131
ENSG00000135862	LAMC1	brain_cerebellar_hemisphere	gtex	protein_coding	1	182992595	183114727	ElasticNet	0.221181	1.62117e-05	0.398	0.000251	0	1:182755356-1:184595346	locus131
ENSG00000135862	LAMC1	brain_cerebellum	gtex	protein_coding	1	182992595	183114727	ElasticNet	0.399481	3.0778e-14	-0.455	0.000225	0	1:182755356-1:184595346	locus131
ENSG00000058085	LAMC2	brain_dorsolateral_prefrontal_cortex	cmc	protein_coding	1	183155173	183214262	lasso	0.441209	4.62518e-59	3.46	0.00551	0	1:182755356-1:184595346	locus131
ENSG00000058085	LAMC2	brain_cortex	gtex	protein_coding	1	183155373	183214035	ElasticNet	0.202733	1.09168e-05	3.09	0.0123	1	1:181144537-1:182755356	locus131
ENSG00000058085	LAMC2	brain_frontal_cortex_ba9	gtex	protein_coding	1	183155373	183214035	ElasticNet	0.196807	0.000455199	1.99	0.00505	0	1:181144537-1:182755356	locus131
ENSG00000058085	LAMC2	brain_hypothalamus	gtex	protein_coding	1	183155373	183214035	ElasticNet	0.168167	1.08586e-05	-1.57	0.000571	0	1:181144537-1:182755356	locus131
ENSG00000058085	LAMC2	brain_putamen_basal_ganglia	gtex	protein_coding	1	183155373	183214035	ElasticNet	0.0993173	0.000974145	-0.781	0.00054	0	1:181144537-1:182755356	locus131
ENSG00000058085	LAMC2	brain_amygdala	gtex	protein_coding	1	183155373	183214035	ElasticNet	0.1233	0.00628421	-1.43	0.000479	0	1:181144537-1:182755356	locus131
ENSG00000058085	LAMC2	brain_caudate_basal_ganglia	gtex	protein_coding	1	183155373	183214035	ElasticNet	0.102963	0.000736089	-0.415	0.000259	0	1:181144537-1:182755356	locus131
ENSG00000058085	LAMC2	brain_cerebellum	gtex	protein_coding	1	183155373	183214035	ElasticNet	0.218308	2.13289e-08	0.772	0.000241	0	1:181144537-1:182755356	locus131
ENSG00000058085	LAMC2	brain_anterior_cingulate_cortex_ba24	gtex	protein_coding	1	183155373	183214035	ElasticNet	0.342904	4.11229e-06	-0.0234	0.000222	0	1:181144537-1:182755356	locus131
ENSG00000058085	LAMC2	brain_frontal_cortex_ba9	gtex	protein_coding	1	183155373	183214035	ElasticNet	0.196807	0.000455199	3.73	0.0254	1	1:182755356-1:184595346	locus131
ENSG00000058085	LAMC2	brain_cerebellar_hemisphere	gtex	protein_coding	1	183155373	183214035	ElasticNet	0.325899	6.80607e-09	3.49	0.00912	1	1:182755356-1:184595346	locus131
ENSG00000058085	LAMC2	brain_cortex	gtex	protein_coding	1	183155373	183214035	ElasticNet	0.202733	1.09168e-05	3.29	0.00726	1	1:182755356-1:184595346	locus131
ENSG00000058085	LAMC2	brain_cerebellum	gtex	protein_coding	1	183155373	183214035	ElasticNet	0.218308	2.13289e-08	2.5	0.00192	0	1:182755356-1:184595346	locus131
ENSG00000058085	LAMC2	brain_hypothalamus	gtex	protein_coding	1	183155373	183214035	ElasticNet	0.168167	1.08586e-05	2.79	0.00163	0	1:182755356-1:184595346	locus131
ENSG00000058085	LAMC2	brain_caudate_basal_ganglia	gtex	protein_coding	1	183155373	183214035	ElasticNet	0.102963	0.000736089	2.77	0.00149	0	1:182755356-1:184595346	locus131
ENSG00000058085	LAMC2	brain_amygdala	gtex	protein_coding	1	183155373	183214035	ElasticNet	0.1233	0.00628421	2.68	0.00129	0	1:182755356-1:184595346	locus131
ENSG00000058085	LAMC2	brain_putamen_basal_ganglia	gtex	protein_coding	1	183155373	183214035	ElasticNet	0.0993173	0.000974145	1.29	0.000381	0	1:182755356-1:184595346	locus131
ENSG00000058085	LAMC2	brain_anterior_cingulate_cortex_ba24	gtex	protein_coding	1	183155373	183214035	ElasticNet	0.342904	4.11229e-06	0.283	0.000247	0	1:182755356-1:184595346	locus131
ENSG00000157064	NMNAT2	brain_cortex	gtex	protein_coding	1	183217372	183387737	ElasticNet	0.0927254	0.255838	0.375	0.000235	0	1:181144537-1:182755356	locus131
ENSG00000157064	NMNAT2	brain_frontal_cortex_ba9	gtex	protein_coding	1	183217372	183387737	ElasticNet	0.0702055	0.0354295	-4.82	0.511	1	1:182755356-1:184595346	locus131
ENSG00000157064	NMNAT2	brain_cortex	gtex	protein_coding	1	183217372	183387737	ElasticNet	0.0927254	0.255838	-2.3	0.000569	0	1:182755356-1:184595346	locus131
ENSG00000116698	SMG7	brain_amygdala	gtex	protein_coding	1	183441351	183567381	ElasticNet	0.0538429	0.103314	-1.8	0.000841	0	1:181144537-1:182755356	locus131
ENSG00000116698	SMG7	brain_putamen_basal_ganglia	gtex	protein_coding	1	183441351	183567381	ElasticNet	0.011698	0.0347799	1.72	0.00084	0	1:181144537-1:182755356	locus131
ENSG00000116698	SMG7	brain_caudate_basal_ganglia	gtex	protein_coding	1	183441351	183567381	ElasticNet	0.0200301	0.189142	0.328	0.000231	0	1:181144537-1:182755356	locus131
ENSG00000116698	SMG7	brain_amygdala	gtex	protein_coding	1	183441351	183567381	ElasticNet	0.0538429	0.103314	2.05	0.00342	0	1:182755356-1:184595346	locus131
ENSG00000116698	SMG7	brain_caudate_basal_ganglia	gtex	protein_coding	1	183441351	183567381	ElasticNet	0.0200301	0.189142	-0.495	0.00033	0	1:182755356-1:184595346	locus131
ENSG00000116698	SMG7	brain_putamen_basal_ganglia	gtex	protein_coding	1	183441351	183567381	ElasticNet	0.011698	0.0347799	0.578	0.000239	0	1:182755356-1:184595346	locus131
ENSG00000270009.1	RP1-127C7.6	brain_spinal_cord_cervical_c-1	gtex	lincRNA	1	1.83643e+08	1.83643e+08	ElasticNet	0.229356	4.20071e-07	-0.714	0.000364	0	1:182755356-1:184595346	locus131
ENSG00000270009.1	RP1-127C7.6	brain_caudate_basal_ganglia	gtex	lincRNA	1	183837032	183837032	ElasticNet	0.0488732	0.0888128	-0.917	0.000366	0	1:181144537-1:182755356	locus132
ENSG00000270009.1	RP1-127C7.6	brain_caudate_basal_ganglia	gtex	lincRNA	1	183837032	183837032	ElasticNet	0.0488732	0.0888128	1.18	0.000238	0	1:182755356-1:184595346	locus132
ENSG00000198756	COLGALT2	brain_amygdala	gtex	protein_coding	1	183898796	184006863	ElasticNet	0.0557215	0.376149	-1.03	0.000407	0	1:182755356-1:184595346	locus132
ENSG00000198756	COLGALT2	brain_hypothalamus	gtex	protein_coding	1	183898796	184006863	ElasticNet	0.125849	0.0364616	-0.712	0.000282	0	1:182755356-1:184595346	locus132
ENSG00000198756	COLGALT2	brain_cortex	gtex	protein_coding	1	183898796	184006863	ElasticNet	0.0425142	0.0578423	-0.621	0.000274	0	1:182755356-1:184595346	locus132
ENSG00000198756	COLGALT2	brain_nucleus_accumbens_basal_ganglia	gtex	protein_coding	1	183898796	184006863	ElasticNet	0.214792	1.34024e-05	-0.549	0.000258	0	1:182755356-1:184595346	locus132
ENSG00000198756	COLGALT2	brain_spinal_cord_cervical_c-1	gtex	protein_coding	1	183898796	184006863	ElasticNet	0.070227	0.188747	-0.617	0.000255	0	1:182755356-1:184595346	locus132
ENSG00000198756	COLGALT2	brain_substantia_nigra	gtex	protein_coding	1	183898796	184006863	ElasticNet	0.133328	0.000482207	-0.905	0.000228	0	1:182755356-1:184595346	locus132
ENSG00000198756	COLGALT2	brain_hippocampus	gtex	protein_coding	1	183898796	184006863	ElasticNet	0.217533	3.4876e-05	-0.366	0.000221	0	1:182755356-1:184595346	locus132
ENSG00000198756	COLGALT2	brain_caudate_basal_ganglia	gtex	protein_coding	1	183898796	184006863	ElasticNet	0.2431	5.66846e-09	-0.37	0.000217	0	1:182755356-1:184595346	locus132
ENSG00000198756	COLGALT2	brain_cerebellum	gtex	protein_coding	1	183898796	184006863	ElasticNet	0.116793	4.30539e-05	0.146	0.000196	0	1:182755356-1:184595346	locus132
ENSG00000198756	COLGALT2	brain_putamen_basal_ganglia	gtex	protein_coding	1	183898796	184006863	ElasticNet	0.268609	3.33106e-08	0.586	0.000194	0	1:182755356-1:184595346	locus132
ENSG00000198860	TSEN15	brain_dorsolateral_prefrontal_cortex	cmc	protein_coding	1	184020810	184043344	lasso	0.177202	4.66073e-21	-0.506	0.000259	0	1:182755356-1:184595346	locus132
ENSG00000198860	TSEN15	brain_cerebellum	gtex	protein_coding	1	184020811	184043346	ElasticNet	0.0815216	0.0120974	1.07	0.00025	0	1:182755356-1:184595346	locus132
ENSG00000198860	TSEN15	brain_anterior_cingulate_cortex_ba24	gtex	protein_coding	1	184020811	184043346	ElasticNet	0.0968218	0.0787092	0.875	0.000228	0	1:182755356-1:184595346	locus132
ENSG00000198860	TSEN15	brain_cerebellar_hemisphere	gtex	protein_coding	1	184020811	184043346	ElasticNet	0.231005	1.61508e-06	0.606	0.000217	0	1:182755356-1:184595346	locus132
ENSG00000198860	TSEN15	brain_caudate_basal_ganglia	gtex	protein_coding	1	184020811	184043346	ElasticNet	0.0861301	0.00402158	-0.308	0.000215	0	1:182755356-1:184595346	locus132
ENSG00000198860	TSEN15	brain_frontal_cortex_ba9	gtex	protein_coding	1	184020811	184043346	ElasticNet	0.0576894	0.207212	-0.307	0.000206	0	1:182755356-1:184595346	locus132
ENSG00000198860	TSEN15	brain_nucleus_accumbens_basal_ganglia	gtex	protein_coding	1	184020811	184043346	ElasticNet	0.0977862	0.021521	0.287	0.000192	0	1:182755356-1:184595346	locus132
ENSG00000271387	RP11-382D12.2	brain_hypothalamus	gtex	lincRNA	1	184354887	184355838	ElasticNet	0.0629497	0.218086	-1.3	0.000308	0	1:182755356-1:184595346	locus132
ENSG00000116406	EDEM3	brain_cerebellum	gtex	protein_coding	1	184659365	184724047	ElasticNet	0.0945264	0.000361002	0.501	0.000204	0	1:182755356-1:184595346	locus132
ENSG00000116406	EDEM3	brain_caudate_basal_ganglia	gtex	protein_coding	1	184659365	184724047	ElasticNet	0.0419484	0.066357	-0.16	0.000194	0	1:182755356-1:184595346	locus132
ENSG00000135842	FAM129A	brain_caudate_basal_ganglia	gtex	protein_coding	1	184759858	184943682	ElasticNet	0.0605308	0.0219972	-0.139	0.000191	0	1:182755356-1:184595346	locus132
ENSG00000121481	RNF2	brain_cerebellum	gtex	protein_coding	1	185014496	185071740	ElasticNet	0.0216324	0.011822	1.32	0.000349	0	1:182755356-1:184595346	locus132
ENSG00000116668	SWT1	brain_cerebellum	gtex	protein_coding	1	185126212	185260897	ElasticNet	0.02007	0.263005	-1.11	0.00031	0	1:182755356-1:184595346	locus132
ENSG00000231084	CTA-253N17.1	brain_caudate_basal_ganglia	gtex	pseudogene	1	185140467	185140842	ElasticNet	0.00181835	0.0511362	2.56	0.00604	0	1:182755356-1:184595346	locus132
ENSG00000238061	RP4-635A23.4	brain_hippocampus	gtex	pseudogene	1	185249976	185250948	ElasticNet	0.110169	0.00508309	-1.18	0.000442	0	1:182755356-1:184595346	locus132
ENSG00000116679	IVNS1ABP	brain_nucleus_accumbens_basal_ganglia	gtex	protein_coding	1	185265520	185286461	ElasticNet	0.00912315	0.181605	3	0.0281	1	1:182755356-1:184595346	locus132
ENSG00000116679	IVNS1ABP	brain_cortex	gtex	protein_coding	1	185265520	185286461	ElasticNet	0.00226558	0.201152	-0.212	0.000216	0	1:182755356-1:184595346	locus132
ENSG00000118197	DDX59	brain_cortex	gtex	protein_coding	1	200593024	200639097	ElasticNet	0.257462	3.48745e-13	-0.737	0.000159	0	1:201590706-1:203334734	locus146
ENSG00000118197	DDX59	brain_frontal_cortex_ba9	gtex	protein_coding	1	200593024	200639097	ElasticNet	0.340038	9.23106e-09	-0.127	9.37e-05	0	1:201590706-1:203334734	locus146
ENSG00000260088	RP11-92G12.3	brain_cerebellum	gtex	lincRNA	1	200638635	200663378	ElasticNet	0.477107	5.08272e-18	1.13	0.0002	0	1:201590706-1:203334734	locus146
ENSG00000260088	RP11-92G12.3	brain_anterior_cingulate_cortex_ba24	gtex	lincRNA	1	200638635	200663378	ElasticNet	0.496522	1.12088e-14	-0.461	0.000102	0	1:201590706-1:203334734	locus146
ENSG00000260088	RP11-92G12.3	brain_caudate_basal_ganglia	gtex	lincRNA	1	200638635	200663378	ElasticNet	0.460345	1.46276e-16	-0.527	0.000101	0	1:201590706-1:203334734	locus146
ENSG00000260088	RP11-92G12.3	brain_substantia_nigra	gtex	lincRNA	1	200638635	200663378	ElasticNet	0.182419	9.85241e-08	-0.47	9.1e-05	0	1:201590706-1:203334734	locus146
ENSG00000260088	RP11-92G12.3	brain_frontal_cortex_ba9	gtex	lincRNA	1	200638635	200663378	ElasticNet	0.554679	3.90306e-18	0.0074	9.08e-05	0	1:201590706-1:203334734	locus146
ENSG00000260088	RP11-92G12.3	brain_cortex	gtex	lincRNA	1	200638635	200663378	ElasticNet	0.583495	1.28937e-22	-0.404	9.05e-05	0	1:201590706-1:203334734	locus146
ENSG00000223396.2	RPS10P7	brain_spinal_cord_cervical_c-1	gtex	lincRNA	1	2.00827e+08	2.00827e+08	ElasticNet	-0.0352378	0.098686	2.14	0.000179	0	1:201590706-1:203334734	locus146
ENSG00000170128	GPR25	brain_cerebellar_hemisphere	gtex	protein_coding	1	200842083	200843306	ElasticNet	0.112803	0.000685697	3.33	0.000135	0	1:201590706-1:203334734	locus146
ENSG00000163362	C1orf106	brain_cortex	gtex	protein_coding	1	200860176	200884863	ElasticNet	0.0242772	0.10305	0.852	0.000214	0	1:201590706-1:203334734	locus146
ENSG00000163362	C1orf106	brain_substantia_nigra	gtex	protein_coding	1	200860176	200884863	ElasticNet	0.00542468	0.142463	0.423	9.36e-05	0	1:201590706-1:203334734	locus146
ENSG00000232237	ASCL5	brain_cerebellum	gtex	protein_coding	1	201083081	201096312	ElasticNet	0.190883	3.67516e-05	3.27	0.0357	1	1:201590706-1:203334734	locus147
ENSG00000232237	ASCL5	brain_cerebellar_hemisphere	gtex	protein_coding	1	201083081	201096312	ElasticNet	0.249799	2.16686e-07	0.0372	9.78e-05	0	1:201590706-1:203334734	locus147
ENSG00000116857	TMEM9	brain_dorsolateral_prefrontal_cortex	cmc	protein_coding	1	201103899	201140702	bslmm	0.0706042	5.77014e-09	0.409	9.1e-05	0	1:201590706-1:203334734	locus147
ENSG00000116857	TMEM9	brain_nucleus_accumbens_basal_ganglia	gtex	protein_coding	1	201103900	201140702	ElasticNet	0.130587	0.0532008	-3.24	0.00368	0	1:201590706-1:203334734	locus147
ENSG00000081277	PKP1	brain_dorsolateral_prefrontal_cortex	cmc	protein_coding	1	201252579	201302121	bslmm	0.202811	3.55135e-24	0.725	0.000106	0	1:201590706-1:203334734	locus147
ENSG00000081277	PKP1	brain_substantia_nigra	gtex	protein_coding	1	201252580	201302121	ElasticNet	0.0261261	0.117783	-1.28	0.000972	0	1:201590706-1:203334734	locus147
ENSG00000081277	PKP1	brain_putamen_basal_ganglia	gtex	protein_coding	1	201252580	201302121	ElasticNet	0.101846	0.0411699	-3.79	0.000224	0	1:201590706-1:203334734	locus147
ENSG00000081277	PKP1	brain_hypothalamus	gtex	protein_coding	1	201252580	201302121	ElasticNet	0.114173	0.0586808	-0.481	0.000141	0	1:201590706-1:203334734	locus147
ENSG00000081277	PKP1	brain_anterior_cingulate_cortex_ba24	gtex	protein_coding	1	201252580	201302121	ElasticNet	0.0656685	0.0629831	0.136	0.000115	0	1:201590706-1:203334734	locus147
ENSG00000118194	TNNT2	brain_frontal_cortex_ba9	gtex	protein_coding	1	201328136	201346890	ElasticNet	0.10871	0.0320374	-1.99	0.00069	0	1:201590706-1:203334734	locus147
ENSG00000224818	RP11-134G8.8	brain_hippocampus	gtex	lincRNA	1	201433511	201434274	ElasticNet	0.201641	1.12413e-07	4.12	0.158	1	1:201590706-1:203334734	locus148
ENSG00000224818	RP11-134G8.8	brain_anterior_cingulate_cortex_ba24	gtex	lincRNA	1	201433511	201434274	ElasticNet	0.14032	0.144953	3.77	0.0377	1	1:201590706-1:203334734	locus148
ENSG00000224818	RP11-134G8.8	brain_hypothalamus	gtex	lincRNA	1	201433511	201434274	ElasticNet	0.0601787	0.00146844	-1.08	0.000156	0	1:201590706-1:203334734	locus148
ENSG00000224818	RP11-134G8.8	brain_nucleus_accumbens_basal_ganglia	gtex	lincRNA	1	201433511	201434274	ElasticNet	0.127773	9.29247e-05	-0.264	9.68e-05	0	1:201590706-1:203334734	locus148
ENSG00000174307	PHLDA3	brain_dorsolateral_prefrontal_cortex	cmc	protein_coding	1	201434606	201438299	lasso	0.106255	7.18638e-13	-1.74	0.000125	0	1:201590706-1:203334734	locus148
ENSG00000174307	PHLDA3	brain_frontal_cortex_ba9	gtex	protein_coding	1	201434620	201438365	ElasticNet	-0.00624646	0.0460936	-1.33	0.00033	0	1:201590706-1:203334734	locus148
ENSG00000174307	PHLDA3	brain_cortex	gtex	protein_coding	1	201434620	201438365	ElasticNet	0.0355211	0.071517	-0.153	9.84e-05	0	1:201590706-1:203334734	locus148
ENSG00000174307	PHLDA3	brain_putamen_basal_ganglia	gtex	protein_coding	1	201434620	201438365	ElasticNet	0.0385796	0.0220939	0.106	9.8e-05	0	1:201590706-1:203334734	locus148
ENSG00000223396.2	RPS10P7	brain_frontal_cortex_ba9	gtex	lincRNA	1	201479129	201479129	ElasticNet	0.120697	0.00246137	1.48	0.000326	0	1:201590706-1:203334734	locus148
ENSG00000223396.2	RPS10P7	brain_putamen_basal_ganglia	gtex	lincRNA	1	2.01487e+08	2.01487e+08	ElasticNet	0.037196	0.0734939	-1.79	0.000767	0	1:201590706-1:203334734	locus148
ENSG00000223396	RPS10P7	brain_dorsolateral_prefrontal_cortex	cmc	transcribed_processed_pseudogene	1	201489031	201489720	blup	0.0378581	1.84249e-05	2.82	0.000163	0	1:201590706-1:203334734	locus148
ENSG00000223396.2	RPS10P7	brain_caudate_basal_ganglia	gtex	lincRNA	1	201523953	201523953	ElasticNet	0.052521	0.012611	-3.26	0.00409	0	1:201590706-1:203334734	locus148
ENSG00000134369	NAV1	brain_cortex	gtex	protein_coding	1	201592411	201796102	ElasticNet	-0.0168433	0.144001	-1.46	0.000126	0	1:201590706-1:203334734	locus148
ENSG00000134369	NAV1	brain_cerebellum	gtex	protein_coding	1	201592411	201796102	ElasticNet	-0.0171787	0.25053	0.35	9.09e-05	0	1:201590706-1:203334734	locus148
ENSG00000198700	IPO9	brain_dorsolateral_prefrontal_cortex	cmc	protein_coding	1	201798287	201853422	enet	0.128454	2.28942e-15	2.53	0.00014	0	1:201590706-1:203334734	locus148
ENSG00000198892	SHISA4	brain_dorsolateral_prefrontal_cortex	cmc	protein_coding	1	201857796	201861715	lasso	0.211352	3.08374e-25	-2.4	0.000341	0	1:201590706-1:203334734	locus148
ENSG00000198892	SHISA4	brain_spinal_cord_cervical_c-1	gtex	protein_coding	1	201857808	201861434	ElasticNet	0.00365571	0.000208153	-1.21	0.000387	0	1:201590706-1:203334734	locus148
ENSG00000198892	SHISA4	brain_frontal_cortex_ba9	gtex	protein_coding	1	201857808	201861434	ElasticNet	0.0313313	0.0174219	-0.634	0.000166	0	1:201590706-1:203334734	locus148
ENSG00000198892	SHISA4	brain_nucleus_accumbens_basal_ganglia	gtex	protein_coding	1	201857808	201861434	ElasticNet	0.0433701	0.0575157	-0.152	0.000159	0	1:201590706-1:203334734	locus148
ENSG00000198892	SHISA4	brain_caudate_basal_ganglia	gtex	protein_coding	1	201857808	201861434	ElasticNet	0.105139	0.000299727	-0.553	0.00013	0	1:201590706-1:203334734	locus148
ENSG00000198892	SHISA4	brain_putamen_basal_ganglia	gtex	protein_coding	1	201857808	201861434	ElasticNet	0.14044	0.00363687	0.54	0.000121	0	1:201590706-1:203334734	locus148
ENSG00000198892	SHISA4	brain_hypothalamus	gtex	protein_coding	1	201857808	201861434	ElasticNet	0.0317112	0.00693625	0.963	0.000113	0	1:201590706-1:203334734	locus148
ENSG00000163431	LMOD1	brain_cortex	gtex	protein_coding	1	201865580	201915715	ElasticNet	0.0720131	0.259015	-2.48	0.000416	0	1:201590706-1:203334734	locus148
ENSG00000163431	LMOD1	brain_hippocampus	gtex	protein_coding	1	201865580	201915715	ElasticNet	0.0309298	0.042219	-1.74	0.000202	0	1:201590706-1:203334734	locus148
ENSG00000163431	LMOD1	brain_frontal_cortex_ba9	gtex	protein_coding	1	201865580	201915715	ElasticNet	0.168836	0.000741505	-1.69	0.000151	0	1:201590706-1:203334734	locus148
ENSG00000163431	LMOD1	brain_nucleus_accumbens_basal_ganglia	gtex	protein_coding	1	201865580	201915715	ElasticNet	0.0407729	5.25221e-05	1.87	9.69e-05	0	1:201590706-1:203334734	locus148
ENSG00000163431	LMOD1	brain_dorsolateral_prefrontal_cortex	cmc	protein_coding	1	201865583	201915716	enet	0.0458429	2.5995e-06	-0.357	0.000262	0	1:201590706-1:203334734	locus148
ENSG00000134375	TIMM17A	brain_spinal_cord_cervical_c-1	gtex	protein_coding	1	201924619	201939789	ElasticNet	0.0434649	0.184503	1.52	0.000246	0	1:201590706-1:203334734	locus148
ENSG00000176393	RNPEP	brain_caudate_basal_ganglia	gtex	protein_coding	1	201951500	201975275	ElasticNet	0.127517	0.000129542	0.654	0.000129	0	1:201590706-1:203334734	locus148
ENSG00000143862	ARL8A	brain_amygdala	gtex	protein_coding	1	202102532	202113869	ElasticNet	0.0412236	0.00170162	1.5	0.000184	0	1:201590706-1:203334734	locus148
ENSG00000243323	PTPRVP	brain_putamen_basal_ganglia	gtex	pseudogene	1	202137179	202158583	ElasticNet	0.024598	0.0243284	-2.92	0.0053	0	1:201590706-1:203334734	locus148
ENSG00000133067	LGR6	brain_hypothalamus	gtex	protein_coding	1	202163029	202288909	ElasticNet	0.0757485	0.12241	-0.0892	0.000121	0	1:201590706-1:203334734	locus148
ENSG00000077152	UBE2T	brain_dorsolateral_prefrontal_cortex	cmc	protein_coding	1	202300784	202311094	lasso	0.0978215	6.18164e-12	2.42	0.000243	0	1:201590706-1:203334734	locus148
ENSG00000077152	UBE2T	brain_frontal_cortex_ba9	gtex	protein_coding	1	202300785	202311108	ElasticNet	0.138611	0.000456778	1.95	0.000153	0	1:201590706-1:203334734	locus148
ENSG00000077157	PPP1R12B	brain_putamen_basal_ganglia	gtex	protein_coding	1	202317827	202561834	ElasticNet	0.0983906	0.0018332	-0.551	0.00012	0	1:201590706-1:203334734	locus148
ENSG00000232626	RP11-175B9.2	brain_anterior_cingulate_cortex_ba24	gtex	pseudogene	1	202407524	202409085	ElasticNet	0.0141031	0.00324827	0.869	0.000128	0	1:201590706-1:203334734	locus148
ENSG00000236439	RP11-175B9.3	brain_caudate_basal_ganglia	gtex	pseudogene	1	202440937	202441258	ElasticNet	-0.00208762	0.101115	0.391	9.33e-05	0	1:201590706-1:203334734	locus148
ENSG00000117139	KDM5B	brain_amygdala	gtex	protein_coding	1	202696526	202778598	ElasticNet	0.0429127	0.110832	-0.459	0.000105	0	1:201590706-1:203334734	locus148
ENSG00000214796	RP11-480I12.5	brain_hippocampus	gtex	pseudogene	1	202820956	202830748	ElasticNet	0.0849627	0.0113336	1.66	0.000315	0	1:201590706-1:203334734	locus149
ENSG00000214796	RP11-480I12.5	brain_frontal_cortex_ba9	gtex	pseudogene	1	202820956	202830748	ElasticNet	0.0610199	0.0650846	1.01	0.000137	0	1:201590706-1:203334734	locus149
ENSG00000214796	RP11-480I12.5	brain_putamen_basal_ganglia	gtex	pseudogene	1	202820956	202830748	ElasticNet	0.128057	0.00128439	0.789	0.000122	0	1:201590706-1:203334734	locus149
ENSG00000214796	RP11-480I12.5	brain_cortex	gtex	pseudogene	1	202820956	202830748	ElasticNet	0.19891	1.3547e-07	0.723	0.000118	0	1:201590706-1:203334734	locus149
ENSG00000214796	RP11-480I12.5	brain_cerebellum	gtex	pseudogene	1	202820956	202830748	ElasticNet	0.222013	1.47706e-07	0.822	0.000106	0	1:201590706-1:203334734	locus149
ENSG00000214796	RP11-480I12.5	brain_cerebellar_hemisphere	gtex	pseudogene	1	202820956	202830748	ElasticNet	0.0744422	0.0514617	0.24	9.85e-05	0	1:201590706-1:203334734	locus149
ENSG00000214796	RP11-480I12.5	brain_hypothalamus	gtex	pseudogene	1	202820956	202830748	ElasticNet	0.0125202	0.0116168	0.428	9.42e-05	0	1:201590706-1:203334734	locus149
ENSG00000214796	RP11-480I12.5	brain_anterior_cingulate_cortex_ba24	gtex	pseudogene	1	202820956	202830748	ElasticNet	0.0954966	0.0015677	-0.0643	9.22e-05	0	1:201590706-1:203334734	locus149
ENSG00000234996	RP11-480I12.7	brain_hypothalamus	gtex	lincRNA	1	202830882	202844369	ElasticNet	-0.00547011	0.100993	-0.356	0.000126	0	1:201590706-1:203334734	locus149
ENSG00000183155	RABIF	brain_cerebellar_hemisphere	gtex	protein_coding	1	202848085	202858263	ElasticNet	0.0260992	0.186547	0.617	0.000132	0	1:201590706-1:203334734	locus149
ENSG00000117153	KLHL12	brain_caudate_basal_ganglia	gtex	protein_coding	1	202860228	202897764	ElasticNet	0.158478	0.00111743	2.68	0.000635	0	1:201590706-1:203334734	locus149
ENSG00000230280	HNRNPA1P59	brain_caudate_basal_ganglia	gtex	pseudogene	1	202880940	202881857	ElasticNet	-0.00436958	0.0971084	0.61	0.000117	0	1:201590706-1:203334734	locus149
ENSG00000159346	ADIPOR1	brain_dorsolateral_prefrontal_cortex	cmc	protein_coding	1	202909959	202927700	bslmm	0.0506622	7.9592e-07	-0.339	9.11e-05	0	1:201590706-1:203334734	locus149
ENSG00000159348	CYB5R1	brain_caudate_basal_ganglia	gtex	protein_coding	1	202930997	202936408	ElasticNet	0.0239972	0.00975691	-0.392	9.47e-05	0	1:201590706-1:203334734	locus149
ENSG00000163444	TMEM183A	brain_cerebellar_hemisphere	gtex	protein_coding	1	202976514	202993976	ElasticNet	0.200097	1.71989e-05	-0.873	0.000104	0	1:201590706-1:203334734	locus149
ENSG00000163444	TMEM183A	brain_putamen_basal_ganglia	gtex	protein_coding	1	202976514	202993976	ElasticNet	-0.010576	0.00676333	0.126	9.88e-05	0	1:201590706-1:203334734	locus149
ENSG00000163444	TMEM183A	brain_cortex	gtex	protein_coding	1	202976514	202993976	ElasticNet	0.121767	0.00356275	-0.774	9.31e-05	0	1:201590706-1:203334734	locus149
ENSG00000163444	TMEM183A	brain_cerebellum	gtex	protein_coding	1	202976514	202993976	ElasticNet	0.058424	0.00187538	0.0161	9.22e-05	0	1:201590706-1:203334734	locus149
ENSG00000163444	TMEM183A	brain_frontal_cortex_ba9	gtex	protein_coding	1	202976514	202993976	ElasticNet	0.0767018	0.00263879	0.0213	9.15e-05	0	1:201590706-1:203334734	locus149
ENSG00000163444	TMEM183A	brain_dorsolateral_prefrontal_cortex	cmc	protein_coding	1	202976533	202993197	bslmm	0.0146075	0.00579721	-0.213	9.64e-05	0	1:201590706-1:203334734	locus149
ENSG00000143847	PPFIA4	brain_cerebellum	gtex	protein_coding	1	202995626	203047868	ElasticNet	0.0838	0.000175474	-0.293	0.000127	0	1:201590706-1:203334734	locus149
ENSG00000122180	MYOG	brain_substantia_nigra	gtex	protein_coding	1	203052260	203055164	ElasticNet	-0.0217557	0.0297201	3.23	0.00294	0	1:201590706-1:203334734	locus149
ENSG00000163485	ADORA1	brain_cerebellum	gtex	protein_coding	1	203059782	203136533	ElasticNet	0.0439428	0.128685	-0.489	0.000109	0	1:201590706-1:203334734	locus149
ENSG00000163485	ADORA1	brain_frontal_cortex_ba9	gtex	protein_coding	1	203059782	203136533	ElasticNet	0.0722201	0.0672221	-0.497	9.28e-05	0	1:201590706-1:203334734	locus149
ENSG00000163485	ADORA1	brain_dorsolateral_prefrontal_cortex	cmc	protein_coding	1	203096835	203136533	lasso	0.0230471	0.000703967	0.532	9.21e-05	0	1:201590706-1:203334734	locus149
ENSG00000133048	CHI3L1	brain_frontal_cortex_ba9	gtex	protein_coding	1	203148059	203155877	ElasticNet	0.0429509	0.0440288	0.396	0.00013	0	1:201590706-1:203334734	locus149
ENSG00000133063	CHIT1	brain_cortex	gtex	protein_coding	1	203181955	203242769	ElasticNet	0.138832	0.0012807	0.804	0.000128	0	1:201590706-1:203334734	locus149
ENSG00000133063	CHIT1	brain_anterior_cingulate_cortex_ba24	gtex	protein_coding	1	203181955	203242769	ElasticNet	0.0976458	0.000764621	0.844	0.00011	0	1:201590706-1:203334734	locus149
ENSG00000133063	CHIT1	brain_frontal_cortex_ba9	gtex	protein_coding	1	203181955	203242769	ElasticNet	0.117502	6.38303e-06	0.456	0.000106	0	1:201590706-1:203334734	locus149
ENSG00000133063	CHIT1	brain_dorsolateral_prefrontal_cortex	cmc	protein_coding	1	203181958	203241937	bslmm	0.141855	6.68318e-17	-0.0174	9.26e-05	0	1:201590706-1:203334734	locus149
ENSG00000122176	FMOD	brain_hippocampus	gtex	protein_coding	1	203309756	203320617	ElasticNet	0.112812	0.0788606	1.31	0.000208	0	1:201590706-1:203334734	locus149
ENSG00000122176	FMOD	brain_cortex	gtex	protein_coding	1	203309756	203320617	ElasticNet	0.098147	0.00015886	-0.11	0.000109	0	1:201590706-1:203334734	locus149
ENSG00000122176	FMOD	brain_substantia_nigra	gtex	protein_coding	1	203309756	203320617	ElasticNet	0.08591	0.252765	0.399	9.08e-05	0	1:201590706-1:203334734	locus149
ENSG00000058668	ATP2B4	brain_cerebellum	gtex	protein_coding	1	203595689	203713209	ElasticNet	0.0500564	0.000734582	-1.78	0.000285	0	1:201590706-1:203334734	locus149
ENSG00000257315	ZBED6	brain_hippocampus	gtex	protein_coding	1	203765437	203769686	ElasticNet	0.112024	0.00105907	-0.792	0.000113	0	1:201590706-1:203334734	locus149
ENSG00000257315	ZBED6	brain_cerebellar_hemisphere	gtex	protein_coding	1	203765437	203769686	ElasticNet	0.082292	0.0786241	0.965	0.000109	0	1:201590706-1:203334734	locus149
ENSG00000182004	SNRPE	brain_cortex	gtex	protein_coding	1	203830731	203839678	ElasticNet	0.0839602	9.31341e-06	-0.594	0.000156	0	1:201590706-1:203334734	locus149
ENSG00000182004	SNRPE	brain_anterior_cingulate_cortex_ba24	gtex	protein_coding	1	203830731	203839678	ElasticNet	0.0826303	0.167641	-0.674	0.000147	0	1:201590706-1:203334734	locus149
ENSG00000182004	SNRPE	brain_cerebellar_hemisphere	gtex	protein_coding	1	203830731	203839678	ElasticNet	0.121323	0.0236588	-0.131	9.98e-05	0	1:201590706-1:203334734	locus149
ENSG00000182004	SNRPE	brain_cerebellum	gtex	protein_coding	1	203830731	203839678	ElasticNet	0.204446	1.51524e-08	0.196	9.07e-05	0	1:201590706-1:203334734	locus149
ENSG00000143839	REN	brain_amygdala	gtex	protein_coding	1	204123944	204135465	ElasticNet	0.0440692	0.0181332	1.33	0.000403	0	1:201590706-1:203334734	locus150
ENSG00000143839	REN	brain_substantia_nigra	gtex	protein_coding	1	204123944	204135465	ElasticNet	0.0628475	0.20159	-0.289	9.81e-05	0	1:201590706-1:203334734	locus150
ENSG00000170498	KISS1	brain_nucleus_accumbens_basal_ganglia	gtex	protein_coding	1	204159469	204165614	ElasticNet	0.107535	0.0543952	0.485	9.82e-05	0	1:201590706-1:203334734	locus150
ENSG00000196482	ESRRG	brain_amygdala	gtex	protein_coding	1	216676588	217311097	ElasticNet	0.0554849	0.223171	-0.503	0.000204	0	1:216243848-1:218705513	locus158
ENSG00000092978	GPATCH2	brain_substantia_nigra	gtex	protein_coding	1	217600334	217804424	ElasticNet	0.124426	0.0745988	-0.446	0.000203	0	1:216243848-1:218705513	locus159
ENSG00000162814	SPATA17	brain_caudate_basal_ganglia	gtex	protein_coding	1	217804666	218045038	ElasticNet	0.0235056	0.00810351	-1.97	0.00112	0	1:216243848-1:218705513	locus159
ENSG00000067533	RRP15	brain_dorsolateral_prefrontal_cortex	cmc	protein_coding	1	218458628	218511325	enet	0.519137	8.99373e-74	1.9	0.000935	0	1:216243848-1:218705513	locus159
ENSG00000067533	RRP15	brain_frontal_cortex_ba9	gtex	protein_coding	1	218458629	218511325	ElasticNet	0.177019	1.27076e-08	2.83	0.00693	1	1:216243848-1:218705513	locus159
ENSG00000067533	RRP15	brain_hypothalamus	gtex	protein_coding	1	218458629	218511325	ElasticNet	0.232724	1.03026e-08	2.6	0.00378	0	1:216243848-1:218705513	locus159
ENSG00000067533	RRP15	brain_amygdala	gtex	protein_coding	1	218458629	218511325	ElasticNet	0.0815751	0.00298739	2.52	0.00308	0	1:216243848-1:218705513	locus159
ENSG00000067533	RRP15	brain_hippocampus	gtex	protein_coding	1	218458629	218511325	ElasticNet	0.18955	2.06879e-06	2.4	0.0023	0	1:216243848-1:218705513	locus159
ENSG00000067533	RRP15	brain_putamen_basal_ganglia	gtex	protein_coding	1	218458629	218511325	ElasticNet	0.321713	2.31201e-08	2.01	0.00104	0	1:216243848-1:218705513	locus159
ENSG00000067533	RRP15	brain_caudate_basal_ganglia	gtex	protein_coding	1	218458629	218511325	ElasticNet	0.34287	2.13997e-11	1.88	0.000847	0	1:216243848-1:218705513	locus159
ENSG00000067533	RRP15	brain_cortex	gtex	protein_coding	1	218458629	218511325	ElasticNet	0.114765	0.0110159	1.62	0.000598	0	1:216243848-1:218705513	locus159
ENSG00000067533	RRP15	brain_anterior_cingulate_cortex_ba24	gtex	protein_coding	1	218458629	218511325	ElasticNet	0.0764979	0.000112812	1.59	0.000543	0	1:216243848-1:218705513	locus159
ENSG00000067533	RRP15	brain_substantia_nigra	gtex	protein_coding	1	218458629	218511325	ElasticNet	0.289092	0.000399113	1.43	0.000418	0	1:216243848-1:218705513	locus159
ENSG00000067533	RRP15	brain_nucleus_accumbens_basal_ganglia	gtex	protein_coding	1	218458629	218511325	ElasticNet	0.230885	0.000119296	0.861	0.000282	0	1:216243848-1:218705513	locus159
ENSG00000092969	TGFB2	brain_nucleus_accumbens_basal_ganglia	gtex	protein_coding	1	218519577	218617961	ElasticNet	0.00809876	0.0455436	-1.25	0.000371	0	1:216243848-1:218705513	locus159
ENSG00000092969	TGFB2	brain_frontal_cortex_ba9	gtex	protein_coding	1	218519577	218617961	ElasticNet	0.0693234	0.00681341	-1.07	0.0003	0	1:216243848-1:218705513	locus159
ENSG00000143353	LYPLAL1	brain_caudate_basal_ganglia	gtex	protein_coding	1	219347186	219386207	ElasticNet	0.0930115	0.000666387	0.415	0.0002	0	1:216243848-1:218705513	locus160
ENSG00000236106	AC010729.2	brain_caudate_basal_ganglia	gtex	lincRNA	2	5866581	5870474	ElasticNet	0.120059	0.000164559	-0.49	0.000208	0	2:6836304-2:8422147	locus194
ENSG00000205837	LINC00487	brain_caudate_basal_ganglia	gtex	lincRNA	2	6868309	6910442	ElasticNet	0.217	0.00321734	-1.33	0.000422	0	2:6836304-2:8422147	locus195
ENSG00000205837	LINC00487	brain_anterior_cingulate_cortex_ba24	gtex	lincRNA	2	6868309	6910442	ElasticNet	0.126658	0.150444	-1.19	0.000387	0	2:6836304-2:8422147	locus195
ENSG00000205837	LINC00487	brain_putamen_basal_ganglia	gtex	lincRNA	2	6868309	6910442	ElasticNet	0.256983	1.44059e-08	-0.721	0.00025	0	2:6836304-2:8422147	locus195
ENSG00000205837	LINC00487	brain_hippocampus	gtex	lincRNA	2	6868309	6910442	ElasticNet	0.13912	0.00311726	-0.499	0.000233	0	2:6836304-2:8422147	locus195
ENSG00000205837	LINC00487	brain_nucleus_accumbens_basal_ganglia	gtex	lincRNA	2	6868309	6910442	ElasticNet	0.17743	0.000386923	-0.672	0.000233	0	2:6836304-2:8422147	locus195
ENSG00000205837	LINC00487	brain_frontal_cortex_ba9	gtex	lincRNA	2	6868309	6910442	ElasticNet	0.0801018	0.0311438	-0.559	0.000217	0	2:6836304-2:8422147	locus195
ENSG00000205837	LINC00487	brain_spinal_cord_cervical_c-1	gtex	lincRNA	2	6868309	6910442	ElasticNet	0.127252	0.00202428	-0.521	0.00021	0	2:6836304-2:8422147	locus195
ENSG00000205837	LINC00487	brain_cortex	gtex	lincRNA	2	6868309	6910442	ElasticNet	0.0665403	0.00345915	-0.343	0.000202	0	2:6836304-2:8422147	locus195
ENSG00000205837	LINC00487	brain_substantia_nigra	gtex	lincRNA	2	6868309	6910442	ElasticNet	0.0235669	0.0941184	-0.124	0.000194	0	2:6836304-2:8422147	locus195
ENSG00000134321	RSAD2	brain_putamen_basal_ganglia	gtex	protein_coding	2	7005937	7038370	ElasticNet	-0.00695893	0.309842	-1.13	0.000353	0	2:6836304-2:8422147	locus195
ENSG00000134321	RSAD2	brain_caudate_basal_ganglia	gtex	protein_coding	2	7005937	7038370	ElasticNet	0.0495033	0.293774	0.157	0.000185	0	2:6836304-2:8422147	locus195
ENSG00000271947	RP11-439M11.1	brain_caudate_basal_ganglia	gtex	lincRNA	2	7045855	7046432	ElasticNet	0.325434	5.57799e-11	2.16	0.00179	0	2:6836304-2:8422147	locus195
ENSG00000271947	RP11-439M11.1	brain_putamen_basal_ganglia	gtex	lincRNA	2	7045855	7046432	ElasticNet	0.169365	8.80183e-06	1.85	0.000937	0	2:6836304-2:8422147	locus195
ENSG00000271947	RP11-439M11.1	brain_nucleus_accumbens_basal_ganglia	gtex	lincRNA	2	7045855	7046432	ElasticNet	0.349128	2.89825e-09	1.17	0.000356	0	2:6836304-2:8422147	locus195
ENSG00000271947	RP11-439M11.1	brain_frontal_cortex_ba9	gtex	lincRNA	2	7045855	7046432	ElasticNet	0.0717757	0.0190415	0.741	0.000236	0	2:6836304-2:8422147	locus195
ENSG00000271947	RP11-439M11.1	brain_anterior_cingulate_cortex_ba24	gtex	lincRNA	2	7045855	7046432	ElasticNet	0.152084	0.00174759	0.724	0.000233	0	2:6836304-2:8422147	locus195
ENSG00000271947	RP11-439M11.1	brain_cortex	gtex	lincRNA	2	7045855	7046432	ElasticNet	0.180569	5.03562e-05	0.596	0.000214	0	2:6836304-2:8422147	locus195
ENSG00000271947	RP11-439M11.1	brain_cerebellum	gtex	lincRNA	2	7045855	7046432	ElasticNet	0.258606	0.00678628	0.234	0.000187	0	2:6836304-2:8422147	locus195
ENSG00000151692	RNF144A	brain_cerebellar_hemisphere	gtex	protein_coding	2	7057523	7208417	ElasticNet	0.233871	6.63593e-07	-1.53	0.000587	0	2:6836304-2:8422147	locus195
ENSG00000151692	RNF144A	brain_cerebellum	gtex	protein_coding	2	7057523	7208417	ElasticNet	0.159412	1.38739e-07	-1.09	0.000333	0	2:6836304-2:8422147	locus195
ENSG00000272002	RP11-557L19.1	brain_caudate_basal_ganglia	gtex	lincRNA	2	7401002	7401635	ElasticNet	0.226446	1.00417e-09	1.84	0.000973	0	2:6836304-2:8422147	locus196
ENSG00000272002	RP11-557L19.1	brain_nucleus_accumbens_basal_ganglia	gtex	lincRNA	2	7401002	7401635	ElasticNet	0.126248	1.66648e-05	1.22	0.000386	0	2:6836304-2:8422147	locus196
ENSG00000272002	RP11-557L19.1	brain_putamen_basal_ganglia	gtex	lincRNA	2	7401002	7401635	ElasticNet	-0.0444567	0.153754	0.631	0.000221	0	2:6836304-2:8422147	locus196
ENSG00000272002	RP11-557L19.1	brain_cerebellar_hemisphere	gtex	lincRNA	2	7401002	7401635	ElasticNet	0.135636	0.000269931	0.623	0.000221	0	2:6836304-2:8422147	locus196
ENSG00000272002	RP11-557L19.1	brain_hippocampus	gtex	lincRNA	2	7401002	7401635	ElasticNet	0.0948007	0.00336874	0.21	0.000187	0	2:6836304-2:8422147	locus196
LOC339788	LOC339788	brain_dorsolateral_prefrontal_cortex	cmc	NA	2	8062555	8116977	lasso	0.0485362	1.34191e-06	2.27	0.0025	0	2:6836304-2:8422147	locus196
ENSG00000236790	LINC00299	brain_hypothalamus	gtex	lincRNA	2	8147901	8523751	ElasticNet	0.131493	0.067111	1.94	0.00108	0	2:6836304-2:8422147	locus196
ENSG00000236790	LINC00299	brain_amygdala	gtex	lincRNA	2	8147901	8523751	ElasticNet	0.235535	0.0318033	-1.78	0.000919	0	2:6836304-2:8422147	locus196
ENSG00000236790	LINC00299	brain_cerebellum	gtex	lincRNA	2	8147901	8523751	ElasticNet	0.0385769	0.0109921	0.833	0.000256	0	2:6836304-2:8422147	locus196
ENSG00000236790	LINC00299	brain_cortex	gtex	lincRNA	2	8147901	8523751	ElasticNet	0.174908	0.00036383	-0.35	0.000195	0	2:6836304-2:8422147	locus196
ENSG00000236790	LINC00299	brain_hippocampus	gtex	lincRNA	2	8147901	8523751	ElasticNet	0.222057	0.000211458	0.259	0.000188	0	2:6836304-2:8422147	locus196
ENSG00000134313	KIDINS220	brain_cerebellar_hemisphere	gtex	protein_coding	2	8865408	8977760	ElasticNet	0.049641	0.083545	-0.951	0.000276	0	2:6836304-2:8422147	locus196
ENSG00000134313	KIDINS220	brain_dorsolateral_prefrontal_cortex	cmc	protein_coding	2	8865689	8977755	bslmm	0.0212063	0.00111113	-1.79	0.00077	0	2:6836304-2:8422147	locus196
ENSG00000143797	MBOAT2	brain_putamen_basal_ganglia	gtex	protein_coding	2	8992820	9143942	ElasticNet	0.0759122	0.0853711	-0.0187	0.000183	0	2:6836304-2:8422147	locus197
ENSG00000231200.1	AC068490.2	brain_cortex	gtex	lincRNA	2	2.34212e+07	2.34212e+07	ElasticNet	-0.0232381	0.000858814	1.2	0.000315	0	2:23342019-2:24686630	locus208
ENSG00000119771	KLHL29	brain_substantia_nigra	gtex	protein_coding	2	23608088	23931481	ElasticNet	0.0845468	0.100045	0.4	0.000187	0	2:23342019-2:24686630	locus208
ENSG00000119778	ATAD2B	brain_cerebellum	gtex	protein_coding	2	23971534	24149984	ElasticNet	0.0252868	0.267623	1.09	0.0124	1	2:23342019-2:24686630	locus209
ENSG00000119778	ATAD2B	brain_cerebellar_hemisphere	gtex	protein_coding	2	23971534	24149984	ElasticNet	0.0444022	0.0964401	0.606	0.0087	1	2:23342019-2:24686630	locus209
ENSG00000173960	UBXN2A	brain_dorsolateral_prefrontal_cortex	cmc	protein_coding	2	24150154	24223693	enet	0.235152	2.9673e-28	-0.651	0.00537	1	2:23342019-2:24686630	locus209
ENSG00000173960	UBXN2A	brain_cerebellar_hemisphere	gtex	protein_coding	2	24150155	24227779	ElasticNet	0.105815	0.00262369	-0.916	0.000269	0	2:23342019-2:24686630	locus209
ENSG00000205639	MFSD2B	brain_hypothalamus	gtex	protein_coding	2	24232951	24286191	ElasticNet	0.0164697	0.0244653	-1.08	0.000277	0	2:23342019-2:24686630	locus209
ENSG00000163026	C2orf44	brain_caudate_basal_ganglia	gtex	protein_coding	2	24252210	24272445	ElasticNet	0.0646829	0.068185	-0.312	0.000199	0	2:23342019-2:24686630	locus209
ENSG00000119782	FKBP1B	brain_cerebellar_hemisphere	gtex	protein_coding	2	24272571	24286551	ElasticNet	0.0944637	0.036199	2.42	0.00325	0	2:23342019-2:24686630	locus209
ENSG00000119782	FKBP1B	brain_spinal_cord_cervical_c-1	gtex	protein_coding	2	24272571	24286551	ElasticNet	0.0648721	0.0588812	-1.12	0.000311	0	2:23342019-2:24686630	locus209
ENSG00000115128	SF3B14	brain_nucleus_accumbens_basal_ganglia	gtex	protein_coding	2	24290454	24299313	ElasticNet	0.0150449	0.0604827	-0.769	0.000215	0	2:23342019-2:24686630	locus209
ENSG00000219626	FAM228B	brain_cortex	gtex	protein_coding	2	24299396	24392509	ElasticNet	0.18647	8.991e-05	-1.72	0.212	1	2:23342019-2:24686630	locus209
ENSG00000219626	FAM228B	brain_cerebellum	gtex	protein_coding	2	24299396	24392509	ElasticNet	0.226933	6.32249e-09	-0.637	0.0122	1	2:23342019-2:24686630	locus209
ENSG00000219626	FAM228B	brain_frontal_cortex_ba9	gtex	protein_coding	2	24299396	24392509	ElasticNet	0.0374343	0.0431975	-0.235	0.00759	1	2:23342019-2:24686630	locus209
ENSG00000219626	FAM228B	brain_caudate_basal_ganglia	gtex	protein_coding	2	24299396	24392509	ElasticNet	0.0638092	0.0217386	0.102	0.00539	1	2:23342019-2:24686630	locus209
ENSG00000219626	FAM228B	brain_hypothalamus	gtex	protein_coding	2	24299396	24392509	ElasticNet	0.0642226	8.89465e-06	-0.701	0.00375	1	2:23342019-2:24686630	locus209
ENSG00000219626	FAM228B	brain_cerebellar_hemisphere	gtex	protein_coding	2	24299396	24392509	ElasticNet	0.146512	0.00104684	-0.188	0.00341	0	2:23342019-2:24686630	locus209
ENSG00000219626	FAM228B	brain_nucleus_accumbens_basal_ganglia	gtex	protein_coding	2	24299396	24392509	ElasticNet	0.0172396	0.104417	-0.0817	0.00287	0	2:23342019-2:24686630	locus209
ENSG00000219626	FAM228B	brain_spinal_cord_cervical_c-1	gtex	protein_coding	2	24299396	24392509	ElasticNet	0.24003	6.09276e-06	0.335	0.00224	0	2:23342019-2:24686630	locus209
ENSG00000219626	FAM228B	brain_putamen_basal_ganglia	gtex	protein_coding	2	24299396	24392509	ElasticNet	0.0970072	0.00956966	0.0672	0.00106	0	2:23342019-2:24686630	locus209
ENSG00000219626	FAM228B	brain_hippocampus	gtex	protein_coding	2	24299396	24392509	ElasticNet	0.230219	1.356e-07	0.362	0.000795	0	2:23342019-2:24686630	locus209
ENSG00000219626	FAM228B	brain_amygdala	gtex	protein_coding	2	24299396	24392509	ElasticNet	0.316945	9.70681e-06	0.338	0.000332	0	2:23342019-2:24686630	locus209
ENSG00000115129	TP53I3	brain_dorsolateral_prefrontal_cortex	cmc	protein_coding	2	24300302	24308085	lasso	0.125388	5.10303e-15	0.395	0.00121	0	2:23342019-2:24686630	locus209
ENSG00000115129	TP53I3	brain_cerebellar_hemisphere	gtex	protein_coding	2	24300303	24308731	ElasticNet	0.0337877	0.130122	4.93	0.504	1	2:23342019-2:24686630	locus209
ENSG00000115129	TP53I3	brain_cortex	gtex	protein_coding	2	24300303	24308731	ElasticNet	0.102125	0.0189111	0.57	0.000509	0	2:23342019-2:24686630	locus209
ENSG00000176732	PFN4	brain_caudate_basal_ganglia	gtex	protein_coding	2	24338241	24346347	ElasticNet	-0.00148395	0.233018	3.45	0.0168	1	2:23342019-2:24686630	locus209
ENSG00000186453	FAM228A	brain_substantia_nigra	gtex	protein_coding	2	24397938	24423718	ElasticNet	0.0969419	0.0194234	1.17	0.0236	1	2:23342019-2:24686630	locus209
ENSG00000186453	FAM228A	brain_frontal_cortex_ba9	gtex	protein_coding	2	24397938	24423718	ElasticNet	0.0144283	0.204903	0.742	0.0232	1	2:23342019-2:24686630	locus209
ENSG00000186453	FAM228A	brain_cerebellum	gtex	protein_coding	2	24397938	24423718	ElasticNet	0.085558	0.0675837	0.965	0.0024	0	2:23342019-2:24686630	locus209
ENSG00000186453	FAM228A	brain_putamen_basal_ganglia	gtex	protein_coding	2	24397938	24423718	ElasticNet	0.000527631	0.0893546	-2.13	0.00103	0	2:23342019-2:24686630	locus209
ENSG00000186453	FAM228A	brain_caudate_basal_ganglia	gtex	protein_coding	2	24397938	24423718	ElasticNet	-0.0054894	0.335498	-1.38	0.000615	0	2:23342019-2:24686630	locus209
ENSG00000186453	FAM228A	brain_spinal_cord_cervical_c-1	gtex	protein_coding	2	24397938	24423718	ElasticNet	0.056604	0.0937129	-1.3	0.000498	0	2:23342019-2:24686630	locus209
ENSG00000186453	FAM228A	brain_cortex	gtex	protein_coding	2	24397938	24423718	ElasticNet	0.108933	0.000394281	-0.65	0.000377	0	2:23342019-2:24686630	locus209
ENSG00000198399	ITSN2	brain_caudate_basal_ganglia	gtex	protein_coding	2	24425733	24583583	ElasticNet	0.012073	0.140381	-2.08	0.00127	0	2:23342019-2:24686630	locus209
ENSG00000198399	ITSN2	brain_amygdala	gtex	protein_coding	2	24425733	24583583	ElasticNet	0.052789	0.104344	-1.49	0.000245	0	2:23342019-2:24686630	locus209
ENSG00000084676	NCOA1	brain_caudate_basal_ganglia	gtex	protein_coding	2	24714783	24993571	ElasticNet	0.077307	0.0815702	-4.4	0.0625	1	2:23342019-2:24686630	locus209
ENSG00000184924	PTRHD1	brain_spinal_cord_cervical_c-1	gtex	protein_coding	2	25012603	25016251	ElasticNet	-0.0968128	0.11283	-0.904	0.000217	0	2:23342019-2:24686630	locus209
ENSG00000138092	CENPO	brain_frontal_cortex_ba9	gtex	protein_coding	2	25016005	25045245	ElasticNet	0.157916	0.000333098	-3.37	0.00177	0	2:23342019-2:24686630	locus209
ENSG00000138092	CENPO	brain_dorsolateral_prefrontal_cortex	cmc	protein_coding	2	25016174	25045245	bslmm	0.032403	7.02461e-05	1.51	0.000577	0	2:23342019-2:24686630	locus209
ENSG00000261452.1	RP11-509E16.1	brain_cerebellum	gtex	lincRNA	2	25276232	25276232	ElasticNet	0.0831168	0.15772	0.493	0.000436	0	2:23342019-2:24686630	locus209
ENSG00000229593	SUCLA2P3	brain_cerebellum	gtex	pseudogene	2	25302770	25304558	ElasticNet	-0.000317361	0.274792	-1.62	0.000604	0	2:23342019-2:24686630	locus209
ENSG00000119772	DNMT3A	brain_hippocampus	gtex	protein_coding	2	25455845	25565459	ElasticNet	0.040368	0.294846	1.66	0.00125	0	2:23342019-2:24686630	locus209
ENSG00000138101	DTNB	brain_amygdala	gtex	protein_coding	2	25600067	25896503	ElasticNet	0.0901716	0.00404304	-0.92	0.000263	0	2:23342019-2:24686630	locus210
ENSG00000272048.1	RP11-458N5.1	brain_spinal_cord_cervical_c-1	gtex	lincRNA	2	25740886	25740886	ElasticNet	-0.0308704	0.138999	2.05	0.0018	0	2:23342019-2:24686630	locus210
ENSG00000179061.1	AC012074.1	brain_hippocampus	gtex	pseudogene	2	2.59813e+07	2.59813e+07	ElasticNet	0.133847	0.000187318	-1.47	0.000511	0	2:23342019-2:24686630	locus210
ENSG00000158019	BRE	brain_frontal_cortex_ba9	gtex	protein_coding	2	28112808	28561768	ElasticNet	0.0425511	0.0961639	-1.84	0.000639	0	2:29217896-2:30462979	locus211
ENSG00000270210	RP11-373D23.3	brain_cortex	gtex	lincRNA	2	28648812	28649586	ElasticNet	0.0347591	0.068753	0.409	0.000263	0	2:29217896-2:30462979	locus212
ENSG00000163803	PLB1	brain_substantia_nigra	gtex	protein_coding	2	28680012	28866654	ElasticNet	0.0683123	0.0884217	2.39	0.00201	0	2:29217896-2:30462979	locus212
ENSG00000163803	PLB1	brain_cortex	gtex	protein_coding	2	28680012	28866654	ElasticNet	0.0083241	0.246235	-1.56	0.000684	0	2:29217896-2:30462979	locus212
ENSG00000163803	PLB1	brain_frontal_cortex_ba9	gtex	protein_coding	2	28680012	28866654	ElasticNet	0.150106	0.00546669	0.793	0.000312	0	2:29217896-2:30462979	locus212
ENSG00000163803	PLB1	brain_amygdala	gtex	protein_coding	2	28680012	28866654	ElasticNet	-0.0279557	0.183255	-0.625	0.000295	0	2:29217896-2:30462979	locus212
ENSG00000213639	PPP1CB	brain_putamen_basal_ganglia	gtex	protein_coding	2	28974506	29025806	ElasticNet	0.135121	0.0224987	-1.89	0.00101	0	2:29217896-2:30462979	locus212
ENSG00000213639	PPP1CB	brain_cortex	gtex	protein_coding	2	28974506	29025806	ElasticNet	0.0591207	0.026342	-0.877	0.000302	0	2:29217896-2:30462979	locus212
ENSG00000213639	PPP1CB	brain_caudate_basal_ganglia	gtex	protein_coding	2	28974506	29025806	ElasticNet	0.126568	0.00033215	-0.717	0.000263	0	2:29217896-2:30462979	locus212
ENSG00000213639	PPP1CB	brain_dorsolateral_prefrontal_cortex	cmc	protein_coding	2	28974611	29025806	blup	0.100339	3.25742e-12	-1.24	0.000336	0	2:29217896-2:30462979	locus212
ENSG00000171103	TRMT61B	brain_substantia_nigra	gtex	protein_coding	2	29072687	29093167	ElasticNet	0.121729	0.0149418	-2.75	0.00715	1	2:29217896-2:30462979	locus212
ENSG00000171103	TRMT61B	brain_cortex	gtex	protein_coding	2	29072687	29093167	ElasticNet	0.150788	0.00317361	-2.3	0.00218	1	2:29217896-2:30462979	locus212
ENSG00000171103	TRMT61B	brain_hippocampus	gtex	protein_coding	2	29072687	29093167	ElasticNet	0.0612668	0.0914032	-2.02	0.00152	0	2:29217896-2:30462979	locus212
ENSG00000171103	TRMT61B	brain_caudate_basal_ganglia	gtex	protein_coding	2	29072687	29093167	ElasticNet	0.143033	2.113e-06	0.923	0.000294	0	2:29217896-2:30462979	locus212
ENSG00000171103	TRMT61B	brain_putamen_basal_ganglia	gtex	protein_coding	2	29072687	29093167	ElasticNet	0.0925609	0.000264118	-0.796	0.000284	0	2:29217896-2:30462979	locus212
ENSG00000171103	TRMT61B	brain_cerebellar_hemisphere	gtex	protein_coding	2	29072687	29093167	ElasticNet	0.0714515	1.30682e-06	0.592	0.000239	0	2:29217896-2:30462979	locus212
ENSG00000171103	TRMT61B	brain_hypothalamus	gtex	protein_coding	2	29072687	29093167	ElasticNet	0.085472	0.00360433	-0.199	0.000236	0	2:29217896-2:30462979	locus212
ENSG00000171103	TRMT61B	brain_frontal_cortex_ba9	gtex	protein_coding	2	29072687	29093167	ElasticNet	0.233315	7.60431e-08	0.392	0.00023	0	2:29217896-2:30462979	locus212
ENSG00000171103	TRMT61B	brain_anterior_cingulate_cortex_ba24	gtex	protein_coding	2	29072687	29093167	ElasticNet	0.175516	0.000431034	-0.174	0.000228	0	2:29217896-2:30462979	locus212
ENSG00000171103	TRMT61B	brain_spinal_cord_cervical_c-1	gtex	protein_coding	2	29072687	29093167	ElasticNet	0.188742	0.000313424	-0.19	0.000226	0	2:29217896-2:30462979	locus212
ENSG00000171103	TRMT61B	brain_amygdala	gtex	protein_coding	2	29072687	29093167	ElasticNet	0.0741493	0.0211261	0.174	0.000226	0	2:29217896-2:30462979	locus212
ENSG00000163811	WDR43	brain_cortex	gtex	protein_coding	2	29117509	29171088	ElasticNet	0.157475	0.00415497	-0.564	0.000302	0	2:29217896-2:30462979	locus212
ENSG00000163811	WDR43	brain_putamen_basal_ganglia	gtex	protein_coding	2	29117509	29171088	ElasticNet	0.0310483	0.189249	0.272	0.000233	0	2:29217896-2:30462979	locus212
ENSG00000189350	FAM179A	brain_amygdala	gtex	protein_coding	2	29179477	29284239	ElasticNet	0.0788361	0.0730808	1.78	0.000963	0	2:29217896-2:30462979	locus212
ENSG00000189350	FAM179A	brain_anterior_cingulate_cortex_ba24	gtex	protein_coding	2	29179477	29284239	ElasticNet	0.415366	1.80509e-10	1.62	0.000739	0	2:29217896-2:30462979	locus212
ENSG00000189350	FAM179A	brain_putamen_basal_ganglia	gtex	protein_coding	2	29179477	29284239	ElasticNet	0.253119	2.5007e-06	1.1	0.000369	0	2:29217896-2:30462979	locus212
ENSG00000189350	FAM179A	brain_hippocampus	gtex	protein_coding	2	29179477	29284239	ElasticNet	0.0841534	0.00261884	0.804	0.000268	0	2:29217896-2:30462979	locus212
ENSG00000189350	FAM179A	brain_cortex	gtex	protein_coding	2	29179477	29284239	ElasticNet	0.626449	7.74226e-19	-0.542	0.000255	0	2:29217896-2:30462979	locus212
ENSG00000189350	FAM179A	brain_frontal_cortex_ba9	gtex	protein_coding	2	29179477	29284239	ElasticNet	0.445493	2.97177e-12	-0.0738	0.00023	0	2:29217896-2:30462979	locus212
ENSG00000189350	FAM179A	brain_caudate_basal_ganglia	gtex	protein_coding	2	29179477	29284239	ElasticNet	0.163659	2.60487e-05	-0.241	0.000225	0	2:29217896-2:30462979	locus212
FAM179A	FAM179A	brain_dorsolateral_prefrontal_cortex	cmc	NA	2	29204163	29275096	bslmm	0.642962	6.5178e-103	1.64	0.00112	0	2:29217896-2:30462979	locus212
ENSG00000179270	C2orf71	brain_putamen_basal_ganglia	gtex	protein_coding	2	29283842	29297127	ElasticNet	0.0830258	0.00277851	-1.45	0.000626	0	2:29217896-2:30462979	locus212
ENSG00000179270	C2orf71	brain_spinal_cord_cervical_c-1	gtex	protein_coding	2	29283842	29297127	ElasticNet	0.320333	3.81562e-06	1.66	0.000581	0	2:29217896-2:30462979	locus212
ENSG00000179270	C2orf71	brain_nucleus_accumbens_basal_ganglia	gtex	protein_coding	2	29283842	29297127	ElasticNet	0.212076	5.98959e-06	1.27	0.000385	0	2:29217896-2:30462979	locus212
ENSG00000179270	C2orf71	brain_substantia_nigra	gtex	protein_coding	2	29283842	29297127	ElasticNet	0.038385	0.181675	1.18	0.000362	0	2:29217896-2:30462979	locus212
ENSG00000179270	C2orf71	brain_cortex	gtex	protein_coding	2	29283842	29297127	ElasticNet	0.0754437	0.00316918	0.68	0.000302	0	2:29217896-2:30462979	locus212
ENSG00000179270	C2orf71	brain_caudate_basal_ganglia	gtex	protein_coding	2	29283842	29297127	ElasticNet	0.248768	1.72493e-10	0.944	0.000301	0	2:29217896-2:30462979	locus212
C2orf71	C2orf71	brain_dorsolateral_prefrontal_cortex	cmc	NA	2	29284555	29297127	lasso	0.0170917	0.00310123	0.966	0.000311	0	2:29217896-2:30462979	locus212
ENSG00000171094	ALK	brain_dorsolateral_prefrontal_cortex	cmc	protein_coding	2	29415639	30144477	blup	0.0297518	0.000134745	0.132	0.000226	0	2:29217896-2:30462979	locus212
ENSG00000119801	YPEL5	brain_cerebellar_hemisphere	gtex	protein_coding	2	30369807	30383399	ElasticNet	0.0234322	0.00859801	-0.75	0.000296	0	2:29217896-2:30462979	locus214
ENSG00000213626	LBH	brain_dorsolateral_prefrontal_cortex	cmc	protein_coding	2	30454396	30482899	bslmm	0.0434887	4.6317e-06	-1.41	0.000556	0	2:29217896-2:30462979	locus214
ENSG00000213626	LBH	brain_caudate_basal_ganglia	gtex	protein_coding	2	30454397	30546596	ElasticNet	0.0143548	0.0141317	0.25	0.000226	0	2:29217896-2:30462979	locus214
ENSG00000172954	LCLAT1	brain_caudate_basal_ganglia	gtex	protein_coding	2	30670092	30867091	ElasticNet	0.108764	4.35253e-06	2.35	0.00271	1	2:29217896-2:30462979	locus214
ENSG00000172954	LCLAT1	brain_cortex	gtex	protein_coding	2	30670092	30867091	ElasticNet	0.25246	2.782e-07	2.1	0.00132	0	2:29217896-2:30462979	locus214
ENSG00000172954	LCLAT1	brain_hypothalamus	gtex	protein_coding	2	30670092	30867091	ElasticNet	0.0225809	0.0971945	0.601	0.000271	0	2:29217896-2:30462979	locus214
ENSG00000172954	LCLAT1	brain_hippocampus	gtex	protein_coding	2	30670092	30867091	ElasticNet	0.0226195	0.0386035	-0.409	0.000249	0	2:29217896-2:30462979	locus214
ENSG00000172954	LCLAT1	brain_dorsolateral_prefrontal_cortex	cmc	protein_coding	2	30670122	30867091	bslmm	0.176932	5.02121e-21	-0.00857	0.000221	0	2:29217896-2:30462979	locus214
ENSG00000162949	CAPN13	brain_amygdala	gtex	protein_coding	2	30945637	31043408	ElasticNet	0.14009	0.0959705	0.235	0.000224	0	2:29217896-2:30462979	locus214
ENSG00000158089	GALNT14	brain_spinal_cord_cervical_c-1	gtex	protein_coding	2	31133333	31378068	ElasticNet	0.0513984	0.000380619	-0.0911	0.000222	0	2:29217896-2:30462979	locus215
ENSG00000214711	CAPN14	brain_anterior_cingulate_cortex_ba24	gtex	protein_coding	2	31395924	31456724	ElasticNet	0.0705084	0.0333739	-0.144	0.000223	0	2:29217896-2:30462979	locus215
ENSG00000011566	MAP4K3	brain_cerebellar_hemisphere	gtex	protein_coding	2	39476407	39664453	ElasticNet	0.0507003	0.0036198	-1.99	0.00112	0	2:40281597-2:43309590	locus222
LOC728730	LOC728730	brain_dorsolateral_prefrontal_cortex	cmc	NA	2	39663777	39831216	lasso	0.0898267	4.6832e-11	-0.676	0.000245	0	2:40281597-2:43309590	locus222
ENSG00000152154	TMEM178A	brain_cerebellum	gtex	protein_coding	2	39892122	39945103	ElasticNet	0.161237	4.10069e-05	1.37	0.00114	0	2:40281597-2:43309590	locus222
ENSG00000152154	TMEM178A	brain_cerebellar_hemisphere	gtex	protein_coding	2	39892122	39945103	ElasticNet	0.0951194	0.00156866	1.28	0.000653	0	2:40281597-2:43309590	locus222
ENSG00000152154	TMEM178A	brain_putamen_basal_ganglia	gtex	protein_coding	2	39892122	39945103	ElasticNet	-0.0210776	0.0157618	1.22	0.000493	0	2:40281597-2:43309590	locus222
ENSG00000138050	THUMPD2	brain_hypothalamus	gtex	protein_coding	2	39963200	40006407	ElasticNet	0.123561	0.106018	0.0252	0.000237	0	2:40281597-2:43309590	locus222
ENSG00000236090	LDHAP3	brain_cerebellum	gtex	pseudogene	2	42046887	42047894	ElasticNet	0.060684	0.328923	1.05	0.000261	0	2:40281597-2:43309590	locus225
ENSG00000234362.1	AC104654.2	brain_hypothalamus	gtex	lincRNA	2	4.21354e+07	4.21354e+07	ElasticNet	0.0368171	0.233438	-0.172	0.000242	0	2:40281597-2:43309590	locus226
ENSG00000234362.1	AC104654.2	brain_spinal_cord_cervical_c-1	gtex	lincRNA	2	42150310	42150310	ElasticNet	0.0933841	0.00350591	-0.0935	0.000233	0	2:40281597-2:43309590	locus226
ENSG00000205086	C2orf91	brain_spinal_cord_cervical_c-1	gtex	protein_coding	2	42162508	42181406	ElasticNet	0.250297	7.59221e-05	-0.503	0.000283	0	2:40281597-2:43309590	locus226
ENSG00000162878	PKDCC	brain_dorsolateral_prefrontal_cortex	cmc	protein_coding	2	42275160	42285668	blup	0.0560103	2.13468e-07	-1.13	0.00153	1	2:40281597-2:43309590	locus226
ENSG00000162878	PKDCC	brain_cerebellar_hemisphere	gtex	protein_coding	2	42275160	42285668	ElasticNet	0.0913166	0.00247243	0.882	0.000333	0	2:40281597-2:43309590	locus226
ENSG00000162878	PKDCC	brain_cerebellum	gtex	protein_coding	2	42275160	42285668	ElasticNet	0.244636	4.25409e-08	0.271	0.000292	0	2:40281597-2:43309590	locus226
ENSG00000162878	PKDCC	brain_spinal_cord_cervical_c-1	gtex	protein_coding	2	42275160	42285668	ElasticNet	0.0544247	0.0713424	-0.455	0.000256	0	2:40281597-2:43309590	locus226
ENSG00000143924	EML4	brain_dorsolateral_prefrontal_cortex	cmc	protein_coding	2	42396489	42559688	enet	0.0302849	0.000118193	-1.68	0.00107	0	2:40281597-2:43309590	locus226
ENSG00000143924	EML4	brain_spinal_cord_cervical_c-1	gtex	protein_coding	2	42396490	42559688	ElasticNet	0.0447466	0.25166	0.157	0.00024	0	2:40281597-2:43309590	locus226
ENSG00000115944	COX7A2L	brain_frontal_cortex_ba9	gtex	protein_coding	2	42560686	42652228	ElasticNet	0.0440453	0.0226968	0.16	0.00119	0	2:40281597-2:43309590	locus226
ENSG00000115944	COX7A2L	brain_cortex	gtex	protein_coding	2	42560686	42652228	ElasticNet	0.0605363	0.0261271	0.0843	0.000401	0	2:40281597-2:43309590	locus226
ENSG00000115944	COX7A2L	brain_dorsolateral_prefrontal_cortex	cmc	protein_coding	2	42577644	42596150	lasso	0.159077	6.60814e-19	0.0885	0.000718	0	2:40281597-2:43309590	locus226
ENSG00000057935	MTA3	brain_hypothalamus	gtex	protein_coding	2	42721709	42984087	ElasticNet	0.0714006	0.198273	-0.532	0.000623	0	2:40281597-2:43309590	locus226
ENSG00000162881	OXER1	brain_hypothalamus	gtex	protein_coding	2	42989642	42991401	ElasticNet	0.0857723	0.0650951	-0.028	0.00045	0	2:40281597-2:43309590	locus227
ENSG00000162881	OXER1	brain_caudate_basal_ganglia	gtex	protein_coding	2	42989642	42991401	ElasticNet	0.0151199	0.0328511	-1.68	0.000278	0	2:40281597-2:43309590	locus227
ENSG00000162881	OXER1	brain_nucleus_accumbens_basal_ganglia	gtex	protein_coding	2	42989642	42991401	ElasticNet	0.0271211	0.000349473	-1.51	0.000261	0	2:40281597-2:43309590	locus227
ENSG00000162882	HAAO	brain_nucleus_accumbens_basal_ganglia	gtex	protein_coding	2	42994229	43019733	ElasticNet	0.140718	4.08519e-05	-0.679	0.000468	0	2:40281597-2:43309590	locus227
ENSG00000162882	HAAO	brain_spinal_cord_cervical_c-1	gtex	protein_coding	2	42994229	43019733	ElasticNet	0.319334	0.000239611	-0.574	0.000377	0	2:40281597-2:43309590	locus227
ENSG00000162882	HAAO	brain_caudate_basal_ganglia	gtex	protein_coding	2	42994229	43019733	ElasticNet	0.0934276	0.00507801	-1.8	0.000308	0	2:40281597-2:43309590	locus227
ENSG00000162882	HAAO	brain_hippocampus	gtex	protein_coding	2	42994229	43019733	ElasticNet	0.129095	0.0136412	-0.262	0.000276	0	2:40281597-2:43309590	locus227
ENSG00000162882	HAAO	brain_hypothalamus	gtex	protein_coding	2	42994229	43019733	ElasticNet	0.185672	6.881e-06	-1.14	0.000256	0	2:40281597-2:43309590	locus227
ENSG00000162882	HAAO	brain_substantia_nigra	gtex	protein_coding	2	42994229	43019733	ElasticNet	0.0603526	0.0111161	-1.22	0.00025	0	2:40281597-2:43309590	locus227
ENSG00000162882	HAAO	brain_cerebellum	gtex	protein_coding	2	42994229	43019733	ElasticNet	0.0511568	0.0074272	-1.01	0.000242	0	2:40281597-2:43309590	locus227
ENSG00000226491	FTOP1	brain_hippocampus	gtex	pseudogene	2	43024365	43025852	ElasticNet	0.0428518	0.0362211	-0.243	0.000315	0	2:40281597-2:43309590	locus227
ENSG00000226491	FTOP1	brain_cortex	gtex	pseudogene	2	43024365	43025852	ElasticNet	0.0373142	0.173342	0.296	0.000265	0	2:40281597-2:43309590	locus227
ENSG00000226491	FTOP1	brain_frontal_cortex_ba9	gtex	pseudogene	2	43024365	43025852	ElasticNet	0.158188	0.000685718	0.912	0.000244	0	2:40281597-2:43309590	locus227
ENSG00000231826.1	AC016735.2	brain_cortex	gtex	lincRNA	2	4.32874e+07	4.32874e+07	ElasticNet	0.0215833	0.0120023	0.673	0.000435	0	2:40281597-2:43309590	locus227
ENSG00000231826.1	AC016735.2	brain_caudate_basal_ganglia	gtex	lincRNA	2	43303474	43303474	ElasticNet	0.0705804	0.0889085	-2.01	0.000622	0	2:40281597-2:43309590	locus227
ENSG00000115970	THADA	brain_frontal_cortex_ba9	gtex	protein_coding	2	43393800	43823185	ElasticNet	0.00607777	0.204693	0.594	0.000451	0	2:40281597-2:43309590	locus228
ENSG00000152527	PLEKHH2	brain_putamen_basal_ganglia	gtex	protein_coding	2	43864412	43995126	ElasticNet	-0.00113498	0.164708	-1.99	0.00542	1	2:40281597-2:43309590	locus228
ENSG00000152527	PLEKHH2	brain_amygdala	gtex	protein_coding	2	43864412	43995126	ElasticNet	0.0577473	0.00550689	-1.5	0.000916	0	2:40281597-2:43309590	locus228
ENSG00000152527	PLEKHH2	brain_spinal_cord_cervical_c-1	gtex	protein_coding	2	43864412	43995126	ElasticNet	0.137349	0.0166226	-1.6	0.000868	0	2:40281597-2:43309590	locus228
ENSG00000152527	PLEKHH2	brain_frontal_cortex_ba9	gtex	protein_coding	2	43864412	43995126	ElasticNet	0.0755161	0.0666375	1.29	0.00047	0	2:40281597-2:43309590	locus228
ENSG00000152527	PLEKHH2	brain_cortex	gtex	protein_coding	2	43864412	43995126	ElasticNet	0.123256	0.00185431	0.356	0.000267	0	2:40281597-2:43309590	locus228
ENSG00000152527	PLEKHH2	brain_anterior_cingulate_cortex_ba24	gtex	protein_coding	2	43864412	43995126	ElasticNet	0.241283	0.00110346	0.452	0.000239	0	2:40281597-2:43309590	locus228
ENSG00000152527	PLEKHH2	brain_cerebellum	gtex	protein_coding	2	43864412	43995126	ElasticNet	0.119967	0.00322416	-4.53	0.438	1	2:44313803-2:46482485	locus228
ENSG00000152527	PLEKHH2	brain_amygdala	gtex	protein_coding	2	43864412	43995126	ElasticNet	0.0577473	0.00550689	-3.42	0.00738	1	2:44313803-2:46482485	locus228
ENSG00000152527	PLEKHH2	brain_anterior_cingulate_cortex_ba24	gtex	protein_coding	2	43864412	43995126	ElasticNet	0.241283	0.00110346	1.75	0.000654	0	2:44313803-2:46482485	locus228
ENSG00000152527	PLEKHH2	brain_spinal_cord_cervical_c-1	gtex	protein_coding	2	43864412	43995126	ElasticNet	0.137349	0.0166226	1.83	0.000474	0	2:44313803-2:46482485	locus228
ENSG00000152527	PLEKHH2	brain_frontal_cortex_ba9	gtex	protein_coding	2	43864412	43995126	ElasticNet	0.0755161	0.0666375	0.912	0.00036	0	2:44313803-2:46482485	locus228
ENSG00000152527	PLEKHH2	brain_putamen_basal_ganglia	gtex	protein_coding	2	43864412	43995126	ElasticNet	-0.00113498	0.164708	-1.13	0.000324	0	2:44313803-2:46482485	locus228
ENSG00000152527	PLEKHH2	brain_dorsolateral_prefrontal_cortex	cmc	protein_coding	2	43864438	43995126	bslmm	0.24818	6.05576e-30	0.59	0.000442	0	2:44313803-2:46482485	locus228
ENSG00000143921	ABCG8	brain_anterior_cingulate_cortex_ba24	gtex	protein_coding	2	44066103	44105605	ElasticNet	0.0497176	0.000287829	1.2	0.000339	0	2:40281597-2:43309590	locus229
ENSG00000143921	ABCG8	brain_anterior_cingulate_cortex_ba24	gtex	protein_coding	2	44066103	44105605	ElasticNet	0.0497176	0.000287829	-1.31	0.000309	0	2:44313803-2:46482485	locus229
ENSG00000138095	LRPPRC	brain_dorsolateral_prefrontal_cortex	cmc	protein_coding	2	44113362	44223144	lasso	0.331713	1.62795e-41	0.236	0.00025	0	2:44313803-2:46482485	locus229
ENSG00000138095	LRPPRC	brain_spinal_cord_cervical_c-1	gtex	protein_coding	2	44113647	44223144	ElasticNet	0.190476	0.00409492	1.19	0.000777	0	2:40281597-2:43309590	locus229
ENSG00000138095	LRPPRC	brain_hypothalamus	gtex	protein_coding	2	44113647	44223144	ElasticNet	0.105989	0.0647473	-1.73	0.000709	0	2:40281597-2:43309590	locus229
ENSG00000138095	LRPPRC	brain_substantia_nigra	gtex	protein_coding	2	44113647	44223144	ElasticNet	0.0333675	0.00981695	-1.33	0.000507	0	2:40281597-2:43309590	locus229
ENSG00000138095	LRPPRC	brain_caudate_basal_ganglia	gtex	protein_coding	2	44113647	44223144	ElasticNet	0.232619	2.07035e-09	-0.882	0.00038	0	2:40281597-2:43309590	locus229
ENSG00000138095	LRPPRC	brain_nucleus_accumbens_basal_ganglia	gtex	protein_coding	2	44113647	44223144	ElasticNet	0.25634	1.33026e-08	0.41	0.000258	0	2:40281597-2:43309590	locus229
ENSG00000138095	LRPPRC	brain_hippocampus	gtex	protein_coding	2	44113647	44223144	ElasticNet	0.324386	2.32706e-08	0.444	0.00025	0	2:40281597-2:43309590	locus229
ENSG00000138095	LRPPRC	brain_cerebellar_hemisphere	gtex	protein_coding	2	44113647	44223144	ElasticNet	0.084568	0.00257128	0.653	0.000249	0	2:40281597-2:43309590	locus229
ENSG00000138095	LRPPRC	brain_putamen_basal_ganglia	gtex	protein_coding	2	44113647	44223144	ElasticNet	0.202879	0.000768192	-0.274	0.000234	0	2:40281597-2:43309590	locus229
ENSG00000138095	LRPPRC	brain_hippocampus	gtex	protein_coding	2	44113647	44223144	ElasticNet	0.324386	2.32706e-08	-1.54	0.00143	0	2:44313803-2:46482485	locus229
ENSG00000138095	LRPPRC	brain_cerebellar_hemisphere	gtex	protein_coding	2	44113647	44223144	ElasticNet	0.084568	0.00257128	2.7	0.00118	0	2:44313803-2:46482485	locus229
ENSG00000138095	LRPPRC	brain_anterior_cingulate_cortex_ba24	gtex	protein_coding	2	44113647	44223144	ElasticNet	0.181792	0.00400996	-0.895	0.00113	0	2:44313803-2:46482485	locus229
ENSG00000138095	LRPPRC	brain_frontal_cortex_ba9	gtex	protein_coding	2	44113647	44223144	ElasticNet	0.0851637	0.00030817	0.782	0.000478	0	2:44313803-2:46482485	locus229
ENSG00000138095	LRPPRC	brain_caudate_basal_ganglia	gtex	protein_coding	2	44113647	44223144	ElasticNet	0.232619	2.07035e-09	-0.749	0.000475	0	2:44313803-2:46482485	locus229
ENSG00000138095	LRPPRC	brain_hypothalamus	gtex	protein_coding	2	44113647	44223144	ElasticNet	0.105989	0.0647473	-1.06	0.000398	0	2:44313803-2:46482485	locus229
ENSG00000138095	LRPPRC	brain_cerebellum	gtex	protein_coding	2	44113647	44223144	ElasticNet	0.217243	5.81386e-09	-0.308	0.000321	0	2:44313803-2:46482485	locus229
ENSG00000138095	LRPPRC	brain_spinal_cord_cervical_c-1	gtex	protein_coding	2	44113647	44223144	ElasticNet	0.190476	0.00409492	0.685	0.000302	0	2:44313803-2:46482485	locus229
ENSG00000138095	LRPPRC	brain_amygdala	gtex	protein_coding	2	44113647	44223144	ElasticNet	0.16309	0.0651596	0.194	0.000276	0	2:44313803-2:46482485	locus229
ENSG00000138095	LRPPRC	brain_nucleus_accumbens_basal_ganglia	gtex	protein_coding	2	44113647	44223144	ElasticNet	0.25634	1.33026e-08	-0.0181	0.000267	0	2:44313803-2:46482485	locus229
ENSG00000138078	PREPL	brain_cerebellum	gtex	protein_coding	2	44543420	44589001	ElasticNet	0.0274404	0.0294646	-2.38	0.000639	0	2:44313803-2:46482485	locus229
ENSG00000259439.1	RP11-89K21.1	brain_amygdala	gtex	lincRNA	2	4.49138e+07	4.49138e+07	ElasticNet	0.0345853	0.025565	-1.22	0.000292	0	2:44313803-2:46482485	locus229
ENSG00000259439.1	RP11-89K21.1	brain_putamen_basal_ganglia	gtex	lincRNA	2	45167570	45167570	ElasticNet	-0.00170394	0.377724	0.265	0.000293	0	2:44313803-2:46482485	locus229
ENSG00000138083	SIX3	brain_cerebellar_hemisphere	gtex	protein_coding	2	45168902	45173216	ElasticNet	0.0200453	0.0200514	1.79	0.000813	0	2:44313803-2:46482485	locus229
ENSG00000138083	SIX3	brain_cortex	gtex	protein_coding	2	45168902	45173216	ElasticNet	-0.0162507	0.35332	-0.659	0.000298	0	2:44313803-2:46482485	locus229
ENSG00000225156	AC012354.6	brain_nucleus_accumbens_basal_ganglia	gtex	lincRNA	2	45181803	45195901	ElasticNet	0.13533	4.08057e-05	3.47	0.0903	1	2:44313803-2:46482485	locus229
ENSG00000225156	AC012354.6	brain_caudate_basal_ganglia	gtex	lincRNA	2	45181803	45195901	ElasticNet	0.0971111	0.17389	2.84	0.00744	1	2:44313803-2:46482485	locus229
ENSG00000225156	AC012354.6	brain_cortex	gtex	lincRNA	2	45181803	45195901	ElasticNet	0.170771	0.0046876	0.254	0.000303	0	2:44313803-2:46482485	locus229
ENSG00000170577	SIX2	brain_cerebellum	gtex	protein_coding	2	45232300	45236569	ElasticNet	0.0261978	0.0821584	-0.0732	0.000258	0	2:44313803-2:46482485	locus230
ENSG00000068784	SRBD1	brain_dorsolateral_prefrontal_cortex	cmc	protein_coding	2	45615818	45838433	bslmm	0.0608561	6.45912e-08	0.239	0.000244	0	2:44313803-2:46482485	locus231
ENSG00000116016	EPAS1	brain_spinal_cord_cervical_c-1	gtex	protein_coding	2	46520806	46613836	ElasticNet	-0.0629609	0.0265284	0.535	0.000255	0	2:44313803-2:46482485	locus231
ENSG00000250565	ATP6V1E2	brain_putamen_basal_ganglia	gtex	protein_coding	2	46717889	46769696	ElasticNet	0.187132	0.00744591	-1.27	0.000485	0	2:44313803-2:46482485	locus231
ENSG00000250565	ATP6V1E2	brain_substantia_nigra	gtex	protein_coding	2	46717889	46769696	ElasticNet	0.103365	0.144054	0.448	0.00031	0	2:44313803-2:46482485	locus231
ENSG00000250565	ATP6V1E2	brain_hippocampus	gtex	protein_coding	2	46717889	46769696	ElasticNet	-0.0559168	0.159964	0.554	0.000267	0	2:44313803-2:46482485	locus231
ENSG00000250565	ATP6V1E2	brain_nucleus_accumbens_basal_ganglia	gtex	protein_coding	2	46717889	46769696	ElasticNet	0.151958	0.000365928	0.234	0.000256	0	2:44313803-2:46482485	locus231
ENSG00000250565	ATP6V1E2	brain_cortex	gtex	protein_coding	2	46717889	46769696	ElasticNet	0.166938	9.51307e-07	0.225	0.000255	0	2:44313803-2:46482485	locus231
ENSG00000250565	ATP6V1E2	brain_caudate_basal_ganglia	gtex	protein_coding	2	46717889	46769696	ElasticNet	0.171843	4.03153e-05	-0.158	0.000246	0	2:44313803-2:46482485	locus231
ENSG00000250565	ATP6V1E2	brain_amygdala	gtex	protein_coding	2	46717889	46769696	ElasticNet	-0.0477243	0.039668	-0.277	0.000242	0	2:44313803-2:46482485	locus231
ENSG00000119878	CRIPT	brain_caudate_basal_ganglia	gtex	protein_coding	2	46843555	46852881	ElasticNet	0.164842	9.07785e-05	-0.932	0.000389	0	2:44313803-2:46482485	locus231
ENSG00000119878	CRIPT	brain_cerebellum	gtex	protein_coding	2	46843555	46852881	ElasticNet	0.105798	0.0269498	-0.911	0.000388	0	2:44313803-2:46482485	locus231
ENSG00000119878	CRIPT	brain_amygdala	gtex	protein_coding	2	46843555	46852881	ElasticNet	0.0705138	0.00137603	-0.521	0.00029	0	2:44313803-2:46482485	locus231
ENSG00000119878	CRIPT	brain_cortex	gtex	protein_coding	2	46843555	46852881	ElasticNet	0.303553	6.19357e-07	-0.693	0.000286	0	2:44313803-2:46482485	locus231
ENSG00000119878	CRIPT	brain_cerebellar_hemisphere	gtex	protein_coding	2	46843555	46852881	ElasticNet	0.0374648	0.0467581	0.313	0.000239	0	2:44313803-2:46482485	locus231
ENSG00000171150	SOCS5	brain_dorsolateral_prefrontal_cortex	cmc	protein_coding	2	46926098	46989927	blup	0.021013	0.00116578	0.468	0.000278	0	2:44313803-2:46482485	locus231
ENSG00000239332	AC016722.2	brain_hypothalamus	gtex	protein_coding	2	47043836	47086146	ElasticNet	0.116349	0.00354635	0.889	0.000378	0	2:44313803-2:46482485	locus231
ENSG00000239332	AC016722.2	brain_caudate_basal_ganglia	gtex	protein_coding	2	47043836	47086146	ElasticNet	0.106581	0.00275696	0.185	0.000255	0	2:44313803-2:46482485	locus231
ENSG00000239332	AC016722.2	brain_cortex	gtex	protein_coding	2	47043836	47086146	ElasticNet	0.0823556	0.123702	-0.145	0.000241	0	2:44313803-2:46482485	locus231
ENSG00000239332	AC016722.2	brain_anterior_cingulate_cortex_ba24	gtex	protein_coding	2	47043836	47086146	ElasticNet	0.0196734	0.222718	0.0198	0.000238	0	2:44313803-2:46482485	locus231
ENSG00000180398	MCFD2	brain_frontal_cortex_ba9	gtex	protein_coding	2	47129009	47168994	ElasticNet	0.294128	3.21157e-08	-2.79	0.0139	1	2:44313803-2:46482485	locus232
ENSG00000180398	MCFD2	brain_cerebellar_hemisphere	gtex	protein_coding	2	47129009	47168994	ElasticNet	0.509138	1.71998e-16	-2.46	0.0041	0	2:44313803-2:46482485	locus232
ENSG00000180398	MCFD2	brain_putamen_basal_ganglia	gtex	protein_coding	2	47129009	47168994	ElasticNet	0.192724	1.06467e-06	1.15	0.000574	0	2:44313803-2:46482485	locus232
ENSG00000180398	MCFD2	brain_cortex	gtex	protein_coding	2	47129009	47168994	ElasticNet	0.479771	2.834e-20	-1.06	0.000477	0	2:44313803-2:46482485	locus232
ENSG00000180398	MCFD2	brain_cerebellum	gtex	protein_coding	2	47129009	47168994	ElasticNet	0.436975	6.34611e-17	0.577	0.000299	0	2:44313803-2:46482485	locus232
ENSG00000180398	MCFD2	brain_hypothalamus	gtex	protein_coding	2	47129009	47168994	ElasticNet	0.132706	0.000134354	-0.409	0.000268	0	2:44313803-2:46482485	locus232
ENSG00000180398	MCFD2	brain_nucleus_accumbens_basal_ganglia	gtex	protein_coding	2	47129009	47168994	ElasticNet	0.314768	3.98147e-09	0.164	0.000251	0	2:44313803-2:46482485	locus232
ENSG00000180398	MCFD2	brain_amygdala	gtex	protein_coding	2	47129009	47168994	ElasticNet	0.257134	5.75305e-05	0.0658	0.000242	0	2:44313803-2:46482485	locus232
ENSG00000180398	MCFD2	brain_hippocampus	gtex	protein_coding	2	47129009	47168994	ElasticNet	0.17881	0.000141253	0.0606	0.000237	0	2:44313803-2:46482485	locus232
ENSG00000180398	MCFD2	brain_substantia_nigra	gtex	protein_coding	2	47129009	47168994	ElasticNet	0.109508	0.0614484	0.0161	0.000237	0	2:44313803-2:46482485	locus232
ENSG00000234690	AC073283.4	brain_anterior_cingulate_cortex_ba24	gtex	lincRNA	2	47419544	47572213	ElasticNet	0.0375799	0.0574171	-0.492	0.000253	0	2:44313803-2:46482485	locus232
ENSG00000055813	CCDC85A	brain_putamen_basal_ganglia	gtex	protein_coding	2	56411258	56613308	ElasticNet	0.0150202	0.207617	2.3	0.00338	0	2:57429100-2:58296890	locus239
ENSG00000055813	CCDC85A	brain_cerebellar_hemisphere	gtex	protein_coding	2	56411258	56613308	ElasticNet	0.197961	5.00652e-05	0.338	0.000307	0	2:57429100-2:58296890	locus239
ENSG00000055813	CCDC85A	brain_amygdala	gtex	protein_coding	2	56411258	56613308	ElasticNet	0.060739	0.0513657	0.17	0.000264	0	2:57429100-2:58296890	locus239
ENSG00000028116	VRK2	brain_dorsolateral_prefrontal_cortex	cmc	protein_coding	2	58134785	58387055	bslmm	0.0155279	0.00459497	-2.62	0.00256	0	2:57429100-2:58296890	locus241
ENSG00000028116	VRK2	brain_dorsolateral_prefrontal_cortex	cmc	protein_coding	2	58134785	58387055	bslmm	0.0155279	0.00459497	0.843	0.000242	0	2:58297664-2:60292000	locus241
ENSG00000028116	VRK2	brain_substantia_nigra	gtex	protein_coding	2	58134786	58387055	ElasticNet	0.0670212	0.0943597	-2.24	0.00131	0	2:57429100-2:58296890	locus241
ENSG00000028116	VRK2	brain_substantia_nigra	gtex	protein_coding	2	58134786	58387055	ElasticNet	0.0670212	0.0943597	0.671	0.000213	0	2:58297664-2:60292000	locus241
ENSG00000115392	FANCL	brain_dorsolateral_prefrontal_cortex	cmc	protein_coding	2	58386377	58468515	blup	0.0293777	0.000147725	-4.19	0.428	0	2:57429100-2:58296890	locus241
ENSG00000115392	FANCL	brain_dorsolateral_prefrontal_cortex	cmc	protein_coding	2	58386377	58468515	blup	0.0293777	0.000147725	0.0745	0.000171	0	2:58297664-2:60292000	locus241
ENSG00000233426	EIF3FP3	brain_amygdala	gtex	pseudogene	2	58478575	58479703	ElasticNet	0.0935169	0.00115559	-0.295	0.000208	0	2:57429100-2:58296890	locus241
ENSG00000233426	EIF3FP3	brain_amygdala	gtex	pseudogene	2	58478575	58479703	ElasticNet	0.0935169	0.00115559	-0.736	0.000226	0	2:58297664-2:60292000	locus241
ENSG00000222030	AC007131.1	brain_putamen_basal_ganglia	gtex	lincRNA	2	59444843	59506535	ElasticNet	0.0801654	0.0035617	0.74	0.000223	0	2:58297664-2:60292000	locus241
ENSG00000222030	AC007131.1	brain_putamen_basal_ganglia	gtex	lincRNA	2	59444843	59506535	ElasticNet	0.0801654	0.0035617	0.77	6.34e-05	0	2:60292000-2:62428117	locus241
ENSG00000119866	BCL11A	brain_anterior_cingulate_cortex_ba24	gtex	protein_coding	2	60678302	60780702	ElasticNet	0.00423841	0.0764634	1.35	0.000397	0	2:58297664-2:60292000	locus242
ENSG00000119866	BCL11A	brain_anterior_cingulate_cortex_ba24	gtex	protein_coding	2	60678302	60780702	ElasticNet	0.00423841	0.0764634	-0.353	9.56e-05	0	2:60292000-2:62428117	locus242
ENSG00000228414	AC010733.4	brain_caudate_basal_ganglia	gtex	lincRNA	2	61052267	61108449	ElasticNet	0.0596899	0.220798	-0.571	0.000199	0	2:58297664-2:60292000	locus242
ENSG00000228414	AC010733.4	brain_caudate_basal_ganglia	gtex	lincRNA	2	61052267	61108449	ElasticNet	0.0596899	0.220798	-0.339	6.91e-05	0	2:60292000-2:62428117	locus242
ENSG00000271889.1	RP11-493E12.1	brain_cortex	gtex	lincRNA	2	61157720	61157720	ElasticNet	0.0549105	0.0137174	1.4	5.84e-05	0	2:60292000-2:62428117	locus242
ENSG00000162927	PUS10	brain_amygdala	gtex	protein_coding	2	61167357	61245394	ElasticNet	0.111898	0.00342281	1.06	0.000299	0	2:58297664-2:60292000	locus242
ENSG00000162927	PUS10	brain_amygdala	gtex	protein_coding	2	61167357	61245394	ElasticNet	0.111898	0.00342281	-4.96	0.0721	1	2:60292000-2:62428117	locus242
ENSG00000162927	PUS10	brain_dorsolateral_prefrontal_cortex	cmc	protein_coding	2	61167547	61245365	bslmm	0.158998	6.75125e-19	-3.42	0.000743	0	2:60292000-2:62428117	locus242
ENSG00000271889.1	RP11-493E12.1	brain_cerebellum	gtex	lincRNA	2	61204917	61204917	ElasticNet	0.16323	2.99092e-05	2.22	9.69e-05	0	2:60292000-2:62428117	locus242
ENSG00000162928	PEX13	brain_substantia_nigra	gtex	protein_coding	2	61244360	61279125	ElasticNet	-0.0274041	0.372114	-0.462	0.000165	0	2:60292000-2:62428117	locus242
ENSG00000162928	PEX13	brain_cerebellum	gtex	protein_coding	2	61244360	61279125	ElasticNet	0.0203849	0.291101	1.52	7.99e-05	0	2:60292000-2:62428117	locus242
ENSG00000162929	KIAA1841	brain_putamen_basal_ganglia	gtex	protein_coding	2	61293006	61391960	ElasticNet	0.106976	0.00192334	0.937	0.0002	0	2:60292000-2:62428117	locus242
ENSG00000162929	KIAA1841	brain_nucleus_accumbens_basal_ganglia	gtex	protein_coding	2	61293006	61391960	ElasticNet	0.120192	0.0133456	-2.15	0.000128	0	2:60292000-2:62428117	locus242
ENSG00000162929	KIAA1841	brain_spinal_cord_cervical_c-1	gtex	protein_coding	2	61293006	61391960	ElasticNet	0.0664997	0.0990387	-0.0891	0.000127	0	2:60292000-2:62428117	locus242
ENSG00000162929	KIAA1841	brain_anterior_cingulate_cortex_ba24	gtex	protein_coding	2	61293006	61391960	ElasticNet	0.0391084	0.118455	-1.06	9.45e-05	0	2:60292000-2:62428117	locus242
ENSG00000162929	KIAA1841	brain_caudate_basal_ganglia	gtex	protein_coding	2	61293006	61391960	ElasticNet	0.0407686	0.0307996	0.277	8.96e-05	0	2:60292000-2:62428117	locus242
ENSG00000162929	KIAA1841	brain_cortex	gtex	protein_coding	2	61293006	61391960	ElasticNet	-0.011278	0.0917748	0.258	6.57e-05	0	2:60292000-2:62428117	locus242
ENSG00000162929	KIAA1841	brain_dorsolateral_prefrontal_cortex	cmc	protein_coding	2	61293362	61365169	enet	0.0584241	1.17734e-07	-3.53	0.000553	0	2:60292000-2:62428117	locus242
ENSG00000212978	LOC339803	brain_dorsolateral_prefrontal_cortex	cmc	processed_transcript	2	61368726	61372110	enet	0.0472589	1.8363e-06	2.62	0.000312	0	2:60292000-2:62428117	locus242
ENSG00000237651	C2orf74	brain_dorsolateral_prefrontal_cortex	cmc	protein_coding	2	61372242	61391964	lasso	0.684707	4.47347e-115	1.67	0.00018	0	2:60292000-2:62428117	locus242
AHSA2	AHSA2	brain_dorsolateral_prefrontal_cortex	cmc	NA	2	61404552	61414686	enet	0.407931	2.16064e-53	-2.83	0.000571	0	2:60292000-2:62428117	locus242
ENSG00000173209	AHSA2	brain_caudate_basal_ganglia	gtex	protein_coding	2	61404553	61418338	ElasticNet	0.397741	2.586e-20	-4.68	0.793	1	2:60292000-2:62428117	locus242
ENSG00000173209	AHSA2	brain_amygdala	gtex	protein_coding	2	61404553	61418338	ElasticNet	0.550919	5.69353e-13	0.125	0.709	1	2:60292000-2:62428117	locus242
ENSG00000173209	AHSA2	brain_cerebellar_hemisphere	gtex	protein_coding	2	61404553	61418338	ElasticNet	0.359639	2.96186e-11	-3.92	0.00192	0	2:60292000-2:62428117	locus242
ENSG00000173209	AHSA2	brain_hypothalamus	gtex	protein_coding	2	61404553	61418338	ElasticNet	0.345974	4.58333e-10	-1.63	0.00102	0	2:60292000-2:62428117	locus242
ENSG00000173209	AHSA2	brain_nucleus_accumbens_basal_ganglia	gtex	protein_coding	2	61404553	61418338	ElasticNet	0.479365	4.54757e-14	-2.29	0.00101	0	2:60292000-2:62428117	locus242
ENSG00000173209	AHSA2	brain_cortex	gtex	protein_coding	2	61404553	61418338	ElasticNet	0.507018	9.02869e-19	-0.392	0.000645	0	2:60292000-2:62428117	locus242
ENSG00000173209	AHSA2	brain_substantia_nigra	gtex	protein_coding	2	61404553	61418338	ElasticNet	0.210214	0.0045016	-3.38	0.000383	0	2:60292000-2:62428117	locus242
ENSG00000173209	AHSA2	brain_putamen_basal_ganglia	gtex	protein_coding	2	61404553	61418338	ElasticNet	0.257429	5.85331e-07	-2.69	0.000315	0	2:60292000-2:62428117	locus242
ENSG00000173209	AHSA2	brain_cerebellum	gtex	protein_coding	2	61404553	61418338	ElasticNet	0.557656	2.45752e-23	-2.17	0.000306	0	2:60292000-2:62428117	locus242
ENSG00000173209	AHSA2	brain_hippocampus	gtex	protein_coding	2	61404553	61418338	ElasticNet	0.411207	4.96744e-12	-2.9	0.000287	0	2:60292000-2:62428117	locus242
ENSG00000173209	AHSA2	brain_spinal_cord_cervical_c-1	gtex	protein_coding	2	61404553	61418338	ElasticNet	0.34119	5.4743e-05	-2.67	0.000271	0	2:60292000-2:62428117	locus242
ENSG00000173209	AHSA2	brain_frontal_cortex_ba9	gtex	protein_coding	2	61404553	61418338	ElasticNet	0.591253	1.33911e-15	-2.74	0.000201	0	2:60292000-2:62428117	locus242
ENSG00000173209	AHSA2	brain_anterior_cingulate_cortex_ba24	gtex	protein_coding	2	61404553	61418338	ElasticNet	0.533733	9.15375e-13	-2.25	0.000141	0	2:60292000-2:62428117	locus242
ENSG00000271889.1	RP11-493E12.1	brain_nucleus_accumbens_basal_ganglia	gtex	lincRNA	2	61649464	61649464	ElasticNet	0.0472887	0.092192	0.37	0.000174	0	2:60292000-2:62428117	locus242
ENSG00000082898	XPO1	brain_cerebellum	gtex	protein_coding	2	61704984	61765761	ElasticNet	0.042138	0.0166249	1.55	9.01e-05	0	2:60292000-2:62428117	locus242
ENSG00000082898	XPO1	brain_dorsolateral_prefrontal_cortex	cmc	protein_coding	2	61705068	61765418	bslmm	0.0295204	0.000142633	3.29	0.000603	0	2:60292000-2:62428117	locus242
ENSG00000271889.1	RP11-493E12.1	brain_cerebellar_hemisphere	gtex	lincRNA	2	6.19943e+07	6.19943e+07	ElasticNet	0.162837	0.00613622	1.29	6.96e-05	0	2:60292000-2:62428117	locus242
ENSG00000230702	RP11-681L4.1	brain_substantia_nigra	gtex	pseudogene	2	62083830	62084190	ElasticNet	0.0793137	0.00952987	-4.22	0.00554	0	2:60292000-2:62428117	locus242
ENSG00000230702	RP11-681L4.1	brain_hypothalamus	gtex	pseudogene	2	62083830	62084190	ElasticNet	0.154417	0.00351344	-0.95	7.33e-05	0	2:60292000-2:62428117	locus242
ENSG00000230702	RP11-681L4.1	brain_nucleus_accumbens_basal_ganglia	gtex	pseudogene	2	62083830	62084190	ElasticNet	0.028994	0.226674	0.953	6.34e-05	0	2:60292000-2:62428117	locus242
ENSG00000115484	CCT4	brain_cerebellar_hemisphere	gtex	protein_coding	2	62095224	62115939	ElasticNet	0.0945402	0.0801084	-0.428	6.58e-05	0	2:60292000-2:62428117	locus242
ENSG00000228541	AC093159.1	brain_hypothalamus	gtex	lincRNA	2	62690262	62691205	ElasticNet	-0.0207568	0.158406	-3.35	0.000619	0	2:60292000-2:62428117	locus243
ENSG00000228541	AC093159.1	brain_frontal_cortex_ba9	gtex	lincRNA	2	62690262	62691205	ElasticNet	-0.00752145	0.282925	0.319	5.58e-05	0	2:60292000-2:62428117	locus243
ENSG00000186889	TMEM17	brain_cerebellum	gtex	protein_coding	2	62727356	62739029	ElasticNet	0.0557093	0.00122907	1.77	0.000167	0	2:60292000-2:62428117	locus243
ENSG00000186889	TMEM17	brain_anterior_cingulate_cortex_ba24	gtex	protein_coding	2	62727356	62739029	ElasticNet	0.0334451	0.0402651	-0.505	9.26e-05	0	2:60292000-2:62428117	locus243
ENSG00000186889	TMEM17	brain_cortex	gtex	protein_coding	2	62727356	62739029	ElasticNet	0.108275	0.26056	-0.878	7.27e-05	0	2:60292000-2:62428117	locus243
ENSG00000186889	TMEM17	brain_dorsolateral_prefrontal_cortex	cmc	protein_coding	2	62727761	62762780	bslmm	0.115346	6.92827e-14	0.893	6.22e-05	0	2:60292000-2:62428117	locus243
ENSG00000115504	EHBP1	brain_hippocampus	gtex	protein_coding	2	62900986	63273622	ElasticNet	0.0297641	0.0606676	0.928	6.51e-05	0	2:60292000-2:62428117	locus243
ENSG00000223859.1	AC007403.3	brain_cerebellar_hemisphere	gtex	lincRNA	2	67325858	67325858	ElasticNet	0.0917126	0.0671858	0.806	0.00027	0	2:68010206-2:69139564	locus246
ENSG00000236780	AC078941.1	brain_cortex	gtex	lincRNA	2	67350489	67442451	ElasticNet	0.145568	0.0188361	-1.13	0.00142	0	2:68010206-2:69139564	locus246
ENSG00000236780	AC078941.1	brain_nucleus_accumbens_basal_ganglia	gtex	lincRNA	2	67350489	67442451	ElasticNet	0.00868199	0.0552773	-0.624	0.000263	0	2:68010206-2:69139564	locus246
ENSG00000236780	AC078941.1	brain_cerebellar_hemisphere	gtex	lincRNA	2	67350489	67442451	ElasticNet	0.117381	0.00225268	0.917	0.000239	0	2:68010206-2:69139564	locus246
ENSG00000236780	AC078941.1	brain_cerebellum	gtex	lincRNA	2	67350489	67442451	ElasticNet	0.0645186	0.0354719	0.0924	0.000233	0	2:68010206-2:69139564	locus246
ENSG00000143971	ETAA1	brain_dorsolateral_prefrontal_cortex	cmc	protein_coding	2	67624441	67637533	enet	0.15934	6.15551e-19	1.59	0.00125	0	2:68010206-2:69139564	locus246
ENSG00000197223	C1D	brain_dorsolateral_prefrontal_cortex	cmc	protein_coding	2	68269331	68290159	lasso	0.167207	7.2511e-20	1.75	0.000342	0	2:68010206-2:69139564	locus247
ENSG00000243667	WDR92	brain_dorsolateral_prefrontal_cortex	cmc	protein_coding	2	68350067	68384678	lasso	0.0899864	4.49824e-11	3.06	0.000917	0	2:68010206-2:69139564	locus247
ENSG00000243667	WDR92	brain_cerebellum	gtex	protein_coding	2	68350068	68384692	ElasticNet	0.114239	0.00286553	2.86	0.000806	0	2:68010206-2:69139564	locus247
ENSG00000243667	WDR92	brain_caudate_basal_ganglia	gtex	protein_coding	2	68350068	68384692	ElasticNet	0.0822653	0.0918727	1.77	0.000788	0	2:68010206-2:69139564	locus247
ENSG00000243667	WDR92	brain_anterior_cingulate_cortex_ba24	gtex	protein_coding	2	68350068	68384692	ElasticNet	0.0376759	0.0112407	2.58	0.000407	0	2:68010206-2:69139564	locus247
ENSG00000243667	WDR92	brain_frontal_cortex_ba9	gtex	protein_coding	2	68350068	68384692	ElasticNet	0.093515	0.00640656	1.26	0.000377	0	2:68010206-2:69139564	locus247
ENSG00000243667	WDR92	brain_cortex	gtex	protein_coding	2	68350068	68384692	ElasticNet	0.0443893	0.0175323	0.472	0.000291	0	2:68010206-2:69139564	locus247
ENSG00000115946	PNO1	brain_cerebellar_hemisphere	gtex	protein_coding	2	68384976	68403370	ElasticNet	0.0198078	0.279721	3.87	0.00256	0	2:68010206-2:69139564	locus247
ENSG00000115946	PNO1	brain_caudate_basal_ganglia	gtex	protein_coding	2	68384976	68403370	ElasticNet	0.0144523	0.188063	0.814	0.00121	0	2:68010206-2:69139564	locus247
ENSG00000115946	PNO1	brain_frontal_cortex_ba9	gtex	protein_coding	2	68384976	68403370	ElasticNet	0.0497743	0.149594	1.37	0.000334	0	2:68010206-2:69139564	locus247
ENSG00000115946	PNO1	brain_cortex	gtex	protein_coding	2	68384976	68403370	ElasticNet	0.0383499	0.0103949	2.45	0.000318	0	2:68010206-2:69139564	locus247
ENSG00000115946	PNO1	brain_dorsolateral_prefrontal_cortex	cmc	protein_coding	2	68385004	68403094	blup	0.0366335	2.48786e-05	-0.57	0.000315	0	2:68010206-2:69139564	locus247
ENSG00000221823	PPP3R1	brain_frontal_cortex_ba9	gtex	protein_coding	2	68405989	68483369	ElasticNet	0.0734407	0.00086825	-1.23	0.000264	0	2:68010206-2:69139564	locus247
ENSG00000119865	CNRIP1	brain_dorsolateral_prefrontal_cortex	cmc	protein_coding	2	68511302	68547183	enet	0.0708126	5.47868e-09	1.83	0.000526	0	2:68010206-2:69139564	locus247
ENSG00000115956	PLEK	brain_frontal_cortex_ba9	gtex	protein_coding	2	68592305	68624585	ElasticNet	0.00960818	0.124782	-0.935	0.000256	0	2:68010206-2:69139564	locus247
ENSG00000204923	FBXO48	brain_caudate_basal_ganglia	gtex	protein_coding	2	68686551	68694390	ElasticNet	0.0792873	0.114154	0.227	0.000227	0	2:68010206-2:69139564	locus247
ENSG00000169621	APLF	brain_caudate_basal_ganglia	gtex	protein_coding	2	68694693	68858004	ElasticNet	-0.00507181	0.049166	-0.214	0.00024	0	2:68010206-2:69139564	locus247
ENSG00000163219	ARHGAP25	brain_anterior_cingulate_cortex_ba24	gtex	protein_coding	2	68906733	69053965	ElasticNet	0.0472842	0.000302019	0.445	0.000234	0	2:68010206-2:69139564	locus248
ENSG00000163219	ARHGAP25	brain_cortex	gtex	protein_coding	2	68906733	69053965	ElasticNet	0.11971	0.00166146	0.426	0.000229	0	2:68010206-2:69139564	locus248
ENSG00000163219	ARHGAP25	brain_dorsolateral_prefrontal_cortex	cmc	protein_coding	2	68906745	69043443	bslmm	0.328127	5.45525e-41	0.255	0.000245	0	2:68010206-2:69139564	locus248
ENSG00000188971.4	RP11-427H3.3	brain_amygdala	gtex	lincRNA	2	69142894	69142894	ElasticNet	0.0634035	0.0889025	-1.11	0.000389	0	2:68010206-2:69139564	locus248
ENSG00000169604	ANTXR1	brain_nucleus_accumbens_basal_ganglia	gtex	protein_coding	2	69240310	69476459	ElasticNet	0.0460031	0.129171	-1.45	0.000879	0	2:68010206-2:69139564	locus248
ENSG00000169599	NFU1	brain_hippocampus	gtex	protein_coding	2	69622882	69664760	ElasticNet	0.00157295	0.0648017	-0.608	0.000244	0	2:68010206-2:69139564	locus248
ENSG00000115977	AAK1	brain_frontal_cortex_ba9	gtex	protein_coding	2	69688532	69901481	ElasticNet	-0.00217399	0.0898615	0.806	0.000251	0	2:68010206-2:69139564	locus248
ENSG00000115977	AAK1	brain_substantia_nigra	gtex	protein_coding	2	69688532	69901481	ElasticNet	0.24416	0.0279544	0.588	0.00025	0	2:68010206-2:69139564	locus248
ENSG00000115977	AAK1	brain_substantia_nigra	gtex	protein_coding	2	69688532	69901481	ElasticNet	0.24416	0.0279544	0.865	0.000198	0	2:70756057-2:73174848	locus248
ENSG00000115977	AAK1	brain_frontal_cortex_ba9	gtex	protein_coding	2	69688532	69901481	ElasticNet	-0.00217399	0.0898615	0.22	0.000159	0	2:70756057-2:73174848	locus248
ENSG00000196975	ANXA4	brain_hippocampus	gtex	protein_coding	2	69871557	70053596	ElasticNet	-0.0248188	0.151394	0.544	0.000161	0	2:70756057-2:73174848	locus248
ENSG00000087338	GMCL1	brain_cerebellar_hemisphere	gtex	protein_coding	2	70056774	70108528	ElasticNet	0.0592129	0.201298	0.151	0.000305	0	2:68010206-2:69139564	locus248
ENSG00000087338	GMCL1	brain_cortex	gtex	protein_coding	2	70056774	70108528	ElasticNet	0.159491	0.000595863	-0.665	0.000235	0	2:68010206-2:69139564	locus248
ENSG00000087338	GMCL1	brain_cerebellar_hemisphere	gtex	protein_coding	2	70056774	70108528	ElasticNet	0.0592129	0.201298	0.686	0.000159	0	2:70756057-2:73174848	locus248
ENSG00000124380	SNRNP27	brain_cerebellum	gtex	protein_coding	2	70120692	70132707	ElasticNet	0.0927972	0.00806718	1.6	0.000727	0	2:68010206-2:69139564	locus248
ENSG00000124380	SNRNP27	brain_hippocampus	gtex	protein_coding	2	70120692	70132707	ElasticNet	-0.0708412	0.152976	-0.183	0.000232	0	2:68010206-2:69139564	locus248
ENSG00000124380	SNRNP27	brain_hippocampus	gtex	protein_coding	2	70120692	70132707	ElasticNet	-0.0708412	0.152976	-2	0.00136	0	2:70756057-2:73174848	locus248
ENSG00000124380	SNRNP27	brain_anterior_cingulate_cortex_ba24	gtex	protein_coding	2	70120692	70132707	ElasticNet	0.0193176	0.0432943	-1.58	0.000613	0	2:70756057-2:73174848	locus248
ENSG00000124380	SNRNP27	brain_nucleus_accumbens_basal_ganglia	gtex	protein_coding	2	70120692	70132707	ElasticNet	0.120881	0.00837876	0.0422	0.000193	0	2:70756057-2:73174848	locus248
ENSG00000124380	SNRNP27	brain_cerebellum	gtex	protein_coding	2	70120692	70132707	ElasticNet	0.0927972	0.00806718	-1.04	0.000191	0	2:70756057-2:73174848	locus248
ENSG00000059728	MXD1	brain_amygdala	gtex	protein_coding	2	70124820	70170077	ElasticNet	0.070835	0.116631	0.0205	0.000152	0	2:70756057-2:73174848	locus248
ENSG00000268328.1	AC019206.1	brain_amygdala	gtex	protein_coding	2	70162534	70162534	ElasticNet	0.0451111	0.016669	0.592	0.000302	0	2:68010206-2:69139564	locus248
ENSG00000268328.1	AC019206.1	brain_amygdala	gtex	protein_coding	2	70162534	70162534	ElasticNet	0.0451111	0.016669	0.717	0.000302	0	2:70756057-2:73174848	locus248
ENSG00000244617	ASPRV1	brain_cerebellum	gtex	protein_coding	2	70187226	70189397	ElasticNet	0.0550178	0.0496825	1.78	0.00143	0	2:70756057-2:73174848	locus248
ENSG00000115998	C2orf42	brain_nucleus_accumbens_basal_ganglia	gtex	protein_coding	2	70377012	70475747	ElasticNet	0.05901	0.123318	0.753	0.000156	0	2:70756057-2:73174848	locus248
ENSG00000116005	PCYOX1	brain_hippocampus	gtex	protein_coding	2	70484518	70508323	ElasticNet	0.00563021	0.0727218	-0.89	0.000217	0	2:70756057-2:73174848	locus248
ENSG00000163235	TGFA	brain_amygdala	gtex	protein_coding	2	70674412	70781325	ElasticNet	0.129908	0.0285282	-0.458	0.000157	0	2:70756057-2:73174848	locus248
ENSG00000163235	TGFA	brain_anterior_cingulate_cortex_ba24	gtex	protein_coding	2	70674412	70781325	ElasticNet	0.153198	0.0947434	-0.587	0.00015	0	2:70756057-2:73174848	locus248
ENSG00000163235	TGFA	brain_cortex	gtex	protein_coding	2	70674412	70781325	ElasticNet	0.0933927	0.00177763	-0.427	0.000146	0	2:70756057-2:73174848	locus248
ENSG00000075340	ADD2	brain_putamen_basal_ganglia	gtex	protein_coding	2	70834750	70995357	ElasticNet	0.0421379	0.0345549	-0.389	0.000177	0	2:70756057-2:73174848	locus249
ENSG00000152672	CLEC4F	brain_cortex	gtex	protein_coding	2	71035775	71047732	ElasticNet	0.0621476	0.00527608	-0.839	0.00028	0	2:70756057-2:73174848	locus249
ENSG00000152672	CLEC4F	brain_cerebellar_hemisphere	gtex	protein_coding	2	71035775	71047732	ElasticNet	0.164404	0.000412825	-0.305	0.000193	0	2:70756057-2:73174848	locus249
ENSG00000116039	ATP6V1B1	brain_amygdala	gtex	protein_coding	2	71163012	71192536	ElasticNet	0.131862	0.0742097	-1.27	0.000174	0	2:70756057-2:73174848	locus249
ENSG00000144031	ANKRD53	brain_spinal_cord_cervical_c-1	gtex	protein_coding	2	71205510	71212626	ElasticNet	0.0773647	0.333323	-2.55	0.000306	0	2:70756057-2:73174848	locus249
ENSG00000144031	ANKRD53	brain_caudate_basal_ganglia	gtex	protein_coding	2	71205510	71212626	ElasticNet	0.0715496	0.347922	1.88	0.00025	0	2:70756057-2:73174848	locus249
ENSG00000144043	TEX261	brain_spinal_cord_cervical_c-1	gtex	protein_coding	2	71213068	71222075	ElasticNet	-0.030819	0.00816234	1.74	0.00106	0	2:70756057-2:73174848	locus249
ENSG00000144043	TEX261	brain_amygdala	gtex	protein_coding	2	71213068	71222075	ElasticNet	0.0128267	0.0154106	1.22	0.000459	0	2:70756057-2:73174848	locus249
ENSG00000144043	TEX261	brain_hippocampus	gtex	protein_coding	2	71213068	71222075	ElasticNet	0.102586	0.0783343	-0.635	0.000235	0	2:70756057-2:73174848	locus249
ENSG00000144043	TEX261	brain_caudate_basal_ganglia	gtex	protein_coding	2	71213068	71222075	ElasticNet	0.144073	1.91557e-06	0.235	0.000227	0	2:70756057-2:73174848	locus249
ENSG00000144043	TEX261	brain_nucleus_accumbens_basal_ganglia	gtex	protein_coding	2	71213068	71222075	ElasticNet	0.110693	3.85714e-05	0.745	0.000167	0	2:70756057-2:73174848	locus249
ENSG00000124357	NAGK	brain_cerebellum	gtex	protein_coding	2	71291474	71306935	ElasticNet	0.0639618	0.00190644	-1.77	0.000336	0	2:70756057-2:73174848	locus249
ENSG00000272735	RP11-467P9.1	brain_anterior_cingulate_cortex_ba24	gtex	lincRNA	2	71294649	71295255	ElasticNet	0.0174807	0.0692728	-1.91	0.000177	0	2:70756057-2:73174848	locus249
ENSG00000124370	MCEE	brain_cerebellum	gtex	protein_coding	2	71336814	71357369	ElasticNet	0.0445423	0.0730793	0.793	0.000181	0	2:70756057-2:73174848	locus249
ENSG00000124383	MPHOSPH10	brain_dorsolateral_prefrontal_cortex	cmc	protein_coding	2	71357443	71377232	lasso	0.419471	2.54243e-55	-0.285	0.000157	0	2:70756057-2:73174848	locus249
ENSG00000075292	ZNF638	brain_nucleus_accumbens_basal_ganglia	gtex	protein_coding	2	71503691	71662199	ElasticNet	0.123043	0.00021822	-1.13	0.000444	0	2:70756057-2:73174848	locus249
ENSG00000075292	ZNF638	brain_dorsolateral_prefrontal_cortex	cmc	protein_coding	2	71503722	71651168	bslmm	0.0192808	0.00179406	-5.23	0.00633	1	2:70756057-2:73174848	locus249
ENSG00000003137	CYP26B1	brain_dorsolateral_prefrontal_cortex	cmc	protein_coding	2	72356366	72374991	blup	0.0271077	0.000258293	2.73	0.00452	0	2:70756057-2:73174848	locus250
ENSG00000003137	CYP26B1	brain_hypothalamus	gtex	protein_coding	2	72356367	72375167	ElasticNet	0.110158	0.00629154	-2.89	0.000839	0	2:70756057-2:73174848	locus250
ENSG00000003137	CYP26B1	brain_putamen_basal_ganglia	gtex	protein_coding	2	72356367	72375167	ElasticNet	0.0389923	0.214915	0.619	0.000223	0	2:70756057-2:73174848	locus250
ENSG00000003137	CYP26B1	brain_substantia_nigra	gtex	protein_coding	2	72356367	72375167	ElasticNet	0.104479	0.00369346	-0.155	0.000163	0	2:70756057-2:73174848	locus250
ENSG00000003137	CYP26B1	brain_substantia_nigra	gtex	protein_coding	2	72356367	72375167	ElasticNet	0.104479	0.00369346	-5.82	0.0357	1	2:73174848-2:75630048	locus250
ENSG00000003137	CYP26B1	brain_putamen_basal_ganglia	gtex	protein_coding	2	72356367	72375167	ElasticNet	0.0389923	0.214915	-3.88	0.000579	0	2:73174848-2:75630048	locus250
ENSG00000003137	CYP26B1	brain_hypothalamus	gtex	protein_coding	2	72356367	72375167	ElasticNet	0.110158	0.00629154	-1.89	0.000249	0	2:73174848-2:75630048	locus250
ENSG00000144036	EXOC6B	brain_cerebellum	gtex	protein_coding	2	72403113	73053170	ElasticNet	0.0419888	0.00936885	-2.31	0.00258	0	2:70756057-2:73174848	locus250
ENSG00000144036	EXOC6B	brain_hippocampus	gtex	protein_coding	2	72403113	73053170	ElasticNet	0.0402572	0.19025	0.877	0.000192	0	2:70756057-2:73174848	locus250
ENSG00000144036	EXOC6B	brain_hippocampus	gtex	protein_coding	2	72403113	73053170	ElasticNet	0.0402572	0.19025	5.69	0.00449	1	2:73174848-2:75630048	locus250
ENSG00000144036	EXOC6B	brain_cerebellum	gtex	protein_coding	2	72403113	73053170	ElasticNet	0.0419888	0.00936885	5.16	0.000879	0	2:73174848-2:75630048	locus250
ENSG00000144040	SFXN5	brain_dorsolateral_prefrontal_cortex	cmc	protein_coding	2	73169164	73298965	enet	0.178301	3.43958e-21	-1.38	0.000299	0	2:70756057-2:73174848	locus250
ENSG00000144040	SFXN5	brain_dorsolateral_prefrontal_cortex	cmc	protein_coding	2	73169164	73298965	enet	0.178301	3.43958e-21	-1.67	0.000169	0	2:73174848-2:75630048	locus250
ENSG00000144040	SFXN5	brain_anterior_cingulate_cortex_ba24	gtex	protein_coding	2	73169165	73302747	ElasticNet	0.025667	0.0184972	0.371	0.000163	0	2:70756057-2:73174848	locus250
ENSG00000144040	SFXN5	brain_cerebellum	gtex	protein_coding	2	73169165	73302747	ElasticNet	0.178342	1.13911e-06	0.653	0.000163	0	2:70756057-2:73174848	locus250
ENSG00000144040	SFXN5	brain_anterior_cingulate_cortex_ba24	gtex	protein_coding	2	73169165	73302747	ElasticNet	0.025667	0.0184972	0.0684	0.000357	0	2:73174848-2:75630048	locus250
ENSG00000144040	SFXN5	brain_cerebellum	gtex	protein_coding	2	73169165	73302747	ElasticNet	0.178342	1.13911e-06	0.834	0.000319	0	2:73174848-2:75630048	locus250
ENSG00000135631	RAB11FIP5	brain_hippocampus	gtex	protein_coding	2	73300510	73383849	ElasticNet	0.121727	0.00357989	-0.23	0.000174	0	2:70756057-2:73174848	locus251
ENSG00000135631	RAB11FIP5	brain_hippocampus	gtex	protein_coding	2	73300510	73383849	ElasticNet	0.121727	0.00357989	1.62	0.000379	0	2:73174848-2:75630048	locus251
ENSG00000135631	RAB11FIP5	brain_cerebellum	gtex	protein_coding	2	73300510	73383849	ElasticNet	0.0557696	0.00166252	-2.24	0.000286	0	2:73174848-2:75630048	locus251
ENSG00000204872.2	AC092653.5	brain_hypothalamus	gtex	pseudogene	2	73435387	73435387	ElasticNet	0.0440736	0.00681662	-2.58	0.00266	0	2:70756057-2:73174848	locus251
ENSG00000204872.2	AC092653.5	brain_hypothalamus	gtex	pseudogene	2	73435387	73435387	ElasticNet	0.0440736	0.00681662	-5.1	0.00139	0	2:73174848-2:75630048	locus251
ENSG00000135632	SMYD5	brain_substantia_nigra	gtex	protein_coding	2	73441350	73454365	ElasticNet	0.0626497	0.226217	2.61	0.00343	0	2:70756057-2:73174848	locus251
ENSG00000135632	SMYD5	brain_anterior_cingulate_cortex_ba24	gtex	protein_coding	2	73441350	73454365	ElasticNet	0.0638954	0.0206775	1.24	0.000508	0	2:70756057-2:73174848	locus251
ENSG00000135632	SMYD5	brain_frontal_cortex_ba9	gtex	protein_coding	2	73441350	73454365	ElasticNet	0.106213	0.00312142	1.92	0.000432	0	2:70756057-2:73174848	locus251
ENSG00000135632	SMYD5	brain_cortex	gtex	protein_coding	2	73441350	73454365	ElasticNet	-0.00323772	0.00479117	0.155	0.000151	0	2:70756057-2:73174848	locus251
ENSG00000135632	SMYD5	brain_nucleus_accumbens_basal_ganglia	gtex	protein_coding	2	73441350	73454365	ElasticNet	0.0991298	0.00103303	4	0.000548	0	2:73174848-2:75630048	locus251
ENSG00000135632	SMYD5	brain_substantia_nigra	gtex	protein_coding	2	73441350	73454365	ElasticNet	0.0626497	0.226217	3.61	0.000365	0	2:73174848-2:75630048	locus251
ENSG00000135632	SMYD5	brain_caudate_basal_ganglia	gtex	protein_coding	2	73441350	73454365	ElasticNet	0.038444	0.0322824	2.45	0.00027	0	2:73174848-2:75630048	locus251
ENSG00000135632	SMYD5	brain_frontal_cortex_ba9	gtex	protein_coding	2	73441350	73454365	ElasticNet	0.106213	0.00312142	1.6	0.00024	0	2:73174848-2:75630048	locus251
ENSG00000135632	SMYD5	brain_anterior_cingulate_cortex_ba24	gtex	protein_coding	2	73441350	73454365	ElasticNet	0.0638954	0.0206775	1.67	0.000229	0	2:73174848-2:75630048	locus251
ENSG00000135632	SMYD5	brain_cerebellum	gtex	protein_coding	2	73441350	73454365	ElasticNet	0.0478478	0.000494799	-0.939	0.000226	0	2:73174848-2:75630048	locus251
ENSG00000135632	SMYD5	brain_cortex	gtex	protein_coding	2	73441350	73454365	ElasticNet	-0.00323772	0.00479117	1.97	0.000225	0	2:73174848-2:75630048	locus251
ENSG00000135617	PRADC1	brain_dorsolateral_prefrontal_cortex	cmc	protein_coding	2	73455133	73460356	bslmm	0.0115436	0.0126543	-2.44	0.00127	0	2:70756057-2:73174848	locus251
ENSG00000135617	PRADC1	brain_dorsolateral_prefrontal_cortex	cmc	protein_coding	2	73455133	73460356	bslmm	0.0115436	0.0126543	1.34	0.000178	0	2:73174848-2:75630048	locus251
ENSG00000135617	PRADC1	brain_spinal_cord_cervical_c-1	gtex	protein_coding	2	73455134	73460366	ElasticNet	0.0833772	0.167516	3.88	0.0396	1	2:70756057-2:73174848	locus251
ENSG00000135617	PRADC1	brain_spinal_cord_cervical_c-1	gtex	protein_coding	2	73455134	73460366	ElasticNet	0.0833772	0.167516	0.99	0.00014	0	2:73174848-2:75630048	locus251
ENSG00000135624	CCT7	brain_cerebellar_hemisphere	gtex	protein_coding	2	73460548	73480149	ElasticNet	0.0604043	0.392064	-0.477	0.000177	0	2:70756057-2:73174848	locus251
ENSG00000135624	CCT7	brain_cerebellar_hemisphere	gtex	protein_coding	2	73460548	73480149	ElasticNet	0.0604043	0.392064	-2.2	0.000153	0	2:73174848-2:75630048	locus251
ENSG00000135624	CCT7	brain_dorsolateral_prefrontal_cortex	cmc	protein_coding	2	73461363	73480150	lasso	0.0261325	0.000328478	4.79	0.00088	0	2:73174848-2:75630048	locus251
ENSG00000163013	FBXO41	brain_dorsolateral_prefrontal_cortex	cmc	protein_coding	2	73481809	73496848	blup	0.0294059	0.000146706	-3.28	0.0292	1	2:70756057-2:73174848	locus251
ENSG00000163013	FBXO41	brain_dorsolateral_prefrontal_cortex	cmc	protein_coding	2	73481809	73496848	blup	0.0294059	0.000146706	-6.69	0.0197	1	2:73174848-2:75630048	locus251
ENSG00000116127	ALMS1	brain_dorsolateral_prefrontal_cortex	cmc	protein_coding	2	73612885	73837046	lasso	0.0678254	1.15051e-08	-4.55	0.000427	0	2:73174848-2:75630048	locus251
ENSG00000116127	ALMS1	brain_cortex	gtex	protein_coding	2	73612886	73837920	ElasticNet	0.104917	0.00210688	1.5	0.000328	0	2:70756057-2:73174848	locus251
ENSG00000116127	ALMS1	brain_amygdala	gtex	protein_coding	2	73612886	73837920	ElasticNet	0.165363	0.146021	0.568	0.000165	0	2:70756057-2:73174848	locus251
ENSG00000116127	ALMS1	brain_cortex	gtex	protein_coding	2	73612886	73837920	ElasticNet	0.104917	0.00210688	-0.0261	0.000197	0	2:73174848-2:75630048	locus251
ENSG00000116127	ALMS1	brain_amygdala	gtex	protein_coding	2	73612886	73837920	ElasticNet	0.165363	0.146021	1.84	0.000147	0	2:73174848-2:75630048	locus251
ENSG00000144035	NAT8	brain_dorsolateral_prefrontal_cortex	cmc	protein_coding	2	73867849	73869537	blup	0.133335	6.35568e-16	-5.79	0.093	1	2:73174848-2:75630048	locus251
ENSG00000144035	NAT8	brain_caudate_basal_ganglia	gtex	protein_coding	2	73867959	73869520	ElasticNet	0.00613983	0.390663	1.14	0.000317	0	2:70756057-2:73174848	locus251
ENSG00000144035	NAT8	brain_cortex	gtex	protein_coding	2	73867959	73869520	ElasticNet	0.0719593	0.00325536	-6.45	0.0621	1	2:73174848-2:75630048	locus251
ENSG00000144035	NAT8	brain_cerebellum	gtex	protein_coding	2	73867959	73869520	ElasticNet	0.166412	1.46787e-07	-5.61	0.00721	1	2:73174848-2:75630048	locus251
ENSG00000144035	NAT8	brain_caudate_basal_ganglia	gtex	protein_coding	2	73867959	73869520	ElasticNet	0.00613983	0.390663	-5.53	0.00653	1	2:73174848-2:75630048	locus251
ALMS1P	ALMS1P	brain_dorsolateral_prefrontal_cortex	cmc	NA	2	73872045	73912694	enet	0.229436	1.6034e-27	-5.95	0.032	1	2:73174848-2:75630048	locus251
ENSG00000163016	ALMS1P	brain_caudate_basal_ganglia	gtex	pseudogene	2	73872046	73912703	ElasticNet	0.0681626	0.000995379	-1.04	0.000228	0	2:70756057-2:73174848	locus251
ENSG00000163016	ALMS1P	brain_putamen_basal_ganglia	gtex	pseudogene	2	73872046	73912703	ElasticNet	0.160865	8.05206e-06	-6.18	0.0125	1	2:73174848-2:75630048	locus251
ENSG00000163016	ALMS1P	brain_cerebellum	gtex	pseudogene	2	73872046	73912703	ElasticNet	0.205207	1.49278e-07	-5.28	0.00431	1	2:73174848-2:75630048	locus251
ENSG00000163016	ALMS1P	brain_amygdala	gtex	pseudogene	2	73872046	73912703	ElasticNet	0.0244461	0.00799418	-5.42	0.00405	1	2:73174848-2:75630048	locus251
ENSG00000163016	ALMS1P	brain_cerebellar_hemisphere	gtex	pseudogene	2	73872046	73912703	ElasticNet	0.23164	4.00258e-09	-5.19	0.00136	0	2:73174848-2:75630048	locus251
ENSG00000163016	ALMS1P	brain_substantia_nigra	gtex	pseudogene	2	73872046	73912703	ElasticNet	0.105977	0.0236962	-4.47	0.000821	0	2:73174848-2:75630048	locus251
ENSG00000163016	ALMS1P	brain_frontal_cortex_ba9	gtex	pseudogene	2	73872046	73912703	ElasticNet	0.101861	0.0219361	-3.95	0.000587	0	2:73174848-2:75630048	locus251
ENSG00000163016	ALMS1P	brain_cortex	gtex	pseudogene	2	73872046	73912703	ElasticNet	0.032593	0.0209292	-4.16	0.000297	0	2:73174848-2:75630048	locus251
ENSG00000163016	ALMS1P	brain_caudate_basal_ganglia	gtex	pseudogene	2	73872046	73912703	ElasticNet	0.0681626	0.000995379	-3.51	0.000285	0	2:73174848-2:75630048	locus251
ENSG00000144034	TPRKB	brain_spinal_cord_cervical_c-1	gtex	protein_coding	2	73956231	73964527	ElasticNet	0.158796	0.0711865	-2.61	0.00343	0	2:70756057-2:73174848	locus251
ENSG00000144034	TPRKB	brain_spinal_cord_cervical_c-1	gtex	protein_coding	2	73956231	73964527	ElasticNet	0.158796	0.0711865	-3.48	0.000832	0	2:73174848-2:75630048	locus251
ENSG00000144034	TPRKB	brain_dorsolateral_prefrontal_cortex	cmc	protein_coding	2	73956956	73964517	lasso	0.105068	9.73756e-13	5.49	0.00394	1	2:73174848-2:75630048	locus251
ENSG00000144048	DUSP11	brain_cortex	gtex	protein_coding	2	73989311	74007284	ElasticNet	0.056985	0.0293629	2.88	0.00413	0	2:70756057-2:73174848	locus251
ENSG00000144048	DUSP11	brain_cortex	gtex	protein_coding	2	73989311	74007284	ElasticNet	0.056985	0.0293629	-0.808	0.000154	0	2:73174848-2:75630048	locus251
ENSG00000124356	STAMBP	brain_cortex	gtex	protein_coding	2	74056086	74100786	ElasticNet	0.0177912	0.0985363	1.37	0.000318	0	2:70756057-2:73174848	locus251
ENSG00000124356	STAMBP	brain_cortex	gtex	protein_coding	2	74056086	74100786	ElasticNet	0.0177912	0.0985363	2.36	0.00052	0	2:73174848-2:75630048	locus251
ENSG00000114956	DGUOK	brain_amygdala	gtex	protein_coding	2	74153953	74186088	ElasticNet	0.167967	0.00827062	-0.554	0.00014	0	2:73174848-2:75630048	locus252
ENSG00000187605	TET3	brain_spinal_cord_cervical_c-1	gtex	protein_coding	2	74229840	74335303	ElasticNet	-0.0324976	0.141283	0.703	0.000249	0	2:73174848-2:75630048	locus252
ENSG00000257800	FNBP1P1	brain_putamen_basal_ganglia	gtex	pseudogene	2	74347807	74350345	ElasticNet	0.168558	1.63815e-06	2.42	0.000751	0	2:73174848-2:75630048	locus252
ENSG00000257800	FNBP1P1	brain_frontal_cortex_ba9	gtex	pseudogene	2	74347807	74350345	ElasticNet	0.470574	2.08331e-14	2.12	0.000403	0	2:73174848-2:75630048	locus252
ENSG00000257800	FNBP1P1	brain_caudate_basal_ganglia	gtex	pseudogene	2	74347807	74350345	ElasticNet	0.402015	1.05718e-12	1.79	0.00031	0	2:73174848-2:75630048	locus252
ENSG00000257800	FNBP1P1	brain_nucleus_accumbens_basal_ganglia	gtex	pseudogene	2	74347807	74350345	ElasticNet	0.249545	1.4262e-07	1.73	0.000247	0	2:73174848-2:75630048	locus252
ENSG00000257800	FNBP1P1	brain_cortex	gtex	pseudogene	2	74347807	74350345	ElasticNet	0.415972	8.13935e-15	1.65	0.00024	0	2:73174848-2:75630048	locus252
ENSG00000257800	FNBP1P1	brain_cerebellar_hemisphere	gtex	pseudogene	2	74347807	74350345	ElasticNet	0.252061	1.33549e-07	1.7	0.00023	0	2:73174848-2:75630048	locus252
ENSG00000257800	FNBP1P1	brain_spinal_cord_cervical_c-1	gtex	pseudogene	2	74347807	74350345	ElasticNet	0.160594	0.179426	2.69	0.000185	0	2:73174848-2:75630048	locus252
ENSG00000257800	FNBP1P1	brain_anterior_cingulate_cortex_ba24	gtex	pseudogene	2	74347807	74350345	ElasticNet	0.411485	2.232e-11	1.39	0.000184	0	2:73174848-2:75630048	locus252
ENSG00000257800	FNBP1P1	brain_hypothalamus	gtex	pseudogene	2	74347807	74350345	ElasticNet	0.341562	3.12264e-08	-0.322	0.00018	0	2:73174848-2:75630048	locus252
ENSG00000257800	FNBP1P1	brain_substantia_nigra	gtex	pseudogene	2	74347807	74350345	ElasticNet	0.0335177	0.0139479	1.05	0.000161	0	2:73174848-2:75630048	locus252
ENSG00000257800	FNBP1P1	brain_amygdala	gtex	pseudogene	2	74347807	74350345	ElasticNet	0.325827	5.51915e-08	1.01	0.000156	0	2:73174848-2:75630048	locus252
ENSG00000257800	FNBP1P1	brain_hippocampus	gtex	pseudogene	2	74347807	74350345	ElasticNet	0.118281	1.14952e-06	0.0525	0.000146	0	2:73174848-2:75630048	locus252
ENSG00000257800	FNBP1P1	brain_cerebellum	gtex	pseudogene	2	74347807	74350345	ElasticNet	0.339845	7.96266e-11	0.55	0.000143	0	2:73174848-2:75630048	locus252
ENSG00000217702	MGC10955	brain_cerebellar_hemisphere	gtex	protein_coding	2	74361599	74362521	ElasticNet	0.386519	4.06242e-14	3.34	0.00434	1	2:73174848-2:75630048	locus252
ENSG00000217702	MGC10955	brain_cortex	gtex	protein_coding	2	74361599	74362521	ElasticNet	0.375797	2.65751e-11	3.05	0.00223	1	2:73174848-2:75630048	locus252
ENSG00000217702	MGC10955	brain_caudate_basal_ganglia	gtex	protein_coding	2	74361599	74362521	ElasticNet	0.431412	8.6361e-16	2.94	0.00215	1	2:73174848-2:75630048	locus252
ENSG00000217702	MGC10955	brain_substantia_nigra	gtex	protein_coding	2	74361599	74362521	ElasticNet	0.254457	0.000228158	2.24	0.00178	1	2:73174848-2:75630048	locus252
ENSG00000217702	MGC10955	brain_putamen_basal_ganglia	gtex	protein_coding	2	74361599	74362521	ElasticNet	0.22683	9.86048e-10	2.92	0.00155	0	2:73174848-2:75630048	locus252
ENSG00000217702	MGC10955	brain_amygdala	gtex	protein_coding	2	74361599	74362521	ElasticNet	0.250208	8.64262e-06	2.9	0.00154	0	2:73174848-2:75630048	locus252
ENSG00000217702	MGC10955	brain_anterior_cingulate_cortex_ba24	gtex	protein_coding	2	74361599	74362521	ElasticNet	0.403686	2.12926e-13	2.64	0.00154	0	2:73174848-2:75630048	locus252
ENSG00000217702	MGC10955	brain_frontal_cortex_ba9	gtex	protein_coding	2	74361599	74362521	ElasticNet	0.437457	2.7329e-10	2.81	0.00142	0	2:73174848-2:75630048	locus252
ENSG00000217702	MGC10955	brain_spinal_cord_cervical_c-1	gtex	protein_coding	2	74361599	74362521	ElasticNet	0.193659	2.61203e-06	2.5	0.0014	0	2:73174848-2:75630048	locus252
ENSG00000217702	MGC10955	brain_hypothalamus	gtex	protein_coding	2	74361599	74362521	ElasticNet	0.226546	1.94654e-08	2.7	0.00129	0	2:73174848-2:75630048	locus252
ENSG00000217702	MGC10955	brain_hippocampus	gtex	protein_coding	2	74361599	74362521	ElasticNet	0.434434	5.4471e-11	2.55	0.000802	0	2:73174848-2:75630048	locus252
ENSG00000217702	MGC10955	brain_nucleus_accumbens_basal_ganglia	gtex	protein_coding	2	74361599	74362521	ElasticNet	0.545542	3.19953e-16	2.42	0.000727	0	2:73174848-2:75630048	locus252
ENSG00000217702	MGC10955	brain_cerebellum	gtex	protein_coding	2	74361599	74362521	ElasticNet	0.387957	2.39342e-10	2.09	0.000666	0	2:73174848-2:75630048	locus252
ENSG00000163170	BOLA3	brain_cerebellum	gtex	protein_coding	2	74362525	74375121	ElasticNet	0.0320296	0.000100202	-1.95	0.00115	0	2:73174848-2:75630048	locus252
ENSG00000114978	MOB1A	brain_cerebellum	gtex	protein_coding	2	74379655	74406025	ElasticNet	0.114902	1.29626e-07	2.16	0.00498	1	2:73174848-2:75630048	locus252
ENSG00000114978	MOB1A	brain_cerebellar_hemisphere	gtex	protein_coding	2	74379655	74406025	ElasticNet	0.145618	3.25739e-05	2.01	0.00374	1	2:73174848-2:75630048	locus252
ENSG00000065911	MTHFD2	brain_hippocampus	gtex	protein_coding	2	74425689	74444692	ElasticNet	0.0668901	0.0725082	-2.8	0.000172	0	2:73174848-2:75630048	locus252
ENSG00000188687	SLC4A5	brain_dorsolateral_prefrontal_cortex	cmc	protein_coding	2	74438730	74590554	bslmm	0.111656	1.79501e-13	-1.71	0.000281	0	2:73174848-2:75630048	locus252
ENSG00000188687	SLC4A5	brain_cerebellar_hemisphere	gtex	protein_coding	2	74443369	74570541	ElasticNet	0.0445454	0.00379098	-1.92	0.000365	0	2:73174848-2:75630048	locus252
ENSG00000188687	SLC4A5	brain_cerebellum	gtex	protein_coding	2	74443369	74570541	ElasticNet	0.0990835	1.29077e-06	-1.93	0.000357	0	2:73174848-2:75630048	locus252
ENSG00000188687	SLC4A5	brain_caudate_basal_ganglia	gtex	protein_coding	2	74443369	74570541	ElasticNet	0.0320597	0.140234	-1.64	0.000284	0	2:73174848-2:75630048	locus252
ENSG00000115274	INO80B	brain_hippocampus	gtex	protein_coding	2	74682150	74688011	ElasticNet	0.0382039	0.011185	2.04	0.00403	1	2:73174848-2:75630048	locus252
ENSG00000115274	INO80B	brain_frontal_cortex_ba9	gtex	protein_coding	2	74682150	74688011	ElasticNet	0.0179187	0.117739	-0.55	0.000158	0	2:73174848-2:75630048	locus252
ENSG00000115275	MOGS	brain_cerebellar_hemisphere	gtex	protein_coding	2	74688184	74692537	ElasticNet	0.0355095	0.00647835	-1.5	0.000445	0	2:73174848-2:75630048	locus252
ENSG00000115275	MOGS	brain_cortex	gtex	protein_coding	2	74688184	74692537	ElasticNet	0.203523	2.25864e-05	-1.43	0.000416	0	2:73174848-2:75630048	locus252
ENSG00000115275	MOGS	brain_anterior_cingulate_cortex_ba24	gtex	protein_coding	2	74688184	74692537	ElasticNet	0.0905449	0.00239929	-1.35	0.000245	0	2:73174848-2:75630048	locus252
ENSG00000115275	MOGS	brain_cerebellum	gtex	protein_coding	2	74688184	74692537	ElasticNet	0.161866	8.69984e-05	-0.882	0.000228	0	2:73174848-2:75630048	locus252
ENSG00000115275	MOGS	brain_nucleus_accumbens_basal_ganglia	gtex	protein_coding	2	74688184	74692537	ElasticNet	0.0608781	0.204961	-0.965	0.00017	0	2:73174848-2:75630048	locus252
ENSG00000115275	MOGS	brain_frontal_cortex_ba9	gtex	protein_coding	2	74688184	74692537	ElasticNet	0.110505	0.0175611	0.0625	0.00016	0	2:73174848-2:75630048	locus252
ENSG00000115275	MOGS	brain_caudate_basal_ganglia	gtex	protein_coding	2	74688184	74692537	ElasticNet	0.178577	4.35633e-06	-0.435	0.000151	0	2:73174848-2:75630048	locus252
ENSG00000204822	MRPL53	brain_dorsolateral_prefrontal_cortex	cmc	protein_coding	2	74699084	74699942	enet	0.121866	1.27765e-14	1.3	0.000325	0	2:73174848-2:75630048	locus252
ENSG00000135637	CCDC142	brain_dorsolateral_prefrontal_cortex	cmc	protein_coding	2	74699084	74710357	enet	0.0057452	0.0582087	-0.65	0.000144	0	2:73174848-2:75630048	locus252
ENSG00000135637	CCDC142	brain_hypothalamus	gtex	protein_coding	2	74699113	74710535	ElasticNet	-0.0039979	0.0686986	0.978	0.000283	0	2:73174848-2:75630048	locus252
ENSG00000135637	CCDC142	brain_cerebellum	gtex	protein_coding	2	74699113	74710535	ElasticNet	0.0763278	0.0261046	-0.727	0.00016	0	2:73174848-2:75630048	locus252
ENSG00000115282	TTC31	brain_nucleus_accumbens_basal_ganglia	gtex	protein_coding	2	74710200	74722013	ElasticNet	0.106808	0.135044	0.682	0.00036	0	2:73174848-2:75630048	locus252
ENSG00000115282	TTC31	brain_spinal_cord_cervical_c-1	gtex	protein_coding	2	74710200	74722013	ElasticNet	0.0654265	0.123326	-1.53	0.000202	0	2:73174848-2:75630048	locus252
ENSG00000115282	TTC31	brain_anterior_cingulate_cortex_ba24	gtex	protein_coding	2	74710200	74722013	ElasticNet	0.0415866	0.0338407	0.675	0.000178	0	2:73174848-2:75630048	locus252
ENSG00000115282	TTC31	brain_frontal_cortex_ba9	gtex	protein_coding	2	74710200	74722013	ElasticNet	0.0384362	0.00176061	-0.701	0.000161	0	2:73174848-2:75630048	locus252
ENSG00000115289	PCGF1	brain_cerebellum	gtex	protein_coding	2	74732170	74735707	ElasticNet	0.016606	0.051439	-2.24	0.000535	0	2:73174848-2:75630048	locus252
ENSG00000115307	AUP1	brain_hypothalamus	gtex	protein_coding	2	74753772	74757066	ElasticNet	0.129125	0.00254139	0.64	0.00021	0	2:73174848-2:75630048	locus252
ENSG00000115317	HTRA2	brain_anterior_cingulate_cortex_ba24	gtex	protein_coding	2	74756504	74760472	ElasticNet	-0.0280475	0.0376185	-0.32	0.000149	0	2:73174848-2:75630048	locus252
ENSG00000115325	DOK1	brain_cerebellar_hemisphere	gtex	protein_coding	2	74776153	74784681	ElasticNet	0.0908411	0.154571	1.51	0.000403	0	2:73174848-2:75630048	locus252
ENSG00000115325	DOK1	brain_cortex	gtex	protein_coding	2	74776153	74784681	ElasticNet	0.0133898	0.154057	3.09	0.000293	0	2:73174848-2:75630048	locus252
ENSG00000159374	M1AP	brain_amygdala	gtex	protein_coding	2	74785010	74875465	ElasticNet	0.0974424	0.0382547	-0.514	0.000143	0	2:73174848-2:75630048	locus252
ENSG00000135622	SEMA4F	brain_dorsolateral_prefrontal_cortex	cmc	protein_coding	2	74881354	74910981	blup	0.0109405	0.0147787	-1.71	0.000538	0	2:73174848-2:75630048	locus252
ENSG00000159239.7	C2orf81	brain_anterior_cingulate_cortex_ba24	gtex	protein_coding	2	7.49637e+07	7.49637e+07	ElasticNet	0.0163712	0.148356	-0.539	0.000135	0	2:73174848-2:75630048	locus252
ENSG00000272711	RP11-259N19.1	brain_hippocampus	gtex	lincRNA	2	75059782	75061114	ElasticNet	-0.0431485	0.248062	-0.975	0.000354	0	2:73174848-2:75630048	locus252
ENSG00000159399	HK2	brain_hypothalamus	gtex	protein_coding	2	75061108	75120486	ElasticNet	0.00125996	0.232037	-0.0512	0.000135	0	2:73174848-2:75630048	locus252
ENSG00000159239.7	C2orf81	brain_cerebellar_hemisphere	gtex	protein_coding	2	75102176	75102176	ElasticNet	0.0734056	0.185421	-0.201	0.000136	0	2:73174848-2:75630048	locus252
ENSG00000204792	AC104135.3	brain_anterior_cingulate_cortex_ba24	gtex	lincRNA	2	75145275	75165545	ElasticNet	0.348982	2.30029e-09	1.4	0.000399	0	2:73174848-2:75630048	locus252
ENSG00000204792	AC104135.3	brain_substantia_nigra	gtex	lincRNA	2	75145275	75165545	ElasticNet	0.432855	1.31692e-10	1.6	0.000347	0	2:73174848-2:75630048	locus252
ENSG00000204792	AC104135.3	brain_cortex	gtex	lincRNA	2	75145275	75165545	ElasticNet	0.478945	8.29143e-15	1.54	0.000342	0	2:73174848-2:75630048	locus252
ENSG00000204792	AC104135.3	brain_cerebellum	gtex	lincRNA	2	75145275	75165545	ElasticNet	0.468945	2.36264e-15	1.26	0.00032	0	2:73174848-2:75630048	locus252
ENSG00000204792	AC104135.3	brain_cerebellar_hemisphere	gtex	lincRNA	2	75145275	75165545	ElasticNet	0.493501	9.71912e-15	1.33	0.000314	0	2:73174848-2:75630048	locus252
ENSG00000204792	AC104135.3	brain_hippocampus	gtex	lincRNA	2	75145275	75165545	ElasticNet	0.432874	1.02156e-13	1.44	0.000311	0	2:73174848-2:75630048	locus252
ENSG00000204792	AC104135.3	brain_putamen_basal_ganglia	gtex	lincRNA	2	75145275	75165545	ElasticNet	0.468653	3.24363e-15	1.43	0.000303	0	2:73174848-2:75630048	locus252
ENSG00000204792	AC104135.3	brain_caudate_basal_ganglia	gtex	lincRNA	2	75145275	75165545	ElasticNet	0.4984	1.18836e-17	1.34	0.000286	0	2:73174848-2:75630048	locus252
ENSG00000204792	AC104135.3	brain_nucleus_accumbens_basal_ganglia	gtex	lincRNA	2	75145275	75165545	ElasticNet	0.41803	2.03229e-14	1.22	0.000238	0	2:73174848-2:75630048	locus252
ENSG00000204792	AC104135.3	brain_frontal_cortex_ba9	gtex	lincRNA	2	75145275	75165545	ElasticNet	0.508178	5.18952e-13	1.11	0.00022	0	2:73174848-2:75630048	locus252
ENSG00000204792	AC104135.3	brain_amygdala	gtex	lincRNA	2	75145275	75165545	ElasticNet	0.536648	3.57634e-11	0.951	0.000196	0	2:73174848-2:75630048	locus252
ENSG00000204792	AC104135.3	brain_spinal_cord_cervical_c-1	gtex	lincRNA	2	75145275	75165545	ElasticNet	0.460303	1.48491e-10	0.911	0.000162	0	2:73174848-2:75630048	locus252
ENSG00000204792	AC104135.3	brain_hypothalamus	gtex	lincRNA	2	75145275	75165545	ElasticNet	0.48741	2.41591e-12	0.726	0.000155	0	2:73174848-2:75630048	locus252
ENSG00000236209	AC104135.2	brain_hippocampus	gtex	lincRNA	2	75146682	75151973	ElasticNet	0.251824	2.58955e-08	1.83	0.000591	0	2:73174848-2:75630048	locus252
ENSG00000236209	AC104135.2	brain_hypothalamus	gtex	lincRNA	2	75146682	75151973	ElasticNet	0.365176	6.91562e-09	1.59	0.000416	0	2:73174848-2:75630048	locus252
ENSG00000236209	AC104135.2	brain_cerebellum	gtex	lincRNA	2	75146682	75151973	ElasticNet	0.221944	2.41816e-11	1.58	0.000395	0	2:73174848-2:75630048	locus252
ENSG00000236209	AC104135.2	brain_nucleus_accumbens_basal_ganglia	gtex	lincRNA	2	75146682	75151973	ElasticNet	0.298283	2.24428e-10	1.48	0.000345	0	2:73174848-2:75630048	locus252
ENSG00000236209	AC104135.2	brain_cortex	gtex	lincRNA	2	75146682	75151973	ElasticNet	0.4594	8.94512e-15	1.48	0.00032	0	2:73174848-2:75630048	locus252
ENSG00000236209	AC104135.2	brain_frontal_cortex_ba9	gtex	lincRNA	2	75146682	75151973	ElasticNet	0.320061	6.32924e-09	1.49	0.000313	0	2:73174848-2:75630048	locus252
ENSG00000236209	AC104135.2	brain_cerebellar_hemisphere	gtex	lincRNA	2	75146682	75151973	ElasticNet	0.360612	1.34021e-11	1.48	0.000309	0	2:73174848-2:75630048	locus252
ENSG00000236209	AC104135.2	brain_amygdala	gtex	lincRNA	2	75146682	75151973	ElasticNet	0.363927	1.95418e-09	1.49	0.000296	0	2:73174848-2:75630048	locus252
ENSG00000236209	AC104135.2	brain_caudate_basal_ganglia	gtex	lincRNA	2	75146682	75151973	ElasticNet	0.392358	1.60126e-12	1.36	0.000279	0	2:73174848-2:75630048	locus252
ENSG00000236209	AC104135.2	brain_spinal_cord_cervical_c-1	gtex	lincRNA	2	75146682	75151973	ElasticNet	0.343531	3.21219e-05	1.62	0.000272	0	2:73174848-2:75630048	locus252
ENSG00000236209	AC104135.2	brain_substantia_nigra	gtex	lincRNA	2	75146682	75151973	ElasticNet	0.400559	4.21012e-07	1.25	0.000269	0	2:73174848-2:75630048	locus252
ENSG00000236209	AC104135.2	brain_putamen_basal_ganglia	gtex	lincRNA	2	75146682	75151973	ElasticNet	0.453554	8.97826e-11	1.27	0.000255	0	2:73174848-2:75630048	locus252
ENSG00000236209	AC104135.2	brain_anterior_cingulate_cortex_ba24	gtex	lincRNA	2	75146682	75151973	ElasticNet	0.175109	0.000226904	1.17	0.00023	0	2:73174848-2:75630048	locus252
ENSG00000115350	POLE4	brain_cerebellum	gtex	protein_coding	2	75185619	75197255	ElasticNet	0.0577594	0.0576549	1.43	0.000338	0	2:73174848-2:75630048	locus252
ENSG00000115350	POLE4	brain_amygdala	gtex	protein_coding	2	75185619	75197255	ElasticNet	0.0738393	0.0112901	-1.41	0.000303	0	2:73174848-2:75630048	locus252
ENSG00000115350	POLE4	brain_caudate_basal_ganglia	gtex	protein_coding	2	75185619	75197255	ElasticNet	0.0504638	0.0474665	0.905	0.000165	0	2:73174848-2:75630048	locus252
ENSG00000230836.1	AC104135.4	brain_cerebellum	gtex	lincRNA	2	75190024	75190024	ElasticNet	0.165964	1.18619e-06	1.5	0.000305	0	2:73174848-2:75630048	locus252
ENSG00000230836.1	AC104135.4	brain_caudate_basal_ganglia	gtex	lincRNA	2	75190024	75190024	ElasticNet	0.37023	2.42253e-12	1.04	0.000207	0	2:73174848-2:75630048	locus252
ENSG00000230836.1	AC104135.4	brain_nucleus_accumbens_basal_ganglia	gtex	lincRNA	2	75213581	75213581	ElasticNet	0.197231	8.83333e-09	1.49	0.000312	0	2:73174848-2:75630048	locus252
ENSG00000115353	TACR1	brain_spinal_cord_cervical_c-1	gtex	protein_coding	2	75273590	75426826	ElasticNet	-0.0770179	0.126402	0.894	0.000155	0	2:73174848-2:75630048	locus252
ENSG00000115364	MRPL19	brain_anterior_cingulate_cortex_ba24	gtex	protein_coding	2	75873909	75917977	ElasticNet	0.292154	2.08888e-06	2.11	0.000626	0	2:73174848-2:75630048	locus252
ENSG00000115364	MRPL19	brain_amygdala	gtex	protein_coding	2	75873909	75917977	ElasticNet	0.251568	1.58214e-08	1.4	0.000337	0	2:73174848-2:75630048	locus252
ENSG00000115364	MRPL19	brain_hippocampus	gtex	protein_coding	2	75873909	75917977	ElasticNet	0.357155	3.30314e-09	-0.807	0.000296	0	2:73174848-2:75630048	locus252
ENSG00000115364	MRPL19	brain_caudate_basal_ganglia	gtex	protein_coding	2	75873909	75917977	ElasticNet	0.453769	4.76279e-15	1.45	0.000278	0	2:73174848-2:75630048	locus252
ENSG00000115364	MRPL19	brain_substantia_nigra	gtex	protein_coding	2	75873909	75917977	ElasticNet	0.52066	8.61539e-12	0.739	0.000234	0	2:73174848-2:75630048	locus252
ENSG00000115364	MRPL19	brain_putamen_basal_ganglia	gtex	protein_coding	2	75873909	75917977	ElasticNet	0.444749	2.24846e-11	0.874	0.000208	0	2:73174848-2:75630048	locus252
ENSG00000115364	MRPL19	brain_cerebellum	gtex	protein_coding	2	75873909	75917977	ElasticNet	0.0607756	0.104729	-0.965	0.000174	0	2:73174848-2:75630048	locus252
ENSG00000115364	MRPL19	brain_nucleus_accumbens_basal_ganglia	gtex	protein_coding	2	75873909	75917977	ElasticNet	0.354944	1.14562e-07	-0.169	0.000148	0	2:73174848-2:75630048	locus252
ENSG00000115364	MRPL19	brain_hypothalamus	gtex	protein_coding	2	75873909	75917977	ElasticNet	0.333763	8.75126e-08	0.0644	0.000145	0	2:73174848-2:75630048	locus252
ENSG00000270996	RP11-342K6.4	brain_spinal_cord_cervical_c-1	gtex	lincRNA	2	75946246	75947144	ElasticNet	0.141404	0.222371	-0.11	0.000155	0	2:73174848-2:75630048	locus252
ENSG00000270996	RP11-342K6.4	brain_amygdala	gtex	lincRNA	2	75946246	75947144	ElasticNet	0.262481	0.000473703	-0.148	0.000136	0	2:73174848-2:75630048	locus252
ENSG00000143954	REG3G	brain_caudate_basal_ganglia	gtex	protein_coding	2	79252812	79255631	ElasticNet	0.0898093	7.67465e-05	-0.911	0.000301	0	2:80051572-2:81620841	locus255
ENSG00000143954	REG3G	brain_cerebellar_hemisphere	gtex	protein_coding	2	79252812	79255631	ElasticNet	0.0342627	0.0938006	0.379	0.000191	0	2:80051572-2:81620841	locus255
ENSG00000066032	CTNNA2	brain_caudate_basal_ganglia	gtex	protein_coding	2	79412357	80875905	ElasticNet	0.0583504	0.0637067	-0.446	0.000194	0	2:80051572-2:81620841	locus255
ENSG00000162951	LRRTM1	brain_hypothalamus	gtex	protein_coding	2	80515483	80531874	ElasticNet	0.0438263	0.152375	3.9	0.211	0	2:80051572-2:81620841	locus255
ENSG00000162951	LRRTM1	brain_cerebellar_hemisphere	gtex	protein_coding	2	80515483	80531874	ElasticNet	0.0280611	0.0456622	-1.81	0.00132	0	2:80051572-2:81620841	locus255
ENSG00000163541	SUCLG1	brain_dorsolateral_prefrontal_cortex	cmc	protein_coding	2	84650646	84686586	bslmm	0.0112508	0.0136435	0.556	0.000664	0	2:81620841-2:85140279	locus258
ENSG00000163541	SUCLG1	brain_cerebellum	gtex	protein_coding	2	84650647	84687169	ElasticNet	0.167169	2.0803e-06	0.778	0.000495	0	2:81620841-2:85140279	locus258
ENSG00000163541	SUCLG1	brain_cerebellar_hemisphere	gtex	protein_coding	2	84650647	84687169	ElasticNet	0.243075	1.17751e-08	0.305	0.000321	0	2:81620841-2:85140279	locus258
ENSG00000115423	DNAH6	brain_dorsolateral_prefrontal_cortex	cmc	protein_coding	2	84743578	85046713	bslmm	0.0443208	3.77647e-06	-1.69	0.000844	0	2:81620841-2:85140279	locus258
ENSG00000115423	DNAH6	brain_cerebellar_hemisphere	gtex	protein_coding	2	84743579	85046713	ElasticNet	0.120082	1.43778e-08	-2.71	0.00366	1	2:81620841-2:85140279	locus258
ENSG00000115423	DNAH6	brain_cerebellum	gtex	protein_coding	2	84743579	85046713	ElasticNet	0.472204	8.37324e-20	-1.42	0.000407	0	2:81620841-2:85140279	locus258
ENSG00000115423	DNAH6	brain_amygdala	gtex	protein_coding	2	84743579	85046713	ElasticNet	0.0626635	0.334493	-1.07	0.000306	0	2:81620841-2:85140279	locus258
ENSG00000034510	TMSB10	brain_cerebellar_hemisphere	gtex	protein_coding	2	85132749	85133795	ElasticNet	0.0295813	0.0585749	-0.256	0.000238	0	2:81620841-2:85140279	locus258
ENSG00000176407	KCMF1	brain_cerebellar_hemisphere	gtex	protein_coding	2	85198216	85286595	ElasticNet	0.129992	0.0317946	-2.08	0.000637	0	2:81620841-2:85140279	locus258
ENSG00000152284	TCF7L1	brain_cerebellum	gtex	protein_coding	2	85360533	85537511	ElasticNet	0.123529	5.26918e-07	1.49	0.000477	0	2:81620841-2:85140279	locus259
ENSG00000152284	TCF7L1	brain_cerebellar_hemisphere	gtex	protein_coding	2	85360533	85537511	ElasticNet	0.310518	1.57039e-10	0.565	0.000298	0	2:81620841-2:85140279	locus259
ENSG00000246575	AC093162.5	brain_spinal_cord_cervical_c-1	gtex	pseudogene	2	85542164	85543652	ElasticNet	0.126996	0.0165396	2.06	0.00116	0	2:81620841-2:85140279	locus259
ENSG00000152291	TGOLN2	brain_amygdala	gtex	protein_coding	2	85545147	85555548	ElasticNet	0.0329852	0.00701929	0.41	0.000396	0	2:81620841-2:85140279	locus259
ENSG00000152291	TGOLN2	brain_caudate_basal_ganglia	gtex	protein_coding	2	85545147	85555548	ElasticNet	0.0876201	0.0212593	-0.711	0.000262	0	2:81620841-2:85140279	locus259
ENSG00000042445	RETSAT	brain_dorsolateral_prefrontal_cortex	cmc	protein_coding	2	85569077	85581821	bslmm	0.191021	9.94542e-23	-0.313	0.00025	0	2:81620841-2:85140279	locus259
ENSG00000042445	RETSAT	brain_hypothalamus	gtex	protein_coding	2	85569211	85581743	ElasticNet	0.0677784	0.110784	-2.41	0.0062	1	2:81620841-2:85140279	locus259
ENSG00000042445	RETSAT	brain_hippocampus	gtex	protein_coding	2	85569211	85581743	ElasticNet	0.00271066	0.0400728	-2.73	0.00232	0	2:81620841-2:85140279	locus259
ENSG00000042445	RETSAT	brain_caudate_basal_ganglia	gtex	protein_coding	2	85569211	85581743	ElasticNet	0.121461	0.000161442	-0.482	0.000355	0	2:81620841-2:85140279	locus259
ENSG00000042445	RETSAT	brain_putamen_basal_ganglia	gtex	protein_coding	2	85569211	85581743	ElasticNet	-0.00349628	0.107721	-0.336	0.000258	0	2:81620841-2:85140279	locus259
ENSG00000042493	CAPG	brain_dorsolateral_prefrontal_cortex	cmc	protein_coding	2	85621870	85641197	bslmm	0.118305	3.22112e-14	-2.53	0.00204	0	2:81620841-2:85140279	locus259
ENSG00000042493	CAPG	brain_anterior_cingulate_cortex_ba24	gtex	protein_coding	2	85621871	85645555	ElasticNet	0.0969066	0.0157286	-2.15	0.00138	0	2:81620841-2:85140279	locus259
ENSG00000042493	CAPG	brain_caudate_basal_ganglia	gtex	protein_coding	2	85621871	85645555	ElasticNet	0.212604	0.00621732	-0.61	0.000352	0	2:81620841-2:85140279	locus259
ENSG00000042493	CAPG	brain_cortex	gtex	protein_coding	2	85621871	85645555	ElasticNet	0.167812	9.91821e-06	-0.356	0.000328	0	2:81620841-2:85140279	locus259
ENSG00000042493	CAPG	brain_cerebellar_hemisphere	gtex	protein_coding	2	85621871	85645555	ElasticNet	0.0858522	4.1996e-05	-0.246	0.000299	0	2:81620841-2:85140279	locus259
ENSG00000042493	CAPG	brain_nucleus_accumbens_basal_ganglia	gtex	protein_coding	2	85621871	85645555	ElasticNet	0.146703	3.61575e-05	-0.392	0.000271	0	2:81620841-2:85140279	locus259
ENSG00000152292	SH2D6	brain_cortex	gtex	protein_coding	2	85645844	85664152	ElasticNet	0.0375586	0.0475968	0.826	0.000359	0	2:81620841-2:85140279	locus259
ENSG00000152292	SH2D6	brain_cerebellar_hemisphere	gtex	protein_coding	2	85645844	85664152	ElasticNet	0.482017	4.6549e-14	0.677	0.000309	0	2:81620841-2:85140279	locus259
ENSG00000152292	SH2D6	brain_hypothalamus	gtex	protein_coding	2	85645844	85664152	ElasticNet	-0.0337391	0.206887	-0.0124	0.000253	0	2:81620841-2:85140279	locus259
ENSG00000115486	GGCX	brain_hippocampus	gtex	protein_coding	2	85771846	85788670	ElasticNet	0.227195	0.00151961	-1.4	0.000348	0	2:81620841-2:85140279	locus259
ENSG00000115486	GGCX	brain_nucleus_accumbens_basal_ganglia	gtex	protein_coding	2	85771846	85788670	ElasticNet	0.0886621	0.000681251	-0.84	0.000267	0	2:81620841-2:85140279	locus259
ENSG00000115486	GGCX	brain_hypothalamus	gtex	protein_coding	2	85771846	85788670	ElasticNet	0.0803205	0.033753	0.594	0.000264	0	2:81620841-2:85140279	locus259
ENSG00000168899	VAMP5	brain_cerebellum	gtex	protein_coding	2	85811531	85820535	ElasticNet	0.105316	0.0278079	1.99	0.00456	1	2:81620841-2:85140279	locus259
ENSG00000168899	VAMP5	brain_hypothalamus	gtex	protein_coding	2	85811531	85820535	ElasticNet	0.053458	0.177554	-0.702	0.000301	0	2:81620841-2:85140279	locus259
ENSG00000168883	USP39	brain_nucleus_accumbens_basal_ganglia	gtex	protein_coding	2	85829979	85876403	ElasticNet	0.0605909	0.0917947	-1.94	0.000774	0	2:81620841-2:85140279	locus259
ENSG00000115523	GNLY	brain_cerebellar_hemisphere	gtex	protein_coding	2	85912298	85925977	ElasticNet	0.317469	1.05175e-05	2.05	0.00164	0	2:81620841-2:85140279	locus259
ENSG00000115523	GNLY	brain_caudate_basal_ganglia	gtex	protein_coding	2	85912298	85925977	ElasticNet	0.30168	1.31505e-10	1.52	0.000428	0	2:81620841-2:85140279	locus259
ENSG00000115523	GNLY	brain_amygdala	gtex	protein_coding	2	85912298	85925977	ElasticNet	0.0816594	0.00820354	1.4	0.000367	0	2:81620841-2:85140279	locus259
ENSG00000115523	GNLY	brain_putamen_basal_ganglia	gtex	protein_coding	2	85912298	85925977	ElasticNet	0.0694315	0.0226851	1.23	0.000344	0	2:81620841-2:85140279	locus259
ENSG00000115523	GNLY	brain_substantia_nigra	gtex	protein_coding	2	85912298	85925977	ElasticNet	0.133248	0.000823844	0.236	0.00029	0	2:81620841-2:85140279	locus259
ENSG00000115523	GNLY	brain_nucleus_accumbens_basal_ganglia	gtex	protein_coding	2	85912298	85925977	ElasticNet	0.24604	5.80671e-05	0.196	0.000249	0	2:81620841-2:85140279	locus259
ENSG00000168874	ATOH8	brain_cerebellar_hemisphere	gtex	protein_coding	2	85978467	86015189	ElasticNet	0.0396871	0.0735822	-1.13	0.000349	0	2:81620841-2:85140279	locus259
ENSG00000168874	ATOH8	brain_amygdala	gtex	protein_coding	2	85978467	86015189	ElasticNet	0.147693	6.17372e-05	0.00227	0.000265	0	2:81620841-2:85140279	locus259
ENSG00000115525	ST3GAL5	brain_cerebellum	gtex	protein_coding	2	86066267	86116137	ElasticNet	0.0406529	0.275733	0.84	0.000267	0	2:81620841-2:85140279	locus259
ENSG00000230606.6	AC159540.1	brain_frontal_cortex_ba9	gtex	lincRNA	2	97680241	97680241	ElasticNet	0.556173	1.88119e-16	-0.326	6.92e-05	0	2:98995201-2:101822329	locus263
ENSG00000196912.8	ANKRD36B	brain_frontal_cortex_ba9	gtex	pseudogene	2	98166928	98166928	ElasticNet	0.334717	2.00407e-06	-0.167	8.19e-05	0	2:98995201-2:101822329	locus263
ENSG00000196912.8	ANKRD36B	brain_cerebellum	gtex	pseudogene	2	98200465	98200465	ElasticNet	0.286772	4.74196e-12	-1.8	0.000694	0	2:98995201-2:101822329	locus263
ENSG00000228970	UBTFL6	brain_caudate_basal_ganglia	gtex	pseudogene	2	98253060	98254266	ElasticNet	0.109898	0.000581742	0.277	6.87e-05	0	2:98995201-2:101822329	locus263
ENSG00000196912.8	ANKRD36B	brain_cortex	gtex	pseudogene	2	9.82638e+07	9.82638e+07	ElasticNet	0.108343	0.00159494	-1.69	0.000262	0	2:98995201-2:101822329	locus263
ENSG00000230606.6	AC159540.1	brain_cerebellar_hemisphere	gtex	lincRNA	2	98265491	98265491	ElasticNet	0.429585	1.04582e-15	-1.71	0.000215	0	2:98995201-2:101822329	locus263
ENSG00000230606.6	AC159540.1	brain_hypothalamus	gtex	lincRNA	2	98271946	98271946	ElasticNet	0.46656	1.27842e-16	0.128	7.28e-05	0	2:98995201-2:101822329	locus263
ENSG00000115073	ACTR1B	brain_cortex	gtex	protein_coding	2	98272431	98280570	ElasticNet	0.0871124	0.0257498	-1.27	0.000232	0	2:98995201-2:101822329	locus263
ENSG00000115073	ACTR1B	brain_cerebellum	gtex	protein_coding	2	98272431	98280570	ElasticNet	0.246467	1.33949e-12	0.268	6.94e-05	0	2:98995201-2:101822329	locus263
ENSG00000230606.6	AC159540.1	brain_cortex	gtex	lincRNA	2	98277804	98277804	ElasticNet	0.538492	1.18725e-20	0.408	7.34e-05	0	2:98995201-2:101822329	locus263
ENSG00000115085	ZAP70	brain_cortex	gtex	protein_coding	2	98330023	98356325	ElasticNet	0.0487445	0.00681815	-1.55	0.000323	0	2:98995201-2:101822329	locus263
ENSG00000115085	ZAP70	brain_nucleus_accumbens_basal_ganglia	gtex	protein_coding	2	98330023	98356325	ElasticNet	0.209241	1.17836e-06	-0.84	0.000108	0	2:98995201-2:101822329	locus263
ENSG00000115085	ZAP70	brain_hippocampus	gtex	protein_coding	2	98330023	98356325	ElasticNet	0.180584	1.40686e-05	-0.894	9.89e-05	0	2:98995201-2:101822329	locus263
ENSG00000115085	ZAP70	brain_cerebellar_hemisphere	gtex	protein_coding	2	98330023	98356325	ElasticNet	0.480065	1.74877e-14	0.805	9.47e-05	0	2:98995201-2:101822329	locus263
ENSG00000115085	ZAP70	brain_anterior_cingulate_cortex_ba24	gtex	protein_coding	2	98330023	98356325	ElasticNet	0.0648054	0.0766616	0.805	9.47e-05	0	2:98995201-2:101822329	locus263
ENSG00000075568	TMEM131	brain_spinal_cord_cervical_c-1	gtex	protein_coding	2	98372799	98612388	ElasticNet	-0.073408	0.0214534	0.921	0.000106	0	2:98995201-2:101822329	locus263
ENSG00000230606.6	AC159540.1	brain_anterior_cingulate_cortex_ba24	gtex	lincRNA	2	98375722	98375722	ElasticNet	0.478074	6.05622e-12	0.459	7.79e-05	0	2:98995201-2:101822329	locus263
ENSG00000230606.6	AC159540.1	brain_substantia_nigra	gtex	lincRNA	2	98431795	98431795	ElasticNet	0.245904	2.92241e-07	1.48	0.000363	0	2:98995201-2:101822329	locus263
ENSG00000230606.6	AC159540.1	brain_putamen_basal_ganglia	gtex	lincRNA	2	98631419	98631419	ElasticNet	0.399522	7.04597e-06	-0.226	7.36e-05	0	2:98995201-2:101822329	locus263
ENSG00000196912.8	ANKRD36B	brain_putamen_basal_ganglia	gtex	pseudogene	2	9.89116e+07	9.89116e+07	ElasticNet	0.121834	0.0383496	1.9	0.000817	0	2:98995201-2:101822329	locus264
ENSG00000144191	CNGA3	brain_dorsolateral_prefrontal_cortex	cmc	protein_coding	2	98962617	99015064	bslmm	0.0107971	0.0153356	-1.91	0.000352	0	2:98995201-2:101822329	locus264
ENSG00000040933	INPP4A	brain_cerebellar_hemisphere	gtex	protein_coding	2	99061317	99210853	ElasticNet	0.0568055	0.0240289	0.0958	7.03e-05	0	2:98995201-2:101822329	locus264
ENSG00000183513	COA5	brain_frontal_cortex_ba9	gtex	protein_coding	2	99215773	99224978	ElasticNet	-0.0014835	0.0654243	1.06	0.000262	0	2:98995201-2:101822329	locus264
ENSG00000183513	COA5	brain_cortex	gtex	protein_coding	2	99215773	99224978	ElasticNet	0.212944	0.000905519	1.13	0.000196	0	2:98995201-2:101822329	locus264
ENSG00000183513	COA5	brain_anterior_cingulate_cortex_ba24	gtex	protein_coding	2	99215773	99224978	ElasticNet	0.0131399	0.250698	0.287	8.54e-05	0	2:98995201-2:101822329	locus264
ENSG00000183513	COA5	brain_cerebellum	gtex	protein_coding	2	99215773	99224978	ElasticNet	0.188349	4.70597e-06	-1.42	8.33e-05	0	2:98995201-2:101822329	locus264
ENSG00000183513	COA5	brain_putamen_basal_ganglia	gtex	protein_coding	2	99215773	99224978	ElasticNet	0.0614822	0.0315772	0.103	7.79e-05	0	2:98995201-2:101822329	locus264
ENSG00000183513	COA5	brain_nucleus_accumbens_basal_ganglia	gtex	protein_coding	2	99215773	99224978	ElasticNet	0.0992802	0.0252227	-0.385	6.85e-05	0	2:98995201-2:101822329	locus264
ENSG00000115446	UNC50	brain_dorsolateral_prefrontal_cortex	cmc	protein_coding	2	99225041	99234977	blup	0.099026	4.55062e-12	-1.21	0.000322	0	2:98995201-2:101822329	locus264
ENSG00000115446	UNC50	brain_amygdala	gtex	protein_coding	2	99225042	99234978	ElasticNet	0.065593	0.174503	-0.812	0.000183	0	2:98995201-2:101822329	locus264
ENSG00000071073	MGAT4A	brain_dorsolateral_prefrontal_cortex	cmc	protein_coding	2	99235568	99347589	bslmm	0.0172729	0.00296347	-0.175	7.42e-05	0	2:98995201-2:101822329	locus264
ENSG00000071073	MGAT4A	brain_hypothalamus	gtex	protein_coding	2	99235569	99347589	ElasticNet	-0.0432985	0.00541693	-1.67	0.000412	0	2:98995201-2:101822329	locus264
ENSG00000241962.5	C2orf15	brain_cortex	gtex	protein_coding	2	9.92743e+07	9.92743e+07	ElasticNet	0.0125582	0.0894837	-1.57	0.000347	0	2:98995201-2:101822329	locus264
ENSG00000135951	TSGA10	brain_dorsolateral_prefrontal_cortex	cmc	protein_coding	2	99613723	99771187	lasso	0.0981556	5.67834e-12	1.72	0.000127	0	2:98995201-2:101822329	locus264
ENSG00000135951	TSGA10	brain_cerebellum	gtex	protein_coding	2	99613724	99771427	ElasticNet	0.365622	3.20322e-14	3.25	0.000709	0	2:98995201-2:101822329	locus264
ENSG00000135951	TSGA10	brain_frontal_cortex_ba9	gtex	protein_coding	2	99613724	99771427	ElasticNet	0.0570399	0.0300978	1.73	0.0002	0	2:98995201-2:101822329	locus264
ENSG00000135951	TSGA10	brain_cerebellar_hemisphere	gtex	protein_coding	2	99613724	99771427	ElasticNet	0.349622	2.90712e-10	1.54	0.000103	0	2:98995201-2:101822329	locus264
ENSG00000135951	TSGA10	brain_putamen_basal_ganglia	gtex	protein_coding	2	99613724	99771427	ElasticNet	0.168674	1.08495e-05	1.5	0.0001	0	2:98995201-2:101822329	locus264
ENSG00000135951	TSGA10	brain_amygdala	gtex	protein_coding	2	99613724	99771427	ElasticNet	0.0767861	0.00828566	1.42	9.1e-05	0	2:98995201-2:101822329	locus264
ENSG00000135951	TSGA10	brain_cortex	gtex	protein_coding	2	99613724	99771427	ElasticNet	0.197636	3.3278e-09	1.32	8.46e-05	0	2:98995201-2:101822329	locus264
ENSG00000135951	TSGA10	brain_anterior_cingulate_cortex_ba24	gtex	protein_coding	2	99613724	99771427	ElasticNet	0.246173	6.08254e-06	1.17	7.5e-05	0	2:98995201-2:101822329	locus264
ENSG00000135951	TSGA10	brain_nucleus_accumbens_basal_ganglia	gtex	protein_coding	2	99613724	99771427	ElasticNet	0.106054	0.000146973	0.506	7.2e-05	0	2:98995201-2:101822329	locus264
ENSG00000135951	TSGA10	brain_hypothalamus	gtex	protein_coding	2	99613724	99771427	ElasticNet	0.235145	1.57617e-05	0.36	7.15e-05	0	2:98995201-2:101822329	locus264
ENSG00000231822	AC019097.7	brain_cerebellum	gtex	pseudogene	2	99718481	99719215	ElasticNet	0.195428	1.92551e-09	1.42	8.79e-05	0	2:98995201-2:101822329	locus264
ENSG00000231822	AC019097.7	brain_cerebellar_hemisphere	gtex	pseudogene	2	99718481	99719215	ElasticNet	0.211155	7.43036e-09	0.202	7.18e-05	0	2:98995201-2:101822329	locus264
ENSG00000273045	C2ORF15	brain_anterior_cingulate_cortex_ba24	gtex	protein_coding	2	99757948	99767950	ElasticNet	0.0788857	0.0336433	-0.411	9.21e-05	0	2:98995201-2:101822329	locus264
ENSG00000144182	LIPT1	brain_dorsolateral_prefrontal_cortex	cmc	protein_coding	2	99771417	99779613	bslmm	0.177675	4.08974e-21	0.687	6.8e-05	0	2:98995201-2:101822329	locus264
ENSG00000144182	LIPT1	brain_cerebellar_hemisphere	gtex	protein_coding	2	99771418	99779620	ElasticNet	0.101654	0.00551197	3.99	0.00209	0	2:98995201-2:101822329	locus264
ENSG00000144182	LIPT1	brain_hypothalamus	gtex	protein_coding	2	99771418	99779620	ElasticNet	0.0821314	0.0100975	-1.37	0.000171	0	2:98995201-2:101822329	locus264
ENSG00000144182	LIPT1	brain_amygdala	gtex	protein_coding	2	99771418	99779620	ElasticNet	0.0459964	0.000326287	-1.03	0.000131	0	2:98995201-2:101822329	locus264
ENSG00000144182	LIPT1	brain_frontal_cortex_ba9	gtex	protein_coding	2	99771418	99779620	ElasticNet	0.0352211	0.0220582	2.01	0.000106	0	2:98995201-2:101822329	locus264
ENSG00000144182	LIPT1	brain_cerebellum	gtex	protein_coding	2	99771418	99779620	ElasticNet	0.192166	1.2787e-07	1.59	0.000101	0	2:98995201-2:101822329	locus264
ENSG00000144182	LIPT1	brain_nucleus_accumbens_basal_ganglia	gtex	protein_coding	2	99771418	99779620	ElasticNet	0.0652366	0.0251938	1.46	7.73e-05	0	2:98995201-2:101822329	locus264
ENSG00000144182	LIPT1	brain_anterior_cingulate_cortex_ba24	gtex	protein_coding	2	99771418	99779620	ElasticNet	0.1973	1.17739e-05	0.789	7.47e-05	0	2:98995201-2:101822329	locus264
ENSG00000144182	LIPT1	brain_hippocampus	gtex	protein_coding	2	99771418	99779620	ElasticNet	0.0964201	0.007282	0.613	7.23e-05	0	2:98995201-2:101822329	locus264
ENSG00000144182	LIPT1	brain_putamen_basal_ganglia	gtex	protein_coding	2	99771418	99779620	ElasticNet	0.325321	1.74826e-07	-0.443	6.96e-05	0	2:98995201-2:101822329	locus264
ENSG00000144182	LIPT1	brain_caudate_basal_ganglia	gtex	protein_coding	2	99771418	99779620	ElasticNet	0.244711	3.18251e-08	0.224	6.78e-05	0	2:98995201-2:101822329	locus264
ENSG00000158411	MITD1	brain_amygdala	gtex	protein_coding	2	99777890	99797521	ElasticNet	-0.0329189	0.00715977	-2.65	0.000837	0	2:98995201-2:101822329	locus264
ENSG00000158411	MITD1	brain_cerebellar_hemisphere	gtex	protein_coding	2	99777890	99797521	ElasticNet	0.124348	0.00121826	-0.828	6.83e-05	0	2:98995201-2:101822329	locus264
ENSG00000158411	MITD1	brain_dorsolateral_prefrontal_cortex	cmc	protein_coding	2	99785725	99797492	lasso	0.0344446	4.25605e-05	-0.798	6.81e-05	0	2:98995201-2:101822329	locus264
ENSG00000144214	LYG1	brain_dorsolateral_prefrontal_cortex	cmc	protein_coding	2	99900700	99921218	lasso	0.0337668	5.0262e-05	-0.213	6.95e-05	0	2:98995201-2:101822329	locus264
ENSG00000144214	LYG1	brain_cerebellum	gtex	protein_coding	2	99900701	99921205	ElasticNet	0.135241	3.23794e-05	-2.27	0.00114	0	2:98995201-2:101822329	locus264
ENSG00000144214	LYG1	brain_cerebellar_hemisphere	gtex	protein_coding	2	99900701	99921205	ElasticNet	0.187096	2.8703e-07	-0.991	0.000319	0	2:98995201-2:101822329	locus264
ENSG00000144214	LYG1	brain_cortex	gtex	protein_coding	2	99900701	99921205	ElasticNet	0.080487	0.00578722	-0.4	6.65e-05	0	2:98995201-2:101822329	locus264
ENSG00000115514	TXNDC9	brain_nucleus_accumbens_basal_ganglia	gtex	protein_coding	2	99935445	99957165	ElasticNet	0.0110269	0.134631	-4.78	0.000415	0	2:98995201-2:101822329	locus264
ENSG00000115514	TXNDC9	brain_putamen_basal_ganglia	gtex	protein_coding	2	99935445	99957165	ElasticNet	0.153527	0.00263245	0.162	7.03e-05	0	2:98995201-2:101822329	locus264
ENSG00000158417	EIF5B	brain_hippocampus	gtex	protein_coding	2	99953816	100017789	ElasticNet	0.027088	0.0510041	-0.0906	0.000474	0	2:98995201-2:101822329	locus264
ENSG00000135945	REV1	brain_dorsolateral_prefrontal_cortex	cmc	protein_coding	2	100016937	100106480	lasso	0.0400295	1.08185e-05	-0.901	7.98e-05	0	2:98995201-2:101822329	locus264
ENSG00000135945	REV1	brain_hypothalamus	gtex	protein_coding	2	100016938	100106497	ElasticNet	0.0288501	0.0634489	-2.21	0.000189	0	2:98995201-2:101822329	locus264
ENSG00000135945	REV1	brain_substantia_nigra	gtex	protein_coding	2	100016938	100106497	ElasticNet	-0.0780754	0.144838	2.42	8.89e-05	0	2:98995201-2:101822329	locus264
ENSG00000144218	AFF3	brain_anterior_cingulate_cortex_ba24	gtex	protein_coding	2	100162323	100759201	ElasticNet	0.278704	2.4767e-08	7.07	0.0503	1	2:98995201-2:101822329	locus264
ENSG00000144218	AFF3	brain_frontal_cortex_ba9	gtex	protein_coding	2	100162323	100759201	ElasticNet	0.272393	2.65908e-10	6.72	0.0246	1	2:98995201-2:101822329	locus264
ENSG00000144218	AFF3	brain_cerebellar_hemisphere	gtex	protein_coding	2	100162323	100759201	ElasticNet	0.12977	3.00966e-05	7.28	0.0233	0	2:98995201-2:101822329	locus264
ENSG00000144218	AFF3	brain_cerebellum	gtex	protein_coding	2	100162323	100759201	ElasticNet	0.182693	5.88853e-06	7.55	0.00718	0	2:98995201-2:101822329	locus264
ENSG00000144218	AFF3	brain_cortex	gtex	protein_coding	2	100162323	100759201	ElasticNet	0.18362	1.15576e-07	6.42	0.00418	0	2:98995201-2:101822329	locus264
ENSG00000144218	AFF3	brain_dorsolateral_prefrontal_cortex	cmc	protein_coding	2	100163715	100759037	enet	0.25442	9.17293e-31	7.34	0.108	1	2:98995201-2:101822329	locus264
ENSG00000170500	LONRF2	brain_cerebellar_hemisphere	gtex	protein_coding	2	100889753	100939195	ElasticNet	0.0379397	0.0518598	5.89	0.00233	0	2:98995201-2:101822329	locus265
ENSG00000115526	CHST10	brain_dorsolateral_prefrontal_cortex	cmc	protein_coding	2	101008321	101034130	blup	0.0403213	1.00714e-05	4.84	0.000337	0	2:98995201-2:101822329	locus265
ENSG00000115526	CHST10	brain_anterior_cingulate_cortex_ba24	gtex	protein_coding	2	101008327	101034118	ElasticNet	-0.00306433	0.0904699	8.3	0.714	1	2:98995201-2:101822329	locus265
ENSG00000115526	CHST10	brain_frontal_cortex_ba9	gtex	protein_coding	2	101008327	101034118	ElasticNet	0.086063	0.00114416	7.84	0.289	1	2:98995201-2:101822329	locus265
ENSG00000115526	CHST10	brain_cerebellum	gtex	protein_coding	2	101008327	101034118	ElasticNet	0.148378	2.60337e-08	6.99	0.025	1	2:98995201-2:101822329	locus265
ENSG00000115526	CHST10	brain_cerebellar_hemisphere	gtex	protein_coding	2	101008327	101034118	ElasticNet	0.266024	8.72052e-07	7.17	0.00497	0	2:98995201-2:101822329	locus265
ENSG00000115526	CHST10	brain_amygdala	gtex	protein_coding	2	101008327	101034118	ElasticNet	0.0618754	0.0818284	4.66	0.00125	0	2:98995201-2:101822329	locus265
ENSG00000115526	CHST10	brain_hypothalamus	gtex	protein_coding	2	101008327	101034118	ElasticNet	0.0189297	0.300693	3.95	0.000129	0	2:98995201-2:101822329	locus265
ENSG00000115526	CHST10	brain_nucleus_accumbens_basal_ganglia	gtex	protein_coding	2	101008327	101034118	ElasticNet	0.00681804	0.159073	1.18	7.96e-05	0	2:98995201-2:101822329	locus265
ENSG00000115539	PDCL3	brain_frontal_cortex_ba9	gtex	protein_coding	2	101179152	101193197	ElasticNet	0.0104793	0.0661629	5.03	0.673	1	2:98995201-2:101822329	locus265
ENSG00000170485	NPAS2	brain_frontal_cortex_ba9	gtex	protein_coding	2	101436614	101613291	ElasticNet	0.111242	0.022734	0.533	8.16e-05	0	2:98995201-2:101822329	locus266
ENSG00000170485	NPAS2	brain_substantia_nigra	gtex	protein_coding	2	101436614	101613291	ElasticNet	0.0437408	0.0902538	-0.422	7.26e-05	0	2:98995201-2:101822329	locus266
ENSG00000071082	RPL31	brain_amygdala	gtex	protein_coding	2	101618177	101640494	ElasticNet	0.110621	0.00562715	0.834	8.26e-05	0	2:98995201-2:101822329	locus266
ENSG00000204634	TBC1D8	brain_dorsolateral_prefrontal_cortex	cmc	protein_coding	2	101623689	101767846	blup	0.0851045	1.53866e-10	0.649	0.000126	0	2:98995201-2:101822329	locus266
ENSG00000204634	TBC1D8	brain_cerebellum	gtex	protein_coding	2	101624079	101869328	ElasticNet	0.0451314	0.0833066	1.02	0.000112	0	2:98995201-2:101822329	locus266
ENSG00000204634	TBC1D8	brain_spinal_cord_cervical_c-1	gtex	protein_coding	2	101624079	101869328	ElasticNet	0.0665063	0.00102803	-1.37	0.000106	0	2:98995201-2:101822329	locus266
ENSG00000163162	RNF149	brain_putamen_basal_ganglia	gtex	protein_coding	2	101887681	101925163	ElasticNet	0.109279	0.0802466	1.83	0.00092	0	2:98995201-2:101822329	locus266
ENSG00000163162	RNF149	brain_frontal_cortex_ba9	gtex	protein_coding	2	101887681	101925163	ElasticNet	0.184157	9.67147e-06	1.81	0.000116	0	2:98995201-2:101822329	locus266
ENSG00000163162	RNF149	brain_cortex	gtex	protein_coding	2	101887681	101925163	ElasticNet	0.18305	9.99306e-06	0.226	6.93e-05	0	2:98995201-2:101822329	locus266
ENSG00000163162	RNF149	brain_cerebellar_hemisphere	gtex	protein_coding	2	101887681	101925163	ElasticNet	0.209327	1.37344e-06	0.0963	6.89e-05	0	2:98995201-2:101822329	locus266
ENSG00000175874	CREG2	brain_frontal_cortex_ba9	gtex	protein_coding	2	101962013	102004057	ElasticNet	0.0495991	0.0219081	0.668	0.000119	0	2:98995201-2:101822329	locus266
ENSG00000175874	CREG2	brain_dorsolateral_prefrontal_cortex	cmc	protein_coding	2	101964815	102003965	bslmm	0.118291	3.23253e-14	-3.05	0.00268	0	2:98995201-2:101822329	locus266
ENSG00000196460	RFX8	brain_dorsolateral_prefrontal_cortex	cmc	protein_coding	2	102013822	102091165	lasso	0.0923452	2.47846e-11	0.563	7.05e-05	0	2:98995201-2:101822329	locus266
ENSG00000115598	IL1RL2	brain_caudate_basal_ganglia	gtex	protein_coding	2	102803433	102856462	ElasticNet	0.0851263	0.0142092	1.74	0.000228	0	2:98995201-2:101822329	locus267
ENSG00000115598	IL1RL2	brain_nucleus_accumbens_basal_ganglia	gtex	protein_coding	2	102803433	102856462	ElasticNet	0.143294	0.0107373	0.0892	6.58e-05	0	2:98995201-2:101822329	locus267
ENSG00000175497	DPP10	brain_amygdala	gtex	protein_coding	2	115199876	116603328	ElasticNet	0.0800116	0.289929	-3.61	0.0703	1	2:116772878-2:118367466	locus275
ENSG00000175497	DPP10	brain_hippocampus	gtex	protein_coding	2	115199876	116603328	ElasticNet	0.131488	0.00443177	1.62	0.000979	0	2:116772878-2:118367466	locus275
ENSG00000175497	DPP10	brain_caudate_basal_ganglia	gtex	protein_coding	2	115199876	116603328	ElasticNet	0.119092	0.000232573	-0.51	0.000394	0	2:116772878-2:118367466	locus275
ENSG00000175497	DPP10	brain_nucleus_accumbens_basal_ganglia	gtex	protein_coding	2	115199876	116603328	ElasticNet	-0.0166482	0.0019829	-0.657	0.000244	0	2:116772878-2:118367466	locus275
ENSG00000175497	DPP10	brain_dorsolateral_prefrontal_cortex	cmc	protein_coding	2	115199898	116602326	enet	0.0543302	3.22874e-07	0.694	0.000255	0	2:116772878-2:118367466	locus275
ENSG00000088205	DDX18	brain_cerebellum	gtex	protein_coding	2	118572226	118589955	ElasticNet	0.0354839	0.00911051	0.0973	0.000234	0	2:116772878-2:118367466	locus277
ENSG00000088205	DDX18	brain_cerebellum	gtex	protein_coding	2	118572226	118589955	ElasticNet	0.0354839	0.00911051	-0.699	0.000497	0	2:118367466-2:121303783	locus277
ENSG00000088205	DDX18	brain_dorsolateral_prefrontal_cortex	cmc	protein_coding	2	118572254	118589953	lasso	0.382709	2.65842e-49	1.4	0.000363	0	2:118367466-2:121303783	locus277
ENSG00000236255	AC009404.2	brain_cerebellum	gtex	lincRNA	2	118591513	118599234	ElasticNet	0.101825	0.000626682	-1.79	0.000988	0	2:116772878-2:118367466	locus277
ENSG00000236255	AC009404.2	brain_cerebellar_hemisphere	gtex	lincRNA	2	118591513	118599234	ElasticNet	0.0490474	0.000133326	-1.83	0.000853	0	2:116772878-2:118367466	locus277
ENSG00000236255	AC009404.2	brain_amygdala	gtex	lincRNA	2	118591513	118599234	ElasticNet	0.0352425	0.020116	-1.1	0.000432	0	2:116772878-2:118367466	locus277
ENSG00000236255	AC009404.2	brain_spinal_cord_cervical_c-1	gtex	lincRNA	2	118591513	118599234	ElasticNet	0.059957	0.174954	0.354	0.000257	0	2:116772878-2:118367466	locus277
ENSG00000236255	AC009404.2	brain_cortex	gtex	lincRNA	2	118591513	118599234	ElasticNet	0.073215	0.00339087	0.00134	0.000232	0	2:116772878-2:118367466	locus277
ENSG00000236255	AC009404.2	brain_amygdala	gtex	lincRNA	2	118591513	118599234	ElasticNet	0.0352425	0.020116	2.42	0.000689	0	2:118367466-2:121303783	locus277
ENSG00000236255	AC009404.2	brain_cortex	gtex	lincRNA	2	118591513	118599234	ElasticNet	0.073215	0.00339087	-0.781	0.000677	0	2:118367466-2:121303783	locus277
ENSG00000236255	AC009404.2	brain_putamen_basal_ganglia	gtex	lincRNA	2	118591513	118599234	ElasticNet	0.108858	0.00487721	-0.15	0.000295	0	2:118367466-2:121303783	locus277
ENSG00000236255	AC009404.2	brain_caudate_basal_ganglia	gtex	lincRNA	2	118591513	118599234	ElasticNet	0.061817	0.0650921	-0.12	0.000266	0	2:118367466-2:121303783	locus277
ENSG00000236255	AC009404.2	brain_spinal_cord_cervical_c-1	gtex	lincRNA	2	118591513	118599234	ElasticNet	0.059957	0.174954	-0.489	0.000262	0	2:118367466-2:121303783	locus277
ENSG00000236255	AC009404.2	brain_cerebellum	gtex	lincRNA	2	118591513	118599234	ElasticNet	0.101825	0.000626682	0.247	0.000261	0	2:118367466-2:121303783	locus277
ENSG00000236255	AC009404.2	brain_cerebellar_hemisphere	gtex	lincRNA	2	118591513	118599234	ElasticNet	0.0490474	0.000133326	1.31	0.000242	0	2:118367466-2:121303783	locus277
ENSG00000236255	AC009404.2	brain_frontal_cortex_ba9	gtex	lincRNA	2	118591513	118599234	ElasticNet	-0.00413291	0.103392	0.695	0.000226	0	2:118367466-2:121303783	locus277
ENSG00000125633	CCDC93	brain_dorsolateral_prefrontal_cortex	cmc	protein_coding	2	118673053	118771739	blup	0.0263674	0.000309994	-0.278	0.000237	0	2:116772878-2:118367466	locus277
ENSG00000125633	CCDC93	brain_dorsolateral_prefrontal_cortex	cmc	protein_coding	2	118673053	118771739	blup	0.0263674	0.000309994	-1.24	0.0014	0	2:118367466-2:121303783	locus277
ENSG00000125633	CCDC93	brain_caudate_basal_ganglia	gtex	protein_coding	2	118673054	118771709	ElasticNet	0.0589491	0.199309	1.75	0.00131	0	2:116772878-2:118367466	locus277
ENSG00000125633	CCDC93	brain_cerebellar_hemisphere	gtex	protein_coding	2	118673054	118771709	ElasticNet	0.167183	0.000668813	-0.764	0.000297	0	2:116772878-2:118367466	locus277
ENSG00000125633	CCDC93	brain_cerebellum	gtex	protein_coding	2	118673054	118771709	ElasticNet	0.15969	0.000324561	-0.433	0.000262	0	2:116772878-2:118367466	locus277
ENSG00000125633	CCDC93	brain_putamen_basal_ganglia	gtex	protein_coding	2	118673054	118771709	ElasticNet	0.213416	0.00221161	0.0674	0.000257	0	2:116772878-2:118367466	locus277
ENSG00000125633	CCDC93	brain_cortex	gtex	protein_coding	2	118673054	118771709	ElasticNet	0.0332742	0.033683	-0.0566	0.000227	0	2:116772878-2:118367466	locus277
ENSG00000125633	CCDC93	brain_caudate_basal_ganglia	gtex	protein_coding	2	118673054	118771709	ElasticNet	0.0589491	0.199309	-3.68	0.00648	1	2:118367466-2:121303783	locus277
ENSG00000125633	CCDC93	brain_cerebellum	gtex	protein_coding	2	118673054	118771709	ElasticNet	0.15969	0.000324561	-3.67	0.00233	0	2:118367466-2:121303783	locus277
ENSG00000125633	CCDC93	brain_nucleus_accumbens_basal_ganglia	gtex	protein_coding	2	118673054	118771709	ElasticNet	0.118647	0.00376135	-3.31	0.00165	0	2:118367466-2:121303783	locus277
ENSG00000125633	CCDC93	brain_putamen_basal_ganglia	gtex	protein_coding	2	118673054	118771709	ElasticNet	0.213416	0.00221161	-3.14	0.00164	0	2:118367466-2:121303783	locus277
ENSG00000125633	CCDC93	brain_cortex	gtex	protein_coding	2	118673054	118771709	ElasticNet	0.0332742	0.033683	-1.16	0.000889	0	2:118367466-2:121303783	locus277
ENSG00000125633	CCDC93	brain_cerebellar_hemisphere	gtex	protein_coding	2	118673054	118771709	ElasticNet	0.167183	0.000668813	-0.583	0.000326	0	2:118367466-2:121303783	locus277
ENSG00000226856.1	AC093901.1	brain_putamen_basal_ganglia	gtex	lincRNA	2	118690332	118690332	ElasticNet	0.0830359	0.00172151	-0.0271	0.000291	0	2:118367466-2:121303783	locus277
ENSG00000163064	EN1	brain_cerebellum	gtex	protein_coding	2	119599747	119605254	ElasticNet	0.0730861	0.00060797	-0.199	0.000219	0	2:118367466-2:121303783	locus278
ENSG00000226856.1	AC093901.1	brain_frontal_cortex_ba9	gtex	lincRNA	2	119861575	119861575	ElasticNet	0.0434201	0.00194003	1.47	0.000342	0	2:118367466-2:121303783	locus278
ENSG00000115107	STEAP3	brain_dorsolateral_prefrontal_cortex	cmc	protein_coding	2	119981383	120023227	lasso	0.0575225	1.47049e-07	-2.55	0.00589	1	2:118367466-2:121303783	locus278
ENSG00000115107	STEAP3	brain_cortex	gtex	protein_coding	2	119981384	120023228	ElasticNet	0.00273604	0.0754832	-2.14	0.00247	1	2:118367466-2:121303783	locus278
ENSG00000115107	STEAP3	brain_cerebellum	gtex	protein_coding	2	119981384	120023228	ElasticNet	0.243398	1.04342e-10	-1.65	0.000912	0	2:118367466-2:121303783	locus278
ENSG00000115107	STEAP3	brain_cerebellar_hemisphere	gtex	protein_coding	2	119981384	120023228	ElasticNet	0.249598	2.54399e-07	-1.22	0.000408	0	2:118367466-2:121303783	locus278
ENSG00000115107	STEAP3	brain_anterior_cingulate_cortex_ba24	gtex	protein_coding	2	119981384	120023228	ElasticNet	0.0603112	0.0811405	-0.129	0.000235	0	2:118367466-2:121303783	locus278
ENSG00000186132	C2orf76	brain_hypothalamus	gtex	protein_coding	2	120059801	120124404	ElasticNet	0.00346792	0.0774184	-1.34	0.000354	0	2:118367466-2:121303783	locus278
ENSG00000080293	SCTR	brain_anterior_cingulate_cortex_ba24	gtex	protein_coding	2	120197419	120282070	ElasticNet	0.0648122	0.0115354	-1.79	0.00111	0	2:118367466-2:121303783	locus278
ENSG00000163075	PCDP1	brain_hippocampus	gtex	protein_coding	2	120302008	120419827	ElasticNet	0.115594	0.0702064	1.53	0.00053	0	2:118367466-2:121303783	locus278
ENSG00000144120	TMEM177	brain_cerebellar_hemisphere	gtex	protein_coding	2	120436743	120444083	ElasticNet	0.288589	8.47566e-09	2.22	0.00347	1	2:118367466-2:121303783	locus278
ENSG00000144120	TMEM177	brain_cerebellum	gtex	protein_coding	2	120436743	120444083	ElasticNet	0.299351	3.34485e-12	1.73	0.00122	0	2:118367466-2:121303783	locus278
ENSG00000144120	TMEM177	brain_hypothalamus	gtex	protein_coding	2	120436743	120444083	ElasticNet	0.103683	0.0426467	1.65	0.000815	0	2:118367466-2:121303783	locus278
ENSG00000088179	PTPN4	brain_cerebellar_hemisphere	gtex	protein_coding	2	120517207	120741394	ElasticNet	0.0370181	0.0012002	0.722	0.000287	0	2:118367466-2:121303783	locus278
ENSG00000088179	PTPN4	brain_cerebellum	gtex	protein_coding	2	120517207	120741394	ElasticNet	0.116778	0.0155057	-0.0333	0.000223	0	2:118367466-2:121303783	locus278
ENSG00000115109	EPB41L5	brain_nucleus_accumbens_basal_ganglia	gtex	protein_coding	2	120770581	120936695	ElasticNet	0.197141	4.08039e-05	2.68	0.00837	1	2:118367466-2:121303783	locus278
ENSG00000115109	EPB41L5	brain_cortex	gtex	protein_coding	2	120770581	120936695	ElasticNet	0.0640866	0.00117264	1.29	0.000694	0	2:118367466-2:121303783	locus278
ENSG00000115109	EPB41L5	brain_frontal_cortex_ba9	gtex	protein_coding	2	120770581	120936695	ElasticNet	0.0144758	0.0795661	1.12	0.000502	0	2:118367466-2:121303783	locus278
ENSG00000115109	EPB41L5	brain_cerebellar_hemisphere	gtex	protein_coding	2	120770581	120936695	ElasticNet	0.212881	8.79146e-05	1.24	0.000493	0	2:118367466-2:121303783	locus278
ENSG00000115109	EPB41L5	brain_hippocampus	gtex	protein_coding	2	120770581	120936695	ElasticNet	0.0204825	0.0434916	0.561	0.000338	0	2:118367466-2:121303783	locus278
ENSG00000115109	EPB41L5	brain_cerebellum	gtex	protein_coding	2	120770581	120936695	ElasticNet	0.283056	7.72238e-08	0.573	0.000305	0	2:118367466-2:121303783	locus278
ENSG00000115109	EPB41L5	brain_putamen_basal_ganglia	gtex	protein_coding	2	120770581	120936695	ElasticNet	0.0945232	0.0398173	-0.312	0.000222	0	2:118367466-2:121303783	locus278
ENSG00000115109	EPB41L5	brain_dorsolateral_prefrontal_cortex	cmc	protein_coding	2	120770603	120936697	lasso	0.120553	1.79726e-14	1.29	0.000587	0	2:118367466-2:121303783	locus278
ENSG00000234065	MTND4P26	brain_cortex	gtex	pseudogene	2	120971207	120972565	ElasticNet	-0.000187389	0.0545481	1.51	0.000748	0	2:118367466-2:121303783	locus278
ENSG00000226479	TMEM185B	brain_cortex	gtex	protein_coding	2	120978854	120980984	ElasticNet	0.0319378	0.0340056	1.36	0.000704	0	2:118367466-2:121303783	locus278
ENSG00000144118	RALB	brain_putamen_basal_ganglia	gtex	protein_coding	2	120997640	121052289	ElasticNet	0.093815	0.02798	-2.27	0.00492	1	2:118367466-2:121303783	locus278
ENSG00000144118	RALB	brain_anterior_cingulate_cortex_ba24	gtex	protein_coding	2	120997640	121052289	ElasticNet	0.01954	0.111677	-2.28	0.00423	1	2:118367466-2:121303783	locus278
ENSG00000163083	INHBB	brain_anterior_cingulate_cortex_ba24	gtex	protein_coding	2	121103719	121109384	ElasticNet	0.0777828	0.000678704	-1.13	0.000327	0	2:118367466-2:121303783	locus279
ENSG00000074047	GLI2	brain_cerebellar_hemisphere	gtex	protein_coding	2	121493199	121750229	ElasticNet	0.065998	0.0170087	0.399	0.00022	0	2:118367466-2:121303783	locus279
ENSG00000271709	RP11-297J22.1	brain_substantia_nigra	gtex	lincRNA	2	121623953	121624978	ElasticNet	0.0755492	0.12349	-0.287	0.000246	0	2:118367466-2:121303783	locus279
ENSG00000074054	CLASP1	brain_frontal_cortex_ba9	gtex	protein_coding	2	122095352	122407163	ElasticNet	0.0238205	0.049808	-1.07	0.000352	0	2:118367466-2:121303783	locus279
ENSG00000235651	AC064850.4	brain_cerebellum	gtex	pseudogene	2	136268116	136269513	ElasticNet	0.0317412	0.0314012	1.02	0.000241	0	2:137042794-2:138698117	locus288
ENSG00000144224	UBXN4	brain_hypothalamus	gtex	protein_coding	2	136499189	136542625	ElasticNet	0.00748539	0.0761043	-1.62	0.000255	0	2:137042794-2:138698117	locus288
ENSG00000076003	MCM6	brain_hypothalamus	gtex	protein_coding	2	136597196	136633996	ElasticNet	0.0154483	0.0624941	-3.58	0.00146	0	2:137042794-2:138698117	locus288
ENSG00000076003	MCM6	brain_cerebellum	gtex	protein_coding	2	136597196	136633996	ElasticNet	0.104376	1.52393e-05	-3.32	0.00101	0	2:137042794-2:138698117	locus288
ENSG00000076003	MCM6	brain_caudate_basal_ganglia	gtex	protein_coding	2	136597196	136633996	ElasticNet	0.0629657	0.0405388	1.87	0.000806	0	2:137042794-2:138698117	locus288
ENSG00000076003	MCM6	brain_cortex	gtex	protein_coding	2	136597196	136633996	ElasticNet	0.0767174	2.23448e-05	1.78	0.000437	0	2:137042794-2:138698117	locus288
ENSG00000076003	MCM6	brain_putamen_basal_ganglia	gtex	protein_coding	2	136597196	136633996	ElasticNet	0.0335671	0.113277	-0.729	0.000299	0	2:137042794-2:138698117	locus288
ENSG00000227347	HNRNPKP2	brain_hippocampus	gtex	pseudogene	2	136956684	136958073	ElasticNet	0.0432611	0.00366352	2.63	0.00358	0	2:137042794-2:138698117	locus289
ENSG00000144229	THSD7B	brain_cerebellar_hemisphere	gtex	protein_coding	2	137523115	138435287	ElasticNet	0.132416	2.57708e-05	-2.36	0.000337	0	2:137042794-2:138698117	locus289
ENSG00000144229	THSD7B	brain_putamen_basal_ganglia	gtex	protein_coding	2	137523115	138435287	ElasticNet	0.0143134	0.0397722	1.42	0.000273	0	2:137042794-2:138698117	locus289
[truncated: 14,922 more rows]

## Sheet: TableS13b - NCFFOCUS
Supplementary Data 13b. FOCUS transcriptomic wide fine-mapping procedures Results displayed for all Non-Cognitive Factor TWAS brain tissue from focusdb Note: cv.R2 = Cross-validation predictive Rsquared; cv.R2.pval = P-value of the Cross-validation; twas_z = Marginal TWAS Z score; twas_z = Marginal TWAS Z score; in_cred_set = Flag indicating whether or not model is included in the credible set; r…
ens_gene_id	mol_name	tissue	ref_name	type	chrom	tx_start	tx_stop	inference	cv.R2	cv.R2.pval	twas_z	pip	in_cred_set	region	ldsegment
ENSG00000065243	PKN2	brain_anterior_cingulate_cortex_ba24	gtex	protein_coding	1	89149905	89301938	ElasticNet	0.0944902	0.0477202	-1.67	0.00119	0	1:90066303-1:91885970	locus75
ENSG00000241975	TCEB1P19	brain_cortex	gtex	pseudogene	1	89294785	89295102	ElasticNet	0.0307562	0.00462295	1.76	0.000699	0	1:90066303-1:91885970	locus75
ENSG00000137944	CCBL2	brain_anterior_cingulate_cortex_ba24	gtex	protein_coding	1	89401456	89458636	ElasticNet	0.306402	3.64235e-09	-2.27	0.0023	0	1:90066303-1:91885970	locus75
ENSG00000137944	CCBL2	brain_amygdala	gtex	protein_coding	1	89401456	89458636	ElasticNet	0.24293	2.8978e-09	-1.71	0.00145	0	1:90066303-1:91885970	locus75
ENSG00000137944	CCBL2	brain_nucleus_accumbens_basal_ganglia	gtex	protein_coding	1	89401456	89458636	ElasticNet	0.319409	9.87344e-12	1.42	0.000507	0	1:90066303-1:91885970	locus75
ENSG00000137944	CCBL2	brain_cerebellar_hemisphere	gtex	protein_coding	1	89401456	89458636	ElasticNet	0.242115	2.13659e-06	-1.34	0.000424	0	1:90066303-1:91885970	locus75
ENSG00000137944	CCBL2	brain_hypothalamus	gtex	protein_coding	1	89401456	89458636	ElasticNet	0.24959	1.60789e-10	-1.49	0.0004	0	1:90066303-1:91885970	locus75
ENSG00000137944	CCBL2	brain_caudate_basal_ganglia	gtex	protein_coding	1	89401456	89458636	ElasticNet	0.275969	4.61756e-08	-0.886	0.000365	0	1:90066303-1:91885970	locus75
ENSG00000137944	CCBL2	brain_frontal_cortex_ba9	gtex	protein_coding	1	89401456	89458636	ElasticNet	0.441671	2.75341e-11	-0.9	0.0003	0	1:90066303-1:91885970	locus75
ENSG00000137944	CCBL2	brain_putamen_basal_ganglia	gtex	protein_coding	1	89401456	89458636	ElasticNet	0.372031	5.58003e-10	-0.436	0.000297	0	1:90066303-1:91885970	locus75
ENSG00000137944	CCBL2	brain_cortex	gtex	protein_coding	1	89401456	89458636	ElasticNet	0.607673	2.44979e-20	-0.739	0.00029	0	1:90066303-1:91885970	locus75
ENSG00000137944	CCBL2	brain_hippocampus	gtex	protein_coding	1	89401456	89458636	ElasticNet	0.471326	6.13084e-13	0.478	0.000243	0	1:90066303-1:91885970	locus75
ENSG00000137944	CCBL2	brain_cerebellum	gtex	protein_coding	1	89401456	89458636	ElasticNet	0.332031	9.15518e-11	0.436	0.000236	0	1:90066303-1:91885970	locus75
ENSG00000137944	CCBL2	brain_substantia_nigra	gtex	protein_coding	1	89401456	89458636	ElasticNet	0.266849	9.78752e-05	0.064	0.000235	0	1:90066303-1:91885970	locus75
ENSG00000117226	GBP3	brain_hippocampus	gtex	protein_coding	1	89472349	89488577	ElasticNet	0.502722	9.62836e-12	-2.64	0.00393	1	1:90066303-1:91885970	locus76
ENSG00000117226	GBP3	brain_substantia_nigra	gtex	protein_coding	1	89472349	89488577	ElasticNet	0.379856	1.32435e-09	-2.35	0.00199	0	1:90066303-1:91885970	locus76
ENSG00000117226	GBP3	brain_hypothalamus	gtex	protein_coding	1	89472349	89488577	ElasticNet	0.441083	2.0135e-12	-2.12	0.00107	0	1:90066303-1:91885970	locus76
ENSG00000117226	GBP3	brain_cortex	gtex	protein_coding	1	89472349	89488577	ElasticNet	0.288972	5.53837e-10	-1.82	0.000993	0	1:90066303-1:91885970	locus76
ENSG00000117226	GBP3	brain_cerebellum	gtex	protein_coding	1	89472349	89488577	ElasticNet	0.375703	7.74193e-16	-1.49	0.000563	0	1:90066303-1:91885970	locus76
ENSG00000117226	GBP3	brain_spinal_cord_cervical_c-1	gtex	protein_coding	1	89472349	89488577	ElasticNet	0.253581	1.67038e-11	-1.23	0.000373	0	1:90066303-1:91885970	locus76
ENSG00000117226	GBP3	brain_anterior_cingulate_cortex_ba24	gtex	protein_coding	1	89472349	89488577	ElasticNet	0.304769	5.66813e-08	0.745	0.000299	0	1:90066303-1:91885970	locus76
ENSG00000117226	GBP3	brain_frontal_cortex_ba9	gtex	protein_coding	1	89472349	89488577	ElasticNet	0.187887	0.000137181	0.404	0.000254	0	1:90066303-1:91885970	locus76
ENSG00000117226	GBP3	brain_nucleus_accumbens_basal_ganglia	gtex	protein_coding	1	89472349	89488577	ElasticNet	0.439679	1.54802e-13	-0.346	0.00024	0	1:90066303-1:91885970	locus76
ENSG00000117226	GBP3	brain_caudate_basal_ganglia	gtex	protein_coding	1	89472349	89488577	ElasticNet	0.408439	1.04822e-18	-0.67	0.000236	0	1:90066303-1:91885970	locus76
ENSG00000117226	GBP3	brain_putamen_basal_ganglia	gtex	protein_coding	1	89472349	89488577	ElasticNet	0.3912	1.07958e-13	-0.238	0.000234	0	1:90066303-1:91885970	locus76
ENSG00000117226	GBP3	brain_amygdala	gtex	protein_coding	1	89472349	89488577	ElasticNet	0.313011	1.60297e-08	-0.0871	0.000234	0	1:90066303-1:91885970	locus76
ENSG00000162654	GBP4	brain_hypothalamus	gtex	protein_coding	1	89646831	89664615	ElasticNet	0.109146	0.0105338	1.52	0.000459	0	1:90066303-1:91885970	locus76
ENSG00000154451	GBP5	brain_amygdala	gtex	protein_coding	1	89724633	89738544	ElasticNet	0.012174	0.0696997	-0.736	0.000258	0	1:90066303-1:91885970	locus76
ENSG00000197147	LRRC8B	brain_spinal_cord_cervical_c-1	gtex	protein_coding	1	89990395	90063423	ElasticNet	0.0310464	0.00280039	-0.777	0.000305	0	1:90066303-1:91885970	locus76
ENSG00000197147	LRRC8B	brain_cortex	gtex	protein_coding	1	89990395	90063423	ElasticNet	0.153936	0.000585826	0.523	0.000261	0	1:90066303-1:91885970	locus76
ENSG00000197147	LRRC8B	brain_cerebellum	gtex	protein_coding	1	89990395	90063423	ElasticNet	0.199344	2.17874e-07	-0.196	0.000231	0	1:90066303-1:91885970	locus76
ENSG00000197147	LRRC8B	brain_dorsolateral_prefrontal_cortex	cmc	protein_coding	1	89990396	90063420	bslmm	0.143146	4.742e-17	-2	0.00096	0	1:90066303-1:91885970	locus76
ENSG00000171488	LRRC8C	brain_spinal_cord_cervical_c-1	gtex	protein_coding	1	90098631	90235462	ElasticNet	0.0903133	0.00131175	-2.54	0.000764	0	1:90066303-1:91885970	locus76
ENSG00000171488	LRRC8C	brain_dorsolateral_prefrontal_cortex	cmc	protein_coding	1	90098643	90185094	lasso	0.0714098	4.72263e-09	-2.1	0.00105	0	1:90066303-1:91885970	locus76
ENSG00000171492	LRRC8D	brain_hypothalamus	gtex	protein_coding	1	90286573	90402170	ElasticNet	0.00342759	0.102364	0.824	0.000412	0	1:90066303-1:91885970	locus76
ENSG00000228175.2	GEMIN8P4	brain_hippocampus	gtex	pseudogene	1	9.04547e+07	9.04547e+07	ElasticNet	-0.0661796	0.0755546	-0.305	0.00025	0	1:90066303-1:91885970	locus76
ENSG00000225446	RP4-665J23.2	brain_frontal_cortex_ba9	gtex	lincRNA	1	91317316	91319843	ElasticNet	0.0399836	0.0417506	-0.536	0.000293	0	1:90066303-1:91885970	locus76
ENSG00000233593.2	RP4-665J23.1	brain_amygdala	gtex	lincRNA	1	91719749	91719749	ElasticNet	0.0897454	0.152186	-2.58	0.00241	0	1:90066303-1:91885970	locus76
ENSG00000162669	HFM1	brain_dorsolateral_prefrontal_cortex	cmc	protein_coding	1	91726322	91870426	bslmm	0.396345	1.71551e-51	-0.435	0.000252	0	1:90066303-1:91885970	locus76
ENSG00000162669	HFM1	brain_hippocampus	gtex	protein_coding	1	91726323	91870426	ElasticNet	-0.0121065	0.0197467	-1.65	0.000821	0	1:90066303-1:91885970	locus76
ENSG00000162669	HFM1	brain_cerebellum	gtex	protein_coding	1	91726323	91870426	ElasticNet	0.174892	0.00687276	2	0.000752	0	1:90066303-1:91885970	locus76
ENSG00000162669	HFM1	brain_spinal_cord_cervical_c-1	gtex	protein_coding	1	91726323	91870426	ElasticNet	0.22956	2.52338e-05	-0.474	0.000258	0	1:90066303-1:91885970	locus76
ENSG00000162669	HFM1	brain_anterior_cingulate_cortex_ba24	gtex	protein_coding	1	91726323	91870426	ElasticNet	0.0337721	0.0250284	-0.084	0.000248	0	1:90066303-1:91885970	locus76
ENSG00000162669	HFM1	brain_frontal_cortex_ba9	gtex	protein_coding	1	91726323	91870426	ElasticNet	0.0185941	0.0179293	1.09	0.000241	0	1:90066303-1:91885970	locus76
ENSG00000162669	HFM1	brain_cortex	gtex	protein_coding	1	91726323	91870426	ElasticNet	0.0777622	0.00454223	-0.175	0.000237	0	1:90066303-1:91885970	locus76
ENSG00000162669	HFM1	brain_putamen_basal_ganglia	gtex	protein_coding	1	91726323	91870426	ElasticNet	0.223582	0.000317638	-0.177	0.000237	0	1:90066303-1:91885970	locus76
ENSG00000162669	HFM1	brain_caudate_basal_ganglia	gtex	protein_coding	1	91726323	91870426	ElasticNet	0.0684066	0.000492969	-0.162	0.000237	0	1:90066303-1:91885970	locus76
ENSG00000162669	HFM1	brain_cerebellar_hemisphere	gtex	protein_coding	1	91726323	91870426	ElasticNet	0.139109	0.0330036	0.755	0.000235	0	1:90066303-1:91885970	locus76
ENSG00000097046	CDC7	brain_dorsolateral_prefrontal_cortex	cmc	protein_coding	1	91966403	91991321	lasso	0.371774	1.40189e-47	-1.4	0.000665	0	1:90066303-1:91885970	locus77
ENSG00000097046	CDC7	brain_frontal_cortex_ba9	gtex	protein_coding	1	91966408	91991321	ElasticNet	0.233012	0.0354694	-1.29	0.000809	0	1:90066303-1:91885970	locus77
ENSG00000097046	CDC7	brain_amygdala	gtex	protein_coding	1	91966408	91991321	ElasticNet	0.24891	5.7922e-06	-0.986	0.000323	0	1:90066303-1:91885970	locus77
ENSG00000097046	CDC7	brain_cerebellar_hemisphere	gtex	protein_coding	1	91966408	91991321	ElasticNet	0.396748	2.71366e-13	-0.662	0.000274	0	1:90066303-1:91885970	locus77
ENSG00000097046	CDC7	brain_cortex	gtex	protein_coding	1	91966408	91991321	ElasticNet	0.20292	1.9006e-06	-0.0943	0.000233	0	1:90066303-1:91885970	locus77
ENSG00000097046	CDC7	brain_anterior_cingulate_cortex_ba24	gtex	protein_coding	1	91966408	91991321	ElasticNet	0.183031	0.0134414	0.459	0.000231	0	1:90066303-1:91885970	locus77
ENSG00000172031	EPHX4	brain_hippocampus	gtex	protein_coding	1	92495539	92529093	ElasticNet	0.0385273	0.158713	1.5	0.000746	0	1:90066303-1:91885970	locus77
ENSG00000189195	BTBD8	brain_cerebellar_hemisphere	gtex	protein_coding	1	92545862	92613393	ElasticNet	-0.00475913	0.0595265	-0.484	0.000232	0	1:90066303-1:91885970	locus77
ENSG00000273487	RP4-621B10.8	brain_amygdala	gtex	lincRNA	1	92654794	92656264	ElasticNet	0.100273	0.127468	0.857	0.00035	0	1:90066303-1:91885970	locus77
ENSG00000273487	RP4-621B10.8	brain_cerebellum	gtex	lincRNA	1	92654794	92656264	ElasticNet	0.0550757	0.00454192	0.907	0.000256	0	1:90066303-1:91885970	locus77
ENSG00000273487	RP4-621B10.8	brain_putamen_basal_ganglia	gtex	lincRNA	1	92654794	92656264	ElasticNet	0.0355713	0.125423	-0.206	0.000234	0	1:90066303-1:91885970	locus77
ENSG00000273487	RP4-621B10.8	brain_cerebellar_hemisphere	gtex	lincRNA	1	92654794	92656264	ElasticNet	0.152374	0.00642927	-0.0654	0.000232	0	1:90066303-1:91885970	locus77
ENSG00000122484	RPAP2	brain_frontal_cortex_ba9	gtex	protein_coding	1	92764522	92867613	ElasticNet	0.214667	0.109826	0.24	0.000243	0	1:90066303-1:91885970	locus77
ENSG00000082898	XPO1	brain_cerebellum	gtex	protein_coding	2	61704984	61765761	ElasticNet	0.042138	0.0166249	-0.627	0.000238	0	2:62429195-2:64625913	locus242
ENSG00000230702	RP11-681L4.1	brain_nucleus_accumbens_basal_ganglia	gtex	pseudogene	2	62083830	62084190	ElasticNet	0.028994	0.226674	2.29	0.000369	0	2:62429195-2:64625913	locus242
ENSG00000230702	RP11-681L4.1	brain_hypothalamus	gtex	pseudogene	2	62083830	62084190	ElasticNet	0.154417	0.00351344	-0.57	0.000352	0	2:62429195-2:64625913	locus242
ENSG00000230702	RP11-681L4.1	brain_substantia_nigra	gtex	pseudogene	2	62083830	62084190	ElasticNet	0.0793137	0.00952987	-1.6	0.000322	0	2:62429195-2:64625913	locus242
ENSG00000115484	CCT4	brain_cerebellar_hemisphere	gtex	protein_coding	2	62095224	62115939	ElasticNet	0.0945402	0.0801084	0.155	0.000248	0	2:62429195-2:64625913	locus242
ENSG00000228541	AC093159.1	brain_frontal_cortex_ba9	gtex	lincRNA	2	62690262	62691205	ElasticNet	-0.00752145	0.282925	-0.0154	0.000288	0	2:62429195-2:64625913	locus243
ENSG00000228541	AC093159.1	brain_hypothalamus	gtex	lincRNA	2	62690262	62691205	ElasticNet	-0.0207568	0.158406	0.802	0.000238	0	2:62429195-2:64625913	locus243
ENSG00000186889	TMEM17	brain_cortex	gtex	protein_coding	2	62727356	62739029	ElasticNet	0.108275	0.26056	1.24	0.000385	0	2:62429195-2:64625913	locus243
ENSG00000186889	TMEM17	brain_anterior_cingulate_cortex_ba24	gtex	protein_coding	2	62727356	62739029	ElasticNet	0.0334451	0.0402651	2.37	0.000345	0	2:62429195-2:64625913	locus243
ENSG00000186889	TMEM17	brain_cerebellum	gtex	protein_coding	2	62727356	62739029	ElasticNet	0.0557093	0.00122907	2.06	0.000313	0	2:62429195-2:64625913	locus243
ENSG00000186889	TMEM17	brain_dorsolateral_prefrontal_cortex	cmc	protein_coding	2	62727761	62762780	bslmm	0.115346	6.92827e-14	2.2	0.000303	0	2:62429195-2:64625913	locus243
ENSG00000115504	EHBP1	brain_amygdala	gtex	protein_coding	2	62900986	63273622	ElasticNet	0.109181	0.010599	-1.81	0.000406	0	2:62429195-2:64625913	locus243
ENSG00000115504	EHBP1	brain_hippocampus	gtex	protein_coding	2	62900986	63273622	ElasticNet	0.0297641	0.0606676	-1.16	0.000257	0	2:62429195-2:64625913	locus243
ENSG00000115507	OTX1	brain_amygdala	gtex	protein_coding	2	63277192	63284971	ElasticNet	0.0737295	0.143286	2.04	0.000561	0	2:62429195-2:64625913	locus243
ENSG00000143951	WDPCP	brain_cerebellum	gtex	protein_coding	2	63348518	64054977	ElasticNet	0.0830082	0.0767034	4.75	0.0599	1	2:62429195-2:64625913	locus243
ENSG00000143951	WDPCP	brain_nucleus_accumbens_basal_ganglia	gtex	protein_coding	2	63348518	64054977	ElasticNet	0.00511286	0.0910243	2.67	0.000878	0	2:62429195-2:64625913	locus243
ENSG00000143951	WDPCP	brain_anterior_cingulate_cortex_ba24	gtex	protein_coding	2	63348518	64054977	ElasticNet	0.0396879	0.00410651	1.96	0.00051	0	2:62429195-2:64625913	locus243
ENSG00000228305	AC016734.2	brain_hippocampus	gtex	pseudogene	2	63849309	63849965	ElasticNet	0.220437	3.11405e-07	-2.27	0.000762	0	2:62429195-2:64625913	locus243
ENSG00000169764	UGP2	brain_spinal_cord_cervical_c-1	gtex	protein_coding	2	64068074	64118696	ElasticNet	0.0939557	0.072734	-0.0839	0.000247	0	2:62429195-2:64625913	locus243
ENSG00000228079	AC012368.1	brain_cerebellum	gtex	lincRNA	2	64313484	64315380	ElasticNet	0.038241	0.121225	1.23	0.000242	0	2:62429195-2:64625913	locus243
ENSG00000197329	PELI1	brain_cerebellar_hemisphere	gtex	protein_coding	2	64319786	64371588	ElasticNet	-0.0020543	0.249645	-0.552	0.000757	0	2:62429195-2:64625913	locus243
ENSG00000119862	LGALSL	brain_hypothalamus	gtex	protein_coding	2	64681103	64688515	ElasticNet	0.0161134	0.0914113	0.0801	0.000945	0	2:62429195-2:64625913	locus244
ENSG00000119844	AFTPH	brain_hippocampus	gtex	protein_coding	2	64751465	64820139	ElasticNet	0.118203	0.0148287	0.852	0.00034	0	2:62429195-2:64625913	locus244
ENSG00000119844	AFTPH	brain_frontal_cortex_ba9	gtex	protein_coding	2	64751465	64820139	ElasticNet	0.00713294	0.082607	-0.00191	0.000329	0	2:62429195-2:64625913	locus244
ENSG00000237638	AC007386.2	brain_cerebellum	gtex	lincRNA	2	65128974	65132271	ElasticNet	0.0226163	0.00109745	1.53	0.000376	0	2:62429195-2:64625913	locus244
ENSG00000011523	CEP68	brain_cortex	gtex	protein_coding	2	65283500	65314138	ElasticNet	0.0544785	0.00446133	0.0963	0.000235	0	2:62429195-2:64625913	locus245
ENSG00000138069	RAB1A	brain_cerebellum	gtex	protein_coding	2	65297835	65357240	ElasticNet	0.0698163	0.113045	-0.188	0.000245	0	2:62429195-2:64625913	locus245
ENSG00000138071	ACTR2	brain_frontal_cortex_ba9	gtex	protein_coding	2	65454887	65498387	ElasticNet	0.0620277	0.00718396	0.317	0.000348	0	2:62429195-2:64625913	locus245
ENSG00000138071	ACTR2	brain_spinal_cord_cervical_c-1	gtex	protein_coding	2	65454887	65498387	ElasticNet	0.185496	0.00623209	0.038	0.000281	0	2:62429195-2:64625913	locus245
ENSG00000138071	ACTR2	brain_cortex	gtex	protein_coding	2	65454887	65498387	ElasticNet	0.0640432	0.00298841	0.661	0.000246	0	2:62429195-2:64625913	locus245
ENSG00000198369	SPRED2	brain_hippocampus	gtex	protein_coding	2	65537985	65659771	ElasticNet	0.152981	0.0445435	-1.14	0.00042	0	2:62429195-2:64625913	locus245
ENSG00000168702	LRP1B	brain_putamen_basal_ganglia	gtex	protein_coding	2	140988992	142889270	ElasticNet	0.100245	0.0381381	-0.567	0.000385	0	2:141805351-2:142518602	locus292
ENSG00000168702	LRP1B	brain_nucleus_accumbens_basal_ganglia	gtex	protein_coding	2	140988992	142889270	ElasticNet	0.0538986	0.131941	-0.221	0.000252	0	2:141805351-2:142518602	locus292
ENSG00000168702	LRP1B	brain_caudate_basal_ganglia	gtex	protein_coding	2	140988992	142889270	ElasticNet	0.100824	0.00599304	0.338	0.00023	0	2:141805351-2:142518602	locus292
ENSG00000168702	LRP1B	brain_cortex	gtex	protein_coding	2	140988992	142889270	ElasticNet	0.12281	2.75821e-06	0.416	0.00023	0	2:141805351-2:142518602	locus292
ENSG00000115267	IFIH1	brain_caudate_basal_ganglia	gtex	protein_coding	2	163123589	163175213	ElasticNet	0.0137489	0.0759576	-0.0928	0.000346	0	2:163503840-2:164466638	locus306
ENSG00000115271	GCA	brain_cerebellum	gtex	protein_coding	2	163175350	163228105	ElasticNet	0.188094	1.44108e-09	0.203	0.00386	0	2:163503840-2:164466638	locus306
ENSG00000115271	GCA	brain_cerebellar_hemisphere	gtex	protein_coding	2	163175350	163228105	ElasticNet	0.208931	2.72501e-06	0.531	0.0016	0	2:163503840-2:164466638	locus306
ENSG00000184611	KCNH7	brain_cerebellum	gtex	protein_coding	2	163227917	163695240	ElasticNet	0.216614	1.77438e-08	-0.427	0.00535	0	2:163503840-2:164466638	locus306
ENSG00000184611	KCNH7	brain_cerebellar_hemisphere	gtex	protein_coding	2	163227917	163695240	ElasticNet	0.323995	7.2475e-09	-0.182	0.00148	0	2:163503840-2:164466638	locus306
ENSG00000182263	FIGN	brain_cortex	gtex	protein_coding	2	164449906	164592522	ElasticNet	-0.0199631	0.0965118	5.22	0.0905	0	2:163503840-2:164466638	locus307
ENSG00000182263	FIGN	brain_frontal_cortex_ba9	gtex	protein_coding	2	164449906	164592522	ElasticNet	0.0554572	0.186192	4.2	0.00322	0	2:163503840-2:164466638	locus307
ENSG00000182263	FIGN	brain_cerebellum	gtex	protein_coding	2	164449906	164592522	ElasticNet	0.0912303	0.00271258	-1.03	0.000379	0	2:163503840-2:164466638	locus307
ENSG00000182263	FIGN	brain_hypothalamus	gtex	protein_coding	2	164449906	164592522	ElasticNet	0.127197	0.0961596	0.66	0.000237	0	2:163503840-2:164466638	locus307
ENSG00000115290	GRB14	brain_caudate_basal_ganglia	gtex	protein_coding	2	165349322	165478358	ElasticNet	0.0490261	0.369015	-1.91	0.000667	0	2:163503840-2:164466638	locus308
ENSG00000115252	PDE1A	brain_spinal_cord_cervical_c-1	gtex	protein_coding	2	183004763	183387919	ElasticNet	0.372756	2.37641e-08	2.59	0.00479	0	2:184357653-2:185280173	locus321
ENSG00000115252	PDE1A	brain_cerebellar_hemisphere	gtex	protein_coding	2	183004763	183387919	ElasticNet	0.208698	2.1526e-06	0.427	0.000207	0	2:184357653-2:185280173	locus321
ENSG00000115252	PDE1A	brain_hippocampus	gtex	protein_coding	2	183004763	183387919	ElasticNet	0.0460788	0.000883612	-0.131	0.000192	0	2:184357653-2:185280173	locus321
ENSG00000162998	FRZB	brain_cortex	gtex	protein_coding	2	183698002	183731890	ElasticNet	0.00217837	0.1229	-3.28	0.0285	1	2:184357653-2:185280173	locus321
ENSG00000162998	FRZB	brain_spinal_cord_cervical_c-1	gtex	protein_coding	2	183698002	183731890	ElasticNet	0.0972944	0.000170819	2.22	0.00164	0	2:184357653-2:185280173	locus321
ENSG00000162998	FRZB	brain_putamen_basal_ganglia	gtex	protein_coding	2	183698002	183731890	ElasticNet	0.00253031	0.191937	1.85	0.00102	0	2:184357653-2:185280173	locus321
ENSG00000162999	DUSP19	brain_dorsolateral_prefrontal_cortex	cmc	protein_coding	2	183943286	183964722	enet	0.00385189	0.0983221	0.272	0.000197	0	2:184357653-2:185280173	locus321
ENSG00000162999	DUSP19	brain_cortex	gtex	protein_coding	2	183943287	183964733	ElasticNet	0.00419518	0.252711	1.42	0.000511	0	2:184357653-2:185280173	locus321
ENSG00000162999	DUSP19	brain_putamen_basal_ganglia	gtex	protein_coding	2	183943287	183964733	ElasticNet	0.0954344	0.00374172	-0.499	0.000213	0	2:184357653-2:185280173	locus321
ENSG00000162999	DUSP19	brain_caudate_basal_ganglia	gtex	protein_coding	2	183943287	183964733	ElasticNet	0.0466798	0.125684	-0.308	0.000213	0	2:184357653-2:185280173	locus321
ENSG00000163002	NUP35	brain_nucleus_accumbens_basal_ganglia	gtex	protein_coding	2	183982241	184026408	ElasticNet	0.0190079	0.189096	3.07	0.0129	0	2:184357653-2:185280173	locus321
ENSG00000163002	NUP35	brain_putamen_basal_ganglia	gtex	protein_coding	2	183982241	184026408	ElasticNet	0.0228411	0.0212124	-0.452	0.000237	0	2:184357653-2:185280173	locus321
ENSG00000163002	NUP35	brain_caudate_basal_ganglia	gtex	protein_coding	2	183982241	184026408	ElasticNet	0.0245169	0.0154163	0.661	0.000233	0	2:184357653-2:185280173	locus321
ENSG00000272800	RP11-438L19.1	brain_cerebellum	gtex	lincRNA	2	184079047	184080128	ElasticNet	0.174881	3.28682e-07	1.01	0.000288	0	2:184357653-2:185280173	locus321
ENSG00000272800	RP11-438L19.1	brain_cortex	gtex	lincRNA	2	184079047	184080128	ElasticNet	0.0240928	0.0683229	0.913	0.000277	0	2:184357653-2:185280173	locus321
ENSG00000272800	RP11-438L19.1	brain_frontal_cortex_ba9	gtex	lincRNA	2	184079047	184080128	ElasticNet	0.0369617	0.0264145	-0.213	0.00022	0	2:184357653-2:185280173	locus321
ENSG00000198130	HIBCH	brain_nucleus_accumbens_basal_ganglia	gtex	protein_coding	2	191054461	191208919	ElasticNet	0.230245	0.000204462	1.2	0.00033	0	2:191973563-2:195859334	locus326
ENSG00000198130	HIBCH	brain_cortex	gtex	protein_coding	2	191054461	191208919	ElasticNet	0.353065	3.04059e-11	-0.589	0.000194	0	2:191973563-2:195859334	locus326
ENSG00000198130	HIBCH	brain_substantia_nigra	gtex	protein_coding	2	191054461	191208919	ElasticNet	0.220542	0.00861109	0.439	0.00018	0	2:191973563-2:195859334	locus326
ENSG00000198130	HIBCH	brain_hypothalamus	gtex	protein_coding	2	191054461	191208919	ElasticNet	0.215636	2.75764e-08	-0.175	0.000167	0	2:191973563-2:195859334	locus326
ENSG00000198130	HIBCH	brain_hippocampus	gtex	protein_coding	2	191054461	191208919	ElasticNet	0.237849	2.22814e-06	-0.175	0.000167	0	2:191973563-2:195859334	locus326
ENSG00000198130	HIBCH	brain_anterior_cingulate_cortex_ba24	gtex	protein_coding	2	191054461	191208919	ElasticNet	0.221945	1.55587e-07	-0.15	0.000166	0	2:191973563-2:195859334	locus326
ENSG00000198130	HIBCH	brain_putamen_basal_ganglia	gtex	protein_coding	2	191054461	191208919	ElasticNet	0.355259	3.98096e-07	-0.139	0.000166	0	2:191973563-2:195859334	locus326
ENSG00000198130	HIBCH	brain_cerebellum	gtex	protein_coding	2	191054461	191208919	ElasticNet	0.0582505	7.08402e-05	-0.0954	0.000165	0	2:191973563-2:195859334	locus326
ENSG00000198130	HIBCH	brain_caudate_basal_ganglia	gtex	protein_coding	2	191054461	191208919	ElasticNet	0.380268	4.55239e-11	0.0165	0.000164	0	2:191973563-2:195859334	locus326
ENSG00000151689	INPP1	brain_cerebellar_hemisphere	gtex	protein_coding	2	191208196	191236391	ElasticNet	0.31173	4.35138e-07	0.987	0.000264	0	2:191973563-2:195859334	locus326
ENSG00000151689	INPP1	brain_caudate_basal_ganglia	gtex	protein_coding	2	191208196	191236391	ElasticNet	0.146366	1.30235e-05	-0.655	0.000202	0	2:191973563-2:195859334	locus326
ENSG00000151689	INPP1	brain_frontal_cortex_ba9	gtex	protein_coding	2	191208196	191236391	ElasticNet	0.190855	1.42087e-05	-0.388	0.000177	0	2:191973563-2:195859334	locus326
ENSG00000151689	INPP1	brain_putamen_basal_ganglia	gtex	protein_coding	2	191208196	191236391	ElasticNet	0.124245	1.64866e-05	0.159	0.000166	0	2:191973563-2:195859334	locus326
ENSG00000151689	INPP1	brain_cerebellum	gtex	protein_coding	2	191208196	191236391	ElasticNet	0.388017	3.07462e-15	0.12	0.000165	0	2:191973563-2:195859334	locus326
ENSG00000151689	INPP1	brain_anterior_cingulate_cortex_ba24	gtex	protein_coding	2	191208196	191236391	ElasticNet	0.231564	8.34052e-05	-0.0725	0.000164	0	2:191973563-2:195859334	locus326
ENSG00000151690	MFSD6	brain_cerebellum	gtex	protein_coding	2	191273081	191373931	ElasticNet	0.152395	7.76002e-07	-1.4	0.000424	0	2:191973563-2:195859334	locus326
ENSG00000151690	MFSD6	brain_caudate_basal_ganglia	gtex	protein_coding	2	191273081	191373931	ElasticNet	0.107818	0.0780992	0.682	0.000205	0	2:191973563-2:195859334	locus326
ENSG00000151690	MFSD6	brain_nucleus_accumbens_basal_ganglia	gtex	protein_coding	2	191273081	191373931	ElasticNet	0.0441759	0.029245	0.571	0.000192	0	2:191973563-2:195859334	locus326
ENSG00000151690	MFSD6	brain_cerebellar_hemisphere	gtex	protein_coding	2	191273081	191373931	ElasticNet	0.349526	5.20049e-09	0.167	0.000166	0	2:191973563-2:195859334	locus326
ENSG00000151690	MFSD6	brain_putamen_basal_ganglia	gtex	protein_coding	2	191273081	191373931	ElasticNet	0.0540036	0.0525496	-0.0945	0.000165	0	2:191973563-2:195859334	locus326
ENSG00000138386	NAB1	brain_cerebellum	gtex	protein_coding	2	191511472	191557492	ElasticNet	0.0487052	0.0607852	1.04	0.000277	0	2:191973563-2:195859334	locus326
ENSG00000138378	STAT4	brain_dorsolateral_prefrontal_cortex	cmc	protein_coding	2	191894301	192016322	lasso	0.0405928	9.42276e-06	0.697	0.000207	0	2:191973563-2:195859334	locus327
ENSG00000138378	STAT4	brain_putamen_basal_ganglia	gtex	protein_coding	2	191894302	192016322	ElasticNet	-0.0198717	0.216678	-1.06	0.000285	0	2:191973563-2:195859334	locus327
ENSG00000227542	AC092614.2	brain_nucleus_accumbens_basal_ganglia	gtex	lincRNA	2	192093891	192110898	ElasticNet	0.0203808	0.246855	0.779	0.00022	0	2:191973563-2:195859334	locus327
ENSG00000173559	NABP1	brain_putamen_basal_ganglia	gtex	protein_coding	2	192542794	192561385	ElasticNet	0.0251184	0.213798	-0.692	0.000206	0	2:191973563-2:195859334	locus327
ENSG00000144339	TMEFF2	brain_putamen_basal_ganglia	gtex	protein_coding	2	192813769	193060435	ElasticNet	-0.00748601	0.0382079	2.61	0.00446	0	2:191973563-2:195859334	locus328
ENSG00000196950	SLC39A10	brain_cerebellum	gtex	protein_coding	2	196440701	196602426	ElasticNet	0.177039	0.00166469	0.776	0.000219	0	2:191973563-2:195859334	locus329
ENSG00000196950	SLC39A10	brain_cerebellar_hemisphere	gtex	protein_coding	2	196440701	196602426	ElasticNet	0.117066	0.00144551	0.664	0.000203	0	2:191973563-2:195859334	locus329
ENSG00000196950	SLC39A10	brain_nucleus_accumbens_basal_ganglia	gtex	protein_coding	2	196440701	196602426	ElasticNet	-0.0106894	0.156136	-0.276	0.00017	0	2:191973563-2:195859334	locus329
ENSG00000118997	DNAH7	brain_putamen_basal_ganglia	gtex	protein_coding	2	196602427	196933536	ElasticNet	0.183488	0.00433139	-0.294	0.000171	0	2:191973563-2:195859334	locus329
ENSG00000164048	ZNF589	brain_cerebellar_hemisphere	gtex	protein_coding	3	48282590	48340743	ElasticNet	0.199048	2.98256e-07	1.82	0.000142	0	3:49317338-3:51830565	locus410
ENSG00000172113	NME6	brain_caudate_basal_ganglia	gtex	protein_coding	3	48334754	48343175	ElasticNet	0.0262924	0.0160737	-1.84	0.000196	0	3:49317338-3:51830565	locus410
ENSG00000172113	NME6	brain_spinal_cord_cervical_c-1	gtex	protein_coding	3	48334754	48343175	ElasticNet	0.0494819	0.0333959	0.891	0.00016	0	3:49317338-3:51830565	locus410
ENSG00000172113	NME6	brain_hypothalamus	gtex	protein_coding	3	48334754	48343175	ElasticNet	-0.0118674	0.0470982	-1.82	0.000142	0	3:49317338-3:51830565	locus410
ENSG00000229453	SPINK8	brain_hippocampus	gtex	protein_coding	3	48348336	48369831	ElasticNet	0.0500903	0.180695	-1.61	0.000281	0	3:49317338-3:51830565	locus410
ENSG00000228638.1	FCF1P2	brain_putamen_basal_ganglia	gtex	pseudogene	3	48375685	48375685	ElasticNet	0.0229437	0.255212	-1.82	0.000142	0	3:49317338-3:51830565	locus410
ENSG00000164049	FBXW12	brain_anterior_cingulate_cortex_ba24	gtex	protein_coding	3	48413709	48442666	ElasticNet	0.0990592	0.0118354	4.12	0.00238	1	3:49317338-3:51830565	locus410
ENSG00000232112	TMA7	brain_amygdala	gtex	protein_coding	3	48481667	48485616	ElasticNet	-0.00931404	0.108768	-4.73	0.00499	1	3:49317338-3:51830565	locus410
ENSG00000232112	TMA7	brain_cerebellum	gtex	protein_coding	3	48481667	48485616	ElasticNet	0.161936	0.00028011	-3.39	0.000798	0	3:49317338-3:51830565	locus410
ENSG00000232112	TMA7	brain_hypothalamus	gtex	protein_coding	3	48481667	48485616	ElasticNet	0.0582242	0.0149082	-1.66	0.000304	0	3:49317338-3:51830565	locus410
ENSG00000232112	TMA7	brain_substantia_nigra	gtex	protein_coding	3	48481667	48485616	ElasticNet	0.0415607	0.0949291	-0.948	0.000209	0	3:49317338-3:51830565	locus410
ENSG00000232112	TMA7	brain_cortex	gtex	protein_coding	3	48481667	48485616	ElasticNet	0.12281	7.696e-05	1.07	0.00015	0	3:49317338-3:51830565	locus410
ENSG00000164053	ATRIP	brain_putamen_basal_ganglia	gtex	protein_coding	3	48488114	48507115	ElasticNet	0.110378	0.00656157	1.35	0.000671	0	3:49317338-3:51830565	locus410
ENSG00000213689	TREX1	brain_putamen_basal_ganglia	gtex	protein_coding	3	48506445	48509044	ElasticNet	0.0959601	0.00336397	1.23	0.000142	0	3:49317338-3:51830565	locus410
ENSG00000213689	TREX1	brain_cortex	gtex	protein_coding	3	48506445	48509044	ElasticNet	0.276374	2.05342e-09	-1.06	0.000121	0	3:49317338-3:51830565	locus410
ENSG00000213689	TREX1	brain_frontal_cortex_ba9	gtex	protein_coding	3	48506445	48509044	ElasticNet	0.0866436	0.112808	-1.27	0.000121	0	3:49317338-3:51830565	locus410
ENSG00000213689	TREX1	brain_cerebellar_hemisphere	gtex	protein_coding	3	48506445	48509044	ElasticNet	0.129578	1.00611e-05	0.00695	0.000108	0	3:49317338-3:51830565	locus410
ENSG00000164054	SHISA5	brain_cerebellum	gtex	protein_coding	3	48509197	48542259	ElasticNet	0.125008	0.00158764	-1.82	0.000142	0	3:49317338-3:51830565	locus410
ENSG00000010256	UQCRC1	brain_cerebellum	gtex	protein_coding	3	48636435	48648409	ElasticNet	0.0632548	0.0435223	1.44	0.000825	1	3:49317338-3:51830565	locus411
ENSG00000225697	SLC26A6	brain_hippocampus	gtex	protein_coding	3	48663156	48672926	ElasticNet	0.0419336	0.0113295	4.57	0.00323	1	3:49317338-3:51830565	locus411
ENSG00000213672	NCKIPSD	brain_substantia_nigra	gtex	protein_coding	3	48701364	48723797	ElasticNet	0.176603	0.00218377	2.01	0.00113	1	3:49317338-3:51830565	locus411
ENSG00000213672	NCKIPSD	brain_putamen_basal_ganglia	gtex	protein_coding	3	48701364	48723797	ElasticNet	0.202779	3.21477e-06	3.39	0.000951	1	3:49317338-3:51830565	locus411
ENSG00000213672	NCKIPSD	brain_hippocampus	gtex	protein_coding	3	48701364	48723797	ElasticNet	0.295327	1.13359e-08	-0.995	0.000688	0	3:49317338-3:51830565	locus411
ENSG00000213672	NCKIPSD	brain_cerebellar_hemisphere	gtex	protein_coding	3	48701364	48723797	ElasticNet	0.30693	5.15035e-08	3.85	0.00056	0	3:49317338-3:51830565	locus411
ENSG00000213672	NCKIPSD	brain_amygdala	gtex	protein_coding	3	48701364	48723797	ElasticNet	0.21702	0.000152798	2.11	0.000518	0	3:49317338-3:51830565	locus411
ENSG00000213672	NCKIPSD	brain_spinal_cord_cervical_c-1	gtex	protein_coding	3	48701364	48723797	ElasticNet	0.121512	7.36617e-06	-4.13	0.000493	0	3:49317338-3:51830565	locus411
ENSG00000213672	NCKIPSD	brain_caudate_basal_ganglia	gtex	protein_coding	3	48701364	48723797	ElasticNet	0.263684	1.3662e-09	1.21	0.00018	0	3:49317338-3:51830565	locus411
ENSG00000213672	NCKIPSD	brain_anterior_cingulate_cortex_ba24	gtex	protein_coding	3	48701364	48723797	ElasticNet	0.388694	2.80581e-10	0.204	0.000147	0	3:49317338-3:51830565	locus411
ENSG00000068745	IP6K2	brain_caudate_basal_ganglia	gtex	protein_coding	3	48725436	48777786	ElasticNet	0.109805	0.0045085	-2.27	0.00444	1	3:49317338-3:51830565	locus411
ENSG00000068745	IP6K2	brain_cortex	gtex	protein_coding	3	48725436	48777786	ElasticNet	0.057794	0.0106973	-1.23	0.000477	0	3:49317338-3:51830565	locus411
ENSG00000068745	IP6K2	brain_cerebellar_hemisphere	gtex	protein_coding	3	48725436	48777786	ElasticNet	0.0166908	0.0302042	-1.25	0.000361	0	3:49317338-3:51830565	locus411
ENSG00000068745	IP6K2	brain_anterior_cingulate_cortex_ba24	gtex	protein_coding	3	48725436	48777786	ElasticNet	0.0501995	0.0159303	1.62	0.000205	0	3:49317338-3:51830565	locus411
ENSG00000068745	IP6K2	brain_frontal_cortex_ba9	gtex	protein_coding	3	48725436	48777786	ElasticNet	0.206644	0.000729924	-0.149	0.0002	0	3:49317338-3:51830565	locus411
ENSG00000068745	IP6K2	brain_hypothalamus	gtex	protein_coding	3	48725436	48777786	ElasticNet	0.192002	3.04822e-07	-0.206	0.000198	0	3:49317338-3:51830565	locus411
ENSG00000068745	IP6K2	brain_cerebellum	gtex	protein_coding	3	48725436	48777786	ElasticNet	0.173738	4.55309e-06	0.423	0.000124	0	3:49317338-3:51830565	locus411
ENSG00000221883	ARIH2OS	brain_cortex	gtex	protein_coding	3	48955221	48956818	ElasticNet	0.0230085	0.0279136	-1.47	0.000182	0	3:49317338-3:51830565	locus411
ENSG00000221883	ARIH2OS	brain_substantia_nigra	gtex	protein_coding	3	48955221	48956818	ElasticNet	0.110097	0.0420444	1.85	0.000133	0	3:49317338-3:51830565	locus411
ENSG00000177479	ARIH2	brain_substantia_nigra	gtex	protein_coding	3	48956254	49023815	ElasticNet	0.0021867	0.240815	2.54	0.00101	1	3:49317338-3:51830565	locus411
ENSG00000177479	ARIH2	brain_amygdala	gtex	protein_coding	3	48956254	49023815	ElasticNet	0.000279909	0.0370974	3.23	0.000824	1	3:49317338-3:51830565	locus411
ENSG00000178467	P4HTM	brain_cortex	gtex	protein_coding	3	49027319	49044587	ElasticNet	0.0312116	0.0655641	4.19	0.00181	1	3:49317338-3:51830565	locus411
ENSG00000178467	P4HTM	brain_hippocampus	gtex	protein_coding	3	49027319	49044587	ElasticNet	0.0956612	0.131033	4.65	0.00105	1	3:49317338-3:51830565	locus411
ENSG00000178467	P4HTM	brain_putamen_basal_ganglia	gtex	protein_coding	3	49027319	49044587	ElasticNet	0.0921519	0.00563154	-0.32	0.000147	0	3:49317338-3:51830565	locus411
ENSG00000178467	P4HTM	brain_cerebellum	gtex	protein_coding	3	49027319	49044587	ElasticNet	0.209357	4.68987e-06	0.154	0.000122	0	3:49317338-3:51830565	locus411
ENSG00000178467	P4HTM	brain_dorsolateral_prefrontal_cortex	cmc	protein_coding	3	49027340	49044581	blup	0.138328	1.70208e-16	-3	0.000288	0	3:49317338-3:51830565	locus411
ENSG00000178252	WDR6	brain_nucleus_accumbens_basal_ganglia	gtex	protein_coding	3	49044495	49053386	ElasticNet	0.190172	0.000607004	-2.38	0.000379	0	3:49317338-3:51830565	locus411
ENSG00000178252	WDR6	brain_amygdala	gtex	protein_coding	3	49044495	49053386	ElasticNet	0.108867	0.0169195	-1.89	0.000355	0	3:49317338-3:51830565	locus411
ENSG00000178252	WDR6	brain_anterior_cingulate_cortex_ba24	gtex	protein_coding	3	49044495	49053386	ElasticNet	0.0920335	0.00349416	2.74	0.000314	0	3:49317338-3:51830565	locus411
ENSG00000178252	WDR6	brain_putamen_basal_ganglia	gtex	protein_coding	3	49044495	49053386	ElasticNet	0.170012	0.000332415	-1.21	0.00018	0	3:49317338-3:51830565	locus411
ENSG00000178252	WDR6	brain_cerebellum	gtex	protein_coding	3	49044495	49053386	ElasticNet	0.373503	7.90802e-16	-1.1	0.000144	0	3:49317338-3:51830565	locus411
ENSG00000178252	WDR6	brain_cerebellar_hemisphere	gtex	protein_coding	3	49044495	49053386	ElasticNet	0.197187	3.95591e-07	-0.021	0.000126	0	3:49317338-3:51830565	locus411
ENSG00000178149	DALRD3	brain_cortex	gtex	protein_coding	3	49052921	49059726	ElasticNet	0.0319005	0.182717	2.35	0.00132	1	3:49317338-3:51830565	locus411
ENSG00000178149	DALRD3	brain_cerebellum	gtex	protein_coding	3	49052921	49059726	ElasticNet	0.149652	0.000190353	3.4	0.000851	1	3:49317338-3:51830565	locus411
ENSG00000198218	QRICH1	brain_cerebellar_hemisphere	gtex	protein_coding	3	49067140	49131796	ElasticNet	0.0899039	0.0446868	2.04	0.00044	0	3:49317338-3:51830565	locus411
ENSG00000172053	QARS	brain_hippocampus	gtex	protein_coding	3	49133365	49142553	ElasticNet	0.122436	0.0569922	-0.382	0.000304	0	3:49317338-3:51830565	locus411
ENSG00000172037	LAMB2	brain_hippocampus	gtex	protein_coding	3	49158547	49170551	ElasticNet	0.0734638	0.0594353	0.195	0.000117	0	3:49317338-3:51830565	locus411
ENSG00000270441	RP11-694I15.7	brain_frontal_cortex_ba9	gtex	pseudogene	3	49177519	49198284	ElasticNet	-0.00176704	0.110323	5.67	0.00252	1	3:49317338-3:51830565	locus411
ENSG00000270441	RP11-694I15.7	brain_cerebellum	gtex	pseudogene	3	49177519	49198284	ElasticNet	0.123301	0.00583599	1.05	0.000249	0	3:49317338-3:51830565	locus411
ENSG00000177352	CCDC71	brain_cerebellar_hemisphere	gtex	protein_coding	3	49199968	49203754	ElasticNet	0.327962	7.08022e-09	3.2	0.00246	1	3:49317338-3:51830565	locus411
ENSG00000177352	CCDC71	brain_hippocampus	gtex	protein_coding	3	49199968	49203754	ElasticNet	0.00927686	0.0541122	-2.64	0.000307	0	3:49317338-3:51830565	locus411
ENSG00000177352	CCDC71	brain_nucleus_accumbens_basal_ganglia	gtex	protein_coding	3	49199968	49203754	ElasticNet	0.0861729	0.00125504	0.584	0.000212	0	3:49317338-3:51830565	locus411
ENSG00000177352	CCDC71	brain_caudate_basal_ganglia	gtex	protein_coding	3	49199968	49203754	ElasticNet	0.0411095	0.0245184	-1.3	0.000193	0	3:49317338-3:51830565	locus411
ENSG00000177352	CCDC71	brain_cerebellum	gtex	protein_coding	3	49199968	49203754	ElasticNet	0.258878	1.98849e-09	0.42	0.000191	0	3:49317338-3:51830565	locus411
ENSG00000177352	CCDC71	brain_frontal_cortex_ba9	gtex	protein_coding	3	49199968	49203754	ElasticNet	0.209234	4.51082e-06	-1.21	0.00018	0	3:49317338-3:51830565	locus411
ENSG00000185909	KLHDC8B	brain_anterior_cingulate_cortex_ba24	gtex	protein_coding	3	49209044	49213917	ElasticNet	0.0855607	0.0484912	1.98	0.000181	0	3:49317338-3:51830565	locus411
ENSG00000185909	KLHDC8B	brain_substantia_nigra	gtex	protein_coding	3	49209044	49213917	ElasticNet	0.0202012	0.202746	-3.49	0.000153	0	3:49317338-3:51830565	locus411
ENSG00000173421	CCDC36	brain_hippocampus	gtex	protein_coding	3	49235861	49295537	ElasticNet	0.0248696	0.037442	1.31	0.0036	1	3:49317338-3:51830565	locus411
ENSG00000173421	CCDC36	brain_substantia_nigra	gtex	protein_coding	3	49235861	49295537	ElasticNet	0.0916621	0.231857	0.13	0.000108	0	3:49317338-3:51830565	locus411
ENSG00000188315	C3orf62	brain_dorsolateral_prefrontal_cortex	cmc	protein_coding	3	49306029	49314508	bslmm	0.0598554	8.26982e-08	-2.72	0.000437	0	3:49317338-3:51830565	locus411
ENSG00000114316	USP4	brain_nucleus_accumbens_basal_ganglia	gtex	protein_coding	3	49315264	49378145	ElasticNet	0.0364533	0.196189	3.33	0.000173	0	3:49317338-3:51830565	locus411
ENSG00000114316	USP4	brain_cerebellum	gtex	protein_coding	3	49315264	49378145	ElasticNet	-0.0218722	0.0759134	-0.195	0.000117	0	3:49317338-3:51830565	locus411
ENSG00000233276	GPX1	brain_dorsolateral_prefrontal_cortex	cmc	polymorphic_pseudogene	3	49394608	49395791	blup	0.189953	1.34175e-22	-4.75	0.00637	1	3:49317338-3:51830565	locus411
ENSG00000233276	GPX1	brain_nucleus_accumbens_basal_ganglia	gtex	protein_coding	3	49394609	49396033	ElasticNet	0.157319	9.64917e-05	-3.33	0.0172	1	3:49317338-3:51830565	locus411
ENSG00000233276	GPX1	brain_anterior_cingulate_cortex_ba24	gtex	protein_coding	3	49394609	49396033	ElasticNet	0.144701	0.000709885	-5	0.00741	1	3:49317338-3:51830565	locus411
ENSG00000233276	GPX1	brain_frontal_cortex_ba9	gtex	protein_coding	3	49394609	49396033	ElasticNet	0.245482	1.77895e-06	-5	0.00622	1	3:49317338-3:51830565	locus411
ENSG00000233276	GPX1	brain_caudate_basal_ganglia	gtex	protein_coding	3	49394609	49396033	ElasticNet	0.231255	2.55674e-07	-4.26	0.00274	1	3:49317338-3:51830565	locus411
ENSG00000233276	GPX1	brain_putamen_basal_ganglia	gtex	protein_coding	3	49394609	49396033	ElasticNet	0.126801	0.00273626	-3.31	0.00127	1	3:49317338-3:51830565	locus411
ENSG00000233276	GPX1	brain_cortex	gtex	protein_coding	3	49394609	49396033	ElasticNet	0.0854993	0.00180892	-3.97	0.000986	1	3:49317338-3:51830565	locus411
ENSG00000233276	GPX1	brain_cerebellum	gtex	protein_coding	3	49394609	49396033	ElasticNet	0.23002	1.71094e-07	-3.53	0.00048	0	3:49317338-3:51830565	locus411
ENSG00000067560	RHOA	brain_dorsolateral_prefrontal_cortex	cmc	protein_coding	3	49396578	49449526	blup	0.0215354	0.00102397	-2.21	0.000296	0	3:49317338-3:51830565	locus411
ENSG00000145020	AMT	brain_nucleus_accumbens_basal_ganglia	gtex	protein_coding	3	49454211	49460186	ElasticNet	0.275515	2.77793e-07	4.16	0.00361	1	3:49317338-3:51830565	locus411
ENSG00000145020	AMT	brain_substantia_nigra	gtex	protein_coding	3	49454211	49460186	ElasticNet	0.0239168	0.019802	4.06	0.00288	1	3:49317338-3:51830565	locus411
ENSG00000145020	AMT	brain_cortex	gtex	protein_coding	3	49454211	49460186	ElasticNet	0.186025	1.46421e-08	4.31	0.00237	1	3:49317338-3:51830565	locus411
ENSG00000145020	AMT	brain_frontal_cortex_ba9	gtex	protein_coding	3	49454211	49460186	ElasticNet	0.298984	2.22457e-08	3.51	0.00187	1	3:49317338-3:51830565	locus411
ENSG00000145020	AMT	brain_anterior_cingulate_cortex_ba24	gtex	protein_coding	3	49454211	49460186	ElasticNet	0.124472	0.00903808	3.83	0.00122	1	3:49317338-3:51830565	locus411
ENSG00000145020	AMT	brain_hypothalamus	gtex	protein_coding	3	49454211	49460186	ElasticNet	0.0407269	0.0046561	4.95	0.00114	1	3:49317338-3:51830565	locus411
ENSG00000145020	AMT	brain_caudate_basal_ganglia	gtex	protein_coding	3	49454211	49460186	ElasticNet	0.340229	3.60376e-10	3.54	0.000961	1	3:49317338-3:51830565	locus411
ENSG00000145020	AMT	brain_hippocampus	gtex	protein_coding	3	49454211	49460186	ElasticNet	0.278161	6.33616e-08	3.43	0.000837	1	3:49317338-3:51830565	locus411
ENSG00000145020	AMT	brain_spinal_cord_cervical_c-1	gtex	protein_coding	3	49454211	49460186	ElasticNet	0.1256	8.78749e-06	3.4	0.000834	1	3:49317338-3:51830565	locus411
ENSG00000145020	AMT	brain_cerebellar_hemisphere	gtex	protein_coding	3	49454211	49460186	ElasticNet	0.431465	1.14825e-12	1.99	0.000771	0	3:49317338-3:51830565	locus411
ENSG00000145020	AMT	brain_cerebellum	gtex	protein_coding	3	49454211	49460186	ElasticNet	0.535495	2.32468e-20	2.75	0.000391	0	3:49317338-3:51830565	locus411
ENSG00000145020	AMT	brain_putamen_basal_ganglia	gtex	protein_coding	3	49454211	49460186	ElasticNet	0.0876579	0.00147461	1.71	0.00021	0	3:49317338-3:51830565	locus411
ENSG00000145029	NICN1	brain_dorsolateral_prefrontal_cortex	cmc	protein_coding	3	49459765	49466757	bslmm	0.0366308	2.4895e-05	2.19	0.000126	0	3:49317338-3:51830565	locus411
ENSG00000145029	NICN1	brain_caudate_basal_ganglia	gtex	protein_coding	3	49460379	49466759	ElasticNet	0.0636669	0.0596538	-1.08	0.00108	1	3:49317338-3:51830565	locus411
ENSG00000145029	NICN1	brain_cerebellum	gtex	protein_coding	3	49460379	49466759	ElasticNet	-0.0163902	0.107076	-3.26	0.0002	0	3:49317338-3:51830565	locus411
ENSG00000226913	BSN-AS2	brain_anterior_cingulate_cortex_ba24	gtex	lincRNA	3	49586739	49591799	ElasticNet	0.154229	0.000187523	-1.1	0.000494	0	3:49317338-3:51830565	locus411
ENSG00000226913	BSN-AS2	brain_nucleus_accumbens_basal_ganglia	gtex	lincRNA	3	49586739	49591799	ElasticNet	0.124779	0.0620317	0.387	0.000161	0	3:49317338-3:51830565	locus411
ENSG00000226913	BSN-AS2	brain_frontal_cortex_ba9	gtex	lincRNA	3	49586739	49591799	ElasticNet	0.155434	0.000229049	-0.565	0.000145	0	3:49317338-3:51830565	locus411
ENSG00000226913	BSN-AS2	brain_caudate_basal_ganglia	gtex	lincRNA	3	49586739	49591799	ElasticNet	0.0669514	0.00974997	0.791	0.00013	0	3:49317338-3:51830565	locus411
ENSG00000226913	BSN-AS2	brain_putamen_basal_ganglia	gtex	lincRNA	3	49586739	49591799	ElasticNet	0.0481782	0.105014	0.933	0.000127	0	3:49317338-3:51830565	locus411
ENSG00000164061	BSN	brain_cortex	gtex	protein_coding	3	49591922	49708978	ElasticNet	0.00917883	0.0570528	-4.17	0.00195	1	3:49317338-3:51830565	locus411
ENSG00000173531	MST1	brain_dorsolateral_prefrontal_cortex	cmc	protein_coding	3	49721379	49726196	blup	0.0721195	3.95824e-09	4.13	0.0163	1	3:49317338-3:51830565	locus411
ENSG00000173531	MST1	brain_hypothalamus	gtex	protein_coding	3	49721380	49726934	ElasticNet	0.0856637	0.00608106	4.49	0.00399	1	3:49317338-3:51830565	locus411
ENSG00000173531	MST1	brain_amygdala	gtex	protein_coding	3	49721380	49726934	ElasticNet	-0.0909747	0.129059	1.84	0.000505	0	3:49317338-3:51830565	locus411
ENSG00000173531	MST1	brain_hippocampus	gtex	protein_coding	3	49721380	49726934	ElasticNet	0.147035	3.67193e-05	1	0.000305	0	3:49317338-3:51830565	locus411
ENSG00000173531	MST1	brain_anterior_cingulate_cortex_ba24	gtex	protein_coding	3	49721380	49726934	ElasticNet	0.153793	0.00387748	0.943	0.000241	0	3:49317338-3:51830565	locus411
ENSG00000173531	MST1	brain_cortex	gtex	protein_coding	3	49721380	49726934	ElasticNet	0.0191213	0.119739	1.25	0.000158	0	3:49317338-3:51830565	locus411
ENSG00000173531	MST1	brain_cerebellum	gtex	protein_coding	3	49721380	49726934	ElasticNet	0.0555203	0.143198	0.0333	0.000123	0	3:49317338-3:51830565	locus411
ENSG00000164068	RNF123	brain_cerebellum	gtex	protein_coding	3	49726932	49758962	ElasticNet	0.284004	2.91457e-11	-5.01	0.000676	0	3:49317338-3:51830565	locus411
ENSG00000164068	RNF123	brain_putamen_basal_ganglia	gtex	protein_coding	3	49726932	49758962	ElasticNet	0.0781995	0.0173146	-4.18	0.000499	0	3:49317338-3:51830565	locus411
ENSG00000164068	RNF123	brain_frontal_cortex_ba9	gtex	protein_coding	3	49726932	49758962	ElasticNet	0.0374361	0.0463	-4.14	0.000286	0	3:49317338-3:51830565	locus411
ENSG00000164068	RNF123	brain_caudate_basal_ganglia	gtex	protein_coding	3	49726932	49758962	ElasticNet	0.0367222	0.0124479	-2.95	0.000256	0	3:49317338-3:51830565	locus411
ENSG00000164068	RNF123	brain_cortex	gtex	protein_coding	3	49726932	49758962	ElasticNet	0.20646	7.6392e-07	-3.46	0.000242	0	3:49317338-3:51830565	locus411
ENSG00000164068	RNF123	brain_cerebellar_hemisphere	gtex	protein_coding	3	49726932	49758962	ElasticNet	0.258904	7.23508e-07	-3.73	0.000235	0	3:49317338-3:51830565	locus411
ENSG00000164068	RNF123	brain_hypothalamus	gtex	protein_coding	3	49726932	49758962	ElasticNet	0.180734	0.000358534	-2.24	0.0002	0	3:49317338-3:51830565	locus411
ENSG00000164068	RNF123	brain_amygdala	gtex	protein_coding	3	49726932	49758962	ElasticNet	0.202431	0.00172768	-3.55	0.000193	0	3:49317338-3:51830565	locus411
ENSG00000164068	RNF123	brain_anterior_cingulate_cortex_ba24	gtex	protein_coding	3	49726932	49758962	ElasticNet	0.122839	0.00278225	-3.28	0.000181	0	3:49317338-3:51830565	locus411
ENSG00000164068	RNF123	brain_nucleus_accumbens_basal_ganglia	gtex	protein_coding	3	49726932	49758962	ElasticNet	0.090898	0.00425463	-1.82	0.000172	0	3:49317338-3:51830565	locus411
ENSG00000164068	RNF123	brain_dorsolateral_prefrontal_cortex	cmc	protein_coding	3	49726949	49758962	blup	0.116856	4.6879e-14	-2.99	0.000174	0	3:49317338-3:51830565	locus411
ENSG00000173540	GMPPB	brain_frontal_cortex_ba9	gtex	protein_coding	3	49754277	49761384	ElasticNet	0.0136698	0.0301436	-6.19	0.0458	1	3:49317338-3:51830565	locus411
ENSG00000173540	GMPPB	brain_putamen_basal_ganglia	gtex	protein_coding	3	49754277	49761384	ElasticNet	0.0262271	0.00136157	-3.83	0.000686	0	3:49317338-3:51830565	locus411
ENSG00000173540	GMPPB	brain_dorsolateral_prefrontal_cortex	cmc	protein_coding	3	49758931	49761384	bslmm	0.162181	2.84942e-19	-3.24	0.000872	1	3:49317338-3:51830565	locus411
ENSG00000176095	IP6K1	brain_hypothalamus	gtex	protein_coding	3	49761727	49823975	ElasticNet	0.0587439	0.0779218	6.13	0.0207	1	3:49317338-3:51830565	locus411
ENSG00000185614	FAM212A	brain_putamen_basal_ganglia	gtex	protein_coding	3	49840687	49842463	ElasticNet	0.0155324	0.0633914	2.22	0.000443	0	3:49317338-3:51830565	locus411
ENSG00000185614	FAM212A	brain_cerebellum	gtex	protein_coding	3	49840687	49842463	ElasticNet	0.4451	1.96578e-17	-4.18	0.000279	0	3:49317338-3:51830565	locus411
ENSG00000185614	FAM212A	brain_cerebellar_hemisphere	gtex	protein_coding	3	49840687	49842463	ElasticNet	0.268823	1.38854e-07	-3.76	0.000238	0	3:49317338-3:51830565	locus411
ENSG00000182179	UBA7	brain_spinal_cord_cervical_c-1	gtex	protein_coding	3	49842640	49851379	ElasticNet	-0.00492655	0.0370084	-0.896	0.000128	0	3:49317338-3:51830565	locus411
ENSG00000183763	TRAIP	brain_amygdala	gtex	protein_coding	3	49866034	49894007	ElasticNet	0.082623	0.0417248	-4.88	0.000502	0	3:49317338-3:51830565	locus411
ENSG00000164078	MST1R	brain_dorsolateral_prefrontal_cortex	cmc	protein_coding	3	49924435	49941306	lasso	0.0330378	6.01097e-05	-4.46	0.000634	0	3:49317338-3:51830565	locus411
ENSG00000164078	MST1R	brain_caudate_basal_ganglia	gtex	protein_coding	3	49924435	49941299	ElasticNet	0.0225058	0.0754564	-4.09	0.000461	0	3:49317338-3:51830565	locus411
ENSG00000164078	MST1R	brain_cerebellum	gtex	protein_coding	3	49924435	49941299	ElasticNet	0.29371	6.47685e-08	-1.67	0.000348	0	3:49317338-3:51830565	locus411
ENSG00000164078	MST1R	brain_anterior_cingulate_cortex_ba24	gtex	protein_coding	3	49924435	49941299	ElasticNet	0.0813905	0.0140967	-2.72	0.000275	0	3:49317338-3:51830565	locus411
ENSG00000164078	MST1R	brain_nucleus_accumbens_basal_ganglia	gtex	protein_coding	3	49924435	49941299	ElasticNet	0.0604413	0.00666648	-2.94	0.000238	0	3:49317338-3:51830565	locus411
ENSG00000164078	MST1R	brain_cortex	gtex	protein_coding	3	49924435	49941299	ElasticNet	0.121206	4.09797e-05	-2.69	0.000169	0	3:49317338-3:51830565	locus411
ENSG00000164078	MST1R	brain_cerebellar_hemisphere	gtex	protein_coding	3	49924435	49941299	ElasticNet	0.161955	0.00105913	-2.96	0.000169	0	3:49317338-3:51830565	locus411
ENSG00000164078	MST1R	brain_frontal_cortex_ba9	gtex	protein_coding	3	49924435	49941299	ElasticNet	0.0864699	0.0143467	-2.75	0.000141	0	3:49317338-3:51830565	locus411
ENSG00000004534	RBM6	brain_hypothalamus	gtex	protein_coding	3	49977440	50137478	ElasticNet	0.11203	0.000132152	0.399	0.00058	0	3:49317338-3:51830565	locus411
ENSG00000004534	RBM6	brain_frontal_cortex_ba9	gtex	protein_coding	3	49977440	50137478	ElasticNet	0.233146	1.00207e-06	4.03	0.000576	0	3:49317338-3:51830565	locus411
ENSG00000004534	RBM6	brain_anterior_cingulate_cortex_ba24	gtex	protein_coding	3	49977440	50137478	ElasticNet	0.374609	3.6773e-09	4.45	0.000442	0	3:49317338-3:51830565	locus411
ENSG00000004534	RBM6	brain_amygdala	gtex	protein_coding	3	49977440	50137478	ElasticNet	0.0982877	0.0187359	4.05	0.000388	0	3:49317338-3:51830565	locus411
ENSG00000004534	RBM6	brain_cerebellum	gtex	protein_coding	3	49977440	50137478	ElasticNet	0.586082	3.47789e-23	2.98	0.00036	0	3:49317338-3:51830565	locus411
ENSG00000004534	RBM6	brain_nucleus_accumbens_basal_ganglia	gtex	protein_coding	3	49977440	50137478	ElasticNet	0.333924	9.04378e-13	2.97	0.00034	0	3:49317338-3:51830565	locus411
ENSG00000004534	RBM6	brain_hippocampus	gtex	protein_coding	3	49977440	50137478	ElasticNet	0.207819	3.32928e-05	3.05	0.000315	0	3:49317338-3:51830565	locus411
ENSG00000004534	RBM6	brain_cortex	gtex	protein_coding	3	49977440	50137478	ElasticNet	0.408902	5.20687e-15	3.11	0.000297	0	3:49317338-3:51830565	locus411
ENSG00000004534	RBM6	brain_caudate_basal_ganglia	gtex	protein_coding	3	49977440	50137478	ElasticNet	0.275634	1.21376e-06	4.4	0.000276	0	3:49317338-3:51830565	locus411
ENSG00000004534	RBM6	brain_cerebellar_hemisphere	gtex	protein_coding	3	49977440	50137478	ElasticNet	0.28558	1.35195e-09	3.72	0.000274	0	3:49317338-3:51830565	locus411
ENSG00000004534	RBM6	brain_spinal_cord_cervical_c-1	gtex	protein_coding	3	49977440	50137478	ElasticNet	0.272756	1.03044e-06	3.58	0.00026	0	3:49317338-3:51830565	locus411
ENSG00000004534	RBM6	brain_substantia_nigra	gtex	protein_coding	3	49977440	50137478	ElasticNet	0.365768	3.01564e-05	3.82	0.000201	0	3:49317338-3:51830565	locus411
ENSG00000004534	RBM6	brain_putamen_basal_ganglia	gtex	protein_coding	3	49977440	50137478	ElasticNet	0.231346	1.40807e-10	3.16	0.000141	0	3:49317338-3:51830565	locus411
ENSG00000004534	RBM6	brain_dorsolateral_prefrontal_cortex	cmc	protein_coding	3	49977476	50137484	lasso	0.190427	1.17474e-22	2.91	0.000312	0	3:49317338-3:51830565	locus411
ENSG00000001617	SEMA3F	brain_spinal_cord_cervical_c-1	gtex	protein_coding	3	50192478	50226508	ElasticNet	-0.0146523	0.0217785	3.72	0.000326	0	3:49317338-3:51830565	locus411
ENSG00000001617	SEMA3F	brain_substantia_nigra	gtex	protein_coding	3	50192478	50226508	ElasticNet	0.0695038	0.103502	3.04	0.000267	0	3:49317338-3:51830565	locus411
ENSG00000001617	SEMA3F	brain_anterior_cingulate_cortex_ba24	gtex	protein_coding	3	50192478	50226508	ElasticNet	0.00438282	0.290942	3.73	0.000176	0	3:49317338-3:51830565	locus411
ENSG00000001617	SEMA3F	brain_putamen_basal_ganglia	gtex	protein_coding	3	50192478	50226508	ElasticNet	-0.0167792	0.0895311	1.56	0.000136	0	3:49317338-3:51830565	locus411
ENSG00000114353	GNAI2	brain_substantia_nigra	gtex	protein_coding	3	50263724	50296787	ElasticNet	0.0349589	0.188514	-2.02	0.00016	0	3:49317338-3:51830565	locus411
ENSG00000214706	IFRD2	brain_cerebellum	gtex	protein_coding	3	50325163	50330349	ElasticNet	0.066104	0.0981241	5.02	0.0143	1	3:49317338-3:51830565	locus411
ENSG00000186792	HYAL3	brain_dorsolateral_prefrontal_cortex	cmc	protein_coding	3	50330258	50336899	lasso	0.383844	1.75461e-49	4.18	0.00248	1	3:49317338-3:51830565	locus411
ENSG00000186792	HYAL3	brain_spinal_cord_cervical_c-1	gtex	protein_coding	3	50330262	50336899	ElasticNet	0.221403	0.00167233	4.65	0.00672	1	3:49317338-3:51830565	locus411
ENSG00000186792	HYAL3	brain_cortex	gtex	protein_coding	3	50330262	50336899	ElasticNet	0.408306	1.39221e-11	4.1	0.00633	1	3:49317338-3:51830565	locus411
ENSG00000186792	HYAL3	brain_amygdala	gtex	protein_coding	3	50330262	50336899	ElasticNet	0.116156	0.00356063	3.55	0.00329	1	3:49317338-3:51830565	locus411
ENSG00000186792	HYAL3	brain_putamen_basal_ganglia	gtex	protein_coding	3	50330262	50336899	ElasticNet	0.170138	0.000166655	4.63	0.00315	1	3:49317338-3:51830565	locus411
ENSG00000186792	HYAL3	brain_hippocampus	gtex	protein_coding	3	50330262	50336899	ElasticNet	0.162533	1.00402e-05	4.5	0.00298	1	3:49317338-3:51830565	locus411
ENSG00000186792	HYAL3	brain_cerebellum	gtex	protein_coding	3	50330262	50336899	ElasticNet	0.326853	6.63021e-12	4.17	0.00192	1	3:49317338-3:51830565	locus411
ENSG00000186792	HYAL3	brain_frontal_cortex_ba9	gtex	protein_coding	3	50330262	50336899	ElasticNet	0.251154	1.76943e-08	3.9	0.00147	1	3:49317338-3:51830565	locus411
ENSG00000186792	HYAL3	brain_anterior_cingulate_cortex_ba24	gtex	protein_coding	3	50330262	50336899	ElasticNet	0.0776493	0.000936111	3.84	0.0014	1	3:49317338-3:51830565	locus411
ENSG00000186792	HYAL3	brain_caudate_basal_ganglia	gtex	protein_coding	3	50330262	50336899	ElasticNet	0.0680136	0.00109353	3.72	0.000964	1	3:49317338-3:51830565	locus411
ENSG00000186792	HYAL3	brain_hypothalamus	gtex	protein_coding	3	50330262	50336899	ElasticNet	0.0358206	8.28182e-07	3.24	0.000664	0	3:49317338-3:51830565	locus411
ENSG00000186792	HYAL3	brain_cerebellar_hemisphere	gtex	protein_coding	3	50330262	50336899	ElasticNet	0.309509	4.0428e-07	2.82	0.000434	0	3:49317338-3:51830565	locus411
ENSG00000186792	HYAL3	brain_substantia_nigra	gtex	protein_coding	3	50330262	50336899	ElasticNet	0.112091	0.20601	3.4	0.000255	0	3:49317338-3:51830565	locus411
ENSG00000186792	HYAL3	brain_nucleus_accumbens_basal_ganglia	gtex	protein_coding	3	50330262	50336899	ElasticNet	0.259649	7.18238e-06	3.16	0.000149	0	3:49317338-3:51830565	locus411
NAT6	NAT6	brain_dorsolateral_prefrontal_cortex	cmc	NA	3	50333832	50336899	lasso	0.0350269	3.68948e-05	-3.97	0.00186	1	3:49317338-3:51830565	locus411
ENSG00000243477	NAT6	brain_anterior_cingulate_cortex_ba24	gtex	protein_coding	3	50333833	50336852	ElasticNet	0.0810595	0.0548276	-5.62	0.00977	1	3:49317338-3:51830565	locus411
ENSG00000243477	NAT6	brain_frontal_cortex_ba9	gtex	protein_coding	3	50333833	50336852	ElasticNet	0.116613	1.15299e-05	-4.71	0.00493	1	3:49317338-3:51830565	locus411
ENSG00000243477	NAT6	brain_caudate_basal_ganglia	gtex	protein_coding	3	50333833	50336852	ElasticNet	0.0768368	0.0288966	-4.01	0.00303	1	3:49317338-3:51830565	locus411
ENSG00000243477	NAT6	brain_cortex	gtex	protein_coding	3	50333833	50336852	ElasticNet	0.110676	0.000430408	-4.29	0.000539	0	3:49317338-3:51830565	locus411
ENSG00000243477	NAT6	brain_putamen_basal_ganglia	gtex	protein_coding	3	50333833	50336852	ElasticNet	0.0279152	0.046213	-2.14	0.000247	0	3:49317338-3:51830565	locus411
ENSG00000243477	NAT6	brain_cerebellum	gtex	protein_coding	3	50333833	50336852	ElasticNet	0.0288596	0.0138536	-2.97	0.000219	0	3:49317338-3:51830565	locus411
ENSG00000243477	NAT6	brain_amygdala	gtex	protein_coding	3	50333833	50336852	ElasticNet	-0.0574229	0.101213	-1.57	0.000141	0	3:49317338-3:51830565	locus411
ENSG00000114378	HYAL1	brain_nucleus_accumbens_basal_ganglia	gtex	protein_coding	3	50337320	50349812	ElasticNet	0.137915	0.123581	3.07	0.00115	1	3:49317338-3:51830565	locus411
ENSG00000114378	HYAL1	brain_putamen_basal_ganglia	gtex	protein_coding	3	50337320	50349812	ElasticNet	-0.0468206	0.042672	-0.887	0.000165	0	3:49317338-3:51830565	locus411
ENSG00000068028	RASSF1	brain_substantia_nigra	gtex	protein_coding	3	50367219	50378411	ElasticNet	0.0426275	0.0120534	1.84	0.000548	0	3:49317338-3:51830565	locus411
ENSG00000004838	ZMYND10	brain_hypothalamus	gtex	protein_coding	3	50378541	50384283	ElasticNet	0.0253769	0.0741021	5.8	0.0125	1	3:49317338-3:51830565	locus411
ENSG00000004838	ZMYND10	brain_cerebellum	gtex	protein_coding	3	50378541	50384283	ElasticNet	0.0861547	0.0793937	-0.376	0.000143	0	3:49317338-3:51830565	locus411
ENSG00000007402	CACNA2D2	brain_caudate_basal_ganglia	gtex	protein_coding	3	50400233	50541675	ElasticNet	0.0784251	0.000361321	-0.166	0.00011	0	3:49317338-3:51830565	locus411
ENSG00000007402	CACNA2D2	brain_cerebellum	gtex	protein_coding	3	50400233	50541675	ElasticNet	0.0778788	0.00210858	-0.31	0.000108	0	3:49317338-3:51830565	locus411
ENSG00000088543	C3orf18	brain_dorsolateral_prefrontal_cortex	cmc	protein_coding	3	50595455	50608458	blup	0.0280349	0.000205565	-1.15	0.000182	0	3:49317338-3:51830565	locus411
ENSG00000088543	C3orf18	brain_cortex	gtex	protein_coding	3	50595462	50608458	ElasticNet	-0.0433628	0.00561379	-1.95	0.000197	0	3:49317338-3:51830565	locus411
ENSG00000114735	HEMK1	brain_dorsolateral_prefrontal_cortex	cmc	protein_coding	3	50606582	50622421	lasso	0.0458317	2.60665e-06	1.76	0.000152	0	3:49317338-3:51830565	locus411
ENSG00000114735	HEMK1	brain_cortex	gtex	protein_coding	3	50606583	50622366	ElasticNet	0.160056	0.00295367	2.45	0.000423	0	3:49317338-3:51830565	locus411
ENSG00000114735	HEMK1	brain_caudate_basal_ganglia	gtex	protein_coding	3	50606583	50622366	ElasticNet	0.042758	0.0446438	1.79	0.000188	0	3:49317338-3:51830565	locus411
ENSG00000114735	HEMK1	brain_nucleus_accumbens_basal_ganglia	gtex	protein_coding	3	50606583	50622366	ElasticNet	0.0308167	0.0177355	2.28	0.000184	0	3:49317338-3:51830565	locus411
ENSG00000114735	HEMK1	brain_hypothalamus	gtex	protein_coding	3	50606583	50622366	ElasticNet	0.0700011	0.0154514	1.53	0.000148	0	3:49317338-3:51830565	locus411
ENSG00000114737	CISH	brain_amygdala	gtex	protein_coding	3	50643921	50649262	ElasticNet	0.0212421	0.0128093	-1.39	0.000115	0	3:49317338-3:51830565	locus411
ENSG00000114737	CISH	brain_frontal_cortex_ba9	gtex	protein_coding	3	50643921	50649262	ElasticNet	0.0469376	0.0646561	0.198	0.000112	0	3:49317338-3:51830565	locus411
ENSG00000114738	MAPKAPK3	brain_cortex	gtex	protein_coding	3	50648951	50686720	ElasticNet	0.0218766	0.15531	-1.13	0.000116	0	3:49317338-3:51830565	locus411
ENSG00000273356	RP11-804H8.6	brain_nucleus_accumbens_basal_ganglia	gtex	lincRNA	3	50707420	50709479	ElasticNet	-0.0240424	0.440537	-1.26	0.000169	0	3:49317338-3:51830565	locus411
ENSG00000273356	RP11-804H8.6	brain_spinal_cord_cervical_c-1	gtex	lincRNA	3	50707420	50709479	ElasticNet	0.00464684	0.00145412	0.538	0.00011	0	3:49317338-3:51830565	locus411
ENSG00000273356	RP11-804H8.6	brain_hypothalamus	gtex	lincRNA	3	50707420	50709479	ElasticNet	0.0142648	0.09533	-0.141	0.000103	0	3:49317338-3:51830565	locus411
ENSG00000088538	DOCK3	brain_hippocampus	gtex	protein_coding	3	50712672	51421629	ElasticNet	-0.0214177	0.0815251	-2.06	0.000239	0	3:49317338-3:51830565	locus411
ENSG00000088538	DOCK3	brain_hippocampus	gtex	protein_coding	3	50712672	51421629	ElasticNet	-0.0214177	0.0815251	0.281	0.000153	0	3:51832507-3:54081158	locus411
ENSG00000145050	MANF	brain_nucleus_accumbens_basal_ganglia	gtex	protein_coding	3	51422478	51426828	ElasticNet	0.070056	0.109393	-1.61	0.000173	0	3:49317338-3:51830565	locus411
ENSG00000145050	MANF	brain_nucleus_accumbens_basal_ganglia	gtex	protein_coding	3	51422478	51426828	ElasticNet	0.070056	0.109393	-0.685	0.000154	0	3:51832507-3:54081158	locus411
ENSG00000164080	RAD54L2	brain_hippocampus	gtex	protein_coding	3	51575160	51702683	ElasticNet	0.0420989	0.168731	-3.64	0.000363	0	3:51832507-3:54081158	locus411
ENSG00000164081	TEX264	brain_cortex	gtex	protein_coding	3	51696709	51738339	ElasticNet	0.00503968	0.0609579	-2.14	0.000234	0	3:49317338-3:51830565	locus411
ENSG00000164081	TEX264	brain_cerebellum	gtex	protein_coding	3	51696709	51738339	ElasticNet	0.00221392	0.00506107	-1.77	0.000198	0	3:49317338-3:51830565	locus411
ENSG00000164081	TEX264	brain_caudate_basal_ganglia	gtex	protein_coding	3	51696709	51738339	ElasticNet	0.0664235	0.0713387	-1.73	0.000165	0	3:49317338-3:51830565	locus411
ENSG00000164081	TEX264	brain_frontal_cortex_ba9	gtex	protein_coding	3	51696709	51738339	ElasticNet	0.036121	0.178968	-1.71	0.000149	0	3:49317338-3:51830565	locus411
ENSG00000164081	TEX264	brain_frontal_cortex_ba9	gtex	protein_coding	3	51696709	51738339	ElasticNet	0.036121	0.178968	-0.471	0.000539	0	3:51832507-3:54081158	locus411
ENSG00000164081	TEX264	brain_cortex	gtex	protein_coding	3	51696709	51738339	ElasticNet	0.00503968	0.0609579	4.63	0.000385	0	3:51832507-3:54081158	locus411
ENSG00000164081	TEX264	brain_caudate_basal_ganglia	gtex	protein_coding	3	51696709	51738339	ElasticNet	0.0664235	0.0713387	2.02	0.000152	0	3:51832507-3:54081158	locus411
ENSG00000164082	GRM2	brain_spinal_cord_cervical_c-1	gtex	protein_coding	3	51741086	51752629	ElasticNet	0.0461564	0.286685	-1.78	0.000148	0	3:49317338-3:51830565	locus411
ENSG00000164082	GRM2	brain_substantia_nigra	gtex	protein_coding	3	51741086	51752629	ElasticNet	-0.0067512	0.0406579	-1.55	0.00032	0	3:51832507-3:54081158	locus411
ENSG00000164082	GRM2	brain_spinal_cord_cervical_c-1	gtex	protein_coding	3	51741086	51752629	ElasticNet	0.0461564	0.286685	2.61	0.0002	0	3:51832507-3:54081158	locus411
ENSG00000224792	RP11-314A5.3	brain_amygdala	gtex	pseudogene	3	51851619	51853651	ElasticNet	0.0557761	0.0432408	2.28	0.00021	0	3:49317338-3:51830565	locus411
ENSG00000224792	RP11-314A5.3	brain_amygdala	gtex	pseudogene	3	51851619	51853651	ElasticNet	0.0557761	0.0432408	2.62	0.00195	1	3:51832507-3:54081158	locus411
ENSG00000229972	IQCF3	brain_anterior_cingulate_cortex_ba24	gtex	protein_coding	3	51851620	51864876	ElasticNet	0.0957064	0.0186666	-1.09	0.000106	0	3:49317338-3:51830565	locus411
ENSG00000229972	IQCF3	brain_anterior_cingulate_cortex_ba24	gtex	protein_coding	3	51851620	51864876	ElasticNet	0.0957064	0.0186666	-2.14	0.000268	0	3:51832507-3:54081158	locus411
ENSG00000173389	IQCF1	brain_cerebellar_hemisphere	gtex	protein_coding	3	51928892	51937351	ElasticNet	-0.00701609	0.0351992	-1.4	0.00011	0	3:49317338-3:51830565	locus411
[truncated: 2,699 more rows]
