# Supplementary material for: Collective genomic segments with differential pleiotropic patterns between cognitive dimensions and psychopathology
Source: Nat Commun. 2022 Nov 11;13:6868. doi: 10.1038/s41467-022-34418-y (PMC9652380; doi:10.1038/s41467-022-34418-y)
Supplement: Supplementary file 16 — Supplementary Data 14 [file 41467_2022_34418_MOESM16_ESM.xlsx]

## Sheet: TableS14a
Supplementary Data 14a. Gene ranks and corresponding percentile Note: all columns with suffixes "x" denote Cognitive Task Performance, all columns with suffixes "y" denote Non-Cognitive Factor
	MAGMA.x	Pop.x	TWAS.x	MAGMA.y	Pop.y	TWAS.y
10 percentile	1741.9	1753.4	1618.44	1751.2	1776.4	1611
20 percentile	3509.8	3598.8	2274.14	3521.4	3610.8	2249
30 percentile	5296.7	5457.2	2803.7	5293.6	5468.2	2789
40 percentile	7073.6	7310.6	3313.57	7085.8	7319.6	3292
50 percentile	8866.5	9164	3805.71	8870	9170	3771

## Sheet: TableS14b
Supplementary Data 14b. Gene ranks based on multiple transcriptomic wide analysis approaches on Cognitive Task Performance and Non-Cognitive Factor GWAS Summary Statistics Note: all columns with suffixes "x" denote Cognitive Task Performance, all columns with suffixes "y" denote Non-Cognitive Factor. Genomic coordinates of each independent LD segments are provide as CHR: chromosome, START: Start …
										MAGMA/PoPs				TWAS.gene.ranks		FOCUS finemapping
CHR	START	END	KBSPAN	ldsegment	ensgene	gene	GCA.meta.locus.ID	NCS.meta.locus.ID	LD independent Region	MAGMA.rank.x	PoPs.rank.x	MAGMA.rank.y	PoPs.rank.y	TWAS.avg.gene.rank.x	TWAS.avg.gene.rank.y	focus.x	focus.y	focus.all
1	714435	740255	25820	locus1	ENSG00000237491	RP11-206L10.9	3	0	1:11008:1099437	NA	NA	NA	NA	4273.67	3582.67	NA	NA	0
1	752750	755214	2464	locus1	ENSG00000177757	FAM87B	3	0	1:11008:1099437	NA	NA	NA	NA	4066.5	3059.5	NA	NA	0
1	761585	762902	1317	locus1	ENSG00000225880	LINC00115	3	0	1:11008:1099437	NA	NA	NA	NA	3401.6	3529.8	NA	NA	0
1	803450	812283	8833	locus1	ENSG00000230368	FAM41C	3	0	1:11008:1099437	NA	NA	NA	NA	3004.25	2241.25	NA	NA	0
1	861117	879955	18838	locus1	ENSG00000187634	SAMD11	3	0	1:11008:1099437	6256	11412	4655	6998	2597.67	3278.67	NA	NA	0
1	879583	894670	15087	locus1	ENSG00000188976	NOC2L	3	0	1:11008:1099437	10125	1457	1972	3778	4150.71	544.143	NA	NA	0
1	895966	901095	5129	locus1	ENSG00000187961	KLHL17	3	0	1:11008:1099437	12500	6925	1838	6544	2117	809	NA	NA	0
1	901876	910488	8612	locus1	ENSG00000187583	PLEKHN1	3	0	1:11008:1099437	4688	16389	15585	13795	540.5	1447.5	NA	NA	0
1	910578	917497	6919	locus1	ENSG00000187642	C1orf170	3	0	1:11008:1099437	2832	14592	10919	7964	NA	NA	NA	NA	0
1	931345	933431	2086	locus1	ENSG00000272512	RP11-54O7.17	3	0	1:11008:1099437	NA	NA	NA	NA	5056.67	3625.89	NA	NA	0
1	934341	935552	1211	locus1	ENSG00000188290	HES4	3	0	1:11008:1099437	1751	17324	6814	17609	1202.43	5769.43	NA	NA	0
1	948802	949920	1118	locus1	ENSG00000187608	ISG15	3	0	1:11008:1099437	4497	18293	7979	18095	4010	3139	NA	NA	0
1	955502	991496	35994	locus1	ENSG00000188157	AGRN	3	0	1:11008:1099437	5397	7288	11994	2996	4223.38	3861.38	NA	NA	0
1	1006345	1009687	3342	locus1	ENSG00000237330	RNF223	3	0	1:11008:1099437	4319	16345	14002	13785	NA	NA	NA	NA	0
1	1017197	1051736	34539	locus1	ENSG00000131591	C1orf159	3	0	1:11008:1099437	10257	1619	7578	3910	3478.81	2975.67	NA	NA	0
1	1109282	1133315	24033	locus2	ENSG00000162571	TTLL10	0	2	1:1103150:2320702	3197	17278	12024	12265	2270	1702	NA	NA	0
1	1138890	1142071	3181	locus2	ENSG00000186891	TNFRSF18	0	2	1:1103150:2320702	15759	17621	7260	17574	1533.75	3608.83	NA	NA	0
1	1146705	1149512	2807	locus2	ENSG00000186827	TNFRSF4	0	2	1:1103150:2320702	7837	17613	16325	18088	5239.22	6794.33	NA	NA	0
1	1152310	1167411	15101	locus2	ENSG00000078808	SDF4	0	2	1:1103150:2320702	5703	1438	16467	3271	1147.33	2706	NA	NA	0
1	1167628	1170421	2793	locus2	ENSG00000176022	B3GALT6	0	2	1:1103150:2320702	15315	4686	15968	10148	2496.89	3950.63	NA	NA	0
1	1177832	1182102	4270	locus2	ENSG00000184163	FAM132A	0	2	1:1103150:2320702	7705	7959	11390	5481	NA	NA	NA	NA	0
1	1189288	1209233	19945	locus2	ENSG00000160087	UBE2J2	0	2	1:1103150:2320702	13843	1915	12628	934	NA	NA	NA	NA	0
1	1210602	1215800	5198	locus2	ENSG00000230415	RP5-902P8.10	0	2	1:1103150:2320702	NA	NA	NA	NA	8000.33	2192.33	NA	NA	0
1	1215815	1227399	11584	locus2	ENSG00000162572	SCNN1D	0	2	1:1103150:2320702	6819	7113	9210	5226	5683.92	3609.92	NA	NA	0
1	1227755	1243398	15643	locus2	ENSG00000131584	ACAP3	0	2	1:1103150:2320702	12160	327	2193	108	NA	NA	NA	NA	0
1	1243946	1247057	3111	locus2	ENSG00000169972	PUSL1	0	2	1:1103150:2320702	16524	4933	8686	2384	1912.5	3502.83	NA	NA	0
1	1246976	1260071	13095	locus2	ENSG00000127054	CPSF3L	0	2	1:1103150:2320702	8151	2523	2623	2946	1698	2214.67	NA	NA	0
1	1260146	1264277	4131	locus2	ENSG00000224051	GLTPD1	0	2	1:1103150:2320702	7523	5377	2130	5441	NA	NA	NA	NA	0
1	1266693	1270686	3993	locus2	ENSG00000169962	TAS1R3	0	2	1:1103150:2320702	5849	6750	1626	4930	1720	734	NA	NA	0
1	1270655	1284730	14075	locus2	ENSG00000107404	DVL1	0	2	1:1103150:2320702	6373	57	3434	201	2662	177	NA	NA	0
1	1288071	1297157	9086	locus2	ENSG00000162576	MXRA8	0	2	1:1103150:2320702	7072	10597	2963	10719	3251	2426.62	NA	NA	0
1	1309109	1310875	1766	locus2	ENSG00000175756	AURKAIP1	0	2	1:1103150:2320702	9366	2818	8715	3779	4459.33	1667.83	NA	NA	0
1	1321874	1334692	12818	locus2	ENSG00000221978	CCNL2	0	2	1:1103150:2320702	6806	558	3229	688	NA	NA	NA	NA	0
1	1334906	1337426	2520	locus2	ENSG00000224870	RP4-758J18.2	0	2	1:1103150:2320702	NA	NA	NA	NA	5049.5	3530.83	NA	NA	0
1	1337287	1342693	5406	locus2	ENSG00000242485	MRPL20	0	2	1:1103150:2320702	6305	6689	4192	4437	1875	3042.62	NA	NA	0
1	1353799	1357149	3350	locus2	ENSG00000235098	ANKRD65	0	2	1:1103150:2320702	8270	8025	6822	10912	2546.38	2074.38	NA	NA	0
1	1355624	1358071	2447	locus2	ENSG00000225905	RP4-758J18.7	0	2	1:1103150:2320702	NA	NA	NA	NA	3750.33	3374	NA	NA	0
1	1361507	1363167	1660	locus2	ENSG00000205116	TMEM88B	0	2	1:1103150:2320702	10188	7954	14390	12556	1545	2729	NA	NA	0
1	1370902	1378262	7360	locus2	ENSG00000179403	VWA1	0	2	1:1103150:2320702	15173	10754	8305	16993	2552	3467	NA	NA	0
1	1385068	1405538	20470	locus2	ENSG00000215915	ATAD3C	0	2	1:1103150:2320702	9243	14631	5445	11570	3754.19	2114.29	NA	NA	0
1	1407148	1431582	24434	locus2	ENSG00000160072	ATAD3B	0	2	1:1103150:2320702	15979	8035	7076	10901	2307.23	1719.46	NA	NA	0
1	1447530	1470065	22535	locus2	ENSG00000197785	ATAD3A	0	2	1:1103150:2320702	6173	5209	7253	8647	4635.22	2804.56	NA	NA	0
1	1470586	1475833	5247	locus2	ENSG00000205090	TMEM240	0	2	1:1103150:2320702	15576	5236	2972	1857	NA	NA	NA	NA	0
1	1477052	1510249	33197	locus2	ENSG00000160075	SSU72	0	2	1:1103150:2320702	16148	4709	3414	2005	3994.31	2412.85	NA	NA	0
1	1533391	1535476	2085	locus2	ENSG00000228594	C1orf233	0	2	1:1103150:2320702	17109	6253	2422	873	NA	NA	NA	NA	0
1	1550794	1565990	15196	locus2	ENSG00000197530	MIB2	0	2	1:1103150:2320702	9903	788	3585	3512	NA	NA	NA	NA	0
1	1567473	1570030	2557	locus2	ENSG00000189409	MMP23B	0	2	1:1103150:2320702	NA	14642	NA	3749	2600.75	1452	NA	NA	0
1	1571099	1588935	17836	locus2	ENSG00000248333	CDK11B	0	2	1:1103150:2320702	1214	5949	8492	9681	2406	41	NA	NA	0
1	1590785	1594063	3278	locus2	ENSG00000272004	RP11-345P4.10	0	2	1:1103150:2320702	NA	NA	NA	NA	1593	4211.67	NA	NA	0
1	1592939	1624167	31228	locus2	ENSG00000189339	SLC35E2B	0	2	1:1103150:2320702	4488	694	3232	4948	1630.44	2272.56	NA	NA	0
1	1634174	1669127	34953	locus2	ENSG00000268575	RP1-283E3.8	0	2	1:1103150:2320702	NA	NA	NA	NA	4067.67	3048.78	NA	NA	0
1	1634319	1655763	21444	locus2	ENSG00000008128	CDK11A	0	2	1:1103150:2320702	NA	4485	NA	1596	1674	7492.25	NA	NA	0
1	1655950	1667412	11462	locus2	ENSG00000227775	RP1-283E3.4	0	2	1:1103150:2320702	NA	NA	NA	NA	3051.67	1946.67	NA	NA	0
1	1656276	1677358	21082	locus2	ENSG00000215790	SLC35E2	0	2	1:1103150:2320702	14536	9928	4865	12158	2829.22	1637	NA	NA	0
1	1682670	1711508	28838	locus2	ENSG00000008130	NADK	0	2	1:1103150:2320702	5953	2709	183	8263	2267	1533.92	NA	NA	0
1	1716728	1822495	105767	locus2	ENSG00000078369	GNB1	0	2	1:1103150:2320702	4423	6414	225	14066	3404.5	2289	NA	NA	0
1	1822909	1824097	1188	locus2	ENSG00000231050	RP1-140A9.1	0	2	1:1103150:2320702	NA	NA	NA	NA	4873.67	2823	NA	NA	0
1	1846265	1848733	2468	locus2	ENSG00000169885	CALML6	0	2	1:1103150:2320702	7987	14579	184	10083	2830.29	1954.86	NA	NA	0
1	1849029	1850712	1683	locus2	ENSG00000178821	TMEM52	0	2	1:1103150:2320702	6626	8205	297	16726	6840.5	3049.5	NA	NA	0
1	1884751	1935276	50525	locus2	ENSG00000142609	C1orf222	0	2	1:1103150:2320702	13141	9257	1206	4556	3277.33	3067.83	NA	NA	0
1	1944651	1946969	2318	locus2	ENSG00000233542	RP11-547D24.1	0	2	1:1103150:2320702	NA	NA	NA	NA	3476.67	5155	NA	NA	0
1	1950779	1962192	11413	locus2	ENSG00000187730	GABRD	0	2	1:1103150:2320702	8364	1982	16350	349	3793	798	NA	NA	0
1	1981908	2116834	134926	locus2	ENSG00000067606	PRKCZ	0	2	1:1103150:2320702	13779	1869	7454	11519	NA	NA	NA	NA	0
1	2115902	2139172	23270	locus2	ENSG00000162585	C1orf86	0	2	1:1103150:2320702	16039	5710	6552	7137	6450	2900	NA	NA	0
1	2160133	2241558	81425	locus2	ENSG00000157933	SKI	0	2	1:1103150:2320702	10656	1474	3472	828	5753	926	NA	NA	0
1	2252691	2323146	70455	locus2	ENSG00000116151	MORN1	0	2	1:1103150:2320702	7777	3268	14415	1948	5736.56	2396.67	NA	NA	0
1	2309055	2309799	744	locus2	ENSG00000271847	RP4-740C4.8	0	2	1:1103150:2320702	NA	NA	NA	NA	5891.11	3621.33	NA	NA	0
1	2323271	2336883	13612	locus3	ENSG00000157916	RER1	7	1	1:2321099:3065568	13140	6851	14659	6039	1183.5	2025	NA	NA	0
1	2336257	2344010	7753	locus3	ENSG00000157911	PEX10	7	1	1:2321099:3065568	13471	1370	16798	917	3577.11	4790.84	NA	NA	0
1	2357418	2411243	53825	locus3	ENSG00000149527	PLCH2	7	1	1:2321099:3065568	10220	6707	8475	13598	4366.3	4456.5	NA	NA	0
1	2423738	2424697	959	locus3	ENSG00000224387	RP3-395M20.2	7	1	1:2321099:3065568	NA	NA	NA	NA	6496.83	2912.33	NA	NA	0
1	2424875	2425918	1043	locus3	ENSG00000229393	RP3-395M20.3	7	1	1:2321099:3065568	NA	NA	NA	NA	5593.67	2027	NA	NA	0
1	2439971	2458039	18068	locus3	ENSG00000157881	PANK4	7	1	1:2321099:3065568	10391	5438	6255	1143	4959	3946.75	NA	NA	0
1	2460183	2461684	1501	locus3	ENSG00000197921	HES5	7	1	1:2321099:3065568	6859	321	11809	517	NA	NA	NA	NA	0
1	2487804	2495268	7464	locus3	ENSG00000157873	TNFRSF14	7	1	1:2321099:3065568	14474	12314	17568	9392	2653.2	2426.6	NA	NA	0
1	2518213	2522907	4694	locus3	ENSG00000157870	FAM213B	7	1	1:2321099:3065568	13721	3976	16804	16513	3085.17	5646.17	NA	NA	0
1	2522080	2564481	42401	locus3	ENSG00000142606	MMEL1	7	1	1:2321099:3065568	13853	11357	17554	5836	2879.5	1980	NA	NA	0
1	2567414	2718286	150872	locus3	ENSG00000215912	TTC34	7	1	1:2321099:3065568	10170	4180	15774	10008	6484.75	7520.88	NA	NA	0
1	2976180	2985001	8821	locus3	ENSG00000177133	LINC00982	7	1	1:2321099:3065568	NA	NA	NA	NA	7886	1594.33	NA	NA	0
1	2985741	3355183	369442	locus3	ENSG00000142611	PRDM16	7	1	1:2321099:3065568	4036	11215	13824	16520	NA	NA	NA	NA	0
1	3370989	3397677	26688	locus4	ENSG00000130762	ARHGEF16	13	7	1:3066761:3679461	9812	13666	6389	11189	1899.67	1736.44	NA	NA	0
1	3406489	3528059	121570	locus4	ENSG00000162591	MEGF6	13	7	1:3066761:3679461	10756	14799	16537	13904	2288	3283.25	NA	NA	0
1	3541565	3546691	5126	locus4	ENSG00000158109	TPRG1L	13	7	1:3066761:3679461	15583	5118	13540	1946	2671.44	4842.06	NA	NA	0
1	3547330	3566637	19307	locus4	ENSG00000116213	WRAP73	13	7	1:3066761:3679461	17496	2541	16656	3608	2962	2456	NA	NA	0
1	3569083	3652765	83682	locus4	ENSG00000078900	TP73	13	7	1:3066761:3679461	10457	1186	3470	4877	1703.5	3657.5	NA	NA	0
1	3668961	3688208	19247	locus4	ENSG00000162592	CCDC27	13	7	1:3066761:3679461	6962	13643	2666	9476	NA	NA	NA	NA	0
1	3689351	3692546	3195	locus5	ENSG00000235169	SMIM1	11	6	1:3679775:4749076	9017	14061	5752	10473	1423	1193	NA	NA	0
1	3696783	3713068	16285	locus5	ENSG00000130764	LRRC47	11	6	1:3679775:4749076	3879	2889	5509	1953	4886.85	5226.77	NA	NA	0
1	3728644	3773763	45119	locus5	ENSG00000116198	CEP104	11	6	1:3679775:4749076	6062	3929	8440	7723	2882.88	4655.38	NA	NA	0
1	3773844	3801993	28149	locus5	ENSG00000169598	DFFB	11	6	1:3679775:4749076	8563	2815	6158	5489	4101.89	2938	NA	NA	0
1	3805688	3816857	11169	locus5	ENSG00000198912	C1orf174	11	6	1:3679775:4749076	17719	8644	1714	12830	3641.45	4039.95	NA	NA	0
1	3816967	3833789	16822	locus5	ENSG00000236423	LINC01134	11	6	1:3679775:4749076	NA	NA	NA	NA	2804	3480	NA	NA	0
1	4715104	4852594	137490	locus5	ENSG00000196581	AJAP1	11	6	1:3679775:4749076	3449	1897	8578	194	3895	8264.67	NA	NA	0
1	5922872	6052533	129661	locus8	ENSG00000131697	NPHP4	10	0	1:5472626:6133700	9421	2569	13750	5035	4043.3	3820.05	NA	NA	0
1	6052422	6161253	108831	locus8	ENSG00000069424	KCNAB2	10	0	1:5472626:6133700	5963	440	14649	1465	4951.17	6734.67	NA	NA	0
1	6161852	6240183	78331	locus9	ENSG00000116254	CHD5	0	1	1:6134990:7245669	2863	388	10948	287	7011.67	6257.33	NA	NA	0
1	6246751	6269304	22553	locus9	ENSG00000116251	RPL22	0	1	1:6134990:7245669	2790	9926	15004	6481	NA	NA	NA	NA	0
1	6266188	6281351	15163	locus9	ENSG00000158286	RNF207	0	1	1:6134990:7245669	10724	2651	6066	3638	1705	3835	NA	NA	0
1	6281252	6296000	14748	locus9	ENSG00000116237	ICMT	0	1	1:6134990:7245669	7724	3772	9863	7360	4266.61	2475.06	NA	NA	0
1	6296299	6299000	2701	locus9	ENSG00000225077	LINC00337	0	1	1:6134990:7245669	NA	NA	NA	NA	2763	4692	NA	NA	0
1	6304251	6305638	1387	locus9	ENSG00000173673	HES3	0	1	1:6134990:7245669	14339	13829	15658	7456	NA	NA	NA	NA	0
1	6307405	6321035	13630	locus9	ENSG00000158292	GPR153	0	1	1:6134990:7245669	14383	8863	17706	3934	5080.25	2796.17	NA	NA	0
1	6324332	6454451	130119	locus9	ENSG00000097021	ACOT7	0	1	1:6134990:7245669	10439	3931	1214	736	1998	532	NA	NA	0
1	6472477	6484730	12253	locus9	ENSG00000069812	HES2	0	1	1:6134990:7245669	7863	15335	282	4791	NA	NA	NA	NA	0
1	6484847	6521004	36157	locus9	ENSG00000187017	ESPN	0	1	1:6134990:7245669	4951	13454	171	2414	1061	393	NA	NA	0
1	6521210	6526255	5045	locus9	ENSG00000215788	TNFRSF25	0	1	1:6134990:7245669	9717	2560	1774	9543	5305.62	3209.92	NA	NA	0
1	6526151	6580069	53918	locus9	ENSG00000171680	PLEKHG5	0	1	1:6134990:7245669	9715	5506	695	9257	4139.43	2559.07	NA	NA	0
1	6581406	6614595	33189	locus9	ENSG00000162408	NOL9	0	1	1:6134990:7245669	8405	2710	3564	12689	2774.5	638.5	NA	NA	0
1	6615240	6639817	24577	locus9	ENSG00000173662	TAS1R1	0	1	1:6134990:7245669	11776	16055	3334	12725	1356	2375	NA	NA	0
1	6640107	6649340	9233	locus9	ENSG00000204859	ZBTB48	0	1	1:6134990:7245669	6484	1000	2151	628	2986	1951	NA	NA	0
1	6653252	6674620	21368	locus9	ENSG00000162413	KLHL21	0	1	1:6134990:7245669	5662	2193	1328	245	3339.14	2382.57	NA	NA	0
1	6673744	6684093	10349	locus9	ENSG00000116273	PHF13	0	1	1:6134990:7245669	6876	4473	1171	2890	NA	NA	NA	NA	0
1	6685251	6695646	10395	locus9	ENSG00000041988	THAP3	0	1	1:6134990:7245669	5669	1666	1278	323	5209.08	4796.67	NA	NA	0
1	6694227	6761984	67757	locus9	ENSG00000007923	DNAJC11	0	1	1:6134990:7245669	3967	6624	1924	5960	3276.25	956	NA	NA	0
1	6845383	7829766	984383	locus9	ENSG00000171735	CAMTA1	0	1	1:6134990:7245669	433	602	2192	12211	5317.67	3571.78	NA	NA	0
1	7753183	7754904	1721	locus11	ENSG00000270171	RP11-338N10.1	13	2	1:7604831:9067142	NA	NA	NA	NA	4577.33	1064.89	NA	NA	0
1	7760763	7761030	267	locus11	ENSG00000269978	RP11-338N10.3	13	2	1:7604831:9067142	NA	NA	NA	NA	2887	1957	NA	NA	0
1	7831328	7841492	10164	locus11	ENSG00000049245	VAMP3	13	2	1:7604831:9067142	11972	6138	3433	4369	3557.12	2905.5	NA	NA	0
1	7844713	7905237	60524	locus11	ENSG00000049246	PER3	13	2	1:7604831:9067142	11152	1446	6253	1583	NA	NA	NA	NA	0
1	7903142	7913572	10430	locus11	ENSG00000049247	UTS2	13	2	1:7604831:9067142	13247	18169	3726	14442	3541.5	1048	NA	NA	0
1	7979906	8000926	21020	locus11	ENSG00000049249	TNFRSF9	13	2	1:7604831:9067142	6864	11815	6565	13165	NA	NA	NA	NA	0
1	8014350	8045112	30762	locus11	ENSG00000116288	PARK7	13	2	1:7604831:9067142	10175	5297	7980	74	2580.6	2207.8	NA	NA	0
1	8064463	8086343	21880	locus11	ENSG00000116285	ERRFI1	13	2	1:7604831:9067142	12173	16038	7855	15647	1632	2039	NA	NA	0
1	8377885	8404225	26340	locus11	ENSG00000162426	SLC45A1	13	2	1:7604831:9067142	2955	3638	111	2821	5111	5845.33	NA	NA	0
1	8412456	8877524	465068	locus11	ENSG00000142599	RERE	13	2	1:7604831:9067142	1956	88	627	2337	2737.42	3467.75	NA	NA	0
1	8921060	8938749	17689	locus11	ENSG00000074800	ENO1	13	2	1:7604831:9067142	7367	383	770	225	5976.67	1406.67	NA	NA	0
1	9005941	9035151	29210	locus11	ENSG00000131686	CA6	13	2	1:7604831:9067142	10019	16273	8188	15218	NA	NA	NA	NA	0
1	9101843	9148537	46694	locus12	ENSG00000142583	SLC2A5	0	9	1:9067673:9959051	14148	11920	6277	15800	4508.3	4373.9	NA	NA	0
1	9294833	9331396	36563	locus12	ENSG00000049239	H6PD	0	9	1:9067673:9959051	7773	11959	16244	5258	3870.19	4390.69	NA	NA	0
1	9352938	9429591	76653	locus12	ENSG00000171621	SPSB1	0	9	1:9067673:9959051	11907	18061	8258	18199	2424.5	2387.5	NA	NA	0
1	9599540	9645237	45697	locus12	ENSG00000171612	SLC25A33	0	9	1:9067673:9959051	10838	6188	14753	3821	5059.8	3781.3	NA	NA	0
1	9648931	9674935	26004	locus12	ENSG00000188807	TMEM201	0	9	1:9067673:9959051	7647	6609	16509	5679	NA	NA	NA	NA	0
1	9711789	9789172	77383	locus12	ENSG00000171608	PIK3CD	0	9	1:9067673:9959051	11497	1687	4575	9664	5374.85	1660.54	NA	NA	0
1	9712667	9714644	1977	locus12	ENSG00000179840	C1orf200	0	9	1:9067673:9959051	13986	15638	4224	12639	NA	NA	NA	NA	0
1	9789083	9884584	95501	locus12	ENSG00000171603	CLSTN1	0	9	1:9067673:9959051	17184	936	15960	7880	3418	3579	NA	NA	0
1	9908333	9970321	61988	locus12	ENSG00000178585	CTNNBIP1	0	9	1:9067673:9959051	16700	7563	12422	7108	NA	NA	NA	NA	0
1	9988996	10003387	14391	locus13	ENSG00000162441	LZIC	5	7	1:9959748:11774956	16650	9763	8003	14522	NA	NA	NA	NA	0
1	10003485	10045556	42071	locus13	ENSG00000173614	NMNAT1	5	7	1:9959748:11774956	17559	6787	13914	1365	4968.2	6460.8	NA	NA	0
1	10057263	10076078	18815	locus13	ENSG00000162444	RBP7	5	7	1:9959748:11774956	15970	14435	10881	18372	3683.71	5519.14	NA	NA	0
1	10093015	10241289	148274	locus13	ENSG00000130939	UBE4B	5	7	1:9959748:11774956	11844	1374	12035	6669	3514	2442	NA	NA	0
1	10271673	10441661	169988	locus13	ENSG00000054523	KIF1B	5	7	1:9959748:11774956	13430	48	1973	6072	6538.14	2887.14	NA	NA	0
1	10459136	10480201	21065	locus13	ENSG00000142657	PGD	5	7	1:9959748:11774956	15440	5421	1677	5213	4354.88	2076.25	NA	NA	0
1	10490158	10512210	22052	locus13	ENSG00000175279	APITD1	5	7	1:9959748:11774956	10583	6099	5180	13352	6336.5	6359	NA	NA	0
1	10509775	10511959	2184	locus13	ENSG00000241563	CORT	5	7	1:9959748:11774956	13355	6688	15271	2533	1922	1631	NA	NA	0
1	10516578	10532583	16005	locus13	ENSG00000160049	DFFA	5	7	1:9959748:11774956	3835	1459	462	2491	6329.33	5386.33	NA	NA	0
1	10534943	10690815	155872	locus13	ENSG00000142655	PEX14	5	7	1:9959748:11774956	7736	3883	3133	421	NA	NA	NA	NA	0
1	11006529	11042094	35565	locus13	ENSG00000175262	C1orf127	5	7	1:9959748:11774956	15404	16236	7249	17841	3713.6	1130.4	NA	NA	0
1	11072698	11084100	11402	locus13	ENSG00000120948	TARDBP	5	7	1:9959748:11774956	7347	526	8006	4863	NA	NA	NA	NA	0
1	11086579	11107280	20701	locus13	ENSG00000009724	MASP2	5	7	1:9959748:11774956	12177	4590	7428	6950	NA	NA	NA	NA	0
1	11089715	11090585	870	locus13	ENSG00000271895	RP4-635E18.8	5	7	1:9959748:11774956	NA	NA	NA	NA	3755	3010	NA	NA	0
1	11114645	11120081	5436	locus13	ENSG00000116649	SRM	5	7	1:9959748:11774956	16995	7758	11756	4915	1845	672	NA	NA	0
1	11126674	11159938	33264	locus13	ENSG00000171824	EXOSC10	5	7	1:9959748:11774956	16324	2885	10645	2767	4342.82	4446.82	NA	NA	0
1	11128527	11133154	4627	locus13	ENSG00000226849	RP4-635E18.7	5	7	1:9959748:11774956	NA	NA	NA	NA	3804.33	4575.67	NA	NA	0
1	11159731	11162157	2426	locus13	ENSG00000230337	RP4-635E18.6	5	7	1:9959748:11774956	NA	NA	NA	NA	6844.5	3687.67	NA	NA	0
1	11166591	11322564	155973	locus13	ENSG00000198793	MTOR	5	7	1:9959748:11774956	16531	1453	11698	4640	4280.83	3927.17	NA	NA	0
1	11249397	11256038	6641	locus13	ENSG00000171819	ANGPTL7	5	7	1:9959748:11774956	15973	13205	10186	4582	9758.75	3840.25	NA	NA	0
1	11333990	11356106	22116	locus13	ENSG00000120942	UBIAD1	5	7	1:9959748:11774956	7861	7672	14860	6423	1340	1593	NA	NA	0
1	11539294	11597641	58347	locus13	ENSG00000204624	PTCHD2	5	7	1:9959748:11774956	5850	2956	2140	11179	4518.67	1973.67	NA	NA	0
1	11708423	11714739	6316	locus13	ENSG00000116661	FBXO2	5	7	1:9959748:11774956	17820	4195	7873	3022	4727	6349	NA	NA	0
1	11714913	11723384	8471	locus13	ENSG00000132879	FBXO44	5	7	1:9959748:11774956	16231	837	11239	491	4804.86	3433.71	NA	NA	0
1	11724180	11734411	10231	locus13	ENSG00000116663	FBXO6	5	7	1:9959748:11774956	17461	9700	16400	16038	5081.42	3546.75	NA	NA	0
1	11734536	11751707	17171	locus13	ENSG00000116670	MAD2L2	5	7	1:9959748:11774956	16706	6032	17208	17692	5941.25	6282.75	NA	NA	0
1	11751785	11785914	34129	locus13	ENSG00000162490	DRAXIN	5	7	1:9959748:11774956	9564	2014	13585	12627	6706	6764.56	NA	NA	0
1	11796140	11810767	14627	locus14	ENSG00000177674	AGTRAP	1	0	1:11776196:12147753	15325	13906	2710	9017	3399.4	5517.4	NA	NA	0
1	11846659	11866115	19456	locus14	ENSG00000177000	MTHFR	1	0	1:11776196:12147753	16341	6301	13050	13736	5073.71	3643.79	NA	NA	0
1	11866206	11903201	36995	locus14	ENSG00000011021	CLCN6	1	0	1:11776196:12147753	16389	559	13291	10196	3531.31	3633.77	NA	NA	0
1	11905935	11908402	2467	locus14	ENSG00000175206	NPPA	1	0	1:11776196:12147753	16302	15720	7449	3409	5258.57	4549.57	NA	NA	0
1	11917520	11918988	1468	locus14	ENSG00000120937	NPPB	1	0	1:11776196:12147753	14353	16909	10030	11870	1458	910	NA	NA	0
1	11979647	11986480	6833	locus14	ENSG00000116685	KIAA2013	1	0	1:11776196:12147753	8792	1274	17505	577	1192	2265	NA	NA	0
1	11994809	12035594	40785	locus14	ENSG00000083444	PLOD1	1	0	1:11776196:12147753	15028	14624	13551	16318	2888.5	4411.72	NA	NA	0
1	12040237	12073571	33334	locus14	ENSG00000116688	MFN2	1	0	1:11776196:12147753	15674	1661	14755	10755	4733.56	4771.81	NA	NA	0
1	12079522	12092102	12580	locus14	ENSG00000116691	MIIP	1	0	1:11776196:12147753	10683	1709	13727	1462	2565.75	5041.5	NA	NA	0
1	12227059	12269285	42226	locus15	ENSG00000028137	TNFRSF1B	13	5	1:12150385:14625524	16819	17366	15293	15617	4479	2073	NA	NA	0
1	12290123	12572099	281976	locus15	ENSG00000048707	VPS13D	13	5	1:12150385:14625524	16802	2437	17377	8581	4431	2560.6	NA	NA	0
1	12627938	12677737	49799	locus15	ENSG00000162496	DHRS3	13	5	1:12150385:14625524	16479	17737	15503	17115	1394	1573	NA	NA	0
1	12704565	12727097	22532	locus15	ENSG00000204518	AADACL4	13	5	1:12150385:14625524	9988	16944	1497	14495	NA	NA	NA	NA	0
1	12806162	12823847	17685	locus15	ENSG00000157330	C1orf158	13	5	1:12150385:14625524	15279	17141	10680	3535	NA	NA	NA	NA	0
1	12851545	12856777	5232	locus15	ENSG00000116721	PRAMEF1	13	5	1:12150385:14625524	16329	12086	15451	8180	NA	NA	NA	NA	0
1	12939044	12946025	6981	locus15	ENSG00000243073	PRAMEF4	13	5	1:12150385:14625524	9180	14200	4078	13514	NA	NA	NA	NA	0
1	13668268	13673511	5243	locus15	ENSG00000204481	PRAMEF14	13	5	1:12150385:14625524	NA	13096	NA	9073	NA	NA	NA	NA	0
1	13801444	13840543	39099	locus15	ENSG00000162494	LRRC38	13	5	1:12150385:14625524	16004	15701	15571	16963	3607	3140	NA	NA	0
1	13839714	13842765	3051	locus15	ENSG00000259961	RP4-597A16.2	13	5	1:12150385:14625524	NA	NA	NA	NA	2985	6352	NA	NA	0
1	13881495	13882189	694	locus15	ENSG00000215909	RP4-597A16.3	13	5	1:12150385:14625524	NA	NA	NA	NA	7503	1435.5	NA	NA	0
1	13909959	13944452	34493	locus15	ENSG00000162493	PDPN	13	5	1:12150385:14625524	12490	17962	11425	15317	3663.75	4480.08	NA	NA	0
1	14026734	14151560	124826	locus15	ENSG00000116731	PRDM2	13	5	1:12150385:14625524	5741	656	2494	504	830.667	591	NA	NA	0
1	14925199	15444539	519340	locus16	ENSG00000189337	KAZN	1	0	1:14626896:15423481	3584	7168	8542	11402	2108	4663	NA	NA	0
1	15479027	15546973	67946	locus17	ENSG00000171729	TMEM51	0	8	1:15424441:17123862	16182	15967	11556	4249	2140.12	4580.25	NA	NA	0
1	15736390	15756839	20449	locus17	ENSG00000142634	EFHD2	0	8	1:15424441:17123862	11953	5242	2311	1486	6427.67	2139	NA	NA	0
1	15764937	15775737	10800	locus17	ENSG00000162438	CTRC	0	8	1:15424441:17123862	6801	15605	1019	14153	NA	NA	NA	NA	0
1	15783223	15798586	15363	locus17	ENSG00000142615	CELA2A	0	8	1:15424441:17123862	10042	13462	8286	12954	1655	2668	NA	NA	0
1	15792403	15809863	17460	locus17	ENSG00000215704	CELA2B	0	8	1:15424441:17123862	8575	16300	14111	16523	NA	NA	NA	NA	0
1	15817326	15850940	33614	locus17	ENSG00000132906	CASP9	0	8	1:15424441:17123862	8171	4714	12512	7886	4273.2	3639.9	NA	NA	0
1	15853307	15902587	49280	locus17	ENSG00000116138	DNAJC16	0	8	1:15424441:17123862	9838	5102	11818	15961	2206.6	2563.8	NA	NA	0
1	15898847	15911605	12758	locus17	ENSG00000116771	AGMAT	0	8	1:15424441:17123862	12011	15654	11912	12859	2380.47	4525	NA	NA	0
1	15943994	15995539	51545	locus17	ENSG00000197312	DDI2	0	8	1:15424441:17123862	17374	11678	8298	10276	3911.29	2415.43	NA	NA	0
1	15986363	15988217	1854	locus17	ENSG00000215695	RSC1A1	0	8	1:15424441:17123862	9744	9127	13986	9799	NA	NA	NA	NA	0
1	16010826	16061264	50438	locus17	ENSG00000116786	PLEKHM2	0	8	1:15424441:17123862	17537	2146	9882	10020	6154.09	3125.73	NA	NA	0
1	16062899	16067891	4992	locus17	ENSG00000162461	SLC25A34	0	8	1:15424441:17123862	14446	5973	9751	8613	4413.9	3104.9	NA	NA	0
1	16083153	16113089	29936	locus17	ENSG00000162458	FBLIM1	0	8	1:15424441:17123862	7694	16502	6443	15929	2859	3183	NA	NA	0
1	16154723	16155167	444	locus17	ENSG00000178715	RP11-169K16.8	0	8	1:15424441:17123862	NA	NA	NA	NA	2233.33	3055.17	NA	NA	0
1	16160973	16174642	13669	locus17	ENSG00000179743	RP11-169K16.9	0	8	1:15424441:17123862	NA	NA	NA	NA	3161.44	4090.67	NA	NA	0
1	16174358	16266955	92597	locus17	ENSG00000065526	SPEN	0	8	1:15424441:17123862	6198	603	4970	4513	2228	1086	NA	NA	0
1	16268365	16302627	34262	locus17	ENSG00000116809	ZBTB17	0	8	1:15424441:17123862	3024	1424	2243	1660	NA	NA	NA	NA	0
1	16330730	16335302	4572	locus17	ENSG00000183888	C1orf64	0	8	1:15424441:17123862	5649	10863	3745	11671	2374.67	2642.56	NA	NA	0
1	16340522	16346089	5567	locus17	ENSG00000173641	HSPB7	0	8	1:15424441:17123862	1704	14503	601	16378	1835.5	2777.62	NA	NA	0
1	16345369	16360545	15176	locus17	ENSG00000186510	CLCNKA	0	8	1:15424441:17123862	2792	12941	949	6088	1298.69	1412.44	NA	NA	0
1	16370271	16383803	13532	locus17	ENSG00000184908	CLCNKB	0	8	1:15424441:17123862	16126	11964	7704	2547	3235	2134.33	NA	NA	0
1	16384263	16400121	15858	locus17	ENSG00000185519	FAM131C	0	8	1:15424441:17123862	16339	7890	14957	3667	3082.4	2654.4	NA	NA	0
1	16450831	16482582	31751	locus17	ENSG00000142627	EPHA2	0	8	1:15424441:17123862	9629	15502	2962	2444	626	2397	NA	NA	0
1	16524598	16539104	14506	locus17	ENSG00000142632	ARHGEF19	0	8	1:15424441:17123862	14593	11467	3465	5760	4477	2196.8	NA	NA	0
1	16555367	16556038	671	locus17	ENSG00000204377	C1orf134	0	8	1:15424441:17123862	10963	11444	10485	10357	4079.67	1671.33	NA	NA	0
1	16558194	16563657	5463	locus17	ENSG00000132881	RSG1	0	8	1:15424441:17123862	12523	4558	4367	3281	5505.44	2707.67	NA	NA	0
1	16573333	16678949	105616	locus17	ENSG00000037637	FBXO42	0	8	1:15424441:17123862	13890	1913	4512	1146	3453.11	3871.06	NA	NA	0
1	16679069	16719850	40781	locus17	ENSG00000055070	SZRD1	0	8	1:15424441:17123862	17440	3431	5088	6833	NA	NA	NA	NA	0
1	16722175	16763888	41713	locus17	ENSG00000187144	SPATA21	0	8	1:15424441:17123862	11020	8691	5449	6407	3595	309	NA	NA	0
1	16767166	16786573	19407	locus17	ENSG00000157191	NECAP2	0	8	1:15424441:17123862	14507	4409	10619	939	783	799.5	NA	NA	0
1	16787442	16794976	7534	locus17	ENSG00000226029	RP4-798A10.2	0	8	1:15424441:17123862	NA	NA	NA	NA	3662.5	2231.83	NA	NA	0
1	16841139	16842249	1110	locus17	ENSG00000261135	RP4-798A10.7	0	8	1:15424441:17123862	NA	NA	NA	NA	3678.17	1010.5	NA	NA	0
1	16888813	16939982	51169	locus17	ENSG00000219481	NBPF1	0	8	1:15424441:17123862	NA	9626	NA	11076	3239.76	3424.1	NA	NA	0
1	16944756	16961054	16298	locus17	ENSG00000215908	CROCCP2	0	8	1:15424441:17123862	NA	NA	NA	NA	4500.33	2462.67	NA	NA	0
1	17060446	17060956	510	locus17	ENSG00000268991	FAM231C	0	8	1:15424441:17123862	NA	12193	NA	8131	NA	NA	NA	NA	0
1	17066767	17267929	201162	locus17	ENSG00000058453	CROCC	0	8	1:15424441:17123862	3190	2337	13288	6139	4622.32	3663.35	NA	NA	0
1	17181901	17185779	3878	locus18	ENSG00000230239	RP11-108M9.2	2	0	1:17176635:17872659	NA	NA	NA	NA	3188.33	2737.67	NA	NA	0
1	17197439	17200574	3135	locus18	ENSG00000228549	U1	2	0	1:17176635:17872659	NA	NA	NA	NA	5843.33	2979.17	NA	NA	0
1	17215036	17216144	1108	locus18	ENSG00000238142	RP11-108M9.4	2	0	1:17176635:17872659	NA	NA	NA	NA	5431	3222.11	NA	NA	0
1	17215589	17216097	508	locus18	ENSG00000235241	RP11-108M9.5	2	0	1:17176635:17872659	NA	NA	NA	NA	2815	5211.33	NA	NA	0
1	17300996	17307330	6334	locus18	ENSG00000117122	MFAP2	2	0	1:17176635:17872659	8693	17394	14359	9761	2086.5	1624.5	NA	NA	0
1	17312452	17338423	25971	locus18	ENSG00000159363	ATP13A2	2	0	1:17176635:17872659	13238	1622	12059	5631	7050	4752.75	NA	NA	0
1	17345216	17380665	35449	locus18	ENSG00000117118	SDHB	2	0	1:17176635:17872659	7297	7785	4466	3578	3475.21	1860.21	NA	NA	0
1	17393255	17445930	52675	locus18	ENSG00000117115	PADI2	2	0	1:17176635:17872659	4132	13374	5554	18287	NA	NA	NA	NA	0
1	17531620	17572500	40880	locus18	ENSG00000142623	PADI1	2	0	1:17176635:17872659	14263	17534	16209	13440	1681.5	2256.5	NA	NA	0
1	17575592	17610728	35136	locus18	ENSG00000142619	PADI3	2	0	1:17176635:17872659	5969	16283	12510	13825	NA	NA	NA	NA	0
1	17634691	17690499	55808	locus18	ENSG00000159339	PADI4	2	0	1:17176635:17872659	12676	15851	7240	18183	4102.86	3935.86	NA	NA	0
1	17733255	17766220	32965	locus18	ENSG00000179051	RCC2	2	0	1:17176635:17872659	2073	1357	12041	5911	NA	NA	NA	NA	0
1	17733255	17733878	623	locus18	ENSG00000227751	RP1-20B21.4	2	0	1:17176635:17872659	NA	NA	NA	NA	3173.5	7852	NA	NA	0
1	17866329	18024369	158040	locus18	ENSG00000074964	ARHGEF10L	2	0	1:17176635:17872659	12876	4163	15229	2679	748.667	760	NA	NA	0
1	18081807	18153558	71751	locus19	ENSG00000117148	ACTL8	11	9	1:17874843:18484945	15014	15208	13521	14755	924	3172	NA	NA	0
1	18392150	18400906	8756	locus19	ENSG00000261781	RP11-174G17.2	11	9	1:17874843:18484945	NA	NA	NA	NA	2178.33	3128.33	NA	NA	0
1	18434239	18704976	270737	locus19	ENSG00000117154	IGSF21	11	9	1:17874843:18484945	10284	2186	2113	17634	2900.5	2734.5	NA	NA	0
1	18807423	18812478	5055	locus20	ENSG00000179023	KLHDC7A	7	10	1:18486272:20022063	17797	16012	5895	16259	NA	NA	NA	NA	0
1	19166092	19186176	20084	locus20	ENSG00000179002	TAS1R2	7	10	1:18486272:20022063	6274	14680	5687	16421	NA	NA	NA	NA	0
1	19197925	19229275	31350	locus20	ENSG00000159423	ALDH4A1	7	10	1:18486272:20022063	11704	4482	5177	3826	4492.35	3581.29	NA	NA	0
1	19230774	19283180	52406	locus20	ENSG00000169991	IFFO2	7	10	1:18486272:20022063	16256	13573	10325	7571	NA	NA	NA	NA	0
1	19400999	19536770	135771	locus20	ENSG00000127481	UBR4	7	10	1:18486272:20022063	17162	3292	15529	8091	3103.5	3797	NA	NA	0
1	19542157	19578046	35889	locus20	ENSG00000127463	EMC1	7	10	1:18486272:20022063	17326	3562	15924	15086	4099.05	3022.05	NA	NA	0
1	19578032	19586622	8590	locus20	ENSG00000053372	MRTO4	7	10	1:18486272:20022063	17540	7056	12754	7446	3723.5	3460.72	NA	NA	0
1	19609051	19615744	6693	locus20	ENSG00000162482	AKR7A3	7	10	1:18486272:20022063	15270	8427	6776	9762	4283.88	5099.25	NA	NA	0
1	19630458	19638640	8182	locus20	ENSG00000053371	AKR7A2	7	10	1:18486272:20022063	17223	4560	12699	4576	5149.14	4314.43	NA	NA	0
1	19638819	19655794	16975	locus20	ENSG00000040487	PQLC2	7	10	1:18486272:20022063	15949	4054	15930	10838	3352.33	3715.67	NA	NA	0
1	19665266	19812066	146800	locus20	ENSG00000077549	CAPZB	7	10	1:18486272:20022063	16855	7640	13055	7416	4983.89	6472.67	NA	NA	0
1	19923483	19956314	32831	locus20	ENSG00000173436	MINOS1	7	10	1:18486272:20022063	4230	6862	2706	861	4618	3856.17	NA	NA	0
1	19967047	19983427	16380	locus20	ENSG00000158747	NBL1	7	10	1:18486272:20022063	5112	4616	648	7138	4097.81	4115	1	NA	1
1	19991779	20006055	14276	locus20	ENSG00000158748	HTR6	7	10	1:18486272:20022063	3669	10071	566	10420	1514.62	645.5	NA	NA	0
1	20008705	20126410	117705	locus20	ENSG00000162542	TMCO4	7	10	1:18486272:20022063	4963	12007	2302	10504	3009	2125	NA	NA	0
1	20140522	20141771	1249	locus21	ENSG00000178828	RNF186	7	0	1:20023833:20763899	5923	16419	8640	15442	NA	NA	NA	NA	0
1	20209005	20239438	30433	locus21	ENSG00000169914	OTUD3	7	0	1:20023833:20763899	13064	9341	1614	6814	3330.95	2821.43	NA	NA	0
1	20246501	20250110	3609	locus21	ENSG00000188784	PLA2G2E	7	0	1:20023833:20763899	9532	15676	4343	16579	NA	NA	NA	NA	0
1	20301924	20306932	5008	locus21	ENSG00000188257	PLA2G2A	7	0	1:20023833:20763899	10553	7808	7198	3156	NA	NA	NA	NA	0
1	20354671	20417683	63012	locus21	ENSG00000127472	PLA2G5	7	0	1:20023833:20763899	11441	9581	6439	6586	4213.65	3405.94	NA	NA	0
1	20438431	20446050	7619	locus21	ENSG00000117215	PLA2G2D	7	0	1:20023833:20763899	6297	16760	10440	15778	NA	NA	NA	NA	0
1	20465818	20476879	11061	locus21	ENSG00000158786	PLA2G2F	7	0	1:20023833:20763899	10862	15013	4851	16992	NA	NA	NA	NA	0
1	20487745	20503917	16172	locus21	ENSG00000187980	PLA2G2C	7	0	1:20023833:20763899	6765	14283	11135	7209	5599	3886	NA	NA	0
1	20510734	20512979	2245	locus21	ENSG00000225986	UBXN10-AS1	7	0	1:20023833:20763899	NA	NA	NA	NA	5415.33	2568.67	NA	NA	0
1	20512577	20522541	9964	locus21	ENSG00000162543	UBXN10	7	0	1:20023833:20763899	15262	8064	1741	6084	6473.62	2861	NA	NA	0
1	20617411	20681387	63976	locus21	ENSG00000158816	VWA5B1	7	0	1:20023833:20763899	7749	16508	1712	2248	895	2120	NA	NA	0
1	20808883	20812713	3830	locus22	ENSG00000162545	CAMK2N1	11	9	1:20765245:22634131	643	672	13084	17121	1901.11	4994.22	1	NA	1
1	20825942	20834654	8712	locus22	ENSG00000090432	MUL1	11	9	1:20765245:22634131	275	2361	13592	2866	3065.8	3190.3	NA	NA	0
1	20878931	20881512	2581	locus22	ENSG00000183114	FAM43B	11	9	1:20765245:22634131	320	8334	12056	5952	1415.5	2979.5	NA	NA	0
1	20915440	20945401	29961	locus22	ENSG00000158825	CDA	11	9	1:20765245:22634131	7521	12409	2538	9366	2844.35	1575.59	NA	NA	0
1	20959947	20978004	18057	locus22	ENSG00000158828	PINK1	11	9	1:20765245:22634131	4112	2802	6512	16133	4351	4739.8	NA	NA	0
1	20969149	20978686	9537	locus22	ENSG00000117242	PINK1-AS	11	9	1:20765245:22634131	NA	NA	NA	NA	3382.44	1562	NA	NA	0
1	20978269	20988000	9731	locus22	ENSG00000244038	DDOST	11	9	1:20765245:22634131	5159	3962	3935	3217	2388.33	3820.5	NA	NA	0
1	20990508	21044510	54002	locus22	ENSG00000117245	KIF17	11	9	1:20765245:22634131	7042	14717	5013	13632	2792.56	2077.83	1	NA	1
1	21046224	21059330	13106	locus22	ENSG00000189410	SH2D5	11	9	1:20765245:22634131	11650	7279	3780	11142	5039	4070.33	NA	NA	0
1	21069153	21113181	44028	locus22	ENSG00000127483	HP1BP3	11	9	1:20765245:22634131	5266	890	1086	1546	NA	NA	NA	NA	0
1	21132975	21503343	370368	locus22	ENSG00000075151	EIF4G3	11	9	1:20765245:22634131	8418	476	1356	3379	3572	3734	1	NA	1
1	21543739	21671997	128258	locus22	ENSG00000117298	ECE1	11	9	1:20765245:22634131	16366	9858	3896	17821	7884	6015.33	NA	NA	0
1	21724479	21724855	376	locus22	ENSG00000236216	PPP1R11P1	11	9	1:20765245:22634131	NA	NA	NA	NA	3031	6158	NA	NA	0
1	21737952	21739786	1834	locus22	ENSG00000228823	RP11-293F5.8	11	9	1:20765245:22634131	NA	NA	NA	NA	2974	7271	NA	NA	0
1	21742390	21743985	1595	locus22	ENSG00000236009	RP11-293F5.1	11	9	1:20765245:22634131	NA	NA	NA	NA	2260.5	5754	NA	NA	0
1	21751117	21754460	3343	locus22	ENSG00000227001	NBPF2P	11	9	1:20765245:22634131	NA	NA	NA	NA	4840	5619.67	1	NA	1
1	21766629	21811498	44869	locus22	ENSG00000142794	NBPF3	11	9	1:20765245:22634131	15261	13230	17112	7144	3434.1	3829.33	NA	NA	0
1	21922713	21995799	73086	locus22	ENSG00000076864	RAP1GAP	11	9	1:20765245:22634131	11761	8877	1966	5216	NA	NA	NA	NA	0
1	22005071	22110099	105028	locus22	ENSG00000090686	USP48	11	9	1:20765245:22634131	7958	2172	14669	4635	2907	1847	NA	NA	0
1	22138757	22151714	12957	locus22	ENSG00000187942	LDLRAD2	11	9	1:20765245:22634131	9123	14433	9348	10477	850	921	NA	NA	0
1	22148737	22263790	115053	locus22	ENSG00000142798	HSPG2	11	9	1:20765245:22634131	7919	17098	3374	6446	6295.67	2885.83	NA	NA	0
1	22307594	22325135	17541	locus22	ENSG00000219073	CELA3B	11	9	1:20765245:22634131	5619	13828	820	11729	1639	1524	NA	NA	0
1	22328148	22339015	10867	locus22	ENSG00000142789	CELA3A	11	9	1:20765245:22634131	3374	12555	256	14955	1310	1985	1	NA	1
1	22350486	22351461	975	locus22	ENSG00000228397	RP1-224A6.3	11	9	1:20765245:22634131	NA	NA	NA	NA	NA	NA	1	NA	1
1	22351680	22357396	5716	locus22	ENSG00000218510	LINC00339	11	9	1:20765245:22634131	NA	NA	NA	NA	1742.43	3375.1	1	NA	1
1	22379119	22419416	40297	locus22	ENSG00000070831	CDC42	11	9	1:20765245:22634131	936	215	8256	83	2558.5	265.5	NA	NA	0
1	22443797	22469459	25662	locus22	ENSG00000162552	WNT4	11	9	1:20765245:22634131	368	9340	5600	285	2605.88	3232.5	NA	NA	0
1	22778343	22857650	79307	locus23	ENSG00000184677	ZBTB40	13	2	1:22636103:23082667	15054	1518	8467	2567	3433.5	3296.67	NA	NA	0
1	22890056	22930087	40031	locus23	ENSG00000070886	EPHA8	13	2	1:22636103:23082667	3853	3114	3575	3945	2462.5	1451.5	NA	NA	0
1	22962998	22966101	3103	locus23	ENSG00000173372	C1QA	13	2	1:22636103:23082667	5532	2797	17318	3963	4872.75	6601.38	NA	NA	0
1	22970122	22974603	4481	locus23	ENSG00000159189	C1QC	13	2	1:22636103:23082667	9149	7169	14143	6250	3486.75	3018.75	NA	NA	0
1	22979473	22988031	8558	locus23	ENSG00000173369	C1QB	13	2	1:22636103:23082667	1480	7374	4310	15972	999	1376.5	NA	NA	0
1	23037457	23241818	204361	locus23	ENSG00000133216	EPHB2	13	2	1:22636103:23082667	10084	1294	7524	7789	6577.17	4210.67	NA	NA	0
1	23279535	23291831	12296	locus24	ENSG00000215906	LACTBL1	7	0	1:23085227:24527501	3774	11305	12306	6867	NA	NA	NA	NA	0
1	23337326	23342343	5017	locus24	ENSG00000227868	C1orf234	7	0	1:23085227:24527501	3708	12833	8036	10050	NA	NA	NA	NA	0
1	23345940	23410182	64242	locus24	ENSG00000004487	KDM1A	7	0	1:23085227:24527501	4649	199	13155	4644	4578	5563.67	NA	NA	0
1	23410522	23504301	93779	locus24	ENSG00000169641	LUZP1	7	0	1:23085227:24527501	4086	7289	10928	1292	4952.25	5532.25	NA	NA	0
1	23516992	23520755	3763	locus24	ENSG00000179546	HTR1D	7	0	1:23085227:24527501	3892	11449	9228	9053	821.067	1428.47	NA	NA	0
1	23631180	23670829	39649	locus24	ENSG00000125944	HNRNPR	7	0	1:23085227:24527501	1586	5049	3596	6726	NA	NA	NA	NA	0
1	23685940	23695935	9995	locus24	ENSG00000125945	ZNF436	7	0	1:23085227:24527501	1334	6292	4499	2884	2869	1889	NA	NA	0
1	23695489	23698276	2787	locus24	ENSG00000249087	C1orf213	7	0	1:23085227:24527501	4250	6153	11296	5871	3333.22	2772.22	NA	NA	0
1	23707553	23751233	43680	locus24	ENSG00000204219	TCEA3	7	0	1:23085227:24527501	9433	11378	5877	14626	2489.21	1638.89	NA	NA	0
1	23755055	23810671	55616	locus24	ENSG00000088280	ASAP3	7	0	1:23085227:24527501	10493	7765	2516	7733	4141.85	3017.38	NA	NA	0
1	23884408	23886285	1877	locus24	ENSG00000117318	ID3	7	0	1:23085227:24527501	9691	16601	9452	5497	3032	3854	NA	NA	0
1	23907984	23967058	59074	locus24	ENSG00000197880	MDS2	7	0	1:23085227:24527501	17621	17771	16234	15725	2857	1850	NA	NA	0
1	24018268	24022915	4647	locus24	ENSG00000142676	RPL11	7	0	1:23085227:24527501	10715	12062	14196	6770	NA	NA	NA	NA	0
1	24069644	24088549	18905	locus24	ENSG00000011007	TCEB3	7	0	1:23085227:24527501	10742	2672	13019	7234	NA	NA	NA	NA	0
1	24104894	24114722	9828	locus24	ENSG00000057757	PITHD1	7	0	1:23085227:24527501	7283	5367	4315	7039	NA	NA	NA	NA	0
1	24117459	24122029	4570	locus24	ENSG00000011009	LYPLA2	7	0	1:23085227:24527501	10640	1867	12898	4138	NA	NA	NA	NA	0
1	24122088	24127271	5183	locus24	ENSG00000117308	GALE	7	0	1:23085227:24527501	6567	1989	9339	13511	2583	2222	NA	NA	0
1	24128376	24165110	36734	locus24	ENSG00000117305	HMGCL	7	0	1:23085227:24527501	6812	7441	2380	12682	1353.94	1388.35	NA	NA	0
1	24171566	24194784	23218	locus24	ENSG00000179163	FUCA1	7	0	1:23085227:24527501	11656	9285	4484	9173	2155	2026	NA	NA	0
1	24197016	24285549	88533	locus24	ENSG00000188822	CNR2	7	0	1:23085227:24527501	5523	12055	2353	11829	NA	NA	NA	NA	0
1	24286301	24289952	3651	locus24	ENSG00000189266	PNRC2	7	0	1:23085227:24527501	NA	11928	NA	2713	6342.33	1554	NA	NA	0
1	24291293	24306821	15528	locus24	ENSG00000188529	SRSF10	7	0	1:23085227:24527501	NA	2375	NA	2664	2387.67	1715.33	NA	NA	0
1	24382526	24438665	56139	locus24	ENSG00000142661	MYOM3	7	0	1:23085227:24527501	8721	14892	3452	10351	4577.4	1293.8	NA	NA	0
1	24446260	24469611	23351	locus24	ENSG00000142677	IL22RA1	7	0	1:23085227:24527501	17762	15927	9246	12785	4863.6	1815.2	NA	NA	0
1	24480646	24513751	33105	locus24	ENSG00000185436	IFNLR1	7	0	1:23085227:24527501	16768	16123	16048	11916	5608.5	2757	NA	NA	0
1	24645914	24690972	45058	locus25	ENSG00000158055	GRHL3	3	0	1:24528210:25305673	13715	16290	4366	14632	1076	920	NA	NA	0
1	24683494	24743424	59930	locus25	ENSG00000001460	STPG1	3	0	1:24528210:25305673	10829	7455	5309	2984	1720.82	2539.35	NA	NA	0
1	24742292	24799466	57174	locus25	ENSG00000001461	NIPAL3	3	0	1:24528210:25305673	10968	5824	3212	9561	3424	2876	NA	NA	0
1	24882601	24935816	53215	locus25	ENSG00000184454	NCMAP	3	0	1:24528210:25305673	16378	15718	3905	7537	4511.67	3590.58	NA	NA	0
1	24969502	24999758	30256	locus25	ENSG00000133226	SRRM1	3	0	1:24528210:25305673	11788	1934	5327	3331	3524	2422	NA	NA	0
1	25071847	25170815	98968	locus25	ENSG00000169504	CLIC4	3	0	1:24528210:25305673	7248	14204	9633	17925	6485.75	4369.25	NA	NA	0
1	25226001	25291501	65500	locus25	ENSG00000020633	RUNX3	3	0	1:24528210:25305673	16117	17851	10025	8158	NA	NA	NA	NA	0
1	25549169	25558984	9815	locus26	ENSG00000117614	SYF2	12	5	1:25305783:26976424	17581	8915	13998	7058	NA	NA	NA	NA	0
1	25568746	25664656	95910	locus26	ENSG00000117616	C1orf63	12	5	1:25305783:26976424	17166	3257	14437	13897	NA	NA	NA	NA	0
1	25592592	25593627	1035	locus26	ENSG00000261349	RP3-465N24.5	12	5	1:25305783:26976424	NA	NA	NA	NA	1535.67	6232.78	NA	NA	0
1	25598883	25656936	58053	locus26	ENSG00000187010	RHD	12	5	1:25305783:26976424	NA	8295	NA	1993	1488.81	4110.62	NA	NA	0
1	25620654	25621134	480	locus26	ENSG00000224183	SDHDP6	12	5	1:25305783:26976424	NA	NA	NA	NA	1138.44	6301.11	NA	NA	0
1	25662919	25663956	1037	locus26	ENSG00000259984	RP11-335G20.7	12	5	1:25305783:26976424	NA	NA	NA	NA	2138	7903.33	NA	NA	0
1	25664407	25688852	24445	locus26	ENSG00000183726	TMEM50A	12	5	1:25305783:26976424	7055	12035	17462	15464	2456.93	4527.73	NA	NA	0
1	25688802	25756683	67881	locus26	ENSG00000188672	RHCE	12	5	1:25305783:26976424	5207	13491	13439	14551	1948.76	3780.14	NA	NA	0
1	25725202	25725771	569	locus26	ENSG00000238084	RP3-469D22.1	12	5	1:25305783:26976424	NA	NA	NA	NA	3058	6954.5	NA	NA	0
1	25757387	25826700	69313	locus26	ENSG00000204178	TMEM57	12	5	1:25305783:26976424	5389	1103	14597	1658	2507.33	3719.67	NA	NA	0
1	25870070	25895377	25307	locus26	ENSG00000157978	LDLRAP1	12	5	1:25305783:26976424	15550	11510	9686	5989	4080.05	1753.15	NA	NA	0
1	25943958	26112698	168740	locus26	ENSG00000117643	MAN1C1	12	5	1:25305783:26976424	9934	5665	14459	10362	3281.5	3649.5	NA	NA	0
1	26126666	26144713	18047	locus26	ENSG00000162430	SEPN1	12	5	1:25305783:26976424	11114	2787	5398	3485	5033.89	1793.44	NA	NA	0
1	26146396	26159432	13036	locus26	ENSG00000117640	MTFR1L	12	5	1:25305783:26976424	10065	4020	3942	679	2889.87	3640.27	NA	NA	0
1	26158413	26185903	27490	locus26	ENSG00000127423	AUNIP	12	5	1:25305783:26976424	10700	12445	3929	12280	719	1319	NA	NA	0
1	26186103	26189911	3808	locus26	ENSG00000236528	RP1-125I3.2	12	5	1:25305783:26976424	NA	NA	NA	NA	3625.67	5236.33	NA	NA	0
1	26187700	26197744	10044	locus26	ENSG00000182749	PAQR7	12	5	1:25305783:26976424	13403	4780	5290	5196	5478	1460	NA	NA	0
1	26211930	26232957	21027	locus26	ENSG00000117632	STMN1	12	5	1:25305783:26976424	13390	1331	4095	147	NA	NA	NA	NA	0
1	26348270	26362955	14685	locus26	ENSG00000158008	EXTL1	12	5	1:25305783:26976424	9481	2679	7199	11117	4015.4	5036.1	NA	NA	0
1	26363742	26372604	8862	locus26	ENSG00000158014	SLC30A2	12	5	1:25305783:26976424	10155	12387	11344	14358	935	3451	NA	NA	0
1	26438327	26452034	13707	locus26	ENSG00000175087	PDIK1L	12	5	1:25305783:26976424	16084	3600	14711	13303	4963.73	4455.64	NA	NA	0
1	26485510	26489119	3609	locus26	ENSG00000197245	FAM110D	12	5	1:25305783:26976424	14127	10600	17780	18266	2643.47	4425.95	NA	NA	0
1	26496361	26498551	2190	locus26	ENSG00000142684	ZNF593	12	5	1:25305783:26976424	12324	4746	17491	16420	3915.56	5633.89	NA	NA	0
1	26496437	26498156	1719	locus26	ENSG00000236782	RP11-96L14.7	12	5	1:25305783:26976424	NA	NA	NA	NA	3217.33	4330.33	NA	NA	0
1	26503893	26516377	12484	locus26	ENSG00000142675	CNKSR1	12	5	1:25305783:26976424	16245	9366	17296	10819	3328.95	3988.95	NA	NA	0
1	26517051	26529459	12408	locus26	ENSG00000188782	CATSPER4	12	5	1:25305783:26976424	12290	12167	16609	7028	3087.2	4705.2	NA	NA	0
1	26560690	26605297	44607	locus26	ENSG00000130695	CEP85	12	5	1:25305783:26976424	7390	1665	5889	2191	4059.94	3417.81	NA	NA	0
1	26605666	26608007	2341	locus26	ENSG00000142669	SH3BGRL3	12	5	1:25305783:26976424	9808	12447	14386	1996	2120	3299	NA	NA	0
1	26608774	26644854	36080	locus26	ENSG00000158062	UBXN11	12	5	1:25305783:26976424	6467	4555	2902	4305	2381.42	4224.58	NA	NA	0
1	26644447	26647014	2567	locus26	ENSG00000169442	CD52	12	5	1:25305783:26976424	5258	18370	3072	13417	3620.92	4109.08	NA	NA	0
1	26648349	26670576	22227	locus26	ENSG00000176092	AIM1L	12	5	1:25305783:26976424	2846	11541	12890	14219	NA	NA	NA	NA	0
1	26688125	26699266	11141	locus26	ENSG00000176083	ZNF683	12	5	1:25305783:26976424	6161	17782	14059	18149	NA	NA	NA	NA	0
1	26737268	26756213	18945	locus26	ENSG00000131914	LIN28A	12	5	1:25305783:26976424	1510	10424	2285	3635	NA	NA	NA	NA	0
1	26758772	26797785	39013	locus26	ENSG00000117682	DHDDS	12	5	1:25305783:26976424	2689	4588	2684	9673	2415.2	1898.4	NA	NA	0
1	26799009	26802463	3454	locus26	ENSG00000198830	HMGN2	12	5	1:25305783:26976424	13348	9990	3058	16266	1061	1204	NA	NA	0
1	26856257	26901516	45259	locus26	ENSG00000117676	RPS6KA1	12	5	1:25305783:26976424	1929	8291	1120	12362	3623	1679.67	NA	NA	0
1	27022523	27108595	86072	locus27	ENSG00000117713	ARID1A	4	0	1:26981479:28160199	2060	53	17332	2878	NA	NA	NA	NA	0
1	27114485	27124889	10404	locus27	ENSG00000060642	PIGV	4	0	1:26981479:28160199	2490	6364	16308	7141	2334.5	5305.25	NA	NA	0
1	27153200	27184092	30892	locus27	ENSG00000204160	ZDHHC18	4	0	1:26981479:28160199	2671	1898	12901	3552	2624	4329	NA	NA	0
1	27189632	27190947	1315	locus27	ENSG00000175793	SFN	4	0	1:26981479:28160199	3554	14351	15411	3681	918	3562	NA	NA	0
1	27202623	27216788	14165	locus27	ENSG00000142751	GPN2	4	0	1:26981479:28160199	2532	3159	13923	4406	1435	1820	NA	NA	0
1	27216979	27226957	9978	locus27	ENSG00000198746	GPATCH3	4	0	1:26981479:28160199	2556	2192	9167	3706	NA	NA	NA	NA	0
1	27226728	27269267	42539	locus27	ENSG00000090273	NUDC	4	0	1:26981479:28160199	2606	5806	15929	2230	1931.74	3968.95	NA	NA	0
1	27237979	27240457	2478	locus27	ENSG00000131910	NR0B2	4	0	1:26981479:28160199	7799	17002	12915	10598	3241.5	3706.5	NA	NA	0
1	27276052	27286897	10845	locus27	ENSG00000175707	C1orf172	4	0	1:26981479:28160199	2381	16331	17251	15562	NA	NA	NA	NA	0
1	27320197	27327389	7192	locus27	ENSG00000253368	TRNP1	4	0	1:26981479:28160199	5230	3656	11231	5632	NA	NA	NA	NA	0
1	27425305	27481401	56096	locus27	ENSG00000090020	SLC9A1	4	0	1:26981479:28160199	13096	3074	14220	773	NA	NA	NA	NA	0
1	27561006	27635110	74104	locus27	ENSG00000142784	WDTC1	4	0	1:26981479:28160199	14823	3416	9624	5713	1490	3061	NA	NA	0
1	27648650	27662891	14241	locus27	ENSG00000186501	TMEM222	4	0	1:26981479:28160199	13212	4650	11997	8096	6703.5	5495.67	NA	NA	0
1	27668512	27680421	11909	locus27	ENSG00000142765	SYTL1	4	0	1:26981479:28160199	11932	17070	16761	10135	1324	3430	NA	NA	0
1	27681679	27693383	11704	locus27	ENSG00000142733	MAP3K6	4	0	1:26981479:28160199	12946	10688	6281	5314	5062.12	3571.5	NA	NA	0
1	27695602	27701315	5713	locus27	ENSG00000142748	FCN3	4	0	1:26981479:28160199	16167	16874	13457	16210	2797	458	NA	NA	0
1	27705665	27709870	4205	locus27	ENSG00000174950	CD164L2	4	0	1:26981479:28160199	11370	15979	6425	14962	2526.62	1698.08	NA	NA	0
1	27719147	27722318	3171	locus27	ENSG00000181773	GPR3	4	0	1:26981479:28160199	17334	14726	11129	3000	NA	NA	NA	NA	0
1	27730729	27816669	85940	locus27	ENSG00000158195	WASF2	4	0	1:26981479:28160199	11086	5747	5700	389	4064.45	3992.91	NA	NA	0
1	27860545	27930102	69557	locus27	ENSG00000126705	AHDC1	4	0	1:26981479:28160199	4603	5427	15048	5559	NA	NA	NA	NA	0
1	27938574	27961788	23214	locus27	ENSG00000000938	FGR	4	0	1:26981479:28160199	9033	12011	15389	2109	1973	2177.5	NA	NA	0
1	27992571	27998729	6158	locus27	ENSG00000126709	IFI6	4	0	1:26981479:28160199	15889	15725	13820	18063	635	1604	NA	NA	0
1	28052489	28089633	37144	locus27	ENSG00000009780	FAM76A	4	0	1:26981479:28160199	12531	4614	6830	4844	NA	NA	NA	NA	0
1	28099693	28150963	51270	locus27	ENSG00000117758	STX12	4	0	1:26981479:28160199	15755	7933	8245	9304	2677.33	2681.33	NA	NA	0
1	28157288	28178187	20899	locus27	ENSG00000117751	PPP1R8	4	0	1:26981479:28160199	17074	7015	13066	8144	NA	NA	NA	NA	0
1	28199054	28213196	14142	locus28	ENSG00000130775	THEMIS2	0	4	1:28168872:29181525	9635	9467	14222	5476	1572	3672	NA	NA	0
1	28218034	28241254	23220	locus28	ENSG00000117748	RPA2	0	4	1:28168872:29181525	5470	9679	12763	10347	2913.76	4256.67	NA	NA	0
1	28261503	28285668	24165	locus28	ENSG00000130768	SMPDL3B	0	4	1:28168872:29181525	8182	11797	10167	14553	1962.6	3127.3	NA	NA	0
1	28285972	28294607	8635	locus28	ENSG00000158156	XKR8	0	4	1:28168872:29181525	10300	4069	12031	4208	9196.33	5848	NA	NA	0
1	28296854	28415207	118353	locus28	ENSG00000158161	EYA3	0	4	1:28168872:29181525	12135	1487	16133	5230	3827.67	3920.57	NA	NA	0
1	28473676	28520447	46771	locus28	ENSG00000169403	PTAFR	0	4	1:28168872:29181525	4871	17960	5253	14989	8867.33	4433.67	NA	NA	0
1	28527067	28559536	32469	locus28	ENSG00000126698	DNAJC8	0	4	1:28168872:29181525	5370	10731	5773	1597	3725.25	3947	NA	NA	0
1	28562652	28573417	10765	locus28	ENSG00000130770	ATPIF1	0	4	1:28168872:29181525	9171	2059	5084	1290	4145.5	2413.33	NA	NA	0
1	28566019	28567964	1945	locus28	ENSG00000270605	RP5-1092A3.4	0	4	1:28168872:29181525	NA	NA	NA	NA	6799.78	2575.33	NA	NA	0
1	28586037	28609002	22965	locus28	ENSG00000130766	SESN2	0	4	1:28168872:29181525	3193	2509	5467	16182	NA	NA	NA	NA	0
1	28655548	28662476	6928	locus28	ENSG00000130772	MED18	0	4	1:28168872:29181525	9255	10056	7906	10746	NA	NA	NA	NA	0
1	28696113	28826881	130768	locus28	ENSG00000204138	PHACTR4	0	4	1:28168872:29181525	2608	3243	2992	10068	1308.53	1877.84	NA	NA	0
1	28832454	28865708	33254	locus28	ENSG00000180198	RCC1	0	4	1:28168872:29181525	3441	8581	3148	7176	NA	NA	NA	NA	0
1	28832491	28837404	4913	locus28	ENSG00000242125	SNHG3	0	4	1:28168872:29181525	NA	NA	NA	NA	5335	2469.67	NA	NA	0
1	28879596	28905051	25455	locus28	ENSG00000180098	TRNAU1AP	0	4	1:28168872:29181525	3455	2867	1809	3718	2208	4168.33	NA	NA	0
1	28918711	28921955	3244	locus28	ENSG00000188060	RAB42	0	4	1:28168872:29181525	10138	13417	5599	9751	1112	2063	NA	NA	0
1	28929361	28969578	40217	locus28	ENSG00000120656	TAF12	0	4	1:28168872:29181525	6073	7847	887	6652	NA	NA	NA	NA	0
1	28995243	29045865	50622	locus28	ENSG00000162419	GMEB1	0	4	1:28168872:29181525	10616	1587	1766	2280	1723	1444	NA	NA	0
1	29063132	29096286	33154	locus28	ENSG00000198492	YTHDF2	0	4	1:28168872:29181525	11150	2643	2292	10877	2303.33	1855.33	NA	NA	0
1	29138653	29190208	51555	locus28	ENSG00000116329	OPRD1	0	4	1:28168872:29181525	6085	1256	526	3805	NA	NA	NA	NA	0
1	29213602	29446532	232930	locus29	ENSG00000159023	EPB41	10	0	1:29184254:30792409	500	1761	11131	4332	1351.6	5577.8	1	NA	1
1	29445939	29450447	4508	locus29	ENSG00000253304	TMEM200B	10	0	1:29184254:30792409	579	13051	7394	10478	1538	2613.5	NA	NA	0
1	29474254	29508499	34245	locus29	ENSG00000116350	SRSF4	10	0	1:29184254:30792409	832	4803	17428	4969	1766	3231	NA	NA	0
1	29519384	29557436	38052	locus29	ENSG00000116353	MECR	10	0	1:29184254:30792409	467	8285	15914	4076	3834.6	1604.93	NA	NA	0
1	29563027	29653312	90285	locus29	ENSG00000060656	PTPRU	10	0	1:29184254:30792409	1598	4683	6635	9890	4776.85	3603.92	NA	NA	0
1	31184123	31196434	12311	locus30	ENSG00000162510	MATN1	0	0	1:30792984:32042421	17397	14965	8436	5145	2658	2936	NA	NA	0
1	31205315	31230667	25352	locus30	ENSG00000162511	LAPTM5	0	0	1:30792984:32042421	9470	13029	15886	8035	NA	NA	NA	NA	0
1	31345981	31381608	35627	locus30	ENSG00000162512	SDC3	0	0	1:30792984:32042421	10415	7104	9573	5823	652	5443	NA	NA	0
1	31404352	31538551	134199	locus30	ENSG00000134644	PUM1	0	0	1:30792984:32042421	8129	887	4867	6263	NA	NA	NA	NA	0
1	31652591	31712401	59810	locus30	ENSG00000084628	NKAIN1	0	0	1:30792984:32042421	5912	10559	16013	14230	3148.84	4440.74	NA	NA	0
1	31732416	31769617	37201	locus30	ENSG00000060688	SNRNP40	0	0	1:30792984:32042421	9479	8248	13323	4061	4704.44	5281.33	NA	NA	0
1	31769841	31837783	67942	locus30	ENSG00000121766	ZCCHC17	0	0	1:30792984:32042421	9852	8897	15757	5767	2168.15	3710	NA	NA	0
1	31838737	31849697	10960	locus30	ENSG00000121769	FABP3	0	0	1:30792984:32042421	9806	15138	15821	12912	2816.38	4774.92	NA	NA	0
1	31882411	31907524	25113	locus30	ENSG00000168528	SERINC2	0	0	1:30792984:32042421	4408	10137	17217	6104	1173	3871	NA	NA	0
1	32042115	32053288	11173	locus30	ENSG00000142910	TINAGL1	0	0	1:30792984:32042421	453	15612	14834	18079	3387	2326	NA	NA	0
1	32084793	32098119	13326	locus31	ENSG00000121764	HCRTR1	14	5	1:32042540:34016219	30	17691	2851	10325	954	5576	NA	NA	0
1	32095462	32110488	15026	locus31	ENSG00000162517	PEF1	14	5	1:32042540:34016219	59	8405	2729	4845	1715.4	1086.53	NA	NA	0
1	32117847	32169920	52073	locus31	ENSG00000084636	COL16A1	14	5	1:32042540:34016219	73	11978	1359	9885	3353.42	3231.26	NA	NA	0
1	32192717	32229941	37224	locus31	ENSG00000121753	BAI2	14	5	1:32042540:34016219	2498	902	262	3130	NA	NA	NA	NA	0
1	32256024	32281652	25628	locus31	ENSG00000134668	SPOCD1	14	5	1:32042540:34016219	5339	16329	7299	7181	3370.83	5061.17	NA	NA	0
1	32372021	32403988	31967	locus31	ENSG00000184007	PTP4A2	14	5	1:32042540:34016219	4772	2422	13052	1537	2284.5	3146.5	NA	NA	0
1	32479782	32526451	46669	locus31	ENSG00000121774	KHDRBS1	14	5	1:32042540:34016219	9011	2145	1239	3983	NA	NA	NA	NA	0
1	32537631	32568464	30833	locus31	ENSG00000121775	TMEM39B	14	5	1:32042540:34016219	2730	3304	2019	9978	530	4074	NA	NA	0
1	32573638	32642169	68531	locus31	ENSG00000025800	KPNA6	14	5	1:32042540:34016219	2814	2326	2257	1770	828	1447.29	NA	NA	0
1	32645286	32663886	18600	locus31	ENSG00000084652	TXLNA	14	5	1:32042540:34016219	3054	3665	2544	2775	1755.25	2182.83	NA	NA	0
1	32665986	32670988	5002	locus31	ENSG00000160050	CCDC28B	14	5	1:32042540:34016219	11237	4081	14125	6980	1723	2395	NA	NA	0
1	32671235	32674288	3053	locus31	ENSG00000160051	IQCC	14	5	1:32042540:34016219	2750	4393	1954	3802	4532	4140	NA	NA	0
1	32674694	32681797	7103	locus31	ENSG00000222046	DCDC2B	14	5	1:32042540:34016219	2906	7706	1744	2722	NA	NA	NA	NA	0
1	32680077	32687949	7872	locus31	ENSG00000160055	TMEM234	14	5	1:32042540:34016219	3348	8423	1986	2914	537	783.333	NA	NA	0
1	32687970	32697205	9235	locus31	ENSG00000084623	EIF3I	14	5	1:32042540:34016219	2852	3806	1945	863	1851.33	3034.17	NA	NA	0
1	32697260	32707221	9961	locus31	ENSG00000220785	MTMR9LP	14	5	1:32042540:34016219	NA	NA	NA	NA	3101	3926.33	NA	NA	0
1	32712833	32714457	1624	locus31	ENSG00000183615	FAM167B	14	5	1:32042540:34016219	3494	7780	12308	16717	185	2302	NA	NA	0
1	32716839	32751766	34927	locus31	ENSG00000182866	LCK	14	5	1:32042540:34016219	3386	18063	5175	18115	3338	2322	NA	NA	0
1	32757686	32799236	41550	locus31	ENSG00000116478	HDAC1	14	5	1:32042540:34016219	7063	85	4068	57	642	1677	NA	NA	0
1	32799432	32801980	2548	locus31	ENSG00000175130	MARCKSL1	14	5	1:32042540:34016219	NA	3660	NA	2502	747.5	2003	NA	NA	0
1	32819054	32829380	10326	locus31	ENSG00000162526	TSSK3	14	5	1:32042540:34016219	10356	6211	12627	5399	4283	1422	NA	NA	0
1	32826871	32829824	2953	locus31	ENSG00000225828	FAM229A	14	5	1:32042540:34016219	6051	3041	15699	3847	1617	2029	NA	NA	0
1	32830703	32860049	29346	locus31	ENSG00000160058	BSDC1	14	5	1:32042540:34016219	5249	1077	15364	5321	1901	3324.67	NA	NA	0
1	32930669	32962287	31618	locus31	ENSG00000273274	ZBTB8B	14	5	1:32042540:34016219	9612	9554	15607	5614	NA	NA	NA	NA	0
1	33005027	33071540	66513	locus31	ENSG00000160062	ZBTB8A	14	5	1:32042540:34016219	8115	5777	8257	3735	NA	NA	NA	NA	0
1	33065772	33116166	50394	locus31	ENSG00000176261	ZBTB8OS	14	5	1:32042540:34016219	2212	6621	738	2150	1495.67	1754	NA	NA	0
1	33116748	33151812	35064	locus31	ENSG00000162521	RBBP4	14	5	1:32042540:34016219	1856	661	824	1187	1592	1105.5	NA	NA	0
1	33145506	33168361	22855	locus31	ENSG00000162520	SYNC	14	5	1:32042540:34016219	1804	7306	846	14411	2675.5	1137	NA	NA	0
1	33207485	33240571	33086	locus31	ENSG00000162522	KIAA1522	14	5	1:32042540:34016219	8810	8168	14421	1405	2736.5	2312	NA	NA	0
1	33240839	33283754	42915	locus31	ENSG00000134684	YARS	14	5	1:32042540:34016219	6366	6208	16970	5451	NA	NA	NA	NA	0
1	33283155	33324476	41321	locus31	ENSG00000116497	S100PBP	14	5	1:32042540:34016219	4000	2378	17362	3158	2424.2	4079.8	NA	NA	0
1	33327868	33336414	8546	locus31	ENSG00000160097	FNDC5	14	5	1:32042540:34016219	7788	2455	16247	641	2905.5	2674.5	NA	NA	0
1	33352035	33360247	8212	locus31	ENSG00000121905	HPCA	14	5	1:32042540:34016219	7073	465	9515	7939	3560.14	4925.29	NA	NA	0
1	33402045	33430286	28241	locus31	ENSG00000116514	RNF19B	14	5	1:32042540:34016219	7947	7125	12534	3416	2304	1404	NA	NA	0
1	33487207	33546597	59390	locus31	ENSG00000004455	AK2	14	5	1:32042540:34016219	14755	3248	8655	8268	6729.25	5799.75	NA	NA	0
1	33546748	33586130	39382	locus31	ENSG00000142920	ADC	14	5	1:32042540:34016219	16417	10164	3091	12971	6447.78	2572.33	NA	NA	0
1	33611002	33647267	36265	locus31	ENSG00000116525	TRIM62	14	5	1:32042540:34016219	11934	4729	8635	1751	NA	NA	NA	NA	0
1	33722173	33766320	44147	locus31	ENSG00000160094	ZNF362	14	5	1:32042540:34016219	14155	3012	7319	3251	3541.67	4851	NA	NA	0
1	33772366	33786699	14333	locus31	ENSG00000184389	A3GALT2	14	5	1:32042540:34016219	13556	8412	5988	2894	3152	2115.5	NA	NA	0
1	33790174	33896216	106042	locus31	ENSG00000134686	PHC2	14	5	1:32042540:34016219	12105	1245	3098	4739	4849.1	4232.3	NA	NA	0
1	33938245	33962107	23862	locus31	ENSG00000121903	ZSCAN20	14	5	1:32042540:34016219	13968	7071	8244	6347	NA	NA	NA	NA	0
1	33979608	34631443	651835	locus31	ENSG00000121904	CSMD2	14	5	1:32042540:34016219	3472	1148	4605	382	2503	7495.33	NA	NA	0
1	34632483	34684732	52249	locus32	ENSG00000142698	C1orf94	0	9	1:34017349:34797348	4953	8535	3235	8582	NA	NA	NA	NA	0
1	35178337	35325336	146999	locus33	ENSG00000163866	SMIM12	11	0	1:34798014:35364965	10836	7932	10157	6892	2545.4	5386.13	NA	NA	0
1	35220647	35224113	3466	locus33	ENSG00000189280	GJB5	11	0	1:34798014:35364965	5721	17217	3192	17119	3377	2286	NA	NA	0
1	35225341	35229325	3984	locus33	ENSG00000189433	GJB4	11	0	1:34798014:35364965	14994	17325	6114	14487	NA	NA	NA	NA	0
1	35246789	35251965	5176	locus33	ENSG00000188910	GJB3	11	0	1:34798014:35364965	14344	17776	17637	18301	824	2608	NA	NA	0
1	35316294	35317156	862	locus33	ENSG00000230163	RP5-997D16.2	11	0	1:34798014:35364965	NA	NA	NA	NA	3225.33	4477.33	NA	NA	0
1	35331036	35395186	64150	locus33	ENSG00000116544	DLGAP3	11	0	1:34798014:35364965	8554	918	16313	1778	NA	NA	NA	NA	0
1	35447135	35450954	3819	locus34	ENSG00000243749	ZMYM6NB	11	0	1:35366056:38196841	13021	14146	12336	7376	6298	5096.33	NA	NA	0
1	35449522	35497569	48047	locus34	ENSG00000163867	ZMYM6	11	0	1:35366056:38196841	13567	5084	8972	6989	769	2050	NA	NA	0
1	35525386	35578816	53430	locus34	ENSG00000197056	ZMYM1	11	0	1:35366056:38196841	4164	7141	5748	8199	3218.2	2875.4	NA	NA	0
1	35641978	35656175	14197	locus34	ENSG00000116560	SFPQ	11	0	1:35366056:38196841	11849	292	4516	1868	NA	NA	NA	NA	0
1	35734567	35887545	152978	locus34	ENSG00000146463	ZMYM4	11	0	1:35366056:38196841	12124	2903	4639	4074	NA	NA	NA	NA	0
1	35899090	36023014	123924	locus34	ENSG00000142687	KIAA0319L	11	0	1:35366056:38196841	16016	2819	9902	4873	3607	4341.75	NA	NA	0
1	36023073	36032373	9300	locus34	ENSG00000020129	NCDN	11	0	1:35366056:38196841	17224	2494	10892	2640	NA	NA	NA	NA	0
1	36038970	36060929	21959	locus34	ENSG00000116819	TFAP2E	11	0	1:35366056:38196841	15365	5379	11498	13397	668	283	NA	NA	0
1	36067184	36107445	40261	locus34	ENSG00000126067	PSMB2	11	0	1:35366056:38196841	10801	6629	6223	1449	NA	NA	NA	NA	0
1	36179475	36185073	5598	locus34	ENSG00000142686	C1orf216	11	0	1:35366056:38196841	13254	5448	13833	8191	2427	2147	NA	NA	0
1	36273772	36323491	49719	locus34	ENSG00000134698	AGO4	11	0	1:35366056:38196841	13976	585	15485	17937	2902.5	3717	NA	NA	0
1	36335408	36386559	51151	locus34	ENSG00000092847	AGO1	11	0	1:35366056:38196841	12519	247	17450	16759	3841	4607	NA	NA	0
1	36396678	36538101	141423	locus34	ENSG00000126070	AGO3	11	0	1:35366056:38196841	13812	663	16706	8999	1900.5	1919	NA	NA	0
1	36549675	36553876	4201	locus34	ENSG00000092850	TEKT2	11	0	1:35366056:38196841	12168	7833	17369	5681	2441	2806	NA	NA	0
1	36554475	36559533	5058	locus34	ENSG00000116863	ADPRHL2	11	0	1:35366056:38196841	14974	5946	11538	1379	NA	NA	NA	NA	0
1	36602172	36615070	12898	locus34	ENSG00000054116	TRAPPC3	11	0	1:35366056:38196841	11332	7224	14731	9979	2459	2465	NA	NA	0
1	36621565	36646450	24885	locus34	ENSG00000116871	MAP7D1	11	0	1:35366056:38196841	7159	3499	6853	1771	NA	NA	NA	NA	0
1	36690016	36770958	80942	locus34	ENSG00000054118	THRAP3	11	0	1:35366056:38196841	7803	2181	1562	6687	1815.33	645.333	NA	NA	0
1	36772717	36790484	17767	locus34	ENSG00000214193	SH3D21	11	0	1:35366056:38196841	7547	8124	1373	3567	2214.38	1342.08	NA	NA	0
1	36787631	36789755	2124	locus34	ENSG00000142694	EVA1B	11	0	1:35366056:38196841	6064	16598	1550	3865	1865	1299.67	NA	NA	0
1	36789334	36794822	5488	locus34	ENSG00000116883	RP11-268J15.5	11	0	1:35366056:38196841	NA	NA	NA	NA	2134.11	1753.44	NA	NA	0
1	36805224	36851497	46273	locus34	ENSG00000196182	STK40	11	0	1:35366056:38196841	8488	2970	1931	3332	NA	NA	NA	NA	0
1	36856838	36863488	6650	locus34	ENSG00000181817	LSM10	11	0	1:35366056:38196841	4722	9389	6906	893	3578.1	3092	NA	NA	0
1	36883506	36916052	32546	locus34	ENSG00000116885	OSCP1	11	0	1:35366056:38196841	10925	2735	2989	2481	2330.25	3954.81	NA	NA	0
1	36921318	36930038	8720	locus34	ENSG00000116898	MRPS15	11	0	1:35366056:38196841	10780	8510	2935	2489	2517.75	2281.25	NA	NA	0
1	37261127	37499726	238599	locus34	ENSG00000163873	GRIK3	11	0	1:35366056:38196841	13204	348	13810	5038	2462	3414	NA	NA	0
1	37920479	37940012	19533	locus34	ENSG00000233621	LINC01137	11	0	1:35366056:38196841	NA	NA	NA	NA	3619.44	5948.78	NA	NA	0
1	37940152	37949980	9828	locus34	ENSG00000163874	ZC3H12A	11	0	1:35366056:38196841	1681	13870	14675	724	NA	NA	NA	NA	0
1	37958175	37980364	22189	locus34	ENSG00000163875	MEAF6	11	0	1:35366056:38196841	894	8887	16409	10436	2948.78	4599.11	NA	NA	0
1	38000049	38019903	19854	locus34	ENSG00000163877	SNIP1	11	0	1:35366056:38196841	813	9327	17309	9606	6650.33	5662.33	NA	NA	0
1	38022519	38032458	9939	locus34	ENSG00000163879	DNALI1	11	0	1:35366056:38196841	828	6937	13723	5870	2849.84	4437.79	NA	NA	0
1	38032416	38061522	29106	locus34	ENSG00000134697	GNL2	11	0	1:35366056:38196841	803	9171	15350	12441	2756.56	4300.81	NA	NA	0
1	38076950	38100491	23541	locus34	ENSG00000169218	RSPO1	11	0	1:35366056:38196841	706	17515	17152	17030	5557.25	5074.25	NA	NA	0
1	38147241	38157888	10647	locus34	ENSG00000116922	C1orf109	11	0	1:35366056:38196841	14634	8668	12655	15718	3763.07	2174.21	NA	NA	0
1	38158089	38175391	17302	locus34	ENSG00000134690	CDCA8	11	0	1:35366056:38196841	9432	8358	10809	14321	2395	3998	NA	NA	0
1	38179560	38230738	51178	locus34	ENSG00000183317	EPHA10	11	0	1:35366056:38196841	10993	1991	8695	13624	3254	2521.71	NA	NA	0
1	38259473	38266805	7332	locus35	ENSG00000185090	MANEAL	0	2	1:38197401:38457741	2110	1046	12632	3265	2452.86	6416.43	NA	NA	0
1	38268615	38273857	5242	locus35	ENSG00000196449	YRDC	0	2	1:38197401:38457741	9908	4241	16582	7346	NA	NA	NA	NA	0
1	38272650	38275124	2474	locus35	ENSG00000197982	C1orf122	0	2	1:38197401:38457741	2856	1592	10629	1039	NA	NA	NA	NA	0
1	38275238	38325292	50054	locus35	ENSG00000188786	MTF1	0	2	1:38197401:38457741	4487	4179	9252	8139	3782.33	3168.33	NA	NA	0
1	38326368	38412729	86361	locus35	ENSG00000204084	INPP5B	0	2	1:38197401:38457741	4877	3222	6509	668	1845	3416.45	NA	NA	0
1	38326368	38327252	884	locus35	ENSG00000230955	RP11-109P14.10	0	2	1:38197401:38457741	NA	NA	NA	NA	2225.33	4069.33	NA	NA	0
1	38422646	38456593	33947	locus35	ENSG00000183431	SF3A3	0	2	1:38197401:38457741	8216	11486	5549	6737	1794	2452	NA	NA	0
1	38462441	38471177	8736	locus36	ENSG00000183386	FHL3	0	0	1:38459210:39535259	1163	5472	7298	9575	3183.88	1785.5	NA	NA	0
1	38478413	38490496	12083	locus36	ENSG00000183520	UTP11L	0	0	1:38459210:39535259	12703	11162	1354	9419	NA	NA	NA	NA	0
1	38509522	38512450	2928	locus36	ENSG00000185668	POU3F1	0	0	1:38459210:39535259	16025	2283	10302	2634	NA	NA	NA	NA	0
1	39303869	39325495	21626	locus36	ENSG00000116954	RRAGC	0	0	1:38459210:39535259	6675	5742	14011	9729	5560.29	4568.57	NA	NA	0
1	39330174	39347285	17111	locus36	ENSG00000131233	GJA9	0	0	1:38459210:39535259	5755	10858	15080	6450	1767.5	2222.5	NA	NA	0
1	39330174	39347289	17115	locus36	ENSG00000214114	MYCBP	0	0	1:38459210:39535259	5517	9329	14971	6191	NA	NA	NA	NA	0
1	39351478	39407456	55978	locus36	ENSG00000158315	RHBDL2	0	0	1:38459210:39535259	7180	14199	10460	13676	3160	7052	NA	NA	0
1	39456894	39471731	14837	locus36	ENSG00000174574	AKIRIN1	0	0	1:38459210:39535259	9949	9449	4787	5057	2275.89	4963.33	NA	NA	0
1	39491989	39500308	8319	locus36	ENSG00000168653	NDUFS5	0	0	1:38459210:39535259	4902	3845	7192	1245	4039.17	1235.39	NA	NA	0
1	39549033	39952789	403756	locus37	ENSG00000127603	MACF1	0	0	1:39537291:40933221	4982	141	3147	833	NA	NA	NA	NA	0
1	39876150	39882154	6004	locus37	ENSG00000255103	KIAA0754	0	0	1:39537291:40933221	2979	14450	3782	12383	NA	NA	NA	NA	0
1	39957317	39991607	34290	locus37	ENSG00000183682	BMP8A	0	0	1:39537291:40933221	3363	11196	3023	7871	3484.45	3061.27	NA	NA	0
1	39980627	39982162	1535	locus37	ENSG00000237624	OXCT2P1	0	0	1:39537291:40933221	NA	NA	NA	NA	3682.67	3848	NA	NA	0
1	39987951	40011859	23908	locus37	ENSG00000182109	RP11-69E11.4	0	0	1:39537291:40933221	NA	NA	NA	NA	4258	3763.22	NA	NA	0
1	40026487	40042423	15936	locus37	ENSG00000090621	PABPC4	0	0	1:39537291:40933221	8154	2841	4412	1013	8301.67	3125.33	NA	NA	0
1	40089824	40105617	15793	locus37	ENSG00000163909	HEYL	0	0	1:39537291:40933221	12203	17693	14302	16728	3122.67	6268.67	NA	NA	0
1	40124792	40137710	12918	locus37	ENSG00000116981	NT5C1A	0	0	1:39537291:40933221	10317	13041	17047	13956	2564.2	4159.6	NA	NA	0
1	40144319	40157361	13042	locus37	ENSG00000116983	HPCAL4	0	0	1:39537291:40933221	12474	4394	7796	13374	4590.14	3061.36	NA	NA	0
1	40157853	40211075	53222	locus37	ENSG00000084072	PPIE	0	0	1:39537291:40933221	4679	7381	9032	2036	939.25	1910.55	NA	NA	0
1	40222853	40254533	31680	locus37	ENSG00000116985	BMP8B	0	0	1:39537291:40933221	10748	13273	14424	4902	4289.46	4042.31	NA	NA	0
1	40235194	40237020	1826	locus37	ENSG00000198754	OXCT2	0	0	1:39537291:40933221	NA	12049	NA	3661	3794.18	3645.18	NA	NA	0
1	40306722	40349178	42456	locus37	ENSG00000043514	TRIT1	0	0	1:39537291:40933221	5675	6344	6467	9285	2769.5	2531.72	NA	NA	0
1	40361097	40367685	6588	locus37	ENSG00000116990	MYCL	0	0	1:39537291:40933221	4464	11424	10671	15553	NA	NA	NA	NA	0
1	40420801	40435638	14837	locus37	ENSG00000168389	MFSD2A	0	0	1:39537291:40933221	10442	11648	12657	7156	2059	2003	NA	NA	0
1	40505904	40538321	32417	locus37	ENSG00000131236	CAP1	0	0	1:39537291:40933221	8035	3726	4777	4470	4467.5	5889.67	NA	NA	0
1	40538378	40563375	24997	locus37	ENSG00000131238	PPT1	0	0	1:39537291:40933221	11315	5596	8261	16749	3642.43	4903.43	1	NA	1
1	40627044	40706593	79549	locus37	ENSG00000117000	RLF	0	0	1:39537291:40933221	9405	4955	14481	5396	3780	3697	NA	NA	0
1	40723778	40759856	36078	locus37	ENSG00000084073	ZMPSTE24	0	0	1:39537291:40933221	13250	9943	3485	2524	3045.55	1753.45	NA	NA	0
1	40766158	40782966	16808	locus37	ENSG00000049089	COL9A2	0	0	1:39537291:40933221	4352	5795	6201	8645	1500	1983	NA	NA	0
1	40810521	40879912	69391	locus37	ENSG00000084070	SMAP2	0	0	1:39537291:40933221	12326	1940	17499	6638	NA	NA	NA	NA	0
1	40915773	40929386	13613	locus37	ENSG00000187801	ZFP69B	0	0	1:39537291:40933221	16837	11300	14602	15093	1867	2517	NA	NA	0
1	40942886	40962015	19129	locus38	ENSG00000187815	ZFP69	8	8	1:40934284:42166782	11174	14545	7219	8601	4459.9	3273.6	NA	NA	0
1	40958828	40974333	15505	locus38	ENSG00000238287	RP11-656D10.3	8	8	1:40934284:42166782	NA	NA	NA	NA	6493.11	3596.33	NA	NA	0
1	40974432	40982228	7796	locus38	ENSG00000164002	EXO5	8	8	1:40934284:42166782	13526	11017	2072	10344	3945.39	1436.5	NA	NA	0
1	40997232	41013841	16609	locus38	ENSG00000117010	ZNF684	8	8	1:40934284:42166782	14257	16392	4140	11554	NA	NA	NA	NA	0
1	41086350	41131329	44979	locus38	ENSG00000117016	RIMS3	8	8	1:40934284:42166782	12402	883	2025	3054	5415	3252.5	NA	NA	0
1	41156051	41157738	1687	locus38	ENSG00000272145	NFYC-AS1	8	8	1:40934284:42166782	NA	NA	NA	NA	4360.56	3144	NA	NA	0
1	41157380	41237275	79895	locus38	ENSG00000066136	NFYC	8	8	1:40934284:42166782	7847	2251	1548	5082	4598	3944.75	NA	NA	0
1	41249683	41306124	56441	locus38	ENSG00000117013	KCNQ4	8	8	1:40934284:42166782	7702	8998	2984	12443	4369	2726	NA	NA	0
1	41326728	41328018	1290	locus38	ENSG00000179862	CITED4	8	8	1:40934284:42166782	10516	10962	8518	13081	3889.2	4298.7	NA	NA	0
1	41445006	41478235	33229	locus38	ENSG00000171793	CTPS1	8	8	1:40934284:42166782	410	11849	15164	15050	3867.94	3414.76	NA	NA	0
1	41481268	41488909	7641	locus38	ENSG00000171790	SLFNL1	8	8	1:40934284:42166782	523	7406	15853	3343	2846.2	4921.4	NA	NA	0
1	41492873	41707788	214915	locus38	ENSG00000010803	SCMH1	8	8	1:40934284:42166782	457	1584	16659	3962	5230.6	4281	1	NA	1
1	41708246	41750533	42287	locus38	ENSG00000235358	RP11-399E6.1	8	8	1:40934284:42166782	NA	NA	NA	NA	1838.5	6703.33	NA	NA	0
1	41827593	41849262	21669	locus38	ENSG00000204060	FOXO6	8	8	1:40934284:42166782	83	755	12157	4749	55.5	4830	1	NA	1
1	41944445	41950342	5897	locus38	ENSG00000127129	EDN2	8	8	1:40934284:42166782	13764	18336	14193	8456	NA	NA	NA	NA	0
1	41972035	42384378	412343	locus38	ENSG00000127124	HIVEP3	8	8	1:40934284:42166782	6730	3108	3344	14507	5184.4	3908.8	NA	NA	0
1	42619091	42621495	2404	locus39	ENSG00000044012	GUCA2B	7	0	1:42168539:43365094	11175	14389	4951	12273	NA	NA	NA	NA	0
1	42628361	42630389	2028	locus39	ENSG00000197273	GUCA2A	7	0	1:42168539:43365094	17556	12553	15823	3998	NA	NA	NA	NA	0
1	42642209	42801548	159339	locus39	ENSG00000198815	FOXJ3	7	0	1:42168539:43365094	9542	2447	1655	2614	NA	NA	NA	NA	0
1	42846476	42888249	41773	locus39	ENSG00000177181	RIMKLA	7	0	1:42168539:43365094	14972	8513	1469	16300	7202.17	4501.33	NA	NA	0
1	42895999	42921938	25939	locus39	ENSG00000066185	ZMYND12	7	0	1:42168539:43365094	15727	12089	8610	4817	4339.6	4595.93	1	NA	1
1	42922471	42939056	16585	locus39	ENSG00000127125	PPCS	7	0	1:42168539:43365094	16462	9949	7083	1939	NA	NA	NA	NA	0
1	42929024	43119857	190833	locus39	ENSG00000186409	CCDC30	7	0	1:42168539:43365094	16643	3346	7887	2033	5385.89	5026.67	NA	NA	0
1	43124095	43142429	18334	locus39	ENSG00000171960	PPIH	7	0	1:42168539:43365094	11969	4669	8030	8233	3959	6941.75	NA	NA	0
1	43148097	43168020	19923	locus39	ENSG00000065978	YBX1	7	0	1:42168539:43365094	14692	1939	6990	8424	NA	NA	NA	NA	0
1	43198763	43205925	7162	locus39	ENSG00000164007	CLDN19	7	0	1:42168539:43365094	13530	12752	12847	6605	NA	NA	NA	NA	0
1	43212005	43232755	20750	locus39	ENSG00000117385	LEPRE1	7	0	1:42168539:43365094	7558	7725	11214	12981	NA	NA	NA	NA	0
1	43232976	43263875	30899	locus39	ENSG00000164008	C1orf50	7	0	1:42168539:43365094	17284	3262	11779	4098	3993.79	1700	1	NA	1
1	43272726	43282923	10197	locus39	ENSG00000177868	CCDC23	7	0	1:42168539:43365094	14424	7416	8158	12113	5801.67	2937.78	NA	NA	0
1	43282794	43310654	27860	locus39	ENSG00000164010	ERMAP	7	0	1:42168539:43365094	16694	6797	9888	8531	3752.6	4076.35	NA	NA	0
1	43300351	43312093	11742	locus39	ENSG00000228192	RP11-342M1.3	7	0	1:42168539:43365094	NA	NA	NA	NA	4873	3703	NA	NA	0
1	43312279	43318148	5869	locus39	ENSG00000164011	ZNF691	7	0	1:42168539:43365094	16226	3429	8156	2304	NA	NA	NA	NA	0
1	43368902	43369583	681	locus40	ENSG00000225099	ATP6V1E1P1	15	4	1:43365565:44482312	NA	NA	NA	NA	NA	NA	1	NA	1
1	43391051	43424501	33450	locus40	ENSG00000117394	SLC2A1	15	4	1:43365565:44482312	11106	11456	6033	14546	NA	NA	NA	NA	0
1	43424719	43449029	24310	locus40	ENSG00000227533	SLC2A1-AS1	15	4	1:43365565:44482312	NA	NA	NA	NA	3685.21	2484.26	NA	NA	0
1	43637280	43736607	99327	locus40	ENSG00000117395	EBNA1BP2	15	4	1:43365565:44482312	2416	9363	7519	2514	6376.38	4154	NA	NA	0
1	43637819	43720029	82210	locus40	ENSG00000243710	WDR65	15	4	1:43365565:44482312	3176	12478	6136	10252	5387.22	5297.11	NA	NA	0
1	43735664	43739673	4009	locus40	ENSG00000179178	TMEM125	15	4	1:43365565:44482312	2670	17811	11040	17664	4449.67	3892.67	NA	NA	0
1	43747553	43751250	3697	locus40	ENSG00000253313	C1orf210	15	4	1:43365565:44482312	5460	17555	14115	15828	NA	NA	NA	NA	0
1	43766663	43788779	22116	locus40	ENSG00000066056	TIE1	15	4	1:43365565:44482312	2102	14869	842	13151	3074.64	2456.82	NA	NA	0
1	43803477	43818443	14966	locus40	ENSG00000117400	MPL	15	4	1:43365565:44482312	2118	10980	1031	10807	NA	NA	NA	NA	0
1	43824625	43828874	4249	locus40	ENSG00000117399	CDC20	15	4	1:43365565:44482312	1380	1960	520	12377	3622.71	3937.86	NA	NA	0
1	43829067	43833689	4622	locus40	ENSG00000066322	ELOVL1	15	4	1:43365565:44482312	2547	4334	4898	6358	4094	2940.25	NA	NA	0
1	43849587	43855479	5892	locus40	ENSG00000159479	MED8	15	4	1:43365565:44482312	5111	7679	3912	4012	2757.11	2696.78	NA	NA	0
1	43855639	43918304	62665	locus40	ENSG00000198198	SZT2	15	4	1:43365565:44482312	795	1434	1225	2405	4614.17	3437.83	NA	NA	0
1	43916823	43919660	2837	locus40	ENSG00000178922	HYI	15	4	1:43365565:44482312	664	5862	743	6593	3212.78	2674	NA	NA	0
1	43996546	44089337	92791	locus40	ENSG00000142949	PTPRF	15	4	1:43365565:44482312	128	1217	303	14491	NA	NA	NA	NA	0
1	44115828	44171186	55358	locus40	ENSG00000066135	KDM4A	15	4	1:43365565:44482312	127	552	363	523	NA	NA	NA	NA	0
1	44173217	44396831	223614	locus40	ENSG00000126091	ST3GAL3	15	4	1:43365565:44482312	42	2524	847	1393	637	2330.5	NA	NA	0
1	44398991	44402913	3922	locus40	ENSG00000117407	ARTN	15	4	1:43365565:44482312	442	7524	1773	2873	1488.13	1176.53	NA	NA	0
1	44412610	44433694	21084	locus40	ENSG00000117408	IPO13	15	4	1:43365565:44482312	559	3477	4220	2185	7520.33	4952.67	NA	NA	0
1	44435675	44439041	3366	locus40	ENSG00000132768	DPH2	15	4	1:43365565:44482312	1131	3154	3821	1170	NA	NA	NA	NA	0
1	44440319	44443966	3647	locus40	ENSG00000117410	ATP6V0B	15	4	1:43365565:44482312	126	419	3577	1031	3708.6	3200.6	NA	NA	0
1	44444865	44456839	11974	locus40	ENSG00000117411	B4GALT2	15	4	1:43365565:44482312	975	901	2637	811	2839	2370	NA	NA	0
1	44457030	44462196	5166	locus40	ENSG00000159214	CCDC24	15	4	1:43365565:44482312	1593	2657	1390	7408	NA	NA	NA	NA	0
1	44457502	44497032	39530	locus40	ENSG00000196517	SLC6A9	15	4	1:43365565:44482312	4115	3270	1288	890	NA	NA	1	NA	1
1	44584521	44600812	16291	locus41	ENSG00000171872	KLF17	0	0	1:44483704:46895641	3341	14276	2403	12685	NA	NA	NA	NA	0
1	44679126	44686353	7227	locus41	ENSG00000178028	DMAP1	0	0	1:44483704:46895641	4013	2612	14145	11605	4735.18	4065.91	NA	NA	0
1	44686741	44820880	134139	locus41	ENSG00000117419	ERI3	0	0	1:44483704:46895641	4909	2335	4798	1906	2662	247	NA	NA	0
1	44870865	45117395	246530	locus41	ENSG00000187147	RNF220	0	0	1:44483704:46895641	3730	2349	6318	4106	NA	NA	NA	NA	0
1	45100909	45140149	39240	locus41	ENSG00000126106	TMEM53	0	0	1:44483704:46895641	10590	8904	9355	3361	2514.33	3064.67	NA	NA	0
1	45140384	45191263	50879	locus41	ENSG00000198520	C1orf228	0	0	1:44483704:46895641	9639	8509	13571	9274	5683.11	6095	NA	NA	0
1	45205491	45233439	27948	locus41	ENSG00000142945	KIF2C	0	0	1:44483704:46895641	7048	8477	12412	17273	5078.5	3348.5	1	NA	1
1	45241108	45244451	3343	locus41	ENSG00000142937	RPS8	0	0	1:44483704:46895641	12250	8030	12952	10089	5241.13	3002.53	NA	NA	0
1	45249256	45253377	4121	locus41	ENSG00000142959	BEST4	0	0	1:44483704:46895641	12270	14811	10761	10664	4878.12	3595.25	NA	NA	0
1	45265896	45271662	5766	locus41	ENSG00000173846	PLK3	0	0	1:44483704:46895641	5628	7542	10600	8564	NA	NA	NA	NA	0
1	45271587	45272957	1370	locus41	ENSG00000188396	TCTEX1D4	0	0	1:44483704:46895641	2662	12386	15766	7990	NA	NA	NA	NA	0
1	45274267	45281257	6990	locus41	ENSG00000222009	BTBD19	0	0	1:44483704:46895641	6267	12306	13315	11807	1854	4469	NA	NA	0
1	45285515	45308616	23101	locus41	ENSG00000117425	PTCH2	0	0	1:44483704:46895641	11131	2018	12195	1593	6708.33	4333.33	NA	NA	0
1	45316449	45452282	135833	locus41	ENSG00000070785	EIF2B3	0	0	1:44483704:46895641	9748	7349	11486	3615	4505.8	2418.47	NA	NA	0
1	45468211	45477001	8790	locus41	ENSG00000126107	HECTD3	0	0	1:44483704:46895641	5559	1436	13199	3775	NA	NA	NA	NA	0
1	45477818	45481247	3429	locus41	ENSG00000126088	UROD	0	0	1:44483704:46895641	8046	2592	14596	2493	2155.29	3869.43	NA	NA	0
1	45553746	45771881	218135	locus41	ENSG00000162415	ZSWIM5	0	0	1:44483704:46895641	5691	322	8129	9686	4233.67	6639	NA	NA	0
1	45792544	45794347	1803	locus41	ENSG00000186603	HPDL	0	0	1:44483704:46895641	NA	9558	NA	12102	2972	2343	NA	NA	0
1	45794834	45806119	11285	locus41	ENSG00000132781	MUTYH	0	0	1:44483704:46895641	788	3377	10049	5210	2299.38	3828.38	NA	NA	0
1	45805341	45809647	4306	locus41	ENSG00000132773	TOE1	0	0	1:44483704:46895641	786	6841	14416	8811	NA	NA	NA	NA	0
1	45809554	45956840	147286	locus41	ENSG00000070759	TESK2	0	0	1:44483704:46895641	632	1917	15190	10742	930.812	5046.81	NA	NA	0
1	45959537	45965751	6214	locus41	ENSG00000236624	CCDC163P	0	0	1:44483704:46895641	2640	10855	5582	9893	4356	5102.11	NA	NA	0
1	45965724	45976739	11015	locus41	ENSG00000132763	MMACHC	0	0	1:44483704:46895641	1210	8332	8830	11164	3021	3943.67	NA	NA	0
1	45976718	45987628	10910	locus41	ENSG00000117450	PRDX1	0	0	1:44483704:46895641	2525	7642	5550	10340	2365.8	4283	NA	NA	0
1	46016214	46035721	19507	locus41	ENSG00000117448	AKR1A1	0	0	1:44483704:46895641	5139	5654	14337	13940	2133	5865.25	NA	NA	0
1	46049731	46084566	34835	locus41	ENSG00000132780	NASP	0	0	1:44483704:46895641	9776	2619	3476	3599	NA	NA	NA	NA	0
1	46085716	46089729	4013	locus41	ENSG00000159588	CCDC17	0	0	1:44483704:46895641	10275	10044	3073	4654	NA	NA	NA	NA	0
1	46092977	46152302	59325	locus41	ENSG00000159592	GPBP1L1	0	0	1:44483704:46895641	8602	4573	3504	7977	7002.67	6013	NA	NA	0
1	46152885	46160115	7230	locus41	ENSG00000159596	TMEM69	0	0	1:44483704:46895641	7459	3850	3902	3056	3723	1440	NA	NA	0
1	46159995	46216322	56327	locus41	ENSG00000197429	IPP	0	0	1:44483704:46895641	8128	6823	3931	14659	3724.83	1908.83	NA	NA	0
1	46269284	46501796	232512	locus41	ENSG00000086015	MAST2	0	0	1:44483704:46895641	8690	297	6357	539	6157.2	2956.8	NA	NA	0
1	46509332	46642160	132828	locus41	ENSG00000117461	PIK3R3	0	0	1:44483704:46895641	9004	2902	4634	8595	4639.25	2982.25	NA	NA	0
1	46640758	46651630	10872	locus41	ENSG00000117472	TSPAN1	0	0	1:44483704:46895641	3202	14272	4598	8789	NA	NA	NA	NA	0
1	46654354	46685977	31623	locus41	ENSG00000085998	POMGNT1	0	0	1:44483704:46895641	5128	2110	2841	1153	2285	3235.67	NA	NA	0
1	46669005	46686933	17928	locus41	ENSG00000171357	LURAP1	0	0	1:44483704:46895641	3876	8636	2898	4186	7067.86	3075.71	NA	NA	0
1	46713366	46744145	30779	locus41	ENSG00000085999	RAD54L	0	0	1:44483704:46895641	9886	11843	7103	9281	4517.53	3852.2	NA	NA	0
1	46744071	46769280	25209	locus41	ENSG00000132128	LRRC41	0	0	1:44483704:46895641	9842	3107	8482	2901	1478	1604	NA	NA	0
1	46769302	46782448	13146	locus41	ENSG00000173660	UQCRH	0	0	1:44483704:46895641	11785	3457	8977	9377	3947.91	4782.82	NA	NA	0
1	46806460	46830824	24364	locus41	ENSG00000117481	NSUN4	0	0	1:44483704:46895641	9309	8687	2505	8384	3056.55	1354.82	NA	NA	0
1	46859936	46879517	19581	locus41	ENSG00000117480	FAAH	0	0	1:44483704:46895641	5865	554	2059	3617	3318.2	4096.2	NA	NA	0
1	46897800	46910993	13193	locus42	ENSG00000232022	RP5-1109J22.1	7	0	1:46897698:47999344	NA	NA	NA	NA	7142.33	2058.89	NA	NA	0
1	46972668	46979898	7230	locus42	ENSG00000197587	DMBX1	7	0	1:46897698:47999344	9183	9377	9527	8663	NA	NA	NA	NA	0
1	47011315	47015684	4369	locus42	ENSG00000162456	KNCN	7	0	1:46897698:47999344	10237	13082	13279	10313	3591.75	4810.75	NA	NA	0
1	47023090	47069966	46876	locus42	ENSG00000079277	MKNK1	7	0	1:46897698:47999344	12431	3495	12282	12610	3535.62	4437.92	NA	NA	0
1	47073386	47082563	9177	locus42	ENSG00000142961	MOB3C	7	0	1:46897698:47999344	12658	5295	13618	1231	4211.9	4802.4	NA	NA	0
1	47098408	47134126	35718	locus42	ENSG00000123472	ATPAF1	7	0	1:46897698:47999344	5689	2392	10821	9700	2902.12	4006.88	NA	NA	0
1	47124365	47184824	60459	locus42	ENSG00000159658	EFCAB14	7	0	1:46897698:47999344	4527	4349	10921	4945	2230	3283	NA	NA	0
1	47134526	47138923	4397	locus42	ENSG00000186118	TEX38	7	0	1:46897698:47999344	5902	12890	11339	10233	NA	NA	NA	NA	0
1	47223509	47276522	53013	locus42	ENSG00000142973	CYP4B1	7	0	1:46897698:47999344	12178	18148	16660	2911	3007	4500.25	NA	NA	0
1	47394848	47407156	12308	locus42	ENSG00000187048	CYP4A11	7	0	1:46897698:47999344	10786	16632	15844	9273	3714.4	4510.4	NA	NA	0
1	47427035	47516422	89387	locus42	ENSG00000186377	CYP4X1	7	0	1:46897698:47999344	7141	15270	16529	12175	4265.6	4805.4	NA	NA	0
1	47533159	47583991	50832	locus42	ENSG00000186160	CYP4Z1	7	0	1:46897698:47999344	6011	18135	15569	15601	5322.67	6652.67	NA	NA	0
1	47603126	47615413	12287	locus42	ENSG00000162365	CYP4A22	7	0	1:46897698:47999344	8901	11788	12355	14020	2832.11	3067.11	NA	NA	0
1	47649642	47656716	7074	locus42	ENSG00000162366	PDZK1IP1	7	0	1:46897698:47999344	2555	18090	4700	12522	1370	1262.7	NA	NA	0
1	47681961	47697387	15426	locus42	ENSG00000162367	TAL1	7	0	1:46897698:47999344	561	4147	740	1204	907.5	979.167	NA	NA	0
1	47715810	47779819	64009	locus42	ENSG00000123473	STIL	7	0	1:46897698:47999344	5192	6284	3535	8396	NA	NA	NA	NA	0
1	47799468	47844511	45043	locus42	ENSG00000162368	CMPK1	7	0	1:46897698:47999344	3166	13302	2390	10623	4830.73	3094.64	NA	NA	0
1	47881743	47883723	1980	locus42	ENSG00000186790	FOXE3	7	0	1:46897698:47999344	7688	12131	3369	10768	2183.67	1622	NA	NA	0
1	47901688	47906363	4675	locus42	ENSG00000186564	FOXD2	7	0	1:46897698:47999344	4043	13650	1818	10031	1315	2158	NA	NA	0
1	48226199	48462567	236368	locus43	ENSG00000269113	TRABD2B	7	10	1:48000156:50640662	12615	13786	12244	7132	NA	NA	NA	NA	0
1	48226978	48227290	312	locus43	ENSG00000273395	FLJ00388	7	10	1:48000156:50640662	7606	12497	2195	11126	NA	NA	NA	NA	0
1	48688358	48714316	25958	locus43	ENSG00000117834	SLC5A9	7	10	1:48000156:50640662	16939	16872	17365	17130	3153.73	4183.8	NA	NA	0
1	48693559	48695233	1674	locus43	ENSG00000272491	RP5-1024N4.4	7	10	1:48000156:50640662	NA	NA	NA	NA	3721.33	5830.89	NA	NA	0
1	48761043	48937845	176802	locus43	ENSG00000132122	SPATA6	7	10	1:48000156:50640662	17261	14638	17766	7698	3573.5	3941.2	NA	NA	0
1	48998526	50489585	1491059	locus43	ENSG00000186094	AGBL4	7	10	1:48000156:50640662	13582	277	13861	2420	3848.8	4802.4	NA	NA	0
1	49193194	49242590	49396	locus43	ENSG00000162373	BEND5	7	10	1:48000156:50640662	15847	3808	14831	3011	4414	3984	NA	NA	0
1	50513685	50667540	153855	locus43	ENSG00000162374	ELAVL4	7	10	1:48000156:50640662	9966	345	15487	18280	NA	NA	NA	NA	0
1	50791802	50792679	877	locus44	ENSG00000234080	RP11-183G22.1	10	0	1:50641944:53116453	NA	NA	NA	NA	5003.33	2221	NA	NA	0
1	50883221	50889172	5951	locus44	ENSG00000142700	DMRTA2	10	0	1:50641944:53116453	6459	7683	9363	9319	NA	NA	NA	NA	0
1	50902699	50902978	279	locus44	ENSG00000271782	RP5-850O15.4	10	0	1:50641944:53116453	NA	NA	NA	NA	2772.67	5087	NA	NA	0
1	50905149	51425935	520786	locus44	ENSG00000185104	FAF1	10	0	1:50641944:53116453	10573	1598	14096	1078	1590	1084	NA	NA	0
1	51426416	51440305	13889	locus44	ENSG00000123080	CDKN2C	10	0	1:50641944:53116453	13668	5073	15083	2791	3753.25	4970.75	NA	NA	0
1	51701942	51739127	37185	locus44	ENSG00000123091	RNF11	10	0	1:50641944:53116453	1637	3326	9963	3731	2827	3419	NA	NA	0
1	51752929	51810788	57859	locus44	ENSG00000085831	TTC39A	10	0	1:50641944:53116453	2663	16716	12522	16399	5004.57	6073.29	NA	NA	0
1	51819934	51985000	165066	locus44	ENSG00000085832	EPS15	10	0	1:50641944:53116453	2144	3420	5375	5493	2628.4	3264.2	NA	NA	0
1	52027537	52060569	33032	locus44	ENSG00000227742	CALR4P	10	0	1:50641944:53116453	NA	NA	NA	NA	3660.67	4514.33	NA	NA	0
1	52042850	52254141	211291	locus44	ENSG00000117859	OSBPL9	10	0	1:50641944:53116453	10835	4771	4748	17391	NA	NA	NA	NA	0
1	52254862	52344477	89615	locus44	ENSG00000078618	NRD1	10	0	1:50641944:53116453	4474	2921	954	5648	7704.6	8048	NA	NA	0
1	52373627	52456436	82809	locus44	ENSG00000169213	RAB3B	10	0	1:50641944:53116453	1575	5129	551	17097	3206.44	6129.11	NA	NA	0
1	52485802	52521843	36041	locus44	ENSG00000117862	TXNDC12	10	0	1:50641944:53116453	1623	7668	4498	5704	6980.67	8068.17	NA	NA	0
1	52497774	52499488	1714	locus44	ENSG00000198841	KTI12	10	0	1:50641944:53116453	7096	4896	6365	2079	NA	NA	NA	NA	0
1	52521796	52556388	34592	locus44	ENSG00000134717	BTF3L4	10	0	1:50641944:53116453	754	3750	7162	14735	NA	NA	NA	NA	0
1	52608045	52812357	204312	locus44	ENSG00000157077	ZFYVE9	10	0	1:50641944:53116453	659	6092	5258	9588	292	226	NA	NA	0
1	52816268	52831865	15597	locus44	ENSG00000154222	CC2D1B	10	0	1:50641944:53116453	1022	4621	7137	6426	3014	1529.75	NA	NA	0
1	52838500	52870131	31631	locus44	ENSG00000085840	ORC1	10	0	1:50641944:53116453	838	10784	4949	9015	261	110	NA	NA	0
1	52870235	52886511	16276	locus44	ENSG00000134748	PRPF38A	10	0	1:50641944:53116453	5264	6329	12944	7574	2518.25	3356.5	NA	NA	0
1	52888946	53018772	129826	locus44	ENSG00000134744	ZCCHC11	10	0	1:50641944:53116453	769	926	3788	1296	2865.89	3928.44	NA	NA	0
1	53068043	53074723	6680	locus44	ENSG00000116157	GPX7	10	0	1:50641944:53116453	1257	16997	8116	10571	682	2496	NA	NA	0
1	53099065	53135355	36290	locus44	ENSG00000182183	FAM159A	10	0	1:50641944:53116453	3298	17365	3581	12311	NA	NA	NA	NA	0
1	53152507	53164038	11531	locus45	ENSG00000162377	COA7	1	0	1:53117066:54197141	14845	11304	7003	14396	4057.94	1658.38	NA	NA	0
1	53192180	53293014	100834	locus45	ENSG00000162378	ZYG11B	1	0	1:53117066:54197141	10302	997	14781	13337	5084.38	4510.56	NA	NA	0
1	53308182	53360670	52488	locus45	ENSG00000203995	ZYG11A	1	0	1:53117066:54197141	7105	12623	12656	11343	NA	NA	NA	NA	0
1	53362074	53392851	30777	locus45	ENSG00000121310	ECHDC2	1	0	1:53117066:54197141	4072	9746	7337	12137	1965.33	3409.11	NA	NA	0
1	53392900	53517375	124475	locus45	ENSG00000116171	SCP2	1	0	1:53117066:54197141	6133	5791	3448	16326	5551.83	5495.67	NA	NA	0
1	53527853	53551174	23321	locus45	ENSG00000174348	PODN	1	0	1:53117066:54197141	6100	16380	4018	16655	3399	3592	NA	NA	0
1	53552854	53608249	55395	locus45	ENSG00000162383	SLC1A7	1	0	1:53117066:54197141	6103	13493	15933	14373	3672.5	4370.75	NA	NA	0
1	53662100	53679869	17769	locus45	ENSG00000157184	CPT2	1	0	1:53117066:54197141	4392	9573	6735	9984	NA	NA	NA	NA	0
1	53679770	53686289	6519	locus45	ENSG00000162384	C1orf123	1	0	1:53117066:54197141	2214	4302	7418	1908	2008	4576.44	NA	NA	0
1	53692563	53704282	11719	locus45	ENSG00000162385	MAGOH	1	0	1:53117066:54197141	1925	13387	9005	15540	3574	4539	NA	NA	0
1	53711216	53793686	82470	locus45	ENSG00000157193	LRP8	1	0	1:53117066:54197141	1265	644	8497	4618	1599.83	4559.58	NA	NA	0
1	53925071	53933161	8090	locus45	ENSG00000143006	DMRTB1	1	0	1:53117066:54197141	15891	14225	7535	8606	NA	NA	NA	NA	0
1	54231132	54304533	73401	locus46	ENSG00000058804	NDC1	9	2	1:54197688:55012825	13737	8834	6193	14456	4155.5	5049	NA	NA	0
1	54382246	54411245	28999	locus46	ENSG00000081870	HSPB11	9	2	1:54197688:55012825	4067	13288	14471	14744	1491.67	7622.33	NA	NA	0
1	54411749	54433841	22092	locus46	ENSG00000116212	LRRC42	9	2	1:54197688:55012825	7135	7458	10930	15554	NA	NA	NA	NA	0
1	54474411	54483845	9434	locus46	ENSG00000203985	LDLRAD1	9	2	1:54197688:55012825	9767	14746	6850	13310	5510	7240	NA	NA	0
1	54519259	54578192	58933	locus46	ENSG00000116205	TCEANC2	9	2	1:54197688:55012825	10551	6795	5927	4774	5664.56	6259.78	NA	NA	0
1	54604667	54619443	14776	locus46	ENSG00000157211	CDCP2	9	2	1:54197688:55012825	8737	14097	10426	13499	3179	4425	NA	NA	0
1	54638008	54665683	27675	locus46	ENSG00000215883	CYB5RL	9	2	1:54197688:55012825	13561	8350	14110	12729	9760	7408	NA	NA	0
1	54649713	54675805	26092	locus46	ENSG00000116221	MRPL37	9	2	1:54197688:55012825	12146	4576	6189	11783	4584.88	3155.5	NA	NA	0
1	54692304	54872092	179788	locus46	ENSG00000157216	SSBP3	9	2	1:54197688:55012825	2252	178	7127	13582	900	2377	NA	NA	0
1	55013900	55104865	90965	locus47	ENSG00000162390	ACOT11	7	0	1:55012881:55479198	3269	5513	5167	9341	1916	2172	NA	NA	0
1	55074854	55089229	14375	locus47	ENSG00000162391	FAM151A	7	0	1:55012881:55479198	4429	7219	6252	5947	1603.5	1153.5	NA	NA	0
1	55107465	55175932	68467	locus47	ENSG00000184313	MROH7	7	0	1:55012881:55479198	8204	5510	10957	2626	2151.18	2243.94	NA	NA	0
1	55181494	55208330	26836	locus47	ENSG00000243725	TTC4	7	0	1:55012881:55479198	14377	5590	5044	3178	5328.92	3859.5	NA	NA	0
1	55222570	55230187	7617	locus47	ENSG00000162396	PARS2	7	0	1:55012881:55479198	7757	8298	4349	5503	NA	NA	NA	NA	0
1	55271735	55307925	36190	locus47	ENSG00000162398	C1orf177	7	0	1:55012881:55479198	14220	13475	6249	8945	NA	NA	NA	NA	0
1	55315305	55352891	37586	locus47	ENSG00000116133	DHCR24	7	0	1:55012881:55479198	16572	10802	7798	16574	4611.44	4020.78	NA	NA	0
1	55446464	55457966	11502	locus47	ENSG00000143001	TMEM61	7	0	1:55012881:55479198	13352	15199	15027	10221	3446.33	3277.33	NA	NA	0
1	55505220	55530525	25305	locus48	ENSG00000169174	PCSK9	7	0	1:55479967:56413577	15253	6324	7610	11197	4922	3425	NA	NA	0
1	55532031	55680786	148755	locus48	ENSG00000162402	USP24	7	0	1:55479967:56413577	6180	2723	2328	2474	4386.62	2354.62	NA	NA	0
1	56989979	57110974	120995	locus49	ENSG00000162407	PPAP2B	5	0	1:56414730:57585670	4911	15021	1721	5403	6698.44	3222.22	NA	NA	0
1	57110994	57181008	70014	locus49	ENSG00000162409	PRKAA2	5	0	1:56414730:57585670	9108	7789	11986	17100	4336	6000.67	NA	NA	0
1	57320478	57383894	63416	locus49	ENSG00000157131	C8A	5	0	1:56414730:57585670	3575	12335	4636	12200	NA	NA	NA	NA	0
1	57394884	57431810	36926	locus49	ENSG00000021852	C8B	5	0	1:56414730:57585670	8158	9585	17215	13144	NA	NA	NA	NA	0
1	57463571	59012406	1548835	locus49	ENSG00000173406	DAB1	5	0	1:56414730:57585670	745	17	2574	507	2905	4791	NA	NA	0
1	58881055	58996334	115279	locus51	ENSG00000162600	OMA1	5	7	1:58536417:59306823	15234	12345	16589	8568	4957.35	3960.94	NA	NA	0
1	59041098	59043166	2068	locus51	ENSG00000184292	TACSTD2	5	7	1:58536417:59306823	17392	18289	10013	16377	1992	441	NA	NA	0
1	59096512	59097202	690	locus51	ENSG00000185839	RP4-592A1.2	5	7	1:58536417:59306823	NA	NA	NA	NA	NA	NA	1	NA	1
1	59120410	59165764	45354	locus51	ENSG00000162601	MYSM1	5	7	1:58536417:59306823	11937	2370	13407	5991	3912.55	5005.82	NA	NA	0
1	59246464	59249785	3321	locus51	ENSG00000177606	JUN	5	7	1:58536417:59306823	5438	8610	17065	18187	4087	4436	NA	NA	0
1	59762652	60228396	465744	locus53	ENSG00000172456	FGGY	1	0	1:59739179:61257170	6689	15176	4144	10162	3760.86	4701.07	NA	NA	0
1	60280532	60342050	61518	locus53	ENSG00000134709	HOOK1	1	0	1:59739179:61257170	5164	1779	9754	16124	7764.33	7072	NA	NA	0
1	60358979	60392462	33483	locus53	ENSG00000134716	CYP2J2	1	0	1:59739179:61257170	6919	18111	14341	17014	5809.86	4789.64	NA	NA	0
1	60456065	60539442	83377	locus53	ENSG00000162598	C1orf87	1	0	1:59739179:61257170	8740	16381	12198	6360	NA	NA	NA	NA	0
1	61005920	61106163	100243	locus53	ENSG00000226476	RP11-776H12.1	1	0	1:59739179:61257170	NA	NA	NA	NA	4409.78	3494.67	NA	NA	0
1	61330930	61921197	590267	locus54	ENSG00000162599	NFIA	0	0	1:61258378:62107806	590	1452	1280	529	1156	5320	NA	NA	0
1	62146718	62191095	44377	locus55	ENSG00000162604	TM2D1	2	7	1:62108681:63376404	10649	9869	8662	13236	4509.14	3698.71	NA	NA	0
1	62208148	62629592	421444	locus55	ENSG00000132849	INADL	2	7	1:62108681:63376404	4389	6776	474	3347	5629.67	2786.44	NA	NA	0
1	62660502	62678000	17498	locus55	ENSG00000240563	L1TD1	2	7	1:62108681:63376404	4665	17006	5043	14129	2449.44	4027.89	NA	NA	0
1	62702650	62785085	82435	locus55	ENSG00000132854	KANK4	2	7	1:62108681:63376404	11671	17857	14034	2569	3942.62	4775.77	NA	NA	0
1	62901974	62917473	15499	locus55	ENSG00000162607	USP1	2	7	1:62108681:63376404	4808	7484	16645	17422	3387	1305	NA	NA	0
1	62920398	63153969	233571	locus55	ENSG00000116641	DOCK7	2	7	1:62108681:63376404	4479	2732	13235	5797	1265.57	4278.57	NA	NA	0
1	63063157	63071830	8673	locus55	ENSG00000132855	ANGPTL3	2	7	1:62108681:63376404	17545	12872	7784	9947	NA	NA	NA	NA	0
1	63249805	63331184	81379	locus55	ENSG00000125703	ATG4C	2	7	1:62108681:63376404	7699	4377	15001	10863	3451.58	5072.33	NA	NA	0
1	63361679	63367310	5631	locus55	ENSG00000234318	RP4-771M4.3	2	7	1:62108681:63376404	NA	NA	NA	NA	3698.83	5602.67	NA	NA	0
1	63788729	63790797	2068	locus56	ENSG00000187140	FOXD3	2	7	1:63379031:65008206	12302	10601	2839	14554	NA	NA	NA	NA	0
1	63833260	63904233	70973	locus56	ENSG00000088035	ALG6	2	7	1:63379031:65008206	9079	10413	7664	16736	4870.56	4396.38	NA	NA	0
1	63955773	64059392	103619	locus56	ENSG00000142856	ITGB3BP	2	7	1:63379031:65008206	8605	5078	9572	420	4339	4270.71	NA	NA	0
1	63989060	64038364	49304	locus56	ENSG00000203965	EFCAB7	2	7	1:63379031:65008206	8995	8349	9891	16778	3746.42	3840.37	NA	NA	0
1	64014587	64015405	818	locus56	ENSG00000116652	DLEU2L	2	7	1:63379031:65008206	13018	12170	4771	9380	6303.67	3893.78	NA	NA	0
1	64058946	64125916	66970	locus56	ENSG00000079739	PGM1	2	7	1:63379031:65008206	7969	6114	13706	5414	4923.55	5276.18	NA	NA	0
1	64239713	64647181	407468	locus56	ENSG00000185483	ROR1	2	7	1:63379031:65008206	11069	17903	14789	4540	6031.14	4031.71	NA	NA	0
1	64669309	64726377	57068	locus56	ENSG00000177414	UBE2U	2	7	1:63379031:65008206	6959	15735	5382	8844	2531.12	1920.38	NA	NA	0
1	64936427	65158741	222314	locus56	ENSG00000158966	CACHD1	2	7	1:63379031:65008206	11262	9962	5201	17512	4832.33	2942	NA	NA	0
1	65210777	65298915	88138	locus57	ENSG00000162437	RAVER2	12	4	1:65010679:66773349	2264	1113	14448	10843	2629.45	5278.27	NA	NA	0
1	65298911	65432187	133276	locus57	ENSG00000162434	JAK1	12	4	1:65010679:66773349	1685	5628	16435	16815	3319.21	5543.29	NA	NA	0
1	65445259	65468159	22900	locus57	ENSG00000226891	RP11-182I10.3	12	4	1:65010679:66773349	NA	NA	NA	NA	3021.89	5815.22	NA	NA	0
1	65613231	65697828	84597	locus57	ENSG00000162433	AK4	12	4	1:65010679:66773349	1773	11494	2542	4007	1320	4722	NA	NA	0
1	65730436	65881552	151116	locus57	ENSG00000116675	DNAJC6	12	4	1:65010679:66773349	13509	1072	12840	11058	5933.91	4598.27	NA	NA	0
1	65886269	65901690	15421	locus57	ENSG00000213625	LEPROT	12	4	1:65010679:66773349	7516	11997	6669	9066	4594.12	2995.18	NA	NA	0
1	65886334	66107242	220908	locus57	ENSG00000116678	LEPR	12	4	1:65010679:66773349	1844	2432	2708	908	2255.23	1584.31	NA	NA	0
1	66258196	66839961	581765	locus57	ENSG00000184588	PDE4B	12	4	1:65010679:66773349	4854	11317	614	794	5691	8293.67	NA	NA	0
1	66999868	67213982	214114	locus58	ENSG00000118473	SGIP1	11	8	1:66774350:67760291	3114	2883	9367	9133	4177	3887	NA	NA	0
1	67218142	67244470	26328	locus58	ENSG00000152760	TCTEX1D1	11	8	1:66774350:67760291	2872	16725	3738	5150	2206.12	2131.5	NA	NA	0
1	67263423	67266939	3516	locus58	ENSG00000172410	INSL5	11	8	1:66774350:67760291	13342	10284	5105	17663	1974	197	NA	NA	0
1	67278567	67390570	112003	locus58	ENSG00000152763	WDR78	11	8	1:66774350:67760291	13943	9603	8456	6143	7100	7562.33	NA	NA	0
1	67390577	67454302	63725	locus58	ENSG00000198160	MIER1	11	8	1:66774350:67760291	11960	6496	13745	7963	1860.25	1916.5	NA	NA	0
1	67465014	67519782	54768	locus58	ENSG00000116704	SLC35D1	11	8	1:66774350:67760291	13833	6470	11032	5074	5732.12	5303.25	NA	NA	0
1	67773046	67862583	89537	locus59	ENSG00000081985	IL12RB2	5	2	1:67761365:69441414	16814	6516	2282	5571	5903.45	6074.91	NA	NA	0
1	67873492	67896098	22606	locus59	ENSG00000142864	SERBP1	5	2	1:67761365:69441414	16754	4747	1284	6557	NA	NA	NA	NA	0
1	68150743	68154021	3278	locus59	ENSG00000116717	GADD45A	5	2	1:67761365:69441414	2849	17612	8570	15827	2919	1237	NA	NA	0
1	68167148	68299150	132002	locus59	ENSG00000172380	GNG12	5	2	1:67761365:69441414	2003	17933	7212	17943	1716.29	2124.43	NA	NA	0
1	68511644	68517314	5670	locus59	ENSG00000162595	DIRAS3	5	2	1:67761365:69441414	15103	11600	16757	18023	5927.5	2619	NA	NA	0
1	68564141	68698266	134125	locus59	ENSG00000116729	WLS	5	2	1:67761365:69441414	5522	10797	15541	16843	2196.82	4193.55	NA	NA	0
1	68894504	68915642	21138	locus59	ENSG00000116745	RPE65	5	2	1:67761365:69441414	9373	12969	2458	2749	3824	932	NA	NA	0
1	68939834	68962904	23070	locus59	ENSG00000024526	DEPDC1	5	2	1:67761365:69441414	15036	11366	1843	10769	NA	NA	NA	NA	0
1	70034080	70589171	555091	locus60	ENSG00000033122	LRRC7	0	0	1:69441920:70486660	6146	59	9088	21	1113	2716	NA	NA	0
1	70479664	70496905	17241	locus60	ENSG00000237919	RP11-181B18.1	0	0	1:69441920:70486660	NA	NA	NA	NA	3360.67	5427	NA	NA	0
1	70610487	70671303	60816	locus61	ENSG00000066557	LRRC40	2	2	1:70490925:71818029	4630	8551	2141	6661	3067	3258.1	NA	NA	0
1	70671406	70718735	47329	locus61	ENSG00000116754	SRSF11	2	2	1:70490925:71818029	9872	1300	1804	3630	7538.33	1413	NA	NA	0
1	70726270	70820405	94135	locus61	ENSG00000118454	ANKRD13C	2	2	1:70490925:71818029	7512	4095	2388	13824	NA	NA	NA	NA	0
1	70820526	70851022	30496	locus61	ENSG00000197568	HHLA3	2	2	1:70490925:71818029	6793	7730	2429	4822	3344	2628.95	NA	NA	0
1	70876900	70905534	28634	locus61	ENSG00000116761	CTH	2	2	1:70490925:71818029	6557	6013	11815	18026	2476	1712	NA	NA	0
1	71318035	71513491	195456	locus61	ENSG00000050628	PTGER3	2	2	1:70490925:71818029	905	15497	3996	16978	4619	5391.92	NA	NA	0
1	71528973	71546980	18007	locus61	ENSG00000132485	ZRANB2	2	2	1:70490925:71818029	4471	1591	7734	1670	1526	1065	NA	NA	0
1	71861622	72748417	886795	locus62	ENSG00000172260	NEGR1	0	9	1:71822765:74326378	47	93	11087	29	1969.71	2962.57	1	NA	1
1	72767154	72767512	358	locus62	ENSG00000227207	RPL31P12	0	9	1:71822765:74326378	NA	NA	NA	NA	3033.78	6054.67	1	NA	1
1	74491714	74663871	172157	locus63	ENSG00000162620	LRRIQ3	11	2	1:74326484:75992462	2758	11264	398	6599	1557.06	1355.83	1	NA	1
1	74663918	75009666	345748	locus63	ENSG00000259030	FPGT-TNNI3K	11	2	1:74326484:75992462	NA	NA	NA	NA	3764.56	3359.44	NA	NA	0
1	74663923	74699770	35847	locus63	ENSG00000254685	FPGT	11	2	1:74326484:75992462	1830	5269	448	8666	2900.92	2508.23	NA	NA	0
1	74663946	75010108	346162	locus63	ENSG00000116783	TNNI3K	11	2	1:74326484:75992462	1084	11030	19	5126	2670.58	2115	NA	NA	0
1	74935561	74978298	42737	locus63	ENSG00000162621	LRRC53	11	2	1:74326484:75992462	8516	11684	3730	13251	4233.67	4987.92	NA	NA	0
1	75033794	75139422	105628	locus63	ENSG00000178965	C1orf173	11	2	1:74326484:75992462	12171	9476	9467	2261	6467.33	4376.83	NA	NA	0
1	75171173	75199092	27919	locus63	ENSG00000116791	CRYZ	11	2	1:74326484:75992462	3542	11060	10190	15618	1726.63	1714.26	NA	NA	0
1	75198835	75232358	33523	locus63	ENSG00000162623	TYW3	11	2	1:74326484:75992462	2288	10602	8229	10018	1529.94	1899.72	NA	NA	0
1	75594118	75627218	33100	locus63	ENSG00000162624	LHX8	11	2	1:74326484:75992462	858	7916	5280	14665	NA	NA	NA	NA	0
1	75667815	76076801	408986	locus63	ENSG00000137968	SLC44A5	11	2	1:74326484:75992462	5405	1320	7079	692	5512.83	3822.17	NA	NA	0
1	76251885	76260764	8879	locus64	ENSG00000137955	RABGGTB	0	2	1:75992778:76476360	5670	7432	15161	3386	3954.62	4393.88	NA	NA	0
1	76262566	76378923	116357	locus64	ENSG00000057468	MSH4	0	2	1:75992778:76476360	4018	6831	16563	3368	4457.43	4287.62	NA	NA	0
1	76384557	76398116	13559	locus64	ENSG00000154007	ASB17	0	2	1:75992778:76476360	8517	13472	17057	8056	NA	NA	NA	NA	0
1	76540403	77100286	559883	locus65	ENSG00000184005	ST6GALNAC3	15	5	1:76477207:77139859	988	5192	2994	15163	NA	NA	NA	NA	0
1	77333125	77531396	198271	locus66	ENSG00000117069	ST6GALNAC5	8	5	1:77141039:79111862	2524	241	10300	3561	433	1866	NA	NA	0
1	77554674	77685115	130441	locus66	ENSG00000142892	PIGK	8	5	1:77141039:79111862	11668	7963	11069	8767	4858.4	5935.4	NA	NA	0
1	77747735	78025651	277916	locus66	ENSG00000154027	AK5	8	5	1:77141039:79111862	3132	3273	1102	1757	4219.25	2998.83	NA	NA	0
1	78030572	78149104	118532	locus66	ENSG00000036549	ZZZ3	8	5	1:77141039:79111862	3423	4413	2555	10243	NA	NA	NA	NA	0
1	78161671	78225537	63866	locus66	ENSG00000077254	USP33	8	5	1:77141039:79111862	1682	4708	2747	8731	3598.5	2052	NA	NA	0
1	78245308	78344106	98798	locus66	ENSG00000180488	FAM73A	8	5	1:77141039:79111862	1279	6843	2246	7237	5513.33	3859	NA	NA	0
1	78354199	78409576	55377	locus66	ENSG00000162614	NEXN	8	5	1:77141039:79111862	4977	12276	6788	788	5944.55	5033.82	NA	NA	0
1	78412166	78444771	32605	locus66	ENSG00000162613	FUBP1	8	5	1:77141039:79111862	5317	942	8973	4087	4316	182	NA	NA	0
1	78444858	78481958	37100	locus66	ENSG00000162616	DNAJB4	8	5	1:77141039:79111862	6170	9793	4090	665	4627.14	2684.14	NA	NA	0
1	78445225	78558488	113263	locus66	ENSG00000137960	GIPC2	8	5	1:77141039:79111862	5624	12822	4130	18282	57	427	NA	NA	0
1	78769567	79005434	235867	locus66	ENSG00000122420	PTGFR	8	5	1:77141039:79111862	10611	18109	8629	8591	NA	NA	NA	NA	0
1	79086087	79111830	25743	locus66	ENSG00000137959	IFI44L	8	5	1:77141039:79111862	8084	18057	15327	18371	6019.33	7227.17	NA	NA	0
1	79115515	79129763	14248	locus67	ENSG00000137965	IFI44	1	6	1:79113455:80341320	10143	16993	3551	17824	5129.17	2992.5	NA	NA	0
1	79355448	79472403	116955	locus67	ENSG00000162618	ELTD1	1	6	1:79113455:80341320	16240	17746	8844	17660	NA	NA	NA	NA	0
1	81771850	82458106	686256	locus69	ENSG00000117114	LPHN2	8	0	1:81058295:82883310	710	4245	7717	8222	5084.33	6213.33	NA	NA	0
1	84041458	84326679	285221	locus71	ENSG00000233008	RP11-475O6.1	0	0	1:83991748:84728665	NA	NA	NA	NA	4060.83	3336	NA	NA	0
1	84330710	84464833	134123	locus71	ENSG00000137941	TTLL7	0	0	1:83991748:84728665	2116	829	8216	1566	3635.57	3844.43	NA	NA	0
1	84543744	84704181	160437	locus71	ENSG00000142875	PRKACB	0	0	1:83991748:84728665	3770	1218	8232	11204	NA	NA	NA	NA	0
1	84791362	84855640	64278	locus72	ENSG00000203943	SAMD13	13	9	1:84729134:85940249	9140	11808	649	7758	NA	NA	NA	NA	0
1	84864214	84880701	16487	locus72	ENSG00000137976	DNASE2B	13	9	1:84729134:85940249	11050	12845	703	12642	135	327	NA	NA	0
1	84944949	84963473	18524	locus72	ENSG00000117133	RPF1	13	9	1:84729134:85940249	11845	9039	11050	13716	3446.33	3517.17	NA	NA	0
1	85015288	85040147	24859	locus72	ENSG00000117151	CTBS	13	9	1:84729134:85940249	4655	8809	1708	11923	6623.33	4314.83	NA	NA	0
1	85093912	85100703	6791	locus72	ENSG00000180869	C1orf180	13	9	1:84729134:85940249	12572	13104	5614	10337	NA	NA	NA	NA	0
1	85109389	85156228	46839	locus72	ENSG00000117155	SSX2IP	13	9	1:84729134:85940249	11965	5927	10818	5832	2875	2148	NA	NA	0
1	85279086	85358896	79810	locus72	ENSG00000171517	LPAR3	13	9	1:84729134:85940249	14684	18353	9185	17764	2864.92	3690.85	1	NA	1
1	85391267	85462623	71356	locus72	ENSG00000153898	MCOLN2	13	9	1:84729134:85940249	11850	16995	13339	8882	3953.56	4336.78	NA	NA	0
1	85464829	85598821	133992	locus72	ENSG00000162643	WDR63	13	9	1:84729134:85940249	16114	16046	13652	2160	6047.67	6779	NA	NA	0
1	85715638	85725355	9717	locus72	ENSG00000162642	C1orf52	13	9	1:84729134:85940249	7061	7360	7626	3644	4467.38	5995.75	NA	NA	0
1	85731930	85742773	10843	locus72	ENSG00000142867	BCL10	13	9	1:84729134:85940249	14069	10939	10484	12865	3094.33	1646	NA	NA	0
1	85784163	86043933	259770	locus72	ENSG00000153904	DDAH1	13	9	1:84729134:85940249	2234	5923	3513	15327	5870.33	4948.67	NA	NA	0
1	86115105	86174116	59011	locus73	ENSG00000117174	ZNHIT6	13	3	1:85940875:86549498	5492	14254	10653	9328	3512	3348.78	NA	NA	0
1	86814420	86862023	47603	locus74	ENSG00000122417	ODF2L	0	0	1:86549569:87652502	16280	11887	5206	11322	4468.21	2051.63	NA	NA	0
1	86889768	86922241	32473	locus74	ENSG00000137975	CLCA2	0	0	1:86549569:87652502	15112	14452	9833	3363	2500	2303	NA	NA	0
1	86934050	86965942	31892	locus74	ENSG00000016490	CLCA1	0	0	1:86549569:87652502	10159	16590	4685	12125	NA	NA	NA	NA	0
1	87012760	87046437	33677	locus74	ENSG00000016602	CLCA4	0	0	1:86549569:87652502	1607	15942	719	10200	1113.17	2561.58	NA	NA	0
1	87169184	87170145	961	locus74	ENSG00000261737	RP4-612B15.3	0	0	1:86549569:87652502	NA	NA	NA	NA	2770.44	4762.78	NA	NA	0
1	87170258	87213867	43609	locus74	ENSG00000097033	SH3GLB1	0	0	1:86549569:87652502	897	7277	2826	8949	2565.67	4579.33	NA	NA	0
1	87328131	87380048	51917	locus74	ENSG00000183291	SEP15	0	0	1:86549569:87652502	2440	11402	6882	15648	2336.89	4508.11	NA	NA	0
1	87380356	87575681	195325	locus74	ENSG00000153936	HS2ST1	0	0	1:86549569:87652502	2910	4212	9297	11727	3396.67	3192.67	NA	NA	0
1	87595456	87634881	39425	locus74	ENSG00000267272	LINC01140	0	0	1:86549569:87652502	NA	NA	NA	NA	3017.85	4510.69	NA	NA	0
1	87794150	87814606	20456	locus75	ENSG00000143013	LMO4	0	4	1:87654606:89447978	2371	63	4715	1656	3535.67	2214.67	NA	NA	0
1	89149904	89301938	152034	locus75	ENSG00000065243	PKN2	0	4	1:87654606:89447978	6807	1332	10298	7263	3733.33	3228	NA	NA	0
1	89318614	89357301	38687	locus75	ENSG00000137947	GTF2B	0	4	1:87654606:89447978	7637	8316	11608	12521	NA	NA	NA	NA	0
1	89401498	89458604	57106	locus75	ENSG00000137944	CCBL2	0	4	1:87654606:89447978	2324	7351	13490	6349	2608	4328	NA	NA	0
1	89445141	89458643	13502	locus75	ENSG00000213516	RBMXL1	0	4	1:87654606:89447978	14166	6947	13185	3532	5642.67	4023	NA	NA	0
1	89472348	89488565	16217	locus76	ENSG00000117226	GBP3	0	0	1:89451664:91866856	7951	17445	9800	17392	2540.37	1556.47	NA	1	1
1	89518001	89531043	13042	locus76	ENSG00000117228	GBP1	0	0	1:89451664:91866856	12913	18009	6826	12457	NA	NA	NA	NA	0
1	89571814	89616139	44325	locus76	ENSG00000162645	GBP2	0	0	1:89451664:91866856	16511	17940	10143	7278	8729.33	5087.67	NA	NA	0
1	89597433	89641723	44290	locus76	ENSG00000213512	GBP7	0	0	1:89451664:91866856	16075	16831	8669	15020	2244.71	2996.29	NA	NA	0
1	89724637	89738544	13907	locus76	ENSG00000154451	GBP5	0	0	1:89451664:91866856	7996	18050	16908	5001	NA	NA	NA	NA	0
1	89829616	89852020	22404	locus76	ENSG00000183347	GBP6	0	0	1:89451664:91866856	14788	17152	9050	6106	NA	NA	NA	NA	0
1	89990461	90063423	72962	locus76	ENSG00000197147	LRRC8B	0	0	1:89451664:91866856	9289	5539	5083	1599	3645.3	4125.4	NA	NA	0
1	90098630	90230077	131447	locus76	ENSG00000171488	LRRC8C	0	0	1:89451664:91866856	4135	13657	5236	14953	1947.67	1459.67	NA	NA	0
1	90254472	90256051	1579	locus76	ENSG00000231613	RP5-943J3.1	0	0	1:89451664:91866856	NA	NA	NA	NA	1460.33	2728.22	NA	NA	0
1	90286590	90402170	115580	locus76	ENSG00000171492	LRRC8D	0	0	1:89451664:91866856	4829	4070	4012	8399	2331.5	1957	NA	NA	0
1	90460695	90501090	40395	locus76	ENSG00000162664	ZNF326	0	0	1:89451664:91866856	9768	3201	6479	3101	NA	NA	NA	NA	0
1	91177095	91182794	5699	locus76	ENSG00000143032	BARHL2	0	0	1:89451664:91866856	1796	10549	8214	792	NA	NA	NA	NA	0
1	91380896	91487770	106874	locus76	ENSG00000122482	ZNF644	0	0	1:89451664:91866856	3915	4760	10956	5344	3160.75	4316.75	NA	NA	0
1	91726322	91870426	144104	locus76	ENSG00000162669	HFM1	0	0	1:89451664:91866856	10375	5552	14444	7430	3743.44	6420	NA	NA	0
1	91966449	91991321	24872	locus77	ENSG00000097046	CDC7	0	9	1:91867046:93351477	8089	11119	6923	9891	3690.56	3434.33	NA	NA	0
1	92147982	92371892	223910	locus77	ENSG00000069702	TGFBR3	0	9	1:91867046:93351477	12297	18248	293	13538	6807.5	5850.33	NA	NA	0
1	92414927	92479983	65056	locus77	ENSG00000137948	BRDT	0	9	1:91867046:93351477	13981	12606	5184	11537	1672	670	NA	NA	0
1	92495538	92529093	33555	locus77	ENSG00000172031	EPHX4	0	9	1:91867046:93351477	13328	6291	1042	11206	3840	4586.78	NA	NA	0
1	92545892	92613393	67501	locus77	ENSG00000189195	BTBD8	0	9	1:91867046:93351477	13565	7527	958	9503	2588	1814	NA	NA	0
1	92632541	92650279	17738	locus77	ENSG00000069712	KIAA1107	0	9	1:91867046:93351477	14104	621	1244	618	NA	NA	NA	NA	0
1	92654793	92656264	1471	locus77	ENSG00000273487	RP4-621B10.8	0	9	1:91867046:93351477	NA	NA	NA	NA	5301.83	3081.83	NA	NA	0
1	92683496	92711370	27874	locus77	ENSG00000203910	C1orf146	0	9	1:91867046:93351477	16499	9538	3951	5483	2059.75	1741.75	NA	NA	0
1	92711959	92764544	52585	locus77	ENSG00000174842	GLMN	0	9	1:91867046:93351477	16380	9699	2481	7012	NA	NA	NA	NA	0
1	92764521	92867613	103092	locus77	ENSG00000122484	RPAP2	0	9	1:91867046:93351477	16887	7059	2206	3687	5197.6	2599.6	NA	NA	0
1	92974252	93257961	283709	locus77	ENSG00000067208	EVI5	0	9	1:91867046:93351477	10806	4250	3240	2836	1985.67	4601.75	NA	NA	0
1	93297581	93307481	9900	locus77	ENSG00000122406	RPL5	0	9	1:91867046:93351477	10642	8022	5307	1106	NA	NA	NA	NA	0
1	93307723	93427057	119334	locus77	ENSG00000154511	FAM69A	0	9	1:91867046:93351477	6526	8094	8882	3828	2875.67	6024.22	NA	NA	0
1	93544791	93604636	59845	locus78	ENSG00000143033	MTF2	0	0	1:93352491:94451007	4299	1138	1723	6503	324	4739	NA	NA	0
1	93615298	93646285	30987	locus78	ENSG00000117500	TMED5	0	0	1:93352491:94451007	2738	5503	568	6934	3544.62	978	NA	NA	0
1	93645475	93744034	98559	locus78	ENSG00000122483	CCDC18	0	0	1:93352491:94451007	3588	10550	634	9997	1755.67	2290.5	NA	NA	0
1	93727742	93811388	83646	locus78	ENSG00000223745	RP4-717I23.3	0	0	1:93352491:94451007	NA	NA	NA	NA	6355	2471.78	NA	NA	0
1	93811444	93835055	23611	locus78	ENSG00000117505	DR1	0	0	1:93352491:94451007	8214	3603	755	11458	5180.36	1494.09	NA	NA	0
1	93913687	94020216	106529	locus78	ENSG00000137942	FNBP1L	0	0	1:93352491:94451007	6939	1953	6499	10179	4905	1646	NA	NA	0
1	94027347	94312706	285359	locus78	ENSG00000137936	BCAR3	0	0	1:93352491:94451007	3467	12481	11531	8374	6730.67	6126.17	NA	NA	0
1	94218479	94241000	22521	locus78	ENSG00000230439	RP11-488P3.1	0	0	1:93352491:94451007	NA	NA	NA	NA	2380.5	5212.83	NA	NA	0
1	94333372	94344762	11390	locus78	ENSG00000067334	DNTTIP2	0	0	1:93352491:94451007	3680	11327	14784	11736	2905.6	5200.3	NA	NA	0
1	94350760	94374966	24206	locus78	ENSG00000023909	GCLM	0	0	1:93352491:94451007	2414	8372	17147	10685	2802.93	4448.86	NA	NA	0
1	94458392	94586688	128296	locus79	ENSG00000198691	ABCA4	10	0	1:94452062:95199048	10539	13285	1235	3021	5613.57	2588.57	NA	NA	0
1	94615402	94740624	125222	locus79	ENSG00000137962	ARHGAP29	10	0	1:94452062:95199048	16207	17995	756	8190	7525	5716.67	NA	NA	0
1	94883932	94984219	100287	locus79	ENSG00000117528	ABCD3	10	0	1:94452062:95199048	9122	8089	9242	11409	4296	4346	NA	NA	0
1	95104016	95285652	181636	locus79	ENSG00000224081	LINC01057	10	0	1:94452062:95199048	NA	NA	NA	NA	2903.67	1987.67	NA	NA	0
1	95285905	95360802	74897	locus80	ENSG00000143036	SLC44A3	12	0	1:95199771:96149941	10769	16589	17669	17957	2537.79	3565.16	NA	NA	0
1	95362506	95392834	30328	locus80	ENSG00000117519	CNN3	12	0	1:95199771:96149941	7675	17710	16120	11528	2960.4	5233	NA	NA	0
1	95439962	95538501	98539	locus80	ENSG00000172339	ALG14	12	0	1:95199771:96149941	12145	12609	9454	8676	6276.67	3713	NA	NA	0
1	95582893	95663163	80270	locus80	ENSG00000152078	TMEM56	12	0	1:95199771:96149941	9613	16888	1777	11052	7440.67	1671	NA	NA	0
1	95699710	95712781	13071	locus80	ENSG00000122481	RWDD3	12	0	1:95199771:96149941	12832	6575	2950	8648	3812.32	1979.26	NA	NA	0
1	97187338	97289294	101956	locus81	ENSG00000117569	PTBP2	0	0	1:96150318:97457893	11522	403	16194	2530	5045	3618.92	NA	NA	0
1	97543298	98386579	843281	locus82	ENSG00000188641	DPYD	3	0	1:97458722:98562260	299	2595	296	2220	4471	1842	NA	NA	0
1	98432560	98434370	1810	locus82	ENSG00000259946	RP11-490G2.2	3	0	1:97458722:98562260	NA	NA	NA	NA	5396.5	1864.5	NA	NA	0
1	98453555	98515419	61864	locus82	ENSG00000225206	MIR137HG	3	0	1:97458722:98562260	NA	NA	NA	NA	376.833	1434.33	1	NA	1
1	99127235	99226054	98819	locus83	ENSG00000162627	SNX7	12	3	1:98564736:100064599	15354	8933	7570	5498	5523.57	4711.57	NA	NA	0
1	99355805	99470588	114783	locus83	ENSG00000117598	LPPR5	12	3	1:98564736:100064599	8034	9593	1654	2930	7045.67	5008.33	NA	NA	0
1	99729508	99775146	45638	locus83	ENSG00000117600	LPPR4	12	3	1:98564736:100064599	8587	10566	5360	7775	5210.67	5957.33	NA	NA	0
1	100174258	100231349	57091	locus84	ENSG00000156869	FRRS1	0	0	1:100065413:101682573	6997	17138	2582	13293	NA	NA	NA	NA	0
1	100315639	100389576	73937	locus84	ENSG00000162688	AGL	0	0	1:100065413:101682573	5276	8034	1418	3999	3897.5	3618.44	NA	NA	0
1	100435344	100492448	57104	locus84	ENSG00000117620	SLC35A3	0	0	1:100065413:101682573	4620	8616	1505	8326	4619.5	4488.5	1	NA	1
1	100503652	100548933	45281	locus84	ENSG00000156875	HIAT1	0	0	1:100065413:101682573	4920	7868	1765	14824	3134.67	2623.67	NA	NA	0
1	100549118	100598511	49393	locus84	ENSG00000156876	SASS6	0	0	1:100065413:101682573	9875	7160	4241	10074	4389.92	4676.42	NA	NA	0
1	100598718	100616053	17335	locus84	ENSG00000122435	TRMT13	0	0	1:100065413:101682573	9997	5426	5442	8062	NA	NA	NA	NA	0
1	100614408	100643771	29363	locus84	ENSG00000122477	LRRC39	0	0	1:100065413:101682573	12463	13691	5905	7689	2679.6	3121.3	NA	NA	0
1	100652474	100715390	62916	locus84	ENSG00000137992	DBT	0	0	1:100065413:101682573	13159	5517	9645	6181	3256.18	3307.45	NA	NA	0
1	100731762	100758325	26563	locus84	ENSG00000137996	RTCA	0	0	1:100065413:101682573	8514	5544	8806	5879	3757.85	4074.31	NA	NA	0
1	100818022	100985832	167810	locus84	ENSG00000079335	CDC14A	0	0	1:100065413:101682573	11377	16102	13179	14075	446	863	NA	NA	0
1	101003692	101007574	3882	locus84	ENSG00000181656	GPR88	0	0	1:100065413:101682573	13483	9043	9150	12487	NA	NA	NA	NA	0
1	101185310	101204601	19291	locus84	ENSG00000162692	VCAM1	0	0	1:100065413:101682573	14519	17975	2150	13001	2258.67	1466.67	NA	NA	0
1	101337942	101361554	23612	locus84	ENSG00000162694	EXTL2	0	0	1:100065413:101682573	10735	6604	6909	2095	3351	6721.14	NA	NA	0
1	101361631	101447309	85678	locus84	ENSG00000162695	SLC30A7	0	0	1:100065413:101682573	9461	8447	13869	5131	6517.67	6776.33	NA	NA	0
1	101455178	101491318	36140	locus84	ENSG00000117543	DPH5	0	0	1:100065413:101682573	9901	5695	12755	6523	NA	NA	NA	NA	0
1	101491474	101552727	61253	locus84	ENSG00000233184	RP11-421L21.3	0	0	1:100065413:101682573	NA	NA	NA	NA	2848.67	6549.33	NA	NA	0
1	102268129	102462586	194457	locus86	ENSG00000118733	OLFM3	2	9	1:102040268:102893372	11023	2003	15191	1563	3912	2106	NA	NA	0
1	103342022	103574052	232030	locus87	ENSG00000060718	COL11A1	11	9	1:102894567:104369301	1171	3947	14198	11226	3596.33	1947.67	NA	NA	0
1	104068320	104097734	29414	locus87	ENSG00000185946	RNPC3	11	9	1:102894567:104369301	16044	2985	6140	477	NA	NA	NA	NA	0
1	104096436	104122152	25716	locus87	ENSG00000240038	AMY2B	11	9	1:102894567:104369301	14302	8381	6848	5119	4328.06	4139.19	NA	NA	0
1	104159998	104168402	8404	locus87	ENSG00000243480	AMY2A	11	9	1:102894567:104369301	NA	14771	NA	14761	3507.11	4709	NA	NA	0
1	104210692	104210890	198	locus87	ENSG00000234441	RP5-1108M17.5	11	9	1:102894567:104369301	NA	NA	NA	NA	5527.67	2820.67	NA	NA	0
1	107599266	107601905	2639	locus91	ENSG00000198890	PRMT6	0	2	1:107432576:109075191	12044	6590	5035	2647	3292.73	1265.73	NA	NA	0
1	107683660	108026080	342420	locus91	ENSG00000162631	NTNG1	0	2	1:107432576:109075191	14165	5039	11965	17580	NA	NA	NA	NA	0
1	108113781	108507766	393985	locus91	ENSG00000134215	VAV3	0	2	1:107432576:109075191	17699	14207	4782	16504	4284	2435.3	NA	NA	0
1	108815564	108880475	64911	locus91	ENSG00000241361	SLC25A24P1	0	2	1:107432576:109075191	NA	NA	NA	NA	2901.67	6857.33	NA	NA	0
1	108963310	108975806	12496	locus91	ENSG00000224698	RP11-131J3.1	0	2	1:107432576:109075191	NA	NA	NA	NA	3248.67	6077.67	NA	NA	0
1	109190916	109204148	13232	locus92	ENSG00000162639	HENMT1	7	0	1:109075561:110301260	11056	6762	11096	8150	NA	NA	NA	NA	0
1	109234944	109244425	9481	locus92	ENSG00000134186	PRPF38B	7	0	1:109075561:110301260	17827	1315	9498	762	NA	NA	NA	NA	0
1	109255278	109285362	30084	locus92	ENSG00000143107	FNDC7	7	0	1:109075561:110301260	14128	15783	14594	15168	4404.71	3329.29	NA	NA	0
1	109289309	109352148	62839	locus92	ENSG00000116266	STXBP3	7	0	1:109075561:110301260	8007	6452	16362	15275	3751.25	5216.25	NA	NA	0
1	109365460	109506106	140646	locus92	ENSG00000162641	AKNAD1	7	0	1:109075561:110301260	5739	10690	8074	1300	NA	NA	NA	NA	0
1	109417971	109477167	59196	locus92	ENSG00000121957	GPSM2	7	0	1:109075561:110301260	10784	8090	9897	5061	4271	2508.29	1	NA	1
1	109472129	109506111	33982	locus92	ENSG00000121940	CLCC1	7	0	1:109075561:110301260	10227	7239	8867	4163	4912.58	3720.33	NA	NA	0
1	109512839	109584850	72011	locus92	ENSG00000085433	WDR47	7	0	1:109075561:110301260	13713	467	14293	5359	5382.2	2873	NA	NA	0
1	109605107	109618593	13486	locus92	ENSG00000197780	TAF13	7	0	1:109075561:110301260	7359	10073	6094	6984	NA	NA	1	NA	1
1	109632424	109639556	7132	locus92	ENSG00000215717	TMEM167B	7	0	1:109075561:110301260	7140	7593	9337	3591	2807.6	3433.2	1	NA	1
1	109648572	109656479	7907	locus92	ENSG00000179902	C1orf194	7	0	1:109075561:110301260	7830	8563	11772	6189	2848.64	2474.07	1	NA	1
1	109656622	109745851	89229	locus92	ENSG00000116299	KIAA1324	7	0	1:109075561:110301260	10530	4420	17117	2040	3859.33	6639.83	NA	NA	0
1	109756539	109780742	24203	locus92	ENSG00000031698	SARS	7	0	1:109075561:110301260	10173	4075	7036	4918	4109.67	7810.33	NA	NA	0
1	109792640	109818372	25732	locus92	ENSG00000143126	CELSR2	7	0	1:109075561:110301260	16791	334	5067	5828	7275.22	5464.78	1	NA	1
1	109822186	109825808	3622	locus92	ENSG00000134222	PSRC1	7	0	1:109075561:110301260	4989	849	3688	9229	3705.93	2708.6	1	NA	1
1	109834986	109849663	14677	locus92	ENSG00000221986	MYBPHL	7	0	1:109075561:110301260	68	13093	14409	2477	NA	NA	1	NA	1
1	109852191	109940573	88382	locus92	ENSG00000134243	SORT1	7	0	1:109075561:110301260	77	1581	15210	6157	NA	NA	NA	NA	0
1	109941652	109968973	27321	locus92	ENSG00000143106	PSMA5	7	0	1:109075561:110301260	72	6374	14478	6016	NA	NA	NA	NA	0
1	110009249	110024759	15510	locus92	ENSG00000143028	SYPL2	7	0	1:109075561:110301260	80	13788	14350	14007	999.667	4400	1	NA	1
1	110026100	110035326	9226	locus92	ENSG00000162650	ATXN7L2	7	0	1:109075561:110301260	75	2037	17045	4711	441.5	4333	NA	NA	0
1	110036726	110045554	8828	locus92	ENSG00000174151	CYB561D1	7	0	1:109075561:110301260	81	2793	10400	4354	3222	6167	NA	NA	0
1	110046796	110052304	5508	locus92	ENSG00000181754	AMIGO1	7	0	1:109075561:110301260	99	1056	12020	4031	2708.17	3717.61	1	NA	1
1	110082542	110091028	8486	locus92	ENSG00000156097	GPR61	7	0	1:109075561:110301260	4236	4903	10457	2531	NA	NA	NA	NA	0
1	110091232	110136975	45743	locus92	ENSG00000065135	GNAI3	7	0	1:109075561:110301260	4305	975	10181	3491	6990.71	3580.14	NA	NA	0
1	110145888	110155679	9791	locus92	ENSG00000134183	GNAT2	7	0	1:109075561:110301260	4928	6566	14893	10715	NA	NA	NA	NA	0
1	110162458	110174673	12215	locus92	ENSG00000116337	AMPD2	7	0	1:109075561:110301260	1698	1740	17767	715	3688	6610.38	NA	NA	0
1	110198743	110208118	9375	locus92	ENSG00000168765	GSTM4	7	0	1:109075561:110301260	1312	4490	16433	5750	1705.4	3950.15	1	NA	1
1	110210643	110252171	41528	locus92	ENSG00000213366	GSTM2	7	0	1:109075561:110301260	5680	8914	9557	1415	4234.67	3638	NA	NA	0
1	110230435	110251661	21226	locus92	ENSG00000134184	GSTM1	7	0	1:109075561:110301260	8238	10417	6360	7016	2872.11	3004.21	1	NA	1
1	110235738	110236364	626	locus92	ENSG00000260246	AC000032.2	7	0	1:109075561:110301260	NA	NA	NA	NA	3375	2514	NA	NA	0
1	110254888	110318050	63162	locus92	ENSG00000134201	GSTM5	7	0	1:109075561:110301260	9837	10877	3619	10021	3595.5	3551.7	NA	NA	0
1	110268441	110317874	49433	locus92	ENSG00000241720	RP4-735C1.4	7	0	1:109075561:110301260	NA	NA	NA	NA	4833.67	3585.33	NA	NA	0
1	110276553	110284384	7831	locus92	ENSG00000134202	GSTM3	7	0	1:109075561:110301260	14391	5684	9870	5016	3371.63	2833.11	1	NA	1
1	110292702	110306649	13947	locus92	ENSG00000198758	EPS8L3	7	0	1:109075561:110301260	8932	10758	7068	14052	NA	NA	NA	NA	0
1	110453254	110473614	20360	locus93	ENSG00000184371	CSF1	0	0	1:110302505:111738116	5715	11628	8879	9555	1698.5	2432	NA	NA	0
1	110527307	110566357	39050	locus93	ENSG00000168710	AHCYL1	0	0	1:110302505:111738116	4261	2010	1857	4542	NA	NA	NA	NA	0
1	110583792	110617263	33471	locus93	ENSG00000143093	STRIP1	0	0	1:110302505:111738116	1053	1717	4469	6604	NA	NA	NA	NA	0
1	110600961	110605177	4216	locus93	ENSG00000258634	RP4-773N10.4	0	0	1:110302505:111738116	NA	NA	NA	NA	2996.56	3520.44	NA	NA	0
1	110602615	110613322	10707	locus93	ENSG00000156150	ALX3	0	0	1:110302505:111738116	996	12363	7173	6409	1003.5	2609	NA	NA	0
1	110655061	110656569	1508	locus93	ENSG00000186150	UBL4B	0	0	1:110302505:111738116	17583	15509	4097	5802	3804	1760	NA	NA	0
1	110693107	110744824	51717	locus93	ENSG00000197106	SLC6A17	0	0	1:110302505:111738116	4927	1480	688	2217	NA	NA	NA	NA	0
1	110754769	110825722	70953	locus93	ENSG00000116396	KCNC4	0	0	1:110302505:111738116	8596	1742	1570	2572	4729.91	2255.55	NA	NA	0
1	110828996	110881793	52797	locus93	ENSG00000227963	RP5-1074L1.1	0	0	1:110302505:111738116	NA	NA	NA	NA	1493.67	2444.33	NA	NA	0
1	110881127	110889299	8172	locus93	ENSG00000162775	RBM15	0	0	1:110302505:111738116	9595	1437	2299	10369	NA	NA	NA	NA	0
1	110905469	110933704	28235	locus93	ENSG00000168679	SLC16A4	0	0	1:110302505:111738116	12152	9978	2906	12938	5549.67	7404.33	NA	NA	0
1	110925440	110960984	35544	locus93	ENSG00000224699	LAMTOR5-AS1	0	0	1:110302505:111738116	NA	NA	NA	NA	4392.67	1271.67	NA	NA	0
1	110943874	110950564	6690	locus93	ENSG00000134248	LAMTOR5	0	0	1:110302505:111738116	8838	11837	2067	10278	5112.9	7063.6	NA	NA	0
1	110993821	110999976	6155	locus93	ENSG00000143125	PROK1	0	0	1:110302505:111738116	15314	17526	6737	7626	3500	975	NA	NA	0
1	111059838	111061797	1959	locus93	ENSG00000143105	KCNA10	0	0	1:110302505:111738116	5615	10078	12463	15429	NA	NA	NA	NA	0
1	111136201	111174096	37895	locus93	ENSG00000177301	KCNA2	0	0	1:110302505:111738116	11819	1166	3892	155	505	2312	NA	NA	0
1	111489806	111506701	16895	locus93	ENSG00000121931	LRIF1	0	0	1:110302505:111738116	15543	3254	6408	9866	NA	NA	NA	NA	0
1	111659956	111682838	22882	locus93	ENSG00000156171	DRAM2	0	0	1:110302505:111738116	17259	12267	7697	13718	3108.4	3657.95	NA	NA	0
1	111682248	111727724	45476	locus93	ENSG00000134255	CEPT1	0	0	1:110302505:111738116	16224	8707	2487	10604	3369	2565	NA	NA	0
1	111729795	111747031	17236	locus93	ENSG00000162777	DENND2D	0	0	1:110302505:111738116	12822	12597	14916	7541	NA	NA	NA	NA	0
1	111743392	111786061	42669	locus94	ENSG00000064886	CHI3L2	0	0	1:111739749:112560278	4388	16520	11295	16907	NA	NA	NA	NA	0
1	111833483	111863179	29696	locus94	ENSG00000134216	CHIA	0	0	1:111739749:112560278	11099	17091	5210	10279	NA	NA	NA	NA	0
1	111888909	111895635	6726	locus94	ENSG00000173947	PIFO	0	0	1:111739749:112560278	12581	12483	3791	9247	6799.33	7740.33	NA	NA	0
1	111956935	111970399	13464	locus94	ENSG00000085465	OVGP1	0	0	1:111739749:112560278	17385	5685	17111	3560	4480.47	4923.67	NA	NA	0
1	111982511	111991998	9487	locus94	ENSG00000116455	WDR77	0	0	1:111739749:112560278	17686	7092	17032	2785	1008.5	1908.5	NA	NA	0
1	111991557	112005395	13838	locus94	ENSG00000116459	ATP5F1	0	0	1:111739749:112560278	17499	6297	16162	16396	NA	NA	NA	NA	0
1	112016413	112021134	4721	locus94	ENSG00000143110	C1orf162	0	0	1:111739749:112560278	13834	4151	17451	15935	2885.83	2831.33	NA	NA	0
1	112084839	112255735	170896	locus94	ENSG00000116473	RAP1A	0	0	1:111739749:112560278	3314	3729	3302	193	1785.2	2005.6	NA	NA	0
1	112223251	112282025	58774	locus94	ENSG00000197852	FAM212B	0	0	1:111739749:112560278	2454	3258	4677	6808	8281	4620.67	NA	NA	0
1	112297926	112310638	12712	locus94	ENSG00000064703	DDX20	0	0	1:111739749:112560278	5377	8734	8835	2197	3800.86	3635.29	NA	NA	0
1	112318430	112531777	213347	locus94	ENSG00000171385	KCND3	0	0	1:111739749:112560278	3526	416	2424	690	NA	NA	NA	NA	0
1	112938802	113003786	64984	locus95	ENSG00000143079	CTTNBP2NL	3	1	1:112561693:114451307	11570	11798	4062	14742	1930.67	2139	NA	NA	0
1	113010055	113072787	62732	locus95	ENSG00000134245	WNT2B	3	1	1:112561693:114451307	6002	10156	4427	15646	5355.42	1540.08	NA	NA	0
1	113060420	113061063	643	locus95	ENSG00000273483	RP4-671G15.2	3	1	1:112561693:114451307	NA	NA	NA	NA	3875	2747.67	NA	NA	0
1	113066139	113162405	96266	locus95	ENSG00000007341	ST7L	3	1	1:112561693:114451307	16784	4226	2546	6534	3498.65	2121.94	NA	NA	0
1	113161794	113214241	52447	locus95	ENSG00000116489	CAPZA1	3	1	1:112561693:114451307	15518	5683	2253	14944	5017.55	4898	NA	NA	0
1	113217042	113243368	26326	locus95	ENSG00000155363	MOV10	3	1	1:112561693:114451307	13185	6246	540	10454	5627.5	6761	NA	NA	0
1	113243752	113250056	6304	locus95	ENSG00000155366	RHOC	3	1	1:112561693:114451307	16061	10505	2209	89	NA	NA	NA	NA	0
1	113252615	113258099	5484	locus95	ENSG00000155367	PPM1J	3	1	1:112561693:114451307	17058	12023	5066	2633	7815	2878.33	NA	NA	0
1	113263040	113269857	6817	locus95	ENSG00000184599	FAM19A3	3	1	1:112561693:114451307	17005	11576	16053	3965	NA	NA	NA	NA	0
1	113615830	113674882	59052	locus95	ENSG00000198799	LRIG2	3	1	1:112561693:114451307	13679	1696	14858	13435	NA	NA	NA	NA	0
1	113933580	114228545	294965	locus95	ENSG00000081026	MAGI3	3	1	1:112561693:114451307	4979	270	5827	391	4241	5660	NA	NA	0
1	114239826	114302098	62272	locus95	ENSG00000116793	PHTF1	3	1	1:112561693:114451307	5196	4541	6124	1538	4091.67	7350.5	NA	NA	0
1	114304453	114355098	50645	locus95	ENSG00000081019	RSBN1	3	1	1:112561693:114451307	5892	2233	3473	2521	2353.75	2831.5	NA	NA	0
1	114356432	114414381	57949	locus95	ENSG00000134242	PTPN22	3	1	1:112561693:114451307	8220	15083	4161	4633	3623.3	5004.1	NA	NA	0
1	114420789	114430081	9292	locus95	ENSG00000188761	BCL2L15	3	1	1:112561693:114451307	6694	6162	7309	6879	4040.8	3597.4	NA	NA	0
1	114437369	114447692	10323	locus95	ENSG00000134262	AP4B1	3	1	1:112561693:114451307	6541	6619	8062	8594	5668.64	5710.64	NA	NA	0
1	114447762	114456708	8946	locus95	ENSG00000118655	DCLRE1B	3	1	1:112561693:114451307	5600	8451	8210	11612	2523.17	7346.83	NA	NA	0
1	114471995	114520422	48427	locus96	ENSG00000163349	HIPK1	13	0	1:114451386:115878242	13708	1888	4411	1140	3260	3207	NA	NA	0
1	114522062	114524876	2814	locus96	ENSG00000116774	OLFML3	13	0	1:114451386:115878242	13621	17648	10577	16721	2250.17	3780.17	NA	NA	0
1	114631912	114696490	64578	locus96	ENSG00000134207	SYT6	13	0	1:114451386:115878242	17590	1560	5993	1852	1619.6	7190.8	NA	NA	0
1	114896607	114897800	1193	locus96	ENSG00000271419	RP4-591B8.3	13	0	1:114451386:115878242	NA	NA	NA	NA	3164	5701	NA	NA	0
1	114935398	115053781	118383	locus96	ENSG00000197323	TRIM33	13	0	1:114451386:115878242	6655	1309	6950	8086	3281.14	6598.29	NA	NA	0
1	115110177	115124260	14083	locus96	ENSG00000116752	BCAS2	13	0	1:114451386:115878242	17563	13670	8209	10965	4626.5	6188.38	NA	NA	0
1	115215721	115238239	22518	locus96	ENSG00000116748	AMPD1	13	0	1:114451386:115878242	17691	15736	2755	10120	NA	NA	NA	NA	0
1	115247089	115259515	12426	locus96	ENSG00000213281	NRAS	13	0	1:114451386:115878242	17332	6685	4124	402	NA	NA	NA	NA	0
1	115259533	115300604	41071	locus96	ENSG00000009307	CSDE1	13	0	1:114451386:115878242	17791	3333	741	2861	6015.33	1210.67	NA	NA	0
1	115312099	115323306	11207	locus96	ENSG00000052723	SIKE1	13	0	1:114451386:115878242	16704	6635	4746	15201	5732.25	1062.5	NA	NA	0
1	115397423	115537991	140568	locus96	ENSG00000198765	SYCP1	13	0	1:114451386:115878242	16594	16248	2109	12302	NA	NA	NA	NA	0
1	115572414	115576941	4527	locus96	ENSG00000134200	TSHB	13	0	1:114451386:115878242	15929	16567	1545	16002	NA	NA	NA	NA	0
1	115590631	115632085	41454	locus96	ENSG00000134198	TSPAN2	13	0	1:114451386:115878242	15739	17476	2669	17916	4118.5	1306.9	NA	NA	0
1	116184573	116240845	56272	locus97	ENSG00000173218	VANGL1	0	9	1:115879821:116884431	2847	13868	6126	16280	NA	NA	NA	NA	0
1	116242627	116311402	68775	locus97	ENSG00000118729	CASQ2	0	9	1:115879821:116884431	2433	11687	8704	17754	3488.25	4298.5	NA	NA	0
1	116379312	116386538	7226	locus97	ENSG00000177551	NHLH2	0	9	1:115879821:116884431	7153	6303	7088	10899	1870.54	3354.85	NA	NA	0
1	116519118	116612675	93557	locus97	ENSG00000163393	SLC22A15	0	9	1:115879821:116884431	6317	5352	5731	6548	3035.78	5609.89	NA	NA	0
1	116654375	116677861	23486	locus97	ENSG00000173212	MAB21L3	0	9	1:115879821:116884431	11910	16887	6539	12347	6445.25	4326.25	NA	NA	0
1	116915881	116947396	31515	locus98	ENSG00000163399	ATP1A1	0	0	1:116884519:118837474	7526	6846	14028	3668	NA	NA	NA	NA	0
1	117057156	117113661	56505	locus98	ENSG00000116815	CD58	0	0	1:116884519:118837474	16918	16582	8321	14784	NA	NA	NA	NA	0
1	117117030	117210375	93345	locus98	ENSG00000143061	IGSF3	0	0	1:116884519:118837474	6408	8552	2350	11557	NA	NA	NA	NA	0
1	117236733	117249225	12492	locus98	ENSG00000203864	C1orf137	0	0	1:116884519:118837474	6696	15839	3795	12451	NA	NA	NA	NA	0
1	117297006	117311850	14844	locus98	ENSG00000116824	CD2	0	0	1:116884519:118837474	11311	18359	3891	12842	NA	NA	NA	NA	0
1	117452678	117532980	80302	locus98	ENSG00000134247	PTGFRN	0	0	1:116884519:118837474	4379	10330	9694	9398	4630	4706.8	NA	NA	0
1	117544381	117579167	34786	locus98	ENSG00000134256	CD101	0	0	1:116884519:118837474	2420	11083	3427	10737	NA	NA	NA	NA	0
1	117602924	117650075	47151	locus98	ENSG00000116830	TTF2	0	0	1:116884519:118837474	3927	8045	14874	16690	3227.05	4071.2	NA	NA	0
1	117653681	117664384	10703	locus98	ENSG00000134253	TRIM45	0	0	1:116884519:118837474	10871	9094	12408	9280	3286	2408.15	NA	NA	0
1	117686208	117753556	67348	locus98	ENSG00000134258	VTCN1	0	0	1:116884519:118837474	7976	17994	1448	16543	NA	NA	NA	NA	0
1	117910070	118071494	161424	locus98	ENSG00000198162	MAN1A2	0	0	1:116884519:118837474	11361	1778	3813	10876	2213.88	6723.12	NA	NA	0
1	118472390	118509165	36775	locus98	ENSG00000065183	WDR3	0	0	1:116884519:118837474	12705	9707	16799	5593	5588	5569.6	NA	NA	0
1	118496486	118727846	231360	locus98	ENSG00000155761	SPAG17	0	0	1:116884519:118837474	15388	15041	8276	1764	NA	NA	NA	NA	0
1	119425668	119532179	106511	locus99	ENSG00000092607	TBX15	0	0	1:118837888:119792751	9473	17969	5190	10959	1817	2872.5	NA	NA	0
1	119573843	119683294	109451	locus99	ENSG00000116874	WARS2	0	0	1:118837888:119792751	11409	8894	10936	6644	4286.95	4445.3	NA	NA	0
1	119911431	119936753	25322	locus100	ENSG00000116882	HAO2	7	0	1:119793605:120347239	10950	14372	6393	16575	NA	NA	NA	NA	0
1	119957553	119965658	8105	locus100	ENSG00000203859	HSD3B2	7	0	1:119793605:120347239	4923	13749	2365	14065	NA	NA	NA	NA	0
1	119977078	119977703	625	locus100	ENSG00000232780	RP5-871G17.5	7	0	1:119793605:120347239	NA	NA	NA	NA	5843.67	2901.67	NA	NA	0
1	120162044	120190396	28352	locus100	ENSG00000143067	ZNF697	7	0	1:119793605:120347239	13574	6618	10389	16915	4069.81	3290.19	NA	NA	0
1	120202420	120277299	74879	locus100	ENSG00000092621	PHGDH	7	0	1:119793605:120347239	15267	13961	6562	10356	7486.33	7730.83	NA	NA	0
1	120290618	120311517	20899	locus100	ENSG00000134240	HMGCS2	7	0	1:119793605:120347239	6981	17039	13992	18203	NA	NA	NA	NA	0
1	120436155	120439118	2963	locus101	ENSG00000134249	ADAM30	0	1	1:120347632:144993501	7794	15513	10019	14704	NA	NA	NA	NA	0
1	120454175	120612240	158065	locus101	ENSG00000134250	NOTCH2	0	1	1:120347632:144993501	9334	6382	11220	14437	2332.5	1071	NA	NA	0
1	120693319	120697146	3827	locus101	ENSG00000273131	RP6-42F4.1	0	1	1:120347632:144993501	NA	NA	NA	NA	5433.67	2807.17	NA	NA	0
1	120837783	120854742	16959	locus101	ENSG00000188610	FAM72B	0	1	1:120347632:144993501	NA	11419	NA	16337	3414.33	2938	NA	NA	0
1	120926978	120935937	8959	locus101	ENSG00000198019	FCGR1B	0	1	1:120347632:144993501	12465	13941	NA	14227	2494	2710	NA	NA	0
1	121107123	121129949	22826	locus101	ENSG00000171943	SRGAP2C	0	1	1:120347632:144993501	NA	NA	NA	NA	3660.36	4823.91	NA	NA	0
1	143913614	144094424	180810	locus101	ENSG00000196369	SRGAP2B	0	1	1:120347632:144993501	NA	NA	NA	NA	2658.29	2159.43	NA	NA	0
1	144301397	144341756	40359	locus101	ENSG00000235398	LINC00623	0	1	1:120347632:144993501	NA	NA	NA	NA	1449.62	2276.38	NA	NA	0
1	144811747	144830413	18666	locus101	ENSG00000168614	NBPF9	0	1	1:120347632:144993501	NA	10538	NA	9841	881	1620.67	NA	NA	0
1	144851487	145075901	224414	locus101	ENSG00000178104	PDE4DIP	0	1	1:120347632:144993501	14911	2636	9268	1574	3554	2620.8	NA	NA	0
1	145096219	145116922	20703	locus102	ENSG00000223380	SEC22B	0	0	1:144998563:147347713	NA	NA	NA	NA	3954	2079	NA	NA	0
1	145209144	145319796	110652	locus102	ENSG00000255168	RP11-458D21.5	0	0	1:144998563:147347713	NA	NA	NA	NA	3135	3058.5	NA	NA	0
1	145289771	145370303	80532	locus102	ENSG00000163386	NBPF10	0	0	1:144998563:147347713	13768	11649	8505	12461	2587.17	2566.67	NA	NA	0
1	145413094	145417543	4449	locus102	ENSG00000168509	HFE2	0	0	1:144998563:147347713	15749	16064	7462	16095	NA	NA	NA	NA	0
1	145438468	145442635	4167	locus102	ENSG00000117289	TXNIP	0	0	1:144998563:147347713	16161	6506	2916	4270	5340.67	4638	NA	NA	0
1	145456235	145470388	14153	locus102	ENSG00000121851	POLR3GL	0	0	1:144998563:147347713	14544	7084	4437	1904	NA	NA	NA	NA	0
1	145470507	145475646	5139	locus102	ENSG00000181039	ANKRD34A	0	0	1:144998563:147347713	16892	8623	9972	6021	4538.89	2502.56	NA	NA	0
1	145477084	145501669	24585	locus102	ENSG00000152022	LIX1L	0	0	1:144998563:147347713	17614	11135	7149	7605	4887.33	3542.67	NA	NA	0
1	145507597	145513536	5939	locus102	ENSG00000131795	RBM8A	0	0	1:144998563:147347713	8787	11455	16059	8728	3148.75	3691.38	NA	NA	0
1	145516251	145523730	7479	locus102	ENSG00000131779	PEX11B	0	0	1:144998563:147347713	13514	5283	9019	4331	NA	NA	NA	NA	0
1	145524890	145543868	18978	locus102	ENSG00000143127	ITGA10	0	0	1:144998563:147347713	17672	5042	6572	3017	NA	NA	NA	NA	0
1	145549229	145568526	19297	locus102	ENSG00000198483	ANKRD35	0	0	1:144998563:147347713	16965	9972	8419	8216	4397	3024	NA	NA	0
1	145575988	145586546	10558	locus102	ENSG00000131788	PIAS3	0	0	1:144998563:147347713	17134	6927	16608	1759	NA	NA	NA	NA	0
1	145586114	145589439	3325	locus102	ENSG00000186364	NUDT17	0	0	1:144998563:147347713	15668	8549	885	3306	3885.83	3260.83	NA	NA	0
1	145592616	145610937	18321	locus102	ENSG00000186141	POLR3C	0	0	1:144998563:147347713	16463	8924	518	14936	6304.17	3587.33	NA	NA	0
1	145611035	145696218	85183	locus102	ENSG00000121848	RNF115	0	0	1:144998563:147347713	15159	8669	312	6790	4565.78	2884.89	NA	NA	0
1	145695932	145715614	19682	locus102	ENSG00000117281	CD160	0	0	1:144998563:147347713	16516	14950	537	14589	NA	NA	NA	NA	0
1	145727723	145764067	36344	locus102	ENSG00000174827	PDZK1	0	0	1:144998563:147347713	10794	9564	3131	11350	2931	38	NA	NA	0
1	145764410	145827073	62663	locus102	ENSG00000117262	GPR89A	0	0	1:144998563:147347713	14140	5880	3257	3086	NA	NA	NA	NA	0
1	146032646	146082765	50119	locus102	ENSG00000152042	NBPF11	0	0	1:144998563:147347713	NA	13147	NA	8442	2900.56	2656.56	NA	NA	0
1	146373545	146467638	94093	locus102	ENSG00000186275	NBPF12	0	0	1:144998563:147347713	NA	8470	NA	7434	2675.86	2477.71	NA	NA	0
1	146626684	146644123	17439	locus102	ENSG00000131791	PRKAB2	0	0	1:144998563:147347713	15502	3615	13520	16106	3980.67	5879.83	NA	NA	0
1	146644764	146724314	79550	locus102	ENSG00000273071	RP11-337C18.10	0	0	1:144998563:147347713	NA	NA	NA	NA	3395.67	5166.33	NA	NA	0
1	146644950	146683136	38186	locus102	ENSG00000237188	RP11-337C18.8	0	0	1:144998563:147347713	NA	NA	NA	NA	2016.56	4596.44	NA	NA	0
1	146646929	146714700	67771	locus102	ENSG00000131781	FMO5	0	0	1:144998563:147347713	11813	16205	7330	11392	2693.23	4856.08	NA	NA	0
1	146647180	146649319	2139	locus102	ENSG00000271721	RP11-337C18.9	0	0	1:144998563:147347713	NA	NA	NA	NA	2850.5	6136.33	NA	NA	0
1	146649691	146651201	1510	locus102	ENSG00000180867	PDIA3P1	0	0	1:144998563:147347713	NA	NA	NA	NA	2231	4467.33	NA	NA	0
1	146674856	146676513	1657	locus102	ENSG00000226015	CCT8P1	0	0	1:144998563:147347713	NA	NA	NA	NA	2274.17	5320	NA	NA	0
1	146714290	146767441	53151	locus102	ENSG00000131778	CHD1L	0	0	1:144998563:147347713	8816	5312	9158	6166	2853.56	3793.81	NA	NA	0
1	147013181	147098017	84836	locus102	ENSG00000116128	BCL9	0	0	1:144998563:147347713	7206	808	3967	2289	2518	3536	NA	NA	0
1	147101452	147131116	29664	locus102	ENSG00000162836	ACP6	0	0	1:144998563:147347713	8826	6140	5412	1927	3622.16	3316.47	NA	NA	0
1	147228331	147245484	17153	locus102	ENSG00000143140	GJA5	0	0	1:144998563:147347713	5646	14368	4940	10011	393	1165	NA	NA	0
1	147400505	147465753	65248	locus103	ENSG00000188092	GPR89B	8	1	1:147348339:151830844	16701	8799	10311	5800	NA	NA	NA	NA	0
1	147574427	147624267	49840	locus103	ENSG00000203836	NBPF24	8	1	1:147348339:151830844	NA	12940	NA	8770	6065.67	5560.17	NA	NA	0
1	147954634	147955419	785	locus103	ENSG00000255963	PPIAL4A	8	1	1:147348339:151830844	NA	13401	NA	12282	3471	1838	NA	NA	0
1	148003641	148025848	22207	locus103	ENSG00000122497	NBPF14	8	1	1:147348339:151830844	16212	12510	14816	15193	2251.33	1464.67	NA	NA	0
1	148250248	148347051	96803	locus103	ENSG00000203832	NBPF20	8	1	1:147348339:151830844	NA	10201	NA	8489	NA	NA	NA	NA	0
1	149284644	149286975	2331	locus103	ENSG00000226067	LINC00869	8	1	1:147348339:151830844	NA	NA	NA	NA	2322.4	2109.8	NA	NA	0
1	149400130	149400542	412	locus103	ENSG00000203818	HIST2H3PS2	8	1	1:147348339:151830844	NA	11962	NA	8528	NA	NA	NA	NA	0
1	149438749	149459468	20719	locus103	ENSG00000203817	FAM72C	8	1	1:147348339:151830844	NA	13308	NA	7755	NA	NA	NA	NA	0
1	149553002	149553787	785	locus103	ENSG00000198161	PPIAL4C	8	1	1:147348339:151830844	NA	12702	NA	10591	1668	1099	NA	NA	0
1	149754244	149783928	29684	locus103	ENSG00000203814	HIST2H2BF	8	1	1:147348339:151830844	3715	10273	11476	1976	NA	NA	NA	NA	0
1	149754245	149764074	9829	locus103	ENSG00000150337	FCGR1A	8	1	1:147348339:151830844	3047	11696	7320	13737	NA	NA	NA	NA	0
1	149784825	149785236	411	locus103	ENSG00000183598	HIST2H3D	8	1	1:147348339:151830844	NA	12428	NA	3922	NA	NA	NA	NA	0
1	149802875	149804109	1234	locus103	ENSG00000264207	RP11-196G18.23	8	1	1:147348339:151830844	NA	NA	NA	NA	4209.11	3625	NA	NA	0
1	149804241	149811339	7098	locus103	ENSG00000183941	HIST2H4A	8	1	1:147348339:151830844	NA	13394	NA	10509	2922.83	4853.5	NA	NA	0
1	149811109	149812765	1656	locus103	ENSG00000203811	HIST2H3C	8	1	1:147348339:151830844	NA	11523	NA	7458	NA	NA	NA	NA	0
1	149813504	149814478	974	locus103	ENSG00000183558	HIST2H2AA3	8	1	1:147348339:151830844	NA	10479	NA	4201	NA	NA	NA	NA	0
1	149824180	149825836	1656	locus103	ENSG00000203852	HIST2H3A	8	1	1:147348339:151830844	NA	8484	NA	13482	NA	NA	NA	NA	0
1	149856009	149858232	2223	locus103	ENSG00000184678	HIST2H2BE	8	1	1:147348339:151830844	2487	2057	6828	33	NA	NA	NA	NA	0
1	149858524	149858961	437	locus103	ENSG00000184260	HIST2H2AC	8	1	1:147348339:151830844	NA	5362	NA	11678	NA	NA	NA	NA	0
1	149859018	149859466	448	locus103	ENSG00000184270	HIST2H2AB	8	1	1:147348339:151830844	NA	8290	NA	1540	NA	NA	NA	NA	0
1	149859439	149872044	12605	locus103	ENSG00000178096	BOLA1	8	1	1:147348339:151830844	2400	5037	7287	4231	NA	NA	NA	NA	0
1	149874869	149889434	14565	locus103	ENSG00000159164	SV2A	8	1	1:147348339:151830844	4011	285	10806	1445	NA	NA	NA	NA	0
1	149895208	149900236	5028	locus103	ENSG00000143368	SF3B4	8	1	1:147348339:151830844	4611	5267	12215	4131	NA	NA	NA	NA	0
1	149900545	149908791	8246	locus103	ENSG00000014914	MTMR11	8	1	1:147348339:151830844	4399	7803	13482	11475	6998	4597.5	NA	NA	0
1	149909704	149982625	72921	locus103	ENSG00000163113	OTUD7B	8	1	1:147348339:151830844	4615	8649	15828	13934	NA	NA	NA	NA	0
1	150039368	150117505	78137	locus103	ENSG00000136631	VPS45	8	1	1:147348339:151830844	3670	3131	12663	13072	3330.2	4985.8	NA	NA	0
1	150121372	150131825	10453	locus103	ENSG00000023902	PLEKHO1	8	1	1:147348339:151830844	2729	2783	8300	5229	606.5	3450	NA	NA	0
1	150190716	150208504	17788	locus103	ENSG00000143401	ANP32E	8	1	1:147348339:151830844	10187	10099	15196	12213	5370	3454.67	NA	NA	0
1	150229553	150237478	7925	locus103	ENSG00000118298	CA14	8	1	1:147348339:151830844	11431	14133	16430	4307	5488.6	4559	NA	NA	0
1	150237805	150241703	3898	locus103	ENSG00000117362	APH1A	8	1	1:147348339:151830844	8947	2066	13806	4241	1606	1968	NA	NA	0
1	150240599	150253327	12728	locus103	ENSG00000118292	C1orf54	8	1	1:147348339:151830844	7974	6980	12156	1425	5540.5	6418.5	NA	NA	0
1	150254952	150259505	4553	locus103	ENSG00000159208	C1orf51	8	1	1:147348339:151830844	6400	4222	12326	6215	NA	NA	NA	NA	0
1	150266288	150281414	15126	locus103	ENSG00000187145	MRPS21	8	1	1:147348339:151830844	13906	8962	6290	11063	2528.82	2718.27	NA	NA	0
1	150293924	150325671	31747	locus103	ENSG00000117360	PRPF3	8	1	1:147348339:151830844	11775	4346	6154	11897	NA	NA	NA	NA	0
1	150337125	150449042	111917	locus103	ENSG00000163125	RPRD2	8	1	1:147348339:151830844	14065	723	4283	2768	2771.92	1460.83	NA	NA	0
1	150459892	150480078	20186	locus103	ENSG00000143374	TARS2	8	1	1:147348339:151830844	13755	4980	4749	4994	4053.29	3485.86	NA	NA	0
1	150480560	150486265	5705	locus103	ENSG00000143369	ECM1	8	1	1:147348339:151830844	12873	16947	7092	12031	3779	4863.36	NA	NA	0
1	150488232	150490508	2276	locus103	ENSG00000228126	LINC00568	8	1	1:147348339:151830844	NA	NA	NA	NA	2460.33	2657.67	NA	NA	0
1	150521897	150533408	11511	locus103	ENSG00000143382	ADAMTSL4	8	1	1:147348339:151830844	11449	17066	8773	5437	946	2440.5	NA	NA	0
1	150547031	150552066	5035	locus103	ENSG00000143384	MCL1	8	1	1:147348339:151830844	12590	8181	6025	15883	1839.5	2022	NA	NA	0
1	150573326	150602042	28716	locus103	ENSG00000143420	ENSA	8	1	1:147348339:151830844	12139	2069	7863	1571	1468.5	869.5	NA	NA	0
1	150618700	150669500	50800	locus103	ENSG00000143457	GOLPH3L	8	1	1:147348339:151830844	15730	7519	3051	6243	5462.5	1001.33	NA	NA	0
1	150670535	150693352	22817	locus103	ENSG00000143452	HORMAD1	8	1	1:147348339:151830844	14009	13965	3097	5428	6043.17	2981.33	NA	NA	0
1	150702671	150738433	35762	locus103	ENSG00000163131	CTSS	8	1	1:147348339:151830844	17301	8393	3593	12525	4351.3	1816	NA	NA	0
1	150768683	150780799	12116	locus103	ENSG00000143387	CTSK	8	1	1:147348339:151830844	16478	17854	2434	10117	5690.33	3146.5	NA	NA	0
1	150782180	150849244	67064	locus103	ENSG00000143437	ARNT	8	1	1:147348339:151830844	14211	954	3844	4187	3803.89	3434.26	NA	NA	0
1	150898814	150937211	38397	locus103	ENSG00000143379	SETDB1	8	1	1:147348339:151830844	13686	272	3102	1774	NA	NA	NA	NA	0
1	150937648	150947479	9831	locus103	ENSG00000143418	CERS2	8	1	1:147348339:151830844	12951	8436	3130	10422	4009.6	978.8	NA	NA	0
1	150937735	150938734	999	locus103	ENSG00000259357	RP11-316M1.12	8	1	1:147348339:151830844	NA	NA	NA	NA	5203.22	2009.78	NA	NA	0
1	150954492	150968110	13618	locus103	ENSG00000143412	ANXA9	8	1	1:147348339:151830844	11123	14697	8442	11165	4048	3219.1	NA	NA	0
1	150969310	150980841	11531	locus103	ENSG00000143409	FAM63A	8	1	1:147348339:151830844	11035	6004	5635	6180	7034	6266.5	NA	NA	0
1	150980952	151008189	27237	locus103	ENSG00000143363	PRUNE	8	1	1:147348339:151830844	13977	4992	7352	2758	4995.17	2373.83	NA	NA	0
1	151009045	151020076	11031	locus103	ENSG00000163141	BNIPL	8	1	1:147348339:151830844	7763	17506	4718	14284	2885.6	2069	NA	NA	0
1	151020215	151023896	3681	locus103	ENSG00000143443	C1orf56	8	1	1:147348339:151830844	10122	5879	16667	1981	NA	NA	NA	NA	0
1	151023446	151042801	19355	locus103	ENSG00000197622	CDC42SE1	8	1	1:147348339:151830844	4826	6668	3906	10594	NA	NA	NA	NA	0
1	151030233	151040970	10737	locus103	ENSG00000213190	MLLT11	8	1	1:147348339:151830844	6453	1571	3866	4742	2920	2889.5	NA	NA	0
1	151043079	151098018	54939	locus103	ENSG00000143458	GABPB2	8	1	1:147348339:151830844	8571	2134	5758	325	1878.2	2693.6	NA	NA	0
1	151102550	151104086	1536	locus103	ENSG00000261168	RP11-68I18.10	8	1	1:147348339:151830844	NA	NA	NA	NA	2111	2380	NA	NA	0
1	151104160	151119104	14944	locus103	ENSG00000143434	SEMA6C	8	1	1:147348339:151830844	7492	1001	7134	5594	4821.22	4841.78	NA	NA	0
1	151129104	151132225	3121	locus103	ENSG00000163154	TNFAIP8L2	8	1	1:147348339:151830844	10282	7298	6577	15830	NA	NA	NA	NA	0
1	151129139	151141609	12470	locus103	ENSG00000163156	SCNM1	8	1	1:147348339:151830844	10865	3624	10592	6567	1845	1874	NA	NA	0
1	151132223	151138395	6172	locus103	ENSG00000163155	LYSMD1	8	1	1:147348339:151830844	16175	2795	13885	8051	2759	1541	NA	NA	0
1	151142462	151148492	6030	locus103	ENSG00000163157	TMOD4	8	1	1:147348339:151830844	15424	10927	2187	7159	2178.5	1798.5	NA	NA	0
1	151142462	151162664	20202	locus103	ENSG00000163159	VPS72	8	1	1:147348339:151830844	12348	2637	7117	11851	NA	NA	NA	NA	0
1	151171026	151222012	50986	locus103	ENSG00000143398	PIP5K1A	8	1	1:147348339:151830844	2761	774	7743	904	1852.18	5004.55	NA	NA	0
1	151227178	151239955	12777	locus103	ENSG00000159352	PSMD4	8	1	1:147348339:151830844	3833	2884	10529	501	4016.29	4158.82	NA	NA	0
1	151254742	151264656	9914	locus103	ENSG00000143373	ZNF687	8	1	1:147348339:151830844	1690	1304	6690	1030	NA	NA	NA	NA	0
1	151264272	151300191	35919	locus103	ENSG00000143393	PI4KB	8	1	1:147348339:151830844	2631	646	13113	1965	NA	NA	NA	NA	0
1	151313115	151319727	6612	locus103	ENSG00000143390	RFX5	8	1	1:147348339:151830844	9675	3461	13211	2599	2208	1885	NA	NA	0
1	151336777	151345209	8432	locus103	ENSG00000143416	SELENBP1	8	1	1:147348339:151830844	6772	11076	14136	11535	3635.29	5007.41	NA	NA	0
1	151372009	151374420	2411	locus103	ENSG00000159377	PSMB4	8	1	1:147348339:151830844	15869	4897	5082	1394	6286.33	4142.78	NA	NA	0
1	151375199	151431941	56742	locus103	ENSG00000143442	POGZ	8	1	1:147348339:151830844	16058	648	3610	2421	4351.15	2539.54	NA	NA	0
1	151512780	151556059	43279	locus103	ENSG00000143367	TUFT1	8	1	1:147348339:151830844	10586	14069	6548	15356	3814.88	4839.75	NA	NA	0
1	151584540	151671554	87014	locus103	ENSG00000143376	SNX27	8	1	1:147348339:151830844	2628	1015	12579	3690	870.833	3610.08	NA	NA	0
1	151674880	151689290	14410	locus103	ENSG00000159409	CELF3	8	1	1:147348339:151830844	2026	197	14566	369	NA	NA	NA	NA	0
1	151682908	151702082	19174	locus103	ENSG00000178796	RIIAD1	8	1	1:147348339:151830844	4059	5805	4414	2020	1966.31	4435.88	NA	NA	0
1	151732118	151736040	3922	locus103	ENSG00000143436	MRPL9	8	1	1:147348339:151830844	3984	8982	2520	5980	4603	2934	NA	NA	0
1	151735444	151743805	8361	locus103	ENSG00000143450	OAZ3	8	1	1:147348339:151830844	2461	11483	925	3018	2074	2936	NA	NA	0
1	151742582	151762964	20382	locus103	ENSG00000182134	TDRKH	8	1	1:147348339:151830844	2549	4073	3319	13075	3400	2427.4	NA	NA	0
1	151763317	151766878	3561	locus103	ENSG00000203288	RP11-98D18.9	8	1	1:147348339:151830844	NA	NA	NA	NA	5903.67	2169	NA	NA	0
1	151772739	151778630	5891	locus103	ENSG00000213171	LINGO4	8	1	1:147348339:151830844	2552	13586	3323	11563	1065.25	901.5	NA	NA	0
1	151779432	151804348	24916	locus103	ENSG00000143365	RORC	8	1	1:147348339:151830844	4107	13017	4772	5736	535	149	NA	NA	0
1	151810294	151813033	2739	locus103	ENSG00000225556	C2CD4D	8	1	1:147348339:151830844	9169	9989	15880	9187	2781.5	2621	NA	NA	0
1	151814352	151822861	8509	locus103	ENSG00000234614	AL450992.2	8	1	1:147348339:151830844	NA	NA	NA	NA	3345.17	4682.67	NA	NA	0
1	151819738	151826173	6435	locus103	ENSG00000196407	THEM5	8	1	1:147348339:151830844	4323	16238	11676	9037	NA	NA	NA	NA	0
1	151846059	151882284	36225	locus104	ENSG00000159445	THEM4	0	2	1:151832901:152535021	7428	6471	5268	11425	1901.71	3070.41	NA	NA	0
1	151955390	151966866	11476	locus104	ENSG00000197747	S100A10	0	2	1:151832901:152535021	6483	17800	9602	13327	3173.2	5163.87	NA	NA	0
1	152004981	152020383	15402	locus104	ENSG00000163191	S100A11	0	2	1:151832901:152535021	11603	10732	11426	703	NA	NA	NA	NA	0
1	152056619	152061540	4921	locus104	ENSG00000182898	TCHHL1	0	2	1:151832901:152535021	12117	15427	6293	13401	NA	NA	NA	NA	0
1	152078792	152086556	7764	locus104	ENSG00000159450	TCHH	0	2	1:151832901:152535021	6933	14786	17014	7461	2440.57	5585.14	NA	NA	0
1	152126070	152131704	5634	locus104	ENSG00000215853	RPTN	0	2	1:151832901:152535021	7276	15855	12625	13726	NA	NA	NA	NA	0
1	152184557	152196669	12112	locus104	ENSG00000197915	HRNR	0	2	1:151832901:152535021	7064	15045	10073	12214	4238.57	2890.93	NA	NA	0
1	152274650	152297679	23029	locus104	ENSG00000143631	FLG	0	2	1:151832901:152535021	8463	15661	7723	10595	2636.06	4909.83	NA	NA	0
1	152321210	152332482	11272	locus104	ENSG00000143520	FLG2	0	2	1:151832901:152535021	4992	17163	15135	17629	2417	6379.5	NA	NA	0
1	152381718	152386739	5021	locus104	ENSG00000143536	CRNN	0	2	1:151832901:152535021	7148	15318	15848	10240	2600	2720.5	NA	NA	0
1	152483319	152484653	1334	locus104	ENSG00000186207	LCE5A	0	2	1:151832901:152535021	15997	15880	16122	13979	2784.67	4907.67	NA	NA	0
1	152538129	152539248	1119	locus105	ENSG00000185966	LCE3E	3	7	1:152535586:153163377	12380	14636	8862	9613	NA	NA	NA	NA	0
1	152635871	152637135	1264	locus105	ENSG00000187223	LCE2D	3	7	1:152535586:153163377	8658	14693	4196	11619	NA	NA	NA	NA	0
1	152647770	152659872	12102	locus105	ENSG00000159455	LCE2B	3	7	1:152535586:153163377	8729	15580	6456	11150	NA	NA	NA	NA	0
1	152670839	152671918	1079	locus105	ENSG00000187173	LCE2A	3	7	1:152535586:153163377	9281	13698	9113	8219	NA	NA	NA	NA	0
1	152680635	152681967	1332	locus105	ENSG00000187170	LCE4A	3	7	1:152535586:153163377	16889	14756	8472	10384	NA	NA	NA	NA	0
1	152691997	152692905	908	locus105	ENSG00000198854	C1orf68	3	7	1:152535586:153163377	3545	16200	1151	15792	NA	NA	NA	NA	0
1	152730505	152734529	4024	locus105	ENSG00000203786	KPRP	3	7	1:152535586:153163377	7878	16305	4954	15286	985	1002	NA	NA	0
1	152748847	152749445	598	locus105	ENSG00000240386	LCE1F	3	7	1:152535586:153163377	11309	14508	5336	9871	NA	NA	NA	NA	0
1	152758752	152760902	2150	locus105	ENSG00000186226	LCE1E	3	7	1:152535586:153163377	8275	16009	3666	12180	2077	2007	NA	NA	0
1	152777310	152779107	1797	locus105	ENSG00000197084	LCE1C	3	7	1:152535586:153163377	9962	16379	5572	12395	1498	1015	NA	NA	0
1	152850792	152857523	6731	locus105	ENSG00000163206	SMCP	3	7	1:152535586:153163377	12441	16592	1795	14409	1416.8	1698.8	NA	NA	0
1	152881020	152884362	3342	locus105	ENSG00000163207	IVL	3	7	1:152535586:153163377	7686	17124	2156	5554	756	441	NA	NA	0
1	152943141	152945050	1909	locus105	ENSG00000184148	SPRR4	3	7	1:152535586:153163377	9664	16539	7204	12806	NA	NA	NA	NA	0
1	152956556	152958289	1733	locus105	ENSG00000169474	SPRR1A	3	7	1:152535586:153163377	10066	17455	6558	11880	NA	NA	NA	NA	0
1	152974222	152976331	2109	locus105	ENSG00000163209	SPRR3	3	7	1:152535586:153163377	14817	17416	11648	10203	2396	1759	NA	NA	0
1	153028588	153030013	1425	locus105	ENSG00000241794	SPRR2A	3	7	1:152535586:153163377	13491	16134	2413	10871	NA	NA	NA	NA	0
1	153065610	153078660	13050	locus105	ENSG00000203785	SPRR2E	3	7	1:152535586:153163377	7012	16510	8743	10968	NA	NA	NA	NA	0
1	153084589	153085991	1402	locus105	ENSG00000244094	SPRR2F	3	7	1:152535586:153163377	16251	16701	4091	15909	NA	NA	NA	NA	0
1	153122057	153123345	1288	locus105	ENSG00000159516	SPRR2G	3	7	1:152535586:153163377	12828	15860	9281	10123	210	545	NA	NA	0
1	153190059	153191793	1734	locus106	ENSG00000203783	PRR9	8	7	1:153165450:154544651	3894	16501	1134	12611	NA	NA	NA	NA	0
1	153232175	153234598	2423	locus106	ENSG00000203782	LOR	8	7	1:153165450:154544651	5961	15489	2973	13919	NA	NA	NA	NA	0
1	153302595	153321316	18721	locus106	ENSG00000163218	PGLYRP4	8	7	1:153165450:154544651	9230	17293	8846	11168	NA	NA	NA	NA	0
1	153330329	153333503	3174	locus106	ENSG00000163220	S100A9	8	7	1:153165450:154544651	10141	3999	8666	9154	NA	NA	1	NA	1
1	153346183	153348125	1942	locus106	ENSG00000163221	S100A12	8	7	1:153165450:154544651	7680	16076	12334	17836	3283	6258.5	NA	NA	0
1	153388999	153395701	6702	locus106	ENSG00000184330	S100A7A	8	7	1:153165450:154544651	15359	14919	17135	7565	NA	NA	NA	NA	0
1	153430219	153433177	2958	locus106	ENSG00000143556	S100A7	8	7	1:153165450:154544651	16272	14733	16704	14156	5541	4681	1	NA	1
1	153519804	153521848	2044	locus106	ENSG00000188015	S100A3	8	7	1:153165450:154544651	17692	17639	16693	17425	2903.33	3728.33	NA	NA	0
1	153533815	153540366	6551	locus106	ENSG00000196754	S100A2	8	7	1:153165450:154544651	17475	17586	14891	13743	2364.5	4671.5	NA	NA	0
1	153591279	153606568	15289	locus106	ENSG00000189171	S100A13	8	7	1:153165450:154544651	10421	17553	14076	4257	3483.68	4740.37	NA	NA	0
1	153606524	153618782	12258	locus106	ENSG00000160679	CHTOP	8	7	1:153165450:154544651	16264	2408	13691	1806	6116.22	6500.67	NA	NA	0
1	153631129	153634306	3177	locus106	ENSG00000143553	SNAPIN	8	7	1:153165450:154544651	17266	6605	17360	2267	NA	NA	1	NA	1
1	153634511	153643524	9013	locus106	ENSG00000143621	ILF2	8	7	1:153165450:154544651	14825	2094	17363	8617	NA	NA	NA	NA	0
1	153651112	153666468	15356	locus106	ENSG00000169418	NPR1	8	7	1:153165450:154544651	9823	16039	15727	2321	2670.5	2729.5	NA	NA	0
1	153700542	153746555	46013	locus106	ENSG00000143624	INTS3	8	7	1:153165450:154544651	15322	2617	12455	3042	NA	NA	NA	NA	0
1	153746829	153752633	5804	locus106	ENSG00000143554	SLC27A3	8	7	1:153165450:154544651	11167	8459	9879	5190	297	2574	NA	NA	0
1	153777200	153895451	118251	locus106	ENSG00000143614	GATAD2B	8	7	1:153165450:154544651	236	167	13375	133	2432.33	2168.67	1	NA	1
1	153901976	153919172	17196	locus106	ENSG00000198837	DENND4B	8	7	1:153165450:154544651	297	1582	14852	1439	4324.45	3789.36	1	NA	1
1	153920150	153931101	10951	locus106	ENSG00000160741	CRTC2	8	7	1:153165450:154544651	274	2808	13243	3283	1839.33	2214.67	NA	NA	0
1	153931587	153940188	8601	locus106	ENSG00000143570	SLC39A1	8	7	1:153165450:154544651	252	555	14823	538	NA	NA	NA	NA	0
1	153938991	153939406	415	locus106	ENSG00000273026	RP11-422P24.10	8	7	1:153165450:154544651	NA	NA	NA	NA	1693.67	6161.33	NA	NA	0
1	153940345	153946832	6487	locus106	ENSG00000143578	CREB3L4	8	7	1:153165450:154544651	353	8314	12931	5978	1891.17	2100.33	NA	NA	0
1	153946744	153950164	3420	locus106	ENSG00000143543	JTB	8	7	1:153165450:154544651	601	2871	15424	7251	NA	NA	NA	NA	0
1	153954126	153958828	4702	locus106	ENSG00000143545	RAB13	8	7	1:153165450:154544651	1420	4599	7560	4405	2573.5	2584.5	NA	NA	0
1	153963234	153964626	1392	locus106	ENSG00000177954	RPS27	8	7	1:153165450:154544651	6369	17895	7311	7957	NA	NA	NA	NA	0
1	153965160	154127592	162432	locus106	ENSG00000143552	NUP210L	8	7	1:153165450:154544651	412	13575	7744	8021	2700.29	4018.14	1	NA	1
1	154051341	154052439	1098	locus106	ENSG00000231837	RPS7P2	8	7	1:153165450:154544651	NA	NA	NA	NA	3417.33	9184.33	NA	NA	0
1	154129793	154164534	34741	locus106	ENSG00000143549	TPM3	8	7	1:153165450:154544651	1815	7613	8221	10909	NA	NA	NA	NA	0
1	154171847	154178809	6962	locus106	ENSG00000163263	C1orf189	8	7	1:153165450:154544651	5707	15265	10637	12253	NA	NA	NA	NA	0
1	154179195	154193100	13905	locus106	ENSG00000143612	C1orf43	8	7	1:153165450:154544651	4778	2218	4407	2192	4777.57	3758.71	NA	NA	0
1	154193391	154243485	50094	locus106	ENSG00000143569	UBAP2L	8	7	1:153165450:154544651	4202	2053	8638	2270	1435.8	3593.6	NA	NA	0
1	154244986	154248351	3365	locus106	ENSG00000143575	HAX1	8	7	1:153165450:154544651	6796	5313	2183	1632	2205.21	4873.29	1	NA	1
1	154293591	154297801	4210	locus106	ENSG00000143595	AQP10	8	7	1:153165450:154544651	8833	14960	9031	7433	NA	NA	NA	NA	0
1	154300275	154323783	23508	locus106	ENSG00000143515	ATP8B2	8	7	1:153165450:154544651	12720	7363	14263	4596	4732.8	4851	1	NA	1
1	154377668	154441926	64258	locus106	ENSG00000160712	IL6R	8	7	1:153165450:154544651	7508	9789	16132	15311	2263	3529.67	NA	NA	0
1	154451956	154474589	22633	locus106	ENSG00000169291	SHE	8	7	1:153165450:154544651	8074	17700	16630	17294	2153	2136	NA	NA	0
1	154474694	154520623	45929	locus106	ENSG00000163239	TDRD10	8	7	1:153165450:154544651	8123	16680	17551	16269	2106.33	3544	NA	NA	0
1	154521052	154531109	10057	locus106	ENSG00000160714	UBE2Q1	8	7	1:153165450:154544651	8542	4464	13334	7011	NA	NA	NA	NA	0
1	154540256	154552502	12246	locus106	ENSG00000160716	CHRNB2	8	7	1:153165450:154544651	6629	781	2094	127	4408.22	3853.44	1	NA	1
1	154554537	154600474	45937	locus107	ENSG00000160710	ADAR	0	5	1:154547292:156334116	1052	1118	5519	6114	4153.77	5076.85	NA	NA	0
1	154669930	154842756	172826	locus107	ENSG00000143603	KCNN3	0	5	1:154547292:156334116	1740	4905	16233	3607	4030.39	4060.83	NA	NA	0
1	154897209	154909467	12258	locus107	ENSG00000163344	PMVK	0	5	1:154547292:156334116	13878	3476	11443	1131	3192	1766	NA	NA	0
1	154916551	154928597	12046	locus107	ENSG00000163346	PBXIP1	0	5	1:154547292:156334116	9144	12169	15992	3580	NA	NA	NA	NA	0
1	154929501	154934224	4723	locus107	ENSG00000163348	PYGO2	0	5	1:154547292:156334116	17834	1664	17175	7217	583	1211	NA	NA	0
1	154934773	154946852	12079	locus107	ENSG00000160691	SHC1	0	5	1:154547292:156334116	16320	3231	14552	15793	2070	3047	1	NA	1
1	154955834	154965587	9753	locus107	ENSG00000160688	FLAD1	0	5	1:154547292:156334116	16377	1065	12077	1938	NA	NA	NA	NA	0
1	154966061	154966791	730	locus107	ENSG00000163352	LENEP	0	5	1:154547292:156334116	NA	10277	NA	5603	1066	5695	NA	NA	0
1	154975132	154990998	15866	locus107	ENSG00000160685	ZBTB7B	0	5	1:154547292:156334116	12225	3385	10021	8413	NA	NA	NA	NA	0
1	154990995	155006257	15262	locus107	ENSG00000163354	DCST2	0	5	1:154547292:156334116	14484	14478	9425	11700	3706.17	2286.22	1	NA	1
1	155006299	155023406	17107	locus107	ENSG00000163357	DCST1	0	5	1:154547292:156334116	13572	12591	9361	15557	2706	3245	NA	NA	0
1	155023421	155035251	11830	locus107	ENSG00000143537	ADAM15	0	5	1:154547292:156334116	14441	7617	14160	17547	1600.5	4615.12	NA	NA	0
1	155036206	155042029	5823	locus107	ENSG00000243364	EFNA4	0	5	1:154547292:156334116	5794	14924	11743	10251	4395	2173	NA	NA	0
1	155036223	155059283	23060	locus107	ENSG00000251246	EFNA3	0	5	1:154547292:156334116	9044	12112	13754	11761	5561	1992	NA	NA	0
1	155107832	155110938	3106	locus107	ENSG00000169241	SLC50A1	0	5	1:154547292:156334116	16214	4987	14803	2721	4299	5532	NA	NA	0
1	155112366	155113071	705	locus107	ENSG00000179085	DPM3	0	5	1:154547292:156334116	NA	6154	NA	1040	NA	NA	NA	NA	0
1	155141883	155145951	4068	locus107	ENSG00000163463	KRTCAP2	0	5	1:154547292:156334116	7358	9947	14140	7318	NA	NA	NA	NA	0
1	155146359	155157445	11086	locus107	ENSG00000163462	TRIM46	0	5	1:154547292:156334116	9788	1028	17173	9129	1197	2763	NA	NA	0
1	155158299	155162706	4407	locus107	ENSG00000185499	MUC1	0	5	1:154547292:156334116	17715	12100	2367	1513	3840	316	NA	NA	0
1	155165378	155177688	12310	locus107	ENSG00000169231	THBS3	0	5	1:154547292:156334116	16429	5717	15846	2409	4071.4	4461.2	1	NA	1
1	155178489	155183614	5125	locus107	ENSG00000173171	MTX1	0	5	1:154547292:156334116	14310	4688	17628	8931	3882	2687	NA	NA	0
1	155183615	155197213	13598	locus107	ENSG00000160766	GBAP1	0	5	1:154547292:156334116	NA	NA	NA	NA	6394.25	5942.5	1	NA	1
1	155204242	155214461	10219	locus107	ENSG00000177628	GBA	0	5	1:154547292:156334116	13462	6578	14170	8464	2757.33	3107	NA	NA	0
1	155217007	155225178	8171	locus107	ENSG00000160767	FAM189B	0	5	1:154547292:156334116	8895	889	17320	5673	3129.29	6241.86	NA	NA	0
1	155225771	155232221	6450	locus107	ENSG00000116521	SCAMP3	0	5	1:154547292:156334116	8020	3393	16262	7277	NA	NA	NA	NA	0
1	155232970	155247501	14531	locus107	ENSG00000176444	CLK2	0	5	1:154547292:156334116	12508	3121	15259	3395	NA	NA	NA	NA	0
1	155247373	155259639	12266	locus107	ENSG00000143630	HCN3	0	5	1:154547292:156334116	11903	498	12777	1715	3481.29	4836.43	NA	NA	0
1	155260043	155271225	11182	locus107	ENSG00000143627	PKLR	0	5	1:154547292:156334116	14465	2621	13089	534	3446	1893	NA	NA	0
1	155278538	155290457	11919	locus107	ENSG00000160752	FDPS	0	5	1:154547292:156334116	10184	1589	11650	4838	4080.33	4410.33	1	NA	1
1	155290686	155300903	10217	locus107	ENSG00000160753	RUSC1	0	5	1:154547292:156334116	8067	822	4033	4716	NA	NA	NA	NA	0
1	155305058	155532484	227426	locus107	ENSG00000116539	ASH1L	0	5	1:154547292:156334116	11207	319	9208	234	4051	3869	NA	NA	0
1	155579978	155718153	138175	locus107	ENSG00000125459	MSTO1	0	5	1:154547292:156334116	12995	4613	14762	2925	2631.5	4081	NA	NA	0
1	155581010	155720105	139095	locus107	ENSG00000203761	MSTO2P	0	5	1:154547292:156334116	NA	NA	NA	NA	NA	NA	1	NA	1
1	155629236	155658791	29555	locus107	ENSG00000163374	YY1AP1	0	5	1:154547292:156334116	13377	3152	13636	2006	4698	5018.67	NA	NA	0
1	155657757	155708317	50560	locus107	ENSG00000132676	DAP3	0	5	1:154547292:156334116	12878	7606	13352	4786	5703.33	8921.67	NA	NA	0
1	155719507	155829191	109684	locus107	ENSG00000116580	GON4L	0	5	1:154547292:156334116	13619	1669	8561	8488	NA	NA	NA	NA	0
1	155829299	155854990	25691	locus107	ENSG00000132718	SYT11	0	5	1:154547292:156334116	16845	425	10296	1772	NA	NA	NA	NA	0
1	155867598	155881195	13597	locus107	ENSG00000143622	RIT1	0	5	1:154547292:156334116	17631	10745	9095	7116	6339.36	5339.09	NA	NA	0
1	155882833	155904188	21355	locus107	ENSG00000132680	KIAA0907	0	5	1:154547292:156334116	17395	2215	3932	1539	NA	NA	NA	NA	0
1	155911479	155912625	1146	locus107	ENSG00000173080	RXFP4	0	5	1:154547292:156334116	NA	8305	NA	10472	4221	5602	NA	NA	0
1	155916645	155972355	55710	locus107	ENSG00000116584	ARHGEF2	0	5	1:154547292:156334116	13616	1013	5133	513	NA	NA	NA	NA	0
1	155978838	155990750	11912	locus107	ENSG00000163479	SSR2	0	5	1:154547292:156334116	10455	2667	13332	5951	2445.33	2565.33	NA	NA	0
1	156005091	156023585	18494	locus107	ENSG00000160803	UBQLN4	0	5	1:154547292:156334116	15105	2123	9365	1871	5041.14	4838	NA	NA	0
1	156024542	156028301	3759	locus107	ENSG00000116586	LAMTOR2	0	5	1:154547292:156334116	15483	5238	11632	4372	NA	NA	NA	NA	0
1	156030950	156040295	9345	locus107	ENSG00000132698	RAB25	0	5	1:154547292:156334116	15453	15271	2768	8024	2013.5	998	NA	NA	0
1	156041803	156051789	9986	locus107	ENSG00000254726	MEX3A	0	5	1:154547292:156334116	9487	2784	6391	11473	NA	NA	NA	NA	0
1	156052368	156107656	55288	locus107	ENSG00000160789	LMNA	0	5	1:154547292:156334116	2028	1711	7106	240	NA	NA	NA	NA	0
1	156119809	156147535	27726	locus107	ENSG00000196189	SEMA4A	0	5	1:154547292:156334116	14361	6718	7957	4834	4097	2255.33	NA	NA	0
1	156163879	156182587	18708	locus107	ENSG00000160785	SLC25A44	0	5	1:154547292:156334116	12608	3598	5742	2994	NA	NA	NA	NA	0
1	156182772	156213123	30351	locus107	ENSG00000260238	PMF1-BGLAP	0	5	1:154547292:156334116	NA	NA	NA	NA	3285.17	3690.33	NA	NA	0
1	156182797	156212874	30077	locus107	ENSG00000160783	PMF1	0	5	1:154547292:156334116	14038	6508	7800	4476	NA	NA	NA	NA	0
1	156211752	156213112	1360	locus107	ENSG00000242252	BGLAP	0	5	1:154547292:156334116	17561	5991	10357	3219	2213.67	4281.42	NA	NA	0
1	156213205	156217881	4676	locus107	ENSG00000160781	PAQR6	0	5	1:154547292:156334116	6219	11485	5769	3360	NA	NA	NA	NA	0
1	156219014	156252616	33602	locus107	ENSG00000198952	SMG5	0	5	1:154547292:156334116	5065	511	5537	632	4394.4	5929.4	NA	NA	0
1	156252725	156262234	9509	locus107	ENSG00000163472	TMEM79	0	5	1:154547292:156334116	7984	12716	4625	12741	NA	NA	NA	NA	0
1	156260331	156265445	5114	locus107	ENSG00000198715	C1orf85	0	5	1:154547292:156334116	7545	9690	5553	12504	6685.89	4370.89	NA	NA	0
1	156268414	156269428	1014	locus107	ENSG00000189030	VHLL	0	5	1:154547292:156334116	11456	12127	8020	12999	NA	NA	NA	NA	0
1	156288660	156337650	48990	locus107	ENSG00000163468	CCT3	0	5	1:154547292:156334116	8871	4501	6064	2314	3062.5	2839.75	NA	NA	0
1	156307104	156316786	9682	locus107	ENSG00000163467	TSACC	0	5	1:154547292:156334116	10244	9580	5664	5955	1788	2285	NA	NA	0
1	156433518	156470620	37102	locus108	ENSG00000116604	MEF2D	10	0	1:156335111:157154186	4258	1039	2900	1545	NA	NA	NA	NA	0
1	156453889	156454002	113	locus108	ENSG00000206651	Y_RNA	10	0	1:156335111:157154186	NA	NA	NA	NA	3226.67	2332	NA	NA	0
1	156495196	156542396	47200	locus108	ENSG00000183856	IQGAP3	10	0	1:156335111:157154186	13762	11836	5713	7664	3287	2076	NA	NA	0
1	156549518	156556562	7044	locus108	ENSG00000187862	TTC24	10	0	1:156335111:157154186	14579	15609	3377	6862	1796	1848	NA	NA	0
1	156561553	156564091	2538	locus108	ENSG00000163382	APOA1BP	10	0	1:156335111:157154186	12464	5501	3436	1000	5570.44	4582.33	NA	NA	0
1	156564278	156571275	6997	locus108	ENSG00000160818	GPATCH4	10	0	1:156335111:157154186	13869	9103	4134	5333	3858.8	2787.07	NA	NA	0
1	156589085	156595517	6432	locus108	ENSG00000132702	HAPLN2	10	0	1:156335111:157154186	13214	9648	9302	10980	2695	891	NA	NA	0
1	156611739	156629320	17581	locus108	ENSG00000132692	BCAN	10	0	1:156335111:157154186	8725	4843	10960	816	5772.5	5817.6	NA	NA	0
1	156638554	156647189	8635	locus108	ENSG00000132688	NES	10	0	1:156335111:157154186	8377	11400	12790	16909	6703.22	7068.89	NA	NA	0
1	156669397	156675393	5996	locus108	ENSG00000143320	CRABP2	10	0	1:156335111:157154186	14998	15538	943	146	2284.6	1765.6	NA	NA	0
1	156691682	156698227	6545	locus108	ENSG00000143319	ISG20L2	10	0	1:156335111:157154186	8819	4629	617	2164	NA	NA	NA	NA	0
1	156698233	156706741	8508	locus108	ENSG00000143303	RRNAD1	10	0	1:156335111:157154186	6914	593	254	174	2169.75	1684	NA	NA	0
1	156707321	156711382	4061	locus108	ENSG00000143314	MRPL24	10	0	1:156335111:157154186	9232	1870	1014	2358	4583.09	4329.91	NA	NA	0
1	156712317	156736717	24400	locus108	ENSG00000143321	HDGF	10	0	1:156335111:157154186	9741	2618	807	13149	3958.5	2344	NA	NA	0
1	156720401	156761584	41183	locus108	ENSG00000143294	PRCC	10	0	1:156335111:157154186	11061	1602	1320	1364	1626.5	2440.5	NA	NA	0
1	156776034	156786654	10620	locus108	ENSG00000027869	SH2D2A	10	0	1:156335111:157154186	8927	16036	1038	3487	323	1810	NA	NA	0
1	156785470	156851641	66171	locus108	ENSG00000198400	NTRK1	10	0	1:156335111:157154186	10820	10057	1435	6674	4884	2477.5	NA	NA	0
1	156809854	156828810	18956	locus108	ENSG00000027644	INSRR	10	0	1:156335111:157154186	10845	6654	9759	17156	NA	NA	NA	NA	0
1	156863511	156886221	22710	locus108	ENSG00000187800	PEAR1	10	0	1:156335111:157154186	7104	16936	4258	3044	NA	NA	NA	NA	0
1	156890441	156902886	12445	locus108	ENSG00000160838	LRRC71	10	0	1:156335111:157154186	980	13995	219	1849	1417	1690.5	NA	NA	0
1	156904631	157015162	110531	locus108	ENSG00000132694	ARHGEF11	10	0	1:156335111:157154186	1164	908	251	7052	938	1929	NA	NA	0
1	157061835	157069600	7765	locus108	ENSG00000253831	ETV3L	10	0	1:156335111:157154186	13698	14473	13766	8853	2905	2282.33	NA	NA	0
1	157090982	157108159	17177	locus108	ENSG00000117036	ETV3	10	0	1:156335111:157154186	4080	10749	9188	7306	2593	816	NA	NA	0
1	157483166	157522310	39144	locus109	ENSG00000143297	FCRL5	13	0	1:157154324:158867538	3304	17305	6530	14038	NA	NA	NA	NA	0
1	157543538	157567870	24332	locus109	ENSG00000163518	FCRL4	13	0	1:157154324:158867538	12092	16414	6880	15377	NA	NA	NA	NA	0
1	157805735	157868046	62311	locus109	ENSG00000073754	CD5L	13	0	1:157154324:158867538	15223	15148	7976	4079	NA	NA	NA	NA	0
1	157963062	158065841	102779	locus109	ENSG00000183853	KIRREL	13	0	1:157154324:158867538	11199	7402	7903	13377	NA	NA	NA	NA	0
1	158149736	158154686	4950	locus109	ENSG00000158473	CD1D	13	0	1:157154324:158867538	5637	15108	11010	16288	NA	NA	NA	NA	0
1	158223926	158228059	4133	locus109	ENSG00000158477	CD1A	13	0	1:157154324:158867538	3883	16526	17714	14286	NA	NA	NA	NA	0
1	158297740	158301321	3581	locus109	ENSG00000158485	CD1B	13	0	1:157154324:158867538	3807	15744	3680	15779	NA	NA	NA	NA	0
1	158323485	158327343	3858	locus109	ENSG00000158488	CD1E	13	0	1:157154324:158867538	2931	16404	3294	17010	NA	NA	NA	NA	0
1	158368311	158369256	945	locus109	ENSG00000186306	OR10T2	13	0	1:157154324:158867538	3185	13108	4249	12755	NA	NA	NA	NA	0
1	158389717	158390656	939	locus109	ENSG00000180708	OR10K2	13	0	1:157154324:158867538	9264	14641	8490	13016	NA	NA	NA	NA	0
1	158580495	158656488	75993	locus109	ENSG00000163554	SPTA1	13	0	1:157154324:158867538	13030	9867	10536	1431	NA	NA	NA	NA	0
1	158669368	158670486	1118	locus109	ENSG00000196171	OR6K2	13	0	1:157154324:158867538	6818	12746	4756	11997	NA	NA	NA	NA	0
1	158801106	158819294	18188	locus109	ENSG00000163563	MNDA	13	0	1:157154324:158867538	13975	8491	9620	16877	2112.17	2781.83	NA	NA	0
1	159036105	159116886	80781	locus110	ENSG00000163568	AIM2	12	10	1:158870085:160648549	17752	7255	16380	2705	1119	1500	NA	NA	0
1	159141398	159173103	31705	locus110	ENSG00000162706	CADM3	12	10	1:158870085:160648549	3859	725	143	635	NA	NA	NA	NA	0
1	159173096	159176288	3192	locus110	ENSG00000213088	DARC	12	10	1:158870085:160648549	7416	6770	2307	18071	NA	NA	NA	NA	0
1	159259503	159278014	18511	locus110	ENSG00000179639	FCER1A	12	10	1:158870085:160648549	3898	13985	3333	4050	2337	1058.71	NA	NA	0
1	159283459	159284449	990	locus110	ENSG00000196266	OR10J3	12	10	1:158870085:160648549	14857	15172	8871	8642	NA	NA	NA	NA	0
1	159409511	159410600	1089	locus110	ENSG00000196184	OR10J1	12	10	1:158870085:160648549	1760	16988	936	15499	NA	NA	NA	NA	0
1	159682078	159684379	2301	locus110	ENSG00000132693	CRP	12	10	1:158870085:160648549	7564	16281	14402	15121	3664	3133	NA	NA	0
1	159750721	159752333	1612	locus110	ENSG00000158716	DUSP23	12	10	1:158870085:160648549	15818	4282	5818	4805	6245.67	2582.83	NA	NA	0
1	159770301	159786041	15740	locus110	ENSG00000181036	FCRL6	12	10	1:158870085:160648549	17254	17631	17544	18014	3255	2906	NA	NA	0
1	159804263	159825137	20874	locus110	ENSG00000188004	C1orf204	12	10	1:158870085:160648549	15843	5327	15087	6297	5657.89	6668.22	NA	NA	0
1	159824105	159832447	8342	locus110	ENSG00000243284	VSIG8	12	10	1:158870085:160648549	11078	7408	11043	3359	3860.62	3134.75	NA	NA	0
1	159842153	159869953	27800	locus110	ENSG00000213085	CCDC19	12	10	1:158870085:160648549	9899	15139	13010	5522	NA	NA	NA	NA	0
1	159887896	159895522	7626	locus110	ENSG00000158710	TAGLN2	12	10	1:158870085:160648549	4370	16087	11754	9648	1993.5	2537.5	NA	NA	0
1	159896828	159915386	18558	locus110	ENSG00000085552	IGSF9	12	10	1:158870085:160648549	4999	5516	1612	17868	3468	1998	NA	NA	0
1	159997461	160001783	4322	locus110	ENSG00000143315	PIGM	12	10	1:158870085:160648549	14960	4945	15371	2224	2389	5809	NA	NA	0
1	160007256	160040038	32782	locus110	ENSG00000177807	KCNJ10	12	10	1:158870085:160648549	12982	5109	2410	188	5115.89	2777.33	NA	NA	0
1	160051359	160060353	8994	locus110	ENSG00000162728	KCNJ9	12	10	1:158870085:160648549	12140	1344	5237	109	5234.58	1621.08	NA	NA	0
1	160061129	160068479	7350	locus110	ENSG00000162729	IGSF8	12	10	1:158870085:160648549	9983	381	10816	2612	2660.83	3834.17	NA	NA	0
1	160085562	160113381	27819	locus110	ENSG00000018625	ATP1A2	12	10	1:158870085:160648549	14897	7934	6211	728	NA	NA	NA	NA	0
1	160121359	160156767	35408	locus110	ENSG00000132681	ATP1A4	12	10	1:158870085:160648549	16831	13595	5525	8107	2740.43	2488.14	NA	NA	0
1	160160284	160171674	11390	locus110	ENSG00000143318	CASQ1	12	10	1:158870085:160648549	6050	15387	2212	2476	2818	3824.92	NA	NA	0
1	160175126	160185166	10040	locus110	ENSG00000162734	PEA15	12	10	1:158870085:160648549	11223	9590	7732	4203	NA	NA	NA	NA	0
1	160187253	160254920	67667	locus110	ENSG00000132716	DCAF8	12	10	1:158870085:160648549	3506	1263	5695	4070	NA	NA	NA	NA	0
1	160246601	160254936	8335	locus110	ENSG00000162735	PEX19	12	10	1:158870085:160648549	2804	5668	2345	7856	NA	NA	NA	NA	0
1	160259062	160313190	54128	locus110	ENSG00000122218	COPA	12	10	1:158870085:160648549	3721	3298	5637	4467	2782.67	2642.61	NA	NA	0
1	160313061	160328742	15681	locus110	ENSG00000162736	NCSTN	12	10	1:158870085:160648549	3079	4567	3373	14381	NA	NA	NA	NA	0
1	160336856	160342638	5782	locus110	ENSG00000171786	NHLH1	12	10	1:158870085:160648549	5882	8365	7904	12238	1690	1842	NA	NA	0
1	160370375	160398468	28093	locus110	ENSG00000162738	VANGL2	12	10	1:158870085:160648549	2183	1211	3287	11899	2665.43	3568.29	NA	NA	0
1	160454819	160493052	38233	locus110	ENSG00000162739	SLAMF6	12	10	1:158870085:160648549	11423	18114	13753	11741	3579.33	3149	NA	NA	0
1	160510884	160549306	38422	locus110	ENSG00000066294	CD84	12	10	1:158870085:160648549	4562	18194	4211	16586	5507.11	5465.78	NA	NA	0
1	160577889	160617085	39196	locus110	ENSG00000117090	SLAMF1	12	10	1:158870085:160648549	12149	14837	6177	9838	NA	NA	NA	NA	0
1	160648535	160681641	33106	locus110	ENSG00000117091	CD48	12	10	1:158870085:160648549	12821	18281	14523	17470	539	631	NA	NA	0
1	160709054	160724611	15557	locus111	ENSG00000026751	SLAMF7	6	7	1:160649926:161973976	12336	17816	15069	5030	NA	NA	NA	NA	0
1	160846328	160854960	8632	locus111	ENSG00000179914	ITLN1	6	7	1:160649926:161973976	14083	17755	14052	17191	2378	2478	NA	NA	0
1	160914814	160924589	9775	locus111	ENSG00000158764	ITLN2	6	7	1:160649926:161973976	8240	13118	4838	14834	NA	NA	NA	NA	0
1	161007420	161008780	1360	locus111	ENSG00000215845	TSTD1	6	7	1:160649926:161973976	11554	9856	7391	3518	4458.39	4366.28	NA	NA	0
1	161009040	161015767	6727	locus111	ENSG00000158773	USF1	6	7	1:160649926:161973976	14340	2688	6062	6419	1730.75	733.5	NA	NA	0
1	161016738	161039760	23022	locus111	ENSG00000186517	ARHGAP30	6	7	1:160649926:161973976	14914	15026	10670	2223	3670.5	4682	NA	NA	0
1	161040784	161059389	18605	locus111	ENSG00000143217	PVRL4	6	7	1:160649926:161973976	4411	17382	2078	10405	NA	NA	NA	NA	0
1	161068152	161070133	1981	locus111	ENSG00000162755	KLHDC9	6	7	1:160649926:161973976	13944	6160	11237	2943	NA	NA	NA	NA	0
1	161070345	161087901	17556	locus111	ENSG00000143256	PFDN2	6	7	1:160649926:161973976	4828	5978	15654	13721	987	1471	NA	NA	0
1	161087907	161095235	7328	locus111	ENSG00000158793	NIT1	6	7	1:160649926:161973976	3655	2219	6271	3938	1040.38	3483.5	NA	NA	0
1	161090766	161102478	11712	locus111	ENSG00000158796	DEDD	6	7	1:160649926:161973976	6680	6213	13737	4004	NA	NA	NA	NA	0
1	161122565	161127989	5424	locus111	ENSG00000143222	UFC1	6	7	1:160649926:161973976	2649	4499	16143	8211	NA	NA	NA	NA	0
1	161129253	161135504	6251	locus111	ENSG00000143258	USP21	6	7	1:160649926:161973976	7780	1303	16824	552	2883	2780	NA	NA	0
1	161136269	161147803	11534	locus111	ENSG00000143224	PPOX	6	7	1:160649926:161973976	3609	964	10945	1874	1983.47	3875.07	NA	NA	0
1	161141101	161147287	6186	locus111	ENSG00000158850	B4GALT3	6	7	1:160649926:161973976	5313	1937	16968	7056	3679	5084	NA	NA	0
1	161154097	161168846	14749	locus111	ENSG00000158859	ADAMTS4	6	7	1:160649926:161973976	8209	18274	10855	17993	2179	2539	NA	NA	0
1	161169104	161184185	15081	locus111	ENSG00000158864	NDUFS2	6	7	1:160649926:161973976	10128	3796	10835	5543	4525.53	3035.59	NA	NA	0
1	161185068	161190489	5421	locus111	ENSG00000158869	FCER1G	6	7	1:160649926:161973976	17105	8656	15430	13701	NA	NA	NA	NA	0
1	161192081	161193421	1340	locus111	ENSG00000158874	APOA2	6	7	1:160649926:161973976	8105	16606	16988	18246	NA	NA	NA	NA	0
1	161195792	161200397	4605	locus111	ENSG00000158882	TOMM40L	6	7	1:160649926:161973976	15627	3722	15475	8675	435	3537	NA	NA	0
1	161199455	161208092	8637	locus111	ENSG00000143257	NR1I3	6	7	1:160649926:161973976	15069	11058	15171	6061	NA	NA	NA	NA	0
1	161228516	161255240	26724	locus111	ENSG00000248485	PCP4L1	6	7	1:160649926:161973976	3697	10255	3875	4790	6653	5084.29	NA	NA	0
1	161274524	161279762	5238	locus111	ENSG00000158887	MPZ	6	7	1:160649926:161973976	17447	10121	10526	1744	5413.33	5927.92	NA	NA	0
1	161284046	161332984	48938	locus111	ENSG00000143252	SDHC	6	7	1:160649926:161973976	7879	5096	5251	7836	2357	2388.93	NA	NA	0
1	161334520	161337664	3144	locus111	ENSG00000188931	C1orf192	6	7	1:160649926:161973976	7615	9396	4607	6247	NA	NA	NA	NA	0
1	161476122	161493803	17681	locus111	ENSG00000143226	FCGR2A	6	7	1:160649926:161973976	8655	9462	1506	15260	6259.5	7060	NA	NA	0
1	161494035	161496681	2646	locus111	ENSG00000173110	HSPA6	6	7	1:160649926:161973976	9280	17420	13281	15866	2784.5	2697	NA	NA	0
1	161512712	161600917	88205	locus111	ENSG00000203747	FCGR3A	6	7	1:160649926:161973976	10204	8849	8557	11121	7607.67	6930.67	NA	NA	0
1	161551100	161648440	97340	locus111	ENSG00000072694	FCGR2B	6	7	1:160649926:161973976	10509	17551	15506	17378	6553	1141.5	NA	NA	0
1	161592985	161601753	8768	locus111	ENSG00000162747	FCGR3B	6	7	1:160649926:161973976	12377	14604	16620	15495	1511	2015	NA	NA	0
1	161676761	161684141	7380	locus111	ENSG00000132185	FCRLA	6	7	1:160649926:161973976	7015	18094	2870	4727	NA	NA	NA	NA	0
1	161691352	161697933	6581	locus111	ENSG00000162746	FCRLB	6	7	1:160649926:161973976	8647	12577	5380	15415	3775	3658.2	NA	NA	0
1	161705597	161705889	292	locus111	ENSG00000241347	RN7SL466P	6	7	1:160649926:161973976	NA	NA	NA	NA	6417.5	1632	NA	NA	0
1	161719547	161727028	7481	locus111	ENSG00000081721	DUSP12	6	7	1:160649926:161973976	3615	5614	1112	3662	927	1773	NA	NA	0
1	161736083	161933860	197777	locus111	ENSG00000118217	ATF6	6	7	1:160649926:161973976	9516	1703	16118	8389	4570.36	5739.64	NA	NA	0
1	161952981	161993644	40663	locus111	ENSG00000162745	OLFML2B	6	7	1:160649926:161973976	2961	16711	13149	17021	NA	NA	NA	NA	0
1	162039565	162340265	300700	locus112	ENSG00000198929	NOS1AP	0	0	1:161974584:162995355	3187	1337	14848	4247	2881	1502.6	NA	NA	0
1	162336697	162353167	16470	locus112	ENSG00000239887	C1orf226	0	0	1:161974584:162995355	10632	9504	8639	4029	5433	5688	NA	NA	0
1	162342992	162346660	3668	locus112	ENSG00000171722	C1orf111	0	0	1:161974584:162995355	14100	12921	8697	13601	NA	NA	NA	NA	0
1	162467594	162499419	31825	locus112	ENSG00000152332	UHMK1	0	0	1:161974584:162995355	7864	8692	15872	16511	NA	NA	NA	NA	0
1	162531322	162569627	38305	locus112	ENSG00000117143	UAP1	0	0	1:161974584:162995355	5621	8496	7983	1930	3528	3461	NA	NA	0
1	162602254	162757190	154936	locus112	ENSG00000162733	DDR2	0	0	1:161974584:162995355	9379	17270	7470	4911	6111.75	6737	NA	NA	0
1	162760491	162782607	22116	locus112	ENSG00000132196	HSD17B7	0	0	1:161974584:162995355	15141	7569	15151	10787	3867.62	4313.88	NA	NA	0
1	163038564	163046592	8028	locus113	ENSG00000117152	RGS4	0	0	1:163000394:164410254	5679	7376	11841	11598	5078.2	2125.6	NA	NA	0
1	163117263	163291525	174262	locus113	ENSG00000143248	RGS5	0	0	1:163000394:164410254	14809	16950	11973	4691	3657.75	2012.75	NA	NA	0
1	164528871	164821068	292197	locus114	ENSG00000185630	PBX1	12	0	1:164412847:165190876	6329	136	4289	27	2911.57	4151.57	NA	NA	0
1	165171103	165325952	154849	locus114	ENSG00000162761	LMX1A	12	0	1:164412847:165190876	11224	7832	3059	17070	NA	NA	NA	NA	0
1	165370158	165414433	44275	locus115	ENSG00000143171	RXRG	2	2	1:165191702:166363258	3052	3122	3197	1794	3708	6476.33	NA	NA	0
1	165513243	165533198	19955	locus115	ENSG00000162763	LRRC52	2	2	1:165191702:166363258	7959	13057	6694	2262	NA	NA	NA	NA	0
1	165600449	165631033	30584	locus115	ENSG00000143198	MGST3	2	2	1:165191702:166363258	9118	7159	9402	866	3820.36	2581.5	NA	NA	0
1	165631452	165668100	36648	locus115	ENSG00000143149	ALDH9A1	2	2	1:165191702:166363258	10096	7286	9213	4984	3405	4065.75	NA	NA	0
1	165696542	165796992	100450	locus115	ENSG00000143183	TMCO1	2	2	1:165191702:166363258	6815	6834	2152	8483	6358.5	5480.36	NA	NA	0
1	165738165	165744413	6248	locus115	ENSG00000224358	RP11-466F5.8	2	2	1:165191702:166363258	NA	NA	NA	NA	4714.56	2711.56	NA	NA	0
1	165796767	165877346	80579	locus115	ENSG00000143179	UCK2	2	2	1:165191702:166363258	8586	7936	10050	4997	4429	5754	NA	NA	0
1	166026673	166135462	108789	locus115	ENSG00000188859	FAM78B	2	2	1:165191702:166363258	4862	9294	3835	10953	NA	NA	NA	NA	0
1	166808693	166825581	16888	locus116	ENSG00000143157	POGK	3	0	1:166364063:167158927	4810	4159	8814	5165	6210.22	3959.89	NA	NA	0
1	166825746	166845564	19818	locus116	ENSG00000152382	TADA1	3	0	1:166364063:167158927	13234	4435	8206	2441	5756.25	4808.33	NA	NA	0
1	166882442	166944561	62119	locus116	ENSG00000143195	ILDR2	3	0	1:166364063:167158927	3912	6281	14901	867	2377	2884	NA	NA	0
1	166958345	166991451	33106	locus116	ENSG00000143194	MAEL	3	0	1:166364063:167158927	5685	14476	13757	14451	3971.67	3029.5	NA	NA	0
1	167022072	167059868	37796	locus116	ENSG00000143167	GPA33	3	0	1:166364063:167158927	12621	15040	8040	10778	2188.86	3273.29	NA	NA	0
1	167063281	167098366	35085	locus116	ENSG00000198842	DUSP27	3	0	1:166364063:167158927	12159	15268	8408	5577	6545	4966.33	NA	NA	0
1	167145153	167165026	19873	locus116	ENSG00000231605	RP11-277B15.2	3	0	1:166364063:167158927	NA	NA	NA	NA	2481	6656.33	NA	NA	0
1	167190065	167396582	206517	locus117	ENSG00000143190	POU2F1	0	3	1:167159608:168168773	7062	138	16451	850	477	121	NA	NA	0
1	167399876	167487847	87971	locus117	ENSG00000198821	CD247	0	3	1:167159608:168168773	4053	16999	16379	18041	3836.29	3435.43	NA	NA	0
1	167498913	167515417	16504	locus117	ENSG00000143162	CREG1	0	3	1:167159608:168168773	12054	8060	10696	15573	3982.88	4702.25	NA	NA	0
1	167599329	167675486	76157	locus117	ENSG00000198771	RCSD1	0	3	1:167159608:168168773	5914	18078	3584	8973	5988.67	4616.17	NA	NA	0
1	167691186	167761156	69970	locus117	ENSG00000197965	MPZL1	0	3	1:167159608:168168773	6895	16514	16722	17662	5687.56	5566.33	NA	NA	0
1	167778624	167883453	104829	locus117	ENSG00000143199	ADCY10	0	3	1:167159608:168168773	10027	7378	16457	7636	2133.79	2786.93	NA	NA	0
1	167885966	167905278	19312	locus117	ENSG00000143158	MPC2	0	3	1:167159608:168168773	5732	10122	9325	7968	2087.38	2793.54	NA	NA	0
1	167905898	168045081	139183	locus117	ENSG00000143164	DCAF6	0	3	1:167159608:168168773	6078	3002	8220	13961	2476	1313	NA	NA	0
1	168054515	168106821	52306	locus117	ENSG00000143147	GPR161	0	3	1:167159608:168168773	9685	6203	8792	17973	5099.07	4128.64	NA	NA	0
1	168148170	168169950	21780	locus117	ENSG00000143155	TIPRL	0	3	1:167159608:168168773	6595	8158	14019	16194	4494.44	5973.56	NA	NA	0
1	168195245	168222263	27018	locus118	ENSG00000213064	SFT2D2	1	0	1:168169452:169077127	4289	12908	7153	17420	1188.25	2946.5	NA	NA	0
1	168250277	168283664	33387	locus118	ENSG00000143178	TBX19	1	0	1:168169452:169077127	4422	9442	11573	5663	3195	6090.5	NA	NA	0
1	168545710	168551315	5605	locus118	ENSG00000143184	XCL1	1	0	1:168169452:169077127	17643	18380	5935	18288	NA	NA	NA	NA	0
1	168664696	168698502	33806	locus118	ENSG00000143196	DPT	1	0	1:168169452:169077127	9081	18356	772	11564	2539	471	NA	NA	0
1	169074934	169101960	27026	locus118	ENSG00000143153	ATP1B1	1	0	1:168169452:169077127	7409	4544	2013	846	4105	7143.33	NA	NA	0
1	169101768	169337205	235437	locus119	ENSG00000143156	NME7	0	1	1:169078572:169521853	13469	5504	959	7586	2468.54	2678.69	NA	NA	0
1	169337207	169365778	28571	locus119	ENSG00000117475	BLZF1	0	1	1:169078572:169521853	10992	9200	5373	11991	7813.5	6979.5	NA	NA	0
1	169364284	169429907	65623	locus119	ENSG00000117477	CCDC181	0	1	1:169078572:169521853	10764	9921	5273	10874	3660.25	3992.88	NA	NA	0
1	169433146	169455241	22095	locus119	ENSG00000117479	SLC19A2	0	1	1:169078572:169521853	11801	10116	7574	10672	1281	470	NA	NA	0
1	169631244	169822226	190982	locus120	ENSG00000000460	C1orf112	2	9	1:169522554:170372503	16191	13224	7422	15893	1883.36	1324.5	NA	NA	0
1	169659807	169680839	21032	locus120	ENSG00000188404	SELL	2	9	1:169522554:170372503	17503	18171	14297	18300	4659.18	3696.41	NA	NA	0
1	169761669	169764107	2438	locus120	ENSG00000171806	METTL18	2	9	1:169522554:170372503	13787	9239	3914	4092	4759.58	3425.68	NA	NA	0
1	169818771	169863093	44322	locus120	ENSG00000000457	SCYL3	2	9	1:169522554:170372503	11578	5543	1675	4342	2932.42	1901.75	NA	NA	0
1	169890466	170043836	153370	locus120	ENSG00000075945	KIFAP3	2	9	1:169522554:170372503	15010	968	9576	10414	3929.33	2929	NA	NA	0
1	170115141	170136931	21790	locus120	ENSG00000203740	METTL11B	2	9	1:169522554:170372503	11783	11975	11057	6293	NA	NA	NA	NA	0
1	170501269	170522587	21318	locus121	ENSG00000120370	GORAB	7	7	1:170375663:170914261	13735	6113	16460	9614	2413.89	3725.83	NA	NA	0
1	170904611	171033906	129295	locus121	ENSG00000117501	MROH9	7	7	1:170375663:170914261	8530	16432	7758	9778	NA	NA	NA	NA	0
1	171060017	171086959	26942	locus122	ENSG00000007933	FMO3	15	5	1:170915133:172647523	8024	17319	11337	14189	4043.6	3343.13	NA	NA	0
1	171106878	171130707	23829	locus122	ENSG00000117507	FMO6P	15	5	1:170915133:172647523	5594	17637	7420	13788	NA	NA	NA	NA	0
1	171154387	171181822	27435	locus122	ENSG00000094963	FMO2	15	5	1:170915133:172647523	10795	17971	4063	17765	3468.24	2706.65	NA	NA	0
1	171168385	171196927	28542	locus122	ENSG00000225243	RP1-127D3.4	15	5	1:170915133:172647523	NA	NA	NA	NA	3655.33	2372.33	NA	NA	0
1	171217637	171255117	37480	locus122	ENSG00000010932	FMO1	15	5	1:170915133:172647523	7494	17849	2001	4894	2011.5	1556.5	NA	NA	0
1	171283372	171311223	27851	locus122	ENSG00000076258	FMO4	15	5	1:170915133:172647523	5749	12368	9352	10651	2176.88	2294.12	NA	NA	0
1	171454689	171562650	107961	locus122	ENSG00000117523	PRRC2C	15	5	1:170915133:172647523	1286	507	1496	522	NA	NA	NA	NA	0
1	171604556	171621823	17267	locus122	ENSG00000034971	MYOC	15	5	1:170915133:172647523	3355	14271	8093	17620	NA	NA	NA	NA	0
1	171669299	171711387	42088	locus122	ENSG00000117533	VAMP4	15	5	1:170915133:172647523	1251	6447	979	3019	2357.82	2226	NA	NA	0
1	171763533	171783163	19630	locus122	ENSG00000010165	METTL13	15	5	1:170915133:172647523	747	4125	1205	3665	3053.67	2880.83	NA	NA	0
1	171810620	172381856	571236	locus122	ENSG00000197959	DNM3	15	5	1:170915133:172647523	5608	3960	746	128	4055.14	4086.14	NA	NA	0
1	172362273	172413223	50950	locus122	ENSG00000135845	PIGC	15	5	1:170915133:172647523	4614	9857	554	11393	4377.6	3120.6	NA	NA	0
1	172389827	172437969	48142	locus122	ENSG00000180999	C1orf105	15	5	1:170915133:172647523	4809	14959	850	8689	NA	NA	NA	NA	0
1	172501488	172580971	79483	locus122	ENSG00000094975	SUCO	15	5	1:170915133:172647523	13038	6247	7265	11256	4633.14	2937.79	NA	NA	0
1	172628153	172636014	7861	locus122	ENSG00000117560	FASLG	15	5	1:170915133:172647523	10792	17096	13565	8899	NA	NA	NA	NA	0
1	173009099	173020103	11004	locus123	ENSG00000120337	TNFSF18	11	2	1:172648956:175384090	17075	14633	10682	3068	4476.54	4829.69	NA	NA	0
1	173110238	173111489	1251	locus123	ENSG00000230849	GOT2P2	11	2	1:172648956:175384090	NA	NA	NA	NA	7802	889.167	NA	NA	0
1	173152873	173176452	23579	locus123	ENSG00000117586	TNFSF4	11	2	1:172648956:175384090	14858	16983	8125	1307	1306.5	2093.5	NA	NA	0
1	173331535	173332872	1337	locus123	ENSG00000231615	RP11-296O14.2	11	2	1:172648956:175384090	NA	NA	NA	NA	8585.67	3456	NA	NA	0
1	173386931	173430501	43570	locus123	ENSG00000203739	RP11-296O14.3	11	2	1:172648956:175384090	NA	NA	NA	NA	5361	3482.33	NA	NA	0
1	173446404	173457946	11542	locus123	ENSG00000117592	PRDX6	11	2	1:172648956:175384090	4340	4064	6021	11717	7110.33	8771.33	NA	NA	0
1	173469602	173572233	102631	locus123	ENSG00000162753	SLC9C2	11	2	1:172648956:175384090	5129	15740	12113	4761	1712.06	4294.35	1	NA	1
1	173578699	173639001	60302	locus123	ENSG00000183831	ANKRD45	11	2	1:172648956:175384090	3372	9847	4821	2811	1405.67	4349.08	1	NA	1
1	173684122	173755840	71718	locus123	ENSG00000076321	KLHL20	11	2	1:172648956:175384090	1769	1948	6024	642	1997	2889	NA	NA	0
1	173768687	173793460	24773	locus123	ENSG00000120334	CENPL	11	2	1:172648956:175384090	2262	4806	3789	4228	1952	835	NA	NA	0
1	173793640	173827684	34044	locus123	ENSG00000117593	DARS2	11	2	1:172648956:175384090	1467	9113	7404	9482	2069.47	3051.06	NA	NA	0
1	173832385	173833079	694	locus123	ENSG00000270084	GAS5-AS1	11	2	1:172648956:175384090	NA	NA	NA	NA	3162.33	6857.67	NA	NA	0
1	173838093	173872687	34594	locus123	ENSG00000185278	ZBTB37	11	2	1:172648956:175384090	1513	1486	2247	2334	332	914	NA	NA	0
1	173872946	173886516	13570	locus123	ENSG00000117601	SERPINC1	11	2	1:172648956:175384090	1833	11834	5541	17668	1233.67	2839.8	1	NA	1
1	173900351	173991435	91084	locus123	ENSG00000135870	RC3H1	11	2	1:172648956:175384090	2705	1368	2371	8381	1951.4	3273.6	NA	NA	0
1	174084520	174129142	44622	locus123	ENSG00000227373	RP11-160H22.5	11	2	1:172648956:175384090	NA	NA	NA	NA	2695	7251.5	1	NA	1
1	174128654	174927319	798665	locus123	ENSG00000152061	RABGAP1L	11	2	1:172648956:175384090	391	1156	1037	37	2298.38	3433.54	1	NA	1
1	174417211	174418683	1472	locus123	ENSG00000203737	GPR52	11	2	1:172648956:175384090	13041	13970	3222	10986	NA	NA	NA	NA	0
1	174968299	174980851	12552	locus123	ENSG00000116161	CACYBP	11	2	1:172648956:175384090	1347	8335	1167	1740	4274.5	5092.25	NA	NA	0
1	174982093	174992561	10468	locus123	ENSG00000120333	MRPS14	11	2	1:172648956:175384090	1095	9216	2813	8563	2736.11	5620.56	1	NA	1
1	175036993	175117202	80209	locus123	ENSG00000120332	TNN	11	2	1:172648956:175384090	14419	14570	9559	14681	6054.75	1735.58	NA	NA	0
1	175126122	175162079	35957	locus123	ENSG00000235750	KIAA0040	11	2	1:172648956:175384090	3793	15170	2324	1614	3333.89	3850.11	NA	NA	0
1	175284329	175712906	428577	locus123	ENSG00000116147	TNR	11	2	1:172648956:175384090	1851	2471	3721	662	8095.67	7711	NA	NA	0
1	175913966	176176629	262663	locus124	ENSG00000143207	RFWD2	14	6	1:175385076:176416712	6597	1050	3265	4741	5087.33	4954	NA	NA	0
1	176432306	176814735	382429	locus125	ENSG00000116183	PAPPA2	0	10	1:176418578:177431255	7327	10182	3557	6353	3707.2	3552	NA	NA	0
1	176826437	177134003	307566	locus125	ENSG00000152092	ASTN1	0	10	1:176418578:177431255	3702	130	3609	3559	3417.67	2804.33	NA	NA	0
1	177140632	177251558	110926	locus125	ENSG00000198797	BRINP2	0	10	1:176418578:177431255	1932	836	1379	12073	1830	984	NA	NA	0
1	177898992	177953438	54446	locus126	ENSG00000120341	SEC16B	10	3	1:177432237:178940717	11251	13598	13505	6873	3721.22	4340.33	NA	NA	0
1	177975270	178007085	31815	locus126	ENSG00000242193	RP11-568K15.1	10	3	1:177432237:178940717	NA	NA	NA	NA	5536.67	2867.89	NA	NA	0
1	178060642	178063119	2477	locus126	ENSG00000224687	RASAL2-AS1	10	3	1:177432237:178940717	NA	NA	NA	NA	3407	1171	NA	NA	0
1	178062863	178448644	385781	locus126	ENSG00000075391	RASAL2	10	3	1:177432237:178940717	7350	1269	5855	2107	2656.33	5099.33	NA	NA	0
1	178482267	178517734	35467	locus126	ENSG00000240021	TEX35	10	3	1:177432237:178940717	16007	15129	10848	5621	NA	NA	NA	NA	0
1	178511930	178518024	6094	locus126	ENSG00000213057	C1orf220	10	3	1:177432237:178940717	17665	9406	11982	4781	4001.33	2964	NA	NA	0
1	178694299	178889238	194939	locus126	ENSG00000116191	RALGPS2	10	3	1:177432237:178940717	8252	6657	17694	5968	3696	3110	NA	NA	0
1	178818839	178840187	21348	locus126	ENSG00000116194	ANGPTL1	10	3	1:177432237:178940717	7219	12811	17410	17357	2082.29	6046.14	NA	NA	0
1	178995030	179045697	50667	locus127	ENSG00000116199	FAM20B	3	4	1:178943012:179676274	12307	4402	3971	7389	4360.67	2186.56	NA	NA	0
1	179051220	179067158	15938	locus127	ENSG00000186283	TOR3A	3	4	1:178943012:179676274	3369	7186	3587	3098	4504.83	4841.75	NA	NA	0
1	179068461	179198736	130275	locus127	ENSG00000143322	ABL2	3	4	1:178943012:179676274	3171	1557	3838	3419	2614.68	2336.58	NA	NA	0
1	179262936	179327815	64879	locus127	ENSG00000057252	SOAT1	3	4	1:178943012:179676274	8651	12455	4705	5920	4644.15	4291.31	NA	NA	0
1	179334854	179523870	189016	locus127	ENSG00000162779	AXDND1	3	4	1:178943012:179676274	5283	11211	8325	5113	3984.22	6611.67	NA	NA	0
1	179519673	179545087	25414	locus127	ENSG00000116218	NPHS2	3	4	1:178943012:179676274	7426	16312	11322	15032	NA	NA	NA	NA	0
1	179560747	179660405	99658	locus127	ENSG00000162782	TDRD5	3	4	1:178943012:179676274	14872	16486	14207	14258	2548.71	3661	NA	NA	0
1	179809101	179846934	37833	locus128	ENSG00000169905	TOR1AIP2	9	0	1:179678188:180567596	3701	4899	13303	7412	3678	5201.25	NA	NA	0
1	179850741	179851730	989	locus128	ENSG00000272906	RP11-533E19.7	9	0	1:179678188:180567596	NA	NA	NA	NA	3372.5	2706.5	NA	NA	0
1	179851446	179894135	42689	locus128	ENSG00000143337	TOR1AIP1	9	0	1:179678188:180567596	2123	7228	10849	4600	NA	NA	NA	NA	0
1	179923872	180084015	160143	locus128	ENSG00000135837	CEP350	9	0	1:179678188:180567596	9310	1413	13829	2055	NA	NA	NA	NA	0
1	180123968	180173165	49197	locus128	ENSG00000116260	QSOX1	9	0	1:179678188:180567596	6649	8721	8831	3957	3479.89	4337.67	NA	NA	0
1	180199420	180249380	49960	locus128	ENSG00000121454	LHX4	9	0	1:179678188:180567596	9669	3978	2263	839	5859	5290	NA	NA	0
1	180257364	180472089	214725	locus128	ENSG00000135847	ACBD6	9	0	1:179678188:180567596	6715	7574	13380	6463	2284.75	2891.5	NA	NA	0
1	180601139	180859387	258248	locus129	ENSG00000143324	XPR1	10	0	1:180568720:181311800	7046	1214	1706	914	5112.67	5129.33	NA	NA	0
1	180882324	180920750	38426	locus129	ENSG00000135835	KIAA1614	10	0	1:180568720:181311800	5797	6703	10994	6214	4235.47	3608.4	NA	NA	0
1	180941860	180992047	50187	locus129	ENSG00000135823	STX6	10	0	1:180568720:181311800	15620	4025	2211	5946	4022.28	2241.17	1	NA	1
1	181003138	181031074	27936	locus129	ENSG00000153029	MR1	10	0	1:180568720:181311800	17355	16930	5146	1071	5871.09	4417.27	NA	NA	0
1	181057637	181059977	2340	locus129	ENSG00000162783	IER5	10	0	1:180568720:181311800	13112	3528	15636	3116	4703	5652	NA	NA	0
1	181452715	181777219	324504	locus130	ENSG00000198216	CACNA1E	6	8	1:181313404:182293001	174	226	16142	7148	3310	5055.67	NA	NA	0
1	182023704	182030847	7143	locus130	ENSG00000179930	ZNF648	6	8	1:181313404:182293001	634	12586	13899	10264	NA	NA	NA	NA	0
1	182350838	182361341	10503	locus131	ENSG00000135821	GLUL	6	1	1:182294372:183796074	7215	5399	13272	17773	NA	NA	NA	NA	0
1	182419280	182529693	110413	locus131	ENSG00000121446	RGSL1	6	1	1:182294372:183796074	3826	10842	12243	13872	NA	NA	NA	NA	0
1	182542768	182558391	15623	locus131	ENSG00000135828	RNASEL	6	1	1:182294372:183796074	5078	11642	3477	11680	3416.82	2404.47	NA	NA	0
1	182567757	182573543	5786	locus131	ENSG00000143333	RGS16	6	1	1:182294372:183796074	12766	17288	6550	18110	2270	409	1	NA	1
1	182615791	182642049	26258	locus131	ENSG00000135824	RGS8	6	1	1:182294372:183796074	2680	2243	6971	9957	1186	1371	NA	NA	0
1	182758427	182799519	41092	locus131	ENSG00000135838	NPL	6	1	1:182294372:183796074	8559	8569	17272	17924	4120.83	6855.67	NA	NA	0
1	182808503	182856886	48383	locus131	ENSG00000135829	DHX9	6	1	1:182294372:183796074	6890	3712	15504	3586	NA	NA	NA	NA	0
1	182868999	182922660	53661	locus131	ENSG00000157060	SHCBP1L	6	1	1:182294372:183796074	7431	13753	17277	12972	NA	NA	NA	NA	0
1	182992594	183114727	122133	locus131	ENSG00000135862	LAMC1	6	1	1:182294372:183796074	6790	18046	3074	5029	5214.08	5047.25	NA	NA	0
1	183155422	183214035	58613	locus131	ENSG00000058085	LAMC2	6	1	1:182294372:183796074	626	17552	1111	14988	1476.27	2625.73	1	NA	1
1	183217371	183387737	170366	locus131	ENSG00000157064	NMNAT2	6	1	1:182294372:183796074	314	2060	396	93	1726.2	1755	1	NA	1
1	183441612	183523328	81716	locus131	ENSG00000116698	SMG7	6	1	1:182294372:183796074	696	478	126	1409	1111.62	881.375	NA	NA	0
1	183524697	183560011	35314	locus131	ENSG00000116701	NCF2	6	1	1:182294372:183796074	1624	12567	286	6739	NA	NA	NA	NA	0
1	183589980	183590626	646	locus131	ENSG00000270009	RP1-127C7.6	6	1	1:182294372:183796074	NA	NA	NA	NA	6705.83	3525.33	NA	NA	0
1	183592400	183604817	12417	locus131	ENSG00000162704	ARPC5	6	1	1:182294372:183796074	16299	8607	3508	10573	6289.71	3583.29	NA	NA	0
1	183605219	183897665	292446	locus131	ENSG00000143344	RGL1	6	1	1:182294372:183796074	14748	5468	787	8869	NA	NA	NA	NA	0
1	183615540	183622448	6908	locus131	ENSG00000173627	APOBEC4	6	1	1:182294372:183796074	15852	10381	3554	7130	NA	NA	NA	NA	0
1	183898795	184006611	107816	locus132	ENSG00000198756	COLGALT2	2	2	1:183796618:185511423	16163	10166	15953	16741	3727.35	4393.65	NA	NA	0
1	184356191	184598154	241963	locus132	ENSG00000116667	C1orf21	2	2	1:183796618:185511423	2965	4139	1593	3220	NA	NA	NA	NA	0
1	184659364	184724047	64683	locus132	ENSG00000116406	EDEM3	2	2	1:183796618:185511423	764	4775	8172	4586	1716.64	2856.64	NA	NA	0
1	184760163	184943682	183519	locus132	ENSG00000135842	FAM129A	2	2	1:183796618:185511423	4216	15637	14583	18326	NA	NA	NA	NA	0
1	185014495	185071740	57245	locus132	ENSG00000121481	RNF2	2	2	1:183796618:185511423	2274	1822	3466	9625	3436.5	1771	NA	NA	0
1	185087219	185126116	38897	locus132	ENSG00000121486	TRMT1L	2	2	1:183796618:185511423	3931	4083	1553	2415	2759	1776	NA	NA	0
1	185126290	185260897	134607	locus132	ENSG00000116668	SWT1	2	2	1:183796618:185511423	9398	8923	5262	16053	5538.71	3106.14	NA	NA	0
1	185265519	185286461	20942	locus132	ENSG00000116679	IVNS1ABP	2	2	1:183796618:185511423	5828	10232	15134	16242	3241	373	1	NA	1
1	185703682	186160085	456403	locus133	ENSG00000143341	HMCN1	8	4	1:185512838:187847742	12371	18245	1936	17584	2562	1906	NA	NA	0
1	186265410	186283694	18284	locus133	ENSG00000116690	PRG4	8	4	1:185512838:187847742	15632	15386	16238	10248	5257	2978	NA	NA	0
1	186280783	186344457	63674	locus133	ENSG00000047410	TPR	8	4	1:185512838:187847742	14729	5692	17121	17956	4595	6483.67	NA	NA	0
1	186344889	186390499	45610	locus133	ENSG00000157181	C1orf27	8	4	1:185512838:187847742	12877	6216	14827	1916	5613.33	4797.83	NA	NA	0
1	186369703	186370587	884	locus133	ENSG00000262180	OCLM	8	4	1:185512838:187847742	11016	10590	8823	6278	NA	NA	NA	NA	0
1	186798084	186958113	160029	locus133	ENSG00000116711	PLA2G4A	8	4	1:185512838:187847742	10974	18333	14015	17598	3273.8	3988	NA	NA	0
1	187061973	187329455	267482	locus133	ENSG00000236030	LINC01036	8	4	1:185512838:187847742	NA	NA	NA	NA	2163.75	5134.25	NA	NA	0
1	187412759	187446354	33595	locus133	ENSG00000231599	LINC01037	8	4	1:185512838:187847742	NA	NA	NA	NA	1725.5	3821.25	NA	NA	0
1	190066791	190446759	379968	locus135	ENSG00000162670	BRINP3	4	4	1:189758772:190107648	1228	1199	11287	556	NA	NA	NA	NA	0
1	192127586	192154945	27359	locus137	ENSG00000150681	RGS18	0	4	1:191433917:192444256	5456	11644	2934	1436	1449	2564	NA	NA	0
1	192286121	192336415	50294	locus137	ENSG00000253148	RGS21	0	4	1:191433917:192444256	2820	14438	3632	8825	NA	NA	NA	NA	0
1	192544856	192549161	4305	locus138	ENSG00000090104	RGS1	3	0	1:192452631:193504005	8565	18226	14964	14592	NA	NA	NA	NA	0
1	192605274	192629390	24116	locus138	ENSG00000127074	RGS13	3	0	1:192452631:193504005	6901	16475	14927	4248	NA	NA	NA	NA	0
1	192778170	192781403	3233	locus138	ENSG00000116741	RGS2	3	0	1:192452631:193504005	8164	13784	13646	17720	1759	1663	NA	NA	0
1	192981379	193028626	47247	locus138	ENSG00000116750	UCHL5	3	0	1:192452631:193504005	1981	8299	13159	14622	875	1527	NA	NA	0
1	193028583	193060349	31766	locus138	ENSG00000116747	TROVE2	3	0	1:192452631:193504005	1362	5323	10435	2822	NA	NA	NA	NA	0
1	193065597	193075244	9647	locus138	ENSG00000023572	GLRX2	3	0	1:192452631:193504005	1213	10105	14625	13967	4701.43	4605.5	NA	NA	0
1	193091146	193223031	131885	locus138	ENSG00000134371	CDC73	3	0	1:192452631:193504005	1516	1420	11901	13859	NA	NA	NA	NA	0
1	193148174	193155784	7610	locus138	ENSG00000162630	B3GALT2	3	0	1:192452631:193504005	1408	1088	13436	9462	NA	NA	NA	NA	0
1	196194908	196577541	382633	locus143	ENSG00000162687	KCNT2	0	0	1:195995948:197309603	11426	2635	5170	560	5760.29	3484.86	NA	NA	0
1	196621007	196716634	95627	locus143	ENSG00000000971	CFH	0	0	1:195995948:197309603	1703	17681	7027	15976	4349.11	1826	NA	NA	0
1	196788886	196801319	12433	locus143	ENSG00000244414	CFHR1	0	0	1:195995948:197309603	10577	13457	6047	9807	1839.17	2264.67	NA	NA	0
1	196788897	196928356	139459	locus143	ENSG00000080910	CFHR2	0	0	1:195995948:197309603	1890	15675	3861	13329	NA	NA	NA	NA	0
1	196819370	196888102	68732	locus143	ENSG00000134365	CFHR4	0	0	1:195995948:197309603	2516	13872	3624	14917	7313	3660.67	NA	NA	0
1	196946666	196978804	32138	locus143	ENSG00000134389	CFHR5	0	0	1:195995948:197309603	5414	16698	1756	15762	NA	NA	NA	NA	0
1	197008320	197036397	28077	locus143	ENSG00000143278	F13B	0	0	1:195995948:197309603	8226	15118	1378	13812	NA	NA	NA	NA	0
1	197053257	197115824	62567	locus143	ENSG00000066279	ASPM	0	0	1:195995948:197309603	10817	9378	867	16415	2305.33	6937.33	NA	NA	0
1	197122809	197169672	46863	locus143	ENSG00000177888	ZBTB41	0	0	1:195995948:197309603	10507	6584	1526	10486	4601.62	3296.38	NA	NA	0
1	197170591	197447212	276621	locus143	ENSG00000134376	CRB1	0	0	1:195995948:197309603	13724	3237	2225	2236	5481.67	4899	NA	NA	0
1	197478773	197744437	265664	locus144	ENSG00000213047	DENND1B	0	0	1:197310096:198540028	13191	5136	994	11390	3811.5	2271	NA	NA	0
1	197871776	197876497	4721	locus144	ENSG00000203724	C1orf53	0	0	1:197310096:198540028	10847	9678	7544	2015	NA	NA	NA	NA	0
1	197881634	197904608	22974	locus144	ENSG00000143355	LHX9	0	0	1:197310096:198540028	6312	2045	4086	510	NA	NA	NA	NA	0
1	198126092	198291550	165458	locus144	ENSG00000151414	NEK7	0	0	1:197310096:198540028	2624	15813	3803	16481	2727	2084	NA	NA	0
1	198492351	198510075	17724	locus144	ENSG00000151418	ATP6V1G3	0	0	1:197310096:198540028	9106	17004	5900	5164	NA	NA	NA	NA	0
1	198608145	198726545	118400	locus145	ENSG00000081237	PTPRC	14	10	1:198540418:199578700	12485	17888	1897	1853	2308	1622.67	NA	NA	0
1	200311671	200343482	31811	locus146	ENSG00000203721	LINC00862	2	9	1:199580285:201070422	NA	NA	NA	NA	1686	3391	NA	NA	0
1	200374067	200379184	5117	locus146	ENSG00000162702	ZNF281	2	9	1:199580285:201070422	3628	6388	15267	2897	7487.67	9399	NA	NA	0
1	200593023	200639035	46012	locus146	ENSG00000118197	DDX59	2	9	1:199580285:201070422	14763	10070	12778	10855	2961.17	4726	NA	NA	0
1	200708685	200829832	121147	locus146	ENSG00000118200	CAMSAP2	2	9	1:199580285:201070422	5990	1694	10932	4461	3718.5	3709.33	NA	NA	0
1	200842082	200843306	1224	locus146	ENSG00000170128	GPR25	2	9	1:199580285:201070422	7189	11408	13176	9401	NA	NA	NA	NA	0
1	200860468	200884863	24395	locus146	ENSG00000163362	C1orf106	2	9	1:199580285:201070422	987	17392	11909	14605	4819.67	5975.33	NA	NA	0
1	200938519	200992828	54309	locus146	ENSG00000116852	KIF21B	2	9	1:199580285:201070422	1904	1385	13032	11339	4929.15	2416	NA	NA	0
1	201008641	201081694	73053	locus146	ENSG00000081248	CACNA1S	2	9	1:199580285:201070422	3032	11151	6390	771	NA	NA	NA	NA	0
1	201083080	201096312	13232	locus147	ENSG00000232237	ASCL5	6	0	1:201070740:201365889	11713	9527	17734	11541	1717	4269	1	NA	1
1	201103899	201140702	36803	locus147	ENSG00000116857	TMEM9	6	0	1:201070740:201365889	12494	4671	12439	3084	4040.85	5175.23	NA	NA	0
1	201159952	201198080	38128	locus147	ENSG00000163395	IGFN1	6	0	1:201070740:201365889	9735	14551	8657	15198	1925	774	NA	NA	0
1	201252579	201302121	49542	locus147	ENSG00000081277	PKP1	6	0	1:201070740:201365889	12692	18029	9093	14966	3600.6	2766.5	NA	NA	0
1	201433510	201434274	764	locus148	ENSG00000224818	RP11-134G8.8	0	6	1:201366509:202820077	NA	NA	NA	NA	6700.56	6253.89	1	NA	1
1	201434619	201438312	3693	locus148	ENSG00000174307	PHLDA3	0	6	1:201366509:202820077	5198	12760	4964	3916	3857	3506.06	NA	NA	0
1	201452657	201478584	25927	locus148	ENSG00000159176	CSRP1	0	6	1:201366509:202820077	11006	15404	12167	2457	5592.33	4939	NA	NA	0
1	201592600	201792472	199872	locus148	ENSG00000134369	NAV1	0	6	1:201366509:202820077	7600	3651	16169	17790	4693.29	4035.43	NA	NA	0
1	201798268	201853422	55154	locus148	ENSG00000198700	IPO9	0	6	1:201366509:202820077	186	1749	10861	814	4530.33	5941	NA	NA	0
1	201857835	201861434	3599	locus148	ENSG00000198892	SHISA4	0	6	1:201366509:202820077	611	6636	6529	3071	2845.74	2804.84	NA	NA	0
1	201862969	201869106	6137	locus148	ENSG00000223774	RP11-307B6.3	0	6	1:201366509:202820077	NA	NA	NA	NA	3289.33	5183.33	NA	NA	0
1	201865579	201915715	50136	locus148	ENSG00000163431	LMOD1	0	6	1:201366509:202820077	389	9273	7503	15069	2567.64	2028.86	NA	NA	0
1	201924618	201939789	15171	locus148	ENSG00000134375	TIMM17A	0	6	1:201366509:202820077	624	8333	13700	15300	NA	NA	NA	NA	0
1	201951751	201975275	23524	locus148	ENSG00000176393	RNPEP	0	6	1:201366509:202820077	6684	2994	7720	4030	4334.55	1765.09	NA	NA	0
1	201977072	201985137	8065	locus148	ENSG00000163435	ELF3	0	6	1:201366509:202820077	10285	17012	8701	1216	NA	NA	NA	NA	0
1	202091985	202102720	10735	locus148	ENSG00000170075	GPR37L1	0	6	1:201366509:202820077	2474	10956	11812	980	1703	1722	NA	NA	0
1	202102531	202113869	11338	locus148	ENSG00000143862	ARL8A	0	6	1:201366509:202820077	704	2007	16131	3406	NA	NA	NA	NA	0
1	202116140	202130709	14569	locus148	ENSG00000143851	PTPN7	0	6	1:201366509:202820077	958	15206	15746	9112	1304.33	2268.33	NA	NA	0
1	202163028	202288909	125881	locus148	ENSG00000133067	LGR6	0	6	1:201366509:202820077	8999	6271	13721	3741	6945.75	5372	NA	NA	0
1	202300784	202311108	10324	locus148	ENSG00000077152	UBE2T	0	6	1:201366509:202820077	4383	9726	14560	11292	2328.56	4446	NA	NA	0
1	202317826	202561834	244008	locus148	ENSG00000077157	PPP1R12B	0	6	1:201366509:202820077	3069	432	11816	483	930	323	NA	NA	0
1	202559723	202679545	119822	locus148	ENSG00000143858	SYT2	0	6	1:201366509:202820077	11691	2295	4801	8778	NA	NA	NA	NA	0
1	202696525	202778598	82073	locus148	ENSG00000117139	KDM5B	0	6	1:201366509:202820077	6594	784	2455	6516	NA	NA	NA	NA	0
1	202780081	202781284	1203	locus148	ENSG00000228288	PCAT6	0	6	1:201366509:202820077	NA	NA	NA	NA	2394.67	5684.67	NA	NA	0
1	202848084	202858263	10179	locus149	ENSG00000183155	RABIF	13	0	1:202820815:203979519	12573	11117	14886	11669	2637.25	4455	NA	NA	0
1	202861532	202897727	36195	locus149	ENSG00000117153	KLHL12	13	0	1:202820815:203979519	13517	3548	17545	4580	2982.92	5214.46	NA	NA	0
1	202909962	202927700	17738	locus149	ENSG00000159346	ADIPOR1	13	0	1:202820815:203979519	15806	8836	16878	7761	5972.89	4308.22	NA	NA	0
1	202930996	202936408	5412	locus149	ENSG00000159348	CYB5R1	13	0	1:202820815:203979519	11580	7559	12950	5041	3251.57	6204.43	NA	NA	0
1	202976513	202993976	17463	locus149	ENSG00000163444	TMEM183A	13	0	1:202820815:203979519	17480	3285	2174	2566	4816.7	3206.4	NA	NA	0
1	202995625	203047864	52239	locus149	ENSG00000143847	PPFIA4	13	0	1:202820815:203979519	5268	7796	711	8703	4748.22	2299.33	NA	NA	0
1	203052259	203055164	2905	locus149	ENSG00000122180	MYOG	13	0	1:202820815:203979519	14659	12877	16725	7598	NA	NA	NA	NA	0
1	203059781	203136532	76751	locus149	ENSG00000163485	ADORA1	13	0	1:202820815:203979519	3447	873	2553	187	4062	7773.57	NA	NA	0
1	203136938	203144941	8003	locus149	ENSG00000133055	MYBPH	13	0	1:202820815:203979519	9505	14067	12359	13969	519	146	NA	NA	0
1	203148058	203155877	7819	locus149	ENSG00000133048	CHI3L1	13	0	1:202820815:203979519	17008	18217	16348	18336	3949.4	2986.5	NA	NA	0
1	203309755	203320617	10862	locus149	ENSG00000122176	FMOD	13	0	1:202820815:203979519	13444	14082	5659	12632	5387	4859.2	NA	NA	0
1	203444955	203460480	15525	locus149	ENSG00000188783	PRELP	13	0	1:202820815:203979519	8650	16309	4032	9566	6997.33	1506.17	NA	NA	0
1	203463270	203477992	14722	locus149	ENSG00000188770	OPTC	13	0	1:202820815:203979519	11258	12030	8292	16354	1319	3644	NA	NA	0
1	203595688	203713209	117521	locus149	ENSG00000058668	ATP2B4	13	0	1:202820815:203979519	13415	9632	10581	13112	5968.25	898	NA	NA	0
1	203764833	203823252	58419	locus149	ENSG00000058673	ZC3H11A	13	0	1:202820815:203979519	17565	4865	4460	1194	1871	477	NA	NA	0
1	203765436	203769686	4250	locus149	ENSG00000257315	ZBED6	13	0	1:202820815:203979519	15598	7966	4404	6510	2384	2457	NA	NA	0
1	203830742	203839678	8936	locus149	ENSG00000182004	SNRPE	13	0	1:202820815:203979519	17623	10499	11696	4814	4591.62	4712.08	NA	NA	0
1	203841701	203843315	1614	locus149	ENSG00000236430	KRT8P29	13	0	1:202820815:203979519	NA	NA	NA	NA	5702	2381	NA	NA	0
1	204042731	204096863	54132	locus150	ENSG00000143842	SOX13	5	3	1:203980019:205458538	9677	13456	3533	2684	NA	NA	NA	NA	0
1	204100190	204121307	21117	locus150	ENSG00000143845	ETNK2	5	3	1:203980019:205458538	6113	8728	3869	7285	NA	NA	NA	NA	0
1	204123943	204135465	11522	locus150	ENSG00000143839	REN	5	3	1:203980019:205458538	8044	14911	3752	10267	2731.67	2581	NA	NA	0
1	204159468	204165614	6146	locus150	ENSG00000170498	KISS1	5	3	1:203980019:205458538	9869	17028	5735	9616	2624.33	1264	NA	NA	0
1	204167287	204183220	15933	locus150	ENSG00000174567	GOLT1A	5	3	1:203980019:205458538	8552	17729	2223	17595	1692.67	3547	NA	NA	0
1	204187978	204329044	141066	locus150	ENSG00000143850	PLEKHA6	5	3	1:203980019:205458538	4463	1663	8401	12940	3668.31	4253.15	NA	NA	0
1	204372514	204380919	8405	locus150	ENSG00000158615	PPP1R15B	5	3	1:203980019:205458538	7890	4869	1724	5266	NA	NA	NA	NA	0
1	204391755	204459552	67797	locus150	ENSG00000133056	PIK3C2B	5	3	1:203980019:205458538	5598	4000	190	5115	1685	1940	NA	NA	0
1	204485533	204542871	57338	locus150	ENSG00000198625	MDM4	5	3	1:203980019:205458538	2442	287	1099	3478	3698.57	3373.57	NA	NA	0
1	204586297	204654861	68564	locus150	ENSG00000170382	LRRN2	5	3	1:203980019:205458538	2448	2628	1377	921	3199.5	2353	NA	NA	0
1	204797781	204991949	194168	locus150	ENSG00000163531	NFASC	5	3	1:203980019:205458538	8122	1670	7254	15502	NA	NA	NA	NA	0
1	204915735	204916297	562	locus150	ENSG00000229657	RP11-494K3.2	5	3	1:203980019:205458538	NA	NA	NA	NA	3778.83	5323.83	NA	NA	0
1	205012324	205047627	35303	locus150	ENSG00000184144	CNTN2	5	3	1:203980019:205458538	2873	408	1799	3488	5943.25	5176.75	NA	NA	0
1	205052257	205053645	1388	locus150	ENSG00000174529	TMEM81	5	3	1:203980019:205458538	4744	4327	8465	2922	4814.88	4491.56	NA	NA	0
1	205055269	205091143	35874	locus150	ENSG00000117222	RBBP5	5	3	1:203980019:205458538	3933	497	8952	4375	4316.87	4278.27	NA	NA	0
1	205111631	205180727	69096	locus150	ENSG00000133059	DSTYK	5	3	1:203980019:205458538	12681	2766	10223	8823	2883.75	2621	NA	NA	0
1	205197303	205242471	45168	locus150	ENSG00000133069	TMCC2	5	3	1:203980019:205458538	12217	3655	5586	1259	4608.64	2994.64	NA	NA	0
1	205271186	205290883	19697	locus150	ENSG00000163545	NUAK2	5	3	1:203980019:205458538	3507	13676	5417	16171	733.5	3049.5	NA	NA	0
1	205305219	205326166	20947	locus150	ENSG00000162873	KLHDC8A	5	3	1:203980019:205458538	6520	7017	2917	457	1142	3840.67	NA	NA	0
1	205350505	205425082	74577	locus150	ENSG00000186007	LEMD1	5	3	1:203980019:205458538	11483	2417	14909	4813	1649	2620	NA	NA	0
1	205473726	205501921	28195	locus151	ENSG00000117266	CDK18	15	0	1:205459511:206705609	2754	9258	8971	17606	3001.17	3490	NA	NA	0
1	205538104	205572046	33942	locus151	ENSG00000174514	MFSD4	15	0	1:205459511:206705609	956	10579	2980	8881	6103.89	5678.56	NA	NA	0
1	205577070	205601090	24020	locus151	ENSG00000158711	ELK4	15	0	1:205459511:206705609	3403	4401	3346	1725	3866.25	4504.5	NA	NA	0
1	205626978	205649587	22609	locus151	ENSG00000158715	SLC45A3	15	0	1:205459511:206705609	4033	10998	2129	14261	2431	2001	NA	NA	0
1	205681946	205719404	37458	locus151	ENSG00000069275	NUCKS1	15	0	1:205459511:206705609	1660	1240	6789	1515	2255.83	2255.83	NA	NA	0
1	205737113	205744574	7461	locus151	ENSG00000117280	RAB7L1	15	0	1:205459511:206705609	2168	16174	7296	14196	2611.33	2709	NA	NA	0
1	205758220	205782304	24084	locus151	ENSG00000133065	SLC41A1	15	0	1:205459511:206705609	2977	9124	5162	9014	867	678	NA	NA	0
1	205797153	205819260	22107	locus151	ENSG00000162877	PM20D1	15	0	1:205459511:206705609	3345	15014	8021	15226	1109.23	1115.46	NA	NA	0
1	205882175	205912588	30413	locus151	ENSG00000174502	SLC26A9	15	0	1:205459511:206705609	15088	15564	6138	9289	3484.5	5341.17	NA	NA	0
1	206164083	206166270	2187	locus151	ENSG00000236889	RP11-38J22.1	15	0	1:205459511:206705609	NA	NA	NA	NA	3209.5	3429	NA	NA	0
1	206223975	206231639	7664	locus151	ENSG00000198049	AVPR1B	15	0	1:205459511:206705609	4906	16358	7935	10809	NA	NA	NA	NA	0
1	206516199	206637776	121577	locus151	ENSG00000163486	SRGAP2	15	0	1:205459511:206705609	7854	10114	5667	7674	NA	NA	NA	NA	0
1	206643790	206670223	26433	locus151	ENSG00000143466	IKBKE	15	0	1:205459511:206705609	6886	14388	17520	12693	3471.71	3976.57	NA	NA	0
1	206664448	206671061	6613	locus151	ENSG00000162888	C1orf147	15	0	1:205459511:206705609	2574	15960	15778	14806	5187	5809	NA	NA	0
1	206677280	206677789	509	locus151	ENSG00000261000	RP11-534L20.5	15	0	1:205459511:206705609	NA	NA	NA	NA	2067	3242.33	NA	NA	0
1	206680878	206761044	80166	locus151	ENSG00000136653	RASSF5	15	0	1:205459511:206705609	3174	9782	16066	9508	2814.9	4797.9	NA	NA	0
1	206744619	206770466	25847	locus152	ENSG00000143486	EIF2D	0	0	1:206706419:208158787	11093	4884	14440	3961	5007.36	3133.91	NA	NA	0
1	206809072	206857764	48692	locus152	ENSG00000143479	DYRK3	0	0	1:206706419:208158787	17219	13031	9490	7896	NA	NA	NA	NA	0
1	206858381	206907628	49247	locus152	ENSG00000162889	MAPKAPK2	0	0	1:206706419:208158787	15456	4906	5796	7188	NA	NA	NA	NA	0
1	206972214	207016324	44110	locus152	ENSG00000142224	IL19	0	0	1:206706419:208158787	14711	17479	6801	16302	NA	NA	NA	NA	0
1	207038698	207042568	3870	locus152	ENSG00000162891	IL20	0	0	1:206706419:208158787	12728	17412	6031	4560	NA	NA	NA	NA	0
1	207101862	207119811	17949	locus152	ENSG00000162896	PIGR	0	0	1:206706419:208158787	14640	13887	11642	10851	1803	1368	NA	NA	0
1	207191865	207206092	14227	locus152	ENSG00000182795	C1orf116	0	0	1:206706419:208158787	5534	17384	3188	13487	NA	NA	NA	NA	0
1	207217193	207226325	9132	locus152	ENSG00000180667	YOD1	0	0	1:206706419:208158787	13484	4416	4278	503	6312.5	7044.17	NA	NA	0
1	207222800	207252479	29679	locus152	ENSG00000123836	PFKFB2	0	0	1:206706419:208158787	16521	5904	5363	10165	1523	2449	NA	NA	0
1	207262186	207273338	11152	locus152	ENSG00000123843	C4BPB	0	0	1:206706419:208158787	5861	17747	4517	15179	NA	NA	NA	NA	0
1	207277606	207318317	40711	locus152	ENSG00000123838	C4BPA	0	0	1:206706419:208158787	5874	17589	5864	16339	NA	NA	NA	NA	0
1	207494852	207534311	39459	locus152	ENSG00000196352	CD55	0	0	1:206706419:208158787	14451	17759	11828	17317	3173.31	2834.38	NA	NA	0
1	207627574	207663240	35666	locus152	ENSG00000117322	CR2	0	0	1:206706419:208158787	8051	11394	3203	14112	6221.25	6047.75	NA	NA	0
1	207669501	207813992	144491	locus152	ENSG00000203710	CR1	0	0	1:206706419:208158787	1712	17634	1485	17885	3597.47	3224.35	NA	NA	0
1	207818518	207897048	78530	locus152	ENSG00000197721	CR1L	0	0	1:206706419:208158787	497	16634	834	16542	NA	NA	NA	NA	0
1	207925401	207968858	43457	locus152	ENSG00000117335	CD46	0	0	1:206706419:208158787	499	1993	625	1313	1973.58	2208.63	NA	NA	0
1	208059883	208084747	24864	locus152	ENSG00000174059	CD34	0	0	1:206706419:208158787	6701	17704	3161	18162	2687	1457	NA	NA	0
1	208195586	208417665	222079	locus153	ENSG00000076356	PLXNA2	0	3	1:208160220:210738604	2044	113	6653	2285	2560.56	6620.56	NA	NA	0
1	209757061	209787283	30222	locus153	ENSG00000008118	CAMK1G	0	3	1:208160220:210738604	14921	1759	16708	16844	4879.3	5586	NA	NA	0
1	209788214	209825811	37597	locus153	ENSG00000196878	LAMB3	0	3	1:208160220:210738604	8759	17669	8169	13712	4638.42	3750.08	NA	NA	0
1	209848764	209849733	969	locus153	ENSG00000123689	G0S2	0	3	1:208160220:210738604	12184	13568	3622	12538	4031.5	1472.5	NA	NA	0
1	209859509	209908295	48786	locus153	ENSG00000117594	HSD11B1	0	3	1:208160220:210738604	8634	11734	8249	16639	NA	NA	NA	NA	0
1	209929393	209955660	26267	locus153	ENSG00000009790	TRAF3IP3	0	3	1:208160220:210738604	7706	16793	4635	7872	NA	NA	NA	NA	0
1	209955660	209957904	2244	locus153	ENSG00000162757	C1orf74	0	3	1:208160220:210738604	5936	12219	12444	8154	7364.33	8365	NA	NA	0
1	209959035	209979389	20354	locus153	ENSG00000117595	IRF6	0	3	1:208160220:210738604	1883	17862	3122	3842	3129.46	3874.62	NA	NA	0
1	210001351	210030910	29559	locus153	ENSG00000117597	DIEXF	0	3	1:208160220:210738604	1151	7708	6071	10107	3038	4011.89	NA	NA	0
1	210111537	210337631	226094	locus153	ENSG00000143469	SYT14	0	3	1:208160220:210738604	8608	1047	9199	3065	1350.33	3825.89	NA	NA	0
1	210406143	210419600	13457	locus153	ENSG00000082497	SERTAD4	0	3	1:208160220:210738604	7892	15092	7561	17515	1140	5683	NA	NA	0
1	210501595	210849638	348043	locus153	ENSG00000054392	HHAT	0	3	1:208160220:210738604	3466	16294	5806	6093	3063.67	5363.33	NA	NA	0
1	210856579	211307457	450878	locus154	ENSG00000143473	KCNH1	8	8	1:210741816:211763053	1130	813	8205	337	3635	2124.57	NA	NA	0
1	211305929	211306716	787	locus154	ENSG00000234233	KCNH1-IT1	8	8	1:210741816:211763053	NA	NA	NA	NA	5491	2306	NA	NA	0
1	211433316	211489727	56411	locus154	ENSG00000117625	RCOR3	8	8	1:210741816:211763053	2358	2575	2179	6351	582	2979	NA	NA	0
1	211499956	211548282	48326	locus154	ENSG00000082512	TRAF5	8	8	1:210741816:211763053	2098	14784	2002	7764	2585.8	2036.6	NA	NA	0
1	211590366	211591276	910	locus154	ENSG00000236809	SNX25P1	8	8	1:210741816:211763053	NA	NA	NA	NA	1523.33	4538.5	NA	NA	0
1	211649863	211666259	16396	locus154	ENSG00000198570	RD3	8	8	1:210741816:211763053	3778	13617	6590	13211	1517	422	NA	NA	0
1	211744909	211752084	7175	locus154	ENSG00000170385	SLC30A1	8	8	1:210741816:211763053	15911	4743	4871	13430	NA	NA	NA	NA	0
1	211836113	211848960	12847	locus155	ENSG00000117650	NEK2	10	0	1:211763754:213578006	7961	10967	11067	17558	2545.5	5595	NA	NA	0
1	211916798	212004114	87316	locus155	ENSG00000123684	LPGAT1	10	0	1:211763754:213578006	13547	3581	11401	14328	4762.67	6869.83	NA	NA	0
1	212113742	212208884	95142	locus155	ENSG00000143493	INTS7	10	0	1:211763754:213578006	11764	8190	17110	15437	NA	NA	NA	NA	0
1	212398621	212412319	13698	locus155	ENSG00000226251	RP11-15I11.3	10	0	1:211763754:213578006	NA	NA	NA	NA	2671	2462.33	NA	NA	0
1	212458878	212535200	76322	locus155	ENSG00000066027	PPP2R5A	10	0	1:211763754:213578006	4634	7800	4789	3510	2676.8	2235.5	NA	NA	0
1	212537272	212588237	50965	locus155	ENSG00000065600	TMEM206	10	0	1:211763754:213578006	2880	10565	5423	15915	3608.11	3242.44	NA	NA	0
1	212606228	212619714	13486	locus155	ENSG00000117691	NENF	10	0	1:211763754:213578006	3940	7118	3885	3465	NA	NA	NA	NA	0
1	212719035	212729407	10372	locus155	ENSG00000228067	RP11-61J19.3	10	0	1:211763754:213578006	NA	NA	NA	NA	6561.67	2057.33	NA	NA	0
1	212738696	212794114	55418	locus155	ENSG00000162772	ATF3	10	0	1:211763754:213578006	9392	18234	796	11973	2068	2361	NA	NA	0
1	212797788	212800120	2332	locus155	ENSG00000162771	FAM71A	10	0	1:211763754:213578006	16545	15747	2128	11718	NA	NA	NA	NA	0
1	212859759	212873327	13568	locus155	ENSG00000123685	BATF3	10	0	1:211763754:213578006	2896	13824	10058	10348	1419.6	3733.53	NA	NA	0
1	212899494	212964923	65429	locus155	ENSG00000117697	NSL1	10	0	1:211763754:213578006	15327	5967	11124	9018	4711.25	4552.25	NA	NA	0
1	212965169	212989968	24799	locus155	ENSG00000203705	TATDN3	10	0	1:211763754:213578006	15954	5176	10599	8476	4946	5441	NA	NA	0
1	213003482	213020991	17509	locus155	ENSG00000185523	C1orf227	10	0	1:211763754:213578006	9136	11088	10716	5350	NA	NA	NA	NA	0
1	213025449	213031430	5981	locus155	ENSG00000198468	FLVCR1-AS1	10	0	1:211763754:213578006	NA	NA	NA	NA	2349.56	6396.67	NA	NA	0
1	213031596	213072705	41109	locus155	ENSG00000162769	FLVCR1	10	0	1:211763754:213578006	5077	4929	15497	5850	3460.06	3752.17	NA	NA	0
1	213123935	213164927	40992	locus155	ENSG00000143494	VASH2	10	0	1:211763754:213578006	4905	11635	9928	7824	1111	2445	NA	NA	0
1	213165523	213189168	23645	locus155	ENSG00000174606	ANGEL2	10	0	1:211763754:213578006	6088	5278	4812	4099	2948.54	1422.08	NA	NA	0
1	213224596	213448116	223520	locus155	ENSG00000136643	RPS6KC1	10	0	1:211763754:213578006	4776	3379	8067	8040	5970	2235.71	NA	NA	0
1	213991093	214139608	148515	locus156	ENSG00000230461	PROX1-AS1	0	2	1:213578592:215128675	NA	NA	NA	NA	1841	3333.33	NA	NA	0
1	214161285	214214595	53310	locus156	ENSG00000117707	PROX1	0	2	1:213578592:215128675	2258	533	3100	14555	NA	NA	NA	NA	0
1	214454444	214510474	56030	locus156	ENSG00000143499	SMYD2	0	2	1:213578592:215128675	7173	14648	1107	8338	1615.67	1466	NA	NA	0
1	214522038	214724566	202528	locus156	ENSG00000152104	PTPN14	0	2	1:213578592:215128675	8429	17275	6309	5462	4174	4492.56	NA	NA	0
1	214776537	214837931	61394	locus156	ENSG00000117724	CENPF	0	2	1:213578592:215128675	14687	13584	16831	14851	1160.5	2016	NA	NA	0
1	215179117	215409584	230467	locus157	ENSG00000082482	KCNK2	0	9	1:215129087:216672805	13984	5595	9153	3649	8415.33	6082.33	NA	NA	0
1	215740734	215795149	54415	locus157	ENSG00000136636	KCTD3	0	9	1:215129087:216672805	10936	3353	6145	16944	NA	NA	NA	NA	0
1	215796235	216596738	800503	locus157	ENSG00000042781	USH2A	0	9	1:215129087:216672805	3030	12444	2185	3392	NA	NA	NA	NA	0
1	216676594	217311097	634503	locus158	ENSG00000196482	ESRRG	2	4	1:216673326:217575665	342	1210	597	292	NA	NA	NA	NA	0
1	217600333	217804424	204091	locus159	ENSG00000092978	GPATCH2	4	0	1:217577346:218860068	4297	4963	5830	9317	5989	5786.5	NA	NA	0
1	217804665	218045038	240373	locus159	ENSG00000162814	SPATA17	4	0	1:217577346:218860068	6379	14600	4839	13815	6357.67	5733	NA	NA	0
1	218458628	218511325	52697	locus159	ENSG00000067533	RRP15	4	0	1:217577346:218860068	6308	11851	12072	6645	1842.2	2337.1	1	NA	1
1	218519576	218617961	98385	locus159	ENSG00000092969	TGFB2	4	0	1:217577346:218860068	8841	17227	10307	2383	NA	NA	NA	NA	0
1	218683437	218699320	15883	locus159	ENSG00000228208	C1orf143	4	0	1:217577346:218860068	9789	15818	5138	11967	NA	NA	NA	NA	0
1	219347185	219386207	39022	locus160	ENSG00000143353	LYPLAL1	2	9	1:218860456:220068681	13505	8919	16345	4904	3891.8	5406.4	NA	NA	0
1	219858768	220131989	273221	locus160	ENSG00000196660	SLC30A10	2	9	1:218860456:220068681	9565	5649	11768	8009	5831	6278.67	NA	NA	0
1	220141942	220220000	78058	locus161	ENSG00000136628	EPRS	15	0	1:220069681:221856899	7593	3573	8334	5853	4220.33	2827.33	NA	NA	0
1	220230825	220263804	32979	locus161	ENSG00000162813	BPNT1	15	0	1:220069681:221856899	4942	5272	2283	12915	1737	2309	NA	NA	0
1	220267443	220321380	53937	locus161	ENSG00000067704	IARS2	15	0	1:220069681:221856899	4367	5416	3209	2411	6096	3133.33	NA	NA	0
1	220321634	220445796	124162	locus161	ENSG00000118873	RAB3GAP2	15	0	1:220069681:221856899	5202	4186	3608	2388	3292.33	3502.83	NA	NA	0
1	220440047	220441259	1212	locus161	ENSG00000213033	AURKAPS1	15	0	1:220069681:221856899	NA	NA	NA	NA	5023.67	2755.83	NA	NA	0
1	220701567	220837803	136236	locus161	ENSG00000116141	MARK1	15	0	1:220069681:221856899	14665	4092	3220	7701	3154.17	1611.33	NA	NA	0
1	220863186	220872499	9313	locus161	ENSG00000162817	C1orf115	15	0	1:220069681:221856899	15165	13932	3055	15131	4497.25	4367.25	NA	NA	0
1	220921675	220958150	36475	locus161	ENSG00000117791	MARC2	15	0	1:220069681:221856899	8579	13014	5787	15818	3661.89	4634.78	NA	NA	0
1	220960100	220987730	27630	locus161	ENSG00000186205	MARC1	15	0	1:220069681:221856899	6736	11931	7894	17236	4560	4839	NA	NA	0
1	220998961	220999389	428	locus161	ENSG00000221571	RNU6ATAC35P	15	0	1:220069681:221856899	NA	NA	NA	NA	1370.5	1730	NA	NA	0
1	221002017	221002553	536	locus161	ENSG00000272823	RP11-295M18.6	15	0	1:220069681:221856899	NA	NA	NA	NA	1704.33	2524.89	NA	NA	0
1	221002596	221005771	3175	locus161	ENSG00000238078	RP11-295M18.2	15	0	1:220069681:221856899	NA	NA	NA	NA	1327.67	2447	NA	NA	0
1	221006104	221053482	47378	locus161	ENSG00000257551	HLA-AS1	15	0	1:220069681:221856899	NA	NA	NA	NA	2300.17	2848.83	NA	NA	0
1	221051698	221058401	6703	locus161	ENSG00000136630	HLX	15	0	1:220069681:221856899	8107	15588	13896	18150	3289.25	3481.75	NA	NA	0
1	221874765	221915518	40753	locus162	ENSG00000143507	DUSP10	10	0	1:221857359:223630391	16087	17328	7864	4063	1962	635	NA	NA	0
1	222695601	222721445	25844	locus162	ENSG00000143512	HHIPL2	10	0	1:221857359:223630391	4252	13298	3112	13348	3255	1923	NA	NA	0
1	222731243	222763220	31977	locus162	ENSG00000143498	TAF1A	10	0	1:221857359:223630391	6872	9278	11232	13316	1857.25	2280.17	NA	NA	0
1	222791427	222841354	49927	locus162	ENSG00000154305	MIA3	10	0	1:221857359:223630391	4857	3229	3493	2212	3769	2649.8	NA	NA	0
1	222841354	222886079	44725	locus162	ENSG00000186063	AIDA	10	0	1:221857359:223630391	3907	11062	2490	13836	2781.5	3256.19	NA	NA	0
1	222885894	222908538	22644	locus162	ENSG00000162819	BROX	10	0	1:221857359:223630391	3827	8662	2911	11266	909.667	928.778	NA	NA	0
1	222910557	222924147	13590	locus162	ENSG00000197520	FAM177B	10	0	1:221857359:223630391	4129	18001	2540	4039	NA	NA	NA	NA	0
1	222988363	223010726	22363	locus162	ENSG00000228106	RP11-452F19.3	10	0	1:221857359:223630391	NA	NA	NA	NA	3687.8	3174	NA	NA	0
1	222988405	223168242	179837	locus162	ENSG00000154309	DISP1	10	0	1:221857359:223630391	9318	6333	13894	2541	4680	2275	NA	NA	0
1	223394162	223537544	143382	locus162	ENSG00000143502	SUSD4	10	0	1:221857359:223630391	7770	5913	1622	1760	3002.79	2322.21	NA	NA	0
1	223566714	223568812	2098	locus162	ENSG00000178395	C1orf65	10	0	1:221857359:223630391	5623	13090	9776	10636	NA	NA	NA	NA	0
1	223889294	223963718	74424	locus163	ENSG00000162909	CAPN2	15	0	1:223630619:224434769	6344	10953	3751	17523	4705	2929.25	NA	NA	0
1	223967600	224033674	66074	locus163	ENSG00000143514	TP53BP2	15	0	1:223630619:224434769	8295	4132	10204	11090	3907.83	3608.17	NA	NA	0
1	224139095	224141141	2046	locus163	ENSG00000272645	RP11-504P24.8	15	0	1:223630619:224434769	NA	NA	NA	NA	3639	6926	NA	NA	0
1	224183658	224197405	13747	locus163	ENSG00000185495	RP11-504P24.4	15	0	1:223630619:224434769	NA	NA	NA	NA	2886	6232	NA	NA	0
1	224301788	224349749	47961	locus163	ENSG00000143756	FBXO28	15	0	1:223630619:224434769	4302	5392	10253	10718	4579.29	5543.14	NA	NA	0
1	224363457	224380055	16598	locus163	ENSG00000143753	DEGS1	15	0	1:223630619:224434769	7284	15298	4051	6613	9359	3033	NA	NA	0
1	224415035	224518089	103054	locus163	ENSG00000143748	NVL	15	0	1:223630619:224434769	17172	4649	1909	10210	NA	NA	NA	NA	0
1	224544551	224567154	22603	locus164	ENSG00000143771	CNIH4	0	10	1:224435934:226143348	14597	10596	2551	15197	5047.7	2709.7	NA	NA	0
1	224572844	224622001	49157	locus164	ENSG00000162923	WDR26	0	10	1:224435934:226143348	16937	3627	2056	6639	NA	NA	NA	NA	0
1	224716892	224927323	210431	locus164	ENSG00000143786	CNIH3	0	10	1:224435934:226143348	4492	843	6437	1923	473	1303	NA	NA	0
1	225083963	225586971	503008	locus164	ENSG00000185842	DNAH14	0	10	1:224435934:226143348	9641	12485	12331	18151	4909.5	3122.88	NA	NA	0
1	225589204	225616519	27315	locus164	ENSG00000143815	LBR	0	10	1:224435934:226143348	17313	7921	13218	14963	4800.25	3737.25	NA	NA	0
1	225674536	225840844	166308	locus164	ENSG00000154380	ENAH	0	10	1:224435934:226143348	11397	1482	8056	5274	5188.33	2997	NA	NA	0
1	225965530	225978168	12638	locus164	ENSG00000143742	SRP9	0	10	1:224435934:226143348	4731	5470	12191	12260	NA	NA	NA	NA	0
1	225997796	226033260	35464	locus164	ENSG00000143819	EPHX1	0	10	1:224435934:226143348	8254	5903	3015	1889	5354.62	4937	NA	NA	0
1	226033236	226070069	36833	locus164	ENSG00000196187	TMEM63A	0	10	1:224435934:226143348	13190	11825	2506	5168	4870.93	4168.64	NA	NA	0
1	226075484	226099082	23598	locus164	ENSG00000243709	LEFTY1	0	10	1:224435934:226143348	13222	9116	7414	10957	2888.62	3995.44	NA	NA	0
1	226107577	226111978	4401	locus164	ENSG00000143811	PYCR2	0	10	1:224435934:226143348	6591	2834	8128	5799	2884	1654	NA	NA	0
1	226124303	226129189	4886	locus164	ENSG00000143768	LEFTY2	0	10	1:224435934:226143348	13839	9651	15097	1507	3333.22	2652.44	NA	NA	0
1	226170402	226187032	16630	locus165	ENSG00000143751	SDE2	11	0	1:226146348:226808294	10008	7325	325	8503	NA	NA	NA	NA	0
1	226249551	226259224	9673	locus165	ENSG00000163041	H3F3A	11	0	1:226146348:226808294	15454	6238	9695	13424	5072.22	5031.11	NA	NA	0
1	226332379	226374431	42052	locus165	ENSG00000182827	ACBD3	11	0	1:226146348:226808294	8688	9967	3589	11155	4073.67	5223.5	NA	NA	0
1	226411318	226414755	3437	locus165	ENSG00000185155	MIXL1	11	0	1:226146348:226808294	12012	12673	10497	16899	2327.25	2495.88	NA	NA	0
1	226418857	226497570	78713	locus165	ENSG00000183814	LIN9	11	0	1:226146348:226808294	11444	3279	9479	9195	NA	NA	NA	NA	0
1	226548391	226595774	47383	locus165	ENSG00000143799	PARP1	11	0	1:226146348:226808294	1463	1030	12515	3459	1430.75	5485.5	NA	NA	0
1	226736500	226796915	60415	locus165	ENSG00000203685	C1orf95	11	0	1:226146348:226808294	547	5514	3574	16455	5972.5	5531	NA	NA	0
1	226819390	226926864	107474	locus166	ENSG00000143772	ITPKB	0	10	1:226808697:228100891	5565	17548	4160	2167	NA	NA	NA	NA	0
1	227058263	227083799	25536	locus166	ENSG00000143801	PSEN2	0	10	1:226808697:228100891	3929	4103	981	13240	1626.4	1616.3	NA	NA	0
1	227085236	227175246	90010	locus166	ENSG00000163050	ADCK3	0	10	1:226808697:228100891	14511	5305	8078	9020	5613	5321.33	NA	NA	0
1	227177565	227506175	328610	locus166	ENSG00000143776	CDC42BPA	0	10	1:226808697:228100891	17402	1613	4045	6968	5724.09	5227.73	NA	NA	0
1	227751243	227865144	113901	locus166	ENSG00000181450	ZNF678	0	10	1:226808697:228100891	10092	10280	10852	10525	2081	1303	NA	NA	0
1	227916357	227968927	52570	locus166	ENSG00000143740	SNAP47	0	10	1:226808697:228100891	11916	6410	9628	4777	2047.05	2538.89	NA	NA	0
1	227918889	227923112	4223	locus166	ENSG00000081692	JMJD4	0	10	1:226808697:228100891	10982	1773	14184	1344	2547	277	NA	NA	0
1	228003393	228034171	30778	locus166	ENSG00000185888	PRSS38	0	10	1:226808697:228100891	13829	14176	4336	11177	NA	NA	NA	NA	0
1	228106356	228135599	29243	locus167	ENSG00000143816	WNT9A	0	0	1:228101119:229075210	6531	12669	7072	13388	NA	NA	NA	NA	0
1	228194751	228248961	54210	locus167	ENSG00000154342	WNT3A	0	0	1:228101119:229075210	8334	11473	4818	6284	515	1168	NA	NA	0
1	228270360	228286912	16552	locus167	ENSG00000143761	ARF1	0	0	1:228101119:229075210	11092	6129	7665	3985	4031	811	NA	NA	0
1	228288433	228293112	4679	locus167	ENSG00000143793	C1orf35	0	0	1:228101119:229075210	14876	996	10470	5488	NA	NA	NA	NA	0
1	228294380	228297013	2633	locus167	ENSG00000162910	MRPL55	0	0	1:228101119:229075210	3271	4423	1091	2582	1196.64	1402.82	NA	NA	0
1	228327662	228336541	8879	locus167	ENSG00000143774	GUK1	0	0	1:228101119:229075210	7279	5584	8776	3008	4333.46	5425.31	NA	NA	0
1	228353515	228369958	16443	locus167	ENSG00000181873	IBA57	0	0	1:228101119:229075210	9785	7973	7216	2817	4607.33	3383.83	NA	NA	0
1	228391206	228401361	10155	locus167	ENSG00000162913	C1orf145	0	0	1:228101119:229075210	7377	15416	3443	11491	3464	2857.67	NA	NA	0
1	228395830	228566577	170747	locus167	ENSG00000154358	OBSCN	0	0	1:228101119:229075210	9222	14117	5028	16238	2210.73	1929.82	NA	NA	0
1	228581376	228594541	13165	locus167	ENSG00000154370	TRIM11	0	0	1:228101119:229075210	16122	3011	13936	5094	NA	NA	NA	NA	0
1	228595736	228604365	8629	locus167	ENSG00000162931	TRIM17	0	0	1:228101119:229075210	15493	5386	11586	5665	NA	NA	NA	NA	0
1	228612545	228613026	481	locus167	ENSG00000168148	HIST3H3	0	0	1:228101119:229075210	16644	5409	10359	6013	NA	NA	NA	NA	0
1	228645064	228645560	496	locus167	ENSG00000181218	HIST3H2A	0	0	1:228101119:229075210	NA	2856	NA	1487	NA	NA	NA	NA	0
1	228645807	228646259	452	locus167	ENSG00000196890	HIST3H2BB	0	0	1:228101119:229075210	NA	10291	NA	1255	5831.33	5253	NA	NA	0
1	228674761	228683467	8706	locus167	ENSG00000168159	RNF187	0	0	1:228101119:229075210	16891	1462	14791	8198	5728.25	4600	NA	NA	0
1	228744884	228788150	43266	locus167	ENSG00000183929	DUSP5P1	0	0	1:228101119:229075210	NA	NA	NA	NA	4647.83	3504.33	NA	NA	0
1	229406878	229441641	34763	locus168	ENSG00000168118	RAB4A	8	8	1:229076157:230477970	16983	6614	17089	11891	5142.67	5017.33	NA	NA	0
1	229456762	229478735	21973	locus168	ENSG00000154429	CCSAP	8	8	1:229076157:230477970	15410	806	16664	8702	5373.17	7873.17	NA	NA	0
1	229566991	229569841	2850	locus168	ENSG00000143632	ACTA1	8	8	1:229076157:230477970	16314	8705	4534	3839	5264.33	2719.83	NA	NA	0
1	229577044	229644088	67044	locus168	ENSG00000069248	NUP133	8	8	1:229076157:230477970	13783	12162	2636	17927	5158.2	3200.2	NA	NA	0
1	229652328	229694442	42114	locus168	ENSG00000135776	ABCB10	8	8	1:229076157:230477970	14264	5846	3371	11146	5071.33	1092.33	NA	NA	0
1	229728867	229761794	32927	locus168	ENSG00000135801	TAF5L	8	8	1:229076157:230477970	13015	8037	6768	4478	6519.67	5759.33	NA	NA	0
1	229761980	229795946	33966	locus168	ENSG00000135763	URB2	8	8	1:229076157:230477970	15859	7889	8804	8440	3477	2447	NA	NA	0
1	230193535	230415563	222028	locus168	ENSG00000143641	GALNT2	8	8	1:229076157:230477970	7650	7827	5099	11724	6111.11	5918.56	NA	NA	0
1	230457391	230561475	104084	locus168	ENSG00000177614	PGBD5	8	8	1:229076157:230477970	11005	718	11933	6328	3021.67	2676.33	NA	NA	0
1	230778237	230829728	51491	locus169	ENSG00000135775	COG2	6	0	1:230479324:231318678	4711	2817	624	696	NA	NA	NA	NA	0
1	230838268	230850043	11775	locus169	ENSG00000135744	AGT	6	0	1:230479324:231318678	14358	18164	2017	17039	4700.71	3167.59	NA	NA	0
1	230846443	230931238	84795	locus169	ENSG00000244137	RP11-99J16__A.2	6	0	1:230479324:231318678	NA	NA	NA	NA	4200.67	1877.56	NA	NA	0
1	230883160	230937749	54589	locus169	ENSG00000135773	CAPN9	6	0	1:230479324:231318678	10625	14806	6409	17132	3615.56	4121.5	NA	NA	0
1	230972864	231005335	32471	locus169	ENSG00000119280	C1orf198	6	0	1:230479324:231318678	14709	12377	9468	7292	1329	1616	NA	NA	0
1	231041989	231114607	72618	locus169	ENSG00000143643	TTC13	6	0	1:230479324:231318678	17453	6591	17030	7769	4399.8	5592.6	NA	NA	0
1	231114794	231136341	21547	locus169	ENSG00000173409	ARV1	6	0	1:230479324:231318678	14113	5057	15281	1374	5341.08	5189	NA	NA	0
1	231154703	231175992	21289	locus169	ENSG00000182118	FAM89A	6	0	1:230479324:231318678	15109	17129	13516	18130	3371.26	4044.84	NA	NA	0
1	231155573	231155670	97	locus169	ENSG00000221290	MIR1182	6	0	1:230479324:231318678	NA	NA	NA	NA	2702.33	3799.33	NA	NA	0
1	231297857	231357302	59445	locus169	ENSG00000119283	TRIM67	6	0	1:230479324:231318678	6082	3824	2112	9416	NA	NA	NA	NA	0
1	231359508	231376924	17416	locus170	ENSG00000143633	C1orf131	2	4	1:231321215:232382234	7410	6248	10735	3890	5872.6	6305.1	NA	NA	0
1	231376955	231413719	36764	locus170	ENSG00000116906	GNPAT	2	4	1:231321215:232382234	9376	3867	6428	9357	3248.9	2892.8	NA	NA	0
1	231468498	231473598	5100	locus170	ENSG00000116903	EXOC8	2	4	1:231321215:232382234	8351	5785	3657	7307	4409.23	4622.77	NA	NA	0
1	231473793	231490769	16976	locus170	ENSG00000010072	SPRTN	2	4	1:231321215:232382234	15589	7513	8956	3414	4240	2967.43	NA	NA	0
1	231499496	231560790	61294	locus170	ENSG00000135766	EGLN1	2	4	1:231321215:232382234	12558	7431	7915	13266	5620.45	5165.55	NA	NA	0
1	231664398	231702270	37872	locus170	ENSG00000116918	TSNAX	2	4	1:231321215:232382234	16050	8198	17736	13336	NA	NA	NA	NA	0
1	231762560	232177018	414458	locus170	ENSG00000162946	DISC1	2	4	1:231321215:232382234	2368	9418	9262	8116	3769.67	6655	NA	NA	0
1	232533710	232697304	163594	locus171	ENSG00000116991	SIPA1L2	2	0	1:232384356:232949914	6726	7335	10903	3819	4161.79	5019.64	NA	NA	0
1	232940642	232946092	5450	locus171	ENSG00000212916	MAP10	2	0	1:232384356:232949914	12713	9298	11100	4938	6116.86	5092	NA	NA	0
1	233086369	233119628	33259	locus172	ENSG00000135778	NTPCR	3	0	1:232950888:233750725	14776	4969	15139	6634	4480.68	3169.68	NA	NA	0
1	233119180	233431459	312279	locus172	ENSG00000135749	PCNXL2	3	0	1:232950888:233750725	7301	4237	14491	4897	NA	NA	NA	NA	0
1	233463513	233520894	57381	locus172	ENSG00000143674	MLK4	3	0	1:232950888:233750725	17592	11892	9107	15723	4132.67	1512	NA	NA	0
1	233749749	233808258	58509	locus172	ENSG00000135750	KCNK1	3	0	1:232950888:233750725	4453	15490	4693	3191	3276.89	2255.44	NA	NA	0
1	234040678	234460262	419584	locus173	ENSG00000183780	SLC35F3	2	9	1:233753991:234206593	7394	5618	12057	14839	NA	NA	NA	NA	0
1	234507931	234508557	626	locus174	ENSG00000273367	RP5-827C21.6	0	9	1:234209087:235772624	NA	NA	NA	NA	3619.33	6721.67	NA	NA	0
1	234509201	234519795	10594	locus174	ENSG00000168275	COA6	0	9	1:234209087:235772624	16285	5491	15555	14624	3681.44	3707.5	NA	NA	0
1	234527058	234614849	87791	locus174	ENSG00000059588	TARBP1	0	9	1:234209087:235772624	15903	8583	12812	3729	NA	NA	NA	NA	0
1	234663636	234667525	3889	locus174	ENSG00000231768	RP5-855F14.1	0	9	1:234209087:235772624	NA	NA	NA	NA	3014	3385.44	NA	NA	0
1	234740014	234745271	5257	locus174	ENSG00000168264	IRF2BP2	0	9	1:234209087:235772624	2421	1728	6626	14010	202	2290	NA	NA	0
1	234791870	234816868	24998	locus174	ENSG00000228044	RP4-781K5.4	0	9	1:234209087:235772624	NA	NA	NA	NA	2525	5007.33	NA	NA	0
1	234859788	234867390	7602	locus174	ENSG00000227630	LINC01132	0	9	1:234209087:235772624	NA	NA	NA	NA	2575	3957	NA	NA	0
1	235272650	235292251	19601	locus174	ENSG00000173726	TOMM20	0	9	1:234209087:235772624	8078	4514	5387	10900	151	1005	NA	NA	0
1	235294497	235324772	30275	locus174	ENSG00000188739	RBM34	0	9	1:234209087:235772624	8500	10948	5168	8966	5725.14	1238	NA	NA	0
1	235330209	235491534	161325	locus174	ENSG00000054267	ARID4B	0	9	1:234209087:235772624	1845	1143	7125	1196	2279	3916	NA	NA	0
1	235491752	235507840	16088	locus174	ENSG00000152904	GGPS1	0	9	1:234209087:235772624	1787	5074	6896	3145	2495.92	4203.25	NA	NA	0
1	235530674	235612283	81609	locus174	ENSG00000116957	TBCE	0	9	1:234209087:235772624	1949	1559	5026	1651	4642.33	2204.5	NA	NA	0
1	235613237	235667781	54544	locus174	ENSG00000162885	B3GALNT2	0	9	1:234209087:235772624	949	8013	7870	2446	2551.73	5645.64	NA	NA	0
1	235710986	235814054	103068	locus174	ENSG00000168243	GNG4	0	9	1:234209087:235772624	2374	5924	16097	5491	2482.78	5922.89	NA	NA	0
1	235824340	236030220	205880	locus175	ENSG00000143669	LYST	0	7	1:235773790:236536723	10169	2423	9175	4940	5321	2187.33	NA	NA	0
1	236139129	236228462	89333	locus175	ENSG00000116962	NID1	0	7	1:235773790:236536723	4990	18372	9347	18355	NA	NA	NA	NA	0
1	236305831	236372206	66375	locus175	ENSG00000077585	GPR137B	0	7	1:235773790:236536723	6464	10882	10436	6658	4106.93	4726.14	NA	NA	0
1	236378854	236445285	66431	locus175	ENSG00000086619	ERO1LB	0	7	1:235773790:236536723	4248	4033	3925	3770	2927.78	2582.89	NA	NA	0
1	236431079	236431258	179	locus175	ENSG00000222650	RNU2-70P	0	7	1:235773790:236536723	NA	NA	NA	NA	5070	2403.5	NA	NA	0
1	236511561	236645619	134058	locus175	ENSG00000186197	EDARADD	0	7	1:235773790:236536723	7709	9999	15361	6372	NA	NA	NA	NA	0
1	236681572	236716281	34709	locus176	ENSG00000116977	LGALS8	0	1	1:236537770:237493854	11155	8417	2406	9369	4416.5	2275.6	NA	NA	0
1	236703393	236713580	10187	locus176	ENSG00000230325	RP11-385F5.4	0	1	1:236537770:237493854	NA	NA	NA	NA	9442.33	1890.33	NA	NA	0
1	236712304	236767804	55500	locus176	ENSG00000119285	HEATR1	0	1	1:236537770:237493854	10465	8566	2780	7304	4848.75	2439.75	NA	NA	0
1	236849807	236927931	78124	locus176	ENSG00000077522	ACTN2	0	1	1:236537770:237493854	8868	8129	203	38	3752.64	3315.18	NA	NA	0
1	236958609	237067281	108672	locus176	ENSG00000116984	MTR	0	1	1:236537770:237493854	6211	12745	1841	2981	4423	3515.46	NA	NA	0
1	237205504	237997288	791784	locus176	ENSG00000198626	RYR2	0	1	1:236537770:237493854	6598	547	2784	475	NA	NA	NA	NA	0
1	238045704	238054094	8390	locus177	ENSG00000116996	ZP4	10	0	1:237495080:239297872	8261	16602	15980	14937	NA	NA	NA	NA	0
1	238107023	238108575	1552	locus177	ENSG00000270188	MTRNR2L11	10	0	1:237495080:239297872	11872	15770	7622	17063	NA	NA	NA	NA	0
1	238643683	238649323	5640	locus177	ENSG00000215808	LINC01139	10	0	1:237495080:239297872	NA	NA	NA	NA	2828.5	2132.5	NA	NA	0
1	239549864	240049896	500032	locus178	ENSG00000133019	CHRM3	1	0	1:239299272:240562764	6248	8765	4590	6294	NA	NA	NA	NA	0
1	240255179	240638489	383310	locus178	ENSG00000155816	FMN2	1	0	1:239299272:240562764	12472	106	16038	524	5477.33	3957.83	NA	NA	0
1	240652872	240775449	122577	locus179	ENSG00000180875	GREM2	10	0	1:240563367:241178287	15760	11556	9040	13775	2862.83	4342.33	NA	NA	0
1	240932719	240934834	2115	locus179	ENSG00000223963	PRKRIRP8	10	0	1:240563367:241178287	NA	NA	NA	NA	4112	2991.67	NA	NA	0
1	240938814	241520530	581716	locus179	ENSG00000182901	RGS7	10	0	1:240563367:241178287	3531	659	2435	1294	NA	NA	NA	NA	0
1	241660902	241683061	22159	locus180	ENSG00000091483	FH	0	0	1:241178944:241766551	17835	7096	7071	8760	1872	2496	NA	NA	0
1	241695433	241758944	63511	locus180	ENSG00000117009	KMO	0	0	1:241178944:241766551	8230	8238	1324	1668	5557.6	4094	NA	NA	0
1	241757513	241840678	83165	locus180	ENSG00000054277	OPN3	0	0	1:241178944:241766551	13978	12026	5252	16661	NA	NA	NA	NA	0
1	241792154	241799232	7078	locus181	ENSG00000203668	CHML	0	4	1:241768617:242697031	13008	7820	2804	10510	6228.86	2385.57	NA	NA	0
1	241815579	241965435	149856	locus181	ENSG00000162843	WDR64	0	4	1:241768617:242697031	9621	12775	13870	12975	2977.33	4606.75	NA	NA	0
1	242158791	242162375	3584	locus181	ENSG00000197769	MAP1LC3C	0	4	1:241768617:242697031	16690	17726	7110	15556	NA	NA	NA	NA	0
1	242246287	242687820	441533	locus181	ENSG00000180287	PLD5	0	4	1:241768617:242697031	4260	4758	6936	221	5029.88	5377	NA	NA	0
1	243218162	243219696	1534	locus182	ENSG00000253326	RP11-261C10.7	5	1	1:242700803:244105053	NA	NA	NA	NA	8174.33	3730.67	NA	NA	0
1	243287729	243418623	130894	locus182	ENSG00000143702	CEP170	5	1	1:242700803:244105053	1873	1762	465	1972	2437	522	NA	NA	0
1	243419319	243663388	244069	locus182	ENSG00000054282	SDCCAG8	5	1	1:242700803:244105053	2106	1716	452	1864	2218.23	2368.15	NA	NA	0
1	243651534	244006538	355004	locus182	ENSG00000117020	AKT3	5	1	1:242700803:244105053	7479	1191	5471	4152	9468.67	2371.17	NA	NA	0
1	243787967	243788358	391	locus182	ENSG00000226766	FABP7P1	5	1	1:242700803:244105053	NA	NA	NA	NA	3461.33	1926.33	NA	NA	0
1	244214584	244220778	6194	locus183	ENSG00000179456	ZBTB18	1	10	1:244106113:244927751	9105	1092	17681	14918	1093	1589	NA	NA	0
1	244571795	244615436	43641	locus183	ENSG00000035687	ADSS	1	10	1:244106113:244927751	15565	8318	13898	5564	7737	8115.33	NA	NA	0
1	244624677	244803806	179129	locus183	ENSG00000179397	C1orf101	1	10	1:244106113:244927751	12674	8171	7973	2926	5173.17	5221	NA	NA	0
1	244816236	244872335	56099	locus183	ENSG00000121644	DESI2	1	10	1:244106113:244927751	6015	4442	11207	4523	2101	2498	NA	NA	0
1	244998623	245008359	9736	locus184	ENSG00000203667	COX20	0	2	1:244929262:246606531	7166	6728	11264	6493	6497.1	3671.8	NA	NA	0
1	245014467	245027844	13377	locus184	ENSG00000153187	HNRNPU	0	2	1:244929262:246606531	4196	676	3771	775	NA	NA	NA	NA	0
1	245133283	245290466	157183	locus184	ENSG00000203666	EFCAB2	0	2	1:244929262:246606531	15672	3969	15701	2487	4355.26	4486.68	NA	NA	0
1	245318286	245866428	548142	locus184	ENSG00000162849	KIF26B	0	2	1:244929262:246606531	9775	14921	6981	12067	5696	1696	NA	NA	0
1	245912643	246670559	757916	locus184	ENSG00000185420	SMYD3	0	2	1:244929262:246606531	5228	4275	3284	2852	6258.75	4015.75	NA	NA	0
1	246703861	246729626	25765	locus185	ENSG00000162851	TFB2M	6	9	1:246606926:246989171	15092	7855	15565	4474	1142	3997	NA	NA	0
1	246729747	246831886	102139	locus185	ENSG00000162852	CNST	6	9	1:246606926:246989171	15700	8117	13911	16616	3643.6	5434.6	NA	NA	0
1	246887348	246931439	44091	locus185	ENSG00000143653	SCCPDH	6	9	1:246606926:246989171	7598	9544	16946	10451	4925.27	4350.82	NA	NA	0
1	246935138	246993361	58223	locus185	ENSG00000223519	KIF28P	6	9	1:246606926:246989171	NA	NA	NA	NA	1709	3706.67	NA	NA	0
1	247002399	247094726	92327	locus186	ENSG00000153207	AHCTF1	2	0	1:246991094:247838628	1945	3324	10911	8791	3777.2	3065.2	NA	NA	0
1	247108848	247242038	133190	locus186	ENSG00000135747	ZNF670	2	0	1:246991094:247838628	1673	12244	14092	15254	2467.75	4978.12	NA	NA	0
1	247108848	247171358	62510	locus186	ENSG00000197472	ZNF695	2	0	1:246991094:247838628	1318	11279	13710	13358	2578.88	6635	NA	NA	0
1	247263263	247267674	4411	locus186	ENSG00000188295	ZNF669	2	0	1:246991094:247838628	13895	16191	14463	7600	4654.38	5144.38	NA	NA	0
1	247273461	247275719	2258	locus186	ENSG00000221953	C1orf229	2	0	1:246991094:247838628	4971	13103	4925	10560	4852.63	4959	NA	NA	0
1	247285276	247335307	50031	locus186	ENSG00000196418	ZNF124	2	0	1:246991094:247838628	8362	14863	16449	14981	3288.42	4439.53	NA	NA	0
1	247350582	247351828	1246	locus186	ENSG00000259865	RP11-488L18.10	2	0	1:246991094:247838628	NA	NA	NA	NA	3586.11	2423.67	NA	NA	0
1	247353152	247372795	19643	locus186	ENSG00000227671	MIR3916	2	0	1:246991094:247838628	NA	NA	NA	NA	3640.67	2533.78	NA	NA	0
1	247460713	247495045	34332	locus186	ENSG00000162714	ZNF496	2	0	1:246991094:247838628	6412	9652	16668	11995	4934.22	4289.89	NA	NA	0
1	247768855	247769838	983	locus186	ENSG00000177476	OR2G3	2	0	1:246991094:247838628	16653	12471	15187	8242	NA	NA	NA	NA	0
1	247803050	247910364	107314	locus186	ENSG00000235749	RP11-634B7.4	2	0	1:246991094:247838628	NA	NA	NA	NA	5657.33	3432.67	NA	NA	0
1	247835319	247836365	1046	locus186	ENSG00000197437	OR13G1	2	0	1:246991094:247838628	17129	14740	2683	13491	NA	NA	NA	NA	0
1	247920675	247921982	1307	locus187	ENSG00000221888	OR1C1	7	8	1:247838870:248585259	13709	17434	2976	16247	5388	2432.33	NA	NA	0
1	247938211	247939138	927	locus187	ENSG00000228336	OR9H1P	7	8	1:247838870:248585259	NA	NA	NA	NA	5452.33	3708	NA	NA	0
1	248020500	248041507	21007	locus187	ENSG00000162722	TRIM58	7	8	1:247838870:248585259	6831	15739	16776	4851	4257.79	4703.21	NA	NA	0
1	248031276	248060449	29173	locus187	ENSG00000238243	OR2W3	7	8	1:247838870:248585259	8290	12297	17104	8471	3968.17	4403	NA	NA	0
1	248084319	248085258	939	locus187	ENSG00000177462	OR2T8	7	8	1:247838870:248585259	17339	14002	NA	10104	3882.43	2719.14	NA	NA	0
1	248097070	248098057	987	locus187	ENSG00000177275	OR2AJ1	7	8	1:247838870:248585259	10614	15296	5832	12763	NA	NA	NA	NA	0
1	248100492	248264223	163731	locus187	ENSG00000196071	OR2L13	7	8	1:247838870:248585259	13334	10794	16889	7738	3264.89	3677.84	NA	NA	0
1	248112159	248113098	939	locus187	ENSG00000196936	OR2L8	7	8	1:247838870:248585259	10005	12963	8673	13221	4706.17	5764.83	NA	NA	0
1	248185249	248186188	939	locus187	ENSG00000197454	OR2L5	7	8	1:247838870:248585259	5737	13047	17109	11762	4714.67	5713.5	NA	NA	0
1	248201473	248202607	1134	locus187	ENSG00000203663	OR2L2	7	8	1:247838870:248585259	15000	13715	16506	9201	3752.35	3776.41	NA	NA	0
1	248402230	248403166	936	locus187	ENSG00000171180	OR2M4	7	8	1:247838870:248585259	9893	13735	6398	15841	3767	4914.89	NA	NA	0
1	248436072	248437138	1066	locus187	ENSG00000177212	OR2T33	7	8	1:247838870:248585259	NA	12513	NA	12896	1510	2470	NA	NA	0
1	248457917	248458880	963	locus187	ENSG00000177201	OR2T12	7	8	1:247838870:248585259	10394	14405	8623	14050	NA	NA	NA	NA	0
1	248486893	248487899	1006	locus187	ENSG00000177186	OR2M7	7	8	1:247838870:248585259	7228	13672	3937	12428	NA	NA	NA	NA	0
1	248524882	248525929	1047	locus187	ENSG00000196944	OR2T4	7	8	1:247838870:248585259	7429	13206	13437	11757	3993	5149	NA	NA	0
1	248550909	248551836	927	locus187	ENSG00000198104	OR2T6	7	8	1:247838870:248585259	15213	15864	11243	16161	3014.67	6571.33	NA	NA	0
1	248569295	248570405	1110	locus187	ENSG00000175143	OR2T1	7	8	1:247838870:248585259	8715	15465	4418	13667	NA	NA	NA	NA	0
1	248684915	248685964	1049	locus188	ENSG00000188558	OR2G6	6	0	1:248586307:249240540	17446	16629	4784	12477	NA	NA	NA	NA	0
1	249104649	249120832	16183	locus188	ENSG00000175137	SH3BP5L	6	0	1:248586307:249240540	15794	2122	15477	5670	5574.08	4698.54	NA	NA	0
1	249132478	249143716	11238	locus188	ENSG00000171161	ZNF672	6	0	1:248586307:249240540	14360	1419	14033	806	NA	NA	NA	NA	0
1	249144206	249153284	9078	locus188	ENSG00000171163	ZNF692	6	0	1:248586307:249240540	12218	839	10708	854	2726	2016	NA	NA	0
2	218148	264392	46244	locus189	ENSG00000035115	SH3YL1	0	3	2:11320:1158981	12127	10495	7011	12202	3243.92	4412.75	NA	NA	0
2	264868	278283	13415	locus189	ENSG00000143727	ACP1	0	3	2:11320:1158981	12262	5447	5919	853	7152	3488	NA	NA	0
2	279557	288296	8739	locus189	ENSG00000189292	FAM150B	0	3	2:11320:1158981	10182	15551	7640	12717	6751.33	2911.83	NA	NA	0
2	667334	677439	10105	locus189	ENSG00000151353	TMEM18	0	3	2:11320:1158981	6065	5365	6977	12423	5343.57	3126.14	NA	NA	0
2	680080	697371	17291	locus189	ENSG00000233296	AC092159.2	0	3	2:11320:1158981	NA	NA	NA	NA	2359.67	1452.83	NA	NA	0
2	739587	740164	577	locus189	ENSG00000272342	RP13-539J13.1	0	3	2:11320:1158981	NA	NA	NA	NA	1981.67	3081	NA	NA	0
2	742487	747767	5280	locus189	ENSG00000223751	AC116609.2	0	3	2:11320:1158981	NA	NA	NA	NA	3416.67	3983.67	NA	NA	0
2	779836	864112	84276	locus189	ENSG00000237667	LINC01115	0	3	2:11320:1158981	NA	NA	NA	NA	1863.47	2378.63	NA	NA	0
2	946553	1371385	424832	locus189	ENSG00000172554	SNTG2	0	3	2:11320:1158981	4538	10540	12070	13695	4673.11	6052	NA	NA	0
2	1377994	1546594	168600	locus190	ENSG00000115705	TPO	15	7	2:1159982:1681720	14573	17203	5166	16581	6119.33	3115.33	NA	NA	0
2	1550436	1623885	73449	locus190	ENSG00000228613	AC144450.1	15	7	2:1159982:1681720	NA	NA	NA	NA	4933.67	2991.33	NA	NA	0
2	1635658	1748278	112620	locus190	ENSG00000130508	PXDN	15	7	2:1159982:1681720	13007	12206	8178	15928	5869.67	5729.33	NA	NA	0
2	1792884	2334966	542082	locus191	ENSG00000186487	MYT1L	8	8	2:1683187:3003071	3568	102	1067	16707	2584	812	NA	NA	0
2	2838035	2842163	4128	locus191	ENSG00000237720	AC011995.1	8	8	2:1683187:3003071	NA	NA	NA	NA	5487.56	3420	NA	NA	0
2	3192695	3381653	188958	locus192	ENSG00000032389	TSSC1	8	2	2:3003472:4148069	4495	3899	17668	4401	NA	NA	NA	NA	0
2	3383445	3483338	99893	locus192	ENSG00000171853	TRAPPC12	8	2	2:3003472:4148069	4670	1523	15493	8878	3192.47	3852.06	NA	NA	0
2	3592704	3606206	13502	locus192	ENSG00000171865	RNASEH1	8	2	2:3003472:4148069	14397	9600	13125	8735	1935	2022	NA	NA	0
2	3606081	3609324	3243	locus192	ENSG00000234171	RNASEH1-AS1	8	2	2:3003472:4148069	NA	NA	NA	NA	6082.22	2486.78	NA	NA	0
2	3642544	3692036	49492	locus192	ENSG00000118004	COLEC11	8	2	2:3003472:4148069	14380	14847	9441	16333	4010.47	3162.95	NA	NA	0
2	3705784	3750261	44477	locus192	ENSG00000151360	ALLC	8	2	2:3003472:4148069	5927	14533	10338	7036	3797.16	3494.74	NA	NA	0
2	3751452	3826457	75005	locus192	ENSG00000214866	DCDC2C	8	2	2:3003472:4148069	6037	11530	12942	2631	5606.33	3779	NA	NA	0
2	4077270	4077549	279	locus192	ENSG00000264071	RN7SL531P	8	2	2:3003472:4148069	NA	NA	NA	NA	5189	2159.5	NA	NA	0
2	5832798	5841516	8718	locus194	ENSG00000176887	SOX11	11	9	2:5118816:6361343	448	92	4560	15583	NA	NA	NA	NA	0
2	6111711	6114374	2663	locus194	ENSG00000272268	DKFZP761K2322	11	9	2:5118816:6361343	17159	11250	13794	10543	4890.78	3713.78	NA	NA	0
2	6869299	6910442	41143	locus195	ENSG00000205837	LINC00487	11	10	2:6363082:7322437	NA	NA	NA	NA	1961.58	2402.75	NA	NA	0
2	6969010	6980595	11585	locus195	ENSG00000225964	AC017076.5	11	10	2:6363082:7322437	NA	NA	NA	NA	4900.33	2672.67	NA	NA	0
2	6980700	7005936	25236	locus195	ENSG00000134326	CMPK2	11	10	2:6363082:7322437	6454	11621	10467	17984	NA	NA	NA	NA	0
2	7057522	7184313	126791	locus195	ENSG00000151692	RNF144A	11	10	2:6363082:7322437	4794	5737	17150	1591	3916.4	2453.8	NA	NA	0
2	8147900	8464760	316860	locus196	ENSG00000236790	LINC00299	8	3	2:7323039:8980346	NA	NA	NA	NA	3341.71	4317.06	NA	NA	0
2	8818974	8824583	5609	locus196	ENSG00000115738	ID2	8	3	2:7323039:8980346	8043	8781	14635	4704	NA	NA	NA	NA	0
2	8861263	8862816	1553	locus196	ENSG00000260837	RP11-434B12.1	8	3	2:7323039:8980346	NA	NA	NA	NA	2865.33	921.333	NA	NA	0
2	8868986	8977755	108769	locus196	ENSG00000134313	KIDINS220	8	3	2:7323039:8980346	5992	378	3618	3105	NA	NA	NA	NA	0
2	8992819	9143942	151123	locus197	ENSG00000143797	MBOAT2	13	3	2:8980472:10440987	1324	12558	2947	14139	380	4685	NA	NA	0
2	9346893	9545812	198919	locus197	ENSG00000151693	ASAP2	13	3	2:8980472:10440987	3950	9646	4876	480	2917.89	6443.44	NA	NA	0
2	9543603	9563358	19755	locus197	ENSG00000119185	ITGB1BP1	13	3	2:8980472:10440987	10051	8450	17060	4192	3357.5	5940.75	NA	NA	0
2	9563696	9613230	49534	locus197	ENSG00000119203	CPSF3	13	3	2:8980472:10440987	12577	8176	14419	13901	2774.5	2488	NA	NA	0
2	9614703	9636672	21969	locus197	ENSG00000134330	IAH1	13	3	2:8980472:10440987	15011	9038	13714	8988	5105.6	3493.07	NA	NA	0
2	9628614	9695917	67303	locus197	ENSG00000151694	ADAM17	13	3	2:8980472:10440987	15691	4251	14357	15309	4499.71	4156.5	NA	NA	0
2	9724100	9771143	47043	locus197	ENSG00000134308	YWHAQ	13	3	2:8980472:10440987	12772	4907	3053	53	6568.67	7085.67	NA	NA	0
2	9983482	10074545	91063	locus197	ENSG00000115750	TAF1B	13	3	2:8980472:10440987	4307	10005	11582	13579	3662.14	5119.86	NA	NA	0
2	10076488	10079719	3231	locus197	ENSG00000269973	RP11-95D17.1	13	3	2:8980472:10440987	NA	NA	NA	NA	4958	3505.5	NA	NA	0
2	10085340	10142411	57071	locus197	ENSG00000134317	GRHL1	13	3	2:8980472:10440987	7099	14647	15851	17541	3626	4433	NA	NA	0
2	10196906	10220538	23632	locus197	ENSG00000205795	CYS1	13	3	2:8980472:10440987	15937	8498	14836	8635	5989.67	5212.67	NA	NA	0
2	10262454	10271545	9091	locus197	ENSG00000171848	RRM2	13	3	2:8980472:10440987	7986	18051	9868	17475	5309	5541	NA	NA	0
2	10443032	10567735	124703	locus198	ENSG00000115756	HPCAL1	2	0	2:10442541:10879340	6825	12057	3583	17289	1253	2308	NA	NA	0
[truncated: 16,534 more rows]
