# Supplementary material for: Collective genomic segments with differential pleiotropic patterns between cognitive dimensions and psychopathology
Source: Nat Commun. 2022 Nov 11;13:6868. doi: 10.1038/s41467-022-34418-y (PMC9652380; doi:10.1038/s41467-022-34418-y)
Supplement: Supplementary file 17 — Supplementary Data 15 [file 41467_2022_34418_MOESM17_ESM.xlsx]

## Sheet: TableS15
Supplementary Data 15. Computation of inverse rank scores based on PoPs gene scores and 50th percentile selected TWAS genes Note: Computation of inverse rank scores based on PoPs gene scores and 50th percentile selected TWAS genes Note:. CTP.meta.locus.ID: ID for CTP meta-locus; NCF.meta.locus.ID: ID for NCF meta-locus; PoPscore: gene prioritization score from PoPs algorithm; PoP.rank: ranking of…
			Inverse Rank Score computation
GENEid	CTP.meta.locus.ID	NCF.meta.locus.ID	PoPscore.x	PoPscore.y	PoP.rank.x	PoP.rank.y	PoP.rank.norm.x	PoP.rank.norm.y
MARCH1	11	0	0.613674	-0.0235006	236	9573	0.987162	0.479219
MARC1	15	0	-0.121412	-0.371115	11931	17236	0.350976	0.0622416
MARC2	15	0	-0.154273	-0.237426	13014	15818	0.292063	0.139391
MARCH2	5	7	-0.203969	0.252143	14649	2609	0.203122	0.858052
MARCH3	15	0	-0.013539	0.064627	8878	6758	0.517054	0.632318
MARCH4	5	7	0.346187	0.480443	1297	669	0.929446	0.963606
MARCH5	0	8	0.1109	0.255382	5354	2557	0.708753	0.860889
MARCH6	10	0	0.421303	0.0276231	819	7881	0.955448	0.571265
MARCH7	8	7	0.136612	0.124346	4672	5124	0.745852	0.721219
MARCH8	8	0	0.269542	0.134872	2128	4889	0.884241	0.734004
MARCH9	7	4	0.256424	0.105456	2325	5626	0.873524	0.693906
MARCH10	15	3	-0.0686006	0.0799553	10436	6299	0.432302	0.657291
MARCH11	5	3	0.0912056	0.373177	5907	1277	0.678671	0.93053
SEPT1	5	0	-0.0717611	-0.072966	10534	11307	0.426971	0.384854
SEPT2	2	7	0.433687	0.126333	739	5077	0.9598	0.723806
SEPT3	11	10	0.60333	0.0660304	253	6718	0.986237	0.634494
SEPT4	14	0	-0.143482	0.487579	12642	647	0.312299	0.964799
SEPT5	3	8	0.131605	0.107677	4790	5569	0.739433	0.697008
SEPT7	13	5	0.17306	0.320834	3785	1738	0.794103	0.905441
SEPT8	9	0	0.528754	0.229263	396	2960	0.978458	0.838955
SEPT9	0	0	0.141711	0.213786	4559	3224	0.751999	0.824611
SEPT10	2	7	-0.0299501	-0.38335	9361	17325	0.49078	0.0573993
SEPT11	1	0	0.366923	0.246004	1128	2703	0.938639	0.852954
SEPT12	10	4	0.0485248	0.292032	7121	2068	0.612631	0.887486
SEPT14	7	6	-0.218743	-0.0383737	15075	10063	0.179815	0.452026
SEP15	0	0	-0.103014	-0.227701	11402	15648	0.379753	0.148732
DEC1	10	0	-0.194579	-0.200781	14340	15097	0.219931	0.178663
A1BG	0	2	-0.0268157	0.181225	9261	3856	0.492798	0.790024
A1CF	8	9	-0.0325627	-0.110306	9432	12607	0.486917	0.314091
A2ML1	11	0	-0.386078	-0.271706	17609	16298	0.0421041	0.113324
A3GALT2	14	5	0.00393045	0.234459	8412	2894	0.542403	0.842563
A4GALT	0	1	-0.395726	-0.181412	17672	14648	0.038677	0.203047
A4GNT	12	0	-0.179322	-0.224408	13856	15590	0.24626	0.151795
AAAS	15	6	0.0415687	-0.29395	7319	16598	0.60186	0.0969532
AACS	3	2	0.291413	-0.106849	1852	12484	0.899255	0.320783
AADAC	13	0	-0.267432	-0.330842	16226	16937	0.117337	0.0785092
AADACL2	13	0	-0.379779	-0.111013	17554	12634	0.045096	0.312622
AADACL4	13	5	-0.310899	-0.175122	16944	14495	0.0782788	0.211371
AADAT	8	10	0.107105	0.111312	5453	5457	0.703367	0.703101
AAED1	13	3	-0.332846	-0.139416	17174	13517	0.0657673	0.264581
AAGAB	9	3	-0.00238016	-0.213727	8586	15374	0.532938	0.163547
AAK1	6	6	0.437618	0.409139	720	1023	0.960833	0.944348
AAMDC	9	5	-0.0239151	-0.332519	9178	16958	0.500734	0.0773667
AAMP	3	4	0.18184	0.0940236	3618	5905	0.803188	0.678762
AANAT	0	0	-0.149926	-0.241874	12868	15885	0.300005	0.135745
AAR2	3	3	0.0970374	-0.181233	5746	14642	0.687429	0.203373
AARD	12	6	-0.147571	-0.0912548	12786	11945	0.304353	0.349543
AARS	8	0	0.271501	0.205518	2107	3378	0.885383	0.816213
AARS2	0	0	0.0331241	0.0800792	7568	6296	0.588315	0.657454
AARSD1	14	9	0.0721702	0.0346526	6451	7672	0.649078	0.582612
AASDH	0	2	0.14589	0.0906088	4469	5998	0.756895	0.673703
AASDHPPT	2	3	0.0353566	-0.046274	7502	10332	0.591906	0.437867
AASS	13	3	-0.249005	-0.366228	15825	17206	0.13915	0.0638738
AATF	1	0	0.133855	0.101619	4739	5722	0.742207	0.6887
AATK	1	2	0.23293	0.0553123	2680	7048	0.854213	0.61654
ABAT	4	3	0.273332	-0.316785	2077	16794	0.887015	0.0862894
ABCA1	0	0	0.247784	-0.313589	2435	16761	0.867541	0.0881841
ABCA10	11	10	-0.225171	-0.139279	15250	13513	0.170429	0.264799
ABCA12	0	2	-0.287661	0.00348987	16600	8686	0.0969918	0.527421
ABCA13	6	0	-0.640952	-0.111459	18309	12647	0.00386289	0.311316
ABCA2	14	0	0.400336	0.254948	924	2564	0.949736	0.860508
ABCA3	3	1	0.310895	-0.255804	1637	16068	0.91095	0.125836
ABCA4	10	0	-0.162294	0.225167	13285	3021	0.277321	0.835637
ABCA5	11	10	0.0840648	-0.127614	6101	13147	0.668117	0.284712
ABCA6	11	10	-0.176951	-0.210328	13785	15310	0.250122	0.167029
ABCA7	12	0	0.091153	-0.0305124	5909	9791	0.678562	0.467301
ABCA9	11	10	-0.292118	-0.0977426	16678	12171	0.0927487	0.337813
ABCB1	13	1	-0.515822	-0.220408	18141	15514	0.0131643	0.15593
ABCB10	8	8	0.0934407	-0.0684703	5846	11146	0.681989	0.39358
ABCB11	14	1	-0.100235	0.121292	11326	5199	0.379703	0.716892
ABCB5	11	0	-0.465093	-0.499267	17993	17855	0.0210555	0.0277173
ABCB6	0	0	0.108439	0.308436	5424	1887	0.704945	0.897345
ABCB8	0	0	0.21279	0.143745	3028	4681	0.835283	0.745321
ABCB9	0	5	0.438871	0.473735	711	704	0.961323	0.9617
ABCC1	0	0	-0.0915764	-0.319943	11104	16833	0.395964	0.0842174
ABCC10	0	1	0.317401	0.126704	1567	5066	0.914758	0.724374
ABCC12	7	4	-0.130453	-0.0989786	12202	12217	0.336126	0.334731
ABCC2	9	5	-0.11162	-0.122043	11647	12966	0.366426	0.294559
ABCC3	14	0	-0.195118	0.110887	14357	5463	0.219007	0.702775
ABCC4	0	4	-0.448217	0.0131315	17916	8388	0.0252448	0.543237
ABCC5	1	0	0.230204	-0.164267	2726	14201	0.851711	0.227367
ABCC6	8	0	-0.147058	-0.19751	12762	15018	0.305658	0.182204
ABCC8	14	0	0.321191	-0.170975	1522	14377	0.917206	0.217834
ABCD2	0	0	0.0824661	-0.162733	6149	14166	0.665506	0.229271
ABCD3	10	0	0.0154773	-0.0756557	8089	11409	0.559974	0.379271
ABCD4	11	0	0.0313437	-0.0674016	7636	11106	0.584616	0.395756
ABCE1	10	0	0.00904167	0.414893	8278	991	0.549693	0.946089
ABCF2	0	0	0.150863	0.166876	4328	4150	0.764565	0.774211
ABCF3	8	6	0.232597	0.190241	2692	3676	0.85356	0.800022
ABCG1	6	3	0.0946222	-0.230399	5815	15694	0.683675	0.146137
ABCG4	0	0	0.149435	0.125118	4372	5103	0.762172	0.722376
ABCG5	2	0	-0.0893368	0.000179547	11041	8785	0.399391	0.522035
ABCG8	7	2	-0.0747635	-0.141499	10619	13577	0.422347	0.261317
ABHD1	0	10	-0.0472625	0.254283	9841	2579	0.464668	0.859684
ABHD10	0	0	0.091519	-0.0675944	5899	11116	0.679106	0.395212
ABHD11	14	10	0.0662556	-0.237241	6612	15814	0.64032	0.139608
ABHD12	0	3	0.113955	-0.155146	5262	13964	0.713757	0.240261
ABHD12B	13	4	-0.207119	-0.291935	14747	16572	0.197791	0.0983678
ABHD13	13	0	0.0575507	0.0660373	6855	6717	0.627101	0.634548
ABHD14A	11	1	0.244629	0.177585	2472	3915	0.865528	0.78702
ABHD14B	11	1	0.0454172	0.121586	7201	5191	0.608279	0.717604
ABHD15	15	4	-0.140325	-0.388941	12535	17362	0.31812	0.0553863
ABHD16B	0	7	-0.0685928	-0.00862191	10435	9093	0.432356	0.505277
ABHD17A	15	0	0.0813464	-0.157644	6191	14032	0.663221	0.236561
ABHD17B	0	0	0.0326487	-0.21563	7592	15416	0.58701	0.161353
ABHD17C	9	7	-0.109251	-0.636425	11581	18157	0.370016	0.0121865
ABHD2	13	6	0.35433	0.360897	1225	1378	0.933362	0.925027
ABHD3	2	8	-0.0198283	-0.150653	9048	13845	0.507806	0.246736
ABHD4	0	0	-0.0287651	0.0456064	9323	7327	0.492847	0.60136
ABHD5	14	6	0.0504142	-0.420043	7063	17537	0.615786	0.0458651
ABHD6	5	7	0.138204	0.486845	4638	651	0.747702	0.964585
ABHD8	14	3	0.181672	0.0264883	3621	7919	0.803025	0.569151
ABI1	0	0	0.372907	1.05978	1086	45	0.940924	0.997552
ABI2	8	4	0.507153	0.38802	462	1180	0.974868	0.9358
ABI3	11	7	-0.221264	-0.114283	15142	12721	0.176304	0.307889
ABI3BP	0	9	-0.314732	-0.000177281	16989	8799	0.0758309	0.521325
ABL1	0	0	0.386296	0.599592	1002	331	0.945493	0.981993
ABL2	3	4	0.318513	0.203191	1557	3419	0.915302	0.814003
ABLIM1	3	0	-0.343951	-0.0190347	17273	9439	0.0602285	0.486005
ABLIM3	5	0	-0.0810988	-0.403659	10815	17442	0.411685	0.051137
ABR	8	4	0.377561	0.150114	1055	4544	0.94261	0.752775
ABRA	1	8	-0.236179	0.0845132	15528	6162	0.155307	0.664781
ABRACL	0	0	-0.205277	-0.323191	14676	16866	0.201523	0.0815726
ABTB1	12	8	0.118384	0.195991	5148	3571	0.719959	0.805713
ABTB2	0	2	-0.190778	0.321178	14212	1735	0.226768	0.905522
ACAA1	0	0	0.311238	0.0545063	1632	7074	0.911222	0.615125
ACACA	1	0	0.187199	0.102215	3512	5703	0.808954	0.689734
ACACB	1	2	-0.150484	0.179104	12886	3895	0.298912	0.7879
ACAD10	0	0	0.150499	0.247236	4342	2683	0.763804	0.854026
ACAD11	13	6	-0.0462315	0.163907	9807	4219	0.466518	0.770457
ACAD8	7	6	0.0619695	-0.093145	6725	12020	0.634173	0.346028
ACAD9	12	1	0.0910351	0.146972	5911	4611	0.678453	0.749129
ACADL	5	9	-0.378561	-0.327144	17543	16902	0.0456944	0.0805135
ACADS	11	2	-0.0014103	-0.0133975	8560	9250	0.534352	0.496736
ACADSB	14	8	0.129993	0.238821	4816	2815	0.738019	0.846844
ACADVL	7	2	0.257856	-0.160779	2311	14116	0.874286	0.231991
ACAP1	7	2	-0.154456	0.205074	13023	3388	0.291574	0.815669
ACAP2	0	4	0.161917	0.314662	4053	1820	0.779525	0.90099
ACAP3	0	2	0.560782	0.8101	327	108	0.982212	0.994124
ACAT1	0	5	0.129634	0.0733666	4830	6511	0.737257	0.645756
ACAT2	3	8	0.0308708	-0.0971888	7650	12144	0.583855	0.339354
ACBD3	11	0	-0.0516147	-0.0687722	9967	11155	0.457814	0.39309
ACBD4	11	8	0.214333	0.363321	3001	1356	0.836751	0.926224
ACBD5	0	0	0.141807	-0.0016698	4556	8845	0.752162	0.51877
ACBD6	9	0	0.0329775	0.0749417	7574	6463	0.587989	0.648368
ACCS	3	2	-0.131919	-0.026452	12251	9663	0.333569	0.474294
ACCSL	3	2	-0.114895	0.00763442	11745	8557	0.361094	0.534465
ACD	8	0	0.27931	0.238594	2001	2820	0.891149	0.846572
ACE	3	5	-0.25931	-0.139687	16068	13524	0.125932	0.2642
ACER1	2	4	-0.261176	-0.17638	16108	14526	0.123613	0.208996
ACER2	5	7	-0.165625	0.310308	13407	1861	0.270685	0.89876
ACER3	9	5	0.121002	0.242891	5069	2755	0.724256	0.850109
ACHE	0	9	0.207026	-0.298578	3138	16637	0.829299	0.0948313
ACIN1	0	0	0.443863	0.27086	685	2320	0.962737	0.873776
ACKR2	14	6	-0.174916	-0.32238	13725	16863	0.253386	0.0822358
ACKR3	3	0	-0.396757	0.0768637	17680	6390	0.0382419	0.652226
ACKR4	13	6	-0.114591	0.260674	11738	2467	0.361475	0.865778
ACLY	7	0	0.286485	-0.00461933	1907	8955	0.896263	0.512786
ACMSD	7	2	0.0397735	0.0657948	7368	6723	0.599195	0.634222
ACN9	0	7	-0.0112449	-0.154059	8817	13935	0.520372	0.241839
ACO1	2	0	0.100759	0.400652	5648	1090	0.69276	0.940703
ACO2	11	10	0.047742	0.0593955	7151	6916	0.610999	0.623721
ACOT1	0	5	-0.0854206	0.25435	10922	2577	0.405864	0.859801
ACOT11	7	0	0.105489	-0.0161063	5513	9341	0.700103	0.491785
ACOT12	2	7	-0.10175	-0.0526847	11367	10552	0.381657	0.425898
ACOT2	0	5	0.108575	0.118271	5419	5282	0.705217	0.712638
ACOT4	0	5	-0.134641	0.0192532	12355	8166	0.327912	0.555737
ACOT6	0	5	-0.169687	-0.0771949	13548	11472	0.263015	0.375877
ACOT7	0	1	0.16693	0.468545	3931	736	0.786161	0.959956
ACOT8	11	1	0.194705	0.138774	3373	4799	0.816515	0.738901
ACOX1	10	0	0.2001	0.133772	3266	4909	0.822336	0.732916
ACOX2	5	7	-0.0142762	-0.189124	8893	14846	0.516238	0.192362
ACOX3	0	7	0.238301	0.0922372	2589	5956	0.859163	0.675987
ACOXL	2	7	-0.0266259	0.042804	9256	7420	0.496491	0.5963
ACP1	0	3	0.107213	0.441259	5447	853	0.703694	0.953596
ACP2	4	1	0.26439	0.171841	2206	4055	0.879998	0.77938
ACP5	0	0	-0.423429	0.0416608	17820	7452	0.0306261	0.594559
ACP6	0	0	0.0827029	0.305088	6140	1927	0.665996	0.895169
ACPL2	0	3	-0.0588997	0.247158	10184	2687	0.44601	0.853824
ACPP	0	8	-0.254154	-0.0349841	15937	9943	0.133058	0.45909
ACPT	11	0	-0.0713182	0.199773	10520	3493	0.427639	0.809791
ACRBP	0	0	0.136521	0.407366	4673	1035	0.745798	0.943692
ACRV1	2	5	-0.21122	0.161728	14877	4264	0.19072	0.768009
ACSBG1	14	3	-0.111338	0.148463	11638	4587	0.366915	0.750449
ACSBG2	2	4	-0.0753441	0.0277676	10636	7876	0.421422	0.571491
ACSF2	14	0	-0.198181	0.0787344	14467	6337	0.213023	0.655223
ACSF3	0	1	0.133521	0.00329285	4749	8693	0.741663	0.52704
ACSL1	7	6	0.201958	0.0606193	3233	6882	0.824131	0.625571
ACSL3	13	0	0.224797	-0.238809	2807	15840	0.847305	0.138194
ACSL5	7	3	0.0183958	0.14502	7996	4656	0.565033	0.746681
ACSL6	13	2	0.221582	0.392693	2866	1150	0.844095	0.937432
ACSM1	4	0	-0.23924	-0.342051	15610	17038	0.150846	0.0730141
ACSM2A	4	0	-0.358519	-0.176223	17397	14521	0.0536365	0.209956
ACSM2B	4	0	-0.210056	0.176937	14843	3932	0.192437	0.785885
ACSS1	2	3	-0.0385031	-0.236349	9612	15798	0.477126	0.140572
ACSS2	0	0	0.252798	0.191656	2359	3641	0.871675	0.801904
ACSS3	0	9	-0.340741	-0.548237	17247	17977	0.0617962	0.021926
ACTA1	8	8	-0.00720952	0.182127	8705	3839	0.526465	0.791132
ACTA2	6	0	0.179548	-1.04118	3659	18367	0.800957	0.000707291
ACTB	12	0	0.69369	0.570421	156	397	0.991514	0.9784
ACTBL2	5	1	-0.259293	-0.145414	16067	13700	0.125986	0.254625
ACTG1	1	2	0.527263	0.439508	398	862	0.97835	0.953101
ACTL10	0	0	-0.114298	-0.103848	11728	12379	0.362019	0.326496
ACTL6A	11	10	0.134011	-0.0635057	4734	10960	0.742479	0.4037
ACTL6B	0	9	0.611422	0.0502793	243	7180	0.986781	0.609358
ACTL7A	9	7	-0.168136	-0.0385312	13492	10069	0.266061	0.452176
ACTL7B	9	7	-0.194872	-0.0425552	14352	10216	0.219279	0.444178
ACTL8	11	9	-0.223942	-0.185639	15208	14755	0.172714	0.197225
ACTN1	0	0	0.240026	0.523406	2553	525	0.861122	0.971439
ACTN2	0	1	0.0143986	1.1029	8129	38	0.557798	0.997933
ACTN4	0	0	0.0599804	1.26666	6782	17	0.631072	0.999075
ACTR10	13	2	-0.0200784	-0.0940886	9057	12060	0.507317	0.343852
ACTR1A	15	0	0.335508	0.428495	1386	918	0.924604	0.950054
ACTR1B	5	0	0.215269	0.267665	2991	2365	0.837295	0.871342
ACTR2	0	9	0.268759	0.080926	2139	6257	0.883642	0.659576
ACTR3	0	4	0.290854	0.253972	1859	2586	0.898874	0.859319
ACTR3B	1	5	0.407026	0.391705	893	1158	0.951423	0.937004
ACTR3C	0	7	-0.200664	-0.054984	14539	10634	0.208977	0.420932
ACTR5	0	3	0.0564176	-0.199766	6880	15073	0.625741	0.179924
ACTR6	6	0	0.0182064	0.151588	8003	4509	0.564652	0.754692
ACTR8	11	0	0.101514	0.114541	5626	5362	0.693956	0.70827
ACTRT3	14	8	-0.128539	0.0329267	12138	7730	0.339716	0.57948
ACVR1	14	8	0.120017	0.434308	5094	887	0.722896	0.951746
ACVR1B	0	0	0.397666	0.395367	941	1124	0.948811	0.938847
ACVR1C	14	8	0.122111	0.0602625	5046	6895	0.725507	0.624905
ACVR2A	14	1	0.523249	0.228531	412	2974	0.977588	0.838211
ACVR2B	0	0	0.287784	0.0865451	1890	6108	0.897188	0.667682
ACVRL1	0	0	-0.0476786	0.24604	9855	2700	0.463907	0.853101
ACY1	11	1	0.0115654	0.0477046	8208	7264	0.553501	0.604831
ACYP1	11	0	0.0952067	0.0435088	5801	7393	0.684437	0.597791
ACYP2	1	4	0.115045	0.423576	5232	944	0.715389	0.948645
ADA	0	0	-0.326954	-0.315586	17114	16784	0.0690312	0.0869329
ADAD1	7	1	-0.23473	-0.0782685	15482	11507	0.157809	0.373394
ADAD2	0	0	-0.182359	-0.282505	13953	16458	0.240984	0.10457
ADAL	14	5	0.0103133	0.0747778	8243	6469	0.551597	0.64806
ADAM10	8	0	0.0307082	-0.183137	7654	14688	0.583637	0.200914
ADAM11	11	8	0.0453977	0.115311	7203	5345	0.608171	0.709195
ADAM12	15	5	-0.300511	0.227216	16794	2993	0.0864386	0.837178
ADAM15	0	5	0.0319497	-0.421627	7617	17547	0.58565	0.045321
ADAM17	13	3	0.1539	-0.210321	4251	15309	0.768754	0.167084
ADAM18	1	0	-0.262318	-0.00169564	16132	8846	0.12245	0.518768
ADAM19	2	0	-0.107161	-0.346239	11525	17072	0.37296	0.070355
ADAM20	11	1	-0.112623	-0.0193004	11676	9447	0.364848	0.486017
ADAM21	11	1	-0.146943	-0.103241	12756	12361	0.306098	0.327512
ADAM22	13	1	0.365179	0.205248	1141	3385	0.937932	0.815832
ADAM23	15	0	0.119591	0.112174	5107	5423	0.722189	0.704951
ADAM28	8	5	-0.439623	-0.189461	17877	14857	0.0275254	0.191676
ADAM29	0	0	-0.254711	-0.190441	15951	14871	0.132296	0.190209
ADAM30	0	1	-0.235895	-0.183674	15513	14704	0.156123	0.2
ADAM32	1	0	-0.168109	-0.282141	13490	16452	0.26605	0.104117
ADAM33	5	3	-0.0327756	-0.276849	9439	16382	0.486536	0.108705
ADAM7	8	5	-0.324397	-0.168325	17090	14306	0.070185	0.220976
ADAM8	1	1	-0.0213036	-0.331994	9096	16953	0.505195	0.0776889
ADAM9	1	0	-0.133755	-0.387467	12317	17351	0.329979	0.0559848
ADAMTS1	6	0	-0.620467	-0.0657441	18290	11043	0.00505902	0.399184
ADAMTS10	5	7	-0.129932	-0.112737	12191	12676	0.336833	0.310337
ADAMTS12	9	0	-0.660758	-0.38145	18321	17310	0.00337268	0.0582155
ADAMTS13	0	6	-0.00880252	-0.17812	8750	14565	0.524017	0.207606
ADAMTS16	6	0	-0.298976	-0.344336	16774	17055	0.0875265	0.0721902
ADAMTS18	4	2	-0.154945	0.00322227	13039	8696	0.285886	0.526465
ADAMTS2	7	0	-0.454913	-0.678808	17952	18204	0.0232862	0.0087127
ADAMTS20	12	0	0.000847307	0.0192312	8489	8167	0.538215	0.555658
ADAMTS3	6	0	0.15649	-0.200121	4190	15082	0.772072	0.179523
ADAMTS4	6	7	-0.602243	-0.55326	18274	17993	0.00592939	0.021162
ADAMTS5	6	0	-0.309816	-0.51696	16932	17902	0.0789316	0.0260065
ADAMTS6	15	0	-0.173518	-0.695385	13681	18237	0.25578	0.0077802
ADAMTS7	2	4	-0.114803	-0.0661165	11743	11055	0.361203	0.398564
ADAMTSL1	7	0	0.013278	-0.09739	8162	12153	0.556003	0.338792
ADAMTSL2	0	6	-0.435512	-0.29735	17855	16624	0.0287222	0.0955878
ADAMTSL3	0	3	-0.286664	-0.157205	16580	14022	0.0980797	0.237147
ADAMTSL4	8	1	-0.322081	0.111784	17066	5437	0.0716423	0.704222
ADAP1	0	0	0.244035	-0.0672728	2479	11102	0.865147	0.395974
ADAP2	15	4	-0.0250861	-0.158227	9211	14045	0.498857	0.235188
ADAR	0	5	0.368634	0.0863139	1118	6114	0.939183	0.667356
ADARB1	0	0	-0.00957986	-0.257403	8771	16099	0.522874	0.124102
ADARB2	15	0	0.992144	0.718878	27	171	0.998531	0.990696
ADAT1	0	0	-0.00787849	0.120548	8725	5223	0.525377	0.715832
ADAT2	0	2	-0.0822411	0.137234	10840	4832	0.410325	0.737106
ADAT3	15	0	-0.0400929	-0.106293	9662	12454	0.474406	0.322416
ADC	14	5	-0.0578251	-0.122176	10164	12971	0.447098	0.294287
ADCK1	11	9	-0.0265899	-0.00773492	9254	9061	0.4966	0.507018
ADCK2	5	0	0.218421	0.106534	2932	5601	0.840505	0.695267
ADCK3	0	10	0.112318	-0.006123	5305	9020	0.711418	0.509249
ADCK4	15	0	0.0885305	0.0446149	5981	7357	0.674645	0.599728
ADCK5	11	3	0.169475	-0.101782	3869	12310	0.789534	0.33025
ADCY1	0	0	0.38157	0.0730703	1026	6521	0.944188	0.645251
ADCY10	0	3	0.0394429	0.0358133	7378	7636	0.598651	0.584548
ADCY2	13	1	0.294482	0.46165	1808	755	0.901648	0.958923
ADCY3	10	9	0.170417	-0.0722887	3837	11279	0.791275	0.386344
ADCY5	0	6	0.618173	0.142866	229	4701	0.987543	0.744233
ADCY6	8	0	0.153209	0.132579	4263	4934	0.768101	0.731556
ADCY7	7	0	0.0376652	-0.400428	7440	17424	0.595278	0.0520131
ADCY8	0	0	-0.0452107	0.562199	9773	417	0.468368	0.977315
ADCY9	3	0	0.351942	-0.336994	1249	17005	0.932057	0.0748096
ADCYAP1	2	0	-0.143865	0.0706106	12652	6584	0.311643	0.641472
ADCYAP1R1	12	8	0.202577	0.151552	3224	4510	0.824621	0.754625
ADD1	0	0	0.621989	0.526607	223	514	0.987869	0.972035
ADD2	7	0	0.530595	0.320382	390	1743	0.978785	0.905169
ADD3	7	0	-0.192999	0.428999	14293	910	0.222488	0.95049
ADGB	14	9	-0.347055	0.158999	17304	4337	0.0586955	0.764063
ADH1A	7	7	-0.243727	0.00484529	15715	8643	0.145134	0.529607
ADH1B	7	7	-0.294575	-0.308918	16712	16725	0.0908992	0.0900435
ADH4	7	7	-0.235625	-0.362789	15508	17184	0.156394	0.0650707
ADH5	7	7	-0.244216	-0.0766731	15726	11448	0.144536	0.377149
ADH6	7	7	-0.109436	0.00206108	11585	8725	0.369798	0.525144
ADH7	0	0	-0.396943	-0.0459836	17683	10323	0.0380787	0.438174
ADHFE1	0	2	-0.0832314	0.0817481	10873	6231	0.40853	0.66099
ADIG	0	3	-0.168859	-0.0472331	13528	10374	0.264103	0.435582
ADIPOQ	8	6	-0.157246	-0.280908	13100	16443	0.287385	0.105484
ADIPOR1	13	0	-0.0120938	0.0318254	8836	7761	0.519339	0.577748
ADIPOR2	0	2	0.163477	-0.00761378	4018	9058	0.781428	0.507209
ADIRF	5	0	-0.22513	-0.414321	15248	17505	0.170538	0.0476579
ADK	0	2	-0.167241	0.338578	13460	1558	0.262829	0.91516
ADM	7	0	-0.692947	-0.638423	18337	18159	0.0023395	0.0111631
ADM5	15	8	-0.0951037	-0.144699	11193	13666	0.391023	0.255827
ADNP	5	0	0.294241	0.327845	1811	1659	0.901485	0.909739
ADNP2	11	0	0.0602214	-0.0271113	6779	9683	0.631235	0.473177
ADO	0	0	-0.0019863	-0.111325	8575	12643	0.533536	0.31217
ADORA1	13	0	0.411242	0.702211	873	187	0.95251	0.989826
ADORA2A	13	1	-0.027541	0.119975	9291	5243	0.494587	0.714744
ADORA2B	13	0	-0.190497	-0.11289	14201	12681	0.227493	0.310065
ADPGK	0	1	-0.0207968	-0.00623747	9077	9021	0.506229	0.509195
ADPRH	0	3	-0.318406	-0.239873	17029	15861	0.073655	0.137051
ADPRHL2	11	0	0.089796	0.360704	5946	1379	0.676549	0.924973
ADPRM	3	2	0.0333417	0.121758	7561	5182	0.588696	0.718078
ADRA1B	10	8	-0.105734	0.101782	11482	5717	0.375401	0.688989
ADRA1D	7	0	-0.192588	0.049512	14280	7205	0.223069	0.607656
ADRA2A	0	9	0.297833	-0.33564	1774	16986	0.903498	0.0758433
ADRA2B	5	0	-0.130545	-0.0156931	12203	9323	0.33618	0.492764
ADRA2C	4	3	0.0552874	-0.0667009	6917	11077	0.623728	0.397334
ADRB1	3	0	-0.26477	0.0548091	16180	7067	0.119695	0.615171
ADRB2	5	0	-0.321216	0.203111	17058	3424	0.071926	0.813548
ADRB3	1	0	-0.182157	-0.207007	13946	15229	0.241364	0.171526
ADRBK1	2	0	0.236798	0.165872	2613	4176	0.857858	0.772797
ADRBK2	6	0	0.207503	-0.0157026	3129	9325	0.829788	0.492655
ADRM1	11	10	0.16093	0.15154	4079	4512	0.77811	0.754516
ADSL	11	10	-0.127955	-0.0798909	12119	11567	0.34075	0.370675
ADSS	1	10	0.00772587	0.107797	8318	5564	0.547517	0.697313
ADSSL1	7	0	-0.264292	0.108506	16170	5544	0.120239	0.698105
ADTRP	11	0	-0.386172	-0.139769	17611	13526	0.041839	0.26345
AEBP2	11	0	0.308436	-0.0013123	1667	8830	0.909318	0.519587
AEN	7	0	-0.0860209	-0.201873	10938	15115	0.404994	0.177639
AES	0	4	0.238416	0.103684	2585	5671	0.859381	0.691458
AFAP1	5	2	-0.228774	-0.0939585	15339	12054	0.165588	0.34425
AFAP1L1	5	0	-0.653213	-0.368935	18318	17217	0.00337323	0.0624592
AFF1	0	6	0.0318542	0.294786	7620	2044	0.585487	0.888804
AFF3	0	4	0.130708	0.369218	4804	1309	0.738672	0.928789
AFF4	9	0	0.372912	0.081545	1085	6235	0.940978	0.660773
AFG3L2	7	6	0.067224	0.320178	6577	1750	0.642224	0.904788
AFM	6	0	-0.231475	0.0534069	15399	7106	0.162324	0.613426
AFMID	0	0	0.00512569	-0.12117	8379	12927	0.544198	0.296681
AFP	6	0	-0.271717	-0.453703	16306	17697	0.112985	0.0372647
AFTPH	7	3	0.321089	0.278766	1525	2218	0.917043	0.879325
AGAP1	2	0	0.360656	0.638854	1167	262	0.936517	0.985747
AGAP2	7	4	0.334745	0.815906	1394	105	0.924169	0.994287
AGAP3	0	0	0.418938	0.231784	828	2934	0.954958	0.84037
AGAP4	8	0	-0.0810145	0.0584159	10812	6946	0.411848	0.622089
AGAP5	3	2	-0.0700646	0.181548	10474	3849	0.430234	0.790599
AGAP6	2	8	-0.0135598	0.166408	8879	4166	0.516999	0.773341
AGAP7	2	8	-0.14881	-0.0583028	12828	10758	0.302067	0.41418
AGAP9	0	5	-0.099903	0.0275847	11312	7883	0.384649	0.57111
AGBL1	0	2	-0.139865	-0.0964162	12517	12119	0.319099	0.340678
AGBL2	4	1	-0.0876328	0.215707	10989	3187	0.402219	0.826605
AGBL3	15	1	0.0879614	0.272746	6000	2300	0.673611	0.874864
AGBL4	7	10	0.587396	0.263518	277	2420	0.984932	0.868335
AGBL5	0	10	0.23734	0.0428584	2601	7418	0.858511	0.596409
AGFG1	1	7	0.0744385	0.327344	6389	1665	0.652451	0.909422
AGFG2	0	9	0.141184	0.397921	4568	1109	0.75151	0.939663
AGGF1	0	9	0.0573429	0.00252547	6860	8711	0.626829	0.526061
AGK	7	7	0.101983	0.263779	5609	2418	0.694881	0.868444
AGL	0	0	0.0173262	0.174023	8034	3999	0.562966	0.782427
AGMAT	0	8	-0.240829	-0.119018	15654	12859	0.148452	0.300381
AGO1	11	0	0.607266	-0.313273	247	16759	0.986564	0.0881937
AGO2	11	2	0.407273	-0.805295	892	18312	0.951477	0.00369967
AGO3	11	0	0.44814	-0.00563712	663	8999	0.963934	0.510392
AGO4	11	0	0.471101	-0.533068	585	17937	0.968177	0.0241023
AGPAT2	14	0	-0.0512983	0.0870691	9957	6096	0.458358	0.668353
AGPAT3	10	8	0.126851	0.109643	4909	5501	0.73296	0.700707
AGPAT4	7	3	-0.00744121	-0.398367	8711	17416	0.526138	0.0524483
AGPAT5	5	9	-0.123469	-0.0622092	12003	10902	0.34706	0.40692
AGPAT6	6	8	0.0372372	-0.0980434	7454	12179	0.594517	0.337378
AGPS	0	0	0.118492	-0.0111572	5145	9172	0.720122	0.501034
AGR2	5	6	-0.298971	0.00630801	16773	8597	0.0875809	0.532314
AGR3	5	6	-0.287129	-0.295639	16593	16611	0.0973726	0.0962459
AGRN	3	0	0.0422929	0.227083	7288	2996	0.603547	0.837014
AGRP	8	0	0.040745	0.20955	7345	3305	0.600446	0.820185
AGT	6	0	-0.532347	-0.342075	18164	17039	0.0119132	0.0729597
AGTPBP1	5	10	0.404494	0.0587611	903	6935	0.950879	0.622708
AGTR1	0	7	-0.41582	-0.357351	17786	17151	0.0324757	0.0669677
AGTRAP	1	0	-0.181006	-0.00607304	13906	9017	0.24354	0.509466
AGXT	3	5	-0.251024	-0.312474	15878	16746	0.136267	0.088901
AGXT2	7	5	-0.162202	-0.0665359	13278	11069	0.277702	0.397769
AHCTF1	2	0	0.196813	-6.99192e-06	3324	8791	0.819181	0.521708
AHCY	0	0	0.223416	-0.0479103	2828	10398	0.846162	0.434276
AHCYL1	0	0	0.278663	0.150144	2010	4542	0.89066	0.75291
AHCYL2	0	0	0.268781	0.544938	2138	450	0.883697	0.975517
AHDC1	4	0	0.108289	0.108056	5427	5559	0.704782	0.697552
AHI1	15	0	0.367626	0.317818	1126	1782	0.938748	0.903047
AHNAK	0	2	-0.316417	0.17655	17008	3947	0.0746464	0.785069
AHNAK2	7	0	-0.131568	0.423444	12243	946	0.333896	0.948486
AHR	10	0	0.129675	0.51823	4827	543	0.73742	0.97046
AHRR	0	0	-0.0619408	-0.361537	10265	17172	0.441604	0.0649096
AHSA1	11	9	-0.0162203	-0.170015	8945	14351	0.513409	0.219206
AHSA2	2	1	0.0493719	0.249067	7095	2658	0.614046	0.855386
AHSG	8	6	-0.11463	-0.406834	11739	17460	0.361421	0.0501578
AHSP	0	9	-0.263071	-0.255522	16145	16065	0.121743	0.125952
AICDA	11	0	-0.122216	0.10839	11960	5547	0.349293	0.697942
AIDA	10	0	-0.0900404	-0.150407	11062	13836	0.398248	0.247307
AIF1L	2	2	-0.542525	-0.2756	18186	16358	0.010555	0.109235
AIFM2	0	7	0.157667	0.0985081	4155	5792	0.773976	0.684892
AIFM3	3	4	0.168105	0.383598	3907	1209	0.787467	0.934222
AIG1	0	2	0.0587079	0.411778	6816	1006	0.629223	0.945273
AIM1	0	0	-0.360091	-0.231277	17408	15711	0.0530381	0.145305
AIM1L	12	5	-0.107496	-0.164819	11541	14219	0.372192	0.226387
AIM2	12	10	0.043438	0.245925	7255	2705	0.605342	0.852829
AIMP1	3	7	-0.0580283	-0.0643546	10171	10996	0.446717	0.401806
AIMP2	12	0	-0.0219576	-0.102644	9120	12339	0.503889	0.328672
AIP	2	0	0.245351	0.0591884	2463	6920	0.866018	0.623504
AIPL1	3	2	-0.300213	-0.0669663	16790	11087	0.0866561	0.396823
AIRE	6	0	-0.198114	-0.126302	14461	13094	0.213349	0.287595
AJAP1	11	6	0.287439	0.69492	1897	194	0.896807	0.989446
AJUBA	0	0	0.0590075	0.0851651	6810	6145	0.629549	0.665669
AK1	11	9	0.23915	0.238985	2572	2812	0.860088	0.847008
AK2	14	5	0.201161	0.0164782	3248	8268	0.823315	0.550212
AK3	4	3	-0.144197	0.213575	12662	3228	0.311211	0.824374
AK4	12	4	-0.106074	0.173894	11494	4007	0.374748	0.781991
AK5	8	5	0.199321	0.31976	3273	1757	0.821955	0.904417
AK7	8	0	-0.199439	-0.0611678	14501	10873	0.211173	0.408433
AK8	0	6	0.0138389	0.440274	8151	858	0.556601	0.953321
AK9	0	6	0.0284893	0.16657	7724	4158	0.579829	0.7738
AKAP1	10	8	0.1147	0.404989	5246	1055	0.714628	0.942601
AKAP10	14	2	0.0684326	0.0835706	6553	6179	0.643529	0.663838
AKAP11	0	2	0.242562	0.185352	2505	3782	0.863733	0.794244
AKAP12	6	7	-0.583636	-0.233993	18258	15761	0.00663765	0.141745
AKAP13	6	9	-0.199453	-0.0658147	14502	11046	0.21099	0.398497
AKAP2	11	8	-0.318608	-0.0534039	17032	10578	0.0733406	0.423982
AKAP3	12	0	-0.0472483	0.0777108	9840	6367	0.464723	0.653591
AKAP5	1	8	0.448134	-0.0643372	664	10994	0.96388	0.401882
AKAP6	0	9	0.969296	0.373638	31	1273	0.998314	0.930747
AKAP7	14	5	0.00946068	0.0617397	8267	6851	0.550291	0.627298
AKAP8	3	2	0.323614	0.0685059	1497	6648	0.918566	0.638303
AKAP8L	3	2	0.428854	0.564829	776	411	0.957787	0.977639
AKAP9	0	2	0.567597	0.539567	313	467	0.982973	0.974595
AKIP1	7	0	-0.0567237	0.0179187	10124	8225	0.449274	0.552503
AKIRIN1	0	0	-0.0329499	0.127066	9449	5057	0.485992	0.724894
AKIRIN2	11	10	0.131951	0.173561	4781	4020	0.739923	0.781308
AKNA	4	2	-0.0615622	-0.1059	10256	12440	0.442002	0.322588
AKNAD1	7	0	-0.0771047	0.370344	10690	1300	0.418484	0.929271
AKR1A1	0	0	0.100558	-0.154282	5654	13940	0.692433	0.241567
AKR1B1	11	0	0.0139383	0.164464	8145	4205	0.556928	0.771244
AKR1B10	11	0	-0.0127668	-0.233662	8858	15755	0.518142	0.142818
AKR1C1	0	7	-0.124135	0.18855	12025	3711	0.345863	0.798096
AKR1C2	0	7	-0.0972869	-0.314573	11247	16775	0.388185	0.0873232
AKR1C3	0	7	0.0647091	-0.162021	6647	14145	0.638416	0.230413
AKR1E2	0	7	-0.0949599	0.0280998	11188	7864	0.391394	0.572144
AKR7A2	7	10	0.141673	0.148776	4560	4576	0.751945	0.751034
AKR7A3	7	10	0.0034007	-0.0296388	8427	9762	0.541587	0.468879
AKT1	7	0	0.152158	0.402137	4297	1075	0.766251	0.941513
AKT1S1	15	8	0.115029	0.158997	5233	4338	0.715335	0.763983
AKT2	15	0	0.176641	-0.017512	3720	9387	0.797639	0.489282
AKT3	5	1	0.358372	0.166809	1191	4152	0.935212	0.774127
AKTIP	0	2	-0.00893566	-0.0143897	8757	9277	0.523636	0.495267
ALAD	10	9	0.0983455	0.138859	5719	4796	0.688897	0.739093
ALAS1	11	0	-0.0747847	0.180199	10621	3873	0.422238	0.789282
ALCAM	2	0	0.507505	0.517489	460	546	0.974977	0.970297
ALDH16A1	15	8	0.0411791	-0.176245	7329	14523	0.601316	0.209848
ALDH18A1	0	7	0.0583906	-0.102363	6822	12324	0.628896	0.329489
ALDH1A1	2	2	-0.287454	-0.127423	16597	13143	0.097155	0.285007
ALDH1A2	8	9	-0.453206	-1.02282	17939	18365	0.0241527	0.000924818
ALDH1A3	0	4	-0.447936	-0.168209	17914	14302	0.0253536	0.221194
ALDH1B1	0	7	-0.0174956	-0.102551	8974	12334	0.511832	0.328945
ALDH1L1	15	8	-0.191208	-0.104848	14231	12410	0.225861	0.32481
ALDH1L2	5	0	0.17935	-0.150678	3667	13846	0.800522	0.246722
ALDH2	0	0	0.246658	0.314573	2450	1823	0.866725	0.900816
ALDH3A1	0	0	-0.20341	-0.0937433	14629	12039	0.20421	0.34503
ALDH3A2	0	0	-0.152235	-0.490086	12946	17828	0.295762	0.0300326
ALDH3B1	2	0	-0.159973	-0.217601	13191	15462	0.282435	0.15876
ALDH4A1	7	10	0.145283	0.182726	4482	3826	0.756188	0.791839
ALDH6A1	11	0	0.0662783	0.183385	6611	3812	0.640374	0.792612
ALDH7A1	15	0	-0.061518	-0.513958	10254	17890	0.442202	0.0266594
ALDH8A1	15	0	0.0247394	-0.00540727	7817	8991	0.57477	0.510827
ALDH9A1	2	2	0.0423725	0.130314	7286	4984	0.603656	0.728836
ALDOA	5	0	0.203008	0.456747	3214	781	0.825165	0.95751
ALDOB	5	8	-0.027307	0.143636	9286	4684	0.494859	0.745172
ALDOC	0	0	0.00803715	0.155647	8312	4426	0.547843	0.759208
ALG1	10	4	-0.0462647	-0.126387	9810	13101	0.466355	0.287253
ALG10	0	6	-0.0968587	-0.0375936	11240	10036	0.388466	0.453496
ALG10B	0	0	-0.126109	-0.0858197	12069	11776	0.34347	0.359304
ALG11	0	7	-0.0379543	0.187325	9597	3737	0.477942	0.796692
ALG12	13	6	0.126454	0.126421	4921	5073	0.732307	0.723993
ALG14	12	0	-0.142541	0.00391884	12609	8676	0.313983	0.527554
ALG1L	15	8	-0.110908	0.121689	11633	5186	0.367187	0.717845
ALG2	6	3	0.177735	0.0723448	3700	6545	0.798727	0.643926
ALG3	8	6	0.0722689	0.0325339	6446	7741	0.64935	0.578882
ALG5	0	0	0.0274611	-0.231522	7751	15715	0.57836	0.144995
ALG6	2	7	-0.0679348	-0.310791	10413	16736	0.433553	0.089445
ALG8	9	5	0.0462425	-0.170932	7181	14376	0.609367	0.217845
ALG9	4	0	-0.120171	-0.0539419	5633	2053	0.693576	0.888303
ALK	3	0	-0.284217	-0.44863	16535	17672	0.100528	0.0386247
ALKBH1	11	9	0.118054	0.202706	5155	3437	0.719578	0.813003
ALKBH2	1	2	0.0120638	0.13182	8194	4954	0.554262	0.730483
ALKBH3	15	0	0.117138	0.239686	5177	2800	0.718381	0.847661
ALKBH4	7	8	0.184522	0.448321	3565	823	0.806071	0.955223
ALKBH5	0	9	0.397087	0.0879818	947	6076	0.948485	0.669423
ALKBH6	5	8	0.0375925	0.270247	7443	2325	0.595115	0.873504
ALKBH7	2	4	0.161626	0.126144	4060	5081	0.779144	0.723558
ALKBH8	12	6	0.0681696	0.154249	6561	4448	0.643094	0.757998
ALLC	8	2	-0.200458	0.0558162	14533	7036	0.209433	0.617193
ALMS1	14	6	0.300789	0.385516	1743	1197	0.905184	0.934882
ALOX12B	11	4	-0.138992	-0.310161	12484	16731	0.320894	0.0897171
ALOX15B	11	4	-0.0732933	-0.148429	10572	13780	0.424903	0.250272
ALOX5	8	0	-0.0652226	0.188406	10350	3714	0.43698	0.797933
ALOX5AP	2	1	-0.482424	0.0621764	18056	6835	0.0176279	0.627804
ALOXE3	11	4	-0.0586521	-0.0813249	10180	11622	0.446227	0.367682
ALPK1	0	9	-0.183677	-0.0195352	14000	9458	0.238427	0.485475
ALPK3	0	3	-0.235925	-0.257162	15515	16094	0.155876	0.123611
ALPP	5	3	-0.277174	-0.170138	16396	14355	0.108089	0.218988
ALS2	5	0	0.261164	0.518449	2253	541	0.877441	0.970569
ALS2CL	2	2	-0.252851	0.116101	15916	5325	0.12832	0.71003
ALS2CR12	5	0	-0.11229	0.232086	11668	2931	0.365283	0.840481
ALX3	0	0	-0.13495	0.0764874	12363	6409	0.327476	0.651344
ALX4	3	2	-0.310786	0.278614	16942	2221	0.0783876	0.879169
AMACR	7	5	-0.0794495	-0.0256938	10763	9634	0.414513	0.475387
AMBP	4	2	-0.184098	-0.690922	14011	18232	0.237828	0.00805223
AMBRA1	4	1	0.355755	0.374593	1213	1266	0.934015	0.931121
AMD1	2	2	-0.255426	-0.0827132	15966	11667	0.13148	0.365303
AMDHD1	12	0	-0.247419	0.0576339	15792	6979	0.140805	0.619963
AMDHD2	3	1	0.183274	0.27022	3584	2326	0.805037	0.873456
AMER2	14	8	0.367747	0.325247	1124	1692	0.938857	0.907948
AMER3	3	8	0.24635	0.406059	2454	1047	0.866507	0.943042
AMFR	0	5	0.155326	-0.0344391	4219	9924	0.770494	0.460065
AMH	0	3	0.118203	0.102835	5154	5690	0.719632	0.690424
AMHR2	15	6	-0.0388626	-0.0308846	9628	9803	0.476255	0.466649
AMICA1	11	2	-0.0838979	-0.407724	10884	17464	0.407835	0.0490089
AMIGO1	7	0	0.377172	0.173095	1056	4031	0.942556	0.780686
AMIGO2	15	1	0.027511	0.127346	7750	5051	0.578415	0.72519
AMIGO3	11	1	0.0743931	0.0718251	6390	6556	0.652396	0.643347
AMMECR1L	0	4	0.14084	0.285078	4583	2139	0.750694	0.883624
AMN	3	7	0.105793	-0.228168	5505	15654	0.700539	0.14836
AMN1	0	7	0.138217	0.105279	4637	5636	0.747756	0.693379
AMOTL1	1	2	-0.201507	0.159411	14561	4330	0.207909	0.764431
AMOTL2	1	4	-0.15552	-0.327904	13054	16908	0.289887	0.0797867
AMPD1	13	0	-0.244652	-0.0397519	15736	10120	0.143992	0.449402
AMPD2	7	0	0.301019	0.471361	1740	715	0.905347	0.961099
AMPD3	7	0	-0.211651	-0.239537	14886	15856	0.190098	0.136572
AMPH	0	7	0.570595	-0.031335	306	9816	0.983354	0.465941
AMT	11	1	0.41952	0.374523	826	1267	0.955067	0.931074
AMY2A	11	9	-0.207801	-0.185888	14771	14761	0.196486	0.196899
AMY2B	11	9	0.00510988	0.124546	8381	5119	0.54409	0.721521
AMZ1	12	1	0.00664467	-0.0103008	8346	9144	0.545994	0.502503
AMZ2	0	0	0.0360548	-0.102358	7492	12323	0.59245	0.329543
ANAPC1	2	7	0.204702	0.0947205	3181	5882	0.82696	0.679978
ANAPC10	10	0	-0.00357575	-0.00144189	8612	8837	0.531524	0.519258
ANAPC11	12	0	0.204209	0.188074	3190	3721	0.82647	0.797552
ANAPC13	1	4	0.0537403	0.225407	6960	3013	0.621389	0.83609
ANAPC15	14	0	0.173381	0.394931	3781	1129	0.794321	0.938578
ANAPC16	3	2	0.0359154	0.0625928	7496	6826	0.592232	0.628638
ANAPC2	14	0	0.269124	0.139799	2137	4771	0.883751	0.740438
ANAPC4	0	0	0.0620293	-0.0234094	6724	9570	0.634227	0.479382
ANAPC5	0	5	0.390615	0.0562591	978	7024	0.946799	0.617866
ANAPC7	0	0	0.00490702	0.0928164	8385	5949	0.543872	0.676333
ANGEL1	0	4	0.0579878	0.199331	6838	3503	0.628026	0.809423
ANGEL2	10	0	0.113528	0.16902	5278	4099	0.712887	0.77701
ANGPT1	0	1	-0.336854	0.296903	17213	2019	0.0636458	0.890164
ANGPT2	5	9	-0.138468	0.207209	12461	3348	0.322035	0.817687
ANGPTL1	10	3	-0.148229	-0.388416	12811	17357	0.303106	0.0556583
ANGPTL2	11	9	-0.301307	0.175266	16806	3976	0.0857858	0.783678
ANGPTL3	2	7	-0.150036	-0.0351045	12872	9947	0.299788	0.458814
ANGPTL4	5	7	-0.493865	-0.501241	18093	17861	0.0157754	0.0282372
ANGPTL5	7	0	-0.303954	-0.0891641	16851	11882	0.0833379	0.353536
ANGPTL6	3	8	-0.104269	-0.189264	11447	14849	0.377203	0.191407
ANGPTL7	5	7	-0.160307	0.148671	13205	4582	0.281673	0.750707
ANHX	1	0	-0.259193	-0.148511	16065	13782	0.126095	0.250204
ANK1	6	8	0.234273	0.928337	2656	70	0.855519	0.996192
ANK2	0	9	0.26724	0.797655	2160	116	0.8825	0.993689
ANK3	5	8	0.651746	0.422349	194	952	0.989447	0.948205
ANKAR	0	2	-0.0317725	0.178039	9404	3907	0.48844	0.787432
ANKDD1A	1	0	-0.0218288	-0.109309	9112	12567	0.504325	0.316305
ANKDD1B	10	0	-0.296567	0.0362244	16739	7623	0.0894305	0.585301
ANKEF1	0	2	-0.146912	0.0950543	12753	5877	0.306261	0.68025
ANKFY1	0	8	0.218842	0.25399	2923	2585	0.840994	0.859366
ANKH	5	0	0.220075	-0.0478839	2896	10397	0.842463	0.434392
ANKHD1	7	2	0.272341	0.419691	2089	965	0.886362	0.947497
ANKIB1	0	2	0.216394	-0.0403409	2967	10139	0.838601	0.448428
ANKK1	11	2	-0.225802	0.0460162	15269	7312	0.169396	0.602176
ANKLE1	14	3	0.00484982	0.0245263	8388	7986	0.543709	0.565506
ANKLE2	1	0	0.132384	0.18222	4777	3837	0.74014	0.791252
ANKMY1	3	5	0.0949282	0.340971	5811	1536	0.683893	0.916431
ANKMY2	5	6	0.0805676	0.206643	6218	3357	0.661753	0.817376
ANKRA2	7	9	0.197375	0.280869	3315	2187	0.81967	0.881012
ANKRD10	0	0	0.171167	-0.0652596	3817	11027	0.792363	0.400087
ANKRD11	0	1	0.688796	-0.0114914	161	9188	0.991242	0.500109
ANKRD12	0	5	0.619733	0.418188	227	977	0.987652	0.946844
ANKRD13A	0	0	0.0136333	0.106548	8154	5598	0.556438	0.69543
ANKRD13B	15	4	0.250877	-0.044285	2391	10274	0.869934	0.441023
ANKRD13C	2	2	0.160234	-0.150084	4095	13824	0.77724	0.24796
ANKRD13D	2	0	0.326873	0.279982	1466	2199	0.920252	0.880359
ANKRD16	0	0	0.252166	0.0594779	2372	6915	0.870968	0.623776
ANKRD17	6	0	0.514198	0.436682	431	875	0.976554	0.952399
ANKRD18A	0	7	-0.370552	-0.228627	14161	12316	0.229669	0.329997
ANKRD18B	8	0	-0.303154	-0.148794	16838	13789	0.084045	0.249782
ANKRD2	1	2	-0.146913	-0.372442	12754	17244	0.306207	0.0618063
ANKRD20A1	6	0	-0.200192	-0.0953584	14525	12088	0.209739	0.341756
ANKRD22	6	0	-0.461833	-0.35137	17979	17105	0.0218172	0.068558
ANKRD23	5	0	0.0210553	0.224943	7915	3024	0.569439	0.835491
ANKRD24	11	0	-0.0106053	0.0346064	8803	7676	0.521134	0.582372
ANKRD26	0	0	0.222481	0.28703	2852	2116	0.844857	0.884875
ANKRD27	5	1	0.170043	0.0488422	3851	7227	0.790513	0.606801
ANKRD28	0	7	0.258752	0.301344	2294	1957	0.875211	0.893537
ANKRD29	2	8	-0.11674	-0.282109	11796	16450	0.358215	0.104226
ANKRD30B	7	0	-0.240914	-0.481247	15656	17803	0.148344	0.0313928
ANKRD31	10	0	-0.190794	-0.127617	14214	13148	0.226659	0.284034
ANKRD32	0	7	0.0263251	-0.165251	7774	14232	0.577109	0.225764
ANKRD33	0	0	-0.195895	-0.338382	14386	17019	0.217301	0.0732411
ANKRD33B	11	8	0.0271297	-0.311135	7759	16739	0.577925	0.0893809
ANKRD34A	0	0	-0.00399448	0.0898555	8623	6021	0.530925	0.672451
ANKRD34C	15	3	-0.0921991	-0.277257	11121	16395	0.395039	0.107998
ANKRD35	0	0	-0.0517644	0.0180443	9972	8216	0.457542	0.552992
ANKRD36	5	0	0.0136549	0.0484837	8152	7243	0.556547	0.605973
ANKRD36C	5	0	-0.0700453	0.317009	10473	1797	0.430289	0.902241
ANKRD37	12	7	-0.152729	0.172303	12961	4042	0.294946	0.780087
ANKRD39	5	0	0.143771	0.328018	4509	1654	0.754719	0.910021
ANKRD40	14	0	0.0967517	-0.0764255	5763	11439	0.686504	0.377639
ANKRD42	0	0	-0.00488655	0.0266678	8641	7911	0.529946	0.569587
ANKRD44	0	2	-0.0746491	0.325264	10615	1690	0.422564	0.908022
ANKRD45	11	2	-0.0474809	0.238994	9847	2811	0.464342	0.847079
ANKRD46	1	0	0.0431467	-0.163347	7269	14185	0.60458	0.228237
ANKRD49	5	0	0.0328983	0.0525254	7579	7128	0.587717	0.612208
ANKRD50	5	0	0.0393059	-0.573885	7383	18044	0.598379	0.0182807
ANKRD52	15	0	0.293257	0.156945	1828	4387	0.90056	0.761317
ANKRD53	7	0	-0.050913	0.0277901	9941	7875	0.459229	0.571545
ANKRD54	5	9	0.152183	-0.148596	4296	13784	0.766306	0.250054
ANKRD55	7	8	-0.397036	-0.212469	17685	15347	0.0379699	0.165016
ANKRD6	2	0	0.363496	0.30917	1153	1883	0.937279	0.897552
ANKRD60	9	9	-0.235614	-0.0656358	15506	11039	0.156503	0.399402
ANKRD61	12	0	0.0826763	0.104401	6141	5654	0.665941	0.692383
ANKRD62	7	6	-0.17672	-0.214479	13780	15390	0.250394	0.162677
ANKRD63	14	10	-0.0190431	-0.0544283	9030	10613	0.508785	0.42261
ANKRD65	0	2	0.0176162	-0.062631	8025	10912	0.563455	0.406311
ANKRD66	3	0	-0.137117	0.0271064	12419	7900	0.32443	0.570232
ANKRD7	7	1	-0.132092	-0.141717	12257	13590	0.333243	0.260609
ANKRD9	3	7	0.0288373	0.0602737	7711	6894	0.580536	0.624939
ANKS1B	11	3	0.547123	0.774701	357	130	0.98058	0.992928
ANKS3	10	4	0.270854	-0.0524556	2116	10544	0.884894	0.426333
ANKS4B	0	0	-0.194458	-0.416526	14336	17521	0.220022	0.045905
ANKS6	6	3	0.275012	0.0795685	2050	6311	0.888484	0.656656
ANKZF1	0	0	0.348853	0.3051	1275	1926	0.930642	0.895224
ANLN	13	5	-0.12882	-0.13102	12148	13258	0.339064	0.278044
ANO1	8	6	-0.235808	-0.00210193	15511	8864	0.156231	0.517763
ANO10	14	6	-0.0128068	-0.0430753	8861	10229	0.517979	0.443532
ANO2	12	0	-0.301063	-0.313834	16803	16766	0.085949	0.0879121
ANO3	5	2	0.412675	-0.119941	864	12888	0.953	0.298841
ANO4	6	0	0.177942	0.684629	3694	208	0.799053	0.988684
ANO5	9	3	-0.0684606	-0.397228	10427	17410	0.432791	0.0527748
ANO6	12	0	-0.168404	0.14588	13501	4634	0.265452	0.747658
ANO7	2	7	-0.05323	0.0149656	10007	8313	0.455638	0.547764
ANO8	14	3	0.169508	0.0288852	3868	7846	0.789588	0.573123
ANO9	1	2	-0.283411	-0.161712	16515	14136	0.101616	0.230945
ANP32A	7	4	0.272176	-0.213342	2092	15365	0.886199	0.164037
ANP32B	13	3	0.0280604	0.0861542	7732	6116	0.579394	0.667247
ANP32D	0	0	-0.0880693	-0.158101	11007	14043	0.40124	0.236005
ANP32E	8	1	-0.0559629	-0.0989085	10099	12213	0.450634	0.335528
ANTXR1	6	6	-0.162473	0.151985	13291	4496	0.276995	0.755413
ANTXR2	7	9	-0.23593	-0.545834	15516	17968	0.155959	0.0224157
ANXA1	2	2	-0.946913	0.128589	18381	5022	0.000108796	0.726798
ANXA11	0	6	-0.0779627	0.289937	10720	2083	0.416853	0.88667
ANXA13	2	7	-0.264116	-0.134497	16163	13376	0.120764	0.272332
ANXA2R	8	0	-0.244031	-0.235171	15723	15777	0.144699	0.141621
ANXA3	7	9	-0.806237	-0.905677	18371	18343	0.000652777	0.00201306
ANXA4	6	6	-0.235974	-0.413129	15518	17501	0.155851	0.0479273
ANXA5	7	1	-0.262701	0.145335	16140	4650	0.122015	0.746787
ANXA6	0	0	-0.137512	0.296946	12431	2017	0.323667	0.890166
ANXA7	3	2	0.0243266	0.042757	7831	7422	0.574009	0.596213
ANXA9	8	1	-0.205832	-0.0690212	14697	11165	0.200511	0.392546
AOAH	13	5	-0.131101	-0.114585	12224	12731	0.335038	0.307345
AOC1	0	0	-0.126431	0.0345759	12075	7678	0.343036	0.581899
AOC2	14	9	0.0483163	0.0151143	7130	8310	0.612142	0.547903
AOC3	14	9	0.0826142	0.178919	6145	3897	0.665724	0.787988
AOX1	14	0	-0.367903	-0.183891	17469	14716	0.0497198	0.199434
AP1AR	0	9	-0.076592	-0.0851209	10676	11752	0.419246	0.360609
AP1B1	8	1	0.225416	-0.278894	2799	16416	0.84774	0.106855
AP1G1	0	0	0.188524	0.460366	3484	760	0.810477	0.958653
AP1G2	8	6	0.18788	0.0958228	3498	5860	0.809715	0.681175
AP1M1	14	3	0.214273	0.143258	3003	4693	0.836643	0.744668
AP1S1	14	0	0.18825	0.006807	3493	8584	0.809987	0.533021
AP1S3	15	4	-0.156802	0.14147	13087	4733	0.288092	0.742492
AP2A1	15	8	0.309325	-0.0761505	1651	11430	0.910189	0.378128
AP2A2	1	2	0.2667	-0.0221941	2170	9540	0.881956	0.480986
AP2B1	2	3	0.226619	-0.107004	2785	12488	0.848501	0.320566
AP2M1	8	6	0.149714	-0.270572	4367	16283	0.762444	0.114091
AP2S1	15	5	0.0907364	-0.229194	5919	15669	0.678018	0.147497
AP3B1	3	8	0.146289	0.307764	4455	1894	0.757657	0.896964
AP3B2	15	0	0.339062	-0.169967	1358	14350	0.926127	0.21926
AP3D1	0	3	0.373764	0.0259084	1080	7944	0.94125	0.567791
AP3M1	0	2	0.0514476	-0.0127879	7026	9238	0.617799	0.497416
AP3M2	0	1	0.156965	0.395221	4173	1126	0.772997	0.938738
AP3S1	0	0	0.0595448	-0.426601	6790	17571	0.630637	0.0441192
AP3S2	13	6	0.0556786	0.0488551	6904	7226	0.624436	0.606855
AP4B1	3	1	0.0658366	0.00644029	6619	8594	0.639939	0.532477
AP4E1	0	0	0.035143	-0.00270785	7510	8884	0.59147	0.516649
AP4M1	0	9	0.298808	0.383366	1764	1211	0.904042	0.934113
AP4S1	11	4	-0.0754332	0.0916143	10641	5974	0.421055	0.67469
AP5B1	14	5	0.0407949	-0.164862	7343	14221	0.600555	0.226321
AP5M1	12	2	0.0424026	0.0155247	7284	8297	0.603764	0.548585
AP5S1	9	0	-0.0350589	0.0441352	9508	7371	0.482699	0.598617
AP5Z1	1	0	0.248439	0.235421	2424	2881	0.868139	0.843271
APAF1	11	3	0.211249	-0.036648	3062	9994	0.833433	0.456257
APBA1	0	6	0.267787	0.121844	2151	5178	0.88299	0.718311
APBA2	9	9	0.456494	-0.0933775	632	12027	0.96562	0.345647
APBA3	11	0	-0.0470558	-0.151997	9831	13877	0.465212	0.244995
APBB1	13	0	0.251876	0.0123404	2376	8422	0.87075	0.541785
APBB2	0	9	-0.0526744	0.397007	9992	1115	0.456454	0.939336
APBB3	7	2	0.117825	0.452976	5162	800	0.719197	0.956474
APC	5	1	0.938982	0.58102	37	374	0.997987	0.979654
APC2	15	0	0.70224	0.546787	149	446	0.991895	0.975734
APCDD1	5	0	-0.407642	0.108587	17758	5542	0.0339988	0.698477
APEH	11	1	0.267486	0.305358	2156	1920	0.882718	0.89555
APEX1	0	0	0.0656978	-0.197412	6625	15016	0.639613	0.183025
APH1A	8	1	0.274192	0.162925	2066	4241	0.887614	0.769285
APH1B	1	2	0.094084	0.0548229	5827	7066	0.683022	0.615581
API5	15	0	0.113143	-0.0896624	5289	11898	0.712289	0.352666
APIP	0	0	-0.150049	-0.26108	12873	16148	0.299619	0.120671
APITD1	5	7	0.084118	-0.133635	6099	13352	0.668226	0.273637
APLF	2	0	-0.121558	0.154149	11936	4452	0.350704	0.75778
APLNR	14	1	0.0832047	-0.470924	6126	17763	0.666757	0.0335691
APLP1	5	8	0.72549	0.0880111	135	6074	0.992656	0.669532
APLP2	7	0	0.160778	-0.0245795	4080	9601	0.778056	0.477639
APMAP	2	3	-0.00884911	-0.254297	8752	16051	0.523908	0.126714
APOA1	7	3	-0.119004	-0.356934	11865	17148	0.354567	0.0670294
APOA1BP	10	0	0.105838	0.413432	5501	1000	0.700756	0.945599
APOA2	6	7	-0.2883	-0.700572	16606	18246	0.0966654	0.00729053
APOA5	7	3	-0.204085	-0.0640927	14652	10984	0.202959	0.402394
APOB	3	2	-0.20859	-0.10814	14794	12534	0.195235	0.318137
APOBEC1	3	7	0.124245	0.0835835	4979	6177	0.729152	0.663946
APOBEC2	0	4	-0.302633	-0.12262	16828	12980	0.084589	0.293874
APOBEC3B	15	7	-0.171663	-0.0503008	13615	10476	0.25937	0.430033
APOBEC3C	15	7	-0.0494074	-0.0455804	9907	10308	0.461078	0.439173
APOBEC3D	15	7	-0.207762	-0.0914547	14766	11951	0.196758	0.349782
APOBEC3F	15	7	-0.170419	0.113936	13582	5379	0.261165	0.707345
APOBEC3G	15	7	-0.401556	-0.450249	17714	17679	0.0363923	0.0381393
APOBEC3H	15	7	-0.351506	0.0899078	17337	6020	0.0569004	0.67247
APOBEC4	6	1	-0.0666074	0.0525112	10381	7130	0.435293	0.612078
APOBR	15	0	-0.0303432	-0.259845	9373	16130	0.490127	0.122416
APOC1	11	9	-0.281985	-0.175712	16491	14503	0.102921	0.210936
APOC2	11	9	-0.160911	-0.186814	13231	14786	0.280259	0.195539
APOC3	7	3	-0.144523	-0.290874	12671	16562	0.310609	0.0981268
APOC4	11	9	-0.139243	-0.30246	12495	16663	0.320296	0.0934168
APOE	11	9	0.105338	1.20337	5521	25	0.699668	0.99864
APOH	5	5	-0.118782	-0.211655	11853	15334	0.355219	0.165724
APOL1	5	0	-0.196531	-0.15894	14409	14062	0.216178	0.234929
APOL2	5	0	-0.0476307	0.0362277	9853	7622	0.463928	0.584949
APOL3	5	0	-0.210942	-0.221069	14865	15523	0.191372	0.155441
APOL4	5	0	-0.0660038	0.0670699	10370	6684	0.4358	0.636027
APOLD1	8	9	-0.0775945	-0.104403	10709	12393	0.417451	0.325771
APOPT1	3	7	0.0313405	-0.00363186	7638	8920	0.584507	0.514716
APP	0	0	0.213146	0.322747	3022	1718	0.835609	0.906529
APPBP2	0	9	0.0924266	0.0751939	5873	6453	0.68052	0.648912
APPL1	0	1	0.0949758	-0.146879	5810	13739	0.683947	0.252503
APPL2	5	0	0.138303	-0.12849	4634	13171	0.747919	0.283445
APRT	13	0	-0.108036	-0.0766756	11550	11449	0.3716	0.376552
APTX	2	0	0.189913	0.0776642	3453	6369	0.812163	0.65352
AQP1	12	8	-0.167841	-0.221133	10084	16633	0.45145	0.095049
AQP10	8	7	-0.214314	0.0423425	14960	7433	0.186205	0.595593
AQP11	9	5	0.0656514	-0.0498614	6628	10462	0.639449	0.430794
AQP12A	3	5	-0.128486	-0.0372224	12136	10023	0.339825	0.454679
AQP12B	3	5	-0.18286	-0.0911489	13975	11944	0.239787	0.350163
AQP2	0	7	-0.219775	-0.107499	15105	12505	0.178183	0.319048
AQP3	8	0	-0.358675	0.106912	17398	5585	0.0534276	0.695872
AQP4	8	7	-0.00838071	0.0127848	8737	8407	0.524724	0.542601
AQP5	0	7	-0.28907	0.244409	16622	2735	0.0956474	0.851067
AQP6	0	7	-0.134492	0.00328814	12344	8694	0.3284	0.526574
AQP7	8	0	-0.369469	-0.593978	17477	18083	0.0491295	0.0153017
AQP8	11	0	-0.0671776	0.245941	10393	2704	0.434641	0.852884
AQP9	8	9	-0.328249	-0.406506	17127	17457	0.068324	0.0502176
AQPEP	0	0	-0.124038	0.27552	12021	2265	0.346081	0.876782
AQR	3	1	0.164352	-0.0627193	3990	10919	0.782952	0.405963
ARAP1	0	7	0.0420936	0.765736	7294	140	0.60322	0.992383
ARAP2	0	0	-0.170621	0.929491	13593	69	0.260567	0.996245
ARAP3	15	0	-0.0801097	0.427829	10786	922	0.413262	0.949837
ARC	11	2	-0.000629558	0.057968	8526	6965	0.536202	0.621055
ARCN1	11	2	0.205041	-0.199446	3171	15068	0.827504	0.180196
AREL1	11	0	0.196831	0.0236122	3323	8016	0.819235	0.563898
ARF1	0	0	0.0830562	0.174719	6129	3985	0.666594	0.783212
ARF3	8	0	0.380697	0.419575	1033	966	0.943807	0.947443
ARF4	0	1	0.0730856	0.0892914	6425	6038	0.650492	0.671491
ARF5	8	3	0.104565	0.245251	5541	2719	0.69858	0.852084
ARF6	13	4	0.126606	0.453255	4917	796	0.732525	0.956692
ARFGAP1	2	0	0.262038	0.641118	2238	256	0.878257	0.986072
ARFGAP2	4	1	0.310224	0.470083	1644	727	0.91057	0.960446
ARFGAP3	7	5	0.0632597	0.213384	6687	3232	0.63624	0.824157
ARFGEF1	0	2	0.571114	0.0568061	303	7004	0.983517	0.618934
ARFGEF2	4	5	0.334618	0.276899	1396	2251	0.92406	0.87753
ARFIP1	0	4	0.0212188	-0.0185231	7913	9426	0.569548	0.48716
ARFIP2	13	0	0.312765	0.244994	1617	2725	0.912038	0.851741
ARFRP1	0	7	0.113561	0.0355459	5275	7645	0.71305	0.584059
ARG2	0	0	-0.04171	-0.568944	9698	18033	0.472447	0.0188792
ARGLU1	15	5	0.669297	0.310252	180	1863	0.990208	0.89864
ARHGAP1	4	1	0.311192	0.535232	1633	481	0.911168	0.97383
ARHGAP10	0	0	-0.409735	-0.283482	17765	16473	0.033618	0.103754
ARHGAP11A	0	0	-0.122818	-0.607164	11981	18106	0.348257	0.0149075
ARHGAP11B	3	1	-0.0670113	-0.244741	10389	15924	0.434858	0.133624
ARHGAP12	8	0	-0.0122368	0.0791212	8841	6325	0.519067	0.655876
ARHGAP15	11	0	-0.133665	0.471216	12313	717	0.330196	0.96099
ARHGAP17	11	0	-0.0694197	0.0242351	10456	7994	0.431121	0.564692
ARHGAP18	5	4	0.21957	0.278164	2908	2228	0.84181	0.878781
ARHGAP19	1	2	0.156985	0.25352	4170	2591	0.77316	0.859039
ARHGAP20	0	0	-0.00970017	-0.0197683	8775	9471	0.522657	0.484712
ARHGAP21	4	1	0.557023	0.148661	333	4583	0.981885	0.750653
ARHGAP22	0	5	-0.38519	-0.573638	17601	18042	0.0425393	0.0183896
ARHGAP23	5	6	-0.0888632	0.00286727	11023	8706	0.40037	0.526359
ARHGAP25	6	6	-0.331696	0.127377	17157	5049	0.0666921	0.725299
ARHGAP26	15	0	-0.141493	0.154117	12580	4455	0.315672	0.757643
ARHGAP27	0	1	-0.0180875	0.635757	8995	264	0.510689	0.985637
ARHGAP29	10	0	-0.46582	0.0186551	17995	8190	0.0211065	0.554407
ARHGAP30	6	7	-0.216787	0.278498	15026	2223	0.182614	0.879066
ARHGAP32	3	0	0.291649	-0.0767705	1849	11450	0.899418	0.377074
ARHGAP33	5	8	0.625677	0.315011	216	1814	0.98825	0.901306
ARHGAP35	15	5	0.529156	0.584083	395	371	0.978513	0.979815
ARHGAP39	11	3	0.191338	-0.0848062	3424	11740	0.813741	0.361262
ARHGAP42	7	10	-0.534102	0.019099	18168	8175	0.0116956	0.555223
ARHGAP44	14	9	0.335215	-0.163009	1388	14175	0.924495	0.228781
ARHGAP5	0	9	0.214631	-0.216714	2996	15439	0.837023	0.160011
ARHGAP8	14	0	-0.115218	0.0675662	11754	6673	0.360605	0.636942
ARHGAP9	7	4	-0.438253	-0.20413	17871	15167	0.0278518	0.17481
ARHGDIA	12	0	0.0805879	0.222383	6217	3064	0.661807	0.833297
ARHGDIB	0	0	-0.488272	0.150064	18073	4545	0.0167029	0.752505
ARHGDIG	8	0	0.183565	0.0905219	3574	5999	0.805581	0.67363
ARHGEF1	1	0	0.142395	0.123308	4540	5137	0.753033	0.720511
ARHGEF10	0	6	0.0683729	-0.00794438	6555	9069	0.643421	0.506637
ARHGEF10L	2	0	0.157309	0.247452	4163	2679	0.773541	0.85426
ARHGEF11	10	0	0.403392	0.0551999	908	7052	0.950607	0.616364
ARHGEF12	5	0	0.41822	0.590022	832	353	0.954741	0.980795
ARHGEF15	11	4	-0.0647293	-0.0758941	10338	11420	0.437633	0.378672
ARHGEF16	13	7	-0.173095	-0.0696305	13666	11189	0.256596	0.39124
ARHGEF17	0	7	0.152153	-0.157198	4298	14021	0.766197	0.23716
ARHGEF18	5	7	0.106627	-0.0346651	5474	9932	0.702225	0.45963
ARHGEF19	0	8	-0.105164	0.0996349	11467	5760	0.376115	0.686343
ARHGEF2	0	5	0.384239	0.526841	1013	513	0.944895	0.972089
ARHGEF25	7	4	0.208065	0.414556	3119	993	0.830332	0.945974
ARHGEF28	7	9	-0.140663	-0.519068	12546	17910	0.317522	0.0255713
ARHGEF3	0	1	-0.2064	-0.469274	14721	17750	0.199206	0.0342764
ARHGEF33	0	0	-0.106439	0.369656	11505	1305	0.37415	0.928999
ARHGEF35	7	4	-0.292587	-0.326243	16686	16894	0.0923136	0.0808487
ARHGEF37	5	0	-0.131853	-0.479083	12249	17797	0.333678	0.0317193
ARHGEF38	0	0	-0.270501	-0.0601848	16287	10828	0.114018	0.410945
ARHGEF39	3	8	0.148446	0.174298	4397	3993	0.760812	0.782777
ARHGEF4	3	8	0.0868846	0.262892	6029	2434	0.672034	0.867588
ARHGEF40	2	4	-0.033609	-0.0813089	9468	11621	0.484959	0.367771
ARHGEF5	7	4	-0.302488	0.251737	16825	2615	0.0846028	0.857602
ARHGEF7	0	0	0.349903	0.479901	1266	674	0.931132	0.963332
ARID1A	4	0	0.868338	0.235556	53	2878	0.997117	0.843417
ARID1B	0	2	0.614857	0.341118	233	1535	0.987325	0.916494
ARID2	15	1	0.438261	0.0730895	715	6519	0.961105	0.645321
ARID3A	12	0	0.339601	0.061937	1348	6841	0.926671	0.627802
ARID3B	0	2	0.15291	-0.217406	4276	15457	0.767394	0.159032
ARID3C	8	0	0.0130597	0.0287329	8170	7849	0.555568	0.57296
ARID4A	13	2	0.413162	0.455225	855	789	0.95349	0.957073
ARID4B	0	9	0.365064	0.385719	1143	1196	0.937823	0.934936
ARID5A	5	0	0.0819785	0.348759	6166	1478	0.664581	0.919595
ARID5B	8	1	-0.0784667	0.324036	10733	1704	0.416145	0.907291
ARIH1	0	1	0.269527	0.0781699	2129	6359	0.884186	0.654026
ARIH2	11	1	0.339879	0.417922	1346	978	0.92678	0.946796
ARIH2OS	11	1	-0.0269228	0.124887	9264	5109	0.496056	0.722065
ARL1	6	0	-0.0778801	0.0522921	10717	7134	0.416921	0.611523
ARL10	6	5	0.1193	0.00463314	5116	8649	0.721699	0.529485
ARL11	1	6	-0.352325	-0.154204	17344	13939	0.0565196	0.241663
ARL13B	6	0	-0.00685788	-0.209498	8688	15287	0.527389	0.168281
ARL14	0	1	-0.256553	-0.206202	15992	15212	0.130066	0.172091
ARL14EP	11	8	0.0581051	0.053075	6835	7115	0.628189	0.612894
ARL15	0	0	0.0957918	-0.393475	5786	17390	0.685253	0.0539658
ARL16	1	2	0.138636	-0.0239984	4627	9591	0.7483	0.478183
ARL17A	0	1	-0.116702	-0.235071	11795	15773	0.358375	0.141886
ARL17B	0	1	-0.0791034	-0.0687991	10755	11156	0.414949	0.393069
ARL2	14	5	0.127472	0.276302	4890	2258	0.733993	0.877156
ARL2BP	0	6	-0.149777	0.102923	12864	5688	0.300223	0.69055
ARL3	15	0	0.0891939	-0.084928	5960	11742	0.675787	0.361153
ARL4A	0	0	-0.00854078	-0.251538	8742	16017	0.524452	0.128564
ARL4C	5	7	-0.0905965	0.0662023	11082	6711	0.39716	0.634756
ARL4D	14	9	0.0182798	0.099579	7998	5762	0.564924	0.686524
ARL5A	14	10	0.113555	0.137975	5277	4810	0.712941	0.738331
ARL5B	7	0	-0.103827	-0.147547	11428	13760	0.378339	0.25136
ARL5C	5	6	-0.291781	0.0934963	16668	5923	0.0932927	0.677765
ARL6	1	4	0.0811168	-0.0398265	6200	10125	0.662732	0.449189
ARL6IP1	4	0	0.118648	0.151689	5135	4507	0.720666	0.754788
ARL6IP4	0	5	0.247465	0.310515	2440	1860	0.867269	0.898809
ARL6IP5	11	7	-0.0801291	0.0506024	10787	7171	0.413208	0.60972
ARL6IP6	2	6	0.0108504	-0.0556742	8222	10657	0.552739	0.420248
ARL8A	0	6	0.278898	0.203731	2007	3406	0.890823	0.81471
ARL8B	12	0	0.0617278	-0.277003	6735	16389	0.633629	0.108324
ARL9	0	2	-0.0203625	0.0960729	9064	5852	0.506936	0.681645
ARMC1	2	2	0.116419	0.188099	5197	3719	0.717293	0.797683
ARMC12	3	0	-0.0651158	0.106227	10347	5612	0.437143	0.694668
ARMC2	0	6	0.0465302	0.0111405	7178	8458	0.609531	0.539876
ARMC3	3	7	-0.242035	-0.253692	15674	16039	0.147364	0.127367
ARMC4	2	0	-0.0852936	-0.00745156	10916	9054	0.406191	0.507426
ARMC5	0	9	0.0541822	0.0221429	6940	8061	0.622477	0.561449
ARMC6	14	0	0.0906642	-0.129388	5921	13204	0.677909	0.28161
ARMC7	10	0	0.0326772	-0.175522	7591	14498	0.587064	0.211208
ARMC8	12	0	0.143331	0.132774	4520	4929	0.754121	0.731828
ARMC9	0	0	0.264028	0.471197	2213	718	0.879617	0.96094
ARMS2	14	8	-0.127741	0.0869466	12111	6099	0.341185	0.668172
ARNT	8	1	0.395837	0.165282	954	4187	0.948104	0.772223
ARNT2	9	7	0.465552	-0.134635	604	13383	0.967144	0.271872
ARNTL	0	0	-0.0176934	-0.245687	8978	15938	0.511614	0.132862
ARNTL2	0	1	-0.191744	0.209639	14246	3302	0.219782	0.820192
ARPC1A	0	9	0.148917	0.10409	4384	5660	0.761519	0.692057
ARPC1B	0	9	-0.100455	0.061969	11332	6840	0.383561	0.627856
ARPC2	3	4	0.152528	0.309813	4283	1870	0.767013	0.89827
ARPC3	0	0	-0.0575539	0.248918	10154	2662	0.447642	0.855169
ARPC4	0	3	0.16866	0.230658	3891	2945	0.788337	0.839771
ARPC5	6	1	-0.00341233	-0.053282	8607	10573	0.531796	0.424818
ARPC5L	10	0	0.116992	0.198404	5182	3528	0.718109	0.808052
ARPP19	0	0	0.0347098	-0.442367	7522	17641	0.590818	0.0402067
ARPP21	11	7	0.630356	0.607339	211	315	0.988522	0.982862
ARRB1	5	7	0.371377	-0.116697	1099	12790	0.940217	0.304173
ARRB2	2	9	-0.0217034	-0.216065	9107	15428	0.504597	0.160655
ARRDC1	14	0	0.129625	0.660828	4831	230	0.737203	0.987487
ARRDC2	11	8	-0.0700092	0.113786	10471	5383	0.430398	0.707127
ARRDC3	11	1	0.0791746	-0.550182	6245	17983	0.660284	0.021706
ARRDC4	9	0	-0.0897147	-0.0690847	11055	11170	0.398531	0.391745
ARRDC5	15	8	-0.244373	-0.190168	15728	14868	0.144427	0.191077
ARSB	3	8	0.244082	-0.332124	2478	16955	0.865202	0.0776303
ARSG	0	0	-0.0515674	-0.0339077	9966	9901	0.457869	0.461375
ARSI	5	0	-0.179215	-0.0209127	13854	9507	0.246369	0.482809
ARSJ	0	9	-0.33179	-0.0819314	17158	11638	0.0666377	0.366881
ART3	0	2	-0.386068	-0.106313	17607	12455	0.0422129	0.322361
ART4	0	0	-0.193152	0.0547162	14295	7071	0.222252	0.614953
ART5	0	8	-0.206686	-0.0401627	14729	10136	0.198771	0.448561
ARTN	15	4	0.0346722	0.235854	7524	2873	0.590709	0.843689
ARV1	6	0	0.12174	0.361451	5057	1374	0.724909	0.925253
ARVCF	3	8	0.109716	-0.343693	5389	17049	0.706849	0.0724157
AS3MT	15	0	-0.144253	0.202641	12663	3439	0.311157	0.812894
ASAH1	12	10	-0.227799	-0.167224	15314	14281	0.166812	0.222337
ASAH2	2	8	-0.177478	-0.117396	13800	12814	0.249306	0.302829
ASAH2B	8	9	-0.110897	-0.124169	11632	13024	0.367241	0.291404
ASAP1	15	2	0.171199	0.441311	3816	852	0.792417	0.953645
ASAP2	13	3	-0.0397175	0.535245	9646	480	0.475276	0.973885
ASAP3	7	0	0.0268928	0.0328059	7765	7733	0.577599	0.579271
ASB1	0	0	0.156601	0.0673228	4184	6676	0.772398	0.636779
ASB10	0	0	-0.25405	-0.112362	15934	12670	0.133079	0.310063
ASB13	0	0	0.193432	0.218669	3398	3134	0.815155	0.829489
ASB14	0	1	-0.0865883	-0.0013652	10952	8833	0.404232	0.519423
ASB15	0	8	-0.18744	0.0335147	14110	7712	0.232318	0.580048
ASB16	11	8	-0.106952	0.0111037	11520	8461	0.373334	0.539663
ASB17	0	2	-0.167501	0.0222499	13472	8056	0.267149	0.561745
ASB18	3	0	-0.108158	-0.032992	11554	9862	0.371485	0.463497
ASB2	0	0	-0.0328915	0.286047	9446	2125	0.486156	0.884385
ASB3	1	4	-0.0426127	-0.0571117	9715	10713	0.471523	0.417202
ASB4	10	7	-0.292122	0.383112	16679	1212	0.0926943	0.934059
ASB5	15	0	-0.306457	-0.26316	16895	16178	0.0809444	0.119804
ASB6	3	0	0.190248	0.0671757	3449	6679	0.812381	0.636636
ASB7	1	0	0.107891	-0.0279806	5432	9707	0.70451	0.471872
ASB8	0	0	0.116415	0.32537	5198	1687	0.717239	0.90822
ASCC1	3	2	-0.0287259	-0.155571	9321	13972	0.492873	0.239164
ASCC2	8	1	0.0771907	-0.0145602	6311	9284	0.656694	0.494886
ASCC3	12	0	0.211674	0.262398	3053	2442	0.833923	0.867138
ASCL1	1	2	0.400808	-0.199919	920	15077	0.949954	0.179706
ASCL2	0	9	-0.0136979	0.0611161	8884	6866	0.516727	0.626462
ASCL3	7	0	-0.149037	-0.0290529	12837	9740	0.301692	0.470076
ASCL4	11	8	-0.14062	-0.0165176	12543	9360	0.317685	0.490751
ASCL5	6	0	-0.0358662	-0.0792215	9527	11541	0.481749	0.372089
ASF1A	5	0	0.0105473	0.350235	8235	1470	0.552032	0.92003
ASF1B	3	2	-0.085777	-0.078837	10933	11523	0.405266	0.373069
ASGR1	7	2	0.0327911	-0.0154944	7584	9316	0.587445	0.493145
ASGR2	7	2	-0.248503	-0.51603	15812	17898	0.139857	0.0262242
ASH1L	0	5	0.565805	0.658494	319	234	0.982647	0.987269
ASH2L	1	0	0.365905	0.219068	1139	3129	0.938041	0.829779
ASIC1	0	7	0.285573	0.257683	1923	2510	0.895392	0.863446
ASIC2	5	0	0.505253	0.253585	468	2590	0.974542	0.859094
ASIC3	0	0	0.283391	0.295863	1949	2035	0.893978	0.889282
ASIC4	0	0	0.150488	0.353877	4344	1427	0.763695	0.92237
ASIP	0	0	-0.223848	0.167485	15204	4137	0.172797	0.774722
ASL	0	4	0.0590643	-0.152626	6809	13895	0.629603	0.244015
ASNA1	6	4	0.208938	0.113487	3101	5390	0.831312	0.706746
ASNS	0	7	0.196513	0.0250038	3331	7972	0.8188	0.566315
ASNSD1	0	2	-0.0108878	0.111297	8808	5458	0.520862	0.703047
ASPA	0	2	0.0111648	0.0686662	8215	6642	0.55312	0.638629
ASPDH	11	0	0.03543	0.234951	7499	2885	0.592069	0.843036
ASPG	3	7	-0.239289	-0.33562	15613	16985	0.150544	0.0750926
ASPH	13	0	-0.0676726	-0.333405	10402	16968	0.434151	0.0768226
ASPHD1	5	0	0.343915	-0.0556662	1316	10656	0.928412	0.420271
ASPHD2	0	2	0.166266	-0.472541	3950	17771	0.785128	0.0331338
ASPM	0	0	-0.0306815	-0.278822	9378	16415	0.489855	0.10691
ASPN	8	0	-0.505882	-0.326565	18121	16896	0.0140914	0.079939
ASPRV1	6	6	-0.109155	-0.0160801	11579	9339	0.370125	0.491893
ASPSCR1	12	0	0.0525879	0.177363	6991	3921	0.619703	0.78667
ASRGL1	0	2	-0.155963	-0.310319	13065	16732	0.289289	0.0897122
ASS1	0	0	0.00997935	-0.00343969	8250	8914	0.551216	0.515016
ASTE1	6	0	0.0398947	-0.00758148	7364	9056	0.599413	0.507291
ASTL	5	0	-0.133888	0.0571275	12323	6997	0.329652	0.619356
ASTN1	0	10	0.727377	0.196592	130	3559	0.992928	0.806387
ASTN2	14	3	0.326842	0.607872	1467	312	0.920198	0.983025
ASUN	0	1	0.0454003	0.0947122	7202	5883	0.608225	0.679924
ASXL1	0	0	0.252413	0.231513	2365	2938	0.871349	0.840152
ASXL2	0	5	0.121725	0.10958	5060	5502	0.724746	0.700653
ASXL3	11	0	0.141893	-0.0642856	4554	10989	0.752271	0.402122
ASZ1	7	1	-0.334716	0.109943	17191	5487	0.0584917	0.701209
ATAD1	5	0	0.10528	0.0271983	5523	7894	0.699559	0.570535
ATAD2	0	0	-0.0635756	-0.12318	10303	12997	0.439537	0.29295
ATAD2B	10	9	0.247106	0.277821	2444	2234	0.867051	0.878455
ATAD3A	0	2	0.116015	0.00472066	5209	8647	0.71664	0.529543
ATAD3B	0	2	0.0173158	-0.0620855	8035	10901	0.562911	0.40691
ATAD3C	0	2	-0.203485	-0.0799306	14631	11570	0.204102	0.370511
ATAD5	15	4	0.128022	0.143427	4875	4690	0.734809	0.744831
ATCAY	11	0	0.472403	0.185386	577	3781	0.968612	0.794287
ATE1	0	7	0.0457765	0.16857	7192	4109	0.608769	0.776442
ATF1	0	7	0.149562	0.24105	4371	2781	0.762226	0.848702
ATF2	5	0	0.433572	0.13654	740	4852	0.959745	0.736046
ATF3	10	0	-0.568698	-0.091838	18234	11973	0.00810531	0.348656
ATF4	15	7	0.389682	0.317078	980	1795	0.94669	0.902339
ATF5	15	8	0.289023	0.0633762	1878	6801	0.89784	0.629978
ATF6	6	7	0.305128	0.0131254	1703	8389	0.90736	0.54363
ATF7	15	6	0.218859	0.259668	2922	2482	0.841049	0.864962
ATF7IP	0	1	0.238334	0.202006	2587	3450	0.859272	0.812306
ATG10	2	7	0.142102	-0.00844377	4548	9086	0.752598	0.505658
ATG12	0	0	-0.0700971	0.0614094	10476	6859	0.430033	0.626497
ATG13	4	1	0.223028	0.0725746	2840	6536	0.845509	0.644396
ATG14	0	0	-0.0156282	0.370373	8926	1299	0.514443	0.929325
ATG16L1	2	2	0.0417065	0.0849277	7305	6150	0.602622	0.665434
ATG16L2	0	7	0.190907	0.403772	3438	1066	0.812979	0.942005
ATG2A	14	5	0.286611	-0.0118636	1905	9199	0.896372	0.499538
ATG2B	8	0	0.0625382	-0.131215	6709	13268	0.635043	0.278128
ATG3	1	4	0.159782	0.0693123	4102	6620	0.776859	0.639865
ATG4B	2	7	0.339991	0.0667638	1343	6691	0.926943	0.636003
ATG4C	2	7	0.149291	-0.0608776	4377	10863	0.7619	0.408977
ATG4D	3	8	0.189219	0.038897	3470	7554	0.811239	0.58901
ATG5	7	0	-0.0374447	-0.0593367	9577	10794	0.47903	0.412731
ATG7	14	10	0.19757	0.0449093	3307	7348	0.820106	0.600218
ATG9A	0	0	0.339215	0.544877	1354	451	0.926345	0.975465
ATG9B	0	0	-0.0197048	-0.0280774	9045	9712	0.507969	0.4716
ATHL1	5	3	-0.262308	-0.288131	16131	16535	0.122504	0.100381
ATIC	0	2	-0.0272237	0.0653963	9280	6732	0.495186	0.633732
ATL1	13	4	0.272587	0.114776	2085	5356	0.88658	0.708596
ATL2	7	0	0.0539833	-0.269884	6951	16274	0.621879	0.114581
ATL3	14	5	0.00628046	0.0753028	8359	6449	0.545286	0.649149
ATM	0	5	0.535939	0.445285	379	835	0.979383	0.95457
ATMIN	7	0	0.192844	-0.00475331	3406	8964	0.81472	0.512296
ATN1	0	8	0.492791	0.174303	513	3992	0.972094	0.782807
ATOH1	2	0	-0.0742955	0.177844	10606	3912	0.423054	0.78709
ATOH7	0	3	0.0946674	0.0663131	5814	6705	0.68373	0.635221
ATOH8	2	7	-0.242666	-0.210467	15687	15316	0.146657	0.166703
ATOX1	2	0	0.181181	0.158701	3632	4346	0.802426	0.763547
ATP10A	6	9	-0.387361	0.245611	17617	2711	0.0416689	0.852511
ATP10B	10	8	-0.2859	-0.0797938	16560	11562	0.0990207	0.370399
ATP10D	0	1	-0.208516	-0.162822	14792	14169	0.195344	0.229192
ATP11A	12	7	-0.0498825	0.0477327	9917	7262	0.460446	0.604552
ATP11B	8	5	0.201979	0.163332	3230	4233	0.824294	0.769695
ATP12A	3	5	-0.32689	-0.0303874	17113	9788	0.0689336	0.467001
ATP13A1	14	0	0.207129	0.160814	3136	4286	0.829408	0.766812
ATP13A2	2	0	0.312261	0.105377	1622	5631	0.911766	0.693634
ATP13A3	0	0	-0.0801312	0.000256497	10788	8784	0.413153	0.522141
ATP13A4	1	0	-0.255662	0.0539957	15973	7089	0.131099	0.614183
ATP13A5	1	0	-0.309604	0.0302524	16929	7801	0.0790948	0.575617
ATP1A1	0	0	0.0578172	0.190497	6846	3668	0.627591	0.800457
ATP1A2	12	10	0.0204413	0.469732	7934	728	0.568406	0.960392
ATP1A3	1	0	0.35637	-0.163247	1206	14181	0.934396	0.228455
ATP1A4	12	10	-0.170744	0.0207285	13595	8107	0.260458	0.558923
ATP1B1	1	0	0.142239	0.442522	4544	846	0.752815	0.953977
ATP1B2	7	2	0.395562	0.625449	955	282	0.94805	0.984657
ATP1B3	0	3	-0.1332	-0.223468	12294	15570	0.33123	0.152884
ATP2A1	15	0	-0.00036926	0.036871	8519	7608	0.536583	0.586072
ATP2A2	0	0	0.431601	-0.280009	752	16429	0.959093	0.106148
ATP2A3	0	8	-0.354854	-0.123158	17364	12996	0.0554316	0.292966
ATP2B1	5	1	0.411881	0.458621	868	770	0.952782	0.958107
ATP2B2	0	3	0.379538	0.380337	1044	1233	0.943208	0.932916
ATP2B4	13	0	-0.0389744	-0.126598	9632	13112	0.476038	0.286616
ATP2C1	6	0	0.285805	-0.000888094	1919	8817	0.89561	0.520294
ATP4A	7	3	-0.00705355	-0.00868222	8695	9096	0.527009	0.505168
ATP4B	12	7	-0.248327	-0.107448	15808	12500	0.140075	0.319913
ATP5A1	7	0	0.156249	-0.897112	4197	18340	0.771691	0.00217628
ATP5B	13	0	0.119113	-0.276417	5121	16375	0.721427	0.109086
ATP5C1	15	2	-0.0231555	-0.584183	9152	18061	0.502149	0.0173558
ATP5D	15	0	0.215907	-0.403287	2977	17441	0.838057	0.0510881
ATP5E	0	0	0.0551449	-0.33788	6919	17013	0.62362	0.0743743
ATP5F1	0	0	0.0774647	-0.277269	6297	16396	0.657455	0.107943
ATP5G1	11	7	0.0623654	0.0962088	6715	5844	0.634717	0.682046
ATP5G2	15	6	0.317923	0.111981	1563	5427	0.914976	0.704733
ATP5G3	5	0	0.237947	-0.133654	2596	13353	0.858783	0.273504
ATP5H	10	0	-0.10471	-0.40304	11457	17439	0.376761	0.051197
ATP5I	8	0	0.198289	0.221551	3294	3079	0.820813	0.832499
ATP5J	0	0	-0.0211933	-0.277216	9092	16393	0.505413	0.108107
ATP5J2	0	9	0.110375	-0.0366458	5370	9993	0.707882	0.456311
ATP5L	11	2	0.0156092	-0.12396	8079	13021	0.560518	0.291567
ATP5O	3	2	-0.0515043	-0.339321	9964	17024	0.457977	0.0737758
ATP5S	13	4	-0.0766426	-0.138853	10679	13507	0.419083	0.265125
ATP5SL	1	0	0.0928798	-0.119975	5858	12889	0.681336	0.298749
ATP6AP1L	2	7	0.14702	0.106509	4439	5604	0.758527	0.695103
ATP6V0A1	14	9	0.446882	-0.167444	670	14285	0.963553	0.222839
ATP6V0A2	0	5	0.0213737	0.182515	7908	3830	0.56982	0.791633
ATP6V0A4	0	9	-0.447262	-0.352171	17909	17112	0.0257847	0.068988
ATP6V0B	15	4	0.519941	0.407681	419	1031	0.977207	0.943906
ATP6V0C	3	1	0.0643478	-0.0753713	6662	11395	0.6376	0.380033
ATP6V0D1	8	0	0.269312	-0.016676	2133	9363	0.883969	0.490588
ATP6V0D2	0	9	-0.375132	-0.590301	17519	18076	0.0469999	0.0165397
ATP6V0E1	0	10	0.110755	0.443658	5361	842	0.708372	0.954194
ATP6V0E2	0	7	0.14787	0.0211597	4414	8092	0.759887	0.559787
ATP6V1A	5	8	0.260853	-0.202231	2257	15123	0.877224	0.177293
ATP6V1B1	7	0	-0.329493	-0.151233	17135	13856	0.0678888	0.246137
ATP6V1B2	11	4	0.124045	-0.1849	4985	14743	0.728826	0.197878
ATP6V1C1	0	0	-0.0541136	-0.471893	10042	17767	0.453645	0.0325093
ATP6V1C2	2	0	0.0504546	0.473152	7061	708	0.615895	0.961484
ATP6V1D	2	6	-0.0365699	-0.183699	9555	14706	0.480141	0.199194
ATP6V1E1	3	8	0.0779665	-0.306288	6280	16697	0.65838	0.0915669
ATP6V1E2	3	8	-0.0650537	0.295383	10345	2038	0.437252	0.889131
ATP6V1F	14	1	0.171035	-0.000154651	3818	8797	0.792308	0.521382
ATP6V1G1	10	0	-0.157555	0.0281343	13107	7862	0.286888	0.57188
ATP6V1G3	0	0	-0.316015	0.122444	17004	5164	0.075015	0.719042
ATP6V1H	14	8	0.266435	0.154666	2178	4441	0.881521	0.758405
ATP7B	0	7	0.0448355	0.0574973	7218	6982	0.607355	0.620151
ATP8A1	4	0	0.393918	-0.177007	961	14543	0.947723	0.20876
ATP8A2	14	8	0.209606	0.460322	3089	761	0.831964	0.958599
ATP8B2	8	7	0.0399697	0.148144	7363	4596	0.599467	0.749946
ATP8B3	15	0	-0.0124024	0.311158	8846	1855	0.518795	0.899075
ATP8B4	0	0	-0.0171764	-0.382554	8965	17319	0.512321	0.0577258
ATP9A	13	2	0.296371	-0.163096	1788	14178	0.902736	0.228618
ATP9B	0	3	0.130723	0.241902	4802	2769	0.73878	0.849347
ATPAF1	7	0	0.250854	-0.0276129	2392	9700	0.86988	0.472252
ATPAF2	0	9	0.121734	-0.14566	5058	13709	0.724854	0.254135
ATPIF1	0	4	0.274491	0.371762	2059	1290	0.887994	0.929823
ATR	0	3	0.3315	0.106598	1427	5596	0.922374	0.695572
ATRAID	0	10	0.1812	0.165722	3631	4179	0.802481	0.772633
ATRIP	2	2	0.09287	0.292198	5859	2065	0.681282	0.88765
ATRN	5	3	0.122609	0.170735	5025	4067	0.72665	0.778727
ATRNL1	3	0	0.386802	0.148308	998	4591	0.945711	0.750231
ATXN1	3	10	0.793983	1.22143	80	18	0.995648	0.999021
ATXN10	1	2	0.144475	-0.08786	4498	11835	0.755317	0.356094
ATXN1L	0	0	0.112508	0.206363	5300	3362	0.71169	0.817094
ATXN2	0	0	0.675185	-0.0416798	175	10181	0.99048	0.446083
ATXN2L	15	0	0.454862	0.150518	639	4535	0.96524	0.753264
ATXN3	2	0	0.0883441	-0.051969	5990	10531	0.674155	0.42704
ATXN7	13	0	0.173762	0.21924	3774	3121	0.794702	0.830196
ATXN7L1	15	0	0.0465042	0.157341	7179	4378	0.609476	0.761832
ATXN7L2	7	0	0.276376	0.142571	2037	4711	0.889191	0.743689
ATXN7L3	11	8	0.427682	0.313484	786	1833	0.957243	0.900272
ATXN7L3B	10	0	0.300115	0.277482	1748	2241	0.904912	0.878081
AUH	0	0	0.134377	-0.0811975	4723	11615	0.743078	0.368063
AUNIP	12	5	-0.138004	-0.100613	12445	12280	0.323016	0.331882
AUP1	0	9	0.343799	0.0130393	1317	8391	0.928358	0.543521
AURKA	0	5	0.0759735	-0.106651	6342	12474	0.655007	0.321328
AURKAIP1	0	2	0.224018	0.18544	2818	3779	0.846706	0.794396
AURKB	11	4	-0.10107	0.154827	11347	4438	0.382745	0.758542
AURKC	0	0	-0.00290629	0.173713	8600	4014	0.532176	0.78161
AUTS2	12	8	0.423634	-0.156225	810	13991	0.955938	0.238875
AVEN	15	8	-0.218516	-0.194605	15067	14964	0.180384	0.185854
AVIL	7	4	0.237315	0.0136361	2602	8368	0.858456	0.544723
AVL9	15	0	0.343064	0.0236002	1323	8017	0.928031	0.563819
AVP	13	5	-0.322759	-0.32022	17071	16841	0.0713703	0.0837323
AVPI1	1	2	-0.0948804	-0.107819	11187	12518	0.391449	0.318934
AVPR1A	1	4	-0.408819	-0.212102	17763	15342	0.0337268	0.165334
AVPR1B	15	0	-0.274574	-0.0596221	16358	10809	0.110156	0.411915
AXDND1	3	4	-0.095899	0.124767	11211	5113	0.390143	0.721847
AXIN1	8	0	0.483581	-0.165781	534	14248	0.970951	0.22481
AXIN2	5	5	0.120585	0.394373	5083	1133	0.723495	0.938357
AXL	2	9	-0.258287	-0.56703	16041	18028	0.1274	0.0191513
AZGP1	0	9	-0.352146	-0.257785	17340	16102	0.0567372	0.123939
AZI1	1	2	0.0470171	-0.120985	7166	12922	0.610183	0.296953
AZI2	0	0	-0.110055	0.0496256	11605	7200	0.36871	0.608142
AZIN1	12	10	0.0772026	0.381249	6310	1227	0.656748	0.933243
AZU1	12	0	-0.277168	-0.18326	16395	14692	0.108143	0.200653
B3GALNT1	0	1	-0.032646	-0.0952999	9436	12087	0.4867	0.342455
B3GALNT2	0	9	0.0179871	0.262101	8013	2446	0.564108	0.866935
B3GALT1	15	10	0.472878	0.676916	575	217	0.968721	0.988194
B3GALT2	3	0	0.372621	-0.0195565	1088	9462	0.940815	0.485201
B3GALT5	7	1	0.00360704	-0.630191	8419	18144	0.542023	0.01284
B3GALT6	0	2	0.135992	-0.0407389	4686	10148	0.745091	0.447878
B3GALTL	11	0	-0.196257	0.146882	14402	4613	0.216559	0.749034
B3GAT1	7	6	0.364649	0.0795821	1145	6310	0.937714	0.656692
B3GAT2	13	8	0.28876	0.772457	1880	132	0.897732	0.992818
B3GAT3	0	2	0.313272	-0.04462	1612	10282	0.91231	0.440618
B3GNT1	14	5	-0.00139895	-0.224797	8559	15596	0.534407	0.151515
B3GNT2	11	10	-0.230944	-0.395696	15384	17402	0.16314	0.05321
B3GNT4	0	5	0.0979995	0.379095	5727	1242	0.688462	0.93243
B3GNT5	8	5	-0.154413	0.13576	13020	4867	0.291737	0.735115
B3GNT6	9	5	-0.230752	-0.11702	15378	12801	0.163466	0.303536
B3GNT7	0	0	-0.0567902	0.684592	10129	209	0.449002	0.98863
B3GNT8	1	0	-0.158518	-0.0690596	13137	11169	0.285372	0.392329
B3GNT9	8	0	-0.192624	0.232612	14282	2921	0.223087	0.841077
B3GNTL1	12	0	0.0651958	-0.148922	6642	13793	0.638688	0.249646
B4GALNT1	7	4	0.0569049	0.284064	6867	2151	0.626448	0.882971
B4GALNT2	11	7	-0.249432	0.0277402	15843	7878	0.138171	0.571382
B4GALNT3	0	0	0.0232248	0.217097	7859	3165	0.572485	0.827811
B4GALNT4	1	2	0.254013	0.0690651	2345	6628	0.872436	0.63941
B4GALT1	2	0	-0.129794	-0.479977	12185	17800	0.337051	0.0307123
B4GALT2	15	4	0.405255	0.451095	901	811	0.950987	0.955876
B4GALT3	6	7	0.28451	0.0551075	1937	7056	0.894631	0.616146
B4GALT4	0	3	-0.104896	-0.151792	11462	13869	0.376489	0.24543
B4GALT5	14	10	-0.0253837	-0.294825	9219	16605	0.498422	0.0957852
B4GALT6	0	0	0.109945	-0.28372	5385	16479	0.707066	0.103428
B4GALT7	2	6	0.298176	0.0736806	1770	6498	0.903715	0.646502
B9D1	0	0	0.106953	0.633739	5460	270	0.702986	0.985311
B9D2	1	0	0.00327337	0.081391	8429	6242	0.541479	0.660392
BAALC	0	0	-0.00703715	-0.132473	8694	13307	0.527063	0.276007
BAAT	5	8	-0.0904279	0.0216981	11074	8074	0.385801	0.555568
BABAM1	14	3	0.172558	0.0503282	3793	7175	0.793668	0.60963
BACE1	11	2	0.136275	0.151715	4677	4505	0.74558	0.75491
BACE2	3	0	-0.277074	0.0107887	16393	8473	0.108252	0.53906
BACH1	0	5	-0.132217	0.0457997	12262	7317	0.332971	0.601948
BACH2	2	0	0.400543	0.543766	922	456	0.949845	0.97519
BAD	14	5	0.383976	0.252989	1014	2597	0.94484	0.858713
BAG1	8	0	-0.0930003	0.39379	11136	1137	0.394223	0.938139
BAG2	12	8	-0.105665	0.0695936	11480	6611	0.375408	0.640002
BAG3	0	4	-0.490678	-0.150136	18083	13826	0.0161589	0.247114
BAG4	1	0	0.0807412	0.0940725	6212	5902	0.662079	0.678925
BAG5	3	7	0.00541342	0.075491	8375	6441	0.544416	0.649584
BAHD1	14	10	0.243269	0.14105	2495	4738	0.864277	0.742234
BAI1	11	2	0.430175	0.544102	765	455	0.958385	0.975245
BAI2	14	5	0.404861	0.219036	902	3130	0.950933	0.829725
BAI3	13	0	0.794714	0.687009	79	202	0.995703	0.98901
BAIAP2	1	2	0.442233	0.228592	693	2972	0.962302	0.838303
BAIAP2L1	0	7	-0.108524	0.221338	11564	3082	0.370941	0.832336
BAIAP2L2	2	8	0.0123521	0.114584	8186	5361	0.554697	0.708324
BAIAP3	0	4	0.0365764	-0.0120861	7477	9211	0.593266	0.498885
BAMBI	0	0	-0.226638	-0.547799	15282	17975	0.168688	0.022088
BANF1	14	5	0.0609664	0.287834	6757	2108	0.632432	0.885316
BANF2	0	0	-0.147446	0.0206299	12777	8115	0.304842	0.558103
BANK1	14	5	-0.40225	8.94053e-05	17719	8790	0.0361203	0.521815
BANP	12	2	0.163285	0.0434216	4026	7398	0.780993	0.597497
BAP1	11	0	0.247318	0.613343	2441	305	0.867214	0.983406
BARD1	0	2	0.233416	-0.253347	2669	16035	0.854812	0.127584
BARHL1	0	6	-0.0328124	0.162439	9441	4252	0.486344	0.76846
BARHL2	0	0	-0.0723074	0.454129	10549	792	0.426155	0.956914
BARX2	7	8	-0.37786	-0.205815	17537	15203	0.0460208	0.172851
BASP1	5	3	0.560252	0.0882267	329	6065	0.982103	0.670058
BATF	0	9	-0.327557	0.0692805	17119	6622	0.0687592	0.639737
BATF2	14	5	-0.202319	-0.0955161	14596	12093	0.206006	0.342092
BATF3	10	0	-0.178262	-0.0467187	13824	10348	0.248001	0.437058
BAX	0	3	0.311642	0.870186	1630	82	0.911331	0.995539
BAZ1A	0	0	0.0985017	0.145721	5711	4637	0.689333	0.747729
BAZ1B	14	10	0.566519	0.601167	317	326	0.982756	0.982265
BAZ2A	13	0	0.427758	0.352943	785	1437	0.957298	0.921817
BAZ2B	8	7	0.254297	-0.165626	2343	14242	0.872545	0.225136
BBC3	15	5	0.0406154	0.623748	7346	284	0.600392	0.984548
BBIP1	0	9	-0.0278685	-0.168847	9302	14317	0.493989	0.221055
BBS1	14	5	0.251124	0.259877	2386	2478	0.870206	0.865187
BBS10	11	0	0.041133	-0.00478079	7331	8965	0.601208	0.512268
BBS12	5	0	-0.090159	0.104216	11067	5658	0.397976	0.692165
BBS2	0	5	0.182059	0.256256	3608	2538	0.803732	0.861915
BBS4	0	1	0.24082	0.0186791	2536	8188	0.862046	0.554516
BBS5	14	1	-0.0585719	0.0818562	10177	6228	0.442631	0.660858
BBS7	7	1	0.121078	-0.0384907	5068	10067	0.724311	0.452285
BBS9	0	0	-0.0222012	0.0278726	9130	7874	0.503345	0.5716
BBX	0	2	0.0363195	0.0886388	7483	6054	0.592939	0.670656
BCAM	11	9	-0.0669565	-0.278518	10387	16409	0.434967	0.107236
BCAN	10	0	0.129248	0.450127	4843	816	0.73655	0.955609
BCAP29	0	0	-0.011598	0.123259	8827	5139	0.519828	0.720433
BCAR1	5	4	0.177838	-0.14557	3697	13704	0.79889	0.254407
BCAR3	0	0	-0.138902	0.0135414	12481	8374	0.321057	0.544446
BCAS1	0	8	-0.201768	0.0336717	14572	7707	0.207182	0.58032
BCAS2	13	0	-0.173283	-0.063555	13670	10965	0.256378	0.403428
BCAS3	0	9	0.295361	0.313991	1802	1827	0.901975	0.900598
BCAS4	5	0	-0.289467	-0.0803284	16628	11587	0.0954686	0.369587
BCAT1	10	8	-0.272782	0.0860635	16327	6118	0.111697	0.666848
BCAT2	0	3	0.164587	0.379648	3985	1238	0.783224	0.932644
BCCIP	15	5	-0.02199	-0.0466933	9123	10346	0.503726	0.437106
BCDIN3D	0	7	0.0141399	0.197142	8137	3546	0.557363	0.807083
BCHE	0	4	-0.294298	0.262005	16710	2448	0.091008	0.866826
BCKDHA	1	0	-0.0946743	0.10907	11180	5521	0.391829	0.699619
BCKDHB	14	9	-0.159125	0.239472	13164	2805	0.283787	0.847255
BCKDK	5	0	0.235305	0.265005	2638	2403	0.856498	0.869267
BCL10	13	9	-0.0860437	-0.119329	10939	12865	0.404939	0.300054
BCL11A	2	1	1.11299	0.364052	15	1353	0.999184	0.926387
BCL11B	14	0	0.545081	0.0420866	361	7442	0.980362	0.595103
BCL2	1	0	0.427104	0.677285	789	214	0.95708	0.988358
BCL2A1	0	8	-0.382569	-0.105309	17576	12421	0.0438993	0.324248
BCL2L1	2	0	0.320446	0.349758	1534	1474	0.916553	0.919804
BCL2L10	0	0	-0.216158	-0.077789	15012	11490	0.183376	0.374898
BCL2L11	2	7	0.0124866	0.343717	8184	1519	0.554806	0.917356
BCL2L12	15	8	0.0278417	0.130504	7739	4978	0.579013	0.729162
BCL2L13	3	8	0.0576955	-0.114682	6852	12735	0.627264	0.307127
BCL2L14	0	0	-0.387354	0.0299817	17616	7810	0.0417233	0.575105
BCL2L15	3	1	0.0820743	0.0607532	6162	6879	0.664799	0.625775
BCL2L2	8	6	0.276145	0.26798	2038	2362	0.889137	0.871491
BCL3	2	7	-0.218059	0.254134	15058	2583	0.180874	0.859482
BCL6	9	0	0.16412	0.307339	3997	1897	0.782571	0.89679
BCL6B	12	7	-0.124034	-0.0740403	12020	11344	0.346135	0.382807
BCL7A	0	5	0.396216	-0.010889	952	9161	0.948213	0.501605
BCL7B	14	10	-0.0232133	0.236212	9155	2865	0.501986	0.844141
BCL7C	5	0	0.0537365	0.331194	6962	1622	0.621281	0.911757
BCL9	0	0	0.42377	0.273476	808	2289	0.956046	0.875476
BCL9L	11	2	0.459145	0.405439	623	1052	0.96611	0.942767
BCLAF1	13	7	0.282882	0.267009	1959	2372	0.893434	0.870947
BCMO1	4	3	-0.257075	-0.518195	16005	17905	0.129359	0.0258433
BCO2	0	6	-0.223917	-0.227501	15207	15641	0.172768	0.149021
BCR	5	0	0.320753	0.26809	1531	2360	0.916717	0.8716
BCS1L	3	4	0.182524	0.180843	3595	3859	0.804439	0.790066
BDH1	5	0	0.18616	0.279722	3533	2207	0.807812	0.879937
BDKRB2	8	0	-0.430694	-0.204111	17842	15166	0.0292709	0.174145
BDNF	11	0	0.308874	1.2838	1657	14	0.909862	0.999238
BDP1	14	10	0.204355	0.156174	3186	4407	0.826688	0.760255
BEAN1	8	0	0.0761876	0.332911	6338	1607	0.655225	0.912568
BECN1	14	9	-0.0112255	0.261995	8815	2449	0.520481	0.866765
BEGAIN	1	2	0.108812	-0.260688	5410	16141	0.705706	0.121865
BEND3	0	0	0.0968855	-0.0522505	5755	10540	0.686939	0.426613
BEND4	4	0	-0.106711	-0.133395	11512	13343	0.373769	0.274048
BEND5	7	10	0.171719	0.225846	3808	3011	0.792852	0.836181
BEND6	12	8	0.145937	-0.0834933	4466	11691	0.757058	0.363928
BEND7	2	2	-0.232989	-0.426507	15432	17570	0.160529	0.0440696
BEST1	6	0	0.184254	0.237268	3570	2849	0.805799	0.844995
BEST2	6	4	-0.133532	-0.121765	12309	12955	0.330414	0.295158
BEST3	10	0	-0.201825	-0.086828	14574	11797	0.207202	0.358196
BEST4	0	0	-0.209099	-0.055835	14811	10664	0.19431	0.419804
BET1	10	7	-0.0549565	-0.175643	10063	14501	0.452592	0.211045
BET1L	5	3	0.258227	0.315288	2305	1807	0.874612	0.901687
BFAR	8	3	0.121472	-0.235369	5063	15780	0.724582	0.141458
BFSP1	0	0	-0.237489	-0.319172	15566	16820	0.153239	0.0848749
BFSP2	13	6	-0.443233	0.038537	17886	7564	0.0270358	0.588331
BGLAP	0	5	0.0883391	0.21401	5991	3219	0.674101	0.824864
BHLHA15	0	7	-0.147311	-0.231975	12770	15721	0.305336	0.144761
BHLHA9	8	4	0.0447405	-0.192655	7221	14930	0.607191	0.187704
BHLHE22	0	6	0.124664	-0.0646989	4971	11012	0.729587	0.400871
BHLHE23	2	0	-0.1266	0.0190863	12080	8176	0.342764	0.554781
BHLHE40	12	0	-0.113433	0.0212926	11702	8089	0.363434	0.559758
BHLHE41	0	1	0.232866	-0.033851	2683	9897	0.85405	0.461534
BHMT	3	8	-0.249869	-0.343314	15854	17048	0.137432	0.0716619
BHMT2	3	8	-0.276469	-0.150516	16388	13841	0.108379	0.246297
BICC1	0	0	-0.360481	-0.205872	17410	15206	0.0529293	0.172688
BICD1	12	0	0.274388	-0.00887014	2064	9104	0.887722	0.504679
BICD2	8	0	-0.000990773	0.162414	8541	4253	0.535386	0.768607
BID	3	8	-0.0530643	-0.0915055	10003	11953	0.455767	0.349107
BIK	7	5	-0.231072	-0.26096	15391	16146	0.162759	0.121545
BIN1	0	4	0.0331806	0.0911728	7565	5981	0.588478	0.674592
BIN2	0	0	-0.204448	0.0182739	14660	8204	0.202524	0.553645
BIN3	0	0	-0.0621947	0.0365076	10276	7617	0.441005	0.585582
BIRC2	8	0	0.0101409	0.032686	8247	7737	0.551379	0.579053
BIRC3	8	0	-0.774299	-0.118523	18365	12846	0.000979166	0.301088
BIRC5	0	0	-0.0243602	-0.270769	9189	16285	0.500136	0.113983
BIRC6	8	8	0.583208	0.0163552	282	8271	0.98466	0.550049
BIRC7	2	0	-0.262347	-0.168824	16133	14315	0.122396	0.221164
BIRC8	2	4	-0.148812	-0.130052	12829	13225	0.302013	0.279841
BIVM	2	0	0.164098	-0.0176203	3998	9391	0.782516	0.489064
BLCAP	0	0	0.213943	-0.15679	3006	14008	0.836479	0.237867
BLK	10	0	-0.369195	-0.0736964	17474	11329	0.0494479	0.383624
BLMH	15	4	0.0392209	0.351555	7386	1455	0.598216	0.920838
BLNK	0	7	-0.460697	-0.55864	17970	18005	0.0224664	0.0205092
BLOC1S1	15	0	0.157149	0.350169	4166	1471	0.773378	0.919967
BLOC1S2	9	5	-0.106864	-0.0237113	11518	9578	0.373443	0.47889
BLOC1S3	11	9	0.0587707	0.131393	6815	4967	0.629277	0.729761
BLOC1S4	6	1	0.012015	-0.146263	8197	13723	0.554099	0.253454
BLOC1S5	0	2	-0.0281771	0.301471	9308	1955	0.493663	0.893634
BLOC1S6	2	0	0.0538648	0.0384264	6955	7568	0.621661	0.58827
BLVRA	0	0	0.0816441	0.0822589	6177	6216	0.663983	0.661806
BLVRB	15	0	0.204894	0.0769284	3175	6389	0.827286	0.652394
BLZF1	0	1	-0.0247013	-0.0923974	9200	11991	0.496139	0.347038
BMF	7	2	0.015913	-0.122436	8071	12976	0.560953	0.294092
BMI1	3	7	0.232986	0.302002	2678	1949	0.854322	0.893967
BMP1	0	0	-0.105216	-0.0360685	11469	9976	0.376108	0.457236
BMP10	6	6	-0.182582	0.298326	13964	2002	0.240385	0.891089
BMP2	6	0	0.238047	-0.461769	2594	17725	0.858891	0.0356366
BMP2K	7	9	-0.0324053	-0.239883	9429	15862	0.48708	0.136997
BMP3	0	2	-0.197478	-0.614848	14440	18119	0.214492	0.0142002
BMP4	0	0	-0.280061	-0.68419	16452	18214	0.104897	0.00816816
BMP6	0	2	-0.0269846	0.0291098	9268	7841	0.492415	0.573023
BMP7	5	4	-0.608002	-0.54179	18278	17959	0.00554951	0.022054
BMP8A	0	0	-0.0952962	0.0279612	11196	7871	0.390959	0.571763
BMP8B	0	0	-0.162102	0.134291	13273	4902	0.277974	0.733297
BMPER	0	0	0.103798	0.0230156	5558	8033	0.697655	0.562949
BMPR1A	5	0	0.175577	-0.645213	3742	18171	0.796442	0.0113711
BMPR1B	2	0	0.106371	-0.489427	5485	17827	0.701627	0.0301926
BMPR2	8	4	0.239018	-0.384349	2574	17329	0.859979	0.0571817
BMS1	0	2	0.13058	-0.000481608	4808	8806	0.738454	0.520892
BNC1	15	0	-0.297263	-0.209431	16747	15283	0.0889953	0.168498
BNC2	0	0	-0.399483	-0.520508	17701	17914	0.0370995	0.0253536
BNIP1	0	10	0.0937963	0.126231	5834	5080	0.682642	0.723643
BNIP2	3	7	0.0818504	0.387899	6169	1181	0.664418	0.935749
BNIP3	0	0	0.113148	0.413293	5288	1001	0.712343	0.945542
BNIP3L	0	0	0.201378	0.0580831	3244	6959	0.823533	0.621382
BNIPL	8	1	-0.373799	-0.16741	17506	14284	0.0477071	0.222935
BOC	1	4	-0.0998805	0.0937937	11311	5913	0.384703	0.678327
BOD1	0	10	0.0774377	-0.183849	6298	14714	0.657401	0.199543
BOD1L1	7	0	0.282693	0.284433	1961	2149	0.893325	0.883079
BOD1L2	5	4	-0.206857	-0.112266	14734	12668	0.198368	0.310172
BOK	2	7	-0.0915292	0.327867	11101	1657	0.396127	0.909857
BOLA1	8	1	0.122331	0.163458	5037	4231	0.725997	0.769829
BOLA2	7	8	-0.174073	-0.0346696	13701	9933	0.254692	0.459576
BOLA2B	5	0	-0.112027	0.0566447	11660	7010	0.365718	0.618628
BOLA3	0	9	-0.00961032	0.390247	8772	1165	0.52282	0.936623
BOLL	2	2	-0.116468	0.174204	11786	3994	0.358864	0.782699
BOP1	11	3	-0.00349487	-0.102768	8609	12342	0.531687	0.328509
BORA	3	4	0.036656	-0.0973445	7472	12151	0.593538	0.338901
BPGM	15	1	-0.182213	0.260495	13949	2470	0.241201	0.865615
BPHL	6	10	0.0249445	0.265577	7813	2394	0.574988	0.869764
BPI	0	0	-0.286908	-0.321636	16586	16858	0.0977534	0.0829072
BPIFB1	0	0	-0.301746	-0.0135563	16810	9260	0.0855682	0.496192
BPIFB3	0	0	-0.201332	-0.195248	14556	14980	0.208181	0.184984
BPIFB4	0	0	-0.109493	-0.0151896	11586	9302	0.369744	0.493906
BPIFB6	0	0	-0.201	-0.0281585	14546	9716	0.208725	0.471382
BPNT1	15	0	0.113644	-0.12082	5272	12915	0.713213	0.297334
BPTF	0	0	0.58299	-0.0876039	284	11827	0.984551	0.356529
BRAF	5	0	0.554644	0.413252	341	1002	0.98145	0.945484
BRAP	0	0	0.290712	0.244227	1861	2739	0.898765	0.850979
BRAT1	12	1	0.244425	0.165233	2476	4189	0.86531	0.772089
BRCA1	14	9	0.106196	-0.0926028	5492	12002	0.701246	0.347008
BRCA2	11	0	0.257491	-0.0847445	2317	11738	0.87396	0.361406
BRD1	13	6	0.192986	-0.120354	3403	12899	0.814883	0.298205
BRD3	10	0	0.379584	0.118138	1043	5286	0.943263	0.71242
BRD4	3	2	0.504815	0.011603	471	8443	0.974379	0.540642
BRD7	7	0	0.157063	0.0560031	4169	7033	0.773214	0.617356
BRD8	15	1	0.339248	0.0265551	1352	7916	0.926454	0.569314
BRD9	0	0	0.32052	0.15775	1533	4370	0.916608	0.762242
BRDT	0	9	-0.142464	-0.0791381	12606	11537	0.314258	0.372307
BRE	0	10	0.127426	0.14058	4891	4746	0.733939	0.741785
BRF1	0	2	0.0258314	-0.184452	7786	14732	0.576457	0.19852
BRF2	1	0	0.115385	0.400947	5220	1084	0.716042	0.941029
BRI3	0	7	0.16836	0.030218	3900	7803	0.787847	0.575509
BRI3BP	3	2	0.143321	-0.297401	4521	16625	0.754066	0.0954842
BRICD5	1	2	0.181373	0.176464	3626	3953	0.802753	0.784941
BRINP1	0	0	0.500308	0.576705	480	385	0.973889	0.979054
BRINP2	0	10	0.417362	-0.0946574	836	12073	0.954523	0.343216
BRINP3	4	4	0.35715	0.514547	1199	556	0.934777	0.969753
BRIP1	15	3	-0.172092	-0.228205	13632	15655	0.258445	0.148259
BRIX1	7	5	-0.0920323	-0.211981	11116	15340	0.395311	0.165397
BRK1	0	3	0.166227	0.364445	3952	1348	0.785019	0.926659
BRMS1	14	5	0.109481	0.111949	5393	5430	0.706631	0.704586
BRMS1L	0	0	0.0135503	0.117414	8155	5299	0.556384	0.711713
BROX	10	0	-0.00568078	-0.0719823	8662	11266	0.528804	0.387118
BRPF1	0	3	0.222338	0.136111	2855	4865	0.844693	0.73531
BRPF3	3	0	0.303531	0.233272	1712	2906	0.90687	0.841893
BRSK1	0	7	0.3804	-0.0363101	1034	9982	0.943752	0.45691
BRSK2	15	0	0.491831	0.107832	517	5563	0.971876	0.697334
BRWD1	7	1	0.323505	0.166023	1498	4172	0.918512	0.773014
BSCL2	0	2	0.14859	0.102406	4392	5701	0.761084	0.689843
BSDC1	14	5	0.37383	0.116438	1077	5321	0.941413	0.710532
BSG	8	0	0.00963464	-0.343037	8264	17044	0.550454	0.0726877
BSN	11	1	0.442485	0.222927	692	3049	0.962357	0.834131
BSPH1	15	5	-0.124464	-0.161872	12033	14142	0.345428	0.230577
BST1	11	2	-0.0537919	-0.108878	10034	12552	0.45417	0.316861
BSX	0	1	-0.151251	-0.033217	12909	9874	0.297775	0.462786
BTAF1	0	8	0.227755	-0.180579	2771	14629	0.849263	0.204081
BTBD1	15	0	0.0415839	0.364093	7317	1352	0.601969	0.926442
BTBD10	0	0	0.226897	0.125462	2780	5096	0.848773	0.722757
BTBD11	11	8	-0.151931	-0.166126	12934	14254	0.296415	0.224525
BTBD16	14	8	-0.153844	0.016034	13002	8274	0.292716	0.549837
BTBD17	0	3	0.215986	0.0990704	2976	5779	0.838111	0.685582
BTBD18	14	1	0.0366675	0.250865	7471	2628	0.593592	0.857018
BTBD19	0	0	-0.133491	-0.087036	12306	11807	0.330577	0.357617
BTBD2	0	3	0.214507	0.119131	2998	5260	0.836915	0.713819
BTBD3	0	3	0.0389242	0.118378	7396	5280	0.597672	0.712731
BTBD6	0	2	0.23989	0.0589375	2555	6927	0.861013	0.623143
BTBD7	0	0	0.177687	0.184225	3703	3796	0.798564	0.793482
BTBD8	0	9	0.0346278	-0.0207906	7527	9503	0.590546	0.482971
BTBD9	7	1	0.398801	0.270061	934	2331	0.949192	0.873177
BTD	0	7	0.0468554	0.14736	7170	4608	0.609966	0.74932
BTF3	7	9	0.0175764	0.100097	8026	5752	0.563401	0.687051
BTF3L4	10	0	0.175087	-0.184647	3750	14735	0.796007	0.198313
BTG1	2	0	-0.277782	0.119831	16410	5244	0.107182	0.714441
BTG3	11	0	-0.134001	-0.190148	12326	14867	0.329489	0.191132
BTG4	4	0	-0.239175	-0.0247308	15607	9605	0.151009	0.477421
BTLA	0	0	-0.2961	0.0365663	16731	7615	0.0898656	0.585556
BTNL3	15	0	-0.128772	-0.21635	12146	15433	0.339281	0.160337
BTNL8	15	0	-0.222308	-0.248156	15175	15980	0.174509	0.130577
BTRC	11	3	0.535938	0.317423	380	1790	0.979329	0.902617
BUB1	2	7	-0.105194	-0.0196883	11468	9468	0.376163	0.484875
BUB3	0	0	0.0837006	0.288749	6112	2092	0.667519	0.886181
BUD13	7	3	0.127399	0.0975859	4893	5820	0.73383	0.683351
BUD31	0	9	0.163844	0.33023	4004	1634	0.78219	0.911099
BVES	0	2	-0.230848	0.0655234	15381	6730	0.163303	0.633841
BYSL	0	4	0.0812671	0.0639305	6195	6784	0.663004	0.630943
BZRAP1	14	0	0.286325	-0.0974785	1908	12157	0.896208	0.338575
BZW1	5	0	-0.226906	0.0409653	15287	7477	0.168416	0.593243
BZW2	5	6	0.218367	0.0501679	2933	7184	0.84045	0.609183
C10orf107	8	1	-0.078649	0.197526	10738	3542	0.415873	0.807291
C10orf11	0	2	-0.332741	-0.47862	17171	17795	0.0659305	0.0318281
C10orf111	15	8	-0.189909	-0.0233892	14188	9569	0.2282	0.47938
C10orf113	3	7	-0.155824	0.152964	13060	4480	0.284736	0.753399
C10orf115	3	7	-0.171439	-0.0897728	13610	11902	0.259642	0.352448
C10orf118	3	0	-0.048749	-0.0789741	9885	11530	0.462275	0.372722
C10orf12	1	2	0.0853068	-0.0502911	6064	10474	0.67013	0.430141
C10orf120	14	8	-0.229786	-0.169313	15361	14325	0.164255	0.219941
C10orf128	2	0	-0.237031	-0.3157	15552	16785	0.153863	0.0859834
C10orf129	0	7	-0.1782	0.0156675	13821	8289	0.248041	0.548628
C10orf131	0	7	-0.186489	-0.0756319	14081	11406	0.234021	0.379434
C10orf2	11	3	0.0870805	-0.105075	6023	12416	0.67236	0.32452
C10orf25	8	0	-0.0946986	0.0127741	11182	8408	0.391721	0.542546
C10orf32	15	0	-0.129349	-0.187107	12168	14797	0.338084	0.19494
C10orf35	0	7	0.0570373	0.0321133	6864	7756	0.626612	0.578043
C10orf40	5	8	-0.240812	-0.250692	15653	16009	0.148507	0.128999
C10orf54	0	9	-0.212774	-0.386829	14912	17346	0.188816	0.0562568
C10orf55	3	2	-0.27746	-0.0853292	16401	11756	0.107817	0.360427
C10orf62	1	2	-0.112117	-0.00596616	11665	9013	0.365446	0.509657
C10orf67	3	7	-0.208296	-0.092472	14787	11996	0.195616	0.34737
C10ORF68	8	0	-0.111829	-0.00103348	11653	8822	0.365996	0.519604
C10orf71	2	0	-0.247081	0.0035755	15788	8684	0.141023	0.527118
C10orf76	11	3	0.183546	0.320819	3575	1741	0.805527	0.905283
C10orf82	14	4	-0.219443	0.0541292	15094	7086	0.178915	0.614493
C10orf88	14	8	-0.0250619	0.108408	9208	5546	0.499102	0.698259
C10orf90	5	0	-0.113302	-0.319053	11691	16816	0.364032	0.0850925
C10orf95	15	0	-0.137317	0.0592806	12423	6918	0.324213	0.623613
C10orf99	8	9	-0.314761	-0.241266	16990	15875	0.0756257	0.135537
C11orf1	4	0	0.157294	0.19434	4164	3598	0.773486	0.804244
C11orf16	7	0	-0.172936	0.0884039	13659	6060	0.256855	0.670007
C11orf21	0	9	-0.209629	-0.268372	14825	16258	0.193548	0.1155
C11orf24	2	0	0.131598	0.0263026	4791	7924	0.739379	0.568879
C11orf30	5	7	0.178031	0.14439	3692	4670	0.799162	0.745933
C11orf31	14	1	0.216451	0.130977	2965	4971	0.83871	0.729543
C11orf35	1	2	-0.0656984	0.097638	10366	5818	0.436017	0.683184
C11orf42	13	0	0.0256866	0.153804	7792	4465	0.57613	0.757073
C11orf45	3	0	-0.318502	-0.144176	17031	13656	0.073395	0.256371
C11orf48	0	2	0.0638465	0.303394	6680	1941	0.636621	0.894402
C11orf49	4	1	0.357803	0.20615	1194	3366	0.935049	0.816866
C11orf52	4	0	-0.272369	-0.411367	16316	17488	0.112441	0.048531
C11orf53	4	0	-0.12068	0.0279883	11909	7870	0.352173	0.571817
C11orf54	5	0	0.169389	0.0791718	3872	6322	0.789371	0.656058
C11orf57	4	0	0.111056	0.127573	5346	5044	0.709188	0.725571
C11orf58	2	9	-0.0354394	-0.0664688	9514	11068	0.482457	0.397824
C11orf63	0	1	-0.0573889	0.339642	10151	1550	0.444055	0.915596
C11orf68	14	5	0.243871	0.16642	2484	4164	0.864875	0.773462
C11orf70	8	0	-0.0880608	-0.126769	11006	13120	0.401295	0.286181
C11orf71	0	0	0.024382	0.266196	7829	2380	0.574117	0.870518
C11orf72	2	0	-0.191316	-0.00174493	14235	8847	0.225517	0.518242
C11orf73	12	0	0.0366559	-0.213186	7473	15359	0.593483	0.164363
C11orf80	14	5	0.15436	0.168251	4244	4117	0.769135	0.776019
C11orf82	0	8	-0.196675	-0.106441	14415	12462	0.215852	0.322017
C11orf83	0	2	0.0930904	-0.000859142	5853	8816	0.681608	0.520374
C11orf84	14	5	0.229554	0.471717	2740	714	0.850949	0.961156
C11orf85	14	5	-0.17353	0.115401	13682	5342	0.255725	0.709374
C11orf86	14	5	-0.0350269	-0.144456	9507	13661	0.482837	0.256787
C11orf87	0	0	0.119527	0.298384	5110	2000	0.722026	0.891186
C11orf88	4	0	-0.257921	-0.0726204	16032	11291	0.127748	0.385156
C11orf89	0	9	-0.193762	-0.245421	14313	15934	0.221273	0.132324
C11orf91	0	2	-0.12791	-0.0374512	12117	10029	0.340858	0.454353
C11orf94	3	2	-0.0207368	0.120646	9074	5221	0.506392	0.715957
C11orf96	15	0	0.297095	0.0642074	1782	6773	0.903063	0.631542
C12orf10	15	6	0.129968	0.00997032	4818	8499	0.73791	0.537595
C12orf23	0	0	-0.0241582	0.0576605	9185	6977	0.500354	0.620403
C12orf29	2	9	0.0220035	0.0629931	7894	6811	0.570582	0.629434
C12orf36	0	1	-0.178204	-0.113254	13822	12690	0.24811	0.309576
C12orf39	9	7	-0.182732	0.0396867	13972	7522	0.23995	0.590751
C12orf4	8	7	0.143713	-0.150896	4512	13850	0.754556	0.246464
C12orf42	1	2	-0.222246	0.0265426	15173	7917	0.174483	0.568885
C12orf43	11	2	0.0883578	0.000124053	5988	8788	0.674264	0.521872
C12orf44	0	0	0.138792	0.113169	4624	5398	0.748463	0.706311
C12orf45	5	0	0.122426	-0.0367732	5032	10000	0.726269	0.45596
C12orf50	2	9	-0.117712	-0.0648302	11822	11016	0.356801	0.400131
C12orf54	0	0	-0.213361	0.0937112	14926	5916	0.188054	0.678146
C12orf55	12	0	-0.0764766	0.102531	10672	5697	0.419464	0.690044
C12orf57	0	8	0.258845	0.454586	2292	791	0.87532	0.956964
C12orf61	1	0	-0.171888	0.126872	13624	5064	0.25876	0.724243
C12orf65	0	5	0.189558	0.190385	3465	3672	0.811511	0.800228
C12orf66	2	0	0.0479528	0.0895931	7143	6030	0.611434	0.671944
C12orf68	0	0	0.188407	0.180374	3488	3868	0.810259	0.789565
C12orf71	0	1	-0.237605	0.103395	15571	5680	0.152967	0.690968
C12orf73	5	0	-0.0191271	-0.163421	9033	14187	0.508622	0.22817
C12orf74	2	0	-0.272373	-0.00969567	16318	9127	0.112332	0.503455
C12orf75	5	0	-0.0362982	-0.140986	9542	13569	0.480933	0.261792
C12orf76	0	0	0.0880255	0.0106892	5999	8474	0.673666	0.538955
C12orf79	2	0	-0.21174	-0.113729	14893	12703	0.189849	0.308868
C13orf45	8	0	-0.226552	-0.0497628	15280	10460	0.168797	0.430934
C14orf1	0	9	0.0490567	0.0191131	7103	8174	0.61361	0.555302
C14orf119	0	0	-0.195272	-0.127159	14364	13130	0.218626	0.285637
C14orf132	8	0	-0.00368217	-0.290157	8615	16556	0.53136	0.0992383
C14orf142	0	0	0.112493	-0.0376123	5301	10037	0.711636	0.453947
C14orf144	3	7	-0.182283	-0.107721	13952	12514	0.240914	0.318558
C14orf159	2	5	0.014992	0.335113	8104	1585	0.559158	0.913765
C14orf164	8	6	-0.147093	-0.00322262	12763	8909	0.305604	0.514866
C14orf166	0	0	-0.0316462	-0.192254	9399	14922	0.488712	0.188139
C14orf166B	0	4	-0.183038	-0.0977649	13988	12173	0.238955	0.337127
C14orf177	14	0	-0.199715	-0.126986	14511	13125	0.210501	0.285286
C14orf178	11	9	-0.170393	0.0439136	13581	7380	0.26122	0.598477
C14orf180	7	0	-0.200005	-0.142983	14520	13622	0.21014	0.258868
C14orf182	13	4	-0.177084	-0.238302	13791	15837	0.249674	0.137606
C14orf2	3	7	0.0416119	0.185412	7313	3780	0.602187	0.794353
C14orf23	11	4	-0.071488	-0.236802	10525	15805	0.42746	0.140098
C14orf28	0	6	0.0327182	0.0530243	7588	7120	0.587227	0.612622
C14orf37	13	2	0.00268488	-0.181189	8441	14640	0.540826	0.203482
C14orf39	1	9	-0.0894163	0.458801	11044	769	0.399228	0.958163
C14orf64	5	8	-0.220573	-0.0811969	15123	11614	0.177338	0.368118
C14orf79	0	2	0.0637413	0.068075	6682	6660	0.636512	0.637669
C14orf80	0	2	0.0592418	0.0200103	6801	8138	0.630039	0.55726
C14orf93	0	0	0.00835424	-0.0406227	8300	10145	0.548496	0.448041
C15orf26	9	7	-0.176675	0.115166	13778	5346	0.250381	0.708887
C15orf27	11	8	-0.147612	-0.20961	12787	15289	0.304298	0.167447
C15orf32	0	0	-0.16254	-0.0163915	13293	9353	0.276886	0.491132
C15ORF37	0	8	-0.132035	-0.10048	13292	14262	0.276823	0.223372
C15orf39	0	2	-0.0209473	-0.402996	9081	17438	0.506011	0.0512514
C15orf40	15	0	0.0547128	-0.0638742	6934	10973	0.622804	0.402992
C15orf41	12	0	0.13542	-0.253394	4695	16037	0.744601	0.127523
C15orf52	14	10	-0.0970412	0.105383	11244	5628	0.388348	0.693814
C15orf56	14	10	-0.24994	-0.172773	15857	14441	0.137269	0.213624
C15orf57	14	10	0.00211344	-0.0749357	8457	11377	0.539955	0.381046
C15orf59	0	1	0.105721	-0.00515328	5508	8980	0.700375	0.511425
C15orf60	0	1	-0.147786	-0.0668186	12795	11079	0.303977	0.397225
C15orf61	9	3	0.170298	0.102795	3842	5692	0.791003	0.690316
C15orf62	14	10	-0.187221	0.0134455	14103	8377	0.232824	0.544258
C15orf65	9	2	-0.0786795	-0.17823	10740	14567	0.415669	0.206763
C16orf11	0	0	-0.331796	-0.300809	17159	16650	0.0665833	0.094124
C16orf13	0	0	0.278097	0.207171	2019	3349	0.89017	0.817791
C16orf3	14	10	-0.179384	-0.131223	13859	13269	0.246097	0.278113
C16orf45	8	3	0.479408	0.243877	551	2742	0.970027	0.850816
C16orf46	7	0	0.0597789	-0.0325455	6785	9851	0.630909	0.464037
C16orf47	0	4	-0.158875	-0.14471	13150	13669	0.284665	0.256311
C16orf52	0	0	0.196272	0.094417	3338	5893	0.818419	0.67938
C16orf58	0	9	0.0158615	0.0369037	8072	7607	0.560899	0.586149
C16orf62	4	0	0.0346747	-0.0447354	7523	10286	0.590763	0.44037
C16orf70	8	0	0.00483256	-0.00493803	8389	8972	0.543654	0.511861
C16orf71	10	4	0.0971597	0.0742942	5744	6485	0.687537	0.647171
C16orf72	15	0	0.237109	0.0876287	2606	6083	0.858239	0.669042
C16orf74	0	0	-0.289862	0.17474	16635	3984	0.0950879	0.783254
C16orf78	7	0	-0.226052	0.0896879	15272	6026	0.169097	0.671858
C16orf80	7	5	-0.00649822	-0.196565	8678	15002	0.527933	0.183787
C16orf86	8	0	-0.00671699	0.000963112	8683	8753	0.527661	0.523776
C16orf87	0	9	0.0432731	-0.154929	7262	13958	0.604961	0.240588
C16orf89	10	4	-0.149138	-0.293701	12844	16597	0.301311	0.0970076
C16orf90	3	1	-0.0286097	0.133816	9320	4908	0.489567	0.732738
C16orf91	0	4	0.0438938	-0.244347	7246	15920	0.605831	0.133888
C16orf92	5	0	-0.0299041	0.0232054	9357	8027	0.490914	0.562895
C16orf93	5	0	-0.0276516	-0.0111216	9295	9170	0.49437	0.501115
C16orf95	0	4	-0.0376764	0.144515	9591	4669	0.478268	0.746002
C16orf96	3	0	-0.150622	0.0822289	12891	6218	0.298754	0.661716
C16orf97	0	2	-0.199553	-0.0603928	14505	10836	0.210827	0.409932
C17orf100	3	2	-0.0671626	0.0166137	10391	8261	0.434749	0.550569
C17orf102	0	1	-0.180261	-0.227203	13885	15635	0.244683	0.149347
C17orf103	2	0	-0.109913	-0.0997682	11601	12244	0.368928	0.333841
C17orf104	11	8	-0.160715	-0.0833361	13221	11686	0.280803	0.3642
C17orf105	11	8	-0.171888	-4.12211e-05	13623	8792	0.258814	0.521237
C17orf107	5	7	-0.0927979	-0.00643773	11132	9026	0.394441	0.508949
C17orf47	14	0	-0.187885	-0.0880173	14121	11843	0.231845	0.355658
C17orf49	12	7	-0.0108028	0.0338792	8805	7704	0.521025	0.580849
C17orf50	2	3	-0.16144	-0.0937468	13247	12040	0.279389	0.34494
C17orf51	5	0	-0.119407	-0.283603	11876	16474	0.353863	0.102919
C17orf53	11	8	-0.121667	-0.0100685	11941	9136	0.350432	0.502938
C17orf58	0	0	-0.0451543	-0.12495	9771	13051	0.468476	0.289935
C17orf59	11	4	0.0955049	0.143685	5792	4683	0.684926	0.745212
C17orf62	12	0	0.106606	0.119722	5476	5249	0.702116	0.714418
C17orf64	0	9	-0.103447	-0.202682	11417	15135	0.378937	0.176551
C17orf67	10	8	-0.128599	-0.35411	12140	17129	0.339607	0.0680631
C17orf70	1	2	0.121818	0.0615296	5052	6855	0.725181	0.62704
C17orf74	7	2	-0.140683	0.0404971	12547	7488	0.317356	0.592246
C17orf75	0	0	0.082306	-0.0243859	6156	9597	0.665125	0.477856
C17orf78	5	6	-0.177292	-0.133137	13796	13332	0.249524	0.274646
C17orf80	10	7	0.0181368	-0.106116	8005	12448	0.564543	0.322742
C17orf82	15	3	-0.107265	-0.0498674	11532	10463	0.372681	0.43074
C17orf85	0	8	-0.0234609	-0.186071	9161	14766	0.501659	0.196627
C17orf89	1	2	0.104988	0.0011686	5531	8750	0.699124	0.523939
C17orf97	0	2	0.133031	-0.171697	4755	14398	0.741337	0.216649
C17orf98	5	6	-0.201013	-0.0392197	14548	10096	0.208617	0.450707
C17orf99	0	0	-0.212259	-0.18664	14902	14782	0.189227	0.195056
C18orf21	7	9	0.0347276	0.0441727	7520	7365	0.590926	0.599293
C18orf25	7	0	0.0138908	-0.101967	8148	12313	0.556764	0.330087
C18orf32	12	0	0.030727	0.077592	7653	6375	0.583691	0.653156
C18orf42	11	0	-0.0356217	0.0134411	9520	8378	0.482046	0.543781
C18orf54	7	2	0.0150039	-0.152976	8103	13909	0.559212	0.243254
C18orf56	2	0	-0.169708	-0.0870541	13550	11809	0.262786	0.356948
C18orf63	15	6	-0.238327	-0.184489	15585	14733	0.152206	0.198422
C18orf8	2	8	0.0154009	0.0190639	8091	8177	0.559865	0.555114
C19orf10	15	8	0.151253	0.00255179	4319	8710	0.765055	0.526115
C19orf12	8	9	-0.108189	-0.352196	11555	17113	0.37143	0.0689336
C19orf18	5	8	-0.144009	0.00585715	12657	8608	0.311483	0.531665
C19orf24	15	0	0.0665545	0.0768156	6600	6394	0.640973	0.652122
C19orf25	15	0	0.0754121	0.157928	6358	4364	0.654137	0.762568
C19orf26	15	0	0.0782119	0.0854271	6270	6141	0.658924	0.665887
C19orf33	0	0	-0.135839	-0.0195402	12393	9459	0.162069	0.407516
C19orf35	0	3	-0.16456	-0.3556	13370	17139	0.272698	0.067519
C19orf38	3	8	-0.0461531	0.15571	9803	4424	0.466649	0.759094
C19orf40	5	1	-0.100543	0.173636	11335	4018	0.37921	0.781202
C19orf43	6	4	0.0294474	0.0625999	7692	6825	0.58157	0.628672
C19orf44	14	3	0.155651	0.15387	4211	4462	0.77093	0.757236
C19orf45	5	7	-0.0985973	0.00090746	11282	8758	0.386181	0.523089
C19orf47	15	0	0.115196	0.020071	5227	8134	0.715661	0.557454
C19orf48	11	0	0.0497893	-0.094034	7082	12059	0.614753	0.343906
C19orf52	3	8	0.177552	-0.154788	3707	13954	0.798346	0.240805
C19orf53	6	4	0.0372563	-0.0606635	7453	10852	0.594571	0.409576
C19orf54	15	0	0.0367891	-0.123828	7464	13019	0.593973	0.291676
C19orf55	5	8	-0.0336968	0.0631475	9470	6807	0.48485	0.629652
C19orf57	3	2	0.078485	0.0429369	6264	7414	0.65925	0.596627
C19orf60	14	0	0.200927	0.0213821	3251	8085	0.823152	0.56012
C19orf66	3	8	0.0751445	0.176558	6367	3946	0.653647	0.78531
C19orf67	3	2	-0.027944	0.0168334	9304	8256	0.49388	0.550816
C19orf68	0	0	0.126602	0.156068	4918	4411	0.73247	0.760011
C19orf69	1	0	-0.0600046	0.214586	10214	3210	0.444287	0.825201
C19orf70	0	3	0.0716774	-0.221459	6466	15527	0.648262	0.155223
C19orf71	11	0	-0.00523311	0.146459	8652	4622	0.529348	0.748531
C19orf77	11	0	0.0112609	0.330873	8213	1625	0.553229	0.911589
C19orf80	0	0	-0.185963	-0.181041	14063	14637	0.235	0.203645
C19orf81	11	0	0.011053	-0.0555278	8218	10650	0.552957	0.420566
C19orf82	0	0	-0.0291697	-0.0278246	9334	9704	0.492248	0.472035
C19orf83	11	9	-0.149366	-0.0266614	12853	9668	0.300707	0.473535
C19orf84	0	10	-0.184168	-0.0768152	14012	11454	0.237774	0.376823
C1D	2	0	-0.124027	-0.0868915	12019	11801	0.346189	0.357943
C1GALT1	3	0	-0.0423113	0.103234	9709	5683	0.471849	0.690839
C1orf101	1	10	0.0130501	0.232329	8171	2926	0.555513	0.840823
C1orf105	15	5	-0.21431	0.00343989	14959	8689	0.186259	0.527258
C1orf106	2	9	-0.358115	-0.179595	17392	14605	0.0539085	0.205386
C1orf109	11	0	-0.00614101	-0.231677	8668	15718	0.528477	0.144831
C1orf111	0	0	-0.151555	-0.142036	12921	13601	0.297122	0.260011
C1orf112	2	9	-0.160754	-0.242682	13224	15893	0.28064	0.135404
C1orf115	15	0	-0.181732	-0.20263	13932	15131	0.242126	0.176768
C1orf116	0	0	-0.356997	-0.138289	17384	13487	0.0543437	0.266213
C1orf122	0	2	0.315143	0.406901	1592	1039	0.913398	0.943477
C1orf123	1	0	0.151937	0.30656	4302	1908	0.765979	0.896203
C1orf127	5	7	-0.267796	-0.49282	16236	17841	0.116793	0.029431
C1orf131	2	4	0.0790502	0.179273	6248	3890	0.660121	0.78838
C1orf134	0	8	-0.104081	-0.0469029	11444	10357	0.377367	0.436016
C1orf137	0	0	-0.249324	-0.106209	15839	12451	0.138389	0.322653
C1orf143	4	0	-0.248714	-0.0917921	15818	11967	0.139531	0.348912
C1orf145	0	0	-0.232391	-0.0778338	15416	11491	0.161399	0.374878
C1orf146	0	9	-0.0361234	0.110109	9538	5483	0.481151	0.701687
C1orf147	15	0	-0.255079	-0.187427	15960	14806	0.131807	0.19445
C1orf158	13	5	-0.330003	0.19789	17141	3535	0.0675624	0.807671
C1orf159	3	0	0.312384	0.17788	1619	3910	0.91193	0.787292
C1orf162	0	0	0.15777	-0.245493	4151	15935	0.774194	0.133025
C1orf170	3	0	-0.202207	0.0252123	14592	7964	0.206223	0.56675
C1orf172	4	0	-0.272966	-0.223059	16331	15562	0.111625	0.153319
C1orf173	11	2	-0.0338813	0.275951	9476	2261	0.484524	0.876986
C1orf174	11	6	-0.0049792	-0.11789	8644	12830	0.529783	0.302035
C1orf177	7	0	-0.167579	-0.00427816	13475	8945	0.266986	0.51333
C1orf180	13	9	-0.15736	-0.0463844	13104	10337	0.287167	0.437595
C1orf189	8	7	-0.22571	-0.0999613	15265	12253	0.169613	0.333351
C1orf192	6	7	-0.0314356	0.0812623	9396	6247	0.488876	0.660157
C1orf194	7	0	-0.00142876	0.0830865	8563	6189	0.534189	0.663275
C1orf198	6	0	-0.135396	0.0466334	12377	7292	0.326715	0.603308
C1orf200	0	9	-0.240252	-0.11113	15638	12639	0.149184	0.311751
C1orf204	12	10	0.111712	0.080049	5327	6297	0.710221	0.657399
C1orf21	2	2	0.158236	0.213919	4139	3220	0.774846	0.82481
C1orf210	15	4	-0.379798	-0.237997	17555	15828	0.0450416	0.138847
C1orf213	7	0	0.0823478	0.0954001	6153	5871	0.665289	0.680577
C1orf216	11	0	0.107204	0.0186535	5448	8191	0.703639	0.554353
C1orf220	10	3	-0.031798	0.139362	9406	4781	0.488332	0.73988
C1orf222	0	2	-0.0266614	0.149586	9257	4556	0.496437	0.752122
C1orf226	0	0	-0.0348361	0.173142	9504	4029	0.483001	0.780794
C1orf227	10	0	-0.0907919	0.115062	11088	5350	0.396834	0.708923
C1orf228	0	0	-6.71646e-05	-0.0142991	8509	9274	0.537127	0.49543
C1orf229	2	0	-0.157356	-0.0528956	13103	10560	0.287222	0.425462
C1orf233	0	2	0.0788758	0.437382	6253	873	0.659849	0.952503
C1orf234	7	0	-0.148996	-0.0380226	12833	10050	0.301909	0.45321
C1orf27	8	4	0.0806445	0.305923	6216	1916	0.661862	0.895756
C1orf35	0	0	0.387248	0.109937	996	5488	0.94582	0.701447
C1orf43	8	7	0.263523	0.280409	2218	2192	0.879345	0.88074
C1orf50	7	0	0.200413	0.169067	3262	4098	0.822553	0.77704
C1orf51	8	1	0.155279	0.0823222	4222	6215	0.770331	0.661898
C1orf52	13	9	0.040181	0.191526	7360	3644	0.59963	0.801741
C1orf53	0	0	-0.0410303	0.297245	9678	2015	0.473535	0.89037
C1orf54	8	1	0.0528997	0.353996	6980	1425	0.620301	0.922479
C1orf56	8	1	0.0921994	0.30001	5879	1981	0.680194	0.892232
C1orf63	12	5	0.200678	-0.152657	3257	13897	0.822825	0.243906
C1orf64	0	8	-0.0828785	-0.0827991	10863	11671	0.409074	0.365085
C1orf65	10	0	-0.156865	-0.0550786	13090	10636	0.287929	0.421328
C1orf68	3	7	-0.265725	-0.236021	16200	15792	0.118751	0.140899
C1orf74	0	3	-0.130895	0.0195431	12219	8154	0.33531	0.556366
C1orf85	0	5	-0.0415028	-0.107488	9690	12504	0.472883	0.319695
C1orf86	0	2	0.0985608	0.052046	5710	7137	0.689387	0.611697
C1orf87	1	0	-0.275914	0.0781579	16381	6360	0.108905	0.654009
C1orf94	0	9	-0.000830227	0.00695044	8535	8582	0.535712	0.533079
C1orf95	11	0	0.10548	-0.282334	5514	16455	0.700049	0.104733
C1QA	13	2	0.225583	0.175892	2797	3963	0.847849	0.784385
C1QB	13	2	0.0395256	-0.247697	7374	15972	0.598869	0.131012
C1QBP	5	7	0.000333782	0.204609	8499	3396	0.537671	0.815244
C1QC	13	2	0.046917	0.0811741	7169	6250	0.61002	0.659956
C1QL1	11	8	-0.070447	0.101553	10490	5724	0.429364	0.688575
C1QL2	7	0	0.0605628	-0.152876	6765	13903	0.631997	0.24358
C1QL3	2	0	0.0373705	0.462704	7449	750	0.594789	0.959195
C1QL4	8	0	-0.123124	-0.0514944	11988	10514	0.347876	0.427965
C1QTNF2	10	8	-0.290275	0.158567	16643	4349	0.0946527	0.76341
C1QTNF3	7	5	-0.277372	-0.00869248	16400	9098	0.107871	0.504574
C1QTNF4	4	1	0.481986	-0.110776	541	12626	0.970571	0.313058
C1QTNF5	0	0	-0.237649	-0.0735527	15575	11326	0.152612	0.38325
C1QTNF7	11	2	-0.334376	-0.0783698	17187	11511	0.0650601	0.37379
C1QTNF8	0	4	-0.24636	-0.13991	15774	13535	0.141925	0.263642
C1QTNF9	7	8	-0.279868	-0.281287	16449	16445	0.105206	0.105277
C1QTNF9B	0	5	-0.356403	-0.34752	17380	17080	0.0545613	0.0707291
C1R	0	8	-0.382317	-0.317029	17572	16796	0.0441168	0.0861806
C1RL	0	8	-0.130681	-0.0870762	12209	11813	0.335854	0.357291
C20orf112	0	0	0.0416533	-0.205039	7310	15186	0.60235	0.173776
C20ORF135	0	7	-0.143577	-0.109771	12646	12592	0.312082	0.314908
C20orf144	0	0	-0.0611193	-0.21597	10242	15425	0.442855	0.160773
C20orf173	3	3	-0.0357283	0.0193321	9523	8161	0.481967	0.555985
C20orf187	0	2	-0.193837	-0.0110946	14317	9168	0.215894	0.500762
C20orf194	5	3	0.34017	0.0289681	1340	7844	0.927107	0.573232
C20orf195	0	7	-0.0993235	0.0254576	11297	7954	0.385365	0.56687
C20orf196	7	0	0.0162865	-0.100141	8063	12264	0.561388	0.332753
C20orf197	14	9	-0.239242	-0.181272	15611	14644	0.150791	0.203264
C20orf202	7	0	-0.198911	-0.153763	14492	13929	0.211663	0.242165
C20orf24	2	9	0.00708616	-0.0156099	8336	9321	0.546538	0.492873
C20orf27	9	0	0.126784	0.0456516	4911	7323	0.732851	0.601578
C20orf62	0	0	-0.237402	-0.152691	15563	13898	0.153264	0.243193
C20orf85	9	9	-0.197229	0.017481	14431	8239	0.214853	0.55135
C20orf96	12	8	0.150609	0.0767171	4337	6397	0.764076	0.651959
C21orf128	6	3	-0.224216	-0.100627	15218	12281	0.172035	0.331246
C21orf140	3	2	-0.139979	-0.00283991	12518	8890	0.319045	0.516322
C21orf2	6	0	0.196866	0.1617	3322	4266	0.81929	0.7679
C21orf33	10	8	-0.000815251	-0.0546777	8533	10629	0.535821	0.421708
C21orf37	11	0	-0.246594	-0.193845	15778	14951	0.141567	0.185853
C21orf49	11	0	-0.115992	-0.0757342	11775	11413	0.359463	0.379053
C21orf54	11	0	-0.186085	-0.0872473	14068	11819	0.234728	0.356964
C21orf58	10	6	-0.059559	-0.0673108	10195	11103	0.445412	0.395919
C21orf59	13	0	0.00431143	-0.0907793	8402	11933	0.542947	0.350762
C21orf62	11	0	-0.208739	0.135622	14800	4870	0.194777	0.734807
C21orf67	0	0	-0.0760031	-0.0605539	10659	10845	0.27931	0
C21orf88	7	1	-0.139538	-0.113644	12505	12702	0.319752	0.308923
C21orf91	7	0	-0.0363835	-0.088754	9546	11866	0.480716	0.354407
C22orf15	0	0	-0.097208	-0.00191848	11246	8856	0.388139	0.517752
C22orf23	5	9	0.0775412	0.127631	6294	5042	0.657618	0.72568
C22orf24	12	6	-0.126431	-0.00793826	12074	9068	0.34309	0.506208
C22orf26	1	2	-0.124836	0.0105759	12041	8477	0.344886	0.53839
C22orf29	3	8	0.0577457	-0.00810705	6849	9078	0.627428	0.506094
C22orf39	3	8	0.157576	0.00135084	4156	8745	0.773922	0.524211
C22orf42	12	6	-0.255612	-0.211931	15971	15338	0.131208	0.165506
C22orf46	11	10	-0.0426088	0.185201	9714	3784	0.471577	0.794124
C2CD2	0	4	-0.29077	-0.386585	16652	17345	0.0941631	0.0563112
C2CD2L	0	0	0.371141	0.053556	1101	7102	0.940108	0.613623
C2CD3	0	7	0.311728	0.228519	1626	2975	0.911549	0.838148
C2CD4A	13	5	-0.152397	-0.384642	12953	17334	0.295382	0.0569097
C2CD4B	13	5	-0.297554	-0.409517	16750	17476	0.0888321	0.0491839
C2CD4C	8	0	0.068418	0.0269704	6554	7905	0.643475	0.569913
C2CD4D	8	1	-0.0525807	-0.0114633	9989	9187	0.456618	0.500218
C2CD5	15	9	0.279376	0.109432	1999	5508	0.891258	0.700326
C2orf15	0	4	-0.0857116	0.0417664	12336	7170	0.328945	0.609945
C2orf16	0	10	-0.0259415	0.152361	9233	4490	0.497742	0.755713
C2orf27A	3	8	-0.211361	-0.031355	14879	9819	0.190611	0.465836
C2orf40	13	0	0.0209431	-0.314783	7919	16780	0.569222	0.0870511
C2orf42	6	6	0.119416	0.115959	5112	5332	0.721917	0.709934
C2orf43	3	2	-0.0766284	-0.00577074	10677	9005	0.419192	0.510119
C2orf44	10	9	0.0705323	0.0295486	6499	7827	0.646467	0.574157
C2orf47	14	0	0.0423016	-0.127542	7287	13145	0.603601	0.284898
C2orf49	13	0	0.00853806	0.0128821	8296	8403	0.548713	0.542818
C2orf50	0	8	-0.00465466	-0.0263346	8633	9659	0.530381	0.474483
C2orf54	3	5	-0.280254	-0.263129	16454	16177	0.104934	0.119859
C2orf57	0	0	-0.228508	-0.173364	15331	14458	0.166023	0.213127
C2orf61	2	9	-0.0604294	0.0196206	10220	8149	0.444052	0.556686
C2orf62	3	4	-0.194782	0.0532578	14349	7111	0.219442	0.612986
C2orf66	0	2	-0.188211	0.168767	14130	4103	0.231355	0.776768
C2orf68	2	7	0.209211	-0.0293413	3094	9756	0.831692	0.469206
C2orf69	14	0	0.120647	-0.050297	5080	10475	0.723658	0.430149
C2orf71	3	0	-0.122019	-0.134691	11954	13386	0.349725	0.271708
C2orf72	0	0	0.220164	0.265888	2893	2387	0.842626	0.870145
C2orf73	1	4	-0.158051	0.0498405	13121	7197	0.286243	0.608433
C2orf74	2	1	-0.0277962	0.160342	9299	4306	0.494152	0.765724
C2orf76	7	0	-0.013337	0.0865481	8873	6107	0.517326	0.667737
C2orf78	14	6	-0.210518	-0.110963	14853	12631	0.192025	0.312786
C2orf80	0	4	-0.0493942	-0.0291404	9906	9745	0.461133	0.469862
C2orf81	0	9	0.203848	0.162983	3199	4240	0.825981	0.76934
C2orf82	5	3	-0.00998096	-0.0723013	8786	11280	0.522058	0.386289
C2orf83	0	3	-0.131235	-0.144903	12230	13678	0.334711	0.255579
C2orf88	0	2	-0.0134944	0.172855	8874	4035	0.517271	0.780492
C3	3	8	0.0344358	0.632037	7532	275	0.590274	0.985038
C3AR1	3	7	-0.0977701	0.0172369	11261	8245	0.387323	0.551024
C3orf14	12	0	0.153713	0.0995684	4253	5763	0.768645	0.686453
C3orf17	1	4	-0.0134991	-0.0289923	8876	9736	0.517163	0.470351
C3orf18	11	1	0.223243	0.212325	2833	3253	0.84589	0.823033
C3orf20	3	0	-0.0507175	0.21097	9938	3279	0.459392	0.821619
C3orf22	12	8	-0.172039	0.0207661	13630	8105	0.258554	0.559032
C3orf33	0	7	0.0375678	-0.022812	7444	9554	0.595061	0.480252
C3orf35	2	0	-0.119345	-0.00923611	11875	9116	0.354023	0.504026
C3orf38	0	0	-0.0111697	-0.0400217	8813	10132	0.52059	0.448749
C3orf49	13	0	-0.0916367	-0.0481676	11106	10411	0.395855	0.433384
C3orf52	0	0	-0.419599	-0.323375	17801	16869	0.0316597	0.0819092
C3orf56	12	8	-0.265987	-0.153438	16203	13915	0.118588	0.242927
C3orf58	5	6	0.326422	0.0344949	1472	7681	0.919926	0.582146
C3orf62	11	1	0.174323	0.173184	3762	4026	0.795354	0.780981
C3orf65	8	6	-0.197232	0.0625599	14432	6827	0.214927	0.628604
C3orf67	8	0	-0.0992707	-0.132171	11296	13299	0.385519	0.276206
C3orf70	8	6	0.125936	-0.0371608	4931	10017	0.731763	0.455065
C3orf72	0	6	-0.158898	-0.11908	13151	12864	0.284611	0.300109
C3orf80	0	1	-0.0552257	0.135583	10072	4872	0.452102	0.734958
C3orf83	14	10	-0.113368	-0.0560268	11697	10674	0.363706	0.41926
C3orf84	11	1	-0.151822	-0.138832	12932	13506	0.296524	0.265259
C4BPA	0	0	-0.38384	-0.274234	17589	16339	0.0431921	0.111045
C4BPB	0	0	-0.405451	-0.20473	17747	15179	0.0345972	0.174157
C4orf17	0	0	-0.227493	-0.0339113	15303	9902	0.167546	0.461262
C4orf19	0	8	-0.467756	-0.318538	18005	16811	0.0205625	0.085464
C4orf21	0	9	-0.0776643	-0.0184654	10711	9422	0.417342	0.487433
C4orf22	0	2	-0.384062	-0.157543	17593	14030	0.0429745	0.23667
C4orf26	0	2	-0.184425	-0.0563135	14018	10687	0.237448	0.418553
C4orf27	3	0	0.0927671	-0.0389511	5861	10082	0.681173	0.451469
C4orf29	12	8	0.0189608	0.181787	7978	3846	0.566012	0.790751
C4orf3	0	5	0.021282	-0.135484	7911	13403	0.569657	0.270783
C4orf32	0	9	0.111003	0.237341	5350	2848	0.70897	0.845066
C4orf33	2	7	0.0182253	0.186644	8001	3753	0.564761	0.795833
C4orf36	0	6	-0.172384	-0.0115447	13644	9190	0.257793	0.499837
C4orf45	0	7	-0.109671	0.119013	11594	5265	0.369309	0.713579
C4orf46	0	7	-0.0112052	-0.0754987	8814	11403	0.520535	0.379665
C4orf47	12	7	-0.0442627	-0.0337795	9752	9896	0.46951	0.46112
C4orf48	0	0	0.490143	0.152563	518	4488	0.971822	0.755822
C4orf50	5	3	0.0408337	0.199374	7341	3500	0.600664	0.809576
C4orf51	10	0	-0.134554	-0.0712754	12349	11247	0.328238	0.388085
C5	0	3	-0.0263851	-0.212824	9245	15352	0.497008	0.164017
C5AR1	15	5	-0.0984344	-0.153174	11278	13911	0.386498	0.243145
C5AR2	15	5	-0.15443	-0.150006	13022	13821	0.291628	0.248041
C5orf15	0	0	-0.0307354	-0.126718	9381	13116	0.489608	0.285777
C5orf17	11	5	-0.212011	0.0802024	14897	6288	0.189632	0.657591
C5orf22	0	0	-0.0191193	0.0265268	9032	7918	0.508676	0.569253
C5orf24	0	0	0.147136	-0.00417761	4434	8939	0.758799	0.513709
C5orf28	8	0	0.00829929	0.0821447	8304	6220	0.548278	0.661589
C5orf30	5	4	0.274231	-0.178016	2065	14563	0.887668	0.207758
C5orf34	8	0	-0.00033216	0.0440283	8518	7374	0.536637	0.598803
C5orf38	0	9	-0.360774	-0.179527	17415	14601	0.0526573	0.205604
C5orf42	0	0	0.216183	-0.143784	2972	13643	0.838329	0.257726
C5orf45	0	0	0.219533	0.143515	2909	4689	0.841756	0.744886
C5orf46	7	1	-0.353069	-0.185721	17352	14758	0.0560844	0.197062
C5orf47	0	10	-0.151227	0.282296	12907	2169	0.297769	0.881888
C5orf48	15	0	-0.120105	-0.00295406	11898	8897	0.352772	0.515941
C5orf49	13	1	0.0479547	0.169779	7142	4082	0.611489	0.777911
C5orf51	14	0	0.10788	-0.163905	5433	14195	0.704455	0.227693
C5orf52	2	0	-0.0998229	-0.037885	11307	10042	0.384921	0.453645
C5orf54	10	8	-0.0185306	-0.0764328	9011	11440	0.509819	0.377584
C5orf55	0	0	0.014143	0.156656	8136	4393	0.557417	0.76099
C5orf56	13	2	-0.203914	0.198746	14646	3519	0.203156	0.808375
C5orf58	15	0	-0.348535	-0.29228	17315	16580	0.0580972	0.0979325
C5orf60	7	0	-0.249277	-0.115903	15837	12772	0.138357	0.304509
C5orf63	15	0	0.00643934	0.286925	8352	2117	0.545667	0.88482
C5orf64	15	10	-0.318307	-0.15309	17027	13910	0.0737638	0.243199
C5orf66	12	0	-0.130081	0.0538435	12195	7093	0.336615	0.614091
C6	14	0	-0.199136	-0.0572751	14496	10723	0.211445	0.416658
C6orf118	5	1	-0.136232	0.0476601	12398	7267	0.325573	0.604668
C6orf120	15	0	0.014599	0.0467012	8121	7289	0.558233	0.603428
C6orf123	0	0	-0.213858	0.100451	14945	5747	0.186888	0.687051
C6orf132	0	4	-0.438496	-0.230988	17872	15703	0.0276387	0.144903
C6orf141	8	0	-0.268354	-0.0970371	16247	12140	0.116194	0.339571
C6orf163	11	10	0.00559542	0.0695326	8373	6614	0.544525	0.640191
C6orf164	11	10	-0.146193	-0.0684761	12721	11147	0.308002	0.393592
C6ORF165	11	10	-0.133429	0.187334	13300	7523	0.276387	0.59034
C6orf195	7	8	-0.0582675	0.0218922	10174	8068	0.446554	0.561045
C6orf201	6	10	-0.109381	0.0685494	11583	6646	0.369907	0.638451
C6orf203	0	0	0.066868	0.105906	6589	5619	0.641571	0.694321
C6orf222	3	0	-0.160963	-0.173616	13233	14466	0.28015	0.212949
C6orf223	0	0	-0.209457	0.173272	14822	4024	0.19358	0.780876
C6orf226	0	1	0.105886	0.522984	5500	526	0.700811	0.971382
C6orf52	13	10	-0.129126	0.059962	12161	6903	0.338465	0.624429
C6orf57	13	8	-0.197983	0.195004	14457	3588	0.213567	0.804788
C6orf58	0	2	-0.199169	-0.183979	14498	14720	0.211337	0.199129
C6orf89	7	1	0.0834618	0.0952599	6119	5876	0.667138	0.680305
C6orf99	1	0	-0.22887	-0.033897	15343	9899	0.16537	0.461484
C7	9	7	-0.087046	0.00131781	10970	8746	0.403253	0.524208
C7orf25	0	0	0.0379673	0.19543	7429	3583	0.595877	0.80506
C7orf26	12	0	0.118881	0.236053	5128	2869	0.721047	0.843906
C7orf31	0	0	-0.0446192	-0.0461441	9761	10328	0.46902	0.438085
C7orf33	0	4	-0.26123	0.0157577	16109	8285	0.123701	0.549238
C7orf34	7	7	-0.204825	-0.000112773	14668	8795	0.201959	0.521074
C7orf43	0	9	0.195689	0.118853	3350	5270	0.817766	0.713275
C7orf49	15	1	0.120831	0.242553	5076	2763	0.723875	0.849674
C7orf50	0	0	0.396897	0.491575	950	630	0.948322	0.965727
C7orf55	5	0	0.182599	0.198857	3594	3515	0.804493	0.80876
C7orf57	6	0	-0.230782	-0.0909124	15379	11939	0.163412	0.350506
C7orf60	2	3	0.127895	-0.020471	4879	9489	0.734592	0.483732
C7orf61	0	9	-0.0264606	0.0655244	9247	6729	0.496981	0.633896
C7orf62	13	1	-0.200312	-0.0816679	14528	11635	0.209705	0.366975
C7orf63	2	7	-0.112597	0.139942	11674	4764	0.364957	0.740805
C7orf71	0	0	-0.249229	-0.0720823	15836	11273	0.138552	0.38667
C7orf72	8	1	-0.187741	0.0347405	14118	7668	0.226792	0.582444
C7orf73	15	1	-0.0819145	-0.0584018	10831	10761	0.410814	0.414527
C8A	5	0	-0.134204	-0.0985607	12335	12200	0.329	0.336307
C8B	5	0	-0.0376011	-0.127432	9585	13144	0.478594	0.284875
C8G	14	0	-0.0828659	-0.144772	10861	13673	0.409182	0.256134
C8orf12	9	0	-0.349258	-0.101069	17321	12292	0.0577708	0.331302
C8orf17	7	0	-0.166546	-0.0704555	13438	11222	0.268879	0.388913
C8orf31	11	3	-0.292086	-0.116009	16676	12775	0.0927095	0.304345
C8orf33	11	3	0.169937	-0.0749463	3853	11378	0.790404	0.380958
C8orf34	0	9	0.524874	0.576252	405	386	0.977969	0.978999
C8orf37	0	9	-0.0727955	0.137022	10561	4840	0.425502	0.736699
C8orf4	0	2	-0.568736	-0.353227	18235	17120	0.00788901	0.0677412
C8orf44	0	2	0.0195001	0.0481541	7964	7250	0.566774	0.60555
C8orf46	0	2	0.261214	0.433145	2252	891	0.877496	0.951523
C8orf47	9	0	-0.18895	-0.252869	14152	16028	0.230033	0.127205
C8orf48	12	7	-0.183769	0.081269	14003	6246	0.238139	0.659878
C8orf49	10	0	-0.239756	-0.200048	15625	15080	0.15003	0.179543
C8orf58	0	0	-0.0212657	0.257045	9093	2519	0.505358	0.862949
C8orf59	13	9	0.122398	0.105243	5035	5637	0.726106	0.693308
C8orf74	4	0	-0.202778	0.177596	14612	3914	0.205135	0.787051
C8orf82	11	3	0.172374	0.144961	3794	4660	0.793614	0.746464
C8orf86	1	0	-0.277814	-0.0719932	16412	11269	0.107219	0.386888
C8orf88	6	1	-0.0818455	-0.0456209	10830	10310	0.410869	0.439125
C9orf114	3	0	0.320824	0.142756	1530	4705	0.916771	0.744029
C9orf116	10	0	0.0711355	-0.0018065	6478	8852	0.647609	0.518416
C9orf117	11	9	-0.103262	0.213342	11410	3235	0.379318	0.823993
C9orf129	11	0	-0.0189076	0.258956	9026	2488	0.509003	0.864643
C9orf131	3	8	-0.0374562	0.0794735	9578	6313	0.478975	0.656566
C9orf135	0	6	-0.0752068	0.0413959	10632	7460	0.410316	0.589365
C9orf139	14	0	-0.196411	-0.332585	14406	16959	0.216341	0.0773123
C9orf142	14	0	0.25108	-0.12168	2387	12948	0.870152	0.295577
C9orf147	11	6	-0.108878	-0.138452	11572	13495	0.370505	0.265778
C9orf152	8	4	-0.268854	-0.0586224	16256	10771	0.115705	0.413983
C9orf153	5	10	-0.203319	0.0859074	14625	6130	0.204298	0.666195
C9orf156	13	3	0.00083242	0.156231	8490	4403	0.53816	0.760446
C9orf16	11	9	0.307361	-0.106759	1675	12480	0.908883	0.321001
C9orf163	14	0	-0.110702	0.010433	11627	8480	0.367513	0.538654
C9orf169	14	0	-0.16623	0.0541294	13428	7085	0.269543	0.614548
C9orf171	11	2	-0.0635201	0.170331	10301	4075	0.43584	0.778098
C9orf172	14	0	0.253644	0.26304	2351	2431	0.87211	0.867744
C9orf173	14	0	-0.130768	0.0587882	12211	6933	0.335745	0.622817
C9orf24	8	0	0.241968	0.242167	2511	2766	0.863406	0.84951
C9orf3	11	0	0.0496527	-0.185676	7089	14757	0.614372	0.19716
C9orf37	14	0	0.123211	0.145524	5005	4641	0.727738	0.747511
C9orf38	0	9	-0.10409	-0.114363	11445	12723	0.377414	0.30778
C9orf40	0	6	0.0194677	-0.321119	7965	16855	0.566719	0.0830704
C9orf41	0	6	-0.148577	-0.0921727	12820	11983	0.302617	0.348112
C9orf43	4	2	-0.0824381	0.136896	10846	4849	0.409998	0.736181
C9orf47	9	0	-0.198197	-0.0232902	14469	9567	0.212914	0.479489
C9orf50	3	0	-0.0652515	0.158199	10351	4358	0.436834	0.762688
C9orf57	0	2	-0.207819	-0.0857611	14773	11773	0.196377	0.359537
C9orf62	10	0	-0.217693	-0.149584	15049	13810	0.181363	0.248681
C9orf64	15	2	-0.13809	-0.217063	12446	15449	0.322961	0.159467
C9orf69	14	0	0.176351	0.115758	3727	5335	0.797258	0.709755
C9orf72	12	10	-0.0785677	-0.520257	10737	17912	0.415928	0.0254625
C9orf78	3	0	0.133504	-0.331337	4751	16948	0.741555	0.0779609
C9orf84	0	3	-0.133373	-0.184066	12299	14723	0.330958	0.19901
C9orf85	0	0	0.181339	-0.00590533	3628	9012	0.802644	0.509738
C9orf9	0	6	0.0786545	0.120199	6259	5233	0.659522	0.715304
C9orf92	0	0	-0.269281	-0.0596159	16266	10808	0.115016	0.411457
[truncated: 14,013 more rows]
