# Supplementary material for: Collective genomic segments with differential pleiotropic patterns between cognitive dimensions and psychopathology
Source: Nat Commun. 2022 Nov 11;13:6868. doi: 10.1038/s41467-022-34418-y (PMC9652380; doi:10.1038/s41467-022-34418-y)
Supplement: Supplementary file 18 — Supplementary Data 16 [file 41467_2022_34418_MOESM18_ESM.xlsx]

## Sheet: TableS16a
Supplementary Data 16a. Consolidated results of gene set analysis in long format Note: SIZE: final gene set size; NES: normalized enrichment score, NOM p-value: nominal p-value, FDR q-value: False discovery rate, estimated probability that the normalized enrichment score represents a false positive finding; LEADING EDGE: Tags. The percentage of gene hits before the peak in the running enrichment …
Category	Neural	Multi Method	GCA.n.locus	NCS.n.locus	Geneset	metalocus.ID	Pathway_Method	Phenotype	SIZE	NES	NOM_pval	FDR_qval	LEADING_EDGE	driver_genes
Biological Process			0	3	GOBP_ACTIN_FILAMENT_BASED_PROCESS	3	GSEA	NCS	36	1.79751	0	0.0163825	tags=42%, list=14%, signal=47%	RHOG:GSN:CYTH2:CACNA2D1:TMOD1:HCLS1:MTPN:TRIM32:FGF12:RAP2A:PLEC:BRK1:SMAD3:JAK2:FSCN3:
Biological Process			0	3	GOBP_ACTIN_FILAMENT_BASED_PROCESS	3	GENE2FUNC	NCS	34	NA	0.00242904	0.0340714	NA	NUAK2:NEBL:NRAP:RHOG:CSRP3:APOA1:RAP2A:SMAD3:MYH11:MYO9B:SCN1B:CYTH2:ITGB1BP1:NCKAP1:EPB41L1:PARVB:PARVG:ARPC4:BRK1:GHRL:HCLS1:PLS1:FGF12:PARK2:RALA:CACNA2D1:FSCN3:MTPN:TIGD5:JAK2:TMOD1:TGFBR1:TRIM32:GSN
Biological Process			0	3	GOBP_ACTIN_FILAMENT_BASED_PROCESS	4	GSEA	NCS	51	1.64606	0	0.0484846	tags=49%, list=26%, signal=62%	SLIT2:AGAP2:NTRK3:MYO1C:CUL3:SSH2:PAM:PDE4B:ARF6:EPHA1:ABI2:ACAP2:ARPC2:ARHGAP18:ACTR3:ARHGEF5:THSD7A:ZYX:FZD10:IL1A:ABL2:PRICKLE4:RANGRF:CAV1:SMIM22:
Biological Process			0	3	GOBP_ACTIN_FILAMENT_BASED_PROCESS	4	GENE2FUNC	NCS	41	NA	4.89798e-07	4.39026e-05	NA	PHACTR4:PDE4B:ABL2:NPHS2:KIAA1598:AVIL:FZD10:ARF6:FRMD6:CORO2B:NTRK3:BCAR1:ABR:CRK:MYO1C:INPP5K:RANGRF:ARHGEF15:MYH10:SSH2:CALR:ACTR3:BIN1:SUMO1:ABI2:ARPC2:VIL1:CUL3:PTPN1:AMOTL2:SLIT2:FHDC1:PAM:DAAM2:ARHGAP18:THSD7A:CAV1:MET:ZYX:EPHA1:ARHGEF5
Biological Process			0	3	GOBP_ACTIN_FILAMENT_BASED_PROCESS	8	GSEA	NCS	38	1.64913	0.00200401	0.0438236	tags=37%, list=12%, signal=40%	PRKCE:GBA2:SPTB:CTNNA2:RHOQ:ALKBH4:TLN1:SUN2:SFRP1:KRAS:SYNE2:ROCK2:RUFY3:TESK1:
Biological Process			0	3	GOBP_ACTIN_FILAMENT_BASED_PROCESS	8	GENE2FUNC	NCS	38	NA	9.99466e-05	0.00442535	NA	ARHGEF19:ACTA1:KRAS:WASF3:SYNE2:SPTB:GJC1:FMNL1:ROCK1:S1PR2:ICAM1:NPHS1:TYROBP:TRPM4:CCDC155:MYH14:ROCK2:PRKCE:RHOQ:CTNNA2:ERMN:MICAL3:BAIAP2L2:SUN2:PRKCI:RUFY3:JMY:AQP1:AQP1:AUTS2:SH2B2:ALKBH4:LMOD2:WASL:SFRP1:SDCBP:TESK1:TPM2:TLN1
Biological Process			1	0	GOBP_ACTIVATION_OF_IMMUNE_RESPONSE	11	GSEA	GCA	19	1.61705	0.00829016	0.0271622	tags=42%, list=18%, signal=51%	EP300:SFPQ:PTK2:PIK3CA:SIN3A:RC3H1:SPPL3:HEXIM1:
Biological Process			1	0	GOBP_ACTIVATION_OF_IMMUNE_RESPONSE	11	GENE2FUNC	GCA	42	NA	0.00015048	0.00290116	NA	CDC42:SFPQ:PSMB2:ZC3H12A:RC3H1:BTRC:LGR4:CD3E:CLEC7A:SPPL3:EIF2B2:SIN3A:DUSP3:HEXIM1:PHB:MAP2K6:RNF125:CACTIN:PIK3R2:PIK3R2:PVRL2:RELB:GPR32:PELI1:TANK:PSMD14:IFIH1:PSMA7:GRAP2:EP300:XRCC6:NFAM1:NCKIPSD:MAPKAPK3:TLR9:TLR9:PRKCD:NCK1:PIK3CA:CD38:TLR6:PIK3R1:PTK2:LRRC14
Biological Process			1	0	GOBP_ANATOMICAL_STRUCTURE_FORMATION_INVOLVED_IN_MORPHOGENESIS	11	GSEA	GCA	79	1.55288	0.004	0.0404943	tags=48%, list=35%, signal=69%	EP300:KDM6B:SOX11:LDB1:CDC42:AGO1:PAX6:PTK2:PIK3CA:RHOA:HDAC5:NFIB:EPHB1:EXOC4:AGO2:SIRT6:SCRIB:RC3H1:VASP:DAG1:HECTD1:EMC10:SDC4:SPRY2:PLEC:HES7:APAF1:FGF8:PRKD1:ERCC1:ITGA2B:ERCC2:TMF1:COL11A1:TCTA:NOLC1:ACTL6A:ITGB8:
Biological Process			1	0	GOBP_ANATOMICAL_STRUCTURE_FORMATION_INVOLVED_IN_MORPHOGENESIS	11	GENE2FUNC	GCA	80	NA	2.13657e-09	2.22999e-07	NA	HSPG2:WNT4:AGO1:ZC3H12A:COL11A1:RC3H1:MIXL1:PAX2:FGF8:LDB1:NOLC1:NFKB2:PAX6:PHLDB1:CLEC1B:APAF1:SPRY2:PRKD1:SYNJ2BP:PROX2:PGF:CSPG4:KDM6B:HES7:MYH10:HDAC5:GRN:FZD2:PLCD3:NGFR:TBXA2R:SIRT6:TMIGD2:GDF15:PVRL2:ERCC2:ERCC1:VASP:GPR4:MYBPC2:EMC10:SOX11:ZEB2:TBR1:FAP:STK4:SDC4:MMP9:CD40:LAMA5:GATA5:EP300:TNFRSF13C:COL7A1:GPX1:RHOA:TCTA:DAG1:HYAL1:STAB1:TMF1:ITGB5:EPHB1:PIK3CA:ACTL6A:CC2D2A:ADTRP:ITGB8:…
Biological Process			1	0	GOBP_ANIMAL_ORGAN_MORPHOGENESIS	5	GSEA	GCA	65	1.62197	0	0.0219226	tags=49%, list=32%, signal=68%	MAGI2:ERBB4:PTEN:APLP1:DLG1:MDM4:BASP1:BRAF:PAM:ATF2:AGTPBP1:HIPK2:AKT3:SEMA3C:GLI3:MTOR:INSIG1:BCR:INHBA:NDST1:INSIG2:SMURF2:MAP2K1:CNNM4:BMPR1A:SRSF6:CSF1R:CHST11:TBX6:ATRN:FGFRL1:AXIN2:
Biological Process			1	0	GOBP_ANIMAL_ORGAN_MORPHOGENESIS	5	GENE2FUNC	GCA	67	NA	2.01321e-11	5.91883e-09	NA	UBE4B:MTOR:TACSTD2:JUN:RPE65:AKT3:BMPR1A:PTEN:PSMD13:IFITM5:WNT11:FZD4:DCN:CHST11:MAP2K1:LCTL:MAPK3:ITGAX:PSMB6:PFN1:CCL11:PCGF2:PSMB3:TMEM100:SMURF2:AXIN2:PSMA8:APLP1:MEIS1:CNNM4:INSIG2:ATF2:HOXD10:HOXD9:HOXD8:HOXD3:HOXD4:CFLAR:SRSF6:SULF2:BMP7:BCR:TRIOBP:PPARA:DLG1:FGFRL1:FGF2:FAT1:BASP1:PAM:MAN2A1:PPARGC1B:CSF1R:PDGFRB:CDX1:NDST1:T:SDK1:SOSTDC1:INHBA:GLI3:MAGI2:SEMA3C:HIPK2:BRAF:INSIG1:AGTPBP1
Biological Process			0	1	GOBP_APPENDAGE_DEVELOPMENT	1	GSEA	NCS	15	1.90261	0	0.00794598	tags=33%, list=9%, signal=36%	CREBBP:LRP4:WNT3:IQCE:IFT80:
Biological Process			0	1	GOBP_APPENDAGE_DEVELOPMENT	1	GENE2FUNC	NCS	13	NA	0.00440343	0.0467879	NA	LRP4:TBX3:SMOC1:KREMEN2:CREBBP:WNT3:KREMEN1:WNT5A:IFT122:BBS7:IQCE:GNA12:RDH10
Biological Process	Neural		7	3.5	GOBP_AXON_DEVELOPMENT	5	GSEA	GCA	26	2.31442	0	0	tags=65%, list=13%, signal=74%	DAB1:PTEN:APLP1:ANK3:CNTN2:CHN1:TRIO:TAOK2:CRMP1:MAP6:SEMA3C:GLI3:ULK1:NFASC:ADNP:DRAXIN:ALS2:
Biological Process	Neural		7	3.5	GOBP_AXON_DEVELOPMENT	1	GENE2FUNC	GCA	23	NA	0.000314331	0.0107959	NA	CXCL12:SLIT1:ZFYVE27:RAB21:SSH1:DCLK1:SPTB:EVL:RAB11A:MAPK8IP3:LHX1:BAIAP2:BCL2:MEGF8:CDH4:ROBO2:BOC:RYK:NREP:POU3F2:NRCAM:FZD3:KIF13B
Biological Process	Neural		7	3.5	GOBP_AXON_DEVELOPMENT	15	GSEA	GCA	25	2.28766	0	0	tags=56%, list=11%, signal=61%	GRM7:PTPRS:NTRK2:ARHGAP35:BRSK2:STK11:SEMA6B:SPTBN4:NUMBL:SLITRK1:PTPRF:SLIT3:SZT2:CTNNA1:
Biological Process	Neural		7	3.5	GOBP_AXON_DEVELOPMENT	2	GENE2FUNC	GCA	30	NA	4.52351e-05	0.0014393	NA	DOCK7:CAMSAP2:PRKCQ:CRTAC1:SSH3:ROBO3:ROBO4:FEZ1:NRXN3:RPS6KA5:NRTN:PSPN:SPTBN1:RTN4:STK25:TIAM1:CNTN6:GOLGA4:PLXNB1:ALCAM:SLIT2:ATOH1:BMPR1B:UNC5C:CYFIP2:UNC5A:PDLIM7:ETV1:IFRD1:KLF4
Biological Process	Neural		7	3.5	GOBP_AXON_DEVELOPMENT	11	GSEA	GCA	35	2.22533	0	0.000752116	tags=60%, list=19%, signal=72%	STXBP1:DSCAML1:RUFY3:KALRN:UNC5D:PAX6:PTK2:DRD2:FOXG1:NFIB:EPHB1:SIN3A:NDEL1:VASP:BDNF:DAG1:NTNG2:EPHA10:RAB3A:TWF2:TNR:
Biological Process	Neural		7	3.5	GOBP_AXON_DEVELOPMENT	5	GENE2FUNC	GCA	31	NA	1.93781e-05	0.000761651	NA	DRAXIN:DAB1:JUN:NFASC:CNTN2:ANK3:PTEN:MAP6:ULK1:IRS2:MAP2K1:TAOK2:MAPK3:PRKCA:SEMA4C:CHN1:TRAK2:ALS2:GFRA4:ADNP:BMP7:RAC2:SPON2:CRMP1:CSF1R:LAMA2:ISPD:GLI3:SEMA3C:BRAF:VLDLR
Biological Process	Neural		7	3.5	GOBP_AXON_DEVELOPMENT	1	GSEA	GCA	21	2.0304	0	0.000791655	tags=76%, list=22%, signal=95%	ROBO2:NRCAM:FZD3:DCLK1:BAIAP2:NREP:POU3F2:BCL2:SLIT1:MAPK8IP3:ZFYVE27:CDH4:MEGF8:RAB21:EIF4G2:RYK:
Biological Process	Neural		7	3.5	GOBP_AXON_DEVELOPMENT	11	GENE2FUNC	GCA	42	NA	1.88828e-07	1.0205e-05	NA	RAP1GAP:EPHA10:TNN:TNR:PAX2:SEMA4G:FGF8:BDNF:PAX6:DRD2:DSCAML1:FOXG1:FLRT2:NDEL1:MYH10:GRN:NGFR:RAB3A:APOE:VASP:B3GNT2:ZEB2:TBR1:CELSR3:LAMB2:RHOA:DAG1:SEMA3F:TWF2:SEMA3G:EPHB1:PIK3CA:RUFY3:PIK3R1:UNC5D:PTK2:BAI1:NFIB:FAM129B:STXBP1:SPTAN1:NTNG2
Biological Process	Neural		7	3.5	GOBP_AXON_DEVELOPMENT	2	GSEA	GCA	30	1.86475	0	0.00814739	tags=50%, list=11%, signal=55%	NRXN3:RTN4:SLIT2:ALCAM:UNC5C:TIAM2:CSPG5:DBN1:UNC5A:RPS6KA5:FEZ1:ROBO3:STK25:CAMSAP2:PLXNB1:
Biological Process	Neural		7	3.5	GOBP_AXON_DEVELOPMENT	12	GENE2FUNC	GCA	21	NA	9.57975e-06	0.00125734	NA	STMN1:LPPR4:IGSF9:VANGL2:LMX1A:PICALM:NTN4:OTX2:FOXB1:ARHGDIA:FEZF2:ROBO1:PLXNA1:PLXND1:PIK3CB:ZSWIM6:EFNA5:RANBP9:CNR1:RAC1:AUTS2
Biological Process	Neural		7	3.5	GOBP_AXON_DEVELOPMENT	3	GSEA	NCS	23	1.7684	0	0.0184719	tags=52%, list=27%, signal=70%	PTN:RHOG:GSK3B:TRIM32:JAK2:PLXNA2:MAG:CRMP1:CDH11:PTPRZ1:CNTN2:SCN1B:
Biological Process	Neural		7	3.5	GOBP_AXON_DEVELOPMENT	13	GENE2FUNC	GCA	26	NA	1.39528e-06	0.000183131	NA	EPHA8:EPHB2:LPAR3:TSPAN2:SPTA1:PARD3:LGI1:APBB1:ILK:OR10A4:LRP1:ATL1:NIN:CYFIP1:TRPV2:NPTX1:KIF5C:NR4A2:KLF7:CREB1:PTPRA:CNTN4:FBXO45:EPHA5:PTPRZ1:FEZF1
Biological Process	Neural		7	3.5	GOBP_AXON_DEVELOPMENT	12	GSEA	GCA	17	1.87869	0.00208768	0.0193211	tags=59%, list=13%, signal=66%	ACTB:RAC1:ROBO1:OTX2:AUTS2:CNR1:PICALM:EFNA5:STMN1:FEZF2:
Biological Process	Neural		7	3.5	GOBP_AXON_DEVELOPMENT	15	GENE2FUNC	GCA	23	NA	0.00188842	0.0332851	NA	SZT2:PTPRF:ARTN:BRSK2:SLITRK1:EFNB2:SSH2:STK11:EFNA2:SEMA6B:PTPRS:SPTBN4:NUMBL:ARHGAP35:ITGA4:NRP2:WNT5A:GAP43:MYOT:GFRA3:CTNNA1:SLIT3:NTRK2
Biological Process	Neural		7	3.5	GOBP_AXON_DEVELOPMENT	1	GSEA	NCS	34	1.70541	0	0.029536	tags=59%, list=38%, signal=91%	MAPT:SRF:SEMA6D:EPHA5:LRP4:SEMA3F:WNT3:CTNNA1:VEGFA:LRRC4C:COBL:NTN1:NPTN:MTR:RTN4RL2:LAMB2:NEFH:NEO1:CNTF:SEMA6C:
Biological Process	Neural		7	3.5	GOBP_AXON_DEVELOPMENT	1	GENE2FUNC	NCS	34	NA	4.40642e-05	0.001396	NA	LRIG2:CERS2:SEMA6C:MTR:LRRC4C:LRP4:RTN4RL2:CNTF:SEMA6D:NEO1:NPTN:ISLR2:NTN3:TNFRSF12A:NTN1:MAPT:WNT3:KREMEN1:NEFH:CELSR3:LAMB2:RHOA:DAG1:SEMA3F:WNT5A:PLXND1:EPHA5:MYOT:GFRA3:CTNNA1:SRF:VEGFA:GRB10:COBL
Biological Process	Neural	1	7	3.5	GOBP_AXON_DEVELOPMENT	2	GSEA	NCS	46	1.78331	0	0.0300194	tags=48%, list=21%, signal=58%	NTRK2:PPP3CB:SEMA3A:NRCAM:DVL1:PTK2:VCL:CSPG5:NFIB:MYCBP2:ROBO1:PLXNB1:TNR:SIPA1L1:PTPRM:OTX2:EXT1:NTNG2:PTCH1:RTN4R:EPHA6:BAIAP2:
Biological Process	Neural	1	7	3.5	GOBP_AXON_DEVELOPMENT	2	WG	NCS	47	1.52455	0.00265203	0.184037	NA	BAIAP2:CRTAC1:DOK6:DRD2:DSCAML1:DVL1:EFNB3:EPHA8:EPHB2:EVL:EXT1:FEZ2:FN1:GDF7:ISL1:MAPK8IP3:MYCBP2:NFIB:NRCAM:NTNG1:NTNG2:NTRK2:OTX2:PLXNB1:PLXNC1:PPP3CB:PTCH1:PTK2:PTPRM:RAB21:RET:ROBO1:RTN4R:SEMA3A:SEMA3E:SEMA7A:SIPA1L1:SLIT1:SSH1:STK24:TNN:TNR:ULK2:VCL:ZFYVE27:ZSWIM4:ZSWIM8
Biological Process	Neural	1	7	3.5	GOBP_AXON_DEVELOPMENT	2	GENE2FUNC	NCS	49	NA	8.91267e-09	5.45901e-07	NA	DVL1:EPHA8:EPHB2:NTNG1:TNN:TNR:RET:PPP3CB:ZSWIM8:VCL:SLIT1:ZFYVE27:CRTAC1:DRD2:DSCAML1:RAB21:PLXNC1:SSH1:MYCBP2:STK24:OTX2:SIPA1L1:EVL:SEMA7A:MAPK8IP3:EFNB3:ULK2:BAIAP2:PTPRM:DOK6:ZSWIM4:GDF7:FEZ2:FN1:RTN4R:PLXNB1:ROBO1:EPHA6:ISL1:SEMA3E:SEMA3A:NRCAM:EXT1:PTK2:BAI1:NFIB:NTRK2:PTCH1:NTNG2
Biological Process	Neural		7	3.5	GOBP_AXON_DEVELOPMENT	13	GSEA	GCA	22	1.772	0	0.0329601	tags=68%, list=31%, signal=95%	EPHA5:KIF5C:CREB1:PTPRZ1:CNTN4:KLF7:EPHB2:ATL1:APBB1:FBXO45:EPHA8:NIN:CYFIP1:LGI1:NPTX1:
Biological Process	Neural		7	3.5	GOBP_AXON_DEVELOPMENT	3	GENE2FUNC	NCS	27	NA	0.000886763	0.016755	NA	LPPR4:NFASC:CNTN2:PLXNA2:PAX2:SEMA4G:FGF8:ZNF259:APOA1:NKX2-1:NKX2-8:PLA2G10:CDH11:MAP1S:SCN1B:MAG:GFRA4:FLRT3:GSK3B:SEMA5B:CRMP1:IFRD1:PTPRZ1:FEZF1:JAK2:NR4A3:TRIM32
Biological Process	Neural		2	2	GOBP_BEHAVIOR	5	GSEA	GCA	33	1.59954	0.0020141	0.0256386	tags=61%, list=36%, signal=91%	DAB1:PTEN:CNTN2:GIGYF2:AGTPBP1:PJA2:HIPK2:GLI3:MTOR:ADNP:RIC8A:ALS2:MMP17:ANKH:VLDLR:DERL2:HTR1A:ATAD1:DRD3:SDK1:
Biological Process	Neural		2	2	GOBP_BEHAVIOR	5	GENE2FUNC	GCA	35	NA	1.19138e-05	0.00050038	NA	MTOR:DAB1:JUN:REN:CNTN2:SNCG:ATAD1:PTEN:RIC8A:FZD4:MMP17:DERL2:RETN:MEIS1:HOXD10:HOXD9:ALS2:GIGYF2:ADNP:SEZ6L:GALR3:PPARA:DRD3:LPHN3:BBS12:MTNR1A:ANKH:HTR1A:RNF180:PJA2:SYNPO:SDK1:HIPK2:BRAF:VLDLR
Biological Process	Neural		2	2	GOBP_BEHAVIOR	7	GSEA	GCA	43	1.8096	0	0.0111907	tags=56%, list=24%, signal=70%	TP53:DLG4:NLGN2:GRID1:ELAVL4:RELN:GAD1:PRNP:BTBD9:ATP1B2:SNCA:EFNB3:GLS:SLC6A1:EIF4E:GPI:NDRG4:STRN:LGI4:EIF2AK4:MBD2:TAL1:CHD7:AKT1:
Biological Process	Neural		2	2	GOBP_BEHAVIOR	7	GENE2FUNC	GCA	41	NA	9.78068e-07	5.99067e-05	NA	HTR1D:DMBX1:TAL1:DKK1:GRID1:DACH1:THBS1:GPR176:EIF2AK4:NDRG4:DLG4:NLGN2:CHRNB1:TP53:EFNB3:CNP:MBD2:MC4R:GPI:LGI4:STRN:SIX3:ATP6V1B1:EN1:GAD1:GLS:PRNP:LRRN4:TSPO:SLC6A1:HRH1:SNCA:EIF4E:CASP3:PAIP2:BTBD9:PARK2:NAPEPLD:RELN:TAS2R5:CHD7
Biological Process	Neural		2	2	GOBP_BEHAVIOR	2	GSEA	NCS	62	1.826	0	0.0326734	tags=48%, list=27%, signal=63%	NTRK2:PPP3CB:GABRG2:SNCA:PARK7:DLG4:DVL1:HIF1A:ATP1B2:CNTNAP4:TP53:NLGN2:TNR:MTA1:PREX2:RAPGEF3:CEND1:SLC6A1:EXT1:PER3:KIT:TRMT1L:CHRNB1:P2RX4:SNAP25:PAIP2:ZDHHC8:DDO:EFNB3:QRFP:
Biological Process	Neural		2	2	GOBP_BEHAVIOR	2	GENE2FUNC	NCS	61	NA	1.01037e-11	1.42812e-09	NA	DVL1:VWA1:PRKCZ:PER3:PARK7:EPHB2:LHX8:GPR52:TNR:TRMT1L:DNAJC9:ANXA7:MSS51:PPP3CB:DRD4:DEAF1:CEND1:DRD2:ARCN1:P2RX4:HIF1A:MTA1:THBS1:GPR176:EIF2AK4:APH1B:STRA6:NPW:CNTNAP4:JPH3:DLG4:NLGN2:CHRNB1:TP53:EFNB3:PIRT:MBD2:GRP:MC4R:SIX3:SNAP25:MKKS:ZDHHC8:OXTR:SLC6A1:HRH1:KIT:SNCA:HAND2:PLK2:PAIP2:GABRG2:DDO:GRM1:CRH:PREX2:ARC:PAX5:RMI1:NTRK2:QRFP
Biological Process	Neural		2	2	GOBP_BEHAVIOR	8	GSEA	NCS	34	1.7274	0.00100402	0.0322479	tags=38%, list=9%, signal=40%	RELN:LYPD1:NRXN1:PRKCE:CNTNAP2:NPC1:LDLR:SOD2:ATP8A2:C12orf57:GNB3:KRAS:CPEB3:
Biological Process	Neural		2	2	GOBP_BEHAVIOR	8	GENE2FUNC	NCS	36	NA	4.84007e-06	0.000363005	NA	FOXO6:SGIP1:INSL5:CPEB3:KRAS:ATP8A2:HTR2A:CTNS:PYY:C1QL1:NPC1:INSR:LDLR:GDF15:SLC17A7:MYH14:PRKCE:NRXN1:LRRTM1:LYPD1:CSTB:CLDN5:SEPT5:TBX1:GNB1L:COMT:PLA2G6:DRD3:HOMER1:GHRHR:AUTS2:NAPEPLD:RELN:CNTNAP2:OPRK1:VLDLR
Biological Process			1	0	GOBP_BIOLOGICAL_ADHESION	11	GSEA	GCA	88	1.68597	0	0.0191586	tags=33%, list=17%, signal=37%	PIK3R1:STXBP1:CDH10:DSCAML1:LDB1:CDC42:NTM:UNC5D:LRRC4B:MAGI1:PTK2:CADM1:ZBTB16:PIK3CA:CELSR3:RHOA:EPHB1:MYH10:SCRIB:RC3H1:PIP5K1C:SYMPK:DAG1:NTNG2:CERCAM:AJAP1:PCDH17:IGSF21:SDC4:
Biological Process			1	0	GOBP_BIOLOGICAL_ADHESION	11	GENE2FUNC	GCA	90	NA	8.85572e-09	7.56855e-07	NA	AJAP1:IGSF21:CDC42:WNT4:ZC3H12A:TNFSF18:TNFSF4:RC3H1:TNN:TNR:LDB1:ZBTB16:CADM1:DSCAML1:AMICA1:MPZL3:MPZL2:CD3E:NTM:CLECL1:OLR1:PXN:HSPH1:PCDH17:SYNJ2BP:FLRT2:MYH10:DUSP3:ITGA2B:B4GALNT2:PIP5K1C:DAPK3:EBI3:TMIGD2:IL12RB1:BCAM:PVRL2:SYMPK:MYBPC2:LRRC4B:WDPCP:PELI1:DPP4:FAP:SIRPB1:SIRPG:SIRPA:SDC4:CDH22:LAMA5:GATA5:CXADR:CLDN8:GRAP2:TNFRSF13C:COL7A1:CELSR3:LAMB2:RHOA:DAG1:AMIGO3:CDHR4:HYAL1:STAB1:PR…
Biological Process			1	0	GOBP_CALCIUM_ION_TRANSMEMBRANE_TRANSPORT	15	GSEA	GCA	16	1.61067	0.0115063	0.032945	tags=38%, list=5%, signal=39%	GPM6A:CACNA2D3:SLC8A2:CACNG8:CACNA1I:CACNG7:
Biological Process			1	0	GOBP_CALCIUM_ION_TRANSMEMBRANE_TRANSPORT	15	GENE2FUNC	GCA	16	NA	0.00287028	0.0448864	NA	FASLG:CALHM1:GSTO1:ATP2A1:CD19:SLC8A2:CACNG7:CACNG8:CACNG6:CACNA1I:CACNA2D3:GPM6A:TRPC7:PKD2L2:DIAPH1:UBQLN1
Biological Process			0	1	GOBP_CELL_CELL_JUNCTION_ORGANIZATION	1	GSEA	NCS	15	1.91331	0	0.00860813	tags=40%, list=8%, signal=43%	RHOA:SRF:RHOC:APC:CTNNA1:VEGFA:
Biological Process			0	1	GOBP_CAMERA_TYPE_EYE_DEVELOPMENT	1	GENE2FUNC	NCS	20	NA	0.00196934	0.0263655	NA	HES5:WNT2B:ATP2B1:UNC45B:CELF4:HMGN1:NF2:IMPDH2:LAMB2:GNAT1:WNT5A:MYH15:IFT122:HCN1:PRPH2:SRF:VEGFA:WNT2:RDH10:CALB1
Biological Process			1	0	GOBP_CARBOHYDRATE_DERIVATIVE_METABOLIC_PROCESS	3	GSEA	GCA	43	1.65085	0	0.044478	tags=67%, list=34%, signal=96%	INSR:MACROD2:MAGI3:GBA2:PDE4A:DOLPP1:B3GALT2:ADCY9:VCP:SLC25A1:CHSY3:NPR2:DPYD:SERP2:PIGO:AMDHD2:STOML2:EXT2:STT3B:FAM20B:NDST2:COG3:GPC1:SLC35C1:APOBEC1:DOLK:TECR:RHOQ:RNF139:
Biological Process			1	0	GOBP_CARBOHYDRATE_DERIVATIVE_METABOLIC_PROCESS	3	GENE2FUNC	GCA	45	NA	1.39722e-06	0.000190177	NA	AGRN:MAGI3:FAM20B:SOAT1:B3GALT2:SPOCK2:FUT11:NDST2:EXT2:CHST1:SLC35C1:GYLTL1B:DNM1L:SERP2:COG3:SEL1L:GCNT3:AMDHD2:ADCY9:TECR:SDC1:RHOQ:PIGF:GPC1:MACROD2:ATP5O:BACE2:CECR1:SLC25A1:STT3B:CBR4:CHSY3:GMPR:C1GALT1:ESYT2:TRMT12:RNF139:VCP:PIGO:STOML2:GBA2:NPR2:GNE:DOLK:DOLPP1
Biological Process			1	0	GOBP_CARBOHYDRATE_HOMEOSTASIS	3	GSEA	GCA	15	2.29567	0	0	tags=73%, list=18%, signal=88%	SMARCA4:INSR:PPP3CB:SIRT1:PRKCE:CRY2:LRRC8A:ENDOG:PRKACA:UNC13B:MCU:
Biological Process			1	0	GOBP_CARBOHYDRATE_HOMEOSTASIS	3	GENE2FUNC	GCA	16	NA	0.000115983	0.0054646	NA	SIRT1:MCU:PPP3CB:CRY2:AACS:INSR:ICAM1:SMARCA4:PRKACA:WDR35:PRKCE:BACE2:GPR116:FABP5:UNC13B:ENDOG
Biological Process			1	0	GOBP_CELL_CELL_ADHESION	11	GSEA	GCA	59	1.72012	0	0.015259	tags=37%, list=21%, signal=45%	STXBP1:CDH10:DSCAML1:UNC5D:LRRC4B:MAGI1:PTK2:CADM1:ZBTB16:PIK3CA:CELSR3:RHOA:SCRIB:RC3H1:PIP5K1C:NTNG2:CERCAM:PCDH17:IGSF21:SDC4:TNR:PELI1:
Biological Process			1	0	GOBP_CELL_CELL_ADHESION	11	GENE2FUNC	GCA	59	NA	6.50497e-08	4.15753e-06	NA	IGSF21:CDC42:WNT4:ZC3H12A:TNFSF4:RC3H1:TNR:ZBTB16:CADM1:DSCAML1:AMICA1:MPZL2:CD3E:CLECL1:HSPH1:PCDH17:SYNJ2BP:DUSP3:ITGA2B:B4GALNT2:PIP5K1C:EBI3:TMIGD2:IL12RB1:PVRL2:LRRC4B:PELI1:DPP4:SIRPB1:SIRPG:SIRPA:SDC4:CDH22:GATA5:CXADR:CLDN8:GRAP2:TNFRSF13C:CELSR3:RHOA:AMIGO3:CDHR4:PRKCD:SELK:ITGB5:NCK1:IL20RB:PIK3CA:CDH10:PIK3R1:ADTRP:EGFR:UNC5D:PTK2:TSTA3:SCRIB:STXBP1:CERCAM:NTNG2
Biological Process			0	1	GOBP_CELL_FATE_COMMITMENT	1	GSEA	NCS	16	1.91167	0	0.00794617	tags=31%, list=7%, signal=33%	RHOA:APC:HES5:WNT3:PML:
Biological Process			0	1	GOBP_CELL_CELL_JUNCTION_ORGANIZATION	1	GENE2FUNC	NCS	14	NA	0.000409141	0.00814956	NA	RHOC:CTNND1:TJP1:CLDN9:CLDN6:CDH15:XIRP2:CDH22:NF2:RHOA:APC:CTNNA1:SRF:IKBKB
Biological Process			5	1	GOBP_CELL_CELL_SIGNALING	1	GSEA	GCA	55	1.6254	0	0.0306675	tags=42%, list=22%, signal=50%	RIMS1:CACNG3:GRIK5:PLCB1:FZD3:LRP8:AKAP5:BAIAP2:PKD1:PRKCB:TSC2:PPM1A:GSK3A:DAAM1:IRS1:DRD4:RAB26:ZDHHC2:ESR2:CTR9:HRAS:ZNF703:RYK:
Biological Process			5	1	GOBP_CELL_CELL_SIGNALING	1	GENE2FUNC	GCA	60	NA	7.04507e-06	0.000772855	NA	NPPA:LRP8:XCL1:CHRM3:FRAT1:FRAT2:SFRP5:HRAS:SCT:DRD4:AP2A2:CTR9:SLC6A5:OR5T2:OR5T3:AMOTL1:LGR5:SSH1:P2RX2:DAAM1:PPM1A:ESR2:AKAP5:CYP46A1:SLC12A6:UNC13C:RAB8B:SLC24A1:RAB11A:TSC2:PKD1:RAB26:PRKCB:CACNG3:CCL3:CCL4:LHX1:PDE6G:TNFRSF11A:GRIK5:GSK3A:LILRB2:PSME4:IRS1:PLCB1:WNT7B:ARL6:STXBP5L:RYK:AMOTL2:HTR3D:RIMS1:SYPL1:FGF20:PNOC:FZD3:ZNF703:RAB11FIP1:STAR:FGFR1
Biological Process			5	1	GOBP_CELL_CELL_SIGNALING	7	GSEA	GCA	100	1.71281	0	0.0212905	tags=57%, list=35%, signal=80%	GRID2:DLG4:FGF14:SOX4:TCF7L2:CACNB2:NLGN2:GRID1:DVL2:CELSR2:ELAVL4:KIF5A:RELN:GAD1:TNKS:PRNP:BTBD9:RAB3GAP1:SNCA:EFNB3:SNPH:PPM1B:GLS:SLC6A1:CTDNEP1:SQSTM1:NAPB:JUP:CSNK2A2:DDIT3:LRRTM2:EIF4E:STX3:PREPL:HAP1:PCDHB10:STRN:SIDT2:EIF2AK4:MBD2:OSBP:USP47:BRD7:CHD7:AKT1:LHX5:SLC1A4:PCDHB14:SNX19:GABARAP:PCDHB4:LEF1:PCDHB6:FGF11:RIC3:STAC3:STXBP3:
Biological Process			5	1	GOBP_CELL_CELL_SIGNALING	7	GENE2FUNC	GCA	106	NA	1.23493e-13	8.25155e-11	NA	HTR6:HTR1D:CNR2:TRABD2B:STXBP3:CELSR2:PSMA5:GNAT2:CACNB2:DKK1:GRID1:TCF7L2:FAM196A:RIC3:ADM:USP47:DKK3:STX3:PGR:SIDT2:SNX19:IGSF9B:STAC3:GLI1:DDIT3:KIF5A:LHX5:TBX5:FGF14:AKT1:GPR176:EIF2AK4:SNAP23:CBLN1:BRD7:NKD1:CSNK2A2:DLG4:DVL2:GABARAP:CTDNEP1:NLGN2:FGF11:CHRNB1:CD68:EFNB3:JUP:HAP1:CNP:MBD2:MC4R:SCN1B:FFAR1:FFAR3:STRN:PREPL:SIX3:SLC1A4:INHBB:GLI2:RAB3GAP1:TNFAIP6:GAD1:GLS:PSMF1:SNPH:ADRA1D:PRN…
Biological Process			5	1	GOBP_CELL_CELL_SIGNALING	11	GSEA	GCA	111	1.77932	0	0.0101149	tags=57%, list=35%, signal=79%	SOX11:STXBP1:LDB1:CPE:CDC42:GRIK3:VAMP2:BTRC:CELSR3:DRD2:RHOA:GNAI2:SLC12A5:BCL9L:LZTS1:CACNA1D:SHANK1:BSN:EPHB1:EXOC4:GRIK1:KCNIP2:ZEB2:DLGAP3:SYNJ1:SCRIB:SLC4A10:GRM2:RIMS4:PIP5K1C:BDNF:DAG1:NTNG2:PIAS4:HRH3:PCDH17:RAB3A:WNT8B:TNR:NCDN:PPM1N:LY6H:PINK1:FBXW4:WNK2:KCNN1:SYT3:RNF10:TMEM170B:MPP2:MAP2K6:EGFR:SLC8A3:TMEM25:TMF1:DMPK:RBX1:DAPK3:SIRT4:LIN7C:BACE1:DNM1:HNF1A:
Biological Process			5	1	GOBP_CELL_CELL_SIGNALING	11	GENE2FUNC	GCA	118	NA	2.3871e-14	1.25323e-11	NA	PINK1:CDC42:WNT4:NCDN:PSMB2:AGO4:AGO1:AGO3:GRIK3:RSPO1:TNFSF18:TNN:TNR:WNT8B:LZTS2:BTRC:FBXW4:FGF8:KCNIP2:LDB1:LGR4:LIN7C:BDNF:DRD2:HTR3B:HTR3A:BACE1:SCN4B:SCN2B:BCL9L:SIRT4:DYNLL1:HNF1A:P2RX7:P2RX4:HTR2A:PCDH17:SLC8A3:SYNJ2BP:PGF:TNRC6A:TMEM88:VAMP2:RANGRF:SOST:MPP2:FZD2:GJC1:GFAP:GIP:RNF138:NFATC1:KCNG2:PIP5K1C:APBA3:DAPK3:PIAS4:KCNN1:RAB3A:GDF15:APOE:GIPR:DMPK:SHANK1:ACPT:SOX11:ZEB2:PSMD14:DPP…
Biological Process			5	1	GOBP_CELL_CELL_SIGNALING	14	GSEA	GCA	78	1.93625	0	0.0112113	tags=42%, list=14%, signal=46%	NRXN1:MAP1B:PPP3CA:GRIN1:NRXN2:HDAC1:STX1A:RAF1:CACNB4:MARK2:CACNA1B:CACNA1G:NSMF:RELA:UNC13A:YWHAG:CNIH2:GRM3:NOTCH1:SIAH2:SORCS3:KAT2A:BAD:AMER2:PPFIA3:ABCC8:VGLL4:CRTC1:PPP1R9B:PKP4:CTNND1:LIN7B:ANAPC2:
Biological Process			5	1	GOBP_CELL_CELL_SIGNALING	14	GENE2FUNC	GCA	82	NA	2.56925e-07	3.56301e-05	NA	HCRTR1:HDAC1:SORCS3:KCNJ11:ABCC8:P2RX3:CTNND1:MARK2:PLCB3:BAD:NRXN2:ARL2:RELA:CNIH2:RIN1:NPAS4:SYT12:AMER2:PLCB2:VPS18:MAP1A:SPG11:WDR61:KAT2A:HCRT:STAT3:PSME3:ITGA3:PPP1R9B:COL1A1:MYCBPAP:CACNA1G:MKS1:BZRAP1:RNF43:UNC13A:INSL3:UBA52:CRTC1:HOMER3:CALM3:PTGIR:DACT3:RUVBL2:LHB:CGB7:LIN7B:PPFIA3:TRPM4:DKKL1:NRXN1:RAB11FIP5:CACNB4:ACVR1C:PKP4:IGFBP2:RAF1:SERP1:SELT:SIAH2:PPP3CA:OXCT1:CARTPT:FYN:AKAP7…
Biological Process			5	1	GOBP_CELL_CELL_SIGNALING	15	GSEA	GCA	58	1.9317	0	0.00335606	tags=43%, list=15%, signal=47%	GRM7:APC2:ERC2:SLC17A7:NEUROD1:NTRK2:SLC8A2:BRSK2:SERPINE2:PTPRN2:STK11:CACNG8:DLL1:CACNG7:CALCOCO1:GALR1:ATF4:CUL3:MIDN:NEURL1:PRKCG:FUZ:TBL1XR1:CDC20:PAF1:
Biological Process			5	1	GOBP_CELL_CELL_SIGNALING	15	GENE2FUNC	GCA	69	NA	1.24648e-06	0.000101629	NA	SLC2A1:CDC20:SLC6A9:MYOC:FASLG:MARK1:NEURL1:TOLLIP:BRSK2:SYT8:IGFBP6:RARG:PFDN5:NPFF:CALCOCO1:EFNB2:CHRM5:GIT1:SLC6A4:MBP:GALR1:STK11:MIDN:EFNA2:APC2:SH3GL1:PTPRS:PAF1:PSMC4:LTBP4:AP2S1:SLC8A2:NAPA:SLC17A7:AP2A1:FUZ:PRKCG:CACNG7:CACNG8:NEUROD1:SERPINE2:CUL3:SYNGR1:GRM7:RAB5A:WNT5A:ERC2:GPR27:SNX4:TBL1XR1:FGB:FGA:NPY2R:GUCY1A3:WNT8A:EGR1:FCHSD1:PCDH1:KCNMB1:GABRP:FGF18:GNB2L1:MB21D1:MYB:PDE7B:DLL1…
Biological Process			5	1	GOBP_CELL_CELL_SIGNALING	1	GSEA	NCS	87	1.81567	0	0.0159438	tags=44%, list=25%, signal=54%	MAPT:GABRA4:RHOA:YWHAG:SRF:CALB1:EPHA5:GABRA2:GABRB1:GNAI2:APC:LRP4:MDK:RYR2:CELF4:DGKZ:TRH:WNT3:GRIN2B:LRRC4C:CHRFAM7A:IFT80:SLC12A5:MCC:RIMS4:SV2A:GABRG1:ENSA:HESX1:NPTN:BTBD9:KANK1:USP34:CEP89:BSN:PTK7:CELSR3:RNF207:
Biological Process			5	1	GOBP_CELL_CELL_SIGNALING	1	GENE2FUNC	NCS	92	NA	9.15881e-08	7.72505e-06	NA	RNF207:PLEKHG5:WNT2B:MOV10:SV2A:ENSA:PSMD4:PSMB4:GLUL:RYR2:GAD2:LRRC4C:CHRM4:LRP4:PSMC3:RAPSN:OR5T2:OR5T3:P2RX3:CTNND1:HSPA8:GRIN2B:ITPR2:TM7SF3:TBX3:SLC8A3:SYNJ2BP:TJP1:CHRFAM7A:GJD2:HCN4:NPTN:ATP6V0C:KREMEN2:CCL13:NLE1:CRHR1:MAPT:WNT3:CELF4:CEP89:USP34:RIMS4:STK4:SLC12A5:ADORA2A:KREMEN1:OSM:SELM:CCR2:CCR5:CELSR3:RHOA:DAG1:BSN:MST1R:GNAI2:CACNA2D2:GRM2:WNT5A:ERC2:RUVBL1:TRH:IFT80:GABRG1:GABRA2:G…
Biological Process			2	3	GOBP_CELL_CELL_SIGNALING_BY_WNT	7	GSEA	GCA	22	2.03871	0	0.000300395	tags=64%, list=23%, signal=81%	SOX4:TCF7L2:DVL2:CELSR2:TNKS:PPM1B:CTDNEP1:JUP:CSNK2A2:DDIT3:STRN:MBD2:USP47:BRD7:
Biological Process			2	3	GOBP_CELL_CELL_SIGNALING_BY_WNT	7	GENE2FUNC	GCA	27	NA	0.00365249	0.0414067	NA	TRABD2B:CELSR2:PSMA5:GNAT2:DKK1:TCF7L2:USP47:DKK3:GLI1:DDIT3:BRD7:NKD1:CSNK2A2:DVL2:CTDNEP1:JUP:MBD2:STRN:SIX3:PSMF1:FERMT1:LEF1:SOX4:PARK2:PSMC2:WNT2:TNKS
Biological Process			2	3	GOBP_CELL_CELL_SIGNALING_BY_WNT	11	GSEA	GCA	32	1.5474	0.00902708	0.041986	tags=56%, list=31%, signal=79%	LDB1:CPE:CDC42:BTRC:CELSR3:DRD2:RHOA:BCL9L:ZEB2:PIAS4:WNT8B:PPM1N:FBXW4:WNK2:TMEM170B:EGFR:RBX1:DAPK3:
Biological Process			2	3	GOBP_CELL_CELL_SIGNALING_BY_WNT	11	GENE2FUNC	GCA	42	NA	1.99179e-07	1.06859e-05	NA	CDC42:WNT4:PSMB2:AGO4:AGO1:AGO3:RSPO1:TNN:WNT8B:LZTS2:BTRC:FBXW4:FGF8:LDB1:LGR4:DRD2:BCL9L:TNRC6A:TMEM88:SOST:FZD2:RNF138:NFATC1:DAPK3:PIAS4:APOE:ZEB2:PSMD14:STK4:PSMA7:TNRC6B:RBX1:CELSR3:RHOA:MST1R:CPE:TMEM170B:EGFR:SULF1:WISP1:WISP1-OT1:CASC7:AGO2:WNK2
Biological Process			2	3	GOBP_CELL_CELL_SIGNALING_BY_WNT	1	GSEA	NCS	26	1.65531	0.0030426	0.0344457	tags=46%, list=24%, signal=60%	RHOA:APC:LRP4:MDK:WNT3:IFT80:MCC:HESX1:KANK1:USP34:PTK7:CELSR3:
Biological Process			2	3	GOBP_CELL_CELL_SIGNALING_BY_WNT	1	GENE2FUNC	NCS	31	NA	0.000484463	0.00924667	NA	WNT2B:MOV10:PSMD4:PSMB4:RYR2:LRP4:PSMC3:CTNND1:ATP6V0C:KREMEN2:NLE1:WNT3:USP34:STK4:KREMEN1:CELSR3:RHOA:MST1R:WNT5A:RUVBL1:IFT80:APC:MCC:WNT8A:EGR1:PTK7:ESR1:GRB10:WNT2:TMEM64:KANK1
Biological Process			2	3	GOBP_CELL_CELL_SIGNALING_BY_WNT	3	GSEA	NCS	20	1.76042	0.00102564	0.0189287	tags=80%, list=31%, signal=113%	TCF7L2:GSK3B:WNK1:FRZB:NFKB1:SMAD3:CSNK1G2:BTRC:SOX13:LDB1:FBXW4:LZTS2:CCND1:INVS:PLCG2:KPNA1:
Biological Process			2	3	GOBP_CELL_CELL_SIGNALING_BY_WNT	3	GENE2FUNC	NCS	25	NA	0.00381921	0.0472579	NA	VPS26A:WNT8B:LZTS2:BTRC:FBXW4:FGF8:LDB1:TCF7L2:PSMD13:CCND1:WNK1:SMAD3:WDR61:PLCG2:AP2B1:CSNK1G2:FRZB:RAB5A:GSK3B:NFKB1:PARK2:WISP1:WISP1-OT1:INVS:PSMD5:DAB2IP
Biological Process			2	3	GOBP_CELL_CELL_SIGNALING_BY_WNT	8	GSEA	NCS	24	1.63659	0.00405269	0.047465	tags=42%, list=13%, signal=47%	SMARCA4:VCP:IGFBP2:KLF15:TNKS2:AMER3:SFRP1:AMER2:FUZ:CSNK1E:
Biological Process			2	3	GOBP_CELL_CELL_SIGNALING_BY_WNT	8	GENE2FUNC	NCS	25	NA	0.00268539	0.0430952	NA	ARHGEF19:TNKS2:AMER2:FOXL1:TAX1BP3:SOST:FZD2:NOG:SMARCA4:ETV2:RUVBL2:TRPM4:DKKL1:AP2A1:FUZ:AMER3:IGFBP2:CSNK2A1:CSNK1E:CBY1:PSMC2:TNKS:SFRP1:VCP:RECK
Biological Process			1	0	GOBP_CELL_CYCLE	2	GSEA	GCA	92	1.55884	0	0.0480724	tags=53%, list=34%, signal=73%	ROCK1:USP22:RBL1:SETD2:XPO1:CDK19:SENP6:RCC2:SPTBN1:RAD9A:BCL2L1:SUN2:MLH1:RNF2:UIMC1:CDK14:DYNC1LI1:MSH2:MRGBP:CDK2AP2:ING5:PRPF40A:ANAPC1:CTDSPL:AHCTF1:MORF4L1:ZMYND11:KLHL9:HEPACAM:JADE1:USP39:MAP4:PPP1CA:LRP5:ERCC6:SMARCAD1:NUP214:ITGB3BP:TAF1L:KLHL18:ESCO1:RGS14:CALM1:LGMN:NRDE2:METTL3:ATRIP:NME6:TUBB4A:
Biological Process			1	0	GOBP_CELL_CYCLE	2	GENE2FUNC	GCA	96	NA	1.41358e-10	2.73416e-08	NA	RCC2:ITGB3BP:RNF2:MAP10:AHCTF1:TUBB8:ZMYND11:OPTN:MCM10:MAP3K8:ASAH2:MKI67:POLD4:RAD9A:PPP1CA:CDK2AP2:LRP5:TBRG1:HEPACAM:CHEK1:CEP290:BTG1:TBX3:PIWIL1:METTL3:PSMC6:PSMC1:CALM1:LGMN:PSMA4:MYBBP1A:USP22:TIMP2:DDC8:CETN1:TYMS:ADCYAP1:SEH1L:CEP192:ESCO1:GATA6:RBBP8:CABLES1:TUBB4A:TGFB1:CALM2:MSH2:SPTBN1:PNPT1:XPO1:USP39:CHMP3:SEPT10:BUB1:BCL2L11:ANAPC1:PRPF40A:RPRM:BOLL:SEPT2:BCL2L1:DSN1:RBL1:RBL1:CS…
Biological Process			1	0	GOBP_CELL_CYCLE_PROCESS	2	GSEA	GCA	59	1.5526	0	0.0499917	tags=59%, list=36%, signal=87%	ROCK1:RBL1:SETD2:XPO1:SENP6:RCC2:SPTBN1:RAD9A:BCL2L1:SUN2:MLH1:UIMC1:CDK14:DYNC1LI1:MSH2:CDK2AP2:PRPF40A:ANAPC1:CTDSPL:AHCTF1:KLHL9:JADE1:MAP4:LRP5:ERCC6:SMARCAD1:TAF1L:KLHL18:ESCO1:RGS14:CALM1:ATRIP:NME6:CEP192:RBBP8:
Biological Process			1	0	GOBP_CELL_CYCLE_PROCESS	2	GENE2FUNC	GCA	73	NA	1.24287e-08	1.36344e-06	NA	RCC2:RNF2:MAP10:AHCTF1:TUBB8:OPTN:MCM10:MKI67:POLD4:RAD9A:CDK2AP2:LRP5:TBRG1:HEPACAM:CHEK1:CEP290:PSMC6:PSMC1:CALM1:PSMA4:MYBBP1A:DDC8:CETN1:TYMS:SEH1L:CEP192:ESCO1:GATA6:RBBP8:TUBB4A:TGFB1:CALM2:MSH2:SPTBN1:PNPT1:XPO1:CHMP3:SEPT10:BUB1:ANAPC1:PRPF40A:RPRM:SEPT2:BCL2L1:DSN1:RBL1:RBL1:CSNK1E:DMC1:SUN2:DYNC1LI1:CNOT10:TRIM71:MLH1:CTDSPL:SETD2:MAP4:CDC25A:NME6:SMARCAD1:JADE1:PLK2:LSM11:DUSP1:UIMC1:R…
Biological Process			1	0	GOBP_CELL_DIVISION	2	GSEA	GCA	38	1.58336	0.00702106	0.0407118	tags=61%, list=32%, signal=85%	ROCK1:MLLT3:RBL1:SETD2:RCC2:SPTBN1:BCL2L1:CDK14:DYNC1LI1:DOCK7:CDK2AP2:PRPF40A:ANAPC1:AHCTF1:KLHL9:USP39:MAP4:PPP1CA:ITGB3BP:KLHL18:RGS14:CALM1:NRDE2:
Biological Process			1	0	GOBP_CELL_DIVISION	2	GENE2FUNC	GCA	36	NA	4.3409e-06	0.000209458	NA	RCC2:DOCK7:ITGB3BP:MAP10:AHCTF1:INSC:PPP1CA:CDK2AP2:PDGFD:CALM1:CETN1:SEH1L:RBBP8:CABLES1:TGFB1:CALM2:SPTBN1:USP39:CHMP3:SEPT10:BUB1:ANAPC1:PRPF40A:SEPT2:BCL2L1:DSN1:RBL1:RBL1:DYNC1LI1:SETD2:MAP4:CDC25A:PLK2:RGS14:CDK14:PTN:KLHL9
Biological Process			0	1	GOBP_EPITHELIAL_TUBE_MORPHOGENESIS	1	GSEA	NCS	31	1.80843	0	0.0166201	tags=48%, list=25%, signal=63%	ESR1:RHOA:SRF:DLC1:MDK:RYR2:HES5:PML:VEGFA:COBL:HESX1:NTN1:IFT57:PTK7:RNF207:
Biological Process			0	1	GOBP_CELL_FATE_COMMITMENT	1	GENE2FUNC	NCS	18	NA	0.00143777	0.0208434	NA	HES5:CHD5:WNT2B:NOTCH2:MCL1:RORC:TBX3:PML:WNT3:ETS2:RHOA:WNT5A:GATA2:APC:SMAD5:WNT8A:WNT2:DMRT3
Biological Process			4	1.5	GOBP_CELL_GROWTH	1	GSEA	GCA	21	1.96801	0	0.001526	tags=81%, list=34%, signal=118%	NRCAM:RIMS1:DCLK1:BCL2:SLIT1:ZFYVE27:CDH4:GSK3A:MEGF8:RAB21:ESR2:YY1:EIF4G2:RYK:EXTL3:RAB11A:NUBP1:
Biological Process			4	1.5	GOBP_CELL_GROWTH	1	GENE2FUNC	GCA	22	NA	0.000222945	0.00862447	NA	NPPA:NPPB:CXCL12:SLIT1:ZFYVE27:EIF4G2:WT1:AVPR1A:RAB21:DCLK1:ESR2:YY1:RAB11A:NUBP1:BCL2:GSK3A:MEGF8:CDH4:RYK:RIMS1:NRCAM:EXTL3
Biological Process			4	1.5	GOBP_CELL_GROWTH	2	GSEA	GCA	25	1.69888	0.00100806	0.0198995	tags=48%, list=21%, signal=59%	BCL11A:RTN4:SLIT2:ALCAM:DBN1:CAPRIN2:CYFIP2:NDRG3:ING5:EI24:OGFR:JADE1:
Biological Process			4	1.5	GOBP_CELL_GROWTH	2	GENE2FUNC	GCA	25	NA	0.000724981	0.0131896	NA	PRKCQ:GAL:EI24:CAPRIN2:BTG1:FBLN5:CXCL16:TGFB1:RTN4:BCL11A:SH3BP4:PAK7:NDRG3:OGFR:TIAM1:GOLGA4:NME6:ALCAM:OSTN:SLIT2:PDLIM5:JADE1:CYFIP2:IFRD1:MTPN
Biological Process			4	1.5	GOBP_CELL_GROWTH	7	GSEA	GCA	27	1.72207	0.0020141	0.0201615	tags=48%, list=24%, signal=62%	TP53:NTN1:PLXNA4:PSRC1:KIAA1109:SH3GL2:EPB41L5:SERTAD2:CPNE5:EIF2AK4:USP47:IQGAP1:AKT1:
Biological Process			4	1.5	GOBP_CELL_GROWTH	7	GENE2FUNC	GCA	28	NA	0.000461774	0.00886172	NA	PSRC1:USP47:CYP27B1:AKT1:EIF2AK4:SEMA4B:CIB1:IQGAP1:TNK1:TP53:NTN1:HPN:HAMP:MAG:SERTAD2:EPB41L5:MSX1:LEF1:EXOSC9:KIAA1109:IL2:HBEGF:CDKN1A:CPNE5:GJA1:PARK2:PLXNA4:SH3GL2
Biological Process			4	1.5	GOBP_CELL_GROWTH	15	GSEA	GCA	19	1.76383	0.00410678	0.0111757	tags=47%, list=16%, signal=55%	PTPRS:NEDD4L:SERPINE2:SPOCK1:STK11:SEMA6B:CACNG7:SLIT3:SGK1:
Biological Process			4	1.5	GOBP_CELL_GROWTH	15	GENE2FUNC	GCA	21	NA	0.00290686	0.0452654	NA	RARG:KIAA1024:CRLF3:NEDD4L:STK11:HDGFRP2:SEMA6B:PTPRS:SERTAD3:LTBP4:EGLN2:CACNG7:ITGA4:NRP2:SERPINE2:WNT5A:SPOCK1:SLIT3:SCGB3A1:GNB2L1:SGK1
Biological Process		1	4	1.5	GOBP_CELL_GROWTH	1	GSEA	NCS	35	1.9248	0	0.0110922	tags=51%, list=15%, signal=58%	MAPT:RHOA:PTPRJ:SRF:SEMA6D:SPOCK1:SEMA3F:WNT3:KIAA1109:PML:VEGFA:IP6K2:ARIH2:COBL:BCL11A:EXOSC9:NTN1:CPNE5:
Biological Process		1	4	1.5	GOBP_CELL_GROWTH	1	WG	NCS	36	1.51704	0.00871039	0.447624	NA	ARIH2:BCL11A:BLZF1:BRAT1:CDKN1A:CISH:COBL:CPNE5:DNPH1:EXOSC9:F2:HYAL1:HYAL2:IL2:IP6K2:ISLR2:KIAA1109:LAMB2:MAPT:NDUFS3:NTN1:OSGIN2:PML:PTPRJ:RHOA:SEMA3F:SEMA6C:SEMA6D:SPOCK1:SRF:ST7L:TNFRSF12A:TP53TG5:VEGFA:WNT3:WNT5A
Biological Process		1	4	1.5	GOBP_CELL_GROWTH	1	GENE2FUNC	NCS	36	NA	9.95039e-07	5.4989e-05	NA	ST7L:SEMA6C:BLZF1:F2:NDUFS3:PTPRJ:SEMA6D:PML:ISLR2:TNFRSF12A:NTN1:MAPT:WNT3:BCL11A:TP53TG5:IP6K2:ARIH2:LAMB2:RHOA:SEMA3F:HYAL1:HYAL2:CISH:WNT5A:EXOSC9:KIAA1109:IL2:SPOCK1:CDKN1A:CPNE5:SRF:DNPH1:VEGFA:BRAT1:COBL:OSGIN2
Biological Process			1	2	GOBP_CELL_JUNCTION_ASSEMBLY	11	GSEA	GCA	28	1.90295	0	0.00412767	tags=68%, list=32%, signal=97%	CDH10:LDB1:CDC42:LRRC4B:PTK2:DRD2:RHOA:BSN:EPHB1:PIP5K1C:BDNF:NTNG2:PCDH17:LRRC24:SDC4:PLEC:DAPK3:WDPCP:DUSP3:
Biological Process			1	2	GOBP_CELL_JUNCTION_ASSEMBLY	11	GENE2FUNC	GCA	19	NA	0.000590663	0.00859678	NA	CDC42:WNT4:LDB1:DUSP3:GJC1:PARD6G:PIP5K1C:DAPK3:VASP:WDPCP:SDC4:CDH22:LAMA5:RHOA:CDH10:MARVELD2:OCLN:PTK2:PLEC
Biological Process			1	2	GOBP_CELL_JUNCTION_ASSEMBLY	1	GSEA	NCS	33	1.89524	0	0.00688104	tags=48%, list=17%, signal=57%	ACTN2:RHOA:PTPRJ:SRF:RHOC:GABRA2:DLC1:APC:LRP4:CTNNA1:PIP5K1A:VEGFA:MYO9A:NTN1:NPTN:LRFN5:
Biological Process			1	2	GOBP_CELL_JUNCTION_ASSEMBLY	1	GENE2FUNC	NCS	22	NA	7.92024e-06	0.000318108	NA	CAPZA1:RHOC:PIP5K1A:LAMC1:LAMC2:ACTN2:PTPRJ:CTNND1:TJP1:MYO9A:PDPK1:PDPK2:CDH15:SDC4:CDH22:RHOA:APC:CTNNA1:SRF:VEGFA:FLNC:DLC1:IKBKB
Biological Process			1	2	GOBP_CELL_JUNCTION_ASSEMBLY	8	GSEA	NCS	20	1.99033	0	0.0271141	tags=55%, list=22%, signal=69%	GABRB2:NRXN1:CNTNAP2:DST:TLN1:SFRP1:ROCK2:EPHA2:PKP4:CLDN11:ROCK1:
Biological Process			1	2	GOBP_CELL_JUNCTION_ASSEMBLY	8	GENE2FUNC	NCS	15	NA	0.00181125	0.0334489	NA	FBLIM1:EPHA2:DUSP3:GJC1:ROCK1:LAMA3:ROCK2:PKP4:CLDN5:ARVCF:HEG1:PRKCI:DST:SFRP1:TLN1
Biological Process			1	1.5	GOBP_CELL_JUNCTION_ORGANIZATION	11	GSEA	GCA	48	1.85607	0	0.00577251	tags=63%, list=32%, signal=88%	PIK3R1:CDH10:LDB1:CAMKV:CDC42:LRRC4B:PTK2:DRD2:RHOA:SHANK1:BSN:EPHB1:DLGAP3:PIP5K1C:BDNF:DAG1:NTNG2:PCDH17:RAB3A:LRRC24:IGSF21:SDC4:TNR:PLEC:ARHGAP39:SLC8A3:DMPK:DAPK3:WDPCP:DUSP3:
Biological Process			1	1.5	GOBP_CELL_JUNCTION_ORGANIZATION	11	GENE2FUNC	GCA	22	NA	0.000407494	0.00641346	NA	CDC42:WNT4:LDB1:CADM1:DUSP3:GJC1:PARD6G:PIP5K1C:DAPK3:PVRL2:VASP:WDPCP:SDC4:CDH22:LAMA5:CXADR:RHOA:CDH10:MARVELD2:OCLN:PTK2:PLEC
Biological Process		1	1	1.5	GOBP_CELL_JUNCTION_ORGANIZATION	1	GSEA	NCS	54	1.65561	0	0.0348441	tags=41%, list=17%, signal=47%	ACTN2:MAPT:RHOA:PTPRJ:SRF:RHOC:CTTNBP2:GABRA2:DLC1:APC:LRP4:SEMA3F:GRIN2B:CTNNA1:PIP5K1A:VEGFA:LRRC4C:MYO9A:NTN1:NPTN:CAMKV:LRFN5:
Biological Process		1	1	1.5	GOBP_CELL_JUNCTION_ORGANIZATION	1	WG	NCS	27	1.88831	0.00119072	0.242022	NA	ACTN2:APC:CAPZA1:CDH15:CDH22:CLDN6:CLDN9:CTNNA1:CTNND1:DLC1:FLNC:IKBKB:LAMC1:LAMC2:MYO9A:NF2:PDPK1:PIP5K1A:PTPRJ:RASSF8:RHOA:RHOC:SDC4:SRF:TJP1:VEGFA:XIRP2
Biological Process		1	1	1.5	GOBP_CELL_JUNCTION_ORGANIZATION	1	GENE2FUNC	NCS	27	NA	5.64e-07	3.37024e-05	NA	CAPZA1:RHOC:PIP5K1A:LAMC1:LAMC2:ACTN2:PTPRJ:CTNND1:RASSF8:TJP1:MYO9A:PDPK1:PDPK2:CLDN9:CLDN6:CDH15:XIRP2:SDC4:CDH22:NF2:RHOA:APC:CTNNA1:SRF:VEGFA:FLNC:DLC1:IKBKB
Biological Process			1	1	GOBP_CELL_MATRIX_ADHESION	11	GSEA	GCA	19	1.74239	0.00823045	0.0128225	tags=68%, list=35%, signal=103%	PIK3R1:LDB1:PTK2:RHOA:DAG1:AJAP1:SDC4:ITGA2B:DAPK3:WDPCP:DUSP3:PXN:ITGB8:
Biological Process			1	1	GOBP_CELL_MATRIX_ADHESION	11	GENE2FUNC	GCA	20	NA	8.5291e-05	0.00179111	NA	AJAP1:WNT4:TNN:LDB1:CD3E:PXN:DUSP3:ITGA2B:DAPK3:BCAM:WDPCP:SDC4:LAMA5:RHOA:DAG1:ITGB5:BST1:PIK3R1:PTK2:NINJ1
Biological Process			1	1	GOBP_CELL_MATRIX_ADHESION	2	GSEA	NCS	23	1.73985	0	0.0374958	tags=26%, list=8%, signal=28%	PTPRK:PTK2:VCL:CORO1C:ACTG1:FREM1:
Biological Process			1	1	GOBP_CELL_MATRIX_ADHESION	2	GENE2FUNC	NCS	22	NA	6.54649e-05	0.00133287	NA	PRKCZ:S100A10:TNN:PLAU:VCL:CD3E:CORO1C:PXN:FERMT2:THBS1:PKD1:COL3A1:FN1:JAG1:JAG1:BST1:ITGA1:PTPRK:UTRN:SEMA3E:CDK6:PTK2:FREM1
Biological Process			6	1	GOBP_CELL_MORPHOGENESIS_INVOLVED_IN_DIFFERENTIATION	1	GSEA	GCA	27	1.92867	0	0.00273527	tags=63%, list=24%, signal=80%	ROBO2:NRCAM:FZD3:DCLK1:LRP8:BAIAP2:POU3F2:BCL2:SLIT1:ZFYVE27:CDH4:MEGF8:RAB21:KNDC1:EIF4G2:RYK:CORO1C:
Biological Process			6	1	GOBP_CELL_MORPHOGENESIS_INVOLVED_IN_DIFFERENTIATION	1	GENE2FUNC	GCA	30	NA	0.000199734	0.008117	NA	LRP8:CXCL12:SLIT1:ZFYVE27:KNDC1:RAB21:CORO1C:SSH1:DCLK1:SPTB:EVL:RAB11A:LHX1:BAIAP2:BCL2:MEGF8:CDH4:FBLN1:ROBO2:BOC:RYK:OPA1:POU3F2:RADIL:LAMB1:NRCAM:SCARA3:FZD3:KIF13B:GRHL2
Biological Process			6	1	GOBP_CELL_MORPHOGENESIS_INVOLVED_IN_DIFFERENTIATION	2	GSEA	GCA	46	1.59333	0.002	0.0398444	tags=65%, list=40%, signal=104%	NRXN3:RTN4:SLIT2:ROCK1:ALCAM:UNC5C:TIAM2:CSPG5:DBN1:UNC5A:RPS6KA5:RCC2:FEZ1:ROBO3:STK25:CAPRIN2:PLXNB1:DOCK7:TIAM1:GOLGA4:MET:LAMC3:YTHDF1:BMPR1B:METTL3:SOD1:CHRNA3:BLOC1S6:ETV1:TPBG:
Biological Process			6	1	GOBP_CELL_MORPHOGENESIS_INVOLVED_IN_DIFFERENTIATION	2	GENE2FUNC	GCA	46	NA	6.0376e-08	5.41175e-06	NA	RCC2:DOCK7:PRKCQ:PARVA:SSH3:CABP4:ROBO3:ROBO4:FEZ1:CAPRIN2:METTL3:FERMT2:NRXN3:RPS6KA5:CHRNA3:ROCK1:NRTN:PSPN:AXL:SPTBN1:RTN4:STK25:COL20A1:TIAM1:SOD1:CNTN6:GOLGA4:NBEAL2:PLXNB1:ALCAM:SLIT2:ATOH1:PDLIM5:BMPR1B:UNC5C:CYFIP2:UNC5A:DBN1:PDLIM7:COL23A1:RREB1:DACT2:ETV1:IFRD1:MET:LAMC3
Biological Process			6	1	GOBP_CELL_MORPHOGENESIS_INVOLVED_IN_DIFFERENTIATION	5	GSEA	GCA	40	1.96753	0	0.00201827	tags=65%, list=29%, signal=87%	DAB1:PTEN:APLP1:ANK3:CNTN2:CHN1:TRIO:TAOK2:RBFOX2:CRMP1:MAP6:SEMA3C:GLI3:ULK1:NFASC:NGEF:ADNP:DRAXIN:ALS2:MINK1:MAP2K1:ANKRD27:SEMA4C:CSF1R:VLDLR:LZTS3:
Biological Process			6	1	GOBP_CELL_MORPHOGENESIS_INVOLVED_IN_DIFFERENTIATION	5	GENE2FUNC	GCA	45	NA	1.71766e-07	1.40276e-05	NA	DRAXIN:DAB1:TACSTD2:NFASC:CNTN2:ANK3:PTEN:MAP6:FZD4:ULK1:IRS2:MAP2K1:TAOK2:MAPK3:MINK1:C1QBP:SRCIN1:PRKCA:ANKRD27:ARHGAP33:SEMA4C:CHN1:ITGAV:TRAK2:ALS2:NGEF:LZTS3:GFRA4:ADNP:BMP7:RBFOX2:RAC2:TRIOBP:MFI2:SPON2:CRMP1:FAT1:CSF1R:CAMK2A:LAMA2:ISPD:GLI3:SEMA3C:BRAF:VLDLR
Biological Process			6	1	GOBP_CELL_MORPHOGENESIS_INVOLVED_IN_DIFFERENTIATION	11	GSEA	GCA	49	2.23835	0	0.00066872	tags=59%, list=19%, signal=70%	EP300:PIK3R1:STXBP1:DSCAML1:RUFY3:KALRN:CDC42:UNC5D:PAX6:PTK2:DRD2:RHOA:FOXG1:NFIB:LZTS1:SHANK1:EPHB1:SIN3A:SCRIB:NDEL1:VASP:BDNF:SS18L1:DAG1:NTNG2:EPHA10:RAB3A:TWF2:TNR:
Biological Process			6	1	GOBP_CELL_MORPHOGENESIS_INVOLVED_IN_DIFFERENTIATION	11	GENE2FUNC	GCA	56	NA	1.93513e-08	1.51115e-06	NA	RAP1GAP:CDC42:EPHA10:TNN:TNR:PAX2:SEMA4G:PDZD7:FGF8:BDNF:PAX6:DRD2:DSCAML1:CLEC1B:FOXG1:COCH:PROX2:FLRT2:NDEL1:MYH10:NGFR:RAB3A:APOE:VASP:SHANK1:B3GNT2:WDPCP:ZEB2:TBR1:SS18L1:LAMA5:EP300:COL7A1:CELSR3:LAMB2:RHOA:DAG1:SEMA3F:TWF2:SEMA3G:KALRN:EPHB1:PIK3CA:RUFY3:PIK3R1:LZTS1:UNC5D:PTK2:BAI1:ARC:SCRIB:NFIB:FAM129B:STXBP1:SPTAN1:NTNG2
Biological Process			6	1	GOBP_CELL_MORPHOGENESIS_INVOLVED_IN_DIFFERENTIATION	12	GSEA	GCA	26	1.97154	0	0.0205778	tags=69%, list=28%, signal=91%	ACTB:RAC1:ROBO1:OTX2:TMEFF2:AUTS2:PICALM:EFNA5:STMN1:PRKDC:FEZF2:P4HB:PLXNA1:RAC3:FOXB1:YWHAH:TBCD:FBXO31:
Biological Process			6	1	GOBP_CELL_MORPHOGENESIS_INVOLVED_IN_DIFFERENTIATION	12	GENE2FUNC	GCA	26	NA	1.08211e-05	0.00137129	NA	STMN1:LPPR4:IGSF9:VANGL2:LMX1A:ITGA8:PICALM:NTN4:OTX2:FOXB1:FBXO31:ARHGDIA:RAC3:TBCD:TBC1D20:YWHAH:FEZF2:ROBO1:PLXNA1:PLXND1:PIK3CB:ZSWIM6:EFNA5:RANBP9:RAC1:AUTS2
Biological Process			6	1	GOBP_CELL_MORPHOGENESIS_INVOLVED_IN_DIFFERENTIATION	15	GSEA	GCA	39	1.80147	0	0.00830178	tags=36%, list=10%, signal=38%	PTPRS:NEDD4L:NTRK2:ARHGAP35:BRSK2:STK11:SEMA6B:SPTBN4:NUMBL:ATF4:SLITRK1:CUL3:SLIT3:SZT2:
Biological Process			6	1	GOBP_CELL_MORPHOGENESIS_INVOLVED_IN_DIFFERENTIATION	15	GENE2FUNC	GCA	36	NA	1.78596e-05	0.000857961	NA	MPL:SZT2:ARTN:MYOC:DNM3:SRGAP2:BRSK2:ITGB7:ZNF385A:SLITRK1:RAP2A:EFNB2:SSH2:NEDD4L:STK11:EFNA2:SEMA6B:PTPRS:SPTBN4:NUMBL:ARHGAP35:MYADM:ITGA4:NRP2:CUL3:DOCK10:WNT5A:GAP43:HEG1:DHX36:FGB:FGA:MYOT:GFRA3:SLIT3:NTRK2
Biological Process			6	1	GOBP_CELL_MORPHOGENESIS_INVOLVED_IN_DIFFERENTIATION	1	GSEA	NCS	41	1.60613	0.001001	0.0444162	tags=51%, list=28%, signal=69%	MAPT:RHOA:SRF:SPI1:SEMA6D:EPHA5:LRP4:MDK:SEMA3F:WNT3:VEGFA:LRRC4C:COBL:CUL7:NTN1:NPTN:KANK1:FBXW8:PARP6:LAMB2:NEFH:
Biological Process			6	1	GOBP_CELL_MORPHOGENESIS_INVOLVED_IN_DIFFERENTIATION	1	GENE2FUNC	NCS	37	NA	0.00350699	0.0400254	NA	SEMA6C:LAMC1:ZNF365:KNDC1:LRRC4C:LRP4:FBXW8:SEMA6D:PARP6:NEO1:NPTN:ISLR2:NTN3:TNFRSF12A:NTN1:MAPT:WNT3:ANKRD27:NEFH:COL7A1:CELSR3:LAMB2:RHOA:DAG1:SEMA3F:WNT5A:FLNB:PLXND1:EPHA5:MYOT:GFRA3:CUL7:SRF:VEGFA:GRB10:COBL:KANK1
Biological Process	Neural		8	1	GOBP_CELL_MORPHOGENESIS_INVOLVED_IN_NEURON_DIFFERENTIATION	1	GSEA	GCA	22	1.99317	0	0.00135846	tags=73%, list=22%, signal=91%	ROBO2:NRCAM:FZD3:DCLK1:LRP8:BAIAP2:POU3F2:BCL2:SLIT1:ZFYVE27:CDH4:MEGF8:RAB21:KNDC1:EIF4G2:RYK:
Biological Process	Neural		8	1	GOBP_CELL_MORPHOGENESIS_INVOLVED_IN_NEURON_DIFFERENTIATION	1	GENE2FUNC	GCA	24	NA	0.000768166	0.0193357	NA	LRP8:CXCL12:SLIT1:ZFYVE27:KNDC1:RAB21:SSH1:DCLK1:SPTB:EVL:RAB11A:LHX1:BAIAP2:BCL2:MEGF8:CDH4:ROBO2:BOC:RYK:OPA1:POU3F2:NRCAM:FZD3:KIF13B
Biological Process	Neural		8	1	GOBP_CELL_MORPHOGENESIS_INVOLVED_IN_NEURON_DIFFERENTIATION	2	GSEA	GCA	33	1.62916	0.00702106	0.0331931	tags=73%, list=40%, signal=117%	NRXN3:RTN4:SLIT2:ALCAM:UNC5C:TIAM2:DBN1:UNC5A:RPS6KA5:FEZ1:ROBO3:STK25:CAPRIN2:PLXNB1:DOCK7:TIAM1:GOLGA4:YTHDF1:BMPR1B:SOD1:CHRNA3:BLOC1S6:ETV1:TPBG:
Biological Process	Neural		8	1	GOBP_CELL_MORPHOGENESIS_INVOLVED_IN_NEURON_DIFFERENTIATION	2	GENE2FUNC	GCA	33	NA	3.53271e-05	0.00119656	NA	DOCK7:PRKCQ:SSH3:CABP4:ROBO3:ROBO4:FEZ1:CAPRIN2:NRXN3:RPS6KA5:CHRNA3:NRTN:PSPN:SPTBN1:RTN4:STK25:TIAM1:SOD1:CNTN6:GOLGA4:PLXNB1:ALCAM:SLIT2:ATOH1:PDLIM5:BMPR1B:UNC5C:CYFIP2:UNC5A:DBN1:PDLIM7:ETV1:IFRD1
Biological Process	Neural		8	1	GOBP_CELL_MORPHOGENESIS_INVOLVED_IN_NEURON_DIFFERENTIATION	5	GSEA	GCA	33	2.23249	0	0	tags=79%, list=29%, signal=107%	DAB1:PTEN:APLP1:ANK3:CNTN2:CHN1:TRIO:TAOK2:RBFOX2:CRMP1:MAP6:SEMA3C:GLI3:ULK1:NFASC:NGEF:ADNP:DRAXIN:ALS2:MINK1:MAP2K1:ANKRD27:SEMA4C:CSF1R:VLDLR:LZTS3:
Biological Process	Neural		8	1	GOBP_CELL_MORPHOGENESIS_INVOLVED_IN_NEURON_DIFFERENTIATION	5	GENE2FUNC	GCA	39	NA	1.29508e-07	1.08169e-05	NA	DRAXIN:DAB1:NFASC:CNTN2:ANK3:PTEN:MAP6:ULK1:IRS2:MAP2K1:TAOK2:MAPK3:MINK1:SRCIN1:PRKCA:ANKRD27:ARHGAP33:SEMA4C:CHN1:TRAK2:ALS2:NGEF:LZTS3:GFRA4:ADNP:BMP7:RBFOX2:RAC2:TRIOBP:SPON2:CRMP1:CSF1R:CAMK2A:LAMA2:ISPD:GLI3:SEMA3C:BRAF:VLDLR
Biological Process	Neural		8	1	GOBP_CELL_MORPHOGENESIS_INVOLVED_IN_NEURON_DIFFERENTIATION	11	GSEA	GCA	44	2.24121	0	0.00100308	tags=59%, list=19%, signal=70%	STXBP1:DSCAML1:RUFY3:KALRN:CDC42:UNC5D:PAX6:PTK2:DRD2:FOXG1:NFIB:LZTS1:SHANK1:EPHB1:SIN3A:SCRIB:NDEL1:VASP:BDNF:SS18L1:DAG1:NTNG2:EPHA10:RAB3A:TWF2:TNR:
Biological Process	Neural		8	1	GOBP_CELL_MORPHOGENESIS_INVOLVED_IN_NEURON_DIFFERENTIATION	11	GENE2FUNC	GCA	50	NA	2.71947e-09	2.66508e-07	NA	RAP1GAP:CDC42:EPHA10:TNN:TNR:PAX2:SEMA4G:PDZD7:FGF8:BDNF:PAX6:DRD2:DSCAML1:FOXG1:FLRT2:NDEL1:MYH10:NGFR:RAB3A:APOE:VASP:SHANK1:B3GNT2:WDPCP:ZEB2:TBR1:SS18L1:CELSR3:LAMB2:RHOA:DAG1:SEMA3F:TWF2:SEMA3G:KALRN:EPHB1:PIK3CA:RUFY3:PIK3R1:LZTS1:UNC5D:PTK2:BAI1:ARC:SCRIB:NFIB:FAM129B:STXBP1:SPTAN1:NTNG2
Biological Process	Neural		8	1	GOBP_CELL_MORPHOGENESIS_INVOLVED_IN_NEURON_DIFFERENTIATION	12	GSEA	GCA	19	1.90814	0.00102249	0.0212595	tags=74%, list=28%, signal=98%	ACTB:RAC1:ROBO1:OTX2:AUTS2:PICALM:EFNA5:STMN1:FEZF2:PLXNA1:FOXB1:YWHAH:TBCD:FBXO31:
Biological Process	Neural		8	1	GOBP_CELL_MORPHOGENESIS_INVOLVED_IN_NEURON_DIFFERENTIATION	12	GENE2FUNC	GCA	23	NA	6.44245e-06	0.000960708	NA	STMN1:LPPR4:IGSF9:VANGL2:LMX1A:PICALM:NTN4:OTX2:FOXB1:FBXO31:ARHGDIA:TBCD:YWHAH:FEZF2:ROBO1:PLXNA1:PLXND1:PIK3CB:ZSWIM6:EFNA5:RANBP9:RAC1:AUTS2
Biological Process	Neural		8	1	GOBP_CELL_MORPHOGENESIS_INVOLVED_IN_NEURON_DIFFERENTIATION	13	GSEA	GCA	23	1.8053	0	0.0348629	tags=57%, list=14%, signal=63%	EPHA5:RERE:KIF5C:CREB1:PTPRZ1:TNIK:CNTN4:KLF7:EPHB2:ATL1:APBB1:FBXO45:EPHA8:
Biological Process	Neural		8	1	GOBP_CELL_MORPHOGENESIS_INVOLVED_IN_NEURON_DIFFERENTIATION	13	GENE2FUNC	GCA	28	NA	1.52493e-06	0.000193246	NA	RERE:EPHA8:EPHB2:LPAR3:SPTA1:PARD3:LGI1:APBB1:ILK:OR10A4:LRP1:ATL1:NIN:CYFIP1:TRPV2:NPTX1:KIF5C:NR4A2:KLF7:CREB1:PTPRA:CNTN4:TNIK:FBXO45:EPHA5:BAI3:PTPRZ1:FEZF1
Biological Process	Neural		8	1	GOBP_CELL_MORPHOGENESIS_INVOLVED_IN_NEURON_DIFFERENTIATION	14	GSEA	GCA	34	1.74828	0.00100806	0.0425659	tags=71%, list=37%, signal=109%	NRXN1:MAP1B:PPP3CA:MARK2:BCL11B:NSMF:CUX1:NOTCH1:NOVA2:MAP1S:ARHGAP44:ANAPC2:CNTNAP1:CFL1:SKIL:ATP8A2:SPAST:MAP1A:LIMK1:TPRN:ULK2:RNF6:SEMA6D:SPG11:
Biological Process	Neural		8	1	GOBP_CELL_MORPHOGENESIS_INVOLVED_IN_NEURON_DIFFERENTIATION	14	GENE2FUNC	GCA	35	NA	1.80282e-05	0.00113254	NA	KIAA1598:VAX1:MARK2:CFL1:B3GNT1:SPTBN2:ATP8A2:RNF6:BCL11B:MAP1A:STRC:SPG11:SEMA6D:TUBB3:TUBB3:ARHGAP44:ULK2:RND2:MAP1S:SPAST:NRXN1:B4GALT5:CCK:SS18L2:CLRN1:SKIL:PPP3CA:MAP1B:FYN:LIMK1:CUX1:LHX3:NOTCH1:GRIN1:ANAPC2:NSMF
Biological Process	Neural		8	1	GOBP_CELL_MORPHOGENESIS_INVOLVED_IN_NEURON_DIFFERENTIATION	15	GSEA	GCA	27	1.90754	0	0.00376261	tags=44%, list=10%, signal=48%	PTPRS:NEDD4L:NTRK2:ARHGAP35:BRSK2:STK11:SEMA6B:SPTBN4:NUMBL:SLITRK1:SLIT3:SZT2:
Biological Process	Neural		8	1	GOBP_CELL_MORPHOGENESIS_INVOLVED_IN_NEURON_DIFFERENTIATION	15	GENE2FUNC	GCA	26	NA	0.00104235	0.0212224	NA	SZT2:ARTN:DNM3:BRSK2:SLITRK1:RAP2A:EFNB2:SSH2:NEDD4L:STK11:EFNA2:SEMA6B:PTPRS:SPTBN4:NUMBL:ARHGAP35:ITGA4:NRP2:DOCK10:WNT5A:GAP43:DHX36:MYOT:GFRA3:SLIT3:NTRK2
Biological Process	Neural		8	1	GOBP_CELL_MORPHOGENESIS_INVOLVED_IN_NEURON_DIFFERENTIATION	2	GSEA	NCS	53	1.73152	0.002	0.0394734	tags=47%, list=21%, signal=57%	NTRK2:PPP3CB:SEMA3A:DLG4:NRCAM:DVL1:PTK2:VCL:NFIB:MYCBP2:ROBO1:PRMT3:PLXNB1:TNR:SIPA1L1:PREX2:PTPRM:OTX2:EXT1:NTNG2:RERE:PTCH1:RTN4R:EPHA6:BAIAP2:
Biological Process	Neural		8	1	GOBP_CELL_MORPHOGENESIS_INVOLVED_IN_NEURON_DIFFERENTIATION	2	GENE2FUNC	NCS	57	NA	2.14273e-10	2.04533e-08	NA	DVL1:RERE:EPHA8:EPHB2:NTNG1:TNN:TNR:RET:PPP3CB:ZSWIM8:VCL:SLIT1:ZFYVE27:CAPRIN1:DRD2:DSCAML1:RAB21:PLXNC1:SSH1:MYCBP2:FARP1:OTX2:SIPA1L1:EVL:SEMA7A:FBXO31:DLG4:EFNB3:ULK2:BAIAP2:PTPRM:DOK6:ZSWIM4:GDF7:FEZ2:FN1:RTN4R:PLXNB1:ROBO1:EPHA6:CLRN1:TNIK:ISL1:DTNBP1:SEMA3E:SEMA3A:NRCAM:PREX2:EXT1:PTK2:BAI1:ARC:NFIB:NTRK2:PTCH1:DFNB31:NTNG2
Biological Process			9	2	GOBP_CELL_PART_MORPHOGENESIS	1	GSEA	GCA	27	1.80216	0	0.00988119	tags=67%, list=24%, signal=84%	ROBO2:NRCAM:RIMS1:FZD3:DCLK1:LRP8:BAIAP2:POU3F2:BCL2:SLIT1:ZFYVE27:CDH4:MEGF8:RAB21:KNDC1:EIF4G2:RYK:CORO1C:
Biological Process			9	2	GOBP_CELL_PART_MORPHOGENESIS	1	GENE2FUNC	GCA	29	NA	0.000131466	0.0063992	NA	LRP8:CXCL12:KIF20B:SLIT1:ZFYVE27:KNDC1:RAB21:CORO1C:SSH1:DCLK1:SPTB:EVL:RAB11A:LHX1:BAIAP2:BCL2:MEGF8:MFF:CDH4:WNT7B:ROBO2:BOC:RYK:OPA1:RIMS1:POU3F2:NRCAM:FZD3:KIF13B
Biological Process			9	2	GOBP_CELL_PART_MORPHOGENESIS	2	GSEA	GCA	40	1.82647	0	0.010864	tags=48%, list=11%, signal=51%	BCL11A:NRXN3:RTN4:SLIT2:ROCK1:ALCAM:UNC5C:TIAM2:CSPG5:DBN1:UNC5A:RPS6KA5:FEZ1:ROBO3:BCL2L1:STK25:CAPRIN2:CYFIP2:PLXNB1:
Biological Process			9	2	GOBP_CELL_PART_MORPHOGENESIS	2	GENE2FUNC	GCA	38	NA	1.30136e-05	0.000517026	NA	DOCK7:PRKCQ:SSH3:CORO1B:ROBO3:ROBO4:FEZ1:CAPRIN2:NRXN3:RPS6KA5:CHRNA3:ROCK1:NRTN:PSPN:SPTBN1:RTN4:PNPT1:BCL11A:STK25:BCL2L1:TIAM1:CNTN6:GOLGA4:PLXNB1:ALCAM:OSTN:SLIT2:ATOH1:PDLIM5:BMPR1B:UNC5C:CYFIP2:UNC5A:DBN1:PDLIM7:RREB1:ETV1:IFRD1
Biological Process			9	2	GOBP_CELL_PART_MORPHOGENESIS	5	GSEA	GCA	37	2.25301	0	0	tags=76%, list=29%, signal=102%	DAB1:PTEN:APLP1:ANK3:CNTN2:CHN1:TRIO:TAOK2:RBFOX2:CRMP1:GAS7:MAP6:SEMA3C:GLI3:ULK1:NFASC:NGEF:ADNP:DRAXIN:EPB41L3:ALS2:MINK1:MAP2K1:ANKRD27:SEMA4C:CSF1R:VLDLR:LZTS3:
Biological Process			9	2	GOBP_CELL_PART_MORPHOGENESIS	5	GENE2FUNC	GCA	44	NA	5.67727e-08	5.21599e-06	NA	DRAXIN:DAB1:NFASC:CNTN2:ANK3:PTEN:MAP6:FZD4:ULK1:IRS2:MAP2K1:TAOK2:MAPK3:MINK1:GAS7:SRCIN1:POLG2:PRKCA:EPB41L3:ANKRD27:ARHGAP33:SEMA4C:CHN1:TRAK2:STRADB:ALS2:NGEF:LZTS3:GFRA4:ADNP:BMP7:RBFOX2:RAC2:SPON2:CRMP1:UGT8:CSF1R:CAMK2A:LAMA2:ISPD:GLI3:SEMA3C:BRAF:VLDLR
Biological Process			9	2	GOBP_CELL_PART_MORPHOGENESIS	7	GSEA	GCA	40	1.74796	0	0.0187192	tags=58%, list=26%, signal=75%	DLG4:DVL2:CELSR2:ELAVL4:KIF5A:DICER1:RELN:NTN1:PLXNA4:AMIGO1:EFNB3:SH3GL2:LYPLA2:NEDD4:ARHGEF25:SIAH1:CPNE5:EIF2AK4:EPHB6:IQGAP1:APLP2:FEZ2:NBL1:
Biological Process			9	2	GOBP_CELL_PART_MORPHOGENESIS	7	GENE2FUNC	GCA	40	NA	4.55597e-05	0.00133946	NA	NBL1:LYPLA2:CELSR2:AMIGO1:WEE1:TRPC6:KIF5A:FBXW8:DICER1:EIF2AK4:NEDD4:SEMA4B:IQGAP1:SIAH1:DLG4:DVL2:EFNB3:NTN1:CNP:AFG3L2:SCN1B:MAG:FEZ2:GLI2:CHODL:PACSIN2:RPL24:SHOX2:COL25A1:EMB:FOXD1:CPNE5:PARK2:RELN:PLXNA4:SSBP1:EPHB6:KEL:EPHA1:SH3GL2
Biological Process			9	2	GOBP_CELL_PART_MORPHOGENESIS	11	GSEA	GCA	48	2.17358	0	0.000668119	tags=58%, list=19%, signal=69%	STXBP1:DSCAML1:RUFY3:KALRN:CDC42:UNC5D:PAX6:PTK2:DRD2:RHOA:FOXG1:NFIB:LZTS1:SHANK1:EPHB1:SIN3A:NDEL1:VASP:BDNF:SS18L1:DAG1:NTNG2:EPHA10:ZNF335:RAB3A:MUL1:TWF2:TNR:
Biological Process			9	2	GOBP_CELL_PART_MORPHOGENESIS	11	GENE2FUNC	GCA	55	NA	3.87383e-09	3.65034e-07	NA	MUL1:RAP1GAP:CDC42:EPHA10:TNN:TNR:PAX2:SEMA4G:FGF8:BDNF:PAX6:DRD2:DSCAML1:FOXG1:SLIRP:FLRT2:NDEL1:MYH10:NGFR:RAB3A:PVRL2:APOE:VASP:OPA3:SYT3:SHANK1:B3GNT2:ZEB2:TBR1:NYAP2:ZNF335:SS18L1:CELSR3:LAMB2:RHOA:DAG1:SEMA3F:TWF2:SEMA3G:KALRN:EPHB1:PIK3CA:RUFY3:PIK3R1:EGFR:LZTS1:UNC5D:PTK2:BAI1:ARC:NFIB:FAM129B:STXBP1:SPTAN1:NTNG2
Biological Process			9	2	GOBP_CELL_PART_MORPHOGENESIS	12	GSEA	GCA	21	1.78126	0.00204499	0.0325559	tags=67%, list=28%, signal=89%	ACTB:RAC1:ROBO1:OTX2:AUTS2:PICALM:EFNA5:STMN1:GRIP1:FEZF2:PLXNA1:FOXB1:YWHAH:FBXO31:
Biological Process			9	2	GOBP_CELL_PART_MORPHOGENESIS	12	GENE2FUNC	GCA	25	NA	9.00823e-06	0.00122612	NA	STMN1:LPPR4:IGSF9:VANGL2:LMX1A:PICALM:NTF3:LLPH:GRIP1:NTN4:OTX2:FOXB1:FBXO31:ARHGDIA:YWHAH:FEZF2:ROBO1:PLXNA1:PLXND1:PIK3CB:ZSWIM6:EFNA5:RANBP9:RAC1:AUTS2
Biological Process			9	2	GOBP_CELL_PART_MORPHOGENESIS	13	GSEA	GCA	32	1.80431	0	0.0298668	tags=53%, list=14%, signal=59%	EPHA5:RERE:KIF5C:CREB1:PTPRZ1:TMEM108:TNIK:CNTN4:KLF7:TAOK3:MYO16:EPHB2:ATL1:APBB1:FBXO45:MAP4K4:EPHA8:
Biological Process			9	2	GOBP_CELL_PART_MORPHOGENESIS	13	GENE2FUNC	GCA	35	NA	1.46299e-08	4.9711e-06	NA	RERE:PDPN:EPHA8:EPHB2:LPAR3:SPTA1:PARD3:LGI1:APBB1:ILK:OR10A4:LRP1:RASAL1:ATL1:NIN:CYFIP1:UBB:TRPV2:NPTX1:EMX1:MAP4K4:KIF5C:NR4A2:KLF7:CREB1:PTPRA:ADORA2A:CNTN4:TMEM108:TNIK:FBXO45:EPHA5:BAI3:PTPRZ1:FEZF1
Biological Process			9	2	GOBP_CELL_PART_MORPHOGENESIS	14	GSEA	GCA	35	1.86134	0	0.0209	tags=77%, list=37%, signal=119%	NRXN1:MAP1B:PPP3CA:MARK2:BCL11B:NSMF:UNC13A:CUX1:NOTCH1:NOVA2:MAP1S:ARHGAP44:FLRT1:ANAPC2:FIS1:CNTNAP1:CFL1:SKIL:ATP8A2:SPAST:PAK6:MAP1A:LIMK1:ULK2:RNF6:SEMA6D:SPG11:
Biological Process			9	2	GOBP_CELL_PART_MORPHOGENESIS	14	GENE2FUNC	GCA	37	NA	8.77844e-05	0.00348765	NA	KIAA1598:VAX1:MARK2:FLRT1:CFL1:B3GNT1:SPTBN2:ATP8A2:RNF6:BCL11B:MAP1A:SPG11:SEMA6D:TUBB3:TUBB3:ARHGAP44:ULK2:CNTNAP1:RND2:UNC13A:MAP1S:SPAST:NRXN1:B4GALT5:CCK:SS18L2:SKIL:PPP3CA:MAP1B:FYN:LIMK1:FIS1:CUX1:LHX3:NOTCH1:GRIN1:ANAPC2:NSMF
Biological Process			9	2	GOBP_CELL_PART_MORPHOGENESIS	15	GSEA	GCA	33	1.91955	0	0.00368926	tags=48%, list=16%, signal=56%	GPM6A:PTPRS:NEDD4L:NTRK2:ARHGAP35:BRSK2:STK11:SEMA6B:CACNG7:SPTBN4:NUMBL:SLITRK1:SLIT3:SZT2:DHX36:SGK1:
Biological Process			9	2	GOBP_CELL_PART_MORPHOGENESIS	15	GENE2FUNC	GCA	32	NA	0.000117217	0.0037622	NA	SZT2:ARTN:DNM3:SRGAP2:BRSK2:NCKAP1L:SLITRK1:RAP2A:EFNB2:SSH2:NEDD4L:STK11:EFNA2:SEMA6B:PTPRS:SPTBN4:NUMBL:ARHGAP35:MYH14:CACNG7:ITGA4:NRP2:DOCK10:WNT5A:GAP43:DHX36:GPM6A:MYOT:GFRA3:SLIT3:SGK1:NTRK2
Biological Process			9	2	GOBP_CELL_PART_MORPHOGENESIS	1	GSEA	NCS	44	1.68843	0.001	0.033998	tags=64%, list=38%, signal=98%	MAPT:RHOA:SRF:SEMA6D:EPHA5:LRP4:MDK:SEMA3F:WNT3:VEGFA:LRRC4C:COBL:BCL11A:CUL7:MYO9A:NTN1:CPNE5:NPTN:KANK1:FBXW8:ZNF335:PARP6:LAMB2:NEFH:NEO1:PLEKHO1:ADORA2A:SEMA6C:
Biological Process			9	2	GOBP_CELL_PART_MORPHOGENESIS	1	GENE2FUNC	NCS	40	NA	0.000136321	0.00345502	NA	MOV10:PLEKHO1:SEMA6C:ZNF365:KNDC1:LRRC4C:LRP4:FBXW8:SEMA6D:PARP6:NEO1:NPTN:ISLR2:NTN3:TNFRSF12A:NTN1:MAPT:WNT3:ANKRD27:BCL11A:ZNF335:ADORA2A:NEFH:CELSR3:LAMB2:RHOA:DAG1:SEMA3F:WNT5A:PLXND1:EPHA5:MYOT:GFRA3:CPNE5:CUL7:SRF:VEGFA:GRB10:COBL:KANK1
Biological Process			9	2	GOBP_CELL_PART_MORPHOGENESIS	2	GSEA	NCS	59	1.75711	0	0.0349159	tags=46%, list=21%, signal=55%	NTRK2:PPP3CB:SEMA3A:DLG4:NRCAM:DVL1:PTK2:VCL:CSPG5:NFIB:MYCBP2:ROBO1:PRMT3:PLXNB1:TNR:SIPA1L1:CORO1C:PREX2:PTPRM:OTX2:EXT1:NTNG2:RERE:PTCH1:RTN4R:EPHA6:BAIAP2:
Biological Process			9	2	GOBP_CELL_PART_MORPHOGENESIS	2	GENE2FUNC	NCS	62	NA	6.36778e-10	4.93047e-08	NA	DVL1:PRKCZ:RERE:EPHA8:EPHB2:NTNG1:TNN:TNR:RET:PPP3CB:ZSWIM8:VCL:SLIT1:ZFYVE27:CAPRIN1:DRD2:DSCAML1:RAB21:PLXNC1:CORO1C:SSH1:MYCBP2:FARP1:STK24:OTX2:SIPA1L1:EVL:EIF2AK4:SEMA7A:FBXO31:DLG4:DVL2:EFNB3:ULK2:BAIAP2:PTPRM:DOK6:ZSWIM4:GDF7:FEZ2:FN1:RTN4R:WNT7B:PLXNB1:ROBO1:EPHA6:TNIK:ISL1:ITGA1:DTNBP1:SEMA3E:SEMA3A:NRCAM:PREX2:EXT1:PTK2:BAI1:ARC:NFIB:NTRK2:PTCH1:NTNG2
Biological Process			6	0	GOBP_CELL_PROJECTION_ORGANIZATION	1	GSEA	GCA	55	1.76468	0	0.0105921	tags=69%, list=37%, signal=101%	ROBO2:NRCAM:RIMS1:FZD3:HERC1:DCLK1:LRP8:BAIAP2:NREP:POU3F2:BCL2:SLIT1:TTYH1:ATP1A3:MAPK8IP3:ZFYVE27:CDH4:GSK3A:TMEM80:MEGF8:RAB21:HRAS:KNDC1:EIF4G2:RYK:CORO1C:ATG3:IFT140:LRRC56:ATXN10:NUBP2:EVL:RAB11A:NUBP1:KIF13B:RAB8B:ARL6:BAG4:
Biological Process			6	0	GOBP_CELL_PROJECTION_ORGANIZATION	1	GENE2FUNC	GCA	59	NA	1.16917e-06	0.000209596	NA	LRP8:CXCL12:KIF20B:SLIT1:ZFYVE27:KNDC1:HRAS:CDHR5:TMEM80:RAB21:CORO1C:SSH1:DCLK1:RHOJ:SYNE2:SPTB:EVL:TPM1:RAB8B:HERC1:RAB11A:IFT140:MAPK8IP3:NUBP2:EMP2:TEKT5:NUBP1:PLK1:LHX1:BAIAP2:AZI1:BCL2:B9D2:ATP1A3:MEGF8:TTYH1:CDC42EP5:CDH4:ATXN10:WNT7B:ROBO2:ARL6:ATG3:BOC:WDR52:RYK:CEP63:OPA1:NREP:RIMS1:POU3F2:LAMB1:NRCAM:FZD3:KIF13B:BAG4:FGFR1:FAM92A1:TMEM67
Biological Process			6	0	GOBP_CELL_PROJECTION_ORGANIZATION	2	GSEA	GCA	85	1.64635	0	0.0289097	tags=61%, list=41%, signal=95%	BCL11A:NRXN3:CCDC88A:RTN4:SLIT2:ROCK1:ALCAM:UNC5C:TIAM2:CSPG5:DBN1:KIFAP3:TRIP11:UNC5A:RPS6KA5:RCC2:FEZ1:ROBO3:STK25:CAPRIN2:CYFIP2:CAMSAP2:PLXNB1:CBY1:PTPN23:TMEM30A:CEP290:HMGB1:DOCK7:SCLT1:RFX2:MAP4:TIAM1:ERCC6:LCA5:GOLGA4:RASGRF1:CORO1B:RAPGEF1:HYLS1:YTHDF1:BMPR1B:LGMN:RPGRIP1:SOD1:CAV1:CHRNA3:FAM161A:BLOC1S6:ETV1:TPBG:TBC1D30:
Biological Process			6	0	GOBP_CELL_PROJECTION_ORGANIZATION	2	GENE2FUNC	GCA	82	NA	7.28707e-10	1.19022e-07	NA	RCC2:DOCK7:KIFAP3:CAMSAP2:DISC1:PRKCQ:ARMC4:CRTAC1:PARVA:SSH3:CORO1B:ROBO3:ROBO4:FEZ1:HYLS1:CAPRIN2:TBC1D30:CEP290:HMGB1:ATP6V1D:PLEK2:NRXN3:RPS6KA5:TRIP11:LGMN:BLOC1S6:CHRNA3:RASGRF1:ADCYAP1:CEP192:ROCK1:NRTN:RFX2:PSPN:TUBB4A:DYNC2LI1:SPTBN1:RTN4:CCDC88A:BCL11A:FAM161A:PLEK:NPHP1:SEPT2:STK25:TIAM1:SOD1:CSNK1E:CBY1:NPTXR:CBX6:CNTN6:GOLGA4:PTPN23:MAP4:PLXNB1:ALCAM:GMNC:OSTN:SLIT2:GRXCR1:ATOH1:PDLI…
Biological Process			6	0	GOBP_CELL_PROJECTION_ORGANIZATION	5	GSEA	GCA	74	1.93277	0	0.00256925	tags=70%, list=40%, signal=108%	MAGI2:DAB1:APC:PTEN:APLP1:TENM2:ANK3:CNTN2:CHN1:CAMK2A:GRIN3A:TRIO:TAOK2:RBFOX2:CRMP1:GAS7:MAP6:EVI5L:SEMA3C:GLI3:MTOR:PICK1:ULK1:NFASC:NGEF:SDCCAG8:ADNP:DRAXIN:EPB41L3:ALS2:TBC1D10B:MINK1:MAP2K1:GAK:STX1B:ANKRD27:SEMA4C:CAMSAP3:CSF1R:VLDLR:LZTS3:TBX6:FBXO38:EFHD1:PAK2:SDK1:PFN1:SRCIN1:CEP89:VAPA:VSTM5:TRIOBP:
Biological Process			6	0	GOBP_CELL_PROJECTION_ORGANIZATION	5	GENE2FUNC	GCA	86	NA	2.97516e-11	7.8098e-09	NA	UBE4B:MTOR:DRAXIN:DAB1:TACSTD2:JUN:NFASC:CNTN2:SDCCAG8:ANK3:CDK1:PTEN:GDPD5:MAP6:FZD4:VSTM5:ULK1:IRS2:MAP2K1:TAOK2:TBX6:MAPK3:STX1B:MINK1:PFN1:GAS7:SRCIN1:PRKCA:EPB41L3:VAPA:CAMSAP3:EVI5L:ANKRD27:CEP89:HAUS5:ARHGAP33:TEKT4:PROM2:SEMA4C:CHN1:CFLAR:TRAK2:STRADB:TMEM237:ALS2:EFHD1:NGEF:LZTS3:GFRA4:ZMYND8:ADNP:BMP7:RBFOX2:RAC2:CDC42EP1:SH3BP1:LGALS1:TRIOBP:MICALL1:PICK1:CEP19:PAK2:IQCG:GAK:SPON2:CRMP…
Biological Process			6	0	GOBP_CELL_PROJECTION_ORGANIZATION	11	GSEA	GCA	114	1.59826	0	0.0307107	tags=40%, list=19%, signal=45%	EP300:PIK3R1:STXBP1:DSCAML1:RUFY3:KALRN:CDC42:UNC5D:PAX6:PTK2:NR2F1:PIK3CA:DRD2:PSD:RHOA:FOXG1:ATCAY:NFIB:SLC12A5:LZTS1:SHANK1:EPHB1:SIN3A:EXOC4:ODF2:SCRIB:GBF1:MARK4:KLHL1:NDEL1:FRY:VASP:BDNF:SS18L1:DAG1:NTNG2:NCKIPSD:EPHA10:ZNF335:RAB3A:SDC4:MUL1:TWF2:TNR:SPRY2:NCDN:
Biological Process			6	0	GOBP_CELL_PROJECTION_ORGANIZATION	11	GENE2FUNC	GCA	116	NA	4.5984e-16	5.57396e-13	NA	MUL1:KIF17:RAP1GAP:CDC42:NCDN:TEKT2:DNALI1:EPHA10:TNN:TNR:PAX2:SEMA4G:PDZD7:FGF8:PSD:BDNF:PAX6:DRD2:CEP164:DSCAML1:CD3E:TTC36:IFT46:TRAPPC4:BBS10:CCDC64:RAB35:DYNLL1:UNC119B:P2RX7:FRY:KLHL1:SPRY2:FOXG1:PRKD1:FAM161B:CCDC176:ALKBH1:FLRT2:PTPN9:CNTROB:TMEM107:NDEL1:MYH10:GRN:CCDC103:GFAP:NGFR:ATCAY:RAB3A:PVRL2:APOE:MARK4:BLOC1S3:VASP:SYT3:SHANK1:ACPT:B3GNT2:TMEM17:WDPCP:ZEB2:TBR1:NYAP2:SDC4:ZNF335:…
Biological Process			6	0	GOBP_CELL_PROJECTION_ORGANIZATION	12	GSEA	GCA	46	1.74131	0	0.0342959	tags=63%, list=34%, signal=86%	HDAC2:ACTB:RAC1:ROBO1:OTX2:PCM1:AUTS2:CNR1:PICALM:EFNA5:VANGL2:STMN1:GRIP1:FEZF2:IFT122:CCDC57:CEP70:EXOC5:PLXNA1:RAC3:FGD4:CSNK1D:FOXB1:YWHAH:FBXO31:PTPRG:INTU:KCNJ10:DYNC2H1:
Biological Process			6	0	GOBP_CELL_PROJECTION_ORGANIZATION	12	GENE2FUNC	GCA	49	NA	2.92161e-08	2.90649e-05	NA	STMN1:LPPR5:LPPR4:IGSF9:VANGL2:LMX1A:ITGA8:PICALM:DYNC2H1:NTF3:FGD4:ANO6:LLPH:GRIP1:NTN4:NEDD1:OTX2:EXOC5:FOXB1:FBXO31:TEKT1:ARHGDIA:RAC3:CSNK1D:PPP2R1A:YWHAH:PTPRG:FEZF2:ROBO1:PLXNA1:IFT122:PLXND1:DZIP1L:CEP70:PIK3CB:WDR19:INTU:PLK4:ZSWIM6:EFNA5:RANBP9:RAB23:CNR1:HDAC2:FSCN1:RAC1:AUTS2:PCM1:UBE2V2
Biological Process			6	0	GOBP_CELL_PROJECTION_ORGANIZATION	15	GSEA	GCA	65	1.65544	0.002002	0.02316	tags=42%, list=16%, signal=46%	GPM6A:GRM7:PTPRS:FUT9:NEDD4L:NTRK2:ARHGAP35:BRSK2:SPOCK1:STK11:SEMA6B:CACNG7:SPTBN4:NUMBL:SLITRK1:AHI1:CUL3:PTPRF:SLIT3:SZT2:NEURL1:FUZ:CTNNA1:CDC20:PRMT1:DHX36:SGK1:
Biological Process			6	0	GOBP_CELL_PROJECTION_ORGANIZATION	15	GENE2FUNC	GCA	65	NA	1.25826e-06	0.000101629	NA	CDC20:SZT2:PTPRF:ARTN:MYOC:DNM3:RAB7L1:SRGAP2:MARK1:CDNF:PRKG1:ACTR1A:ARL3:NEURL1:WDR96:BRSK2:MOB2:TTC17:NCKAP1L:BLOC1S1:SLITRK1:RAP2A:EFNB2:KIAA1024:WHAMM:HDGFRP3:SH2B1:SSH2:ONECUT2:NEDD4L:STK11:EFNA2:PLK5:SEMA6B:PTPRS:SPTBN4:NUMBL:ARHGAP35:GFY:PRMT1:AP2A1:FUZ:CACNG7:ITGA4:NRP2:CUL3:DOCK10:RAB5A:WNT5A:GAP43:ROPN1B:DHX36:GPM6A:GPR98:SPOCK1:MYOT:NME5:GFRA3:CTNNA1:SLIT3:SGK1:AHI1:ASAP1:KIF27:NTRK2
Biological Process			1	0	GOBP_CELL_SUBSTRATE_ADHESION	11	GSEA	GCA	25	1.7553	0.00203459	0.0120785	tags=64%, list=35%, signal=96%	PIK3R1:LDB1:CDC42:PTK2:RHOA:EPHB1:DAG1:NTNG2:AJAP1:SDC4:ITGA2B:DAPK3:WDPCP:DUSP3:PXN:ITGB8:
Biological Process			1	0	GOBP_CELL_SUBSTRATE_ADHESION	11	GENE2FUNC	GCA	22	NA	0.0034667	0.0339284	NA	AJAP1:CDC42:WNT4:TNN:LDB1:CD3E:PXN:DUSP3:ITGA2B:DAPK3:BCAM:WDPCP:SDC4:LAMA5:RHOA:DAG1:ITGB5:EPHB1:BST1:PIK3R1:PTK2:NINJ1
Biological Process			3	2	GOBP_CELL_SURFACE_RECEPTOR_SIGNALING_PATHWAY_INVOLVED_IN_CELL_CELL_SIGNALING	1	GSEA	GCA	22	1.7925	0.00101317	0.0094201	tags=59%, list=22%, signal=74%	RIMS1:GRIK5:FZD3:BAIAP2:PKD1:TSC2:PPM1A:GSK3A:DAAM1:DRD4:CTR9:ZNF703:RYK:
Biological Process			3	2	GOBP_CELL_SURFACE_RECEPTOR_SIGNALING_PATHWAY_INVOLVED_IN_CELL_CELL_SIGNALING	1	GENE2FUNC	GCA	26	NA	0.000346112	0.0114642	NA	FRAT1:FRAT2:SFRP5:DRD4:AP2A2:CTR9:AMOTL1:LGR5:SSH1:P2RX2:DAAM1:PPM1A:TSC2:PKD1:PDE6G:GRIK5:GSK3A:PSME4:PLCB1:WNT7B:ARL6:RYK:AMOTL2:RIMS1:FZD3:ZNF703
Biological Process			3	2	GOBP_CELL_SURFACE_RECEPTOR_SIGNALING_PATHWAY_INVOLVED_IN_CELL_CELL_SIGNALING	7	GSEA	GCA	31	2.12786	0	0.000285996	tags=68%, list=24%, signal=86%	GRID2:DLG4:SOX4:TCF7L2:NLGN2:DVL2:CELSR2:RELN:TNKS:RAB3GAP1:SNCA:PPM1B:CTDNEP1:JUP:CSNK2A2:DDIT3:STRN:MBD2:USP47:BRD7:AKT1:
Biological Process			3	2	GOBP_CELL_SURFACE_RECEPTOR_SIGNALING_PATHWAY_INVOLVED_IN_CELL_CELL_SIGNALING	7	GENE2FUNC	GCA	39	NA	1.16523e-05	0.000459378	NA	TRABD2B:CELSR2:PSMA5:GNAT2:DKK1:TCF7L2:FAM196A:USP47:DKK3:IGSF9B:GLI1:DDIT3:AKT1:CBLN1:BRD7:NKD1:CSNK2A2:DLG4:DVL2:CTDNEP1:NLGN2:CHRNB1:JUP:MBD2:STRN:SIX3:GLI2:RAB3GAP1:PSMF1:FERMT1:SNCA:GRID2:LEF1:SOX4:PARK2:PSMC2:RELN:WNT2:TNKS
Biological Process			3	2	GOBP_CELL_SURFACE_RECEPTOR_SIGNALING_PATHWAY_INVOLVED_IN_CELL_CELL_SIGNALING	11	GSEA	GCA	39	1.65201	0	0.0225408	tags=59%, list=31%, signal=83%	LDB1:CPE:CDC42:BTRC:CELSR3:DRD2:RHOA:BCL9L:SHANK1:ZEB2:PIAS4:WNT8B:PPM1N:FBXW4:WNK2:TMEM170B:MPP2:EGFR:SLC8A3:TMEM25:DMPK:RBX1:DAPK3:
Biological Process			3	2	GOBP_CELL_SURFACE_RECEPTOR_SIGNALING_PATHWAY_INVOLVED_IN_CELL_CELL_SIGNALING	11	GENE2FUNC	GCA	47	NA	3.06151e-07	1.56265e-05	NA	CDC42:WNT4:PSMB2:AGO4:AGO1:AGO3:RSPO1:TNN:WNT8B:LZTS2:BTRC:FBXW4:FGF8:LDB1:LGR4:DRD2:BCL9L:P2RX7:P2RX4:TNRC6A:TMEM88:SOST:MPP2:FZD2:RNF138:NFATC1:DAPK3:PIAS4:APOE:DMPK:SHANK1:ZEB2:PSMD14:STK4:PSMA7:TNRC6B:RBX1:CELSR3:RHOA:MST1R:CPE:TMEM170B:EGFR:SULF1:WISP1:WISP1-OT1:CASC7:AGO2:WNK2
Biological Process			3	2	GOBP_CELL_SURFACE_RECEPTOR_SIGNALING_PATHWAY_INVOLVED_IN_CELL_CELL_SIGNALING	3	GSEA	NCS	26	1.75922	0	0.0183132	tags=73%, list=31%, signal=103%	TCF7L2:GSK3B:CHRNG:WNK1:FRZB:NFKB1:SMAD3:CSNK1G2:BTRC:SOX13:GRIN2D:LDB1:FBXW4:LZTS2:CCND1:INVS:PLCG2:CHRND:KPNA1:
Biological Process			3	2	GOBP_CELL_SURFACE_RECEPTOR_SIGNALING_PATHWAY_INVOLVED_IN_CELL_CELL_SIGNALING	3	GENE2FUNC	NCS	32	NA	0.000406425	0.00930599	NA	VPS26A:WNT8B:LZTS2:BTRC:FBXW4:FGF8:LDB1:TCF7L2:PSMD13:CCND1:WNK1:SMAD3:WDR61:ABAT:PLCG2:AP2B1:CSNK1G2:GRIN2D:FRZB:CHRND:CHRNG:GHRL:RAB5A:IGSF11:GSK3B:NFKB1:PARK2:DGKI:WISP1:WISP1-OT1:INVS:PSMD5:DAB2IP
Biological Process			3	2	GOBP_CELL_SURFACE_RECEPTOR_SIGNALING_PATHWAY_INVOLVED_IN_CELL_CELL_SIGNALING	8	GSEA	NCS	32	1.80911	0	0.0399633	tags=44%, list=13%, signal=48%	SMARCA4:RELN:NRXN1:VCP:C3:IGFBP2:KLF15:TNKS2:AMER3:SFRP1:AMER2:MPP2:FUZ:CSNK1E:
Biological Process			3	2	GOBP_CELL_SURFACE_RECEPTOR_SIGNALING_PATHWAY_INVOLVED_IN_CELL_CELL_SIGNALING	8	GENE2FUNC	NCS	35	NA	2.22933e-05	0.00130325	NA	ARHGEF19:TNKS2:AMER2:FOXL1:TAX1BP3:P2RX5:P2RX1:SOST:MPP2:FZD2:NOG:SH3GL1:C3:S1PR2:SMARCA4:ETV2:RUVBL2:TRPM4:DKKL1:SLC17A7:AP2A1:FUZ:NRXN1:AMER3:IGFBP2:CSNK2A1:CSNK1E:CBY1:PSMC2:RELN:TNKS:SFRP1:VCP:UNC13B:RECK
Biological Process			2	0	GOBP_CELLULAR_COMPONENT_DISASSEMBLY	7	GSEA	GCA	33	1.69053	0.00100301	0.0234749	tags=58%, list=30%, signal=80%	TP53:CLASP1:ADD2:DICER1:MAPRE2:CTDNEP1:TTBK2:SH3GL2:SQSTM1:NAPB:CSNK2A2:AVIL:PHF23:KATNB1:STMN2:EIF5A:GABARAP:TSPO:EPG5:
Biological Process			2	0	GOBP_CELLULAR_COMPONENT_DISASSEMBLY	7	GENE2FUNC	GCA	40	NA	1.78764e-07	1.49308e-05	NA	CAPZB:TRIM58:DKK1:ADD3:MRPL16:AVIL:DICER1:TTBK2:MRPL46:MRPS11:CIB1:GABARAPL3:CNEP1R1:KATNB1:MMP15:CSNK2A2:DVL2:PHF23:GABARAP:CTDNEP1:EIF5A:WIPI1:CHMP1B:CIDEA:EPG5:HPN:ADD2:CLASP1:NAPB:TSPO:SCUBE1:CASP3:SQSTM1:ATG5:PARK2:MRPS17:MRPS17:CAPZA2:PRSS1:STMN2:SH3GL2
Biological Process			2	0	GOBP_CELLULAR_COMPONENT_DISASSEMBLY	11	GSEA	GCA	32	1.88753	0	0.00475825	tags=63%, list=26%, signal=82%	PIK3R1:SREBF2:PIK3CA:SHARPIN:LRBA:SYNJ1:GBF1:NDEL1:SPTAN1:CAMKK2:APEH:MUL1:TWF2:GLE1:HSF1:PINK1:DFFB:GOLGA2:APAF1:SETX:
Biological Process			2	0	GOBP_CELLULAR_COMPONENT_DISASSEMBLY	11	GENE2FUNC	GCA	37	NA	5.39085e-05	0.00123435	NA	DFFB:MUL1:PINK1:MRPS15:MRPS14:WNT8B:MRPL43:GBF1:KIF18A:GABARAPL1:CAPZA3:APAF1:CAMKK2:NEK9:NDEL1:DUSP3:FZD2:KIF18B:CALCOCO2:MRPL54:DPP4:FAP:MMP9:SYNJ1:SREBF2:APEH:TWF2:PBRM1:MRPL47:CCNB1:MRPS36:SHARPIN:HSF1:GOLGA2:GLE1:SPTAN1:SETX
Biological Process			9	2	GOBP_CELLULAR_COMPONENT_MORPHOGENESIS	1	GSEA	GCA	30	1.79871	0	0.00958846	tags=63%, list=24%, signal=80%	ROBO2:NRCAM:RIMS1:ACTG1:FZD3:DCLK1:LRP8:BAIAP2:POU3F2:BCL2:SLIT1:ZFYVE27:CDH4:MEGF8:RAB21:KNDC1:EIF4G2:RYK:CORO1C:
Biological Process			9	2	GOBP_CELLULAR_COMPONENT_MORPHOGENESIS	1	GENE2FUNC	GCA	49	NA	3.44242e-07	8.3987e-05	NA	LRP8:CXCL12:LIPA:KIF20B:SLIT1:ZFYVE27:KNDC1:ADAM8:RAB21:SART3:CORO1C:SSH1:DCLK1:SIX4:RHOJ:SPTB:EVL:TPM1:RAB11A:CCL3:LHX1:BAIAP2:ACTG1:CDH20:BCL2:MEGF8:CDC42EP5:MFF:AGFG1:CDH4:FBLN1:WNT7B:ROBO2:BOC:RYK:OPA1:SHROOM3:RIMS1:POU3F2:RADIL:CDHR3:LAMB1:NRCAM:CLU:SCARA3:FZD3:KIF13B:CDH17:GRHL2
Biological Process			9	2	GOBP_CELLULAR_COMPONENT_MORPHOGENESIS	2	GSEA	GCA	43	1.71375	0.001002	0.017988	tags=63%, list=31%, signal=86%	BCL11A:NRXN3:RTN4:SLIT2:ROCK1:ALCAM:UNC5C:TIAM2:CSPG5:DBN1:UNC5A:RPS6KA5:FEZ1:ROBO3:BCL2L1:STK25:CAPRIN2:CYFIP2:PLXNB1:DOCK7:RFX2:GNPAT:TIAM1:GOLGA4:CORO1B:YTHDF1:BMPR1B:
Biological Process			9	2	GOBP_CELLULAR_COMPONENT_MORPHOGENESIS	2	GENE2FUNC	GCA	58	NA	8.99966e-07	5.41832e-05	NA	RCC2:DOCK7:GNPAT:PRKCQ:PARVA:SOX6:SSH3:CORO1B:CABP4:ROBO3:ROBO4:FEZ1:CAPRIN2:METTL3:FERMT2:MPP5:NRXN3:RPS6KA5:CHRNA3:ROCK1:NRTN:RFX2:PSPN:AXL:SPTBN1:RTN4:PNPT1:BCL11A:PRPF40A:STK25:BCL2L1:COL20A1:TIAM1:SOD1:CNTN6:GOLGA4:NBEAL2:PLXNB1:ALCAM:OSTN:SLIT2:ATOH1:PDLIM5:BMPR1B:UNC5C:CYFIP2:UNC5A:DBN1:PDLIM7:COL23A1:RREB1:DACT2:ETV1:IFRD1:MET:PTN:ANXA1:LAMC3
Biological Process			9	2	GOBP_CELLULAR_COMPONENT_MORPHOGENESIS	5	GSEA	GCA	40	2.13509	0	0.000288939	tags=70%, list=29%, signal=94%	DAB1:PTEN:APLP1:ANK3:CNTN2:CHN1:TRIO:TAOK2:RBFOX2:CRMP1:GAS7:MAP6:SEMA3C:GLI3:ULK1:NFASC:NGEF:ADNP:DRAXIN:EPB41L3:ALS2:MINK1:MAP2K1:ANKRD27:SEMA4C:CSF1R:VLDLR:LZTS3:
Biological Process			9	2	GOBP_CELLULAR_COMPONENT_MORPHOGENESIS	5	GENE2FUNC	GCA	69	NA	8.1051e-11	1.7023e-08	NA	DRAXIN:DAB1:TACSTD2:NFASC:CNTN2:ANK3:PTEN:MAP6:FZD4:ULK1:IRS2:MAP2K1:TAOK2:ALDOA:MAPK3:CFDP1:MINK1:GP1BA:C1QBP:GAS7:MYH3:CCL7:CCL11:SRCIN1:POLG2:GNA13:PRKCA:EPB41L3:SS18:ARHGEF18:ANKRD27:ARHGAP33:SEMA4C:CHN1:ITGAV:CFLAR:TRAK2:STRADB:ALS2:NGEF:LZTS3:GFRA4:ADNP:BMP7:RBFOX2:RAC2:CDC42EP1:TRIOBP:MFI2:DLG1:SPON2:CRMP1:UGT8:FAT1:MYO10:CDH9:CSNK1A1:CSF1R:PDGFRB:CAMK2A:PHIP:LAMA2:ARHGAP18:ISPD:GLI3:SEMA3…
Biological Process			9	2	GOBP_CELLULAR_COMPONENT_MORPHOGENESIS	7	GSEA	GCA	45	1.74149	0	0.0184022	tags=56%, list=26%, signal=72%	DLG4:DVL2:CELSR2:ELAVL4:CLASP1:KIF5A:DICER1:RELN:NTN1:PLXNA4:AMIGO1:EFNB3:SH3GL2:LYPLA2:NEDD4:PRKAR1A:ARHGEF25:SIAH1:CPNE5:EIF2AK4:EPHB6:IQGAP1:APLP2:FEZ2:NBL1:
Biological Process			9	2	GOBP_CELLULAR_COMPONENT_MORPHOGENESIS	7	GENE2FUNC	GCA	74	NA	2.21202e-10	5.08073e-08	NA	CAPZB:NBL1:LYPLA2:MYOM3:TAL1:CELSR2:AMIGO1:DKK1:LDB3:NRAP:DOCK1:AKIP1:WEE1:TRPC6:APOA1:SIDT2:ST14:KIF5A:FBXW8:DICER1:LINC00341:SYNE3:EIF2AK4:CAPN3:EPB42:NEDD4:SEMA4B:CIB1:IQGAP1:SIAH1:CDH13:DLG4:DVL2:EFNB3:NTN1:KLHL10:CNP:PRKAR1A:AFG3L2:CDH7:CDH19:WTIP:SCN1B:HPN:MAG:FEZ2:VIT:CDC42EP3:EPB41L5:GLI2:CLASP1:RND3:COL6A3:CHODL:BRWD1:PACSIN2:RPL24:SHOX2:MSX1:LEF1:COL25A1:CASP3:EMB:FOXD1:CPNE5:FGD2:PARK2…
Biological Process			9	2	GOBP_CELLULAR_COMPONENT_MORPHOGENESIS	11	GSEA	GCA	51	2.06246	0	0.00186885	tags=65%, list=29%, signal=87%	STXBP1:DSCAML1:RUFY3:KALRN:CDC42:UNC5D:PAX6:PTK2:DRD2:RHOA:FOXG1:NFIB:LZTS1:SHANK1:EPHB1:SIN3A:NDEL1:VASP:BDNF:SS18L1:DAG1:NTNG2:EPHA10:ZNF335:RAB3A:MUL1:TWF2:TNR:PLEC:SYT3:SEMA4G:ERCC2:TMF1:
Biological Process			9	2	GOBP_CELLULAR_COMPONENT_MORPHOGENESIS	11	GENE2FUNC	GCA	86	NA	2.48948e-12	7.31908e-10	NA	MUL1:RAP1GAP:CDC42:ZMYM6:ZMYM1:ZMYM4:AGO4:EPHA10:TNN:TNR:PAX2:SEMA4G:PDZD7:FGF8:BDNF:PAX6:DRD2:DSCAML1:PHLDB1:BCL9L:CLEC1B:P2RX7:FRY:FOXG1:SCFD1:COCH:PROX2:SLIRP:FLRT2:NDEL1:MYH10:FMNL1:NGFR:DAPK3:RAB3A:PVRL2:APOE:ERCC2:VASP:OPA3:MYBPC2:SYT3:SHANK1:B3GNT2:WDPCP:ARHGAP15:ZEB2:TBR1:NYAP2:STK4:ZNF335:CDH22:SS18L1:LAMA5:EP300:COL7A1:CELSR3:QRICH1:LAMB2:RHOA:DAG1:SEMA3F:TWF2:SEMA3G:TMF1:KALRN:EPHB1:PI…
Biological Process			9	2	GOBP_CELLULAR_COMPONENT_MORPHOGENESIS	12	GSEA	GCA	24	1.69298	0.00204499	0.0457938	tags=58%, list=28%, signal=77%	ACTB:RAC1:ROBO1:OTX2:AUTS2:PICALM:EFNA5:STMN1:GRIP1:FEZF2:PLXNA1:FOXB1:YWHAH:FBXO31:
Biological Process			9	2	GOBP_CELLULAR_COMPONENT_MORPHOGENESIS	12	GENE2FUNC	GCA	35	NA	5.85612e-06	0.000915798	NA	STMN1:LPPR4:IGSF9:CASQ1:VANGL2:LMX1A:ITGA8:PICALM:NTF3:FGD4:LLPH:GRIP1:NTN4:OTX2:FOXB1:FBXO31:ARHGDIA:RAC3:TBCD:TBC1D20:YWHAH:FEZF2:ROBO1:PLXNA1:PLXND1:PIK3CB:WDR19:RHOH:ZSWIM6:EFNA5:RANBP9:SPACA1:GNA12:RAC1:AUTS2
Biological Process			9	2	GOBP_CELLULAR_COMPONENT_MORPHOGENESIS	13	GSEA	GCA	34	1.78529	0.001	0.0299848	tags=50%, list=14%, signal=55%	EPHA5:RERE:KIF5C:CREB1:PTPRZ1:TMEM108:TNIK:CNTN4:KLF7:TAOK3:MYO16:EPHB2:ATL1:APBB1:FBXO45:MAP4K4:EPHA8:
Biological Process			9	2	GOBP_CELLULAR_COMPONENT_MORPHOGENESIS	13	GENE2FUNC	GCA	49	NA	4.19752e-09	2.05678e-06	NA	VAMP3:RERE:PDPN:EPHA8:EPHB2:LPAR3:SPTA1:PARD3:LGI1:APBB1:ILK:OR10A4:LRP1:RASAL1:ATL1:NIN:FRMD6:CYFIP1:ZFPM1:PMP22:UBB:TRPV2:NPTX1:ITGB1BP1:EMX1:MAP4K4:LIMS1:KIF5C:NR4A2:KLF7:CREB1:PTPRA:ADORA2A:PARVB:PARVG:UPK3A:CNTN4:TMEM108:TNIK:FBXO45:FRYL:EPHA5:CDC42SE2:NEDD9:BAI3:SEPT7:PTPRZ1:FEZF1:TMOD1
Biological Process			9	2	GOBP_CELLULAR_COMPONENT_MORPHOGENESIS	14	GSEA	GCA	39	1.90684	0	0.0146779	tags=74%, list=37%, signal=114%	NRXN1:MAP1B:PPP3CA:MARK2:BCL11B:NSMF:UNC13A:CUX1:NOTCH1:NOVA2:ABCA2:MAP1S:ARHGAP44:FLRT1:CCDC136:ANAPC2:FIS1:CNTNAP1:CFL1:SKIL:ATP8A2:SPAST:PAK6:MAP1A:LIMK1:ULK2:RNF6:SEMA6D:SPG11:
Biological Process			9	2	GOBP_CELLULAR_COMPONENT_MORPHOGENESIS	14	GENE2FUNC	GCA	57	NA	9.14454e-06	0.000640118	NA	KIAA1598:VAX1:PDZD8:IGSF22:MARK2:FLRT1:FERMT3:CDC42EP2:CFL1:B3GNT1:SPTBN2:RHOD:ATP8A2:RNF6:WASF3:BCL11B:CASC5:RHOV:MAP1A:STRC:SPG11:SEMA6D:TUBB3:TUBB3:ARHGAP44:ULK2:CNTNAP1:RND2:KLF2:UNC13A:MAP1S:SPAST:NRXN1:FMNL2:ERMN:KLHL41:B4GALT5:CDH26:CCK:SS18L2:CLRN1:SKIL:PPP3CA:MAP1B:CAP2:FYN:CLDN3:LIMK1:PLOD3:FIS1:CUX1:CCDC136:DOCK5:LHX3:NOTCH1:GRIN1:ANAPC2:NSMF
Biological Process			9	2	GOBP_CELLULAR_COMPONENT_MORPHOGENESIS	15	GSEA	GCA	35	1.84819	0	0.00580402	tags=46%, list=16%, signal=52%	GPM6A:PTPRS:NEDD4L:NTRK2:ARHGAP35:BRSK2:STK11:SEMA6B:CACNG7:SPTBN4:NUMBL:SLITRK1:SLIT3:SZT2:DHX36:SGK1:
Biological Process			9	2	GOBP_CELLULAR_COMPONENT_MORPHOGENESIS	15	GENE2FUNC	GCA	46	NA	0.000115816	0.00374213	NA	MPL:SZT2:ARTN:MYOC:DNM3:SRGAP2:BRSK2:CSRP3:KRT8:ITGB7:ZNF385A:NCKAP1L:ITGA7:SLITRK1:RAP2A:EFNB2:SSH2:NEDD4L:STK11:EFNA2:SEMA6B:PTPRS:SPTBN4:NUMBL:ARHGAP35:MYH14:MYADM:CACNG7:ITGA4:NRP2:CUL3:DOCK10:WNT5A:GAP43:HEG1:DHX36:FGB:FGA:GPM6A:MYOT:GFRA3:DIAPH1:SLIT3:TBPL1:SGK1:NTRK2
Biological Process			9	2	GOBP_CELLULAR_COMPONENT_MORPHOGENESIS	1	GSEA	NCS	52	1.68677	0	0.0335032	tags=63%, list=38%, signal=97%	ACTN2:MAPT:RHOA:SRF:SEMA6D:EPHA5:LRP4:MDK:SEMA3F:WNT3:VEGFA:LRRC4C:COBL:BCL11A:CUL7:MYO9A:NTN1:CPNE5:NPTN:KANK1:FBXW8:ZNF335:PARP6:CCDC136:KLHL41:LAMB2:NEFH:NEO1:ZPBP:PLA2G3:PLEKHO1:ADORA2A:SEMA6C:
Biological Process			9	2	GOBP_CELLULAR_COMPONENT_MORPHOGENESIS	1	GENE2FUNC	NCS	67	NA	4.9404e-07	3.00099e-05	NA	MOV10:RHOC:PLEKHO1:CDC42SE1:SEMA6C:TMOD4:LAMC1:ACTN2:RHOBTB1:ZNF365:KNDC1:ADAM8:LRRC4C:F2:LRP4:MYBPC3:FBXW8:SEMA6D:PARP6:NEO1:NPTN:ISLR2:NTN3:TNFRSF12A:CDH15:NTN1:CCL13:MAPT:WNT3:FHOD3:ANKRD27:BCL11A:KLHL41:STK4:ZNF335:CDH22:BRWD1:ADORA2A:NEFH:PLA2G3:COL7A1:CELSR3:QRICH1:LAMB2:RHOA:DAG1:SEMA3F:WNT5A:FLNB:PLXND1:EPHA5:MYOT:GFRA3:CAP2:CPNE5:FGD2:TBCC:CUL7:SRF:VEGFA:GNA12:GRB10:COBL:CCDC136:DLC1:KAN…
Biological Process			9	2	GOBP_CELLULAR_COMPONENT_MORPHOGENESIS	2	GSEA	NCS	66	1.75135	0	0.035645	tags=44%, list=21%, signal=53%	NTRK2:PPP3CB:SEMA3A:DLG4:NRCAM:DVL1:PTK2:VCL:CSPG5:NFIB:MYCBP2:ROBO1:PRMT3:PLXNB1:TNR:SIPA1L1:CORO1C:ACTG1:PREX2:PTPRM:OTX2:EXT1:PHLDB1:NTNG2:RERE:PTCH1:RTN4R:EPHA6:BAIAP2:
Biological Process			9	2	GOBP_CELLULAR_COMPONENT_MORPHOGENESIS	2	GENE2FUNC	NCS	92	NA	1.57298e-11	2.02832e-09	NA	DVL1:VWA1:PRKCZ:VAMP3:RERE:EPHA8:EPHB2:NTNG1:S100A10:TNN:TNR:PROX1:RET:ANXA7:PPP3CB:MYOZ1:SYNPO2L:ZSWIM8:VCL:SLIT1:ZFYVE27:CAPRIN1:DRD2:DSCAML1:PHLDB1:BCL9L:RAB21:PLXNC1:FGD6:SART3:CORO1C:SSH1:P2RX7:MYCBP2:FARP1:STK24:FERMT2:OTX2:SIPA1L1:EVL:EIF2AK4:TPM1:SEMA7A:FBXO31:DLG4:DVL2:EFNB3:ULK2:BAIAP2:ACTG1:PTPRM:DOK6:ZSWIM4:MATN3:RHOB:GDF7:FEZ2:VIT:FN1:RTN4R:FBLN1:WNT7B:CAV3:NBEAL2:PLXNB1:ROBO1:EPHA6:…
Biological Process			1	0	GOBP_CELLULAR_HOMEOSTASIS	15	GSEA	GCA	34	1.54141	0.00903614	0.0487978	tags=44%, list=23%, signal=55%	NEDD4L:NEUROD1:SLC8A2:BRSK2:PTPRN2:GALR1:ATF4:NUCKS1:SGCZ:FOXK1:NDFIP1:GIT1:SLC6A9:ZNF236:PIH1D1:
Biological Process			1	0	GOBP_CELLULAR_HOMEOSTASIS	15	GENE2FUNC	GCA	37	NA	0.00219094	0.0375371	NA	ATP6V0B:FASLG:NUCKS1:SLC41A1:AVPR1B:GSTO1:BRSK2:CSRP3:TENC1:NPFF:ORMDL2:SLC39A5:CLN3:CLN3:ATP2A1:CD19:NEDD4L:ZNF236:GALR1:EGLN2:C5AR1:C5AR2:SLC8A2:SLC17A7:PIH1D1:NEUROD1:ATF4:WNT5A:GPR27:PROK2:SLC12A8:NPY2R:TRPC7:DIAPH1:NDFIP1:GNB2L1:PTPRN2:SGCZ
Biological Process			2	0	GOBP_CELLULAR_MACROMOLECULE_LOCALIZATION	5	GSEA	GCA	85	1.61121	0	0.0237755	tags=60%, list=40%, signal=91%	MAGI2:APC:ERBB4:ANK3:DLG1:GNAI1:BRAF:CNTN2:TARDBP:TAOK2:ATF2:HSP90B1:GLI3:PICK1:INSIG1:BCR:NFASC:FAM126B:CLIP3:DENND4C:XRCC5:RABEP1:CPLX1:INSIG2:EPB41L3:KCNIP3:RAB11B:TRAK2:SORL1:ELAVL1:ING1:GAK:GGA1:STX1B:STXBP2:TIMM44:PEX14:CAMSAP3:RPAIN:DERL2:APPL2:CHMP7:AXIN2:ATAD1:SPCS2:MIS12:VAPA:STRADB:DDRGK1:ZWILCH:RBM22:
Biological Process			2	0	GOBP_CELLULAR_MACROMOLECULE_LOCALIZATION	5	GENE2FUNC	GCA	108	NA	4.90293e-14	4.00406e-11	NA	KIF1B:PEX14:TARDBP:EXOSC10:PRKAA2:WLS:NFASC:CNTN2:USP6NL:UPF2:ANK3:CDK1:ATAD1:SPCS2:RPS3:WNT11:SORL1:RASSF9:HSP90B1:APPL2:RAB20:RPL4:TAOK2:TBC1D10B:ITGAL:STX1B:STX4:ITGAM:MLYCD:USP6:RABEP1:RPAIN:DERL2:MIS12:SYNRG:RPL23:ARL5C:AXIN2:EPB41L3:RAB31:VAPA:CAMSAP3:EVI5L:TIMM44:RPS28:RAB11B:PRAM1:PDCD5:NUDT19:U2AF1L4:TYROBP:CLIP3:MAL:KCNIP3:FAM126B:CASP8:TRAK2:STRADB:ERBB4:PECR:XRCC5:ARL4C:DDRGK1:SRSF6:Z…
Biological Process			2	0	GOBP_CELLULAR_MACROMOLECULE_LOCALIZATION	7	GSEA	GCA	95	1.71322	0	0.021541	tags=67%, list=40%, signal=102%	TP53:GRID2:DLG4:TCF7L2:CACNB2:NLGN2:DVL2:KIF5A:RELN:TNKS:PRNP:RAB3GAP1:MAPRE2:PEX10:VPS26B:CTDNEP1:SORT1:TTBK2:SQSTM1:NAPB:YBX1:JUP:TULP3:CSNK2A2:SIL1:NEDD4:TLK1:OS9:DDIT3:DCTN2:LRWD1:STX3:KATNB1:PREPL:HAP1:VTI1A:EMC1:IK:TMCO6:AKT1:RAB28:CCT6A:STX18:GORASP2:IPO7:GABARAP:TSPO:JAM3:AGK:LONP2:TUB:CDKN1A:PAQR3:RIC3:STIL:VPS39:STAC3:STXBP3:TRAM1L1:CNTLN:ARFGAP3:WRAP53:RER1:NSFL1C:
Biological Process			2	0	GOBP_CELLULAR_MACROMOLECULE_LOCALIZATION	7	GENE2FUNC	GCA	112	NA	6.16748e-12	2.83319e-09	NA	RER1:PEX10:RNF186:KDM1A:RPL11:HMGCL:YBX1:STIL:GPSM2:HAO2:STAM:CACNB2:ARL5B:WAPAL:ZDHHC6:VTI1A:TCF7L2:TUB:RIC3:RPL27A:IPO7:STX3:ZNF259:VPS26B:TULP3:STAC3:DDIT3:DCTN2:KIF5A:OS9:TESC:CLMN:LINC00341:SYNE3:AKT1:SRP14:BMF:VPS39:CAPN3:TTBK2:NEDD4:RPLP1:CIB1:IQGAP1:LONP2:CNEP1R1:KATNB1:CSNK2A2:DYNLRB2:DLG4:DVL2:GABARAP:CTDNEP1:EIF5A:NLGN2:TP53:WRAP53:STX8:JUP:HAP1:WIPI1:MAPRE2:PMAIP1:SIX3:RALB:RAB6C:RAB3…
Biological Process			3	0	GOBP_CELLULAR_PROTEIN_CATABOLIC_PROCESS	5	GSEA	GCA	38	1.6487	0	0.0182977	tags=76%, list=44%, signal=130%	PTEN:TTC3:HSP90B1:FBXO44:AGTPBP1:ARRB1:HIPK2:UBE4B:RNF40:SMURF2:ZNRF1:RNF167:FBXL19:KCTD13:PSMD13:PCYOX1L:RNF20:FBXO2:DERL2:CSNK1A1:CHMP7:FBXO38:KCTD6:PSMB3:DDRGK1:FOXRED2:RPL23:RNF180:MAEA:
Biological Process			3	0	GOBP_CELLULAR_PROTEIN_CATABOLIC_PROCESS	5	GENE2FUNC	GCA	35	NA	0.00108192	0.0175544	NA	UBE4B:FBXO2:FBXO44:FBXO6:OMA1:CDK1:PTEN:PSMD13:ARRB1:HSP90B1:KCTD13:RNF40:FBXL19:TRIM72:ZNRF1:PSMB6:RNF167:USP6:DERL2:PSMB3:RPL23:SMURF2:PSMA8:CASP8:DDRGK1:TTC3:FOXRED2:KCTD6:MAEA:RNF180:PCYOX1L:CSNK1A1:HIPK2:VLDLR:RNF20
Biological Process			3	0	GOBP_CELLULAR_PROTEIN_CATABOLIC_PROCESS	11	GSEA	GCA	50	1.66705	0	0.0206917	tags=64%, list=34%, signal=93%	PTK2:BTRC:SHARPIN:FBXL15:FZR1:RBBP6:SIRT6:USP19:ARIH2:RC3H1:KLHL20:USP48:VPS28:HECTD1:BAP1:RNF123:FBXL5:PELI1:PINK1:FBXW4:USP4:AREL1:UBE2Z:SPOP:TMF1:FBXL6:RBX1:ADRM1:UBE4A:SNF8:TMUB2:PSMD14:
Biological Process			3	0	GOBP_CELLULAR_PROTEIN_CATABOLIC_PROCESS	11	GENE2FUNC	GCA	47	NA	6.82677e-05	0.00150681	NA	PINK1:USP48:PSMB2:KLHL20:BTRC:FBXW4:FBXL15:USP28:UBE4A:AREL1:POMT2:FBXO22:RBBP6:AURKB:TMUB2:UBE2Z:SNF8:SPOP:RNF125:FZR1:CBLC:APOE:RNF144A:PELI1:PSMD14:FAP:UBE2C:CTSA:PSMA7:ADRM1:RNF185:RBX1:ARIH2:USP19:USP4:GPX1:RNF123:UBA7:BAP1:TMF1:FBXL5:CCNB1:PTK2:DENND3:SHARPIN:FBXL6:VPS28
Biological Process			3	0	GOBP_CELLULAR_PROTEIN_CATABOLIC_PROCESS	15	GSEA	GCA	34	1.5502	0.0100301	0.0467482	tags=65%, list=34%, signal=94%	NEDD4L:BRSK2:USP7:CUL3:PRKCG:TBL1XR1:FEM1A:SUFU:CDC20:UBE3C:TOLLIP:CNOT4:PCBP2:RYBP:NDFIP1:TLK2:RNF41:MGAT3:WDR91:UFL1:CDC23:KLHL3:
Biological Process			3	0	GOBP_CELLULAR_PROTEIN_CATABOLIC_PROCESS	15	GENE2FUNC	GCA	35	NA	8.31471e-05	0.00285575	NA	CDC20:CAPN2:SUFU:TOLLIP:BRSK2:PCBP2:CDK2:RNF41:USP7:NUPR1:TLK2:NEDD4L:UBXN6:PSMC4:AP2S1:GLTSCR2:RCN3:AP2A1:PRKCG:CUL3:MGAT3:RYBP:TBL1XR1:SGTB:KLHL3:CDC23:RNF14:GNB2L1:UFL1:PSMB1:WDR91:CNOT4:UBE3C:FBXO10:RP11-613M10.8:UBQLN1
Biological Process			1	0	GOBP_CELLULAR_RESPONSE_TO_DNA_DAMAGE_STIMULUS	15	GSEA	GCA	38	1.82129	0	0.00701478	tags=74%, list=36%, signal=110%	CBX5:STK11:ARID2:USP7:NUCKS1:BRD8:PRKCG:INO80D:SGK1:PPP4R2:RINT1:PNKP:DCLRE1C:SMUG1:TLK2:NPM1:SETD7:KIN:IRF3:NABP2:ZNF385A:CHAF1A:ATAD5:UFL1:RMI1:ALKBH3:TRAF6:HNRNPK:
Biological Process			1	0	GOBP_CELLULAR_RESPONSE_TO_DNA_DAMAGE_STIMULUS	15	GENE2FUNC	GCA	42	NA	2.60663e-06	0.000187831	NA	NUCKS1:IKBKE:KIN:DCLRE1C:SFR1:BCCIP:E2F8:TRAF6:ALKBH3:SMUG1:CBX5:ZNF385A:CDK2:NABP2:USP7:NUPR1:ATAD5:BRIP1:TLK2:STK11:MUM1:CHAF1A:GLTSCR2:IRF3:BCL2L12:PRMT1:PNKP:PRKCG:TFPT:CNOT3:INO80D:PPP4R2:SETD7:CDC25C:NPM1:MB21D1:SGK1:RINT1:CNOT4:ZBTB5:HNRNPK:RMI1
Biological Process			0	2	GOBP_CELLULAR_RESPONSE_TO_ENDOGENOUS_STIMULUS	4	GSEA	NCS	57	1.61852	0.002	0.0490723	tags=46%, list=27%, signal=58%	SLIT2:CEBPB:NTRK3:MYO1C:ESRRG:LPL:EZH2:PER1:PDE4B:ARF6:LEPR:KLF1:HNRNPD:VAMP2:PIP4K2C:CDK4:ACAP2:FRS3:RXRA:VSTM2A:ZYX:CACNA1A:CAV1:GNA11:OPRM1:NDEL1:
Biological Process			0	2	GOBP_CELLULAR_RESPONSE_TO_ENDOGENOUS_STIMULUS	4	GENE2FUNC	NCS	72	NA	2.46853e-10	1.11007e-07	NA	PTAFR:SESN2:ATP6V0B:LEPR:LEPROT:PDE4B:ESRRG:RGS10:TIAL1:SHMT2:MARS:CDK4:AVPR1A:KLF5:STRN3:ARF6:ESRRB:IREB2:CHRNA3:ADAMTS7:NTRK3:VIMP:PCSK6:SSTR5:CACNA1H:UBE2I:BCAR1:CRK:MYO1C:INPP5K:PER1:VAMP2:NDEL1:SLC6A4:IMPACT:HRH4:GNA11:GNA15:GTF2F1:JUNB:KLF1:CALR:DAND5:CACNA1A:LBH:IL1B:PAX8:POLR2D:BMPR2:VIL1:RQCD1:CEBPB:PTPN1:BMP7:PCK1:PMEPA1:CRKL:ACAP2:SLIT2:HNRNPD:TREM2:FRS3:CCND3:OPRM1:VSTM2A:CAV2:CAV1:ZY…
Biological Process			0	2	GOBP_CELLULAR_RESPONSE_TO_ENDOGENOUS_STIMULUS	8	GSEA	NCS	75	1.64516	0	0.0440375	tags=33%, list=14%, signal=36%	SMARCA4:GABRB2:PRKCE:ESR2:SIN3A:PHB2:HDAC5:NPC1:DNMT1:FSHR:CARM1:DNM2:SLC5A5:IGFBP2:LHCGR:RHOQ:ACVR1:KLF15:FGFBP3:SFRP1:CPEB3:ROCK2:ICAM1:FUZ:MAS1:
Biological Process			0	2	GOBP_CELLULAR_RESPONSE_TO_ENDOGENOUS_STIMULUS	8	GENE2FUNC	NCS	83	NA	3.426e-12	3.29204e-09	NA	CASP9:FOXO6:ACTA1:PRKCQ:NCOA4:FGFBP3:CPEB3:HTRA1:CDKN1C:FSHB:PRCP:PHB2:RNF6:ESR2:MAX:FUT8:CHRM5:SIN3A:FOXC2:SOST:DUSP3:HDAC5:NOG:ROCK1:GATA6:NPC1:INSR:DNMT1:ICAM1:DNM2:CARM1:SMARCA4:KANK2:SLC5A5:PIK3R2:PIK3R2:JUND:GDF15:ETV2:APLP1:POLR2I:RUVBL2:LHB:CGB2:CGB7:TRPM4:FUZ:NUP62:ROCK2:LTBP1:PRKCE:ATP6V1E2:RHOQ:LHCGR:FSHR:DDX18:LYPD1:ACVR1C:ACVR1:IGFBP2:IGFBP5:TRIB3:ATP6V1E1:CLDN5:TBX1:DDX17:ATP6V1A:KL…
Biological Process			1	1	GOBP_CELLULAR_RESPONSE_TO_EXTERNAL_STIMULUS	5	GSEA	GCA	19	1.54628	0.0204918	0.0357565	tags=37%, list=13%, signal=41%	ATF2:ATP2B1:MTOR:PICK1:ULK1:ADNP:WDR59:
Biological Process			1	1	GOBP_CELLULAR_RESPONSE_TO_EXTERNAL_STIMULUS	5	GENE2FUNC	GCA	21	NA	0.000265389	0.00603846	NA	MTOR:PRKAA2:JUN:GADD45A:PIK3C2B:NUAK2:WNT11:ATP2B1:HSP90B1:ULK1:MAPK3:DCTPP1:WDR59:CASP8:ADNP:PCK1:TXN2:PDXP:PICK1:MAP3K1:TNFRSF10B
Biological Process			3	1	GOBP_CELLULAR_RESPONSE_TO_HORMONE_STIMULUS	1	GSEA	GCA	20	1.82922	0	0.0074328	tags=60%, list=20%, signal=73%	ROBO2:PLCB1:BAIAP2:PRKCB:TSC2:ATP1A3:GSK3A:IRS1:MYC:CNOT1:ACACA:ESR2:
Biological Process			3	1	GOBP_CELLULAR_RESPONSE_TO_HORMONE_STIMULUS	1	GENE2FUNC	GCA	26	NA	0.0018767	0.0365882	NA	AGTRAP:CHRM3:WT1:SESN3:AVPR1A:LGR5:KL:SIX1:ESR2:RAB8B:NR2F2:TSC2:SOCS1:PRKCB:CNOT1:ACACA:BAIAP2:ATP1A3:GSK3A:IRS1:PLCB1:ROBO2:OPA1:ZNF703:EIF4EBP1:STAR
Biological Process			3	1	GOBP_CELLULAR_RESPONSE_TO_HORMONE_STIMULUS	3	GSEA	GCA	24	1.69265	0.00201207	0.0353979	tags=46%, list=20%, signal=56%	SMARCA4:INSR:PDPK1:SIRT1:PRKCE:CARM1:CRY2:AKAP8:PRKACA:CAPN10:PKN1:
Biological Process			3	1	GOBP_CELLULAR_RESPONSE_TO_HORMONE_STIMULUS	3	GENE2FUNC	GCA	33	NA	3.98984e-05	0.00258143	NA	AGRN:SIRT1:DDIT4:VWA2:CRY2:APOBEC1:AACS:ATP6V0C:PDPK1:PDPK2:ADCY9:TFAP4:CSH2:GH2:CSHL1:GH1:INSR:ICAM1:CARM1:SMARCA4:KANK2:PRKACA:AKAP8:APOB:PRKCE:ATP6V1E2:RHOQ:RQCD1:HDAC4:CAPN10:NRIP1:ATP6V1E1:CRKL:MAS1
Biological Process			3	1	GOBP_CELLULAR_RESPONSE_TO_HORMONE_STIMULUS	11	GSEA	GCA	45	1.54569	0.00900901	0.0422127	tags=53%, list=34%, signal=78%	EP300:PIK3R1:PTK2:VAMP2:PIK3CA:RHOA:LMO3:HDAC5:GNAI2:ZBTB7A:NCOA2:PARP1:NDEL1:PER1:PIK3R2:STRN3:HSF1:RANGAP1:NCOA5:TMF1:OSBPL8:SLC27A4:PXN:CPEB2:
Biological Process			3	1	GOBP_CELLULAR_RESPONSE_TO_HORMONE_STIMULUS	11	GENE2FUNC	GCA	54	NA	2.01828e-08	1.54525e-06	NA	TNFSF4:PARP1:LGR4:KIF18A:FSHB:LMO3:OSBPL8:PXN:PLA2G1B:RXFP2:STRN3:SRSF5:PGF:PER1:VAMP2:NDEL1:SOST:HDAC5:PHB:ZBTB7A:SLC5A5:PIK3R2:PIK3R2:JUND:GDF15:NR1H2:GCG:NCOA5:HRH3:EP300:RANGAP1:UCN2:PRKAR2A:RHOA:GNAI2:CISH:PRKCD:NCK1:PIK3CA:CPEB2:PIK3R1:CDK7:NR2F1:ADTRP:EGFR:LANCL2:LPL:ATP6V1B2:NCOA2:PTK2:CYP11B1:LY6H:HSF1:FOXH1:SLC2A8
Biological Process			3	1	GOBP_CELLULAR_RESPONSE_TO_HORMONE_STIMULUS	8	GSEA	NCS	41	1.8044	0	0.0307083	tags=37%, list=9%, signal=38%	SMARCA4:PRKCE:ESR2:PHB2:HDAC5:NPC1:FSHR:CARM1:SLC5A5:IGFBP2:LHCGR:RHOQ:ACVR1:SFRP1:ROCK2:
Biological Process			3	1	GOBP_CELLULAR_RESPONSE_TO_HORMONE_STIMULUS	8	GENE2FUNC	NCS	52	NA	2.03196e-11	1.14884e-08	NA	CASP9:FOXO6:PRKCQ:NCOA4:FSHB:PRCP:PHB2:RNF6:ESR2:MAX:CHRM5:FOXC2:SOST:HDAC5:ROCK1:GATA6:NPC1:INSR:ICAM1:CARM1:SMARCA4:KANK2:SLC5A5:PIK3R2:PIK3R2:JUND:GDF15:RUVBL2:LHB:CGB2:CGB7:NUP62:ROCK2:PRKCE:ATP6V1E2:RHOQ:LHCGR:FSHR:DDX18:LYPD1:IGFBP2:TRIB3:ATP6V1E1:DDX17:ATP6V1A:PRKCI:PGRMC2:MAS1:AQP1:AQP1:GHRHR:SH2B2:SFRP1:ATP6V1H
Biological Process			1	0	GOBP_CELLULAR_RESPONSE_TO_INSULIN_STIMULUS	5	GSEA	GCA	18	1.5386	0.0256673	0.0379035	tags=67%, list=34%, signal=99%	APC:PHIP:ATP2B1:INSIG1:DENND4C:INSIG2:IRS2:LPIN1:SORL1:BCAR1:APPL2:PIP4K2B:
Biological Process			1	0	GOBP_CELLULAR_RESPONSE_TO_INSULIN_STIMULUS	5	GENE2FUNC	GCA	15	NA	0.000617068	0.0116294	NA	RPE65:PTEN:APPL2:IRS2:TRIM72:BCAR1:SOCS7:RAB31:LPIN1:CFLAR:PCK1:ATP6V1A:APC:PHIP:DENND4C
Biological Process			1	2	GOBP_CELLULAR_RESPONSE_TO_LIPID	3	GSEA	GCA	23	1.93368	0	0.00901107	tags=52%, list=20%, signal=63%	NTRK3:SMARCA4:SIRT1:PRKCE:CARM1:CRY2:MAPK14:CDC73:AKAP8:ABL2:LDLR:PKN1:
Biological Process			1	2	GOBP_CELLULAR_RESPONSE_TO_LIPID	3	GENE2FUNC	GCA	26	NA	0.00118017	0.0300147	NA	PTPN22:ABL2:CDC73:SIRT1:DDIT4:CRY2:DNM1L:AACS:NTRK3:TFAP4:ICAM1:CARM1:SMARCA4:LDLR:KANK2:AKAP8:WDR35:APOB:PRKCE:RQCD1:NRIP1:TBX1:PLSCR4:MAPK14:CD274:PDCD1LG2
Biological Process			1	2	GOBP_CELLULAR_RESPONSE_TO_LIPID	5	GSEA	NCS	30	1.73904	0	0.0378946	tags=60%, list=39%, signal=96%	HDAC1:PTK2B:ATM:HDAC2:RELA:SPON2:ESRRA:TSPO:BAD:NFKBIB:BGLAP:NPAS4:PAK1:CCDC62:PAQR7:PRKCA:KCNK4:PLAA:
Biological Process			1	2	GOBP_CELLULAR_RESPONSE_TO_LIPID	5	GENE2FUNC	NCS	30	NA	0.00119044	0.0206362	NA	TNFRSF1B:PAQR7:HDAC1:PTGFR:ADAM15:BGLAP:MAPK8:BAD:KCNK4:ESRRA:RELA:KAT5:NPAS4:RBM14:PAK1:ATM:CCDC62:RB1:NOS2:WNT9B:DDX5:PRKCA:NFKBIB:FAM210B:TSPO:SPON2:HDAC2:STC1:PTK2B:PLAA
Biological Process			1	2	GOBP_CELLULAR_RESPONSE_TO_LIPID	8	GSEA	NCS	30	1.66041	0.00301811	0.0428391	tags=33%, list=9%, signal=35%	SMARCA4:PRKCE:ESR2:PHB2:NPC1:LDLR:CARM1:ACVR1:SFRP1:ROCK2:
Biological Process			1	2	GOBP_CELLULAR_RESPONSE_TO_LIPID	8	GENE2FUNC	NCS	32	NA	0.000188657	0.00689864	NA	CASP9:NCOA4:SGMS1:PHB2:RNF6:ESR2:SHPK:SHPK:HDAC5:NPC1:ICAM1:CARM1:SMARCA4:LDLR:KANK2:RUVBL2:TEAD2:IRF3:ROCK2:PRKCE:DDX18:CYP24A1:TBX1:DDX17:GRAMD1C:PGRMC2:CD180:AQP1:AQP1:GHRHR:INSIG1:SFRP1:OPRK1:CYP7A1
Biological Process			2	1	GOBP_CELLULAR_RESPONSE_TO_NITROGEN_COMPOUND	11	GSEA	GCA	46	1.58031	0.005005	0.0340488	tags=52%, list=36%, signal=78%	PIK3R1:PTK2:VAMP2:PIK3CA:DRD2:HDAC5:GNAI2:SIN3A:PARP1:NDEL1:HRH3:PIK3R2:MUL1:LY6H:HSF1:RANGAP1:EGFR:NCOA5:OSBPL8:SLC27A4:PXN:BACE1:CPEB2:SLC26A6:
Biological Process			2	1	GOBP_CELLULAR_RESPONSE_TO_NITROGEN_COMPOUND	11	GENE2FUNC	GCA	44	NA	8.15235e-06	0.000251764	NA	MUL1:PARP1:BACE1:OSBPL8:PXN:PLA2G1B:P2RX7:P2RX4:SRSF5:SLC8A3:SIN3A:AQP8:VAMP2:NDEL1:HDAC5:NGFR:SLC5A5:PIK3R2:PIK3R2:GDF15:GCG:IFIH1:NCOA5:HRH3:RANGAP1:SLC26A6:PRKAR2A:GNAI2:CISH:PRKCD:NCK1:PIK3CA:CPEB2:KLF3:TLR6:PIK3R1:EGFR:AKR1B1:LPL:ATP6V1B2:PTK2:CYP11B1:LY6H:HSF1:SLC2A8
Biological Process			2	1	GOBP_CELLULAR_RESPONSE_TO_NITROGEN_COMPOUND	15	GSEA	GCA	26	1.60278	0.00707071	0.0343509	tags=54%, list=28%, signal=72%	NTRK2:SP1:ATF4:NUCKS1:TRIM41:UROS:NEURL1:CTNNA1:C2CD5:KLF16:NPM1:KAT2B:AKT2:IRF3:
Biological Process			2	1	GOBP_CELLULAR_RESPONSE_TO_NITROGEN_COMPOUND	15	GENE2FUNC	GCA	26	NA	0.00340243	0.0499158	NA	ATP6V0B:NUCKS1:EPRS:CAPN2:NEURL1:C2CD5:SP1:CDK2:CHRM5:CPEB1:SLC6A4:BRIP1:AKT2:IRF3:ITGA4:ATF4:KAT2B:MGARP:EGR1:CTNNA1:DIAPH1:NPM1:TRIM41:MB21D1:GKAP1:NTRK2
Biological Process			2	1	GOBP_CELLULAR_RESPONSE_TO_NITROGEN_COMPOUND	4	GSEA	NCS	35	1.60425	0.001001	0.0477709	tags=49%, list=27%, signal=64%	SLIT2:CEBPB:MYO1C:LPL:EZH2:PDE4B:CHRNA3:KLF1:HNRNPD:VAMP2:PIP4K2C:CDK4:CACNA1A:CAV1:GNA11:OPRM1:NDEL1:
Biological Process			2	1	GOBP_CELLULAR_RESPONSE_TO_NITROGEN_COMPOUND	4	GENE2FUNC	NCS	40	NA	1.84586e-08	2.71342e-06	NA	PTAFR:SESN2:ATP6V0B:LEPROT:PDE4B:RGS10:SHMT2:MARS:CDK4:KLF5:CHRNA3:VIMP:BCAR1:CRK:MYO1C:INPP5K:VAMP2:NDEL1:SLC6A4:IMPACT:HRH4:GNA11:GNA15:KLF1:CACNA1A:IL1B:CEBPB:PTPN1:PCK1:CRKL:SLIT2:HNRNPD:TREM2:CCND3:OPRM1:CAV2:CAV1:EZH2:LPL:ATP6V1B2
Biological Process			1	0	GOBP_CELLULAR_RESPONSE_TO_ORGANIC_CYCLIC_COMPOUND	11	GSEA	GCA	33	1.55629	0.0040282	0.0401554	tags=48%, list=29%, signal=66%	EP300:BTRC:DRD2:RHOA:LMO3:SIN3A:ZBTB7A:PARP1:DAG1:HRH3:PER1:MUL1:STRN3:HSF1:EGFR:TMF1:
Biological Process			1	0	GOBP_CELLULAR_RESPONSE_TO_ORGANIC_CYCLIC_COMPOUND	11	GENE2FUNC	GCA	31	NA	0.00388882	0.0370244	NA	MUL1:ZC3H12A:PARP1:BTRC:KIF18A:LMO3:P2RX7:P2RX4:STRN3:SLC8A3:SNW1:SIN3A:AQP8:PER1:PHB:ZBTB7A:SLC5A5:NR1H2:IFIH1:EP300:SLC26A6:RHOA:DAG1:TMF1:CCNB1:CDK7:NR2F1:ADTRP:EGFR:HSF1:FOXH1
Biological Process			1	0	GOBP_CELLULAR_RESPONSE_TO_OXYGEN_CONTAINING_COMPOUND	15	GSEA	GCA	42	1.64157	0.00200401	0.025626	tags=50%, list=28%, signal=66%	NEUROD1:NTRK2:BRSK2:PTPRN2:SP1:ATF4:NUCKS1:TRIM41:NEURL1:CTNNA1:C2CD5:KLF16:PAF1:DHX36:SGK1:GIT1:ZNF236:PIH1D1:KAT2B:AKT2:IRF3:
Biological Process			1	0	GOBP_CELLULAR_RESPONSE_TO_OXYGEN_CONTAINING_COMPOUND	15	GENE2FUNC	GCA	42	NA	0.00151428	0.0285384	NA	SZT2:ATP6V0B:NUCKS1:EPRS:CAPN2:NEURL1:BRSK2:TRAF6:C2CD5:RARG:SP1:CDK2:CHRM5:CPEB1:SLC6A4:BRIP1:FECH:ZNF236:SBNO2:PAF1:AKT2:PIH1D1:IRF3:ITGA4:NEUROD1:ATF4:KAT2B:WNT5A:GPR27:DHX36:MGARP:EGR1:CTNNA1:IL12B:KCNMB1:TRIM41:GNB2L1:MYB:STRA8:PTPRN2:GKAP1:NTRK2
Biological Process			2	0	GOBP_CELLULAR_RESPONSE_TO_PEPTIDE	5	GSEA	GCA	24	1.50911	0.0171717	0.0453972	tags=63%, list=34%, signal=93%	APC:PHIP:CAMK2A:ATP2B1:CACNB1:INSIG1:DENND4C:INSIG2:IRS2:LPIN1:SORL1:BCAR1:APPL2:TSHR:PIP4K2B:
Biological Process			2	0	GOBP_CELLULAR_RESPONSE_TO_PEPTIDE	5	GENE2FUNC	GCA	21	NA	0.0012726	0.0198232	NA	RPE65:PTEN:APPL2:IRS2:TSHR:TRIM72:BCAR1:SOCS7:RPL23:CACNB1:RAB31:LPIN1:CFLAR:CPS1:PCK1:ATP6V1A:APC:ADRB2:CAMK2A:PHIP:DENND4C
Biological Process			2	0	GOBP_CELLULAR_RESPONSE_TO_PEPTIDE	11	GSEA	GCA	29	1.6412	0.00201613	0.0238709	tags=59%, list=34%, signal=87%	PIK3R1:PTK2:VAMP2:PIK3CA:HDAC5:GNAI2:PARP1:NDEL1:PIK3R2:HSF1:RANGAP1:NCOA5:OSBPL8:SLC27A4:PXN:BACE1:CPEB2:
Biological Process			2	0	GOBP_CELLULAR_RESPONSE_TO_PEPTIDE	11	GENE2FUNC	GCA	32	NA	2.94301e-06	0.000103006	NA	PARP1:BACE1:OSBPL8:PXN:PLA2G1B:SRSF5:VAMP2:NDEL1:HDAC5:NGFR:PIK3R2:PIK3R2:GDF15:GCG:NCOA5:RANGAP1:PRKAR2A:GNAI2:CISH:PRKCD:NCK1:PIK3CA:CPEB2:KLF3:TLR6:PIK3R1:AKR1B1:LPL:ATP6V1B2:PTK2:CYP11B1:HSF1:SLC2A8
Biological Process			2	1	GOBP_CELLULAR_RESPONSE_TO_PEPTIDE_HORMONE_STIMULUS	5	GSEA	GCA	21	1.5659	0.0102459	0.0315162	tags=67%, list=34%, signal=99%	APC:PHIP:CAMK2A:ATP2B1:INSIG1:DENND4C:INSIG2:IRS2:LPIN1:SORL1:BCAR1:APPL2:TSHR:PIP4K2B:
Biological Process			2	1	GOBP_CELLULAR_RESPONSE_TO_PEPTIDE_HORMONE_STIMULUS	5	GENE2FUNC	GCA	18	NA	0.00212535	0.0278455	NA	RPE65:PTEN:APPL2:IRS2:TSHR:TRIM72:BCAR1:SOCS7:RAB31:LPIN1:CFLAR:CPS1:PCK1:ATP6V1A:APC:CAMK2A:PHIP:DENND4C
Biological Process			2	1	GOBP_CELLULAR_RESPONSE_TO_PEPTIDE_HORMONE_STIMULUS	11	GSEA	GCA	25	1.64237	0.00714286	0.0239321	tags=64%, list=34%, signal=95%	PIK3R1:PTK2:VAMP2:PIK3CA:HDAC5:GNAI2:PARP1:NDEL1:PIK3R2:HSF1:RANGAP1:NCOA5:OSBPL8:SLC27A4:PXN:CPEB2:
Biological Process			2	1	GOBP_CELLULAR_RESPONSE_TO_PEPTIDE_HORMONE_STIMULUS	11	GENE2FUNC	GCA	27	NA	1.48401e-05	0.000422769	NA	PARP1:OSBPL8:PXN:PLA2G1B:SRSF5:VAMP2:NDEL1:HDAC5:PIK3R2:PIK3R2:GDF15:GCG:NCOA5:RANGAP1:PRKAR2A:GNAI2:CISH:PRKCD:NCK1:PIK3CA:CPEB2:PIK3R1:LPL:ATP6V1B2:PTK2:CYP11B1:HSF1:SLC2A8
Biological Process			2	1	GOBP_CELLULAR_RESPONSE_TO_STEROID_HORMONE_STIMULUS	8	GSEA	NCS	15	1.78993	0.00208768	0.0264039	tags=47%, list=7%, signal=49%	SMARCA4:ESR2:PHB2:NPC1:CARM1:ACVR1:SFRP1:
Biological Process			2	1	GOBP_CELLULAR_RESPONSE_TO_STEROID_HORMONE_STIMULUS	8	GENE2FUNC	NCS	15	NA	0.00302489	0.0470041	NA	CASP9:NCOA4:PHB2:RNF6:ESR2:NPC1:ICAM1:CARM1:SMARCA4:KANK2:DDX17:PGRMC2:AQP1:AQP1:GHRHR:SFRP1
Biological Process	Neural		6	0	GOBP_CENTRAL_NERVOUS_SYSTEM_DEVELOPMENT	1	GSEA	GCA	45	1.69895	0	0.0178844	tags=51%, list=23%, signal=63%	ROBO2:NRCAM:PLCB1:FZD3:HERC1:DCLK1:LRP8:BAIAP2:POU3F2:BCL2:PKD1:ASCL1:SLIT1:CIC:NR2F2:MYC:AATK:TUBGCP2:TACC1:KNDC1:ELP3:RYK:SYNGR3:
Biological Process	Neural		6	0	GOBP_CENTRAL_NERVOUS_SYSTEM_DEVELOPMENT	1	GENE2FUNC	GCA	43	NA	1.61184e-06	0.000269251	NA	LRP8:TBX19:CXCL12:SLIT1:ZDHHC16:KNDC1:SCT:CEND1:DBX1:AVPR1A:ASCL1:FOXN4:ANKLE2:DCLK1:SIX1:MNAT1:SYNE2:EML1:HERC1:NR2F2:SYNGR3:PKD1:LHX1:BCL2:CIC:PAFAH1B3:PLCB1:WNT7B:ROBO2:ARL6:RYK:POU3F2:SYNJ2:TBX20:LAMB1:NRCAM:CLU:ELP3:FZD3:STAR:FGFR1:TACC1:GRHL2
Biological Process	Neural		6	0	GOBP_CENTRAL_NERVOUS_SYSTEM_DEVELOPMENT	5	GSEA	GCA	59	1.75992	0	0.0092743	tags=41%, list=13%, signal=44%	DAB1:ERBB4:PTEN:APLP1:BASP1:CNTN2:GIGYF2:ASIC2:TRIO:SETD1A:RBFOX2:PAM:ATF2:ATP2B1:AGTPBP1:AKT3:GLI3:MTOR:BCR:NFASC:INHBA:XRCC5:DRAXIN:NDST1:
Biological Process	Neural		6	0	GOBP_CENTRAL_NERVOUS_SYSTEM_DEVELOPMENT	5	GENE2FUNC	GCA	53	NA	7.74508e-07	5.08271e-05	NA	MTOR:DRAXIN:DAB1:GNG12:WLS:CNTN2:AKT3:BMPR1A:GLUD1:PTEN:GDPD5:FZD4:VSTM5:ATP2B1:IRS2:MAP2K1:MAPK3:ITGAM:FA2H:ASIC2:SOCS7:PLXDC1:XAB2:COX6B1:TYROBP:WDR62:MAL:SEMA4C:HOXD10:ERBB4:XRCC5:GIGYF2:ATRN:BMP7:BCR:SEZ6L:RBFOX2:SSTR3:SOX10:DRD3:LPHN3:UGT8:DNAH5:BASP1:PAM:CSF1R:NDST1:INHBA:GLI3:KDM7A:EN2:VLDLR:AGTPBP1
Biological Process	Neural		6	0	GOBP_CENTRAL_NERVOUS_SYSTEM_DEVELOPMENT	7	GSEA	GCA	69	1.61349	0	0.0373682	tags=46%, list=24%, signal=57%	TP53:GRID2:SOX4:KDM1A:NLGN2:AGBL4:HES5:CELSR2:ELAVL4:CTTNBP2:RELN:PLXNA4:MDGA1:ATP1B2:RAB3GAP1:GNAI3:AMIGO1:TRAPPC9:TOX:TTBK2:SH3GL2:TULP3:CSNK2A2:SLC6A11:NDRG4:HAP1:PAFAH1B2:EPHB6:APLP2:TAL1:CHD7:LHX5:
Biological Process	Neural		6	0	GOBP_CENTRAL_NERVOUS_SYSTEM_DEVELOPMENT	7	GENE2FUNC	GCA	61	NA	7.04701e-08	6.8152e-06	NA	HES5:HTR6:KDM1A:ID3:DMBX1:TAL1:STIL:STXBP3:SYPL2:AMIGO1:GNAI3:HSD3B2:PHGDH:DKK1:ZNF259:PAFAH1B2:TULP3:GLI1:LHX5:AKT1:TTBK2:CBLN1:CSNK2A2:NDRG4:SOX15:HAP1:CNP:CHST8:SCN1B:MAG:VIT:SIX3:EN1:SCTR:GLI2:RAB3GAP1:HNMT:SNPH:SSTR4:PSMG1:SLC6A11:MSX1:ANXA3:GRID2:LEF1:BBS7:CASP3:RAD1:IL6ST:SLC23A1:SOX4:MDGA1:FABP7:PARK2:RELN:WNT2:CTTNBP2:PLXNA4:CHD7:TRAPPC9:SH3GL2
Biological Process	Neural		6	0	GOBP_CENTRAL_NERVOUS_SYSTEM_DEVELOPMENT	11	GSEA	GCA	67	1.61427	0.001	0.027742	tags=51%, list=27%, signal=66%	SOX11:DSCAML1:KALRN:LDB1:DCLK2:CDC42:PAX6:CADM1:ZBTB16:DRD2:RHOA:FOXG1:NFIB:EPHB1:SIN3A:SHARPIN:GRIK1:SYNJ1:SCRIB:SLC4A10:KLHL1:NDEL1:DAG1:PIAS4:ZNF335:BRCA2:TNR:APAF1:FGF8:ARCN1:FPGS:EGFR:ERCC2:SLC8A3:
Biological Process	Neural		6	0	GOBP_CENTRAL_NERVOUS_SYSTEM_DEVELOPMENT	11	GENE2FUNC	GCA	68	NA	2.82819e-08	2.06368e-06	NA	HSPG2:CDC42:WNT4:LHX8:TNR:PAX2:LBX1:DPCD:FGF8:LDB1:PITX3:PAX6:DRD2:ZBTB16:DSCAML1:CD3E:ARCN1:APAF1:DYNLL1:BRCA2:KLHL1:FOXG1:SLC8A3:EIF2B2:KDM6B:NDEL1:MYH10:GRN:GFAP:IGF2BP1:ERCC2:SHANK1:SOX11:OTX1:ZEB2:TBR1:SLC4A10:STK4:ZNF335:CDH22:GRIK1:SYNJ1:OLIG2:OLIG1:GART:XRCC6:QARS:LAMB2:RHOA:DAG1:AMIGO3:SEMA3F:CCDC14:EPHB1:ZIC4:ZIC1:GNB4:ACTL6A:UTP3:DCLK2:EGFR:UNC5D:PTK2:SCRIB:SHARPIN:NFIB:FPGS:ENG
Biological Process	Neural		6	0	GOBP_CENTRAL_NERVOUS_SYSTEM_DEVELOPMENT	12	GSEA	GCA	37	1.7512	0	0.0357031	tags=65%, list=34%, signal=90%	HDAC2:PBX1:ACTB:ROBO1:OTX2:PCM1:ZSWIM6:SOX12:PRKDC:HOOK3:NEUROD6:ID4:FEZF2:RAC3:EED:CSNK1D:FOXB1:YWHAH:PTPRG:NCSTN:INTU:ZIC2:KCNJ10:DYNC2H1:
Biological Process	Neural		6	0	GOBP_CENTRAL_NERVOUS_SYSTEM_DEVELOPMENT	12	GENE2FUNC	GCA	38	NA	1.0113e-08	1.48661e-05	NA	TMEM57:STMN1:AK4:KCNJ10:NCSTN:NHLH1:LMX1A:ITGA8:EED:KCNA1:ZIC5:ZIC2:OTX2:FOXB1:RAC3:CSNK1D:SOX12:YWHAH:PTPRG:FEZF2:ROBO1:GATA2:IFT122:INTU:PDGFC:HELT:PITX1:ID4:HDAC2:ACTB:AQP1:AQP1:GHRHR:NEUROD6:AUTS2:PCM1:HOOK3:POMK:PRKDC
Biological Process	Neural		6	0	GOBP_CENTRAL_NERVOUS_SYSTEM_DEVELOPMENT	15	GSEA	GCA	50	1.74058	0.001	0.0133183	tags=44%, list=13%, signal=48%	SLC17A7:NEUROD1:NTRK2:ARHGAP35:KDM4A:SERPINE2:SPOCK1:MBOAT7:SEMA6B:DLL1:B4GALT2:SPTBN4:NUMBL:AHI1:SBK1:SLIT3:SZT2:NEURL1:INA:GDF11:SUFU:ATF5:
Biological Process	Neural		6	0	GOBP_CENTRAL_NERVOUS_SYSTEM_DEVELOPMENT	15	GENE2FUNC	GCA	46	NA	4.26095e-06	0.000279625	NA	SLC2A1:SZT2:KDM4A:B4GALT2:SLC45A3:SRGAP2:PRKG1:SUFU:INA:NEURL1:NAV2:SLC38A2:AMIGO2:NPFF:GDF11:SLC6A4:MBP:EFNA2:MBD3:SH3GL1:PTPRS:SPTBN4:NUMBL:ADCK4:ARHGAP35:NPAS1:C5AR1:NAPA:SLC17A7:ATF5:MBOAT7:NEUROD1:NRP2:ADAM23:SERPINE2:WNT5A:ZNF148:SPOCK1:NME5:TLX3:AHI1:DLL1:PPP1R17:PAX5:KIF27:NTRK2
Biological Process	Neural		2	0	GOBP_CENTRAL_NERVOUS_SYSTEM_NEURON_DIFFERENTIATION	7	GSEA	GCA	17	1.74773	0.00102354	0.0183619	tags=71%, list=24%, signal=92%	GRID2:SOX4:AGBL4:HES5:ELAVL4:PLXNA4:MDGA1:TOX:TULP3:EPHB6:TAL1:LHX5:
Biological Process	Neural		2	0	GOBP_CENTRAL_NERVOUS_SYSTEM_NEURON_DIFFERENTIATION	7	GENE2FUNC	GCA	13	NA	0.0036322	0.0412623	NA	HES5:TAL1:DKK1:TULP3:LHX5:CBLN1:SCN1B:GLI2:GRID2:SOX4:MDGA1:WNT2:PLXNA4
Biological Process	Neural		2	0	GOBP_CENTRAL_NERVOUS_SYSTEM_NEURON_DIFFERENTIATION	11	GSEA	GCA	16	2.0352	0	0.00197028	tags=69%, list=15%, signal=80%	LDB1:DCLK2:PAX6:DRD2:FOXG1:NFIB:EPHB1:SIN3A:SLC4A10:NDEL1:ZNF335:
Biological Process	Neural		2	0	GOBP_CENTRAL_NERVOUS_SYSTEM_NEURON_DIFFERENTIATION	11	GENE2FUNC	GCA	18	NA	6.00323e-05	0.00134935	NA	LHX8:LBX1:FGF8:LDB1:PAX6:DRD2:FOXG1:NDEL1:ZEB2:TBR1:SLC4A10:ZNF335:OLIG2:EPHB1:DCLK2:UNC5D:PTK2:NFIB
Biological Process			3	0	GOBP_CHROMATIN_ORGANIZATION	2	GSEA	GCA	32	1.91304	0	0.0077958	tags=72%, list=32%, signal=102%	CBX6:NSD1:MLLT3:CHD8:KDM2A:USP22:HMGN3:SMARCC1:RBL1:SETD2:SATB2:SUPT16H:UIMC1:KDM3A:MRGBP:ING5:ZMYND11:MLLT1:SMARCAD1:ITGB3BP:HNRNPC:NRDE2:METTL3:
Biological Process			3	0	GOBP_CHROMATIN_ORGANIZATION	2	GENE2FUNC	GCA	41	NA	2.67484e-05	0.000973273	NA	PADI2:PADI1:PADI3:PADI4:ITGB3BP:RNF2:ZMYND11:MKI67:KDM2A:SUV420H1:CHEK1:PIWIL1:HMGB1:HNRNPC:SUPT16H:CHD8:NRDE2:RPS6KA5:MORF4L1:USP22:USP36:TGFB1:TCF7L1:KDM3A:SMYD1:SATB2:ING5:RBL1:RBL1:MRGBP:CBX6:SETD2:SMARCC1:SMARCAD1:JADE1:HMGB2:SAP30:UIMC1:NSD1:HMGN3:MAP3K7:TAF1L
Biological Process			3	0	GOBP_CHROMATIN_ORGANIZATION	5	GSEA	GCA	30	1.64867	0.00301205	0.0182347	tags=80%, list=41%, signal=132%	SMARCA2:RBBP5:UBN2:SETD1A:CTBP1:EP400:KANSL3:KAT8:RNF40:ING2:MYSM1:EXOSC10:CHD1:SRCAP:RNF20:HIRIP3:PCGF3:CFDP1:HCFC2:L3MBTL3:L3MBTL1:INO80E:KDM7A:HJURP:
Biological Process			3	0	GOBP_CHROMATIN_ORGANIZATION	5	GENE2FUNC	GCA	39	NA	0.000127801	0.00344081	NA	APITD1:PRKAA2:MYSM1:RBBP5:CDK1:SIRT3:ARRB1:TDG:EP400:PAGR1:PAGR1:HIRIP3:INO80E:MAPK3:SRCAP:RNF40:SETD1A:KAT8:TADA2A:MLLT6:PCGF2:PRKCA:KANSL3:ATF2:KANSL1L:HJURP:L3MBTL1:NCOA3:H1F0:NAA50:PCGF3:CTBP1:ING2:CHD1:ASF1A:L3MBTL3:KDM7A:LOXL2:SMARCA2:RNF20
Biological Process			3	0	GOBP_CHROMATIN_ORGANIZATION	15	GSEA	GCA	30	2.03064	0	0.0015826	tags=70%, list=27%, signal=92%	KMT2E:SMARCC2:CBX5:KDM4A:GPX4:ARID2:KDM4B:MYB:NUCKS1:HDAC3:BRD8:INO80D:KDM3B:TBL1XR1:PAF1:TLK2:NPM1:PIH1D1:SETD7:KAT2B:MBD3:
Biological Process			3	0	GOBP_CHROMATIN_ORGANIZATION	15	GENE2FUNC	GCA	42	NA	3.96028e-07	4.35558e-05	NA	KDM4A:ELK4:NUCKS1:SUV39H2:PCGF6:TAF5:RAG1:RAG2:ARID2:MAP3K12:NFE2:CDK2:SMARCC2:USP7:CCDC101:TLK2:GPX4:MUM1:MBD3:CHAF1A:KDM4B:PAF1:FBL:HIPK4:PIH1D1:PRMT1:CBX7:KAT2B:RYBP:TBL1XR1:SETD7:CENPK:BRD8:KDM3B:TAF7:HDAC3:FBLL1:NPM1:MYB:PHF10:KMT2E:PAX5
Biological Process			3	1	GOBP_CHROMOSOME_ORGANIZATION	2	GSEA	GCA	52	1.68424	0	0.022375	tags=60%, list=32%, signal=83%	CBX6:NSD1:MLLT3:CHD8:KDM2A:USP22:HMGN3:SMARCC1:RBL1:SETD2:SENP6:MLH1:SATB2:SUPT16H:UIMC1:DYNC1LI1:KDM3A:HMGB1:MSH2:MRGBP:ING5:ANAPC1:ZMYND11:MLLT1:SMARCAD1:ITGB3BP:NHP2:HNRNPC:ESCO1:NRDE2:METTL3:
Biological Process			3	1	GOBP_CHROMOSOME_ORGANIZATION	2	GENE2FUNC	GCA	64	NA	7.83677e-08	6.6977e-06	NA	PADI2:PADI1:PADI3:PADI4:ITGB3BP:RNF2:MAP10:ZMYND11:PRKCQ:ERCC6:MKI67:KDM2A:POLD4:SUV420H1:CHEK1:PIWIL1:HMGB1:HNRNPC:SUPT16H:CHD8:NRDE2:RPS6KA5:MORF4L1:USP22:USP36:SEH1L:ESCO1:TGFB1:MSH2:RPS27A:CCT4:TCF7L1:KDM3A:SMYD1:BUB1:ANAPC1:SATB2:ING5:DSN1:RBL1:RBL1:MRGBP:DMC1:CBX6:DYNC1LI1:MLH1:SETD2:SMARCC1:DHX30:TREX1:SMARCAD1:JADE1:HMGB2:SAP30:G3BP1:DUSP1:UIMC1:NSD1:NHP2:SENP6:HMGN3:MAP3K7:TAF1L:ANXA1:RA…
Biological Process			3	1	GOBP_CHROMOSOME_ORGANIZATION	5	GSEA	GCA	52	1.62402	0.001001	0.0216949	tags=69%, list=41%, signal=111%	APC:SMARCA2:RBBP5:UBN2:SETD1A:CTBP1:EP400:KANSL3:KAT8:RNF40:KIF22:XRCC5:ING2:MYSM1:DIS3L2:MAP2K7:EXOSC10:DCP2:CHD1:SRCAP:RNF20:HIRIP3:PCGF3:CFDP1:HCFC2:CHMP7:AXIN2:L3MBTL3:L3MBTL1:INO80E:MAD2L2:MIS12:MAPK3:ZWILCH:KDM7A:HJURP:
Biological Process			3	1	GOBP_CHROMOSOME_ORGANIZATION	5	GENE2FUNC	GCA	60	NA	1.84074e-06	0.000109108	NA	APITD1:EXOSC10:MAD2L2:PRKAA2:MYSM1:RBBP5:CDK1:SIRT3:POLD3:ARRB1:MRE11A:TDG:EP400:KIF22:PAGR1:PAGR1:HIRIP3:INO80E:MAPK3:SLX1A:SRCAP:RNF40:SETD1A:KAT8:MIS12:TADA2A:MLLT6:PCGF2:AXIN2:PRKCA:MAP2K7:ZSCAN4:NCAPH:KANSL3:ATF2:KANSL1L:XRCC5:DIS3L2:HJURP:ITPA:L3MBTL1:NCOA3:SPO11:RAE1:H1F0:NAA50:PCGF3:RNF212:CTBP1:ING2:CHD1:APC:DCP2:MCM9:ASF1A:L3MBTL3:KDM7A:CHMP7:LOXL2:SMARCA2:RNF20
Biological Process			3	1	GOBP_CHROMOSOME_ORGANIZATION	15	GSEA	GCA	45	1.973	0	0.00285102	tags=71%, list=34%, signal=102%	KMT2E:SMARCC2:HNRNPA1:CBX5:KDM4A:GPX4:ARID2:KDM4B:USP7:CUL3:MYB:NUCKS1:HDAC3:BRD8:INO80D:KDM3B:TBL1XR1:CDC20:PAF1:DHX36:PNKP:DCLRE1C:TLK2:NPM1:PIH1D1:SETD7:KAT2B:MBD3:NABP2:CHAF1A:NAV2:CDC23:
Biological Process			3	1	GOBP_CHROMOSOME_ORGANIZATION	15	GENE2FUNC	GCA	55	NA	9.97394e-07	8.42626e-05	NA	CDC20:KDM4A:ELK4:NUCKS1:SUV39H2:DCLRE1C:PCGF6:TAF5:OBFC1:RAG1:RAG2:ARID2:ESPL1:MAP3K12:HNRNPA1:NFE2:CDK2:SMARCC2:NABP2:USP7:CCDC101:BRIP1:TLK2:GPX4:MUM1:MBD3:CHAF1A:KDM4B:PAF1:FBL:HIPK4:PIH1D1:PRMT1:PNKP:NUP62:CUL3:CBX7:KAT2B:RYBP:DHX36:TBL1XR1:SETD7:CENPK:BRD8:CDC23:KDM3B:TAF7:HDAC3:FBLL1:SPDL1:NPM1:MYB:PHF10:KMT2E:PAX5
Biological Process			3	1	GOBP_CHROMOSOME_ORGANIZATION	4	GSEA	NCS	43	1.64195	0.00100301	0.0490798	tags=72%, list=42%, signal=119%	FBXW7:KDM6B:CUL3:EZH2:KDM4A:HNRNPD:METTL3:SETMAR:CHD8:L3MBTL3:EYA1:DCTN2:SATB1:CTC1:TLK1:MLLT1:HNRNPC:TELO2:PSME4:LIN54:SPO11:CHD3:AURKB:TSPYL6:EYA3:CFDP1:ERCC3:SYCE2:USP49:UBN1:PIWIL1:
Biological Process			3	1	GOBP_CHROMOSOME_ORGANIZATION	4	GENE2FUNC	NCS	47	NA	0.000416856	0.00963488	NA	RPA2:EYA3:TAF12:CDC20:KDM4A:GTF2B:TPR:MCMBP:PIWIL1:PIBF1:HNRNPC:SUPT16H:CHD8:PRKD1:POLE2:MORF4L1:TELO2:UBN1:KDM6B:CHD3:PER1:AURKB:CTC1:SYCE2:XRCC1:PSME4:TSPYL6:IL1B:ERCC3:IWS1:TLK1:CUL3:SPO11:RAE1:SETMAR:SATB1:CHMP2B:HNRNPD:COPS4:FBXW7:USP49:L3MBTL3:EZH2:EYA1:CHMP4C:ENY2:WDR5
Biological Process	Neural		1	0	GOBP_CIRCADIAN_RHYTHM	11	GSEA	GCA	18	1.93748	0.00207684	0.00320613	tags=94%, list=40%, signal=155%	EP300:KMT2A:SFPQ:BTRC:DRD2:SIN3A:NCOA2:KCNH7:PER1:THRAP3:IMPDH2:SETX:FBXL6:JUND:CIPC:LGR4:RELB:
Biological Process	Neural		1	0	GOBP_CIRCADIAN_RHYTHM	11	GENE2FUNC	GCA	16	NA	0.00133728	0.016409	NA	SFPQ:THRAP3:BTRC:LGR4:DRD2:KMT2A:CIPC:SIN3A:PER1:NGFR:RELB:EP300:IMPDH2:EGFR:NCOA2:SETX
Biological Process	Neural	1	0	1.5	GOBP_COGNITION	8	GSEA	NCS	19	1.688	0.00205973	0.0393234	tags=47%, list=9%, signal=51%	RELN:NRXN1:CNTNAP2:LDLR:LHCGR:C12orf57:KRAS:CPEB3:GTF2A1L:
Biological Process	Neural	1	0	1.5	GOBP_COGNITION	8	WG	NCS	20	1.72244	0.0131708	0.592974	NA	C12orf57:C1QL1:CLDN5:CNTNAP2:COMT:CPEB3:CTNS:DRD3:GTF2A1L:HTR2A:INSR:KRAS:LDLR:LHCGR:NRXN1:OPRK1:PLA2G6:RELN:SLC17A7:VLDLR
Biological Process	Neural	1	0	1.5	GOBP_COGNITION	8	GENE2FUNC	NCS	20	NA	0.00010743	0.00472823	NA	FOXO6:CPEB3:KRAS:HTR2A:CTNS:C1QL1:INSR:LDLR:SLC17A7:GTF2A1L:LHCGR:NRXN1:CLDN5:COMT:PLA2G6:DRD3:RELN:CNTNAP2:OPRK1:VLDLR
Biological Process			1	1	GOBP_CYTOKINESIS	11	GSEA	GCA	17	1.601	0.0114703	0.030068	tags=82%, list=45%, signal=147%	CDC42:CIT:DRD2:RHOA:SON:MYH10:KLHDC8B:BRCA2:PLEC:RAB35:FSD1:CXCR5:CNTROB:LZTS2:
Biological Process			1	1	GOBP_CYTOKINESIS	11	GENE2FUNC	GCA	17	NA	7.12024e-05	0.00155296	NA	CDC42:LZTS2:DCDC1:DRD2:CXCR5:CIT:RAB35:BRCA2:SNX33:CNTROB:AURKB:MYH10:FSD1:SON:SEPT3:KLHDC8B:RHOA
Biological Process			1	1	GOBP_CYTOSKELETON_ORGANIZATION	12	GSEA	GCA	33	1.9444	0	0.0202297	tags=64%, list=30%, signal=84%	ACTB:RAC1:DST:SORBS2:PCM1:TMEFF2:AUTS2:EFNA5:RANBP9:STMN1:CEP85:HOOK3:BICD1:PPP2R1A:CCDC57:CEP70:RAC3:FGD4:CSNK1D:TBCD:MRAS:
Biological Process			1	1	GOBP_CYTOSKELETON_ORGANIZATION	12	GENE2FUNC	GCA	32	NA	0.00109683	0.0366442	NA	AUNIP:STMN1:CEP85:CNN3:CASQ1:VANGL2:NTF3:BICD1:FGD4:ARHGDIA:RAC3:CSNK1D:TBCD:CNN2:PPP2R1A:TMEFF2:MRAS:CEP70:RHOH:PLK4:PDLIM3:SORBS2:EFNA5:RANBP9:DST:ACTB:FSCN1:RAC1:AQP1:AQP1:AUTS2:PCM1:HOOK3
Biological Process			1	1	GOBP_CYTOSKELETON_ORGANIZATION	3	GSEA	NCS	62	1.84878	0	0.0153155	tags=48%, list=26%, signal=61%	RHOG:GSN:GSK3B:CYTH2:TMOD1:HCLS1:MTPN:TRIM32:RAP2A:CDC14B:PLEC:BRK1:KIFC2:SMAD3:TTLL3:NINL:JAK2:SIK3:FSCN3:PLK1:PCLO:CRMP1:ARPC4:CNTRL:CNTN2:TTLL11:LZTS2:CEP250:ITGB1BP1:CDK5RAP2:
Biological Process			1	1	GOBP_CYTOSKELETON_ORGANIZATION	3	GENE2FUNC	NCS	64	NA	3.95851e-06	0.000249909	NA	KISS1:CNTN2:NUAK2:NEBL:LZTS2:NRAP:RHOG:CSRP3:CCDC67:ZNF259:APOA1:SIK3:RAP2A:SMAD3:WDR73:NDE1:MYH11:PLK1:GAN:SKAP1:DNAI2:HAUS8:MAP1S:CCDC114:CYTH2:ITGB1BP1:NCKAP1:NINL:CEP250:SPAG4:EPB41L1:RSPH1:PARVB:PARVG:ARPC4:TTLL3:BRK1:GHRL:KAT2B:GSK3B:HCLS1:PLS1:CRMP1:CENPE:PARK2:RALA:PCLO:FSCN3:MTPN:LRRC6:TIGD5:MAPK15:FAM83H:EPPK1:PLEC:JAK2:CDC14B:TMOD1:TGFBR1:TRIM32:CDK5RAP2:CNTRL:GSN:TTLL11
Biological Process	Neural	1	2.5	0	GOBP_DENDRITE_DEVELOPMENT	5	GSEA	GCA	16	1.94526	0	0.00232107	tags=94%, list=37%, signal=147%	DAB1:PTEN:CAMK2A:GRIN3A:TAOK2:RBFOX2:MAP6:NGEF:MINK1:ANKRD27:VLDLR:LZTS3:PAK2:SDK1:SRCIN1:
Biological Process	Neural	1	2.5	0	GOBP_DENDRITE_DEVELOPMENT	5	WG	GCA	20	2.22305	0.000734336	0.2141	NA	ANKRD27:ARHGAP33:BMP7:CAMK2A:DAB1:GRIN3A:LZTS3:MAP6:MINK1:MTOR:NGEF:PAK2:PTEN:RBFOX2:SDK1:SRCIN1:TAOK2:TRAK2:VLDLR:ZMYND8
Biological Process	Neural	1	2.5	0	GOBP_DENDRITE_DEVELOPMENT	5	GENE2FUNC	GCA	20	NA	2.00856e-06	0.000116244	NA	MTOR:DAB1:PTEN:MAP6:TAOK2:MINK1:SRCIN1:ANKRD27:ARHGAP33:TRAK2:NGEF:LZTS3:ZMYND8:BMP7:RBFOX2:PAK2:CAMK2A:SDK1:VLDLR:GRIN3A
Biological Process	Neural		2.5	0	GOBP_DENDRITE_DEVELOPMENT	8	GSEA	GCA	16	1.90279	0	0.0224401	tags=50%, list=9%, signal=54%	CTNNA2:DCC:KIDINS220:ABI2:FOXO6:CHRNB2:COBL:CRK:
Biological Process	Neural		2.5	0	GOBP_DENDRITE_DEVELOPMENT	8	GENE2FUNC	GCA	17	NA	1.90037e-05	0.000931182	NA	FOXO6:CHRNB2:ITGB1:NRP1:ZNF365:SHANK2:NFATC4:ITPKA:ADAM10:CRK:DCC:KIDINS220:CTNNA2:ABI2:EPHB3:COBL:SDC2
Biological Process			1	1	GOBP_DEVELOPMENTAL_CELL_GROWTH	11	GSEA	GCA	16	1.69873	0.00732984	0.0175492	tags=63%, list=26%, signal=84%	RUFY3:SIN3A:NDEL1:ARIH2:BDNF:MUL1:TWF2:TNR:SYT3:SEMA4G:
Biological Process			1	1	GOBP_DEVELOPMENTAL_CELL_GROWTH	11	GENE2FUNC	GCA	16	NA	0.00444507	0.0403848	NA	MUL1:TNR:SEMA4G:BDNF:NDEL1:CTDP1:SIRT6:APOE:SYT3:ZEB2:ARIH2:LAMB2:SEMA3F:TWF2:SEMA3G:RUFY3
Biological Process			1	1	GOBP_DEVELOPMENTAL_CELL_GROWTH	1	GSEA	NCS	16	2.15958	0	0	tags=69%, list=15%, signal=80%	MAPT:SRF:SEMA6D:SEMA3F:WNT3:VEGFA:ARIH2:COBL:BCL11A:NTN1:CPNE5:
Biological Process			1	1	GOBP_DEVELOPMENTAL_CELL_GROWTH	1	GENE2FUNC	NCS	16	NA	0.00207413	0.0273205	NA	SEMA6C:SEMA6D:ISLR2:TNFRSF12A:NTN1:MAPT:WNT3:BCL11A:ARIH2:LAMB2:SEMA3F:WNT5A:CPNE5:SRF:VEGFA:COBL
Biological Process			5	1	GOBP_DEVELOPMENTAL_GROWTH	1	GSEA	GCA	28	1.84655	0	0.00637328	tags=57%, list=22%, signal=71%	NRCAM:RIMS1:PLCB1:DCLK1:POU3F2:BCL2:SLIT1:ZFYVE27:CDH4:GSK3A:MEGF8:RAB21:CTR9:YY1:EIF4G2:RYK:
Biological Process			5	1	GOBP_DEVELOPMENTAL_GROWTH	1	GENE2FUNC	GCA	30	NA	3.29453e-05	0.002374	NA	NPPA:CXCL12:SLIT1:ZFYVE27:CTR9:WT1:RAB21:ACACB:DCLK1:SIX1:SIX4:YY1:RAB11A:PALB2:LHX1:BCL2:GSK3A:MEGF8:PLCB1:CDH4:WNT7B:RYK:RIMS1:POU3F2:TBX20:NRCAM:FGF20:SCARA3:FGFR1:GRHL2
Biological Process			5	1	GOBP_DEVELOPMENTAL_GROWTH	5	GSEA	GCA	33	1.63906	0.002002	0.0193676	tags=55%, list=32%, signal=77%	MAGI2:ERBB4:PTEN:BASP1:GIGYF2:ATF2:SEMA3C:GLI3:MTOR:ULK1:ADNP:DRAXIN:PTPN12:BMPR1A:WWC1:SEMA4C:CHST11:ATRN:
Biological Process			5	1	GOBP_DEVELOPMENTAL_GROWTH	5	GENE2FUNC	GCA	35	NA	8.77355e-05	0.00254884	NA	MTOR:DRAXIN:ETNK2:CDK1:BMPR1A:PTEN:WNT11:DUSP6:CHST11:ULK1:ENO3:CCL11:MEIS1:SEMA4C:CHRNA1:CFLAR:ERBB4:CHRND:GIGYF2:ATRN:ADNP:SOX10:PPARA:DRD3:EVC:FGF2:BASP1:ADRB2:PDGFRB:WWC1:AGR2:GLI3:PTPN12:MAGI2:SEMA3C
Biological Process			5	1	GOBP_DEVELOPMENTAL_GROWTH	11	GSEA	GCA	44	1.79063	0	0.00908141	tags=57%, list=27%, signal=75%	EP300:RUFY3:PIK3CA:DRD2:SLC12A5:SIN3A:RBBP6:SLC4A10:NPY1R:NDEL1:ARIH2:BDNF:DAG1:BRCA2:MUL1:TWF2:TNR:SPRY2:PLEC:STK40:FGF8:SYT3:ERCC1:SEMA4G:ERCC2:
Biological Process			5	1	GOBP_DEVELOPMENTAL_GROWTH	11	GENE2FUNC	GCA	50	NA	1.568e-07	8.6006e-06	NA	MUL1:STK40:TNR:SEMA4G:LZTS2:FGF8:BDNF:DRD2:BRCA2:SPRY2:COCH:ALKBH1:RBBP6:CTC1:NDEL1:CTDP1:SIRT6:GDF15:APOE:ERCC2:PPP1R13L:ERCC1:SYT3:SHANK1:ZEB2:SLC4A10:STK4:SLC12A5:CXADR:EP300:COL7A1:ARIH2:LAMB2:GPX1:DAG1:SEMA3F:CACNA2D2:POC1A:TWF2:SEMA3G:MUSTN1:PIK3CA:RUFY3:NPY1R:CCNB1:PTK2:EPPK1:HSF1:NINJ1:SLC25A25
Biological Process			5	1	GOBP_DEVELOPMENTAL_GROWTH	14	GSEA	GCA	35	1.89095	0	0.0176171	tags=69%, list=37%, signal=106%	MAP1B:PPP3CA:UNC13A:NOTCH1:KAT2A:MBD5:VGLL4:FLRT1:ANAPC2:FKBP8:SPTBN2:ATP8A2:POR:SERP1:PAK6:LIMK1:FZD9:ULK2:STAT3:RNF6:EIF4H:SEMA6D:ACVR1C:SPG11:
Biological Process			5	1	GOBP_DEVELOPMENTAL_GROWTH	14	GENE2FUNC	GCA	35	NA	0.000223769	0.00683004	NA	KIAA1598:PLEKHA1:MYOD1:FLRT1:SPTBN2:DHCR7:ATP8A2:RNF6:SPG11:SEMA6D:MAP2K4:ULK2:KAT2A:STAT5B:STAT5A:STAT3:RND2:SGCA:KLF2:UNC13A:FKBP8:COMP:MBD5:SERP1:PTX3:PPP3CA:GHR:MAP1B:FZD9:LIMK1:EIF4H:POR:ZP3:NOTCH1:ANAPC2
Biological Process			5	1	GOBP_DEVELOPMENTAL_GROWTH	15	GSEA	GCA	29	1.9593	0	0.00285396	tags=45%, list=16%, signal=52%	PTPRS:NEDD4L:STK11:ARID2:SEMA6B:DLL1:CACNG7:SPTBN4:SLITRK1:SLIT3:TBL1XR1:ATF5:TARBP2:
Biological Process			5	1	GOBP_DEVELOPMENTAL_GROWTH	15	GENE2FUNC	GCA	29	NA	0.000733972	0.0164472	NA	HLX:ZMIZ1:RAG2:ARID2:TENC1:RARG:TARBP2:SLITRK1:SLC6A4:TBX2:NEDD4L:STK11:GAMT:SEMA6B:PTPRS:SPTBN4:ATF5:CACNG7:ITGA4:NRP2:WNT5A:GAP43:HEG1:GPR149:TBL1XR1:FGF1:SLIT3:DLL1:RMI1
Biological Process			5	1	GOBP_DEVELOPMENTAL_GROWTH	1	GSEA	NCS	41	1.75176	0	0.0215629	tags=44%, list=15%, signal=50%	ESR1:MAPT:SRF:SEMA6D:LRP4:MDK:SEMA3F:WNT3:VEGFA:ARIH2:COBL:IFT80:SLC12A5:BCL11A:HESX1:ARID5B:NTN1:CPNE5:
Biological Process			5	1	GOBP_DEVELOPMENTAL_GROWTH	1	GENE2FUNC	NCS	43	NA	7.2587e-06	0.000299727	NA	ECM1:SEMA6C:ARID5B:LRP4:ARID2:DUSP6:SEMA6D:PKM:BBS4:ISLR2:TNFRSF12A:ANKRD11:NTN1:ZNF830:MAPT:WNT3:BCL11A:MBD5:STK4:SLC12A5:SELM:COL7A1:ARIH2:LAMB2:GPX1:DAG1:SEMA3F:CACNA2D2:POC1A:WNT5A:CDKN1A:CPNE5:PIM1:PTK7:SRF:VEGFA:ESR1:COBL:POR:ZP3:WNT2:RDH10:NBN
Biological Process			2	1.5	GOBP_DEVELOPMENTAL_GROWTH_INVOLVED_IN_MORPHOGENESIS	1	GSEA	GCA	16	1.68398	0.00306435	0.0188469	tags=63%, list=22%, signal=79%	NRCAM:RIMS1:DCLK1:SLIT1:ZFYVE27:CDH4:MEGF8:RAB21:EIF4G2:RYK:
Biological Process			2	1.5	GOBP_DEVELOPMENTAL_GROWTH_INVOLVED_IN_MORPHOGENESIS	1	GENE2FUNC	GCA	15	NA	6.87681e-05	0.00388804	NA	CXCL12:SLIT1:ZFYVE27:RAB21:DCLK1:SIX1:SIX4:RAB11A:LHX1:MEGF8:CDH4:WNT7B:RYK:RIMS1:NRCAM
Biological Process			2	1.5	GOBP_DEVELOPMENTAL_GROWTH_INVOLVED_IN_MORPHOGENESIS	11	GSEA	GCA	16	1.66912	0.00839454	0.0205276	tags=63%, list=26%, signal=84%	RUFY3:SIN3A:NDEL1:BDNF:MUL1:TWF2:TNR:SPRY2:SYT3:SEMA4G:
Biological Process			2	1.5	GOBP_DEVELOPMENTAL_GROWTH_INVOLVED_IN_MORPHOGENESIS	11	GENE2FUNC	GCA	16	NA	0.00573102	0.0477585	NA	MUL1:TNR:SEMA4G:LZTS2:BDNF:SPRY2:NDEL1:SIRT6:APOE:SYT3:ZEB2:LAMB2:SEMA3F:TWF2:SEMA3G:RUFY3
Biological Process		1	2	1.5	GOBP_DEVELOPMENTAL_GROWTH_INVOLVED_IN_MORPHOGENESIS	1	GSEA	NCS	17	2.01693	0	0.0056319	tags=65%, list=15%, signal=75%	ESR1:MAPT:SRF:SEMA6D:SEMA3F:WNT3:VEGFA:COBL:BCL11A:NTN1:CPNE5:
Biological Process		1	2	1.5	GOBP_DEVELOPMENTAL_GROWTH_INVOLVED_IN_MORPHOGENESIS	1	WG	NCS	18	1.59457	0.0347559	0.685711	NA	BCL11A:COBL:CPNE5:ESR1:ISLR2:LAMB2:MAPT:NTN1:PTK7:RDH10:SEMA3F:SEMA6C:SEMA6D:SRF:TNFRSF12A:VEGFA:WNT3:WNT5A
Biological Process		1	2	1.5	GOBP_DEVELOPMENTAL_GROWTH_INVOLVED_IN_MORPHOGENESIS	1	GENE2FUNC	NCS	18	NA	0.00039167	0.0078655	NA	SEMA6C:SEMA6D:ISLR2:TNFRSF12A:NTN1:MAPT:WNT3:BCL11A:LAMB2:SEMA3F:WNT5A:CPNE5:PTK7:SRF:VEGFA:ESR1:COBL:RDH10
Biological Process			1	0	GOBP_DEVELOPMENTAL_MATURATION	11	GSEA	GCA	25	1.6308	0.0061287	0.0251061	tags=52%, list=27%, signal=70%	STXBP1:ZBTB16:RHOA:SHANK1:ZBTB7A:KCNIP2:TUSC2:DAG1:RAB3A:IGSF21:BRCA2:ARCN1:ERCC2:
Biological Process			1	0	GOBP_DEVELOPMENTAL_MATURATION	11	GENE2FUNC	GCA	25	NA	1.42459e-05	0.000409111	NA	IGSF21:PAX2:KCNIP2:ARCN1:RXFP2:BRCA2:ARHGEF15:C1QL1:PHOSPHO1:ZBTB7A:RAB3A:BLOC1S3:ERCC2:SHANK1:PABPC1L:SEMG1:SLC26A6:RHOA:DAG1:TUSC2:IQCF1:ROPN1:CCNB1:PTBP3:STXBP1
Biological Process			0	1	GOBP_REGULATION_OF_POSTSYNAPTIC_MEMBRANE_POTENTIAL	2	GSEA	NCS	19	1.81086	0	0.0270588	tags=63%, list=22%, signal=79%	GABRG2:SNCA:GABRA1:DLG4:DVL1:GABRD:NLGN2:CHRM1:GABRA6:CHRNB1:BAIAP2:P2RX4:
Biological Process			0	1	GOBP_DIGESTIVE_SYSTEM_DEVELOPMENT	2	GENE2FUNC	NCS	14	NA	0.00140971	0.0146969	NA	WLS:RET:SFRP5:SCT:ALX4:ASCL1:DACT1:HIF1A:STRA6:PKD1:SMAD2:COL3A1:OXTR:KIT
Biological Process			1	0	GOBP_DNA_METABOLIC_PROCESS	15	GSEA	GCA	43	1.79757	0	0.00856464	tags=63%, list=34%, signal=91%	KMT2E:HNRNPA1:ARID2:USP7:NUCKS1:SRPK2:BRD8:PRKCG:INO80D:PLD3:DHX36:TCF3:PPP4R2:PNKP:DCLRE1C:NDFIP1:SMUG1:NPM1:KIN:MBD3:NVL:NABP2:CHAF1A:ATAD5:UFL1:RMI1:ALKBH3:
Biological Process			1	0	GOBP_DNA_METABOLIC_PROCESS	15	GENE2FUNC	GCA	38	NA	8.05763e-05	0.00280396	NA	NUCKS1:KIN:DCLRE1C:OBFC1:SFR1:BCCIP:RAG1:RAG2:ALKBH3:SMUG1:HNRNPA1:CDK2:NABP2:USP7:ATAD5:BRIP1:MUM1:MBD3:TCF3:CHAF1A:GLTSCR2:PNKP:PRKCG:TFPT:INO80D:APOBEC3B:APOBEC3C:APOBEC3D:APOBEC3F:APOBEC3G:APOBEC3H:PPP4R2:DHX36:NDFIP1:NPM1:MB21D1:KMT2E:RMI1
Biological Process			1	0	GOBP_DNA_RECOMBINATION	15	GSEA	GCA	19	1.55626	0.0235897	0.0456831	tags=63%, list=33%, signal=92%	ARID2:NUCKS1:BRD8:INO80D:TCF3:PPP4R2:DCLRE1C:NDFIP1:KIN:NABP2:ATAD5:RMI1:
Biological Process			1	0	GOBP_DNA_RECOMBINATION	15	GENE2FUNC	GCA	16	NA	0.000857915	0.0185461	NA	NUCKS1:KIN:DCLRE1C:SFR1:RAG1:RAG2:NABP2:ATAD5:BRIP1:TCF3:TFPT:INO80D:PPP4R2:NDFIP1:MB21D1:RMI1
Biological Process			1	0	GOBP_DNA_REPAIR	11	GSEA	GCA	41	1.57466	0.00804829	0.0355195	tags=85%, list=50%, signal=166%	SFPQ:ZBTB7A:FZR1:SIRT6:PARP1:PIAS4:CDK9:POLL:TRAIP:BRCA2:HSF1:CEP164:SETX:ERCC1:EGFR:ERCC2:MLH3:RBX1:RECQL4:PSMD14:ACTL6A:RAD17:ALKBH1:SWI5:XRCC6:EXD2:KAT7:ACTR8:TEX264:POLD1:GTF2H2:CDK7:PARP3:RNF138:USP28:
Biological Process			1	0	GOBP_DNA_REPAIR	11	GENE2FUNC	GCA	39	NA	1.30773e-05	0.000381422	NA	SFPQ:ADPRHL2:PARP1:FAM178A:POLL:USP28:CEP164:BRCA2:EXD2:MLH3:ALKBH1:NEIL1:RNF138:FZR1:PIAS4:ZBTB7A:SIRT6:ERCC2:ERCC1:POLD1:PSMD14:RBX1:EP300:XRCC6:PARP3:ACTR8:ACTL6A:CDK7:RAD17:GTF2H2C:GTF2H2:EGFR:PARP10:HSF1:TONSL:RECQL4:CDK9:SWI5:SETX
Biological Process			2	0	GOBP_DOUBLE_STRAND_BREAK_REPAIR	2	GSEA	GCA	20	1.64788	0.00712831	0.0286164	tags=65%, list=25%, signal=85%	KDM2A:SETD2:MLH1:ERCC5:RAD52:UIMC1:HMGB1:MSH2:MRGBP:MORF4L1:APTX:ERCC6:SMARCAD1:
Biological Process			2	0	GOBP_DOUBLE_STRAND_BREAK_REPAIR	2	GENE2FUNC	GCA	15	NA	0.00182969	0.0270588	NA	KDM2A:CHEK1:RAD52:TDP1:MORF4L1:RBBP8:MSH2:APLF:SAMHD1:DMC1:MLH1:SETD2:SMARCAD1:UIMC1:APTX
Biological Process			2	0	GOBP_DOUBLE_STRAND_BREAK_REPAIR	11	GSEA	GCA	22	1.5265	0.0286006	0.0467892	tags=77%, list=40%, signal=127%	SFPQ:ZBTB7A:SIRT6:PARP1:PIAS4:POLL:BRCA2:HSF1:SETX:ERCC1:RECQL4:PSMD14:ACTL6A:SWI5:XRCC6:EXD2:ACTR8:
Biological Process			2	0	GOBP_DOUBLE_STRAND_BREAK_REPAIR	11	GENE2FUNC	GCA	19	NA	0.000621836	0.00896478	NA	SFPQ:PARP1:FAM178A:POLL:BRCA2:EXD2:RNF138:PIAS4:ZBTB7A:SIRT6:ERCC1:PSMD14:XRCC6:PARP3:HSF1:TONSL:RECQL4:SWI5:SETX
Biological Process			1	0	GOBP_EMBRYO_DEVELOPMENT	8	GSEA	GCA	53	1.77188	0	0.0437646	tags=47%, list=25%, signal=59%	BIRC6:KIDINS220:AXIN1:SLC39A1:DVL3:CCSAP:ARNT:RTF1:TRIP12:COBL:XYLT1:ACD:TRA2B:CHTOP:SENP2:CHRD:BMPR2:NF2:ZEB1:RRN3:ARHGDIG:FOXA2:TERF2:TDRKH:WNT1:
Biological Process			1	0	GOBP_EMBRYO_DEVELOPMENT	8	GENE2FUNC	GCA	47	NA	3.86891e-06	0.000249443	NA	KCNQ4:HORMAD1:ARNT:SLC39A1:SLC30A1:CCSAP:NUP133:ZEB1:ITGB1:NRP1:FGF4:YAP1:WNT1:PTPRR:MYH6:PPP4R4:DLL4:RTF1:ALDH1A2:ADAM10:CCNB2:MYO1E:ARHGDIG:RRN3:XYLT1:CMTM3:ACD:ABR:INPP5K:ID2:KIDINS220:MSGN1:OSR1:BIRC6:BMPR2:TRIP12:FOXA2:THOC5:NF2:DVL3:CHRD:TRA2B:ADIPOQ:PDGFRA:COBL:NKX2-6:ROR2
Biological Process			2	0	GOBP_EMBRYO_DEVELOPMENT_ENDING_IN_BIRTH_OR_EGG_HATCHING	8	GSEA	GCA	38	1.72285	0	0.0470629	tags=50%, list=28%, signal=66%	BIRC6:KIDINS220:AXIN1:SLC39A1:DVL3:ARNT:RTF1:COBL:XYLT1:CHTOP:SENP2:CHRD:BMPR2:ZEB1:RRN3:ARHGDIG:TERF2:WNT1:SLC30A1:
Biological Process			2	0	GOBP_EMBRYO_DEVELOPMENT_ENDING_IN_BIRTH_OR_EGG_HATCHING	8	GENE2FUNC	GCA	32	NA	3.44989e-05	0.00142453	NA	HORMAD1:ARNT:SLC39A1:SLC30A1:NUP133:ZEB1:ITGB1:WNT1:PTPRR:MYH6:PPP4R4:RTF1:ALDH1A2:ADAM10:CCNB2:MYO1E:ARHGDIG:RRN3:XYLT1:CMTM3:INPP5K:KIDINS220:MSGN1:OSR1:BIRC6:BMPR2:DVL3:CHRD:PDGFRA:COBL:NKX2-6:ROR2
Biological Process			2	0	GOBP_EMBRYO_DEVELOPMENT_ENDING_IN_BIRTH_OR_EGG_HATCHING	11	GSEA	GCA	42	1.74615	0	0.012616	tags=62%, list=39%, signal=97%	EP300:SOX11:DSCAML1:PAX6:SIN3A:RBBP6:SCRIB:NDEL1:VASP:ZNF335:CCNB1:HECTD1:SDC4:BRCA2:HES7:APAF1:FGF8:EGFR:ERCC2:COL11A1:TMEM107:NOLC1:ACTL6A:AKIRIN2:ALKBH1:CC2D2A:
Biological Process			2	0	GOBP_EMBRYO_DEVELOPMENT_ENDING_IN_BIRTH_OR_EGG_HATCHING	11	GENE2FUNC	GCA	43	NA	1.42105e-05	0.000409111	NA	ECE1:GJB5:GJB3:SLC35D1:COL11A1:PAX2:FGF8:NOLC1:PAX6:DSCAML1:APAF1:BRCA2:ALKBH1:SIN3A:RBBP6:HES7:TMEM107:NDEL1:MYH10:FZD2:NMT1:PLCD3:APBA3:ERCC2:VASP:SOX11:ZEB2:STK4:SDC4:ZNF335:EP300:FAM212A:HYAL1:ACTL6A:CC2D2A:CCNB1:AKIRIN2:EGFR:SULF1:PRDM14:SCRIB:HSF1:DMRT2
Biological Process			0	1	GOBP_GLAND_DEVELOPMENT	1	GSEA	NCS	27	1.75246	0	0.0219757	tags=44%, list=15%, signal=51%	ESR1:SRF:MAD1L1:MDK:WNT3:PML:VEGFA:COBL:RHBDD3:HESX1:ARID5B:NTN1:
Biological Process			0	1	GOBP_EMBRYONIC_MORPHOGENESIS	1	GENE2FUNC	NCS	35	NA	0.000221316	0.00502059	NA	HES5:RNF207:HES3:WNT2B:RYR2:MYO3A:LRP4:APLNR:TBX3:BBS4:CREBBP:NTN1:WNT3:ACVR2A:BBS5:STK4:SDC4:MMP9:ETS2:NF2:COL7A1:DAG1:HYAL1:WNT5A:IFT57:GATA2:IFT122:BBS7:PTK7:SRF:GNA12:COBL:WNT2:DLC1:RDH10
Biological Process			1	0	GOBP_EMBRYONIC_ORGAN_DEVELOPMENT	5	GSEA	GCA	24	1.727	0.00101317	0.0114918	tags=63%, list=40%, signal=101%	DLG1:HIPK2:GLI3:INSIG1:BCR:NDST1:INSIG2:MAP2K1:BMPR1A:CHST11:TBX6:KITLG:MAPK3:PCGF2:TRIOBP:
Biological Process			1	0	GOBP_EMBRYONIC_ORGAN_DEVELOPMENT	5	GENE2FUNC	GCA	24	NA	0.000463903	0.00916582	NA	BMPR1A:WNT11:KITLG:CHST11:MAP2K1:MAPK3:PCGF2:ZNF568:INSIG2:HOXD10:HOXD9:HOXD3:HOXD4:CASP8:BMP7:BCR:TRIOBP:DLG1:NDST1:T:GLI3:HIPK2:INSIG1:EN2
Biological Process			1	0	GOBP_EMBRYONIC_ORGAN_MORPHOGENESIS	5	GSEA	GCA	18	1.79595	0.00102881	0.00747172	tags=67%, list=40%, signal=109%	DLG1:HIPK2:GLI3:INSIG1:BCR:NDST1:INSIG2:CHST11:TBX6:MAPK3:PCGF2:TRIOBP:
Biological Process			1	0	GOBP_EMBRYONIC_ORGAN_MORPHOGENESIS	5	GENE2FUNC	GCA	18	NA	0.000662959	0.0122275	NA	WNT11:CHST11:MAPK3:PCGF2:INSIG2:HOXD10:HOXD9:HOXD3:HOXD4:BMP7:BCR:TRIOBP:DLG1:NDST1:T:GLI3:HIPK2:INSIG1
Biological Process			1	0	GOBP_ENDOCYTOSIS	3	GSEA	GCA	28	1.62972	0.00301811	0.0486672	tags=64%, list=34%, signal=94%	NLGN1:INSR:PPP3CB:CACNG2:CLCN3:CLTA:USP20:ABL2:DNM2:LDLR:DNM1L:FNBP1:NECAP1:ESYT2:GPR107:SCAMP1:RHOQ:AMN:
Biological Process			1	0	GOBP_ENDOCYTOSIS	3	GENE2FUNC	GCA	26	NA	0.00241379	0.0491451	NA	ABL2:PPP3CB:NECAP1:DNM1L:HSP90AA1:AMN:C3:INSR:DNM2:LDLR:FPR2:APOB:RHOQ:CXCR2:ACKR3:CACNG2:NLGN1:TULP1:CD2AP:IGF2R:ESYT2:CLTA:TOR1A:USP20:FNBP1:GPR107
Biological Process			2	0	GOBP_ENDOMEMBRANE_SYSTEM_ORGANIZATION	5	GSEA	GCA	31	1.60551	0.005005	0.0246519	tags=71%, list=42%, signal=118%	PTEN:PRKCA:ANK3:TARDBP:ANO3:CPLX1:EPB41L3:ALS2:LMAN2L:LPIN1:TMEM127:PRRT2:MAP2K1:GAK:STX1B:CAMSAP3:CSNK1A1:CHMP7:TRAPPC11:VAPA:MAPK3:REEP5:
Biological Process			2	0	GOBP_ENDOMEMBRANE_SYSTEM_ORGANIZATION	5	GENE2FUNC	GCA	26	NA	7.46353e-05	0.00228571	NA	TARDBP:USP6NL:ANK3:CDK1:PTEN:ANO3:KIAA1033:MAP2K1:MAPK3:TRIM72:FA2H:TMEM170A:PRKCA:EPB41L3:CAMSAP3:LPIN1:TMEM127:LMAN2L:KIAA1715:ALS2:MICALL1:GAK:TRAPPC11:SH3TC2:CSNK1A1:CHMP7
Biological Process			2	0	GOBP_ENDOMEMBRANE_SYSTEM_ORGANIZATION	11	GSEA	GCA	31	1.59176	0.00906344	0.031878	tags=65%, list=36%, signal=99%	STXBP1:CDC42:CIT:SYNJ1:GBF1:NDEL1:MAP2K2:RAB3A:VPS28:EMC10:SEC31B:PLEC:GOLGA2:PRKD1:TMF1:DMPK:TMED10:SNF8:DNM1:OSBPL2:
Biological Process			2	0	GOBP_ENDOMEMBRANE_SYSTEM_ORGANIZATION	11	GENE2FUNC	GCA	30	NA	0.000161389	0.00299548	NA	CDC42:SGIP1:SEC31B:GBF1:ZW10:CIT:P2RX7:PRKD1:NEK9:TMED10:SNX33:NDEL1:MYH10:SNF8:MAP2K2:PVRL2:BLOC1S3:DMPK:SYNJ1:DNAJC28:FAM109B:PRKCD:TMF1:CCNB1:XKR9:NDRG1:MAPK15:VPS28:DNM1:GOLGA2
Biological Process			1	0	GOBP_ENSHEATHMENT_OF_NEURONS	5	GSEA	GCA	15	1.88039	0.00104167	0.00417558	tags=47%, list=17%, signal=55%	PTEN:DLG1:CNTN2:MTOR:NFASC:EPB41L3:LPIN1:
Biological Process			1	0	GOBP_ENSHEATHMENT_OF_NEURONS	5	GENE2FUNC	GCA	12	NA	0.000116045	0.00318257	NA	MTOR:NFASC:CNTN2:PTEN:FA2H:EPB41L3:MAL:ATRN:SOX10:DLG1:UGT8:SH3TC2
Biological Process			2	1	GOBP_ENZYME_LINKED_RECEPTOR_PROTEIN_SIGNALING_PATHWAY	1	GSEA	GCA	34	1.55451	0.0060241	0.0498714	tags=38%, list=22%, signal=47%	PLCB1:BAIAP2:NREP:PRKCB:TSC2:PPM1A:ZFYVE27:GSK3A:HGS:IRS1:MEGF8:ZNF703:RYK:
Biological Process			2	1	GOBP_ENZYME_LINKED_RECEPTOR_PROTEIN_SIGNALING_PATHWAY	1	GENE2FUNC	GCA	42	NA	1.77244e-05	0.00144749	NA	NPPA:NPPB:HNRNPF:ZFYVE27:SFRP5:HRAS:POLR2L:AP2A2:SESN3:USP15:KL:PPM1A:APH1B:CILP:TMEM204:TSC2:SOCS1:PRKCB:CHMP6:BAIAP2:ACTG1:PDE6G:HGS:GSK3A:MEGF8:IRS1:PLCB1:SNX5:OVOL2:RYK:OPA1:VEGFC:NREP:CTGF:TBX20:FGF20:PDGFRL:ZNF703:EIF4EBP1:FGFR1:ADAM9:ESRP1
Biological Process			2	1	GOBP_ENZYME_LINKED_RECEPTOR_PROTEIN_SIGNALING_PATHWAY	5	GSEA	GCA	57	1.54836	0.003	0.0352104	tags=51%, list=35%, signal=73%	MAGI2:APC:ERBB4:PHIP:BRAF:GIGYF2:CHN1:TRIO:ATF2:HIPK2:NGEF:INHBA:NDST1:SMURF2:ING2:PTPN12:DGKQ:IRS2:DDX5:DSTYK:SORL1:BCAR1:BMPR1A:CSF1R:APPL2:CHST11:FGFRL1:PIP4K2B:PAK2:
Biological Process			2	1	GOBP_ENZYME_LINKED_RECEPTOR_PROTEIN_SIGNALING_PATHWAY	5	GENE2FUNC	GCA	63	NA	1.20377e-09	1.84328e-07	NA	JUN:RPE65:DSTYK:BMPR1A:MMRN2:PTEN:LRRC32:FZD4:DCN:CHST11:APPL2:IRS2:COL4A2:MAPK3:CTF1:TRIM72:BCAR1:SOCS7:TMEM100:DDX5:SMURF2:PRKCA:SS18:ARHGEF18:HNRNPM:ETV2:PSENEN:POLR2I:CHN1:ITGAV:ERBB4:GIGYF2:NGEF:GFRA4:SULF2:BMP7:BCR:RBFOX2:POLR2F:ATP6V1A:PAK2:NCBP2:DGKQ:FGFRL1:FGF2:ING2:TRIO:RGMB:APC:ADRB2:SH3TC2:CSF1R:PDGFRB:NDST1:PHIP:T:SOSTDC1:AGR2:INHBA:PTPN12:MAGI2:HIPK2:ANGPT2
Biological Process			2	1	GOBP_ENZYME_LINKED_RECEPTOR_PROTEIN_SIGNALING_PATHWAY	1	GSEA	NCS	50	1.62418	0.003	0.0428587	tags=54%, list=32%, signal=76%	CREBBP:PTPRJ:SPI1:PPM1L:EPHA5:GNAI2:APC:HES5:PML:VEGFA:PDPK1:HESX1:ARID5B:IL17RD:ANGPT1:NPTN:NCOA5:NCF1:KANK1:MBD5:ACVR2A:HIP1:ARNT:DCN:MAPKAPK3:MST1R:NEO1:
Biological Process			2	1	GOBP_ENZYME_LINKED_RECEPTOR_PROTEIN_SIGNALING_PATHWAY	1	GENE2FUNC	NCS	54	NA	0.000282464	0.00610622	NA	HES5:PRDM16:LRIG2:APH1A:ARNT:NCF2:ARPC5:RYR2:ARID5B:CREB3L1:LRP4:PTPRJ:UBASH3B:GRIN2B:DCN:NEO1:NPTN:PML:ATP6V0C:PDPK1:PDPK2:CREBBP:ACVR2A:MBD5:SPINT3:MMP9:NCOA5:TDGF1:RHOA:MST1:MST1R:GNAI2:CISH:MAPKAPK3:WNT5A:APPL1:ARF4:TRAT1:RAB7A:PPM1L:EPHA5:APC:SMAD5:EGR1:GUCA1B:VEGFA:GRB10:NCF1:HIP1:HSPB1:ATP6V1F:PLAT:ANGPT1:KANK1:DMRT1
Biological Process		1	0	1.5	GOBP_EPITHELIAL_CELL_PROLIFERATION	1	GSEA	NCS	28	1.6074	0.00100806	0.0443393	tags=54%, list=35%, signal=80%	ESR1:MDK:HES5:VEGFA:PDPK1:IFT80:MCC:ANGPT1:HMGB1:IFT57:ACVR2A:AKT3:ARNT:GPX1:LAMC1:
Biological Process		1	0	1.5	GOBP_EPITHELIAL_CELL_PROLIFERATION	1	WG	NCS	28	1.50027	0.0216624	0.571277	NA	ACVR2A:AKT3:ANGPT1:APLNR:ARNT:C6orf89:CCR3:ECM1:ESR1:GATA2:GLUL:GPX1:HES5:HMGB1:HMGN1:HYAL1:IFT122:IFT57:IFT80:LAMC1:MCC:MST1:PDPK1:SYNJ2BP:VEGFA:VIP:WNT2:WNT5A
Biological Process		1	0	1.5	GOBP_EPITHELIAL_CELL_PROLIFERATION	1	GENE2FUNC	NCS	26	NA	0.000906843	0.0149782	NA	HES5:ECM1:ARNT:GLUL:LAMC1:AKT3:APLNR:HMGB1:SYNJ2BP:PDPK1:PDPK2:ACVR2A:HMGN1:CCR3:GPX1:MST1:HYAL1:WNT5A:IFT57:GATA2:IFT122:IFT80:MCC:VEGFA:ESR1:VIP:WNT2
Biological Process			0	1	GOBP_MORPHOGENESIS_OF_A_BRANCHING_STRUCTURE	1	GSEA	NCS	15	2.04027	0	0.00546759	tags=40%, list=10%, signal=44%	ESR1:SRF:MDK:PML:VEGFA:BCL11A:
Biological Process			0	1	GOBP_EPITHELIAL_TUBE_MORPHOGENESIS	1	GENE2FUNC	NCS	27	NA	2.67935e-06	0.000127878	NA	HES5:RNF207:WNT2B:RYR2:TBX3:BBS4:PML:NTN1:BBS5:STK4:SDC4:RHOA:DAG1:WNT5A:IFT57:IFT122:PLXND1:BBS7:KLHL3:PTK7:SRF:VEGFA:ESR1:COBL:WNT2:DLC1:RDH10
Biological Process			2	1	GOBP_EPITHELIUM_DEVELOPMENT	11	GSEA	GCA	67	1.63824	0.001	0.0240187	tags=49%, list=32%, signal=69%	EP300:KDM6B:SOX11:LDB1:CDC42:PAX6:BTRC:CELSR3:RHOA:NFIB:SHARPIN:FZR1:RBBP6:SIRT6:SCRIB:VASP:DAG1:PIAS4:AJAP1:HECTD1:SDC4:MSI1:BRCA2:SPRY2:PLEC:HES7:APAF1:FGF8:EGFR:ERCC2:TMEM107:WDPCP:LIN7C:
Biological Process			2	1	GOBP_EPITHELIUM_DEVELOPMENT	11	GENE2FUNC	GCA	76	NA	2.25956e-06	8.26256e-05	NA	AJAP1:ACTL8:CDC42:WNT4:PSMB2:PAX2:LZTS2:PDZD7:LBX1:BTRC:FGF8:LDB1:PITX3:LGR4:LIN7C:PAX6:UPK2:APAF1:BRCA2:SPRY2:PROX2:PGF:RBBP6:KDM6B:ALOX15B:HES7:TMEM107:FZD2:CCDC103:FZR1:SIRT6:ERCC2:VASP:GPR4:SOX11:WDPCP:ZEB2:PSMD14:STK4:PI3:SDC4:MMP9:PSMA7:LAMA5:GATA5:KRTAP24-1:KRTAP26-1:KRTAP13-4:KRTAP15-1:KRTAP19-1:KRTAP19-4:KRTAP19-6:KRTAP6-3:KRTAP8-1:EP300:CELSR3:LAMB2:GPX1:RHOA:DAG1:MST1:FAM212A:PPP2R3A:C…
Biological Process			2	1	GOBP_EPITHELIUM_DEVELOPMENT	12	GSEA	GCA	35	1.76867	0.00100301	0.0337528	tags=54%, list=31%, signal=73%	HDAC2:PBX1:ACTB:RAC1:ROBO1:FASN:TMEFF2:MAFG:VANGL2:PRKDC:ID4:IFT122:EXOC5:PLXNA1:LIAS:LFNG:FOXB1:FN3K:INTU:
Biological Process			2	1	GOBP_EPITHELIUM_DEVELOPMENT	12	GENE2FUNC	GCA	34	NA	0.000194565	0.0109164	NA	CNN3:TAGLN2:VANGL2:PBX1:NTN4:GPC6:EXOC5:FOXB1:MAFG:FASN:FN3K:SMAD7:TMEFF2:TBC1D20:BHLHE40:ROBO1:PLXNA1:IFT122:PLXND1:WDR19:LIAS:INTU:PLK4:H2AFY:FOXQ1:FOXF2:ID4:SIM1:HDAC2:LFNG:AIMP2:RAC1:ASAH1:PRKDC
Biological Process			2	1	GOBP_EPITHELIUM_DEVELOPMENT	1	GSEA	NCS	56	1.72992	0.001	0.0248084	tags=48%, list=27%, signal=63%	ESR1:RHOA:SRF:RHOC:CALB1:DLC1:LRP4:MDK:RYR2:HES5:WNT3:KIAA1109:PML:PIP5K1A:VEGFA:PDPK1:COBL:HESX1:MYO9A:NTN1:IFT57:PTK7:DNPH1:CELSR3:RNF207:NF2:LAMB2:
Biological Process			2	1	GOBP_EPITHELIUM_DEVELOPMENT	1	GENE2FUNC	NCS	64	NA	0.000210107	0.00484102	NA	HES5:RNF207:HES3:HES2:WNT2B:RHOC:ADAMTSL4:CTSK:PIP5K1A:PSMD4:PSMB4:RYR2:AMBRA1:LRP4:PSMC3:BHLHE41:TBX3:TJP1:MYO9A:BBS4:PML:PDPK1:PDPK2:NTN1:NLE1:CRHR1:WNT3:BBS5:STK4:PI3:SDC4:MMP9:NF2:CELSR3:LAMB2:GPX1:RHOA:DAG1:MST1:FAM212A:WNT5A:FLNB:IFT57:IFT122:PLXND1:BBS7:KIAA1109:HSD17B4:SMAD5:KLHL3:ID4:CDKN1A:PTK7:SRF:DNPH1:VEGFA:ESR1:LFNG:COBL:WNT2:DLC1:IKBKB:RDH10:CALB1:DMRT1
Biological Process			1	0	GOBP_ESTABLISHMENT_OF_ORGANELLE_LOCALIZATION	11	GSEA	GCA	24	1.57527	0.0162933	0.0354114	tags=54%, list=22%, signal=68%	STXBP1:CDC42:PAX6:VAMP2:SYNJ1:SCRIB:GBF1:NDEL1:RAB3A:CCNB1:SDC4:SPRY2:PINK1:
Biological Process			1	0	GOBP_ESTABLISHMENT_OF_ORGANELLE_LOCALIZATION	11	GENE2FUNC	GCA	40	NA	5.92463e-07	2.86487e-05	NA	PINK1:CDC42:TRAPPC3:CDCA8:GBF1:KIF18A:PAX6:DRD2:ZW10:BACE1:TRAPPC4:CCDC64:P2RX7:HTR2A:SPRY2:SCFD1:TMED10:TRAPPC1:VAMP2:NDEL1:MYH10:RAB27B:PIP5K1C:RAB3A:PVRL2:TRAPPC6A:BLOC1S3:RIMS4:SYNJ1:MEI1:COL7A1:CACNA1D:CCNB1:EXOC4:PTK2:MAPK15:SCRIB:STXBP1:DNM1:GOLGA2
Biological Process			1	0	GOBP_ESTABLISHMENT_OF_PROTEIN_LOCALIZATION_TO_ORGANELLE	7	GSEA	GCA	26	1.61012	0.00702811	0.0371678	tags=73%, list=35%, signal=110%	TP53:RAB3GAP1:PEX10:SORT1:SQSTM1:JUP:CSNK2A2:NEDD4:DDIT3:LRWD1:TMCO6:AKT1:CCT6A:IPO7:TSPO:AGK:LONP2:CDKN1A:TRAM1L1:
Biological Process			1	0	GOBP_ESTABLISHMENT_OF_PROTEIN_LOCALIZATION_TO_ORGANELLE	7	GENE2FUNC	GCA	36	NA	1.57084e-05	0.000592087	NA	PEX10:RPL11:HMGCL:HAO2:VTI1A:RPL27A:IPO7:ZNF259:DDIT3:AKT1:SRP14:BMF:NEDD4:RPLP1:LONP2:CSNK2A2:TP53:WRAP53:JUP:PMAIP1:SIX3:RAB3GAP1:FERMT1:NXT1:TSPO:RPL24:RPL34:TRAM1L1:AMACR:UBE2D2:TMCO6:PARK2:CCT6A:LRWD1:AGK:GSTK1
Biological Process			1	1	GOBP_ESTABLISHMENT_OR_MAINTENANCE_OF_CELL_POLARITY	11	GSEA	GCA	15	1.87305	0	0.00517232	tags=60%, list=10%, signal=66%	RUFY3:CDC42:PAX6:PTK2:RHOA:EPHB1:SCRIB:GBF1:NDEL1:
Biological Process			1	1	GOBP_ESTABLISHMENT_OR_MAINTENANCE_OF_CELL_POLARITY	11	GENE2FUNC	GCA	16	NA	0.00212021	0.023259	NA	CDC42:GBF1:LIN7C:PAX6:ZW10:SPRY2:SYNJ2BP:NDEL1:PARD6G:MARK4:WDPCP:RHOA:EPHB1:RUFY3:PTK2:SCRIB
Biological Process			1	1	GOBP_ESTABLISHMENT_OR_MAINTENANCE_OF_CELL_POLARITY	1	GSEA	NCS	17	1.69176	0.00308642	0.0330291	tags=65%, list=29%, signal=90%	RHOA:RHOC:HES5:CTNNA1:CAP2:MYO9A:SDCCAG8:KANK1:PTK7:SNX27:CKAP5:
Biological Process			1	1	GOBP_ESTABLISHMENT_OR_MAINTENANCE_OF_CELL_POLARITY	1	GENE2FUNC	NCS	15	NA	0.00254337	0.0315141	NA	HES5:RHOC:SNX27:ARPC5:SDCCAG8:CKAP5:SYNJ2BP:MYO9A:RHOA:WNT5A:ARF4:CTNNA1:CAP2:PTK7:KANK1
Biological Process			2	0	GOBP_EXOCYTOSIS	7	GSEA	GCA	17	1.55418	0.00918367	0.0490649	tags=53%, list=17%, signal=63%	CACNB2:CLASP1:RAB3GAP1:SNCA:SNPH:NAPB:STX3:PREPL:HAP1:
Biological Process			2	0	GOBP_EXOCYTOSIS	7	GENE2FUNC	GCA	49	NA	4.97894e-05	0.0014295	NA	UBR4:FUCA1:STXBP3:PSMA5:STAM:CACNB2:NHLRC2:AMPD3:STX3:APOA1:PAFAH1B2:APLP2:SNX19:ARHGAP9:THBS1:SRP14:SNAP23:IQGAP1:CPPED1:CD68:JUP:HAP1:ACLY:GPI:QPCT:PREPL:RALB:CLASP1:RAB3GAP1:TNFAIP6:SNPH:CD93:NAPB:CD47:ANXA3:SNCA:MMRN1:ANXA5:TMEM173:CYSTM1:CD14:SERPINB1:RAB44:PARK2:PSMC2:CFTR:MGAM:CLEC5A:FCN1
Biological Process			2	0	GOBP_EXOCYTOSIS	11	GSEA	GCA	23	1.85369	0.00101626	0.00588296	tags=74%, list=34%, signal=110%	STXBP1:VAMP2:DRD2:GNAI2:EXOC4:ITSN1:SYNJ1:SCRIB:RIMS4:PIP5K1C:RAB3A:SDC4:SYT3:TMED10:LIN7C:SNF8:BACE1:
Biological Process			2	0	GOBP_EXOCYTOSIS	11	GENE2FUNC	GCA	63	NA	7.22823e-08	4.35471e-06	NA	CDA:DDOST:PRDX6:LIN7C:DRD2:BACE1:CLEC12A:OLR1:MGST1:APAF1:DYNLL1:MLEC:P2RX7:HTR2A:SCFD1:NPC2:TMED10:ARHGAP17:TRAPPC1:VAMP2:MYH10:GRN:ITGA2B:SNF8:RAB27B:PIP5K1C:EEF2:RAB3A:EXOC3L2:SYT3:PSMD14:GCA:SIRPB1:SIRPA:RIMS4:SLPI:SDC4:CTSA:MMP9:SYNJ1:XRCC6:NFAM1:IMPDH2:RHOA:APEH:GNAI2:HYAL3:MANF:TEX264:ITIH3:ITIH4:PRKCD:CACNA1D:BST1:EXOC4:GSDMD:NAPRT1:SCRIB:DGAT1:STXBP1:PTGES2:LCN2:SPTAN1
Biological Process			0	1	GOBP_INTRINSIC_APOPTOTIC_SIGNALING_PATHWAY	2	GSEA	NCS	22	1.90431	0.00101112	0.0218423	tags=45%, list=12%, signal=51%	PARK7:EIF5A:ENO1:HIF1A:TP53:RPS27L:HRAS:UBQLN1:DAPK2:SHISA5:
Biological Process			0	1	GOBP_EYE_MORPHOGENESIS	2	GENE2FUNC	NCS	14	NA	0.00222852	0.0211897	NA	SKI:EPHB2:RPE65:PROX1:ROM1:FOXN4:HIF1A:STRA6:FSCN2:PTPRM:SIX3:COL5A2:JAG1:JAG1:NTRK2
Biological Process	Neural		3	1	GOBP_FOREBRAIN_DEVELOPMENT	1	GSEA	GCA	20	1.76871	0.00101523	0.0105764	tags=55%, list=22%, signal=69%	ROBO2:PLCB1:DCLK1:LRP8:POU3F2:ASCL1:SLIT1:NR2F2:MYC:TACC1:RYK:
Biological Process	Neural		3	1	GOBP_FOREBRAIN_DEVELOPMENT	1	GENE2FUNC	GCA	19	NA	0.000291125	0.0101607	NA	LRP8:TBX19:CXCL12:SLIT1:ZDHHC16:AVPR1A:ASCL1:DCLK1:SYNE2:NR2F2:LHX1:PLCB1:WNT7B:ROBO2:RYK:POU3F2:LAMB1:FGFR1:TACC1
Biological Process	Neural		3	1	GOBP_FOREBRAIN_DEVELOPMENT	5	GSEA	GCA	19	1.76401	0.00308325	0.00927691	tags=53%, list=13%, signal=59%	DAB1:ERBB4:PTEN:APLP1:CNTN2:AGTPBP1:GLI3:INHBA:DRAXIN:NDST1:
Biological Process	Neural		3	1	GOBP_FOREBRAIN_DEVELOPMENT	5	GENE2FUNC	GCA	20	NA	0.00305557	0.0366969	NA	DRAXIN:DAB1:GNG12:CNTN2:BMPR1A:PTEN:GDPD5:ITGAM:SOCS7:XAB2:TYROBP:WDR62:ERBB4:SSTR3:DNAH5:CSF1R:NDST1:INHBA:GLI3:AGTPBP1
Biological Process	Neural		3	1	GOBP_FOREBRAIN_DEVELOPMENT	11	GSEA	GCA	22	1.54133	0.0143885	0.042655	tags=64%, list=27%, signal=86%	DCLK2:PAX6:DRD2:RHOA:FOXG1:NFIB:SIN3A:SLC4A10:NDEL1:ZNF335:TNR:APAF1:FGF8:EGFR:
Biological Process	Neural		3	1	GOBP_FOREBRAIN_DEVELOPMENT	11	GENE2FUNC	GCA	25	NA	0.00155346	0.0183273	NA	WNT4:LHX8:TNR:DPCD:FGF8:PAX6:DRD2:APAF1:FOXG1:SLC8A3:KDM6B:NDEL1:MYH10:IGF2BP1:OTX1:ZEB2:TBR1:SLC4A10:ZNF335:OLIG2:GART:RHOA:DCLK2:EGFR:NFIB
Biological Process	Neural		3	1	GOBP_FOREBRAIN_DEVELOPMENT	1	GSEA	NCS	21	1.76733	0.00101317	0.0216091	tags=57%, list=27%, signal=77%	RHOA:SRF:EPHA5:CHD5:DLC1:MDK:HES5:HESX1:SLC38A2:ZNF335:MDGA1:NF2:
Biological Process	Neural		3	1	GOBP_FOREBRAIN_DEVELOPMENT	1	GENE2FUNC	NCS	23	NA	0.00250933	0.0312074	NA	HES5:CHD5:WNT2B:ARPC5:MDK:RTN4RL2:SLC38A2:TBX3:SLC8A3:BBS4:CRHR1:PEX13:ZNF335:NF2:RHOA:WNT5A:HESX1:GATA2:JAKMIP1:EPHA5:ID4:SRF:DLC1
Biological Process			0	1	GOBP_MORPHOGENESIS_OF_AN_EPITHELIUM	1	GSEA	NCS	35	1.8714	0	0.00805571	tags=51%, list=25%, signal=67%	ESR1:RHOA:SRF:RHOC:DLC1:MDK:RYR2:HES5:PML:VEGFA:COBL:HESX1:MYO9A:NTN1:IFT57:PTK7:CELSR3:RNF207:
Biological Process			0	1	GOBP_GLAND_DEVELOPMENT	1	GENE2FUNC	NCS	28	NA	0.000333143	0.00697608	NA	UPF2:ARID5B:MDK:BSX:TBX3:SRSF5:PKM:PML:NTN1:CRHR1:WNT3:RHBDD3:TDGF1:GPX1:DAG1:MST1:WNT5A:HESX1:GATA2:PLXND1:ID4:SRF:VEGFA:ESR1:MAD1L1:COBL:WNT2:POLB
Biological Process			1	0	GOBP_GLIAL_CELL_DIFFERENTIATION	5	GSEA	GCA	17	1.5978	0.0124224	0.0259171	tags=35%, list=9%, signal=38%	DAB1:PTEN:CNTN2:GLI3:MTOR:PICK1:
Biological Process			1	0	GOBP_GLIAL_CELL_DIFFERENTIATION	5	GENE2FUNC	GCA	14	NA	0.00142292	0.021214	NA	MTOR:DAB1:CNTN2:CDK1:PTEN:MAP2K1:MAPK3:FA2H:SOX10:PICK1:DRD3:SH3TC2:LAMA2:GLI3
Biological Process			1	0	GOBP_GLIOGENESIS	5	GSEA	GCA	19	1.4945	0.0307062	0.0498038	tags=32%, list=9%, signal=34%	DAB1:PTEN:CNTN2:GLI3:MTOR:PICK1:
Biological Process			1	0	GOBP_GLIOGENESIS	5	GENE2FUNC	GCA	17	NA	0.00152721	0.0223161	NA	MTOR:DAB1:CNTN2:CDK1:PTEN:MAP2K1:MAPK3:FA2H:SOCS7:APCDD1:SOX10:PICK1:DRD3:SH3TC2:CSF1R:LAMA2:GLI3
Biological Process			0	1	GOBP_GLUCOSE_METABOLIC_PROCESS	7	GSEA	NCS	21	1.80901	0.00101215	0.0449431	tags=43%, list=19%, signal=52%	IGFBP4:SORBS1:PASK:ATF4:GPI:PDHB:CRTC2:TSTD1:DUSP12:
Biological Process			0	1	GOBP_GLUCOSE_METABOLIC_PROCESS	7	GENE2FUNC	NCS	15	NA	9.75523e-06	0.000434551	NA	MTOR:OMA1:PGM1:USF1:DUSP12:SORBS1:INPPL1:IGF1:IGFBP4:IRS1:PASK:FOXA2:PDHB:PRKAA1:PGM5
Biological Process			1	0	GOBP_GLYCEROLIPID_BIOSYNTHETIC_PROCESS	11	GSEA	GCA	19	1.71323	0.00103093	0.0158514	tags=53%, list=15%, signal=61%	PIK3R1:PIK3CA:GPAA1:IP6K2:IP6K1:SYNJ1:DGAT1:SLC44A5:PIP5K1C:PIK3R2:
Biological Process			1	0	GOBP_GLYCEROLIPID_BIOSYNTHETIC_PROCESS	11	GENE2FUNC	GCA	16	NA	0.00407299	0.038233	NA	SLC44A5:PIK3C2G:HTR2A:PHOSPHO1:PIP5K1C:PIK3R2:PIK3R2:NR1H2:PIGT:SYNJ1:PISD:PIK3CA:PIK3R1:LPL:GPAA1:DGAT1:DPM2
Biological Process			1	0	GOBP_GLYCEROLIPID_METABOLIC_PROCESS	11	GSEA	GCA	27	1.54713	0.0182002	0.0420029	tags=63%, list=39%, signal=101%	PIK3R1:PIK3CA:GPAA1:IP6K2:IP6K1:SYNJ1:DGAT1:SLC44A5:PIP5K1C:PIK3R2:NR1H2:OSBPL8:PRDX6:PIP5KL1:DPM2:CISH:APOE:
Biological Process			1	0	GOBP_GLYCEROLIPID_METABOLIC_PROCESS	11	GENE2FUNC	GCA	18	NA	0.00106988	0.0136996	NA	PIK3C2G:OSBPL8:PLA2G1B:PIP5K1C:PIK3R2:PIK3R2:APOE:APOC1:SYNJ1:IP6K2:GPX1:IP6K1:CISH:PIK3CA:PIK3R1:LPL:DGAT1:PIP5KL1:DPM2
Biological Process			0	1	GOBP_SENSORY_ORGAN_MORPHOGENESIS	2	GSEA	NCS	21	1.6859	0.00101626	0.0497634	tags=43%, list=19%, signal=52%	NTRK2:DVL1:HIF1A:SKI:PTPRM:SIX3:FOXN4:RPGRIP1L:RPE65:
Biological Process			0	1	GOBP_GOLGI_ORGANIZATION	2	GENE2FUNC	NCS	15	NA	0.000507886	0.00683692	NA	OPTN:PI4K2A:PI4K2A:STX5:ZW10:CIT:LMAN1L:NPLOC4:LMAN1:TRAPPC12:TANGO2:USO1:HACE1:AKAP9:VCPIP1:ARFGEF1
Biological Process			1	0	GOBP_GOLGI_VESICLE_TRANSPORT	5	GSEA	GCA	18	1.54042	0.0267765	0.037383	tags=72%, list=39%, signal=115%	ANK3:PICK1:INSIG1:RABEP1:BET1L:LMAN2L:CCDC93:SORL1:GAK:GGA1:TRAPPC11:VAPA:UVRAG:
Biological Process			1	0	GOBP_GOLGI_VESICLE_TRANSPORT	5	GENE2FUNC	GCA	23	NA	0.000135122	0.00358537	NA	GOLT1A:ANK3:BET1L:UVRAG:SORL1:KIF22:STX4:KIF1C:RABEP1:RAB31:VAPA:TRAPPC5:LMAN2L:CCDC93:GGA1:PICK1:CEP19:GAK:TRAPPC11:DCTN4:DYNC1I1:RAB19:INSIG1
Biological Process			4	1	GOBP_GROWTH	1	GSEA	GCA	35	1.79327	0	0.00960859	tags=54%, list=25%, signal=69%	NRCAM:RIMS1:PLCB1:DCLK1:POU3F2:BCL2:SLIT1:ZFYVE27:CDH4:GSK3A:E4F1:MEGF8:RAB21:ESR2:CTR9:YY1:EIF4G2:RYK:EXTL3:
Biological Process			4	1	GOBP_GROWTH	1	GENE2FUNC	GCA	38	NA	0.000103552	0.00532244	NA	NPPA:NPPB:CXCL12:SLIT1:ZFYVE27:CTR9:EIF4G2:WT1:AVPR1A:RAB21:ACACB:DCLK1:SIX1:SIX4:ESR2:YY1:RAB11A:E4F1:NUBP1:SOCS1:PALB2:LHX1:BCL2:GSK3A:MEGF8:PLCB1:CDH4:WNT7B:RYK:RIMS1:POU3F2:TBX20:NRCAM:FGF20:SCARA3:EXTL3:FGFR1:GRHL2
Biological Process			4	1	GOBP_GROWTH	5	GSEA	GCA	47	1.68859	0	0.0148255	tags=57%, list=32%, signal=80%	MAGI2:ERBB4:PTEN:SMARCA2:BASP1:GIGYF2:TAOK2:ATF2:SEMA3C:GLI3:MTOR:ULK1:ADNP:INHBA:DRAXIN:EPB41L3:ING2:PTPN12:ING1:BCAR1:BMPR1A:WWC1:SEMA4C:DERL2:CHST11:KCTD6:ATRN:
Biological Process			4	1	GOBP_GROWTH	5	GENE2FUNC	GCA	50	NA	9.09927e-06	0.000405331	NA	MTOR:MAD2L2:DRAXIN:ETNK2:CDK1:BMPR1A:PTEN:WNT11:DUSP6:CHST11:ULK1:ING1:TAOK2:BCAR1:ENO3:DERL2:CCL11:SOCS7:EPB41L3:MEIS1:SEMA4C:CHRNA1:CFLAR:ERBB4:CHRND:GIGYF2:ATRN:SGK2:ADNP:NOL12:SOX10:PPARA:KCTD6:DRD3:PAK2:EVC:FGF2:CDKN2AIP:ING2:BASP1:ADRB2:PDGFRB:WWC1:AGR2:INHBA:GLI3:PTPN12:MAGI2:SEMA3C:SMARCA2
Biological Process			4	1	GOBP_GROWTH	14	GSEA	GCA	51	1.86837	0	0.0208435	tags=69%, list=37%, signal=104%	MAP1B:PPP3CA:UNC13A:NOTCH1:CCDC85B:KAT5:KAT2A:MBD5:VGLL4:FLRT1:PPP1R9B:ANAPC2:FKBP8:SPTBN2:RUVBL2:DACT3:ATP8A2:POR:SERP1:PAK6:SIPA1:LIMK1:LAMTOR1:FZD9:IGFBP2:ULK2:IGFBP5:STAT3:RNF6:DDX49:EIF4H:SEMA6D:ACVR1C:MYOCD:SPG11:
Biological Process			4	1	GOBP_GROWTH	14	GENE2FUNC	GCA	53	NA	3.81195e-06	0.000304541	NA	KIAA1598:PLEKHA1:MYOD1:TSG101:FLRT1:RASGRP2:SIPA1:KAT5:CCDC85B:SPTBN2:DHCR7:LAMTOR1:ATP8A2:RNF6:SPG11:SEMA6D:MAP2K4:MYOCD:ULK2:KAT2A:STAT5B:STAT5A:STAT3:RND2:PPP1R9B:SGCA:MPO:KLF2:UNC13A:FKBP8:COMP:NDUFA13:PGLYRP1:DACT3:RUVBL2:MBD5:IGFBP2:IGFBP5:PPARG:SERP1:PTX3:PPP3CA:GHR:MAP1B:FZD9:LIMK1:EIF4H:POR:ZP3:MUC12:TRIM32:NOTCH1:ANAPC2
Biological Process			4	1	GOBP_GROWTH	15	GSEA	GCA	40	1.80438	0	0.00846269	tags=43%, list=16%, signal=48%	PTPRS:NEDD4L:SERPINE2:SPOCK1:STK11:ARID2:SEMA6B:DLL1:CACNG7:SPTBN4:SLITRK1:BRD8:SLIT3:TBL1XR1:ATF5:TARBP2:SGK1:
Biological Process			4	1	GOBP_GROWTH	15	GENE2FUNC	GCA	43	NA	4.81422e-05	0.00184294	NA	HLX:ZMIZ1:RAG2:ARID2:TENC1:RARG:TARBP2:SLITRK1:KIAA1024:SLC6A4:CRLF3:TBX2:NEDD4L:STK11:GAMT:HDGFRP2:SEMA6B:PTPRS:SERTAD3:SPTBN4:LTBP4:EGLN2:ATF5:CACNG7:UBE2E3:ITGA4:NRP2:SERPINE2:WNT5A:GAP43:HEG1:GPR149:TBL1XR1:SPOCK1:BRD8:FGF1:IL12B:SLIT3:SCGB3A1:GNB2L1:SGK1:DLL1:RMI1
Biological Process			4	1	GOBP_GROWTH	1	GSEA	NCS	64	1.65282	0	0.034814	tags=39%, list=15%, signal=43%	ESR1:MAPT:RHOA:PTPRJ:SRF:SEMA6D:LRP4:SPOCK1:MDK:SEMA3F:WNT3:KIAA1109:PML:VEGFA:IP6K2:ARIH2:COBL:IFT80:SLC12A5:BCL11A:HESX1:ARID5B:EXOSC9:NTN1:CPNE5:
Biological Process			4	1	GOBP_GROWTH	1	GENE2FUNC	NCS	69	NA	6.38958e-10	1.26928e-07	NA	ST7L:NOTCH2:ECM1:BNIPL:SEMA6C:BLZF1:ARID5B:F2:LRP4:NDUFS3:PTPRJ:ARID2:DUSP6:SEMA6D:PKM:BBS4:PML:ISLR2:TNFRSF12A:ANKRD11:NTN1:ZNF830:MAPT:WNT3:BCL11A:MBD5:STK4:TP53TG5:SLC12A5:OSM:SELM:COL7A1:IP6K2:ARIH2:LAMB2:GPX1:RHOA:DAG1:SEMA3F:HYAL1:HYAL2:CACNA2D2:CISH:VPRBP:POC1A:WNT5A:RUVBL1:WFS1:EXOSC9:KIAA1109:IL2:SPOCK1:BRD8:CDKN1A:CPNE5:PIM1:PTK7:SRF:DNPH1:VEGFA:ESR1:BRAT1:COBL:POR:ZP3:WNT2:RDH10:OSGIN2…
Biological Process	Neural		6	0	GOBP_HEAD_DEVELOPMENT	1	GSEA	GCA	36	1.86466	0	0.00576346	tags=58%, list=23%, signal=72%	ROBO2:NRCAM:PLCB1:FZD3:HERC1:DCLK1:LRP8:BAIAP2:POU3F2:BCL2:ASCL1:SLIT1:CIC:NR2F2:MYC:AATK:TUBGCP2:TACC1:KNDC1:RYK:SYNGR3:
Biological Process	Neural		6	0	GOBP_HEAD_DEVELOPMENT	1	GENE2FUNC	GCA	34	NA	1.83456e-05	0.00148176	NA	LRP8:TBX19:CXCL12:SLIT1:ZDHHC16:KNDC1:SCT:CEND1:AVPR1A:ASCL1:DCLK1:MNAT1:SYNE2:EML1:HERC1:NR2F2:SYNGR3:LHX1:BCL2:CIC:PAFAH1B3:PLCB1:WNT7B:ROBO2:ARL6:RYK:POU3F2:SYNJ2:LAMB1:FZD3:STAR:FGFR1:TACC1:GRHL2
Biological Process	Neural		6	0	GOBP_HEAD_DEVELOPMENT	5	GSEA	GCA	43	1.81312	0	0.00682333	tags=58%, list=26%, signal=75%	DAB1:ERBB4:PTEN:APLP1:BASP1:CNTN2:SETD1A:RBFOX2:ATF2:ATP2B1:AGTPBP1:AKT3:GLI3:BCR:NFASC:INHBA:XRCC5:DRAXIN:NDST1:IRS2:MINK1:MAP2K1:BMPR1A:SEMA4C:CSF1R:
Biological Process	Neural		6	0	GOBP_HEAD_DEVELOPMENT	5	GENE2FUNC	GCA	43	NA	4.09946e-06	0.000209243	NA	MTOR:DRAXIN:DAB1:GNG12:WLS:CNTN2:AKT3:BMPR1A:GLUD1:PTEN:GDPD5:FZD4:ATP2B1:IRS2:MAP2K1:MAPK3:ITGAM:MYH3:SOCS7:XAB2:COX6B1:TYROBP:WDR62:SEMA4C:ERBB4:XRCC5:ATRN:BMP7:BCR:SEZ6L:RBFOX2:SSTR3:LPHN3:DNAH5:BASP1:CSF1R:NDST1:INHBA:GLI3:KDM7A:BRAF:EN2:AGTPBP1
Biological Process	Neural		6	0	GOBP_HEAD_DEVELOPMENT	7	GSEA	GCA	56	1.60048	0.002	0.0394919	tags=43%, list=18%, signal=49%	TP53:GRID2:KDM1A:NLGN2:HES5:CELSR2:ELAVL4:CTTNBP2:RELN:PLXNA4:MDGA1:ATP1B2:RAB3GAP1:GNAI3:AMIGO1:TRAPPC9:TOX:TTBK2:TULP3:CSNK2A2:SLC6A11:NDRG4:HAP1:PAFAH1B2:
Biological Process	Neural		6	0	GOBP_HEAD_DEVELOPMENT	7	GENE2FUNC	GCA	48	NA	1.80475e-06	0.000102829	NA	HES5:HTR6:KDM1A:DMBX1:STIL:STXBP3:SYPL2:AMIGO1:GNAI3:HSD3B2:PHGDH:DKK1:PAFAH1B2:TULP3:GLI1:LHX5:TTBK2:CBLN1:CSNK2A2:NDRG4:HAP1:CNP:SIX3:EN1:SCTR:GLI2:RAB3GAP1:HNMT:SNPH:SSTR4:PSMG1:SLC6A11:MSX1:ANXA3:GRID2:LEF1:BBS7:CASP3:RAD1:SLC23A1:MDGA1:FABP7:RELN:WNT2:CTTNBP2:PLXNA4:CHD7:TRAPPC9
Biological Process	Neural		6	0	GOBP_HEAD_DEVELOPMENT	11	GSEA	GCA	50	1.74557	0.00100301	0.0125911	tags=56%, list=27%, signal=74%	EP300:DSCAML1:LDB1:DCLK2:CDC42:PAX6:CADM1:DRD2:RHOA:FOXG1:NFIB:EPHB1:SIN3A:SHARPIN:SYNJ1:SCRIB:SLC4A10:KLHL1:NDEL1:ZNF335:BRCA2:TNR:APAF1:FGF8:ARCN1:FPGS:PFAS:EGFR:
Biological Process	Neural		6	0	GOBP_HEAD_DEVELOPMENT	11	GENE2FUNC	GCA	52	NA	2.86781e-06	0.000101339	NA	HSPG2:CDC42:WNT4:LHX8:TNR:PAX2:DPCD:FGF8:LDB1:PITX3:PAX6:DRD2:DSCAML1:CD3E:ARCN1:APAF1:DYNLL1:BRCA2:KLHL1:FOXG1:SLC8A3:KDM6B:PFAS:NDEL1:MYH10:IGF2BP1:SHANK1:OTX1:ZEB2:TBR1:SLC4A10:ZNF335:CDH22:SYNJ1:OLIG2:GART:LIMK2:EP300:XRCC6:QARS:RHOA:AMIGO3:CCDC14:ZIC1:GNB4:UTP3:DCLK2:EGFR:SCRIB:SHARPIN:NFIB:FPGS
Biological Process	Neural		6	0	GOBP_HEAD_DEVELOPMENT	12	GSEA	GCA	28	1.71644	0.00101112	0.0373084	tags=68%, list=34%, signal=96%	PBX1:ACTB:ROBO1:OTX2:PCM1:ZSWIM6:PRKDC:HOOK3:NEUROD6:ID4:FEZF2:RAC3:CSNK1D:FOXB1:YWHAH:PTPRG:NCSTN:ZIC2:DYNC2H1:
Biological Process	Neural		6	0	GOBP_HEAD_DEVELOPMENT	12	GENE2FUNC	GCA	28	NA	3.32585e-06	0.000607938	NA	TMEM57:STMN1:AK4:NCSTN:LMX1A:ITGA8:KCNA1:ZIC2:OTX2:FOXB1:RAC3:CSNK1D:YWHAH:PTPRG:FEZF2:ROBO1:GATA2:PITX1:ID4:ACTB:AQP1:AQP1:GHRHR:NEUROD6:AUTS2:PCM1:HOOK3:POMK:PRKDC
Biological Process	Neural		6	0	GOBP_HEAD_DEVELOPMENT	15	GSEA	GCA	38	1.74723	0	0.0128147	tags=47%, list=16%, signal=54%	SLC17A7:NEUROD1:NTRK2:ARHGAP35:SERPINE2:MBOAT7:SEMA6B:DLL1:B4GALT2:NUMBL:AHI1:SBK1:SLIT3:SZT2:NEURL1:INA:ATF5:ZNF148:
Biological Process	Neural		6	0	GOBP_HEAD_DEVELOPMENT	15	GENE2FUNC	GCA	35	NA	0.000116082	0.00374213	NA	SLC2A1:SZT2:B4GALT2:SRGAP2:PRKG1:INA:NEURL1:SLC38A2:AMIGO2:RARG:SLC6A4:MBP:EFNA2:MBD3:PTPRS:NUMBL:ADCK4:ARHGAP35:C5AR1:NAPA:SLC17A7:RRAS:ATF5:MBOAT7:NEUROD1:NRP2:SERPINE2:WNT5A:ZNF148:NME5:AHI1:DLL1:PAX5:KIF27:NTRK2
Biological Process			1	0	GOBP_HEART_DEVELOPMENT	2	GSEA	GCA	27	1.73253	0.0020141	0.0189831	tags=41%, list=18%, signal=48%	RTN4:SLIT2:ROCK1:TRIP11:SETD2:MIB1:FGF12:MICAL2:CBY1:AP2B1:RXRG:
Biological Process			1	0	GOBP_HEART_DEVELOPMENT	2	GENE2FUNC	GCA	28	NA	0.00130394	0.0208255	NA	EGLN1:MICAL2:PARVA:SOX6:ADRBK1:TBX3:TRIP11:ARRB2:AP2B1:ROCK1:GREB1L:MIB1:GATA6:TGFB1:RTN4:SMYD1:MTERFD2:MYLK2:CBY1:MYL3:SETD2:TREX1:FGF12:SLIT2:PDLIM5:HAND2:FZD1:PTN
Biological Process			0	1	GOBP_METAL_ION_TRANSPORT	3	GSEA	NCS	47	1.71491	0	0.0299629	tags=57%, list=30%, signal=78%	BAX:KCNJ13:FTL:CACNA2D1:SLC17A6:WNK1:PRKCB:NEDD4:STIM1:FGF12:ATP2B2:FXYD7:KCNA4:CACNG3:CHERP:COX17:KCNIP2:GRIN2D:FXYD5:FXYD1:KCNH8:ZDHHC13:FXYD3:SPHK2:SCN1B:PLCG2:HPN:
Biological Process			0	1	GOBP_HEART_PROCESS	3	GENE2FUNC	NCS	21	NA	5.09857e-05	0.00175937	NA	KCNIP2:STIM1:CSRP3:CACNG3:TBX2:TMEM38A:SCN1B:FXYD3:FXYD1:FXYD7:KCNJ14:ATP2B2:POPDC2:ATP1B3:TRPC1:FGF12:TACR3:CACNA2D1:CHRM2:SLC1A1:JAK2
Biological Process			1	0	GOBP_IMMUNE_RESPONSE_REGULATING_CELL_SURFACE_RECEPTOR_SIGNALING_PATHWAY	11	GSEA	GCA	16	1.5427	0.032563	0.0423483	tags=31%, list=16%, signal=37%	EP300:PTK2:PIK3CA:RC3H1:SPPL3:
Biological Process			1	0	GOBP_IMMUNE_RESPONSE_REGULATING_CELL_SURFACE_RECEPTOR_SIGNALING_PATHWAY	11	GENE2FUNC	GCA	28	NA	0.00321132	0.0323124	NA	CDC42:PSMB2:ZC3H12A:RC3H1:BTRC:CD3E:CLEC12B:SPPL3:EIF2B2:DUSP3:NFATC1:PIK3R2:PIK3R2:PVRL2:RELB:GPR32:PSMD14:CD40:PSMA7:GRAP2:EP300:NFAM1:NCKIPSD:PRKCD:NCK1:PIK3CA:CD38:PIK3R1:PTK2
Biological Process			1	0	GOBP_IMMUNE_SYSTEM_DEVELOPMENT	11	GSEA	GCA	57	1.57238	0.00200401	0.0358568	tags=58%, list=41%, signal=93%	EP300:KMT2A:PIK3R1:LDB1:CDC42:ZBTB16:RHOA:HDAC5:SIN3A:ZBTB7A:P4HTM:PARP1:ARIH2:RC3H1:TUSC2:EEF2:POLL:HECTD1:TOB2:BRCA2:HSF1:ERCC1:ERCC2:SLC8A3:CLPTM1:TCTA:ITGB8:XRCC6:CXCR5:CTC1:KAT7:RELB:PATZ1:
Biological Process			1	0	GOBP_IMMUNE_SYSTEM_DEVELOPMENT	11	GENE2FUNC	GCA	62	NA	1.7202e-06	6.68009e-05	NA	CDC42:WNT4:PSMB2:AGO4:AGO1:AGO3:ZC3H12A:WDR78:TNFSF4:RC3H1:H3F3A:MIXL1:PARP1:POLL:LDB1:NFKB2:FSHB:ZBTB16:CD3E:KMT2A:CXCR5:AICDA:MFAP5:CLEC1B:HNF1A:BRCA2:SLC8A3:SIN3A:TNRC6A:CTC1:HDAC5:ITGA2B:EEF2:ZBTB7A:IL12RB1:CLPTM1:RELB:ERCC2:ERCC1:PSMD14:STK4:MMP9:CD40:PSMA7:PATZ1:TNRC6B:EP300:TOB2:NFAM1:ARIH2:P4HTM:RHOA:TCTA:HYAL2:TUSC2:VPRBP:PARP3:TLR9:TLR9:PIK3R1:LY6D:ZNF16:PTBP3
Biological Process			2	0	GOBP_INTRACELLULAR_PROTEIN_TRANSPORT	1	GSEA	GCA	46	1.60361	0.001001	0.0353168	tags=74%, list=41%, signal=117%	RIMS1:CACNG3:AKAP5:PKD1:TSC2:PPM1A:RAB6B:SPRN:MAPK8IP3:GSK3A:HGS:MFN2:AP2A2:NPLOC4:ZDHHC2:RAB21:HRAS:ATG3:VPS37A:ATP1B1:COG7:RAB11A:SNX5:SEC23B:KIF13B:RAB8B:STX7:ARL6:BAG4:YWHAZ:PARL:MFF:KPNA3:ERLEC1:
Biological Process			2	0	GOBP_INTRACELLULAR_PROTEIN_TRANSPORT	1	GENE2FUNC	GCA	62	NA	4.09682e-12	4.30166e-09	NA	MFN2:SCP2:MAGOH:ATP1B1:IFIT1:KIF20B:CALY:PAOX:SPRN:HRAS:DRD4:RPLP2:AP2A2:RAB21:TBC1D15:DAO:ARL11:KPNA3:PPM1A:AKAP5:RAB8B:SLC51B:RAB11A:IFT140:MAPK8IP3:RPS2:TSC2:PKD1:RAB26:COG7:GGA2:CHP2:CACNG3:TBC1D3B:AZI1:NPLOC4:HGS:RPS19:GSK3A:RPS9:ERLEC1:RHBDD1:MFF:AGFG1:HAO1:SNX5:SEC23B:ARL6:ATG3:RAB6B:PARL:RIMS1:STX7:RPS12:SNX9:DYNLT1:ZDHHC2:VPS37A:CLU:KIF13B:BAG4:SNX31
Biological Process			2	0	GOBP_INTRACELLULAR_PROTEIN_TRANSPORT	7	GSEA	GCA	46	1.70537	0	0.0220615	tags=72%, list=37%, signal=109%	TP53:TCF7L2:KIF5A:PRNP:PEX10:VPS26B:SORT1:SQSTM1:NAPB:JUP:CSNK2A2:SIL1:NEDD4:TLK1:OS9:STX3:KATNB1:HAP1:VTI1A:TMCO6:AKT1:RAB28:STX18:IPO7:GABARAP:TSPO:AGK:LONP2:CDKN1A:VPS39:STXBP3:TRAM1L1:ARFGAP3:
Biological Process			2	0	GOBP_INTRACELLULAR_PROTEIN_TRANSPORT	7	GENE2FUNC	GCA	63	NA	5.57552e-06	0.000260374	NA	PEX10:RPL11:HMGCL:HAO2:STAM:ARL5B:ZDHHC6:VTI1A:TCF7L2:RPL27A:IPO7:STX3:ZNF259:VPS26B:KIF5A:OS9:AKT1:SRP14:VPS39:NEDD4:RPLP1:CIB1:LONP2:KATNB1:CSNK2A2:DYNLRB2:GABARAP:EIF5A:TP53:STX8:JUP:HAP1:SIX3:RAB6C:TLK1:RAMP1:PRNP:FERMT1:NXT1:NAPB:LCA5L:ARFGAP3:TSPO:RPL24:IFT57:NSG1:STX18:RAB28:EIF4E:RPL34:TRAM1L1:AMACR:SIL1:UBE2D2:PURA:TMCO6:RAB44:TBC1D22B:PARK2:AGK:GSTK1:FAM115A:RAB2A
Biological Process			2	0	GOBP_INTRACELLULAR_TRANSPORT	1	GSEA	GCA	77	1.60217	0	0.0351625	tags=68%, list=41%, signal=102%	FMN2:RIMS1:CACNG3:DCLK1:AKAP5:BCL2:PKD1:SLIT1:TSC2:PPM1A:RAB6B:SPRN:MAPK8IP3:OPA1:GSK3A:HGS:MFN2:HOOK1:CALY:AP2A2:AP5Z1:MON2:NPLOC4:ZDHHC2:MAP6D1:SERAC1:RAB21:HRAS:CORO1C:ATG3:IFT140:VPS37A:ATP1B1:SGPP1:CLEC16A:COG7:RAB11A:SNX5:SEC23B:KIF13B:SCP2:RAB8B:STX7:ARL6:BAG4:STAR:AGFG1:YWHAZ:PARL:MFF:KPNA3:ERLEC1:
Biological Process			2	0	GOBP_INTRACELLULAR_TRANSPORT	1	GENE2FUNC	GCA	95	NA	1.91049e-17	1.40421e-13	NA	NPPA:MFN2:SCP2:CPT2:MAGOH:HOOK1:ATP1B1:FMN2:IFIT1:KIF20B:SLIT1:CALY:PAOX:SPRN:HRAS:DRD4:RPLP2:AP2A2:HTATIP2:MON2:RAB21:TBC1D15:CORO1C:DAO:ACACB:DCLK1:ARL11:KPNA3:PPM1A:SYNE2:AKAP5:SPTB:UNC13C:RAB8B:SLC51B:RAB11A:IFT140:MAPK8IP3:RPS2:TSC2:PKD1:RAB26:EMP2:CLEC16A:COG7:GGA2:DCTN5:CHP2:PRKCB:CACNG3:TBC1D3B:MYO19:ACACA:CHMP6:AZI1:NPLOC4:HGS:KIAA1468:VPS4B:RPS19:GRIK5:GSK3A:RPS9:ERLEC1:RHBDD1:MFF:AGFG1…
Biological Process			2	0	GOBP_INTRACELLULAR_TRANSPORT	7	GSEA	GCA	87	1.67301	0	0.0265488	tags=66%, list=37%, signal=96%	TP53:TCF7L2:AGBL4:KIF5A:PURA:NTN1:PRNP:GRAMD1A:PEX10:AGAP2:AFTPH:VPS26B:KIAA1109:SORT1:SQSTM1:NAPB:JUP:ANP32A:CSNK2A2:SIL1:LRPPRC:NEDD4:SRSF10:TLK1:OS9:STX3:KATNB1:NDRG4:PREPL:HAP1:VTI1A:SPIRE1:OSBP:TMCO6:HEATR5B:AKT1:TMEM41B:DENND5A:RAB28:STX18:IPO7:BBS7:RSRC1:GABARAP:TSPO:EPG5:AGK:LONP2:TUB:CDKN1A:RAB2A:PCSK9:VPS39:STXBP3:TRAM1L1:ARFGAP3:IFT57:
Biological Process			2	0	GOBP_INTRACELLULAR_TRANSPORT	7	GENE2FUNC	GCA	101	NA	2.55837e-09	4.08783e-07	NA	PEX10:CAPZB:RPL11:HMGCL:SRSF10:PCSK9:SORT1:HAO2:TRIM58:STAM:CACNB2:ARL5B:ZDHHC6:VTI1A:TCF7L2:RPL27A:DENND5A:IPO7:OSBP:STX3:ZNF259:VPS26B:DCTN2:KIF5A:OS9:CLMN:LINC00341:SYNE3:AKT1:SRP14:VPS39:TMEM87A:SNAP23:NEDD4:ANP32A:RPLP1:CIB1:LONP2:KATNB1:CSNK2A2:NDRG4:DYNLRB2:GABARAP:SLC2A4:EIF5A:TP53:NTN1:STX8:JUP:HAP1:WIPI1:CHMP1B:MPPE1:SPIRE1:ATP5A1:HEATR5B:LRPPRC:PREPL:SIX3:AFTPH:TEX261:RAB6C:RAB3GAP1:TL…
Biological Process			0	1	GOBP_GOLGI_ORGANIZATION	2	GSEA	NCS	15	1.81834	0.00105263	0.0305686	tags=67%, list=20%, signal=82%	CIT:USO1:AKAP9:OPTN:LMAN1:PI4K2A:STX5:NPLOC4:VCPIP1:HACE1:
Biological Process			0	1	GOBP_INTRINSIC_APOPTOTIC_SIGNALING_PATHWAY	2	GENE2FUNC	NCS	25	NA	0.000144332	0.00252581	NA	PARK7:ENO1:IVNS1ABP:DDIT4:VDAC2:ANKRD2:HRAS:MAPK8IP1:USP28:TRIAP1:STK24:ERO1L:HIF1A:CRIP1:CRIP1:BMF:RPS27L:DAPK2:TP53:PMAIP1:CASP14:SHISA5:HINT1:TNFRSF10B:UBQLN1:HNRNPK
Biological Process			1	0	GOBP_ION_TRANSMEMBRANE_TRANSPORT	1	GSEA	GCA	35	1.58433	0.003003	0.0399253	tags=49%, list=29%, signal=65%	CACNG3:GRIK5:CLCN6:PKD1:SLC29A4:TTYH1:ATP1A3:KLHL24:KCNH5:MYC:MICU3:ABCC5:DRD4:SLC25A22:ATP1B1:SLC12A6:SLC25A29:
Biological Process			1	0	GOBP_ION_TRANSMEMBRANE_TRANSPORT	1	GENE2FUNC	GCA	41	NA	0.00023825	0.00908062	NA	CLCN6:NPPA:SLC1A7:CPT2:XCL1:ATP1B1:FXYD4:ANO9:DRD4:SLC25A22:PIDD:SLC6A5:ACACB:P2RX2:KCNRG:SLC38A6:KCNH5:SLC25A29:SLC12A6:SLC24A1:PKD1:CACNG3:SLC38A7:CCL3:ACACA:SLC38A10:SLC25A10:SLC25A10:ATP1A3:GRIK5:TTYH1:PLCB1:TF:KLHL24:PARL:HTR3D:ATP13A5:ATP13A4:OPA1:MICU3:SLC7A2:SCARA5
Biological Process			1	0	GOBP_LEUKOCYTE_PROLIFERATION	11	GSEA	GCA	27	1.66969	0.00807265	0.0206442	tags=33%, list=23%, signal=43%	SOX11:PTK2:CADM1:SCRIB:RC3H1:ZNF335:SDC4:PELI1:IMPDH2:
Biological Process			1	0	GOBP_LEUKOCYTE_PROLIFERATION	11	GENE2FUNC	GCA	25	NA	1.81587e-05	0.000498009	NA	WNT4:TNFSF18:TNFSF4:RC3H1:CD3E:CLECL1:P2RX7:EBI3:TMIGD2:IL12RB1:SOX11:PELI1:SDC4:ZNF335:CD40:TNFRSF13C:IMPDH2:TLR9:TLR9:PRKCD:SELK:NCK1:IL20RB:BST1:CD38:CD180
Biological Process			2	0	GOBP_LOCALIZATION_WITHIN_MEMBRANE	5	GSEA	GCA	35	1.98988	0	0.00147812	tags=60%, list=25%, signal=77%	MAGI2:ANK3:DLG1:BRAF:TAOK2:PICK1:NFASC:FAM126B:CLIP3:DENND4C:RABEP1:CPLX1:EPB41L3:KCNIP3:RAB11B:CCDC93:SORL1:GAK:GGA1:STX1B:ANKRD27:
Biological Process			2	0	GOBP_LOCALIZATION_WITHIN_MEMBRANE	5	GENE2FUNC	GCA	12	NA	0.000569855	0.0108509	NA	ATAD1:ITGAL:STX1B:CEP112:TYROBP:MAL:PICK1:DRD3:DLG1:CPLX1:MAGI2:INSIG1
Biological Process			2	0	GOBP_LOCALIZATION_WITHIN_MEMBRANE	14	GSEA	GCA	44	1.94225	0	0.0117963	tags=77%, list=38%, signal=119%	NRXN1:NRXN2:STX1A:HPCA:VPS51:CNIH2:DPP6:ARHGAP44:PACS1:SEC16A:DPP10:VPS37D:PPP1R9B:SEC62:EHD3:LIN7B:FIS1:BBS1:ATP13A1:PRKCI:YJEFN3:SSNA1:FAM126A:ZDHHC24:FZD9:FCHO2:KIF13A:TIMM10:ZDHHC5:SSR3:CALM3:EHD1:ZDHHC20:ARL5A:
Biological Process			2	0	GOBP_LOCALIZATION_WITHIN_MEMBRANE	14	GENE2FUNC	GCA	11	NA	0.00281143	0.0466456	NA	HPCA:PTPRC:NRXN2:CNIH2:ARHGAP44:NRXN1:ZDHHC3:SEC24D:FZD9:HIP1:SSNA1
Biological Process			1	0	GOBP_LOCOMOTION	5	GSEA	GCA	99	1.64355	0	0.0190109	tags=54%, list=39%, signal=78%	MAGI2:DAB1:APC:ERBB4:PTEN:PRKCA:CNTN2:MAZ:CHN1:CAMK2A:TRIO:TAOK2:RBFOX2:CRMP1:ZMYND8:AKT3:SEMA3C:GLI3:MTOR:BCR:NFASC:SDCCAG8:DRAXIN:RALBP1:RIC8A:SMURF2:ING2:MYSM1:IRS2:MINK1:ARHGAP18:SORL1:MAP2K1:KCTD13:BCAR1:BMPR1A:WWC1:SEMA4C:CAMSAP3:PIK3C2B:RNF20:CSF1R:APPL2:ABHD6:ATRN:GNA13:PYCARD:DRD3:KITLG:PFN1:SRCIN1:DDRGK1:MAPK3:
Biological Process			1	0	GOBP_LOCOMOTION	5	GENE2FUNC	GCA	110	NA	2.27672e-14	2.39056e-11	NA	MTOR:DRAXIN:PPAP2B:DAB1:TACSTD2:MYSM1:JUN:PIK3C2B:NFASC:CNTN2:SDCCAG8:AKT3:CDK1:BMPR1A:MMRN2:PTEN:RIC8A:WNT11:FZD4:SORL1:KITLG:DCN:APPL2:IRS2:MAP2K1:MAZ:KCTD13:TAOK2:MAPK3:ITGAL:HSD3B7:STX4:PYCARD:ITGAM:ITGAX:BCAR1:PLD2:MINK1:PFN1:C1QBP:CCL7:CCL11:SOCS7:SRCIN1:SMURF2:GNA13:APOH:PRKCA:RALBP1:VAPA:APCDD1:CAMSAP3:CCL25:SLC7A9:SLC7A10:TEKT4:SEMA4C:ZAP70:CHN1:ITGAV:ERBB4:INPP5D:DDRGK1:GFRA4:ZMYND8:BMP…
Biological Process	Neural		1	0	GOBP_LOCOMOTORY_BEHAVIOR	5	GSEA	GCA	15	2.03031	0	0.00119289	tags=60%, list=19%, signal=73%	DAB1:PTEN:CNTN2:GIGYF2:AGTPBP1:HIPK2:MTOR:ALS2:ANKH:
Biological Process	Neural		1	0	GOBP_LOCOMOTORY_BEHAVIOR	5	GENE2FUNC	GCA	15	NA	0.000269445	0.00606585	NA	DAB1:CNTN2:SNCG:PTEN:FZD4:MEIS1:HOXD10:HOXD9:ALS2:GIGYF2:SEZ6L:DRD3:LPHN3:ANKH:HIPK2
Biological Process	Neural	1	1	1.5	GOBP_LOCOMOTORY_BEHAVIOR	2	GSEA	NCS	20	1.949	0	0.02171	tags=65%, list=27%, signal=87%	PPP3CB:SNCA:PARK7:DLG4:NLGN2:TNR:MTA1:PREX2:CEND1:SNAP25:ZDHHC8:EFNB3:QRFP:
Biological Process	Neural	1	1	1.5	GOBP_LOCOMOTORY_BEHAVIOR	2	WG	NCS	19	1.53295	0.042203	0.420484	NA	APH1B:ARCN1:CEND1:CRH:DRD2:DRD4:EFNB3:GPR52:GRM1:MTA1:NLGN2:PARK7:PPP3CB:PREX2:QRFP:SNAP25:SNCA:TNR:ZDHHC8
Biological Process	Neural	1	1	1.5	GOBP_LOCOMOTORY_BEHAVIOR	2	GENE2FUNC	NCS	19	NA	0.000298215	0.004446	NA	PARK7:GPR52:TNR:PPP3CB:DRD4:CEND1:DRD2:ARCN1:MTA1:APH1B:NLGN2:EFNB3:SNAP25:ZDHHC8:SNCA:GRM1:CRH:PREX2:QRFP
Biological Process			4	0	GOBP_MACROMOLECULE_CATABOLIC_PROCESS	5	GSEA	GCA	69	1.76371	0	0.00923327	tags=77%, list=44%, signal=126%	APC:PTEN:PRKCA:MDM4:TTC3:GIGYF2:TARDBP:HSP90B1:FBXO44:AGTPBP1:UPF2:ARRB1:HIPK2:UBE4B:MTOR:DFFA:RNF40:FUS:SMURF2:ZNRF1:DIS3L2:RNF167:DDX5:EXOSC10:DCP2:SORL1:FBXL19:ELAVL1:KCTD13:PHKG2:GGA1:PSMD13:PCYOX1L:RNF20:FBXO2:DERL2:IDUA:CSNK1A1:SERBP1:CHMP7:FBXO38:KCTD6:AXIN2:HNRNPM:PSMB3:MAD2L2:DDRGK1:UVRAG:FOXRED2:RPL23:RNF180:MAEA:LPCAT1:
Biological Process			4	0	GOBP_MACROMOLECULE_CATABOLIC_PROCESS	5	GENE2FUNC	GCA	75	NA	2.42079e-09	3.48879e-07	NA	NMNAT1:UBE4B:DFFA:TARDBP:EXOSC10:MTOR:FBXO2:FBXO44:FBXO6:MAD2L2:OMA1:SERBP1:MDM4:UPF2:CDK1:PTEN:PSMD13:ARRB1:RPS3:UVRAG:SORL1:LUM:DCN:HSP90B1:DIS3L:RPL4:KCTD13:PHKG2:RNF40:FBXL19:TRIM72:ZNRF1:PSMB6:RNF167:USP6:DERL2:PSMB3:RPL23:ERN1:DDX5:SMURF2:AXIN2:PRKCA:PSMA8:ELAVL1:RPS28:HNRNPM:CASP8:DIS3L2:GIGYF2:DDRGK1:SPO11:RBM38:TTC3:FOXRED2:GGA1:H1F0:DNASE1L3:KCTD6:NCBP2:RPL35A:IDUA:MAEA:FGF2:LPCAT1:RNF1…
Biological Process			4	0	GOBP_MACROMOLECULE_CATABOLIC_PROCESS	10	GSEA	GCA	35	1.7362	0	0.0417608	tags=89%, list=46%, signal=154%	LARP1:HMGCR:GRIN2C:FAF1:RC3H2:HSPA5:FURIN:ENC1:CNOT2:RNF11:KCTD2:GCLC:FBXL2:GGA3:USP38:PSMB7:YTHDF3:PELO:FBXO9:ANGEL2:CNOT8:UBXN2B:ALAD:CTSB:UBAC2:LSM6:UBXN2A:NUDT16L1:TRIM25:PDCD6IP:SUMO2:
Biological Process			4	0	GOBP_MACROMOLECULE_CATABOLIC_PROCESS	10	GENE2FUNC	GCA	43	NA	1.8389e-06	0.00122872	NA	FAF1:RNF11:NRD1:ZCCHC11:BCAN:ANGEL2:CNOT2:NUDT15:UBAC2:FURIN:TRIM25:GRIN2C:KCTD2:SUMO2:GGA3:PGLYRP2:UBXN2A:GLB1:FBXL2:PDCD6IP:USP38:ANAPC10:LSM6:MARCH6:PELO:ENC1:HEXB:HMGCR:VCAN:LARP1:CNOT8:PTTG1:FBXO9:GCLC:CTSB:UBXN2B:SDCBP:YTHDF3:CDC26:ALAD:PSMB7:RPL35:HSPA5
Biological Process			4	0	GOBP_MACROMOLECULE_CATABOLIC_PROCESS	11	GSEA	GCA	86	1.57142	0.002	0.0361133	tags=58%, list=35%, signal=83%	TNRC6B:AGO1:TNRC6A:PTK2:BTRC:AGO4:AGO3:SHARPIN:FBXL15:AGO2:FZR1:RBBP6:SIRT6:USP19:ARIH2:RC3H1:KLHL20:USP48:THRAP3:VPS28:HECTD1:PCBP4:BAP1:RNF123:HSF1:FBXL5:PELI1:SGSM3:PINK1:DFFB:FBXW4:CSDC2:APAF1:EIF4ENIF1:USP4:AREL1:UBE2Z:EGFR:SPOP:TMF1:FBXL6:RBX1:LSM4:ADRM1:UBE4A:SNF8:DCP1A:TMUB2:PSMD14:EXOSC4:
Biological Process			4	0	GOBP_MACROMOLECULE_CATABOLIC_PROCESS	11	GENE2FUNC	GCA	96	NA	2.31858e-11	4.15648e-09	NA	DFFB:PINK1:USP48:HSPG2:PSMB2:AGO4:AGO1:AGO3:THRAP3:ZC3H12A:KLHL20:RC3H1:BTRC:FBXW4:MGEA5:FBXL15:USP28:BACE1:UBE4A:DDX6:APAF1:RPLP0:P2RX7:AREL1:POMT2:SLIRP:SNX33:CSPG4:FBXO22:RBBP6:TNRC6A:AURKB:RPL26:TMUB2:UBE2Z:SNF8:IGF2BP1:PHB:SPOP:RNF125:FZR1:RPL18A:LSM4:CBLC:APOE:NANOS2:NAPSA:RNF144A:PELI1:PSMD14:FAP:YWHAB:SDC4:UBE2C:CTSA:PSMA7:ADRM1:RPS21:RNF185:TNRC6B:SGSM3:RBX1:CSDC2:ARIH2:USP19:USP4:GPX1:R…
Biological Process			4	0	GOBP_MACROMOLECULE_CATABOLIC_PROCESS	15	GSEA	GCA	61	1.58777	0.003	0.037759	tags=59%, list=34%, signal=83%	APC2:NEDD4L:BRSK2:SERPINE2:PAN2:CACNG7:USP7:CUL3:SAMD4B:PRKCG:TBL1XR1:CNOT3:FEM1A:SUFU:CDC20:LSM5:UBE3C:TOLLIP:CNOT4:DHX36:PCBP2:HNRNPA0:RYBP:CIRBP:NDFIP1:LARP4B:TLK2:NPM1:RNF41:KIF16B:MGAT3:WDR91:UFL1:EGLN2:CDC23:KLHL3:
Biological Process			4	0	GOBP_MACROMOLECULE_CATABOLIC_PROCESS	15	GENE2FUNC	GCA	69	NA	1.03397e-09	2.92297e-07	NA	CDC20:CAPN2:RPS24:SUFU:TOLLIP:BRSK2:CTSD:PRR5L:PCBP2:WIBG:CDK2:RPS26:RPL41:RNF41:PAN2:RPS17:RPS17L:USP7:CLN3:CLN3:NUPR1:TLK2:NEDD4L:CIRBP:RPS15:APC2:MEX3D:ABHD17A:UBXN6:SAMD4B:RPS16:PSMC4:EGLN2:AP2S1:DHX34:GLTSCR2:RPL13A:RPS11:RCN3:AP2A1:PRKCG:CACNG7:CNOT3:SERPINE2:CUL3:KIF16B:RPL3:MGAT3:WNT5A:RYBP:DHX36:TBL1XR1:ASB5:SGTB:KLHL3:HNRNPA0:CDC23:ETF1:RNF14:NDFIP1:NPM1:GNB2L1:UFL1:HBS1L:PSMB1:LSM5:WDR…
Biological Process			2	0	GOBP_MEMBRANE_ORGANIZATION	2	GSEA	GCA	38	1.60333	0.00502008	0.0375661	tags=68%, list=40%, signal=109%	CCDC88A:RTN4:SCAP:GPHN:PITPNM1:SPTBN1:BCL2L1:ATP13A2:SUN2:REEP1:TMED9:TMEM30A:PRELID1:SCLT1:GNPAT:EEA1:ALKBH7:XKR7:TMEM11:TOMM22:NPC1:SOD1:IMMT:CAV1:BLOC1S6:CHMP3:
Biological Process			2	0	GOBP_MEMBRANE_ORGANIZATION	2	GENE2FUNC	GCA	45	NA	1.72557e-05	0.000667522	NA	GNPAT:PPP6R3:EEA1:GPHN:MPP5:CALM1:ARRB2:TMEM11:AP2B1:CACNG5:CACNG4:NPC1:ALKBH7:MCFD2:SPTBN1:RTN4:RPS27A:CCDC88A:PPP3R1:TGOLN2:VAMP8:IMMT:REEP1:CHMP3:BCL2L11:ANO7:BOK:CXXC11:BCL2L1:XKR7:SOD1:BAIAP2L2:TOMM22:SUN2:RTP1:RTP4:SCLT1:PRELID1:TMED9:TMEM30A:CAV2:CAV1:CHRM2:PTN:ANXA1
Biological Process			2	0	GOBP_MEMBRANE_ORGANIZATION	5	GSEA	GCA	47	1.61748	0.002002	0.0225887	tags=47%, list=25%, signal=59%	PTEN:PRKCA:ANK3:DLG1:CNTN2:TARDBP:CAMK2A:ATF2:ANO3:RHOBTB2:TMEM175:PICK1:INSIG1:RABEP1:CPLX1:EPB41L3:BET1L:LPIN1:PRRT2:GAK:STX1B:ANKRD27:
Biological Process			2	0	GOBP_MEMBRANE_ORGANIZATION	5	GENE2FUNC	GCA	56	NA	1.27327e-09	1.9099e-07	NA	TARDBP:OMA1:NFASC:CNTN2:ANK3:CDK1:ATAD1:PTEN:BET1L:ANO3:ARRB1:UVRAG:FZD4:FOLR4:APPL2:RAB20:STON2:PRRT2:STX1B:STX4:TRIM72:ITGAM:FA2H:TMEM170A:GLTPD2:RABEP1:PRKCA:EPB41L3:RAB31:VAPA:TRAPPC5:PDCD5:ANKRD27:LPIN1:MAL:ATF2:ATP5G3:CASP8:ZMYND8:IGLL5:SH3BP1:MICALL1:PICK1:GRAMD1C:DRD3:DLG1:CPLX1:GAK:TMEM175:ADRB2:SH3TC2:CAMK2A:MAGI2:INSIG1:RHOBTB2:CHMP7
Biological Process			1	0	GOBP_MESENCHYMAL_CELL_DIFFERENTIATION	5	GSEA	GCA	18	1.60456	0.0113402	0.0247362	tags=67%, list=39%, signal=107%	ERBB4:PTEN:TCOF1:SEMA3C:MTOR:DDX5:BMPR1A:SEMA4C:AXIN2:KITLG:MAD2L2:MAPK3:
Biological Process			1	0	GOBP_MESENCHYMAL_CELL_DIFFERENTIATION	5	GENE2FUNC	GCA	18	NA	2.11285e-05	0.00081734	NA	MTOR:MAD2L2:BMPR1A:PTEN:WNT11:KITLG:MAPK3:TMEM100:DDX5:AXIN2:SEMA4C:ERBB4:BMP7:SOX10:KIAA2018:TCOF1:SEMA3C:LOXL2
Biological Process			1	0	GOBP_MESENCHYME_DEVELOPMENT	5	GSEA	GCA	21	1.60912	0.00813835	0.0241595	tags=67%, list=39%, signal=106%	ERBB4:PTEN:MDM4:BASP1:TCOF1:SEMA3C:MTOR:DDX5:BMPR1A:SEMA4C:AXIN2:KITLG:MAD2L2:MAPK3:
Biological Process			1	0	GOBP_MESENCHYME_DEVELOPMENT	5	GENE2FUNC	GCA	20	NA	3.97518e-05	0.00139797	NA	MTOR:MAD2L2:BMPR1A:PTEN:WNT11:KITLG:MAPK3:TMEM100:DDX5:AXIN2:SEMA4C:ERBB4:BMP7:SOX10:KIAA2018:BASP1:PDGFRB:TCOF1:SEMA3C:LOXL2
Biological Process			0	1	GOBP_POSITIVE_REGULATION_OF_INTRACELLULAR_TRANSPORT	3	GSEA	NCS	15	1.8122	0	0.0164804	tags=60%, list=11%, signal=67%	TCF7L2:GSK3B:HCLS1:CAMK1:NEDD4:UBE2D3:OAZ1:SMAD3:JAK2:
Biological Process			0	1	GOBP_METAL_ION_TRANSPORT	3	GENE2FUNC	NCS	44	NA	0.000111232	0.00327579	NA	KCNIP2:STIM1:ZDHHC13:SLC17A6:KCNA4:TPCN2:MTNR1B:WNK1:TPT1:NEDD4:PRKCB:CACNG3:PLCG2:JSRP1:SLC39A3:CHERP:TMEM38A:SCN1B:HPN:FXYD3:FXYD1:FXYD7:FXYD5:HAMP:FFAR1:ATP4A:GRIN2D:KCNJ14:BAX:FTL:KCNJ13:SLC4A11:SLC23A2:ATP2B2:KCNH8:COX17:CASR:ATP1B3:TRPC1:FGF12:SLC9B1:SLC9B2:CACNA2D1:SLC39A4
Biological Process			1	0	GOBP_MICROTUBULE_BASED_PROCESS	12	GSEA	GCA	25	1.69627	0.00303951	0.0452811	tags=68%, list=34%, signal=97%	RAC1:DST:PCM1:EFNA5:RANBP9:STMN1:CEP85:HOOK3:BICD1:PPP2R1A:IFT122:CCDC57:CEP70:CSNK1D:TBCD:COPG1:DYNC2H1:
Biological Process			1	0	GOBP_MICROTUBULE_BASED_PROCESS	12	GENE2FUNC	GCA	22	NA	0.000576354	0.0234044	NA	AUNIP:STMN1:CEP85:DYNC2H1:BICD1:LAMP1:TEKT1:CSNK1D:TBCD:PPP2R1A:ARL8B:COPG1:IFT122:CEP70:WDR19:PLK4:EFNA5:RANBP9:DST:RAC1:PCM1:HOOK3
Biological Process			1	0	GOBP_MITOTIC_CELL_CYCLE	5	GSEA	GCA	39	1.59426	0.004	0.0264797	tags=64%, list=39%, signal=101%	APC:PTEN:PHIP:PRKCA:ANK3:DLG1:GNAI1:GIGYF2:CAMK2A:TAOK2:ATF2:INHBA:RNF40:KIF22:DIS3L2:LPIN1:YTHDC2:RNF20:APPL2:CHMP7:DRD3:L3MBTL1:MAD2L2:MIS12:ZWILCH:
Biological Process			1	0	GOBP_MITOTIC_CELL_CYCLE	5	GENE2FUNC	GCA	44	NA	0.000751313	0.0134033	NA	MAD2L2:GADD45A:MDM4:SDCCAG8:ANK3:CDK1:PTEN:PSMD13:MRE11A:TIPIN:ZWILCH:KIF22:TAOK2:PSMB6:MIS12:PSMB3:PRKCA:PSMA8:HAUS5:WDR62:LPIN1:NCAPH:ATF2:ORC2:DIS3L2:GIGYF2:L3MBTL1:BMP7:RAE1:PDXP:GTSE1:NAA50:DRD3:DLG1:MAEA:APC:YTHDC2:PDGFRB:CAMK2A:PHIP:INHBA:MAGI2:GNAI1:CHMP7
Biological Process			2	0	GOBP_MODIFICATION_DEPENDENT_MACROMOLECULE_CATABOLIC_PROCESS	5	GSEA	GCA	36	1.75191	0	0.00978856	tags=69%, list=31%, signal=97%	PTEN:TTC3:HSP90B1:FBXO44:AGTPBP1:ARRB1:HIPK2:UBE4B:RNF40:SMURF2:ZNRF1:DIS3L2:RNF167:EXOSC10:FBXL19:KCTD13:PSMD13:PCYOX1L:RNF20:FBXO2:DERL2:CSNK1A1:CHMP7:FBXO38:KCTD6:
Biological Process			2	0	GOBP_MODIFICATION_DEPENDENT_MACROMOLECULE_CATABOLIC_PROCESS	5	GENE2FUNC	GCA	33	NA	0.000139064	0.00367669	NA	UBE4B:EXOSC10:FBXO2:FBXO6:CDK1:PTEN:PSMD13:ARRB1:HSP90B1:KCTD13:RNF40:FBXL19:TRIM72:ZNRF1:PSMB6:RNF167:USP6:DERL2:PSMB3:RPL23:SMURF2:PSMA8:DIS3L2:DDRGK1:TTC3:FOXRED2:KCTD6:MAEA:RNF180:PCYOX1L:CSNK1A1:HIPK2:RNF20
Biological Process			2	0	GOBP_MODIFICATION_DEPENDENT_MACROMOLECULE_CATABOLIC_PROCESS	11	GSEA	GCA	41	1.87846	0	0.0051957	tags=73%, list=34%, signal=107%	PTK2:BTRC:SHARPIN:FBXL15:FZR1:RBBP6:SIRT6:USP19:ARIH2:RC3H1:KLHL20:USP48:VPS28:HECTD1:BAP1:FBXL5:PELI1:PINK1:FBXW4:USP4:AREL1:UBE2Z:SPOP:FBXL6:RBX1:ADRM1:UBE4A:SNF8:TMUB2:PSMD14:
Biological Process			2	0	GOBP_MODIFICATION_DEPENDENT_MACROMOLECULE_CATABOLIC_PROCESS	11	GENE2FUNC	GCA	39	NA	0.000228062	0.00403916	NA	PINK1:USP48:PSMB2:KLHL20:BTRC:FBXW4:FBXL15:USP28:UBE4A:AREL1:FBXO22:RBBP6:AURKB:TMUB2:UBE2Z:SNF8:SPOP:RNF125:FZR1:CBLC:RNF144A:PELI1:PSMD14:UBE2C:PSMA7:ADRM1:RNF185:RBX1:ARIH2:USP19:USP4:UBA7:BAP1:FBXL5:CCNB1:PTK2:SHARPIN:FBXL6:VPS28
Biological Process			0	1	GOBP_NEGATIVE_REGULATION_OF_PROTEIN_MODIFICATION_PROCESS	1	GSEA	NCS	28	1.73286	0	0.0247558	tags=75%, list=42%, signal=126%	YWHAB:MAPT:PTPRJ:YWHAG:SPI1:GNAI2:APC:PDPK1:PRKAR2A:ENSA:USP4:ANGPT1:STYXL1:NF2:DBNDD2:PTPN22:INPP5J:ADORA2A:SLC8A3:DUSP7:UBASH3B:
Biological Process			0	1	GOBP_MORPHOGENESIS_OF_A_BRANCHING_STRUCTURE	1	GENE2FUNC	NCS	14	NA	0.00358812	0.0406724	NA	WNT2B:TBX3:PML:BCL11A:STK4:TDGF1:DAG1:WNT5A:PLXND1:SRF:VEGFA:ESR1:WNT2:RDH10
Biological Process			0	1	GOBP_POSITIVE_REGULATION_OF_LOCOMOTION	1	GSEA	NCS	36	1.75858	0	0.0208942	tags=39%, list=17%, signal=46%	RHOA:RHOC:SPI1:SEMA6D:GNAI2:APC:MDK:SEMA3F:VEGFA:PDPK1:CD47:NTN1:ANGPT1:HMGB1:
Biological Process			0	1	GOBP_MORPHOGENESIS_OF_AN_EPITHELIUM	1	GENE2FUNC	NCS	34	NA	7.24588e-05	0.00208036	NA	HES5:RNF207:WNT2B:RHOC:PSMD4:PSMB4:RYR2:PSMC3:TBX3:MYO9A:BBS4:PML:NTN1:BBS5:STK4:SDC4:CELSR3:RHOA:DAG1:WNT5A:IFT57:IFT122:PLXND1:BBS7:KLHL3:ID4:PTK7:SRF:VEGFA:ESR1:COBL:WNT2:DLC1:RDH10
Biological Process			3	0	GOBP_MRNA_METABOLIC_PROCESS	7	GSEA	GCA	37	1.56686	0.00501002	0.0456044	tags=73%, list=35%, signal=109%	TP53:KDM1A:ELAVL4:HNRNPH1:TCERG1:MYEF2:PRPF38B:RXRA:YBX1:SRSF10:FXR2:CMTR1:RBM19:PATL1:IK:AKT1:ZMAT2:PPIH:BUD13:HNRNPR:NT5C3B:RSRC1:HNRNPLL:DND1:ERI1:PRKRIP1:CEBPG:
Biological Process			3	0	GOBP_MRNA_METABOLIC_PROCESS	7	GENE2FUNC	GCA	29	NA	0.00339088	0.0394351	NA	KDM1A:HNRNPR:SRSF10:PPIH:YBX1:FOXE3:ELAVL4:PRPF38B:CSTF2T:SMNDC1:BUD13:ZNF259:DDIT3:RBM19:PAPD5:POLR2A:TP53:RPRD1A:CEBPG:HNRNPLL:RSRC1:SKIV2L2:IK:ZMAT2:HNRNPH1:PPIL1:CMTR1:POLR2J:NAA38
Biological Process			3	0	GOBP_MRNA_METABOLIC_PROCESS	11	GSEA	GCA	57	1.61663	0.002002	0.0272369	tags=65%, list=36%, signal=97%	TNRC6B:AGO1:SFPQ:TNRC6A:RBM6:AGO4:RBM5:AGO3:SON:ZBTB7A:AGO2:RBBP6:FAM172A:RC3H1:SYMPK:CDK9:ZC3H3:CPSF1:THRAP3:PCBP4:PAXBP1:TRUB2:HSF1:CLASRP:CSDC2:RNPC3:SRSF9:EIF4ENIF1:USP4:SETX:TAF4:PRDX6:LSM4:DCP1A:PUF60:EXOSC4:SNW1:
Biological Process			3	0	GOBP_MRNA_METABOLIC_PROCESS	11	GENE2FUNC	GCA	46	NA	4.94267e-08	3.3026e-06	NA	SFPQ:THRAP3:LSM10:RNPC3:PRDX6:AICDA:SRSF9:SRSF5:SNW1:SNUPN:RBBP6:EFTUD2:TXNL4A:CACTIN:ZBTB7A:CCDC94:LSM4:CLASRP:GEMIN7:ERCC2:SYMPK:PABPC1L:SON:PHF5A:CSDC2:NHP2L1:USP4:RBM5:RBM15B:GRSF1:CCNB1:CDK7:SMN2:SMN1:GTF2H2:FAM172A:ZC3H3:PUF60:EXOSC4:HSF1:CPSF1:ELAVL2:PTBP3:CDK9:TRUB2:SETX
Biological Process			3	0	GOBP_MRNA_METABOLIC_PROCESS	15	GSEA	GCA	52	1.60505	0	0.0342446	tags=67%, list=39%, signal=104%	ADARB2:SRRM4:HNRNPA1:ATXN2L:PAN2:SUPT5H:CACNG7:ATF4:SAMD4B:SCAF1:SRPK2:CNOT3:LSM5:PAF1:DHX36:PCBP2:DAZAP1:PPP4R2:HNRNPA0:CIRBP:LARP4B:ZC3H10:PRPF31:NPM1:TBP:KIN:TAF7:PDCD11:TAF5:SCAF11:HNRNPK:CWC27:TAF3:SREK1IP1:ETF1:
Biological Process			3	0	GOBP_MRNA_METABOLIC_PROCESS	15	GENE2FUNC	GCA	37	NA	1.22616e-08	2.36792e-06	NA	ADARB2:KIN:PDCD11:SCAF11:PCBP2:HNRNPA1:SARNP:ZC3H10:SLC39A5:PAN2:SRRM4:MBNL2:CPEB1:FAM103A1:NSRP1:CIRBP:DAZAP1:PAF1:SUPT5H:SNRPA:C5AR1:SCAF1:ZNF473:PRPF31:TSEN34:SNRPB2:ATF4:PPP4R2:DHX36:PLRG1:SREK1IP1:CWC27:PPWD1:HNRNPA0:LSM5:SRPK2:HNRNPK
Biological Process			1	0	GOBP_MULTICELLULAR_ORGANISM_GROWTH	11	GSEA	GCA	15	1.79449	0.00208333	0.00885868	tags=73%, list=27%, signal=100%	EP300:PIK3CA:DRD2:SLC12A5:RBBP6:SLC4A10:NPY1R:PLEC:STK40:ERCC1:ERCC2:
Biological Process			1	0	GOBP_MULTICELLULAR_ORGANISM_GROWTH	11	GENE2FUNC	GCA	16	NA	5.59752e-05	0.0012659	NA	STK40:DRD2:RBBP6:CTC1:GDF15:ERCC2:PPP1R13L:ERCC1:SLC4A10:SLC12A5:EP300:CACNA2D2:PIK3CA:NPY1R:HSF1:SLC25A25
Molecular Function			0	1	GOMF_PHOSPHORIC_ESTER_HYDROLASE_ACTIVITY	2	GSEA	NCS	29	1.74751	0.00200803	0.0358555	tags=79%, list=39%, signal=128%	PPP3CB:PTPRK:PDE7A:PDE4D:INPP5B:PTPRM:CTDNEP1:PTPN23:CHRM1:SSU72:PPM1B:NT5E:CAMK2G:CDC25A:PDE6G:PLCL1:HDDC2:ADPRM:PTPN14:STYX:FICD:PGP:NT5DC1:
Biological Process			0	1	GOBP_MULTICELLULAR_ORGANISMAL_SIGNALING	2	GENE2FUNC	NCS	20	NA	0.000147483	0.00257482	NA	TNNI3K:TNR:FXYD2:FXYD6:SCN4B:SCN2B:CACNA2D4:CACNA1C:P2RX4:ATP1B2:CACNG5:CACNG4:PRKACA:KCNE2:KCNE1:PDE4D:DSP:AKAP9:NRCAM:NTRK2
Biological Process			1	1.5	GOBP_MUSCLE_CELL_DIFFERENTIATION	15	GSEA	GCA	16	1.91554	0.002079	0.00371644	tags=44%, list=16%, signal=51%	DLL1:HDAC3:MEGF10:SGCZ:PLD3:DYRK1B:TARBP2:
Biological Process			1	1.5	GOBP_MUSCLE_CELL_DIFFERENTIATION	15	GENE2FUNC	GCA	18	NA	0.00239681	0.0399468	NA	CAPN2:ADAM12:CSRP3:KRT8:TARBP2:EFNB2:TBX2:TCF3:DYRK1B:EHD2:FLT3LG:NLN:MEGF10:WNT8A:CTNNA1:SCGB3A1:DLL1:SGCZ
Biological Process		1	1	1.5	GOBP_MUSCLE_CELL_DIFFERENTIATION	8	GSEA	NCS	21	1.76943	0.00406504	0.0287055	tags=57%, list=30%, signal=79%	HDAC5:KCNH1:DNMT1:SOD2:ACVR1:KRAS:MYEF2:HOMER1:MYOF:ACTA1:GDF15:CBY1:
Biological Process		1	1	1.5	GOBP_MUSCLE_CELL_DIFFERENTIATION	8	WG	NCS	23	1.65849	0.0126138	0.592974	NA	ACTA1:ACVR1:BARX2:CBY1:CDK1:CTNNA2:DNMT1:FBXO22:FLT3LG:GATA6:GDF15:HDAC5:HIRA:HOMER1:IGFBP5:KCNH1:KRAS:LMOD2:MYEF2:MYOF:NPHS1:SOD2:TBX1
Biological Process		1	1	1.5	GOBP_MUSCLE_CELL_DIFFERENTIATION	8	GENE2FUNC	NCS	23	NA	0.000146447	0.00584993	NA	KCNH1:ACTA1:CDK1:MYOF:BARX2:KRAS:MYEF2:FBXO22:HDAC5:GATA6:DNMT1:GDF15:NPHS1:FLT3LG:CTNNA2:ACVR1:IGFBP5:HIRA:TBX1:CBY1:HOMER1:SOD2:LMOD2
Biological Process			2	0	GOBP_MYELOID_CELL_DIFFERENTIATION	11	GSEA	GCA	22	1.59761	0.0132518	0.0308131	tags=68%, list=40%, signal=112%	EP300:PIK3R1:LDB1:CDC42:ZBTB16:ZBTB7A:P4HTM:PARP1:TOB2:HSF1:ERCC2:TCTA:ITGB8:KAT7:RELB:
Biological Process			2	0	GOBP_MYELOID_CELL_DIFFERENTIATION	11	GENE2FUNC	GCA	26	NA	0.00185861	0.021049	NA	CDC42:AGO4:AGO1:AGO3:H3F3A:PARP1:LDB1:FSHB:ZBTB16:KMT2A:CLEC1B:SIN3A:TNRC6A:ITGA2B:ZBTB7A:RELB:ERCC2:MMP9:TNRC6B:EP300:TOB2:P4HTM:TCTA:PIK3R1:ZNF16:PTBP3
Biological Process			2	0	GOBP_MYELOID_CELL_DIFFERENTIATION	15	GSEA	GCA	25	1.63522	0.00406091	0.0270495	tags=72%, list=44%, signal=124%	KMT2E:DLL1:PDE1B:CNOT4:PAF1:PRMT1:NDFIP1:RNF41:ZNF385A:OSCAR:UFL1:EFNA2:HSPA9:TRAF6:CITED2:SMAD5:SH3PXD2A:SBNO2:
Biological Process			2	0	GOBP_MYELOID_CELL_DIFFERENTIATION	15	GENE2FUNC	GCA	25	NA	1.00961e-05	0.000545637	NA	MPL:SH3PXD2A:TRAF6:RARG:NFE2:ZNF385A:NCKAP1L:PDE1B:RNF41:IL23A:SBNO2:EFNA2:PAF1:PRMT1:OSCAR:KAT2B:SMAD5:HSPA9:NDFIP1:IL12B:CD109:DLL1:KMT2E:BPGM:CNOT4
Biological Process			2	0	GOBP_NEGATIVE_REGULATION_OF_BIOSYNTHETIC_PROCESS	11	GSEA	GCA	108	1.87679	0	0.00523841	tags=78%, list=48%, signal=137%	EP300:SOX11:TNRC6B:SREBF2:LDB1:AGO1:PAX6:SFPQ:DDX6:TNRC6A:CHD3:NR2F1:ZBTB16:BTRC:RHOA:FOXG1:HDAC5:NFIB:AGO4:AGO3:SIN3A:ZBTB7A:NCOA2:AGO2:ZEB2:SIRT6:PARP1:RC3H1:ZBTB37:IRF2BPL:AEBP2:PIAS4:PER1:TOB2:BRCA2:HEXIM1:BAP1:NFIC:STRN3:HSF1:PHC1:HIF1AN:HES7:NR1H2:EIF4ENIF1:L3MBTL2:IRF2BP1:ACOT8:MAF1:NCOA5:MYPOP:SFMBT1:JUND:DAPK3:ZBTB34:ASXL3:OLIG2:DCP1A:CPEB2:AKIRIN2:RAD17:SNW1:XRCC6:MST1:CTC1:CIPC:MFSD12:…
Biological Process			2	0	GOBP_NEGATIVE_REGULATION_OF_BIOSYNTHETIC_PROCESS	11	GENE2FUNC	GCA	105	NA	2.79172e-10	3.73075e-08	NA	WNT4:SFPQ:AGO4:AGO1:AGO3:ZC3H12A:MIER1:TNFSF4:RC3H1:H3F3A:PARP1:HIF1AN:PAX2:BTRC:LDB1:LGR4:PAX6:ZBTB16:AICDA:AEBP2:SOX5:SIRT4:BRCA2:FOXG1:STRN3:PROX2:IRF2BPL:CIPC:SNW1:SIN3A:TNRC6A:HES7:PER1:AURKB:CTC1:HDAC5:HEXIM1:HEXIM2:IGF2BP1:PHB:KAT7:HSBP1L1:NFIC:DAPK3:PIAS4:ZBTB7A:SIRT6:JUND:APOE:APOC1:RELB:ZNF296:PPP1R13L:SIX5:IRF2BP1:MYPOP:NANOS2:NR1H2:SOX11:ZEB2:SIRPA:YWHAB:ACOT8:PAXBP1:OLIG2:DONSON:PATZ…
Biological Process			2	0	GOBP_NEGATIVE_REGULATION_OF_BIOSYNTHETIC_PROCESS	15	GSEA	GCA	67	1.82927	0	0.00667618	tags=73%, list=41%, signal=114%	SMARCC2:HNRNPA1:CBX5:KDM4A:PAN2:SUPT5H:ATF4:CUL3:SAMD4B:MYB:HDAC3:AP2A1:TBL1XR1:CNOT3:SUFU:ATF5:IKZF4:KLF16:PAF1:DHX36:TCF3:ZNF148:RYBP:FOXK1:CIRBP:TRPS1:MED25:PA2G4:ZBTB5:ZNF608:EID2:MAP3K10:PCGF6:MBD3:METTL13:IRF3:TAF7:ELK4:GTPBP4:DNAJB6:TRAF6:HNRNPK:SUV39H2:TAF3:CITED2:NPAS1:ZC3H4:EID2B:SMAD5:
Biological Process			2	0	GOBP_NEGATIVE_REGULATION_OF_BIOSYNTHETIC_PROCESS	15	GENE2FUNC	GCA	70	NA	3.63458e-07	4.10987e-05	NA	KDM4A:FASLG:ELK4:EPRS:GTPBP4:TAF3:SUV39H2:SUFU:PCGF6:OBFC1:E2F8:TRAF6:RARG:PFDN5:CBX5:HNRNPA1:ORMDL2:CDK2:IKZF4:PA2G4:SMARCC2:CPEB1:TBX2:NEDD4L:SBNO2:CIRBP:MEX3D:MBD3:TCF3:KLF16:SAMD4B:PAF1:SUPT5H:EID2B:EID2:MAP3K10:ARHGAP35:NPAS1:ZC3H4:GLTSCR2:RPL13A:IRF3:AP2A1:MED25:ATF5:NLRP12:CNOT3:CUL3:CBX7:ATF4:WNT5A:RYBP:ZNF148:DHX36:TBL1XR1:ZNF608:SMAD5:EGR1:TAF7:HDAC3:GNB2L1:MYB:CITED2:PHF10:FOXK1:PUS7:D…
Biological Process			1	0	GOBP_NEGATIVE_REGULATION_OF_CATABOLIC_PROCESS	7	GSEA	GCA	21	1.58758	0.00504541	0.0390426	tags=71%, list=32%, signal=102%	TP53:ELAVL4:SNCA:AGAP2:YBX1:CSNK2A2:LRPPRC:PHF23:EIF4E:CRTC3:FEZ2:AKT1:TSPO:N4BP1:DND1:
Biological Process			1	0	GOBP_NEGATIVE_REGULATION_OF_CATABOLIC_PROCESS	7	GENE2FUNC	GCA	21	NA	0.000231959	0.00505904	NA	RPL11:YBX1:APOC3:OS9:AGAP2:AKT1:BMF:CRTC3:N4BP1:PAPD5:CSNK2A2:PHF23:CIDEA:FEZ2:LRPPRC:DYSF:PSMF1:TSPO:SNCA:DND1:RRAGA
Biological Process	Neural		0	1	GOBP_POSITIVE_REGULATION_OF_NEUROGENESIS	1	GSEA	NCS	19	1.91393	0	0.00968415	tags=63%, list=24%, signal=82%	MAPT:SRF:MDK:WNT3:VEGFA:TTBK1:CUL7:NTN1:NPTN:FBXW8:ZNF335:PARP6:
Biological Process			0	1	GOBP_NEGATIVE_REGULATION_OF_CELL_ADHESION	1	GENE2FUNC	NCS	18	NA	0.00314571	0.0371182	NA	TNFRSF14:PTPN22:TNFAIP8L2:LPXN:UBASH3B:HMGB1:SDC4:ADORA2A:NF2:RHOA:PLXND1:IL2:SPOCK1:MAD1L1:ADAM22:DLC1:ANGPT1:KANK1
Biological Process			1	0	GOBP_NEGATIVE_REGULATION_OF_CELL_CYCLE_PHASE_TRANSITION	2	GSEA	GCA	16	1.60654	0.00829016	0.0374758	tags=56%, list=25%, signal=74%	RBL1:RAD9A:UIMC1:DYNC1LI1:MSH2:CDK2AP2:CTDSPL:JADE1:ERCC6:
Biological Process			1	0	GOBP_NEGATIVE_REGULATION_OF_CELL_CYCLE_PHASE_TRANSITION	2	GENE2FUNC	GCA	15	NA	0.00353557	0.0436881	NA	CDK2AP2:CHEK1:PSMC6:PSMC1:PSMA4:BUB1:RBL1:RBL1:DYNC1LI1:CNOT10:CTDSPL:JADE1:PLK2:DUSP1:UIMC1:KLF4
Biological Process			1	0	GOBP_NEGATIVE_REGULATION_OF_CELL_DEATH	11	GSEA	GCA	50	1.65062	0.003003	0.0227943	tags=54%, list=29%, signal=73%	SOX11:PIK3R1:STXBP1:PTK2:PIK3CA:DRD2:RHOA:GNAI2:AGO4:SON:SIN3A:GRINA:BDNF:KLHL20:NRBP2:SPRY2:HSF1:PELI1:PINK1:STK40:FGF8:PRKD1:AREL1:SETX:UBE2Z:EGFR:TMF1:
Biological Process			1	0	GOBP_NEGATIVE_REGULATION_OF_CELL_DEATH	11	GENE2FUNC	GCA	56	NA	0.000251926	0.00433642	NA	PINK1:WNT4:AGO4:STK40:ZC3H12A:TNFSF18:KLHL20:CACYBP:PAX2:FGF8:BDNF:DRD2:SIRT4:TRIAP1:RXFP2:SPRY2:PRKD1:AREL1:ALKBH1:SIN3A:LSMD1:AURKB:GRN:UBE2Z:NGFR:ADNP2:APOE:SOX11:PELI1:GCG:MMP9:SON:ITSN1:QARS:GPX1:RHOA:GNAI2:PRKCD:TMF1:NCK1:PIK3CA:CD38:NPY5R:PIK3R1:NAIP:EGFR:AKR1B1:WISP1:WISP1-OT1:PTK2:NRBP2:GRINA:HSF1:ZNF16:FAM129B:STXBP1:SETX
Biological Process			1	1.5	GOBP_NEGATIVE_REGULATION_OF_CELL_DEVELOPMENT	5	GSEA	GCA	16	1.80828	0.00207254	0.00707543	tags=69%, list=35%, signal=104%	DAB1:PTEN:SEMA3C:ULK1:DRAXIN:SORL1:BMPR1A:SEMA4C:APPL2:TBX6:DRD3:
Biological Process			1	1.5	GOBP_NEGATIVE_REGULATION_OF_CELL_DEVELOPMENT	5	GENE2FUNC	GCA	26	NA	1.14704e-06	7.33108e-05	NA	PTCHD2:DRAXIN:DAB1:TACSTD2:CNTN2:BMPR1A:PTEN:SORL1:APPL2:TBX6:STX1B:MEIS1:SEMA4C:TRAK2:ERBB4:NGEF:BMP7:LGALS1:SOX10:PPARA:DRD3:MFI2:GAK:CRMP1:GLI3:SEMA3C
Biological Process		1	1	1.5	GOBP_NEGATIVE_REGULATION_OF_CELL_DEVELOPMENT	1	GSEA	NCS	16	1.89836	0	0.00769772	tags=63%, list=19%, signal=76%	SEMA6D:LRP4:HES5:SEMA3F:WNT3:CTNNA1:VEGFA:BCL11A:NTN1:KANK1:
Biological Process		1	1	1.5	GOBP_NEGATIVE_REGULATION_OF_CELL_DEVELOPMENT	1	WG	NCS	25	1.56208	0.0186668	0.526686	NA	BCL11A:CERS2:CNTF:CTNNA1:DPYSL3:F2:FUOM:HES5:ID4:INPP5J:KANK1:LRIG2:LRP4:LTF:NR2F1:NTN1:RHOA:RTN4RL2:SEMA3F:SEMA6C:SEMA6D:SPOCK1:WNT3:WNT5A:ZNF365
Biological Process		1	1	1.5	GOBP_NEGATIVE_REGULATION_OF_CELL_DEVELOPMENT	1	GENE2FUNC	NCS	26	NA	2.66133e-05	0.000914057	NA	HES5:LRIG2:CERS2:SEMA6C:ZNF365:FUOM:F2:LRP4:RTN4RL2:CNTF:SEMA6D:NTN1:WNT3:BCL11A:KREMEN1:INPP5J:LTF:RHOA:SEMA3F:WNT5A:NR2F1:SPOCK1:CTNNA1:DPYSL3:ID4:KANK1
Biological Process			3	0	GOBP_NEGATIVE_REGULATION_OF_CELL_DIFFERENTIATION	5	GSEA	GCA	33	1.52194	0.0140421	0.0413908	tags=61%, list=38%, signal=94%	DAB1:PTEN:CNTN2:TRIO:SEMA3C:GLI3:INSIG1:ULK1:INHBA:DRAXIN:LRP3:SORL1:BMPR1A:SEMA4C:SRSF6:APPL2:TBX6:AXIN2:DRD3:MAD2L2:
Biological Process			3	0	GOBP_NEGATIVE_REGULATION_OF_CELL_DIFFERENTIATION	5	GENE2FUNC	GCA	42	NA	3.28277e-06	0.000177415	NA	PTCHD2:MAD2L2:DRAXIN:DAB1:TACSTD2:CNTN2:BMPR1A:PTEN:SORL1:APPL2:FAM57B:TBX6:STX1B:TRIM72:AXIN2:NFKBID:MEIS1:SEMA4C:ITGAV:CFLAR:TRAK2:ERBB4:NGEF:INPP5D:SRSF6:BMP7:LGALS1:SOX10:PPARA:KIAA2018:DRD3:MFI2:GAK:CRMP1:BBS12:TRIO:CD74:SOSTDC1:INHBA:GLI3:SEMA3C:INSIG1
Biological Process			3	0	GOBP_NEGATIVE_REGULATION_OF_CELL_DIFFERENTIATION	7	GSEA	GCA	33	1.61239	0.00301205	0.0374922	tags=45%, list=30%, signal=63%	TP53:HES5:DICER1:NTN1:EFNB3:SORT1:YBX1:DDIT3:CRIM1:EIF4E:EIF2AK4:GPS2:SIX3:SRA1:TSPO:
Biological Process			3	0	GOBP_NEGATIVE_REGULATION_OF_CELL_DIFFERENTIATION	7	GENE2FUNC	GCA	38	NA	0.000951545	0.0156113	NA	HES5:ID3:TAL1:FOXE3:SORT1:DKK1:DENND5A:TRPC6:FKBP4:DDIT3:TBX5:DICER1:EIF2AK4:PRTG:IDH2:SEMA4B:CIB1:GPS2:KCTD11:EFNB3:NTN1:HPN:MAG:SIX3:GLI2:MSTN:STAT1:TSPO:MSX1:PAQR3:EIF4E:IL2:SRA1:DPYSL3:LRRC17:WEE2:STMN2:COL5A1
Biological Process			3	0	GOBP_NEGATIVE_REGULATION_OF_CELL_DIFFERENTIATION	11	GSEA	GCA	39	1.79242	0.00100503	0.00902144	tags=62%, list=33%, signal=89%	SOX11:PIK3R1:RUFY3:LDB1:PAX6:DDX6:ZBTB16:RHOA:FOXG1:HDAC5:EPHB1:RC3H1:BDNF:TOB2:TNR:SPRY2:NR1H2:EIF4ENIF1:RNF10:SEMA4G:EGFR:TCTA:CHADL:OLIG2:
Biological Process			3	0	GOBP_NEGATIVE_REGULATION_OF_CELL_DIFFERENTIATION	11	GENE2FUNC	GCA	45	NA	0.000144206	0.00280157	NA	WNT4:ZC3H12A:TNFSF4:RC3H1:TNN:TNR:MIXL1:SEMA4G:LBX1:LDB1:PITX3:BDNF:PAX6:ZBTB16:DDX6:RNF10:FOXG1:PTPN9:HDAC5:GFAP:NGFR:ABCA5:NFATC1:CTDP1:NMRK2:APOE:NR1H2:ACPT:SOX11:MMP9:OLIG2:EIF4ENIF1:CHADL:TOB2:RHOA:TCTA:SEMA3F:SEMA3G:EPHB1:CD38:RUFY3:PIK3R1:NR2F1:EGFR:PTK2
Biological Process			0	1	GOBP_STEM_CELL_DIFFERENTIATION	1	GSEA	NCS	17	1.89491	0	0.0064223	tags=53%, list=18%, signal=63%	ESR1:SRF:SEMA6D:HES5:SEMA3F:WNT3:HESX1:MTCH2:FAM172A:
Biological Process			0	1	GOBP_NEGATIVE_REGULATION_OF_CELL_GROWTH	1	GENE2FUNC	NCS	17	NA	8.01414e-05	0.0022831	NA	ST7L:SEMA6C:NDUFS3:PTPRJ:SEMA6D:PML:NTN1:WNT3:BCL11A:TP53TG5:IP6K2:SEMA3F:HYAL1:HYAL2:WNT5A:CDKN1A:OSGIN2
Biological Process			3	0	GOBP_NEGATIVE_REGULATION_OF_CELL_POPULATION_PROLIFERATION	5	GSEA	GCA	41	1.63936	0.00100402	0.0194804	tags=56%, list=33%, signal=80%	MAGI2:APC:ERBB4:PTEN:SMARCA2:DLG1:MDM4:CTBP1:ATF2:AGTPBP1:GLI3:ULK1:INHBA:ING2:DIS3L2:TMEM127:MAP2K1:ING1:CSF1R:APPL2:FGFRL1:AXIN2:GNA13:
Biological Process			3	0	GOBP_NEGATIVE_REGULATION_OF_CELL_POPULATION_PROLIFERATION	5	GENE2FUNC	GCA	39	NA	4.69349e-05	0.00159709	NA	FBXO2:JUN:KISS1:MDM4:PTEN:WNT11:PRKRIR:LRRC32:APPL2:ING1:MAP2K1:INCA1:AXIN2:APOH:CLEC4G:PDCD5:TYROBP:MEIS1:TMEM127:ATF2:ERBB4:DIS3L2:INPP5D:BMP7:SSTR3:SOX10:DLG1:FGFRL1:CTBP1:NUDT6:ING2:APC:MCC:CSF1R:RPS6KA2:INHBA:GLI3:MAGI2:SMARCA2
Biological Process			3	0	GOBP_NEGATIVE_REGULATION_OF_CELL_POPULATION_PROLIFERATION	11	GSEA	GCA	43	1.75283	0	0.0119876	tags=51%, list=27%, signal=68%	SOX11:PAX6:ZBTB16:DRD2:RHOA:NFIB:RBM5:WDR6:EPHB1:SIRT6:SCRIB:PBRM1:RC3H1:TOB2:SDC4:BRCA2:BAP1:SPRY2:PELI1:WNK2:RNF10:TMEM115:
Biological Process			3	0	GOBP_NEGATIVE_REGULATION_OF_CELL_POPULATION_PROLIFERATION	11	GENE2FUNC	GCA	45	NA	0.000178329	0.00326049	NA	CAMK2N1:RC3H1:TNN:LZTS2:LBX1:PAX6:DRD2:ZBTB16:RNF10:RXFP2:BRCA2:SPRY2:SYNJ2BP:ALOX15B:PHB:NGFR:SIRT6:APOE:SIX5:SOX11:PELI1:FAP:SIRPG:STK4:SDC4:CXADR:BTG3:TOB2:WDR6:RBM5:TMEM115:BAP1:PBRM1:EPHB1:IL20RB:SULF1:NDRG1:BAI1:GML:EPPK1:PARP10:HSF1:NFIB:WNK2:FAM129B
Biological Process			3	0	GOBP_NEGATIVE_REGULATION_OF_CELL_POPULATION_PROLIFERATION	15	GSEA	GCA	32	1.75775	0	0.0114732	tags=50%, list=25%, signal=64%	SERPINE2:STK11:ARID2:DLL1:SCG2:SLIT3:NEURL1:FUZ:CTNNA1:GDF11:ATF5:NDFIP1:MED25:NPM1:RNF41:KAT2B:
Biological Process			3	0	GOBP_NEGATIVE_REGULATION_OF_CELL_POPULATION_PROLIFERATION	15	GENE2FUNC	GCA	32	NA	0.000588154	0.0139293	NA	RASSF5:GTPBP4:PRKG1:NEURL1:ARID2:KRT4:TENC1:IGFBP6:RARG:GDF11:RNF41:EFNB2:KIAA1024:NUPR1:SLC6A4:BRIP1:STK11:FUZ:MED25:NUP62:ATF5:SCG2:SERPINE2:KAT2B:WNT5A:CTNNA1:NDFIP1:IL12B:SLIT3:NPM1:CD109:DLL1
Biological Process			2	0	GOBP_NEGATIVE_REGULATION_OF_CELLULAR_COMPONENT_ORGANIZATION	5	GSEA	GCA	41	1.75258	0	0.00981753	tags=71%, list=40%, signal=113%	DAB1:APC:PTEN:DYRK1A:CRMP1:EVI5L:SEMA3C:PICK1:ULK1:NGEF:CLIP3:XRCC5:DRAXIN:EXOSC10:PRRT2:DCP2:SORL1:GAK:STX1B:ANKRD27:SEMA4C:CAMSAP3:TBX6:ARHGEF18:PAK2:PFN1:MAD2L2:ZWILCH:TRIOBP:
Biological Process			2	0	GOBP_NEGATIVE_REGULATION_OF_CELLULAR_COMPONENT_ORGANIZATION	5	GENE2FUNC	GCA	45	NA	4.70245e-08	4.43116e-06	NA	NMNAT1:DFFA:PEX14:EXOSC10:MAD2L2:DRAXIN:DAB1:OMA1:TACSTD2:PTEN:SORL1:ULK1:PRRT2:TBX6:SLX1A:STX1B:PFN1:MLLT6:CAMSAP3:EVI5L:KANK3:ANKRD27:CLIP3:PROM2:SEMA4C:CFLAR:TRAK2:XRCC5:NGEF:BMP7:DYRK1A:LGALS1:TRIOBP:H1F0:PICK1:MFI2:KIAA0226:GAK:CTBP1:CRMP1:APC:DCP2:ASF1A:SEMA3C:INSIG1
Biological Process			2	0	GOBP_NEGATIVE_REGULATION_OF_CELLULAR_COMPONENT_ORGANIZATION	15	GSEA	GCA	25	1.5674	0.0131846	0.0420776	tags=48%, list=27%, signal=63%	PTPRS:APC2:HNRNPA1:SPOCK1:SEMA6B:SPTBN4:SSH2:ANKRD13B:NPM1:RNF41:KAT2B:DNM3:
Biological Process			2	0	GOBP_NEGATIVE_REGULATION_OF_CELLULAR_COMPONENT_ORGANIZATION	15	GENE2FUNC	GCA	32	NA	0.000193484	0.00566576	NA	CDC20:KDM4A:MYOC:DNM3:RAB7L1:OBFC1:ESPL1:HNRNPA1:RNF41:EFNB2:KIAA1024:HDGFRP3:ANKRD13B:APC2:SEMA6B:PTPRS:GMFG:SPTBN4:GLTSCR2:PIH1D1:RPL13A:MYADM:PMEPA1:KAT2B:WNT5A:SPOCK1:TAF7:SPDL1:NPM1:DNAJB6:ASAP1:PAX5
Biological Process			2	0	GOBP_NEGATIVE_REGULATION_OF_DEVELOPMENTAL_PROCESS	5	GSEA	GCA	51	1.57784	0.004	0.0288562	tags=45%, list=30%, signal=61%	DAB1:PTEN:CNTN2:GRIN3A:TRIO:ATF2:AKT3:SEMA3C:GLI3:INSIG1:BCR:ULK1:NGEF:INHBA:DRAXIN:LRP3:SORL1:BMPR1A:WWC1:SEMA4C:SRSF6:APPL2:TBX6:
Biological Process			2	0	GOBP_NEGATIVE_REGULATION_OF_DEVELOPMENTAL_PROCESS	5	GENE2FUNC	GCA	57	NA	1.14063e-07	9.63636e-06	NA	PTCHD2:MAD2L2:DRAXIN:DAB1:OMA1:TACSTD2:CNTN2:AKT3:BMPR1A:MMRN2:PTEN:WNT11:SORL1:DCN:APPL2:COL4A2:FAM57B:TBX6:STX1B:TRIM72:AXIN2:APOH:NFKBID:MEIS1:SEMA4C:ATF2:ITGAV:CFLAR:TRAK2:ERBB4:NGEF:INPP5D:ISM1:SRSF6:BMP7:BCR:LGALS1:SOX10:PPARA:KIAA2018:DRD3:MFI2:GAK:CRMP1:BBS12:TRIO:ADRB2:CD74:WWC1:MEOX2:SOSTDC1:INHBA:GLI3:SEMA3C:INSIG1:ANGPT2:LOXL2
Biological Process			2	0	GOBP_NEGATIVE_REGULATION_OF_DEVELOPMENTAL_PROCESS	11	GSEA	GCA	61	1.68138	0	0.019606	tags=52%, list=33%, signal=75%	SOX11:PIK3R1:RUFY3:LDB1:AGO1:PAX6:DDX6:ZBTB16:RHOA:FOXG1:HDAC5:NFIB:EPHB1:FZR1:USP19:RC3H1:BDNF:TOB2:MUL1:TNR:SPRY2:PINK1:NR1H2:FGF8:EIF4ENIF1:RNF10:SEMA4G:EGFR:SFMBT1:TCTA:CHADL:OLIG2:
Biological Process			2	0	GOBP_NEGATIVE_REGULATION_OF_DEVELOPMENTAL_PROCESS	11	GENE2FUNC	GCA	70	NA	3.12771e-08	2.23191e-06	NA	MUL1:PINK1:HSPG2:WNT4:AGO1:ZC3H12A:TNFSF4:RC3H1:TNN:TNR:MIXL1:PAX2:SEMA4G:LBX1:FGF8:LDB1:PITX3:BDNF:PAX6:ZBTB16:DDX6:RNF10:BRCA2:SPRY2:FOXG1:SYNJ2BP:PTPN9:ARHGEF15:HDAC5:GFAP:NGFR:ABCA5:NFATC1:CTDP1:FZR1:TBXA2R:NMRK2:GDF15:APOE:GPR4:NR1H2:ACPT:SOX11:STK4:MMP9:CXADR:OLIG2:EIF4ENIF1:CHADL:TOB2:USP19:RHOA:TCTA:SEMA3F:HYAL3:PARP3:SEMA3G:STAB1:SFMBT1:EPHB1:CD38:RUFY3:PIK3R1:NR2F1:EGFR:SULF1:PTK2:BAI1:…
Biological Process		1	0	1.5	GOBP_NEGATIVE_REGULATION_OF_GROWTH	1	GSEA	NCS	19	1.60973	0.011213	0.0444577	tags=42%, list=15%, signal=48%	PTPRJ:SEMA6D:SEMA3F:WNT3:PML:IP6K2:BCL11A:NTN1:
Biological Process		1	0	1.5	GOBP_NEGATIVE_REGULATION_OF_GROWTH	1	WG	NCS	19	1.51485	0.0475822	0.74764	NA	BCL11A:CDKN1A:HYAL1:HYAL2:IP6K2:NDUFS3:NOTCH2:NTN1:OSGIN2:PML:PTPRJ:SEMA3F:SEMA6C:SEMA6D:ST7L:STK4:TP53TG5:WNT3:WNT5A
Biological Process		1	0	1.5	GOBP_NEGATIVE_REGULATION_OF_GROWTH	1	GENE2FUNC	NCS	19	NA	0.000650553	0.0115497	NA	ST7L:NOTCH2:SEMA6C:NDUFS3:PTPRJ:SEMA6D:PML:NTN1:WNT3:BCL11A:STK4:TP53TG5:IP6K2:SEMA3F:HYAL1:HYAL2:WNT5A:CDKN1A:OSGIN2
Biological Process			0	1	GOBP_NEGATIVE_REGULATION_OF_INTRACELLULAR_SIGNAL_TRANSDUCTION	4	GSEA	NCS	22	1.7269	0	0.0341882	tags=55%, list=29%, signal=75%	SLIT2:DDIT3:CUL3:PER1:LZTR1:SZT2:PLAUR:ABL2:CAV1:NDRG2:ATAD5:SERPINE2:
Biological Process			0	1	GOBP_NEGATIVE_REGULATION_OF_INTRACELLULAR_SIGNAL_TRANSDUCTION	4	GENE2FUNC	NCS	23	NA	0.00321967	0.0443157	NA	SESN2:SZT2:ABL2:DDIT3:NDRG2:VIMP:LITAF:INPP5K:PER1:ATAD5:PLAUR:IL1B:SERPINE2:CUL3:PTPN1:BMP7:PRDM15:LZTR1:SLIT2:OPRM1:CAV1:MET:CLU
Biological Process			0	2	GOBP_NEGATIVE_REGULATION_OF_KINASE_ACTIVITY	1	GSEA	NCS	17	1.66685	0.00718686	0.0333746	tags=82%, list=42%, signal=140%	MAPT:PTPRJ:YWHAG:APC:PDPK1:PRKAR2A:NF2:DBNDD2:PTPN22:NPRL2:ADORA2A:SLC8A3:DUSP7:UBASH3B:
Biological Process			0	2	GOBP_NEGATIVE_REGULATION_OF_KINASE_ACTIVITY	1	GENE2FUNC	NCS	21	NA	4.96864e-05	0.00153443	NA	PTPN22:PTPRJ:UBASH3B:DUSP6:TESC:PDPK1:PDPK2:MAPT:DBNDD2:ADORA2A:NF2:DUSP18:PRKAR2A:QARS:FAM212A:HYAL2:NPRL2:DUSP7:APC:CDKN1A:HSPB1:YWHAG
Biological Process			0	2	GOBP_NEGATIVE_REGULATION_OF_KINASE_ACTIVITY	2	GSEA	NCS	18	1.84002	0.00102145	0.0337002	tags=56%, list=20%, signal=68%	SNCA:PARK7:DVL1:CORO1C:HNRNPU:CSK:TSC2:IPO5:PKN1:SMYD3:
Biological Process			0	2	GOBP_NEGATIVE_REGULATION_OF_KINASE_ACTIVITY	2	GENE2FUNC	NCS	19	NA	0.00448268	0.0352759	NA	DVL1:PARK7:ERRFI1:EPHB2:GADD45A:HNRNPU-AS1:HNRNPU:SMYD3:MAPK8IP1:CORO1C:IPO5:CSK:NR2F2:TSC2:GPS2:CHMP6:PKN1:CAV3:DTNBP1:RGS3
Biological Process	Neural	1	0	1.5	GOBP_NEGATIVE_REGULATION_OF_LOCOMOTION	1	GSEA	NCS	25	1.61214	0.00507099	0.0437707	tags=60%, list=38%, signal=94%	RHOA:PTPRJ:SRF:SEMA6D:DLC1:SEMA3F:WNT3:CTNNA1:MCC:HMGB1:KANK1:NF2:DCN:ADORA2A:SEMA6C:
Biological Process	Neural	1	0	1.5	GOBP_NEGATIVE_REGULATION_OF_LOCOMOTION	1	WG	NCS	25	1.58696	0.0156501	0.475218	NA	ADORA2A:ARID2:ARRDC3:CERS2:CTNNA1:DAG1:DCN:DLC1:DPYSL3:HMGB1:HYAL2:KANK1:MCC:NF2:PML:PTPRJ:RHOA:SEMA3F:SEMA6C:SEMA6D:SEMG1:SRF:SYNJ2BP:WNT3:WNT5A
Biological Process	Neural	1	0	1.5	GOBP_NEGATIVE_REGULATION_OF_LOCOMOTION	1	GENE2FUNC	NCS	25	NA	0.000462703	0.00892615	NA	CERS2:SEMA6C:PTPRJ:ARID2:DCN:HMGB1:SYNJ2BP:SEMA6D:PML:WNT3:SEMG1:ADORA2A:NF2:RHOA:DAG1:SEMA3F:HYAL2:WNT5A:ARRDC3:MCC:CTNNA1:DPYSL3:SRF:DLC1:KANK1
Biological Process			1	0	GOBP_NEGATIVE_REGULATION_OF_MITOTIC_CELL_CYCLE	2	GSEA	GCA	16	1.6364	0.0113636	0.0314961	tags=50%, list=21%, signal=62%	RBL1:RAD9A:UIMC1:DYNC1LI1:MSH2:CDK2AP2:CTDSPL:JADE1:
Biological Process			1	0	GOBP_NEGATIVE_REGULATION_OF_MITOTIC_CELL_CYCLE	2	GENE2FUNC	GCA	22	NA	5.50319e-05	0.00171392	NA	RAD9A:CDK2AP2:CHEK1:BTG1:PSMC6:PSMC1:PSMA4:TIMP2:TGFB1:MSH2:PNPT1:BUB1:BCL2L1:RBL1:RBL1:DYNC1LI1:CNOT10:CTDSPL:NME6:JADE1:PLK2:DUSP1:KLF4
Biological Process			1	0	GOBP_NEGATIVE_REGULATION_OF_MULTICELLULAR_ORGANISMAL_PROCESS	15	GSEA	GCA	36	1.59482	0.00502513	0.0358232	tags=31%, list=11%, signal=33%	PTPRS:DLL3:KDM4A:SERPINE2:STK11:SEMA6B:DLL1:SPTBN4:ATF4:FUZ:CTNNA1:
Biological Process			1	0	GOBP_NEGATIVE_REGULATION_OF_MULTICELLULAR_ORGANISMAL_PROCESS	15	GENE2FUNC	GCA	50	NA	0.000170027	0.00514279	NA	TIE1:KDM4A:DNM3:FASLG:RAB7L1:SRGAP2:IKBKE:HLX:PRKG1:SUFU:KRT1:RARG:PCBP2:NPFF:NCKAP1L:GDF11:IL23A:EFNB2:KIAA1024:HOMER2:SLC6A4:TBX2:STK11:SEMA6B:PTPRS:PAF1:DLL3:SPTBN4:C5AR2:IRF3:PRMT1:FUZ:NLRP12:SERPINE2:ATF4:WNT5A:GPR149:FGB:FGA:NPY2R:GUCY1A3:SPOCK1:HSPA9:CTNNA1:NDFIP1:IL12B:TLX3:THBS2:DLL1:ASAP1
Biological Process			0	1	GOBP_REGULATION_OF_TRANSMEMBRANE_TRANSPORT	3	GSEA	NCS	35	1.83804	0	0.0132476	tags=71%, list=33%, signal=103%	BAX:KCNJ13:CACNA2D1:WNK1:PRKCB:NEDD4:STIM1:FGF12:FXYD7:KCNA4:OAZ1:NR4A3:CACNG3:COX17:KCNIP2:FXYD5:FXYD1:KCNH8:FXYD3:SPHK2:SCN1B:ACSL5:PLCG2:SHISA9:JSRP1:
Biological Process			0	1	GOBP_NEGATIVE_REGULATION_OF_NEURON_DEATH	3	GENE2FUNC	NCS	14	NA	0.00175419	0.0274325	NA	FGF8:MTNR1B:ZNF259:AP2B1:MAG:BAX:GDF5:GSK3B:FAM134B:PARK2:NRBP2:HSF1:JAK2:NR4A3
Biological Process			1	0	GOBP_NEGATIVE_REGULATION_OF_NUCLEOBASE_CONTAINING_COMPOUND_METABOLIC_PROCESS	5	GSEA	GCA	81	1.55295	0	0.0342214	tags=62%, list=42%, signal=97%	ZBTB20:TENM2:SMARCA2:DLG1:MDM4:DYRK1A:BASP1:TARDBP:SFSWAP:MAZ:RBFOX2:CTBP1:ZMYND8:HIPK2:KAT8:GLI3:DFFA:RNF40:RNF169:XRCC5:FUS:SMURF2:KCNIP3:DDX5:EXOSC10:DCP2:ELAVL1:LIN37:PEX14:WWC1:RBM42:SRSF6:RNF20:ORC2:MIER3:TBX6:HCFC2:HSBP1:ZNF668:AXIN2:KCTD1:L3MBTL3:DRD3:L3MBTL1:ZNF688:MAD2L2:ARID5A:PCGF2:PPARA:RPL23:
Biological Process			1	0	GOBP_NEGATIVE_REGULATION_OF_NUCLEOBASE_CONTAINING_COMPOUND_METABOLIC_PROCESS	5	GENE2FUNC	GCA	19	NA	3.71538e-08	3.65597e-06	NA	NMNAT1:DFFA:EXOSC10:MAD2L2:FAM35A:RNF169:RPS3:SFSWAP:SLX1A:RNF40:C1QBP:RBM42:ZSCAN4:XRCC5:SRSF6:DYRK1A:H1F0:DCP2:RNF20
Biological Process			2	0	GOBP_NEGATIVE_REGULATION_OF_ORGANELLE_ORGANIZATION	5	GSEA	GCA	23	1.56138	0.0131712	0.0322233	tags=70%, list=40%, signal=113%	APC:DYRK1A:EVI5L:PICK1:CLIP3:EXOSC10:PRRT2:DCP2:ANKRD27:CAMSAP3:ARHGEF18:PAK2:PFN1:MAD2L2:ZWILCH:TRIOBP:
Biological Process			2	0	GOBP_NEGATIVE_REGULATION_OF_ORGANELLE_ORGANIZATION	5	GENE2FUNC	GCA	24	NA	9.84503e-05	0.00280694	NA	EXOSC10:MAD2L2:OMA1:TACSTD2:PRRT2:SLX1A:PFN1:MLLT6:CAMSAP3:EVI5L:KANK3:ANKRD27:CLIP3:XRCC5:BMP7:DYRK1A:TRIOBP:H1F0:PICK1:CTBP1:APC:DCP2:ASF1A:INSIG1
Biological Process			2	0	GOBP_NEGATIVE_REGULATION_OF_ORGANELLE_ORGANIZATION	7	GSEA	GCA	24	1.77191	0	0.0157064	tags=67%, list=24%, signal=86%	TP53:CLASP1:ADD2:TNKS:SNCA:TTBK2:FKBP4:CORO2B:AVIL:PHF23:KATNB1:CEP97:IK:STMN2:FEZ2:AKT1:
Biological Process			2	0	GOBP_NEGATIVE_REGULATION_OF_ORGANELLE_ORGANIZATION	7	GENE2FUNC	GCA	28	NA	1.60579e-05	0.00059727	NA	CAPZB:KDM1A:WAPAL:ADD3:FKBP4:AVIL:AKT1:TTBK2:CIB1:SLX1B:PAPD5:KATNB1:PHF23:PRKAR1A:PSMG2:FEZ2:ADD2:CLASP1:TSPO:CEP97:SNCA:RAD1:IK:ATG5:PARK2:CAPZA2:TNKS:STMN2
Biological Process			0	2	GOBP_NEGATIVE_REGULATION_OF_PHOSPHORUS_METABOLIC_PROCESS	1	GSEA	NCS	27	1.68307	0	0.0331142	tags=74%, list=42%, signal=125%	YWHAB:MAPT:PTPRJ:YWHAG:GNAI2:APC:PDPK1:PRKAR2A:ENSA:ANGPT1:STYXL1:NF2:DBNDD2:PTPN22:INPP5J:NPRL2:ADORA2A:SLC8A3:DUSP7:UBASH3B:
Biological Process			0	2	GOBP_NEGATIVE_REGULATION_OF_PHOSPHORUS_METABOLIC_PROCESS	1	GENE2FUNC	NCS	39	NA	2.53655e-06	0.000122655	NA	PTPN22:ENSA:PTPRJ:UBASH3B:DUSP6:TESC:SYNJ2BP:PDPK1:PDPK2:PKMYT1:MAPT:YWHAB:DBNDD2:PCIF1:CABIN1:KB-318B8.7:ADORA2A:NF2:DUSP18:INPP5J:PRKAR2A:QARS:RHOA:DAG1:FAM212A:GNAI2:HYAL2:NPRL2:DUSP7:PDE12:IL2:APC:CDKN1A:PPP2R5D:ELFN1:GRB10:STYXL1:HSPB1:YWHAG:IKBKB:ANGPT1
Biological Process			0	2	GOBP_NEGATIVE_REGULATION_OF_PHOSPHORUS_METABOLIC_PROCESS	2	GSEA	NCS	29	1.77386	0	0.0304823	tags=45%, list=14%, signal=51%	SNCA:PARK7:DVL1:CRY2:TP53:PDE4D:CORO1C:HNRNPU:DYNLL1:CSK:TSC2:IPO5:PKN1:
Biological Process			0	2	GOBP_NEGATIVE_REGULATION_OF_PHOSPHORUS_METABOLIC_PROCESS	2	GENE2FUNC	NCS	42	NA	2.91906e-05	0.000660156	NA	DVL1:PRKCZ:PARK7:ERRFI1:EPHB2:GADD45A:FAM129A:HNRNPU-AS1:HNRNPU:SMYD3:ZMYND11:DDIT4:MYOZ1:CRY2:MAPK8IP1:DRD2:CORO1C:DYNLL1:P2RX7:IPO5:FARP1:DACT1:CSK:NR2F2:TSC2:GPS2:CHMP6:PKN1:MGAT5:SAG:FBLN1:CAV3:SLC7A14:GRXCR1:PPEF2:SNCA:PDE4D:DTNBP1:PHACTR2:RGS3:AMBP:TLR4:RAPGEF1
Biological Process			0	2	GOBP_NEGATIVE_REGULATION_OF_PHOSPHORYLATION	1	GSEA	NCS	22	1.60944	0.0070922	0.0441257	tags=73%, list=42%, signal=123%	MAPT:PTPRJ:YWHAG:APC:PDPK1:PRKAR2A:ANGPT1:NF2:DBNDD2:PTPN22:INPP5J:NPRL2:ADORA2A:SLC8A3:DUSP7:UBASH3B:
Biological Process			0	2	GOBP_NEGATIVE_REGULATION_OF_PHOSPHORYLATION	1	GENE2FUNC	NCS	30	NA	9.72613e-05	0.00265751	NA	PTPN22:PTPRJ:UBASH3B:DUSP6:TESC:SYNJ2BP:PDPK1:PDPK2:MAPT:DBNDD2:ADORA2A:NF2:DUSP18:INPP5J:PRKAR2A:QARS:RHOA:DAG1:FAM212A:HYAL2:NPRL2:DUSP7:PDE12:IL2:APC:CDKN1A:PPP2R5D:GRB10:HSPB1:YWHAG:ANGPT1
Biological Process			0	2	GOBP_NEGATIVE_REGULATION_OF_PHOSPHORYLATION	2	GSEA	NCS	26	1.6787	0.00100705	0.0498858	tags=42%, list=14%, signal=48%	SNCA:PARK7:DVL1:PDE4D:CORO1C:HNRNPU:DYNLL1:CSK:TSC2:IPO5:PKN1:
Biological Process			0	2	GOBP_NEGATIVE_REGULATION_OF_PHOSPHORYLATION	2	GENE2FUNC	NCS	34	NA	0.000177249	0.00298803	NA	DVL1:PRKCZ:PARK7:ERRFI1:EPHB2:GADD45A:FAM129A:HNRNPU-AS1:HNRNPU:SMYD3:ZMYND11:DDIT4:MAPK8IP1:DRD2:CORO1C:DYNLL1:P2RX7:IPO5:DACT1:CSK:NR2F2:TSC2:GPS2:CHMP6:PKN1:FBLN1:CAV3:PPEF2:SNCA:PDE4D:DTNBP1:RGS3:AMBP:TLR4:RAPGEF1
Biological Process			1	0	GOBP_NEGATIVE_REGULATION_OF_PROTEIN_METABOLIC_PROCESS	15	GSEA	GCA	49	1.70017	0	0.0179344	tags=59%, list=35%, signal=86%	NTRK2:KDM4A:SERPINE2:PAN2:SPOCK1:USP7:ATF4:SAMD4B:PRKCG:CNOT3:SUFU:CDC20:DHX36:TARBP2:PPP4R2:RYBP:PNKP:CIRBP:TLK2:NPM1:PIH1D1:KAT2B:MGAT3:TAF7:GTPBP4:UFL1:TAB1:DNAJB6:AKT1S1:
Biological Process			1	0	GOBP_NEGATIVE_REGULATION_OF_PROTEIN_METABOLIC_PROCESS	15	GENE2FUNC	GCA	53	NA	7.52019e-07	6.65945e-05	NA	KDM4A:EPRS:GTPBP4:ITIH2:SUFU:DUSP8:PRR5L:RAG1:TARBP2:NCKAP1L:PPP1R1A:KIAA1024:CPEB1:USP7:CLN3:CLN3:TLK2:CIRBP:MEX3D:GMFG:SAMD4B:GLTSCR2:PIH1D1:RPL13A:BCL2L12:PNKP:AKT1S1:NUP62:VRK3:NLRP12:MYADM:PRKCG:CNOT3:SERPINE2:PMEPA1:MGAT3:ATF4:PP2D1:KAT2B:RYBP:HEG1:DHX36:SPOCK1:TAF7:HDAC3:SPRY4:NPM1:GNB2L1:CD109:UFL1:PPP1R17:PUS7:DNAJB6:PAX5
Biological Process			0	1	GOBP_TISSUE_MORPHOGENESIS	1	GSEA	NCS	39	1.86788	0	0.00805077	tags=51%, list=27%, signal=68%	ESR1:RHOA:SRF:RHOC:DLC1:MDK:RYR2:HES5:WNT3:PML:VEGFA:COBL:HESX1:MYO9A:NTN1:IFT57:PTK7:CELSR3:RNF207:NF2:
Biological Process			0	1	GOBP_NEGATIVE_REGULATION_OF_PROTEIN_MODIFICATION_PROCESS	1	GENE2FUNC	NCS	36	NA	0.000203901	0.00474264	NA	PTPN22:ENSA:SPI1:PTPRJ:UBASH3B:DUSP6:TESC:SYNJ2BP:PDPK1:PDPK2:MAPT:YWHAB:DBNDD2:CABIN1:KB-318B8.7:ADORA2A:NF2:DUSP18:INPP5J:PRKAR2A:QARS:USP4:DAG1:FAM212A:GNAI2:HYAL2:DUSP7:IL2:APC:CDKN1A:PPP2R5D:FBXO5:ELFN1:STYXL1:HSPB1:YWHAG:IKBKB:ANGPT1
Biological Process			1	0	GOBP_NEGATIVE_REGULATION_OF_RESPONSE_TO_EXTERNAL_STIMULUS	15	GSEA	GCA	18	1.81279	0.00207684	0.00749868	tags=50%, list=20%, signal=61%	PTPRS:SERPINE2:SEMA6B:FEM1A:PCBP2:TARBP2:STAT2:NDFIP1:GIT1:
Biological Process			1	0	GOBP_NEGATIVE_REGULATION_OF_RESPONSE_TO_EXTERNAL_STIMULUS	15	GENE2FUNC	GCA	18	NA	0.00106537	0.0215715	NA	PRKG1:KRT1:PCBP2:TARBP2:NPFF:SEMA6B:FEM1A:PTPRS:C5AR2:SIGLEC11:NLRP12:SERPINE2:WNT5A:FGB:FGA:NDFIP1:IL12B:CD109
Biological Process			1	0	GOBP_NEGATIVE_REGULATION_OF_RESPONSE_TO_STIMULUS	5	GSEA	GCA	84	1.50824	0	0.0451623	tags=55%, list=41%, signal=84%	MAGI2:DAB1:APC:PTEN:PHIP:APLP1:DLG1:DYRK1A:MAZ:GRIN3A:ARRB1:HIPK2:AKT3:SEMA3C:GLI3:MTOR:INSIG1:BCR:RNF169:DRAXIN:INSIG2:SMURF2:ING2:PDE10A:PTPN12:TMEM127:SORL1:KCTD13:WWC1:SEMA4C:APPL2:CSNK1A1:CHST11:PPP1R15B:KCTD6:AXIN2:GRAMD4:PYCARD:PIP4K2B:DRD3:MAD2L2:STRADB:DDRGK1:PCGF2:RGS7BP:PPARA:
Biological Process			1	0	GOBP_NEGATIVE_REGULATION_OF_RESPONSE_TO_STIMULUS	5	GENE2FUNC	GCA	90	NA	3.63714e-11	9.21826e-09	NA	MTOR:MAD2L2:DRAXIN:PRKAA2:DAB1:PPP1R15B:AKT3:MMRN2:FAM35A:PTEN:SIRT3:PSMD13:NLRP6:RNF169:ARRB1:RPS3:GDPD5:WNT11:SORL1:DUSP6:DCN:CHST11:APPL2:MAZ:KCTD13:PYCARD:TRIM72:PYDC1:PSMB6:GP1BA:C1QBP:DERL2:DUSP14:SOCS7:PCGF2:PSMB3:SMURF2:RGS9:AXIN2:APOH:APCDD1:PSMA8:CLEC4G:RGS9BP:APLP1:NFKBID:DUSP2:TMEM127:SEMA4C:ITGAV:CALCRL:TFPI:CFLAR:CASP8:STRADB:INPP5D:SULF2:BMP7:DYRK1A:BCR:SH3BP1:SOX10:PPARA:GRAMD4:KC…
Biological Process			2	1	GOBP_NEGATIVE_REGULATION_OF_SIGNALING	5	GSEA	GCA	76	1.57849	0	0.0288702	tags=58%, list=41%, signal=90%	MAGI2:DAB1:APC:PTEN:PHIP:APLP1:DLG1:DYRK1A:MAZ:ARRB1:HIPK2:GLI3:MTOR:PICK1:INSIG1:ADNP:INHBA:DRAXIN:INSIG2:SMURF2:ING2:PDE10A:PTPN12:TMEM127:SORL1:KCTD13:WWC1:ABHD6:CSNK1A1:CHST11:PPP1R15B:KCTD6:AXIN2:GRAMD4:PYCARD:ATAD1:PIP4K2B:DRD3:MAD2L2:STRADB:DDRGK1:PCGF2:RGS7BP:PPARA:
Biological Process			2	1	GOBP_NEGATIVE_REGULATION_OF_SIGNALING	5	GENE2FUNC	GCA	78	NA	2.26884e-10	4.38841e-08	NA	MTOR:MAD2L2:DRAXIN:PRKAA2:DAB1:PPP1R15B:MMRN2:ATAD1:PTEN:SIRT3:PSMD13:NLRP6:ARRB1:GDPD5:WNT11:SORL1:DUSP6:DCN:CHST11:MAZ:KCTD13:PYCARD:TRIM72:PYDC1:PSMB6:C1QBP:DUSP14:SOCS7:PCGF2:PSMB3:SMURF2:RGS9:AXIN2:APCDD1:PSMA8:RGS9BP:APLP1:NFKBID:ADRA2B:DUSP2:TMEM127:ITGAV:CFLAR:CASP8:STRADB:INPP5D:SULF2:ADNP:BMP7:DYRK1A:SH3BP1:SOX10:PICK1:GRAMD4:ABHD6:KCTD6:FAM3D:DRD3:DLG1:ING2:RGS7BP:APC:MCC:ADRB2:CSNK1A1…
Biological Process			2	1	GOBP_NEGATIVE_REGULATION_OF_SIGNALING	15	GSEA	GCA	54	1.55193	0.004004	0.0466036	tags=54%, list=35%, signal=78%	PTPRS:APC2:NEUROD1:ARHGAP35:SERPINE2:STK11:DLL1:SCG2:CUL3:MIDN:HDAC3:SLIT3:SZT2:NEURL1:FUZ:CTNNA1:SUFU:C16orf72:STAT2:PIH1D1:EID2:KPTN:DUSP8:MEIS3:ZNF385A:ATAD5:UFL1:NME5:AKT1S1:
Biological Process			2	1	GOBP_NEGATIVE_REGULATION_OF_SIGNALING	15	GENE2FUNC	GCA	59	NA	3.50085e-06	0.000236067	NA	SZT2:MYOC:FASLG:SUFU:NEURL1:GSTO1:DUSP8:PRR5L:IGFBP6:PFDN5:NPFF:ZNF385A:ERBB3:KIAA1024:HOMER2:SLC6A4:ATAD5:ONECUT2:STK11:MIDN:APC2:TNFAIP8L1:PTPRS:EID2:PSMC4:ARHGAP35:MEIS3:KPTN:GLTSCR2:PIH1D1:BCL2L12:FUZ:AKT1S1:NUP62:VRK3:NLRP12:MYADM:PXDN:NEUROD1:SCG2:SERPINE2:CUL3:PMEPA1:PP2D1:WNT5A:HEG1:FGB:FGA:NPY2R:NME5:EGR1:CTNNA1:HDAC3:SPRY4:SLIT3:GNB2L1:CD109:PSMB1:UBQLN1
Biological Process			2	1	GOBP_NEGATIVE_REGULATION_OF_SIGNALING	4	GSEA	NCS	64	1.60443	0	0.0486271	tags=52%, list=31%, signal=70%	PTPRD:SLIT2:DDIT3:FBXW7:CUL3:EZH2:PER1:PDE4B:CADM4:METTL3:GLI1:RGS18:PIP4K2C:CHD8:LZTR1:EYA1:TLE2:SZT2:BCHE:INPP5F:SCG2:PLAUR:IL1A:ABL2:PNKD:CAV1:NDRG2:OPRM1:ATAD5:SERPINE2:TMBIM1:EYA3:PLCL2:
Biological Process			2	1	GOBP_NEGATIVE_REGULATION_OF_SIGNALING	4	GENE2FUNC	NCS	68	NA	6.33892e-09	1.03536e-06	NA	SMPDL3B:EYA3:SESN2:PHACTR4:YTHDF2:SZT2:LEPROT:ABL2:RGS18:RGS21:RGS10:INPP5F:GLI1:DDIT3:AVPR1A:PIBF1:NDRG2:CHD8:METTL3:STRN3:PSMA4:VIMP:LITAF:SIAH1:INPP5K:TMEM88:PER1:SLC6A4:ATAD5:TLE6:TLE2:AES:PRDX2:CALR:DAND5:CADM4:PLAUR:LBH:PSME4:IL1A:IL1B:IL36RN:IL1RN:PNKD:TMBIM1:RQCD1:SCG2:SERPINE2:CUL3:PTPN1:BMP7:PMEPA1:PRDM15:LZTR1:PLCL2:BCHE:SLIT2:FBXW7:KIAA0922:MDFI:OPRM1:CAV2:CAV1:MET:EZH2:CLU:EYA1:ENY2
Biological Process			3	0	GOBP_NEGATIVE_REGULATION_OF_TRANSCRIPTION_BY_RNA_POLYMERASE_II	7	GSEA	GCA	46	1.62216	0.001001	0.0350508	tags=39%, list=16%, signal=45%	TP53:TCF7L2:KDM1A:HES5:PURA:DICER1:SNCA:TCERG1:RIF1:RXRA:CXXC5:FOXM1:SQSTM1:YBX1:ZBTB4:NEDD4:DDIT3:MXI1:
Biological Process			3	0	GOBP_NEGATIVE_REGULATION_OF_TRANSCRIPTION_BY_RNA_POLYMERASE_II	7	GENE2FUNC	GCA	49	NA	4.94196e-06	0.000233412	NA	HES5:PRDM16:KDM1A:ID3:ZNF691:DMBX1:TAL1:SARS:DKK1:MXI1:TCF7L2:LMO1:ASCL3:BARX2:FOXM1:DDIT3:DACH1:DICER1:ZBTB42:NEDD4:GPS2:ZBTB4:SOX15:TP53:MBD2:CEBPA:HAMP:EN1:GLI2:RIF1:SP5:STAT1:LRRFIP1:GZF1:ETS2:LYAR:MSX1:SNCA:LEF1:CXXC5:PURA:TCERG1:SQSTM1:E2F3:RNF8:PRDM1:PARK2:NUPR1L:RXRA
Biological Process			3	0	GOBP_NEGATIVE_REGULATION_OF_TRANSCRIPTION_BY_RNA_POLYMERASE_II	11	GSEA	GCA	53	1.8324	0	0.00720067	tags=66%, list=34%, signal=96%	EP300:SOX11:SREBF2:LDB1:PAX6:SFPQ:CHD3:NR2F1:ZBTB16:FOXG1:HDAC5:SIN3A:ZBTB7A:NCOA2:ZEB2:SIRT6:PARP1:ZBTB37:IRF2BPL:AEBP2:PIAS4:PER1:HEXIM1:NFIC:HSF1:HIF1AN:HES7:NR1H2:IRF2BP1:NCOA5:MYPOP:JUND:ZBTB34:OLIG2:AKIRIN2:
Biological Process			3	0	GOBP_NEGATIVE_REGULATION_OF_TRANSCRIPTION_BY_RNA_POLYMERASE_II	11	GENE2FUNC	GCA	49	NA	0.000132228	0.00260556	NA	SFPQ:MIER1:PARP1:HIF1AN:LDB1:PAX6:ZBTB16:AEBP2:FOXG1:PROX2:IRF2BPL:SNW1:SIN3A:HES7:PER1:AURKB:HDAC5:HEXIM1:HEXIM2:PHB:NFIC:PIAS4:ZBTB7A:JUND:RELB:ZNF296:PPP1R13L:IRF2BP1:MYPOP:NR1H2:SOX11:ZEB2:PAXBP1:OLIG2:EP300:SREBF2:VPRBP:NCK1:KLF3:NR2F1:HIVEP1:AKIRIN2:CHCHD3:PRDM14:NCOA2:HSF1:SCRT1:FOXH1:NFIB
Biological Process			3	0	GOBP_NEGATIVE_REGULATION_OF_TRANSCRIPTION_BY_RNA_POLYMERASE_II	15	GSEA	GCA	40	1.81812	0	0.00719156	tags=78%, list=41%, signal=125%	CBX5:SUPT5H:ATF4:CUL3:MYB:HDAC3:TBL1XR1:SUFU:KLF16:PAF1:TCF3:ZNF148:RYBP:FOXK1:TRPS1:MED25:ZBTB5:ZNF608:EID2:PCGF6:MBD3:METTL13:IRF3:TAF7:ELK4:TRAF6:SUV39H2:TAF3:CITED2:NPAS1:SMAD5:
Biological Process			3	0	GOBP_NEGATIVE_REGULATION_OF_TRANSCRIPTION_BY_RNA_POLYMERASE_II	15	GENE2FUNC	GCA	39	NA	1.92905e-05	0.000908877	NA	FASLG:ELK4:TAF3:SUV39H2:SUFU:PCGF6:E2F8:TRAF6:RARG:CBX5:CDK2:TBX2:NEDD4L:MBD3:TCF3:KLF16:PAF1:SUPT5H:EID2:ARHGAP35:NPAS1:GLTSCR2:IRF3:MED25:CUL3:CBX7:RYBP:ZNF148:TBL1XR1:ZNF608:SMAD5:EGR1:TAF7:HDAC3:MYB:CITED2:TRPS1:PAX5:ZBTB5
Biological Process		1	0	2.5	GOBP_NEGATIVE_REGULATION_OF_TRANSFERASE_ACTIVITY	1	GSEA	NCS	20	1.72897	0.00203666	0.0246104	tags=80%, list=42%, signal=135%	MAPT:PTPRJ:YWHAG:APC:PARP3:PDPK1:PRKAR2A:NF2:DBNDD2:PTPN22:NPRL2:ADORA2A:SLC8A3:DUSP7:TERF1:UBASH3B:
Biological Process		1	0	2.5	GOBP_NEGATIVE_REGULATION_OF_TRANSFERASE_ACTIVITY	1	WG	NCS	23	1.72346	0.00800887	0.447624	NA	ADORA2A:APC:CDKN1A:DBNDD2:DUSP18:DUSP6:DUSP7:FBXO5:HSPB1:HYAL2:MAPT:NF2:NPRL2:PARP3:PDPK1:PRKAR2A:PTPN22:PTPRJ:QARS:TERF1:TESC:UBASH3B:YWHAG
Biological Process		1	0	2.5	GOBP_NEGATIVE_REGULATION_OF_TRANSFERASE_ACTIVITY	1	GENE2FUNC	NCS	24	NA	9.62378e-06	0.00038235	NA	PTPN22:PTPRJ:UBASH3B:DUSP6:TESC:PDPK1:PDPK2:MAPT:DBNDD2:ADORA2A:NF2:DUSP18:PRKAR2A:QARS:FAM212A:HYAL2:NPRL2:PARP3:DUSP7:APC:CDKN1A:FBXO5:HSPB1:YWHAG:TERF1
Biological Process			0	2.5	GOBP_NEGATIVE_REGULATION_OF_TRANSFERASE_ACTIVITY	2	GSEA	NCS	19	1.8653	0.00102669	0.0270591	tags=58%, list=20%, signal=71%	SNCA:PARK7:DVL1:TP53:CORO1C:HNRNPU:CSK:TSC2:IPO5:PKN1:SMYD3:
Biological Process			0	2.5	GOBP_NEGATIVE_REGULATION_OF_TRANSFERASE_ACTIVITY	2	GENE2FUNC	NCS	20	NA	0.00667182	0.0468366	NA	DVL1:PARK7:ERRFI1:EPHB2:GADD45A:HNRNPU-AS1:HNRNPU:SMYD3:MAPK8IP1:CORO1C:IPO5:CSK:NR2F2:TSC2:GPS2:TP53:CHMP6:PKN1:CAV3:DTNBP1:RGS3
Biological Process	Neural		7	1	GOBP_NEUROGENESIS	1	GSEA	GCA	60	1.58796	0.001	0.0387154	tags=60%, list=38%, signal=89%	ROBO2:NRCAM:RIMS1:FZD3:HERC1:DCLK1:LRP8:BAIAP2:NREP:POU3F2:BCL2:ASCL1:SLIT1:MAPK8IP3:ZFYVE27:CDH4:GSK3A:NR2F2:MYC:MMD2:MEGF8:TUBGCP2:RAB21:KNDC1:EIF4G2:ELP3:RYK:IFT140:ATXN10:LSM1:DYNLT1:RAB11A:KIF13B:DZANK1:YWHAZ:CEND1:
Biological Process	Neural		7	1	GOBP_NEUROGENESIS	1	GENE2FUNC	GCA	58	NA	1.23879e-05	0.00113814	NA	LRP8:CXCL12:KIF20B:SLIT1:ZFYVE27:KNDC1:FUOM:CEND1:DBX1:RAB21:ASCL1:SSH1:FOXN4:DCLK1:SIX1:SIX4:SYNE2:SPTB:EML1:EVL:HERC1:RAB11A:NR2F2:IFT140:MAPK8IP3:CCL3:LHX1:BAIAP2:FSCN2:BCL2:MEGF8:CDH4:ATXN10:WNT7B:ROBO2:BOC:RYK:OPA1:VEGFC:NREP:RIMS1:POU3F2:PRDM13:DYNLT1:MMD2:TBX20:LAMB1:NRCAM:FGF20:CLU:ELP3:FZD3:KIF13B:STAR:LSM1:FGFR1:EYA1:ESRP1
Biological Process	Neural		7	1	GOBP_NEUROGENESIS	2	GSEA	GCA	92	1.63111	0	0.0330442	tags=53%, list=33%, signal=72%	BCL11A:NRXN3:CCDC88A:RTN4:SLIT2:ROCK1:ALCAM:UNC5C:TIAM2:CSPG5:DBN1:WNK1:TRIP11:UNC5A:RPS6KA5:MIB1:FEZ1:CDON:ROBO3:STK25:CAPRIN2:CYFIP2:CAMSAP2:PLXNB1:OLFM3:SATB2:CSNK1E:TMEM30A:CEP290:HMGB1:DOCK7:RXRG:SCLT1:MAP4:TIAM1:ERCC6:GOLGA4:RASGRF1:MET:RAPGEF1:LAMC3:YTHDF1:BMPR1B:SCYL3:RGS14:OPRM1:METTL3:GSX1:RPGRIP1:
Biological Process	Neural		7	1	GOBP_NEUROGENESIS	2	GENE2FUNC	GCA	91	NA	5.65831e-12	2.18887e-09	NA	DOCK7:ROR1:OLFM3:CAMSAP2:DISC1:PRKCQ:CRTAC1:SOX6:SSH3:CLCF1:CABP4:GSTP1:ROBO3:ROBO4:FEZ1:CDON:WNK1:CAPRIN2:CEP290:FZD10:GSX1:HMGB1:RPGRIP1:METTL3:MPP5:NRXN3:RPS6KA5:TRIP11:BLOC1S6:CHRNA3:RASGRF1:TIMP2:ADCYAP1:ROCK1:MIB1:NRTN:PSPN:AXL:TGFB1:SPTBN1:RTN4:CCDC88A:BCL11A:PEX13:SATB2:SEPT2:FARP2:STK25:BOK:TGIF2:TIAM1:SOD1:CSNK1E:SUN2:NPTXR:CBX6:CNTN6:GOLGA4:MAP4:PLXNB1:ALCAM:OSTN:SLIT2:GRXCR1:ATOH1:PDL…
Biological Process	Neural		7	1	GOBP_NEUROGENESIS	5	GSEA	GCA	91	1.95412	0	0.00221462	tags=64%, list=39%, signal=94%	MAGI2:DAB1:ERBB4:PTEN:APLP1:TENM2:ANK3:CNTN2:GIGYF2:CHN1:CAMK2A:GRIN3A:TRIO:TAOK2:RBFOX2:CRMP1:GAS7:AGTPBP1:MAP6:HIPK2:SEMA3C:GLI3:MTOR:PICK1:ULK1:NFASC:NGEF:SDCCAG8:ADNP:INHBA:XRCC5:DRAXIN:EPB41L3:ALS2:TRAK2:MINK1:SORL1:MAP2K1:GAK:STX1B:BMPR1A:ANKRD27:SEMA4C:CAMSAP3:CSF1R:VLDLR:LZTS3:APPL2:TBX6:FBXO38:EFHD1:PAK2:DRD3:SDK1:SRCIN1:VAPA:MMD:MAPK3:
Biological Process	Neural		7	1	GOBP_NEUROGENESIS	5	GENE2FUNC	GCA	98	NA	1.13823e-14	1.6732e-11	NA	UBE4B:MTOR:PTCHD2:DRAXIN:DAB1:JUN:RPE65:NFASC:CNTN2:SDCCAG8:ANK3:CDK1:BMPR1A:PTEN:GDPD5:MAP6:WNT11:FZD4:SORL1:APPL2:ULK1:IRS2:MAP2K1:TAOK2:TBX6:MAPK3:CTF1:STX1B:FA2H:MINK1:GAS7:SOCS7:SRCIN1:MMD:PRKCA:EPB41L3:VAPA:APCDD1:CAMSAP3:ANKRD27:ARHGAP33:WDR62:MEIS1:ADRA2B:SEMA4C:CHN1:HOXD10:HOXD9:HOXD3:HOXD1:NIF3L1:CFLAR:TRAK2:STRADB:ALS2:ERBB4:XRCC5:EFHD1:GIGYF2:NGEF:LZTS3:GFRA4:ZMYND8:ADNP:BMP7:RBFOX2:R…
Biological Process	Neural		7	1	GOBP_NEUROGENESIS	7	GSEA	GCA	98	1.87294	0	0.00817394	tags=55%, list=26%, signal=68%	TP53:GRID2:DLG4:SOX4:KDM1A:NLGN2:AGBL4:HES5:DVL2:CELSR2:ELAVL4:KIF5A:DICER1:RELN:WDR5:NTN1:PLXNA4:MDGA1:ATP1B2:AMIGO1:EFNB3:TRAPPC9:MYEF2:SNPH:TOX:SH3GL2:LYPLA2:TULP3:FKBP4:NEDD4:AVIL:EIF4E:STX3:KATNB1:ARHGEF25:SIAH1:NDRG4:HAP1:STRN:LGI4:CPNE5:EIF2AK4:EPHB6:STMN2:IQGAP1:APLP2:TAL1:FEZ2:CHD7:AKT1:LHX5:DENND5A:NBL1:SIX3:
Biological Process	Neural		7	1	GOBP_NEUROGENESIS	7	GENE2FUNC	GCA	99	NA	9.41538e-12	4.07077e-09	NA	HES5:PRDM16:NBL1:KDM1A:ID3:LYPLA2:LEPRE1:TAL1:PCSK9:CELSR2:AMIGO1:GNAT2:PHGDH:SLC39A12:DKK1:DENND5A:WEE1:ADM:STX3:TRPC6:ZNF259:APOA1:JAM3:FKBP4:TULP3:KIF5A:AVIL:LHX5:FBXW8:DICER1:CLMN:AKT1:EIF2AK4:MYEF2:PRTG:NEDD4:IDH2:SEMA4B:CIB1:NGRN:IQGAP1:SIAH1:CBLN1:NKD1:KATNB1:NDRG4:DLG4:DVL2:KCTD11:SOX15:EFNB3:NTN1:HAP1:CNP:AFG3L2:SCN1B:LGI4:MAG:FEZ2:STRN:SIX3:EN1:GLI2:NAB1:SNPH:CHODL:TSPO:RPL24:SHOX2:PAQR…
Biological Process	Neural		7	1	GOBP_NEUROGENESIS	11	GSEA	GCA	114	1.94716	0	0.00297671	tags=57%, list=28%, signal=72%	EP300:SOX11:STXBP1:DSCAML1:RUFY3:KALRN:LDB1:DCLK2:CDC42:NTM:UNC5D:PAX6:DDX6:PTK2:CIT:NR2F1:DRD2:PSD:RHOA:FOXG1:ATCAY:NFIB:SLC12A5:TCF4:LZTS1:SHANK1:EPHB1:SIN3A:KCNIP2:SYNJ1:SCRIB:SLC4A10:KLHL1:NDEL1:FRY:VASP:BDNF:SS18L1:DAG1:NTNG2:NCKIPSD:EPHA10:ZNF335:RAB3A:NRBP2:SDC4:WNT8B:MUL1:TWF2:TNR:NCDN:SOX5:PLEC:HES7:FGF8:EIF4ENIF1:SYT3:PRKD1:RNF10:SETX:SEMA4G:ERCC2:SLC8A3:MANF:RAB35:
Biological Process	Neural		7	1	GOBP_NEUROGENESIS	11	GENE2FUNC	GCA	119	NA	1.51501e-15	1.10785e-12	NA	MUL1:RAP1GAP:CDC42:WNT4:NCDN:EPHA10:LHX8:TNN:TNR:WNT8B:PAX2:SEMA4G:PDZD7:LBX1:FGF8:KCNIP2:LDB1:PITX3:PSD:BDNF:PAX6:DRD2:DSCAML1:CD3E:DDX6:TRAPPC4:NTM:SOX5:NAP1L1:CIT:CCDC64:RAB35:RNF10:P2RX4:FRY:KLHL1:FOXG1:PRKD1:SLC8A3:EIF2B2:ALKBH1:SNW1:FLRT2:PTPN9:CSPG4:HES7:NDEL1:MYH10:HDAC5:GRN:FZD2:GFAP:C1QL1:NGFR:TCF4:ADNP2:HMG20B:ATCAY:DAPK3:EEF2:RAB3A:APOE:BLOC1S3:ERCC2:VASP:SYT3:SHANK1:ACPT:SOX11:B3GNT2…
Biological Process	Neural		7	1	GOBP_NEUROGENESIS	12	GSEA	GCA	55	1.83812	0	0.0209066	tags=64%, list=34%, signal=86%	HDAC2:PBX1:ACTB:RAC1:ROBO1:OTX2:PCM1:ZSWIM6:AUTS2:CNR1:PICALM:EFNA5:STMN1:HOOK3:NEUROD6:GRIP1:GAS6:ID4:SCRT2:FEZF2:LEPR:UGDH:PLXNA1:RAC3:CSNK1D:FOXB1:YWHAH:TBCD:FBXO31:BEND6:PTPRG:NCSTN:KCNJ10:DYNC2H1:DAGLB:
Biological Process	Neural		7	1	GOBP_NEUROGENESIS	12	GENE2FUNC	GCA	53	NA	3.37597e-09	1.48661e-05	NA	STMN1:LIN28A:LPPR5:LPPR4:IGSF9:KCNJ10:NCSTN:VANGL2:PBX1:LMX1A:PICALM:KCNA1:NTF3:LLPH:GRIP1:NTN4:GAS6:OTX2:FOXB1:FBXO31:ARHGDIA:RAC3:CSNK1D:TBCD:AZU1:SCRT2:YWHAH:BHLHE40:PTPRG:FEZF2:ROBO1:PLXNA1:GATA2:PLXND1:SOX14:PIK3CB:MFSD8:HELT:ZSWIM6:EFNA5:NEUROG1:RANBP9:ID4:BEND6:CNR1:HDAC2:RAC1:DAGLB:AUTS2:PCM1:HOOK3:POMK:UBE2V2
Biological Process	Neural		7	1	GOBP_NEUROGENESIS	15	GSEA	GCA	79	1.96275	0	0.00314403	tags=47%, list=16%, signal=51%	GPM6A:GRM7:SRRM4:PTPRS:FUT9:NEDD4L:NEUROD1:NTRK2:DLL3:ARHGAP35:BRSK2:KDM4A:SERPINE2:SPOCK1:STK11:MBOAT7:SEMA6B:DLL1:CACNG7:SPTBN4:NUMBL:ATF4:SLITRK1:AHI1:PTPRF:SLIT3:SZT2:NEURL1:CTNNA1:GDF11:SUFU:ATF5:CDC20:PRMT1:DHX36:TCF3:SGK1:
Biological Process	Neural		7	1	GOBP_NEUROGENESIS	15	GENE2FUNC	GCA	79	NA	1.76501e-10	7.44098e-08	NA	CDC20:SZT2:PTPRF:KDM4A:ARTN:MYOC:DNM3:SLC45A3:RAB7L1:SRGAP2:MARK1:CDNF:PRKG1:SUFU:ARL3:NEURL1:BRSK2:MOB2:NAV2:NCKAP1L:NEUROD4:BLOC1S1:GDF11:ERBB3:SRRM4:SLITRK1:RAP2A:EFNB2:KIAA1024:BTBD1:HDGFRP3:SSH2:SLC6A4:ONECUT2:NEDD4L:STK11:EFNA2:PLK5:TCF3:SEMA6B:PTPRS:DLL3:AKT2:SPTBN4:NUMBL:ARHGAP35:C5AR1:NAPA:CRX:PRMT1:AP2A1:ATF5:CACNG7:MBOAT7:ITGA4:NEUROD1:NRP2:SERPINE2:DOCK10:ATF4:WNT5A:GAP43:DHX36:GPM6A:…
Biological Process	Neural		7	1	GOBP_NEUROGENESIS	8	GSEA	NCS	78	1.71987	0	0.0336576	tags=65%, list=38%, signal=98%	RELN:GABRB2:NRXN1:GBA2:SIN3A:CNTNAP2:C3:LDLR:CSMD3:CARM1:DNM2:CTNNA2:SOD2:ATP8A2:C12orf57:PAX6:ANK3:KLF15:SFRP1:KRAS:SYNE2:NEUROD6:CPEB3:PLXNA1:CSPG4:RUFY3:CYB5D2:CSNK1E:MYEF2:EPHA2:LGI1:DOK5:PRMT1:WASL:ROCK1:EN2:SCRT2:WDR62:RAB3A:SPEN:FZD2:FOXO6:NTM:PEX5:RP1:SEMA6B:C1QL1:GRIN3A:PDE6C:APLP1:DRD3:
Biological Process	Neural		7	1	GOBP_NEUROGENESIS	8	GENE2FUNC	NCS	78	NA	1.80965e-07	2.60803e-05	NA	SPEN:EPHA2:FOXO6:NUP133:PRKCQ:CDNF:ANK3:CDK1:CPEB3:PDE6C:LGI1:CDKN1C:PAX6:NTM:KRAS:ATP8A2:RNF6:WASF3:SYNE2:SPTB:MYEF2:PTPN9:CSPG4:CYB5D2:HDAC5:GRN:FZD2:GFAP:C1QL1:NOG:ROCK1:MIB1:SEMA6B:PTPRS:C3:S1PR5:DNM2:CARM1:LDLR:RAB3A:ARHGAP33:WDR62:PRMT1:AP2A1:ATF5:MYT1L:NRXN1:CTNNA2:SCRT2:DOK5:CSNK1E:SUN2:NPTXR:CBX6:DRD3:KLF15:PLXNA1:DHX36:PRKCI:SKIL:RUFY3:MFSD8:IL6ST:ARSB:PAPD4:GABRB2:BEND6:AUTS2:RELN:WASL…
Biological Process	Neural		1	0	GOBP_NEURON_DEATH	11	GSEA	GCA	24	1.52686	0.0193089	0.0468776	tags=54%, list=24%, signal=70%	STXBP1:CDC42:CIT:PIK3CA:RHOA:EPHB1:PARP1:BDNF:NRBP2:HSF1:PINK1:APAF1:FGF8:
Biological Process	Neural		1	0	GOBP_NEURON_DEATH	11	GENE2FUNC	GCA	23	NA	0.0020326	0.0224656	NA	PINK1:PARP1:FGF8:PITX3:BDNF:BACE1:APAF1:CIT:ALKBH1:GRN:NGFR:APOE:PIGT:ITSN1:GPX1:RHOA:EPHB1:PIK3CA:TLR6:NAIP:NRBP2:HSF1:STXBP1
Biological Process	Neural		7	1	GOBP_NEURON_DEVELOPMENT	2	GSEA	GCA	65	1.73242	0	0.0187484	tags=57%, list=31%, signal=77%	BCL11A:NRXN3:CCDC88A:RTN4:SLIT2:ROCK1:ALCAM:UNC5C:TIAM2:CSPG5:DBN1:WNK1:TRIP11:UNC5A:RPS6KA5:FEZ1:ROBO3:STK25:CAPRIN2:CYFIP2:CAMSAP2:PLXNB1:OLFM3:TMEM30A:CEP290:HMGB1:DOCK7:SCLT1:MAP4:TIAM1:ERCC6:GOLGA4:RASGRF1:RAPGEF1:YTHDF1:BMPR1B:SCYL3:
Biological Process	Neural		7	1	GOBP_NEURON_DEVELOPMENT	2	GENE2FUNC	GCA	63	NA	8.61749e-09	1.00537e-06	NA	DOCK7:OLFM3:CAMSAP2:PRKCQ:CRTAC1:SSH3:CABP4:ROBO3:ROBO4:FEZ1:WNK1:CAPRIN2:CEP290:HMGB1:RPGRIP1:NRXN3:RPS6KA5:TRIP11:BLOC1S6:CHRNA3:RASGRF1:ADCYAP1:ROCK1:NRTN:PSPN:SPTBN1:RTN4:CCDC88A:BCL11A:SEPT2:FARP2:STK25:TIAM1:SOD1:NPTXR:CBX6:CNTN6:GOLGA4:MAP4:PLXNB1:ALCAM:OSTN:SLIT2:GRXCR1:ATOH1:PDLIM5:BMPR1B:UNC5C:SCLT1:HAND2:PLK2:CYFIP2:UNC5A:DBN1:PDLIM7:TMEM30A:ETV1:FZD1:IFRD1:PTN:TOPORS:KLF4:RAPGEF1
Biological Process	Neural		7	1	GOBP_NEURON_DEVELOPMENT	5	GSEA	GCA	58	2.05647	0	0.00101019	tags=76%, list=38%, signal=115%	MAGI2:DAB1:PTEN:APLP1:TENM2:ANK3:CNTN2:CHN1:CAMK2A:GRIN3A:TRIO:TAOK2:RBFOX2:CRMP1:GAS7:AGTPBP1:MAP6:SEMA3C:GLI3:PICK1:ULK1:NFASC:NGEF:ADNP:DRAXIN:EPB41L3:ALS2:MINK1:MAP2K1:GAK:STX1B:ANKRD27:SEMA4C:CAMSAP3:CSF1R:VLDLR:LZTS3:TBX6:FBXO38:EFHD1:PAK2:SDK1:SRCIN1:VAPA:
Biological Process	Neural		7	1	GOBP_NEURON_DEVELOPMENT	5	GENE2FUNC	GCA	70	NA	1.49621e-11	4.58214e-09	NA	UBE4B:MTOR:DRAXIN:DAB1:JUN:RPE65:NFASC:CNTN2:ANK3:PTEN:GDPD5:MAP6:FZD4:ULK1:IRS2:MAP2K1:TAOK2:TBX6:MAPK3:CTF1:STX1B:MINK1:GAS7:SRCIN1:PRKCA:EPB41L3:VAPA:CAMSAP3:ANKRD27:ARHGAP33:SEMA4C:CHN1:HOXD10:HOXD9:CFLAR:TRAK2:STRADB:ALS2:EFHD1:NGEF:LZTS3:GFRA4:ZMYND8:ADNP:BMP7:RBFOX2:RAC2:LGALS1:TRIOBP:MICALL1:PICK1:PAK2:GAK:SPON2:CRMP1:UGT8:FBXO38:CSF1R:CAMK2A:TENM2:LAMA2:SDK1:ISPD:GLI3:MAGI2:SEMA3C:BRAF:E…
Biological Process	Neural		7	1	GOBP_NEURON_DEVELOPMENT	7	GSEA	GCA	72	1.84	0	0.00883721	tags=57%, list=26%, signal=72%	GRID2:DLG4:KDM1A:NLGN2:AGBL4:HES5:DVL2:CELSR2:ELAVL4:KIF5A:DICER1:RELN:WDR5:NTN1:PLXNA4:ATP1B2:AMIGO1:EFNB3:TOX:SH3GL2:LYPLA2:FKBP4:NEDD4:AVIL:STX3:KATNB1:ARHGEF25:SIAH1:NDRG4:STRN:LGI4:CPNE5:EIF2AK4:EPHB6:STMN2:IQGAP1:APLP2:FEZ2:AKT1:DENND5A:NBL1:
Biological Process	Neural		7	1	GOBP_NEURON_DEVELOPMENT	7	GENE2FUNC	GCA	71	NA	1.49889e-09	2.62306e-07	NA	HES5:NBL1:KDM1A:LYPLA2:LEPRE1:CELSR2:AMIGO1:GNAT2:PHGDH:SLC39A12:DKK1:DENND5A:WEE1:ADM:STX3:TRPC6:ZNF259:APOA1:JAM3:FKBP4:KIF5A:AVIL:FBXW8:DICER1:CLMN:AKT1:EIF2AK4:NEDD4:SEMA4B:CIB1:IQGAP1:SIAH1:KATNB1:NDRG4:DLG4:DVL2:EFNB3:NTN1:CNP:AFG3L2:SCN1B:LGI4:MAG:FEZ2:STRN:EN1:GLI2:CHODL:TSPO:RPL24:SHOX2:PAQR3:GRID2:COL25A1:IL2:CASP3:EMB:FOXD1:DPYSL3:CPNE5:MTCH1:PRDM1:PARK2:RELN:PLXNA4:EPHB6:KEL:EPHA1:STM…
Biological Process	Neural		7	1	GOBP_NEURON_DEVELOPMENT	11	GSEA	GCA	83	2.03866	0	0.00208312	tags=52%, list=19%, signal=60%	EP300:STXBP1:DSCAML1:RUFY3:KALRN:DCLK2:CDC42:NTM:UNC5D:PAX6:PTK2:NR2F1:DRD2:PSD:RHOA:FOXG1:ATCAY:NFIB:SLC12A5:LZTS1:SHANK1:EPHB1:SIN3A:KCNIP2:SCRIB:SLC4A10:KLHL1:NDEL1:FRY:VASP:BDNF:SS18L1:DAG1:NTNG2:NCKIPSD:EPHA10:ZNF335:RAB3A:SDC4:MUL1:TWF2:TNR:NCDN:
Biological Process	Neural		7	1	GOBP_NEURON_DEVELOPMENT	11	GENE2FUNC	GCA	89	NA	5.94776e-14	2.9144e-11	NA	MUL1:RAP1GAP:CDC42:NCDN:EPHA10:LHX8:TNN:TNR:PAX2:SEMA4G:PDZD7:FGF8:KCNIP2:PITX3:PSD:BDNF:PAX6:DRD2:DSCAML1:CD3E:TRAPPC4:NTM:CCDC64:RAB35:FRY:KLHL1:FOXG1:PRKD1:ALKBH1:FLRT2:PTPN9:NDEL1:MYH10:GRN:FZD2:GFAP:C1QL1:NGFR:ATCAY:RAB3A:APOE:BLOC1S3:VASP:SYT3:SHANK1:ACPT:B3GNT2:WDPCP:ZEB2:TBR1:SLC4A10:NYAP2:SDC4:ZNF335:SLC12A5:SS18L1:EP300:CELSR3:NCKIPSD:LAMB2:RHOA:DAG1:SEMA3F:GNAT1:MANF:TWF2:SEMA3G:KALRN:…
Biological Process	Neural		7	1	GOBP_NEURON_DEVELOPMENT	12	GSEA	GCA	32	1.93259	0	0.0187188	tags=66%, list=29%, signal=87%	HDAC2:PBX1:ACTB:RAC1:ROBO1:OTX2:AUTS2:CNR1:PICALM:EFNA5:STMN1:GRIP1:FEZF2:UGDH:PLXNA1:RAC3:FOXB1:YWHAH:TBCD:FBXO31:PTPRG:
Biological Process	Neural		7	1	GOBP_NEURON_DEVELOPMENT	12	GENE2FUNC	GCA	34	NA	1.03556e-05	0.00133533	NA	STMN1:LPPR5:LPPR4:IGSF9:VANGL2:LMX1A:PICALM:NTF3:LLPH:GRIP1:NTN4:OTX2:FOXB1:FBXO31:ARHGDIA:RAC3:TBCD:YWHAH:PTPRG:FEZF2:ROBO1:PLXNA1:GATA2:PLXND1:PIK3CB:MFSD8:ZSWIM6:EFNA5:RANBP9:CNR1:HDAC2:RAC1:AUTS2:UBE2V2
Biological Process	Neural		7	1	GOBP_NEURON_DEVELOPMENT	13	GSEA	GCA	43	1.79109	0.001001	0.0300732	tags=63%, list=31%, signal=84%	EPHA5:RERE:KIF5C:CREB1:PTPRZ1:TMEM108:TNIK:TENM3:FRYL:CNTN4:KLF7:TAOK3:MYO16:EPHB2:ATL1:APBB1:FBXO45:MAP4K4:C1QA:EPHA8:EMX1:NIN:ARF6:CYFIP1:LGI1:LHX6:NPTX1:
Biological Process	Neural		7	1	GOBP_NEURON_DEVELOPMENT	13	GENE2FUNC	GCA	45	NA	1.33607e-07	2.58424e-05	NA	RERE:EPHA8:C1QA:EPHB2:LPAR3:TSPAN2:SPTA1:PARD3:PDE6C:LGI1:APBB1:ILK:OR10A4:LRP1:RASAL1:ARF6:ATL1:NIN:CYFIP1:PMP22:UBB:TRPV2:NPTX1:PAK4:EMX1:MAP4K4:NCK2:KIF5C:NR4A2:KLF7:CREB1:PTPRA:ADORA2A:CNTN4:TMEM108:TNIK:FBXO45:FRYL:EPHA5:TENM3:BAI3:IL6:PTPRZ1:FEZF1:LHX6
Biological Process	Neural		7	1	GOBP_NEURON_DEVELOPMENT	15	GSEA	GCA	57	1.93591	0	0.00356011	tags=49%, list=16%, signal=55%	GPM6A:GRM7:SRRM4:PTPRS:FUT9:NEDD4L:NEUROD1:NTRK2:ARHGAP35:BRSK2:SPOCK1:STK11:SEMA6B:CACNG7:SPTBN4:NUMBL:SLITRK1:AHI1:PTPRF:SLIT3:SZT2:NEURL1:CTNNA1:ATF5:CDC20:PRMT1:DHX36:SGK1:
Biological Process	Neural		7	1	GOBP_NEURON_DEVELOPMENT	15	GENE2FUNC	GCA	57	NA	1.23473e-08	2.36792e-06	NA	CDC20:SZT2:PTPRF:ARTN:MYOC:DNM3:RAB7L1:SRGAP2:MARK1:CDNF:PRKG1:ARL3:NEURL1:BRSK2:MOB2:NCKAP1L:NEUROD4:BLOC1S1:SRRM4:SLITRK1:RAP2A:EFNB2:KIAA1024:HDGFRP3:SSH2:ONECUT2:NEDD4L:STK11:EFNA2:PLK5:SEMA6B:PTPRS:SPTBN4:NUMBL:ARHGAP35:PRMT1:AP2A1:ATF5:CACNG7:ITGA4:NEUROD1:NRP2:DOCK10:WNT5A:GAP43:DHX36:GPM6A:GPR98:SPOCK1:MYOT:GFRA3:CTNNA1:SLIT3:SGK1:AHI1:ASAP1:NTRK2
Biological Process	Neural		7	1	GOBP_NEURON_DEVELOPMENT	3	GSEA	NCS	53	1.64599	0	0.0467453	tags=43%, list=22%, signal=53%	PTN:SF3A2:RHOG:GSK3B:WNK1:CAMK1:NEDD4:TRIM32:RAP2A:TENM3:JAK2:PSD:SCRIB:PLXNA2:KCNIP2:MAG:LGI4:CRMP1:CDH11:KIDINS220:PTPRZ1:CNTN2:CPNE9:
Biological Process	Neural		7	1	GOBP_NEURON_DEVELOPMENT	3	GENE2FUNC	NCS	63	NA	2.69626e-08	4.30816e-06	NA	LPPR5:LPPR4:NFASC:CNTN2:PLXNA2:PAX2:SEMA4G:PDZD7:FGF8:KCNIP2:PITX3:PSD:ZNF259:APOA1:WNK1:RAP2A:NKX2-1:NKX2-8:NEDD4:SKOR1:KIAA1024:PLA2G10:RRN3:CDH11:SALL3:SF3A2:NR2F6:UNC13A:MAP1S:SCN1B:LGI4:MAG:FAM150B:ID2:KIDINS220:NCKAP1:EFHD1:NGEF:LZTS3:GFRA4:BTBD3:FLRT3:VSX1:CPNE1:CPNE9:CAMK1:GHRL:GSK3B:SEMA5B:CRMP1:UBA6:TENM3:PARK2:IFRD1:PTPRZ1:FEZF1:LEP:PTN:SCRIB:JAK2:NR4A3:TRIM32:DAB2IP
Biological Process	Neural		8	1	GOBP_NEURON_DIFFERENTIATION	1	GSEA	GCA	47	1.66207	0.001001	0.023362	tags=66%, list=38%, signal=100%	ROBO2:NRCAM:RIMS1:FZD3:HERC1:DCLK1:LRP8:BAIAP2:NREP:POU3F2:BCL2:ASCL1:SLIT1:MAPK8IP3:ZFYVE27:CDH4:GSK3A:MMD2:MEGF8:RAB21:KNDC1:EIF4G2:RYK:IFT140:ATXN10:LSM1:RAB11A:KIF13B:DZANK1:YWHAZ:CEND1:
Biological Process	Neural		8	1	GOBP_NEURON_DIFFERENTIATION	1	GENE2FUNC	GCA	47	NA	0.000206532	0.00816136	NA	LRP8:CXCL12:KIF20B:SLIT1:ZFYVE27:KNDC1:FUOM:CEND1:DBX1:RAB21:ASCL1:SSH1:FOXN4:DCLK1:SIX1:SPTB:EVL:HERC1:RAB11A:IFT140:MAPK8IP3:LHX1:BAIAP2:FSCN2:BCL2:MEGF8:CDH4:ATXN10:WNT7B:ROBO2:BOC:RYK:OPA1:NREP:RIMS1:POU3F2:MMD2:TBX20:LAMB1:NRCAM:FGF20:FZD3:KIF13B:LSM1:FGFR1:EYA1:ESRP1
Biological Process	Neural		8	1	GOBP_NEURON_DIFFERENTIATION	2	GSEA	GCA	78	1.72805	0	0.0185366	tags=58%, list=33%, signal=79%	BCL11A:NRXN3:CCDC88A:RTN4:SLIT2:ROCK1:ALCAM:UNC5C:TIAM2:CSPG5:DBN1:WNK1:TRIP11:UNC5A:RPS6KA5:MIB1:FEZ1:CDON:ROBO3:STK25:CAPRIN2:CYFIP2:CAMSAP2:PLXNB1:OLFM3:SATB2:CSNK1E:TMEM30A:CEP290:HMGB1:DOCK7:RXRG:SCLT1:MAP4:TIAM1:ERCC6:GOLGA4:RASGRF1:MET:RAPGEF1:YTHDF1:BMPR1B:SCYL3:GSX1:RPGRIP1:
Biological Process	Neural		8	1	GOBP_NEURON_DIFFERENTIATION	2	GENE2FUNC	GCA	73	NA	6.55011e-09	8.02388e-07	NA	DOCK7:OLFM3:CAMSAP2:PRKCQ:CRTAC1:SSH3:CABP4:ROBO3:ROBO4:FEZ1:CDON:WNK1:CAPRIN2:CEP290:FZD10:GSX1:HMGB1:RPGRIP1:NRXN3:RPS6KA5:TRIP11:BLOC1S6:CHRNA3:RASGRF1:TIMP2:ADCYAP1:ROCK1:MIB1:NRTN:PSPN:SPTBN1:RTN4:CCDC88A:BCL11A:SATB2:SEPT2:FARP2:STK25:TGIF2:TIAM1:SOD1:CSNK1E:NPTXR:CBX6:CNTN6:GOLGA4:MAP4:PLXNB1:ALCAM:OSTN:SLIT2:GRXCR1:ATOH1:PDLIM5:BMPR1B:UNC5C:SCLT1:HAND2:PLK2:CYFIP2:UNC5A:DBN1:PDLIM7:TMEM30…
Biological Process	Neural		8	1	GOBP_NEURON_DIFFERENTIATION	5	GSEA	GCA	71	1.96646	0	0.00198696	tags=69%, list=38%, signal=103%	MAGI2:DAB1:ERBB4:PTEN:APLP1:TENM2:ANK3:CNTN2:GIGYF2:CHN1:CAMK2A:GRIN3A:TRIO:TAOK2:RBFOX2:CRMP1:GAS7:AGTPBP1:MAP6:HIPK2:SEMA3C:GLI3:PICK1:ULK1:NFASC:NGEF:ADNP:INHBA:DRAXIN:EPB41L3:ALS2:MINK1:MAP2K1:GAK:STX1B:ANKRD27:SEMA4C:CAMSAP3:CSF1R:VLDLR:LZTS3:TBX6:FBXO38:EFHD1:PAK2:SDK1:SRCIN1:VAPA:MMD:
Biological Process	Neural		8	1	GOBP_NEURON_DIFFERENTIATION	5	GENE2FUNC	GCA	83	NA	1.12941e-12	5.18821e-10	NA	UBE4B:MTOR:PTCHD2:DRAXIN:DAB1:JUN:RPE65:NFASC:CNTN2:ANK3:PTEN:GDPD5:MAP6:WNT11:FZD4:ULK1:IRS2:MAP2K1:TAOK2:TBX6:MAPK3:CTF1:STX1B:MINK1:GAS7:SRCIN1:MMD:PRKCA:EPB41L3:VAPA:CAMSAP3:ANKRD27:ARHGAP33:MEIS1:ADRA2B:SEMA4C:CHN1:HOXD10:HOXD9:HOXD3:HOXD1:NIF3L1:CFLAR:TRAK2:STRADB:ALS2:ERBB4:EFHD1:GIGYF2:NGEF:LZTS3:GFRA4:ZMYND8:ADNP:BMP7:RBFOX2:RAC2:LGALS1:TRIOBP:MICALL1:PICK1:PAK2:GAK:SPON2:CRMP1:UGT8:FBXO…
Biological Process	Neural		8	1	GOBP_NEURON_DIFFERENTIATION	7	GSEA	GCA	90	1.86654	0	0.00805038	tags=57%, list=26%, signal=71%	GRID2:DLG4:SOX4:KDM1A:NLGN2:AGBL4:HES5:DVL2:CELSR2:ELAVL4:KIF5A:DICER1:RELN:WDR5:NTN1:PLXNA4:MDGA1:ATP1B2:AMIGO1:EFNB3:TRAPPC9:MYEF2:SNPH:TOX:SH3GL2:LYPLA2:TULP3:FKBP4:NEDD4:AVIL:EIF4E:STX3:KATNB1:ARHGEF25:SIAH1:NDRG4:STRN:LGI4:CPNE5:EIF2AK4:EPHB6:STMN2:IQGAP1:APLP2:TAL1:FEZ2:AKT1:LHX5:DENND5A:NBL1:SIX3:
Biological Process	Neural		8	1	GOBP_NEURON_DIFFERENTIATION	7	GENE2FUNC	GCA	90	NA	1.60035e-12	9.04816e-10	NA	HES5:NBL1:KDM1A:ID3:LYPLA2:LEPRE1:TAL1:PCSK9:CELSR2:AMIGO1:GNAT2:PHGDH:SLC39A12:DKK1:DENND5A:WEE1:ADM:STX3:TRPC6:ZNF259:APOA1:JAM3:FKBP4:TULP3:KIF5A:AVIL:LHX5:FBXW8:DICER1:CLMN:AKT1:EIF2AK4:MYEF2:NEDD4:SEMA4B:CIB1:NGRN:IQGAP1:SIAH1:CBLN1:NKD1:KATNB1:NDRG4:DLG4:DVL2:KCTD11:SOX15:EFNB3:NTN1:CNP:AFG3L2:SCN1B:LGI4:MAG:FEZ2:STRN:SIX3:EN1:GLI2:SNPH:CHODL:TSPO:RPL24:SHOX2:PAQR3:GRID2:EIF4E:COL25A1:IL2:C…
Biological Process	Neural		8	1	GOBP_NEURON_DIFFERENTIATION	11	GSEA	GCA	100	2.00113	0	0.00239134	tags=58%, list=28%, signal=74%	EP300:SOX11:STXBP1:DSCAML1:RUFY3:KALRN:LDB1:DCLK2:CDC42:NTM:UNC5D:PAX6:DDX6:PTK2:NR2F1:DRD2:PSD:RHOA:FOXG1:ATCAY:NFIB:SLC12A5:TCF4:LZTS1:SHANK1:EPHB1:SIN3A:KCNIP2:SCRIB:SLC4A10:KLHL1:NDEL1:FRY:VASP:BDNF:SS18L1:DAG1:NTNG2:NCKIPSD:EPHA10:ZNF335:RAB3A:NRBP2:SDC4:WNT8B:MUL1:TWF2:TNR:NCDN:FGF8:EIF4ENIF1:SYT3:PRKD1:SETX:SEMA4G:ERCC2:MANF:RAB35:
Biological Process	Neural		8	1	GOBP_NEURON_DIFFERENTIATION	11	GENE2FUNC	GCA	106	NA	1.65801e-15	1.10785e-12	NA	MUL1:RAP1GAP:CDC42:WNT4:NCDN:EPHA10:LHX8:TNN:TNR:WNT8B:PAX2:SEMA4G:PDZD7:LBX1:FGF8:KCNIP2:LDB1:PITX3:PSD:BDNF:PAX6:DRD2:DSCAML1:CD3E:DDX6:TRAPPC4:NTM:CCDC64:RAB35:FRY:KLHL1:FOXG1:PRKD1:ALKBH1:FLRT2:PTPN9:NDEL1:MYH10:HDAC5:GRN:FZD2:GFAP:C1QL1:NGFR:TCF4:ADNP2:HMG20B:ATCAY:DAPK3:RAB3A:APOE:BLOC1S3:ERCC2:VASP:SYT3:SHANK1:ACPT:SOX11:B3GNT2:WDPCP:ZEB2:TBR1:SLC4A10:NYAP2:SDC4:PIGT:ZNF335:SLC12A5:SS18L1:…
Biological Process	Neural		8	1	GOBP_NEURON_DIFFERENTIATION	12	GSEA	GCA	41	1.90144	0	0.0186737	tags=63%, list=29%, signal=82%	HDAC2:PBX1:ACTB:RAC1:ROBO1:OTX2:ZSWIM6:AUTS2:CNR1:PICALM:EFNA5:STMN1:NEUROD6:GRIP1:ID4:FEZF2:UGDH:PLXNA1:RAC3:CSNK1D:FOXB1:YWHAH:TBCD:FBXO31:BEND6:PTPRG:
Biological Process	Neural		8	1	GOBP_NEURON_DIFFERENTIATION	12	GENE2FUNC	GCA	41	NA	1.99465e-06	0.000407241	NA	STMN1:LIN28A:LPPR5:LPPR4:IGSF9:VANGL2:PBX1:LMX1A:PICALM:NTF3:LLPH:GRIP1:NTN4:OTX2:FOXB1:FBXO31:ARHGDIA:RAC3:CSNK1D:TBCD:YWHAH:PTPRG:FEZF2:ROBO1:PLXNA1:GATA2:PLXND1:PIK3CB:MFSD8:HELT:ZSWIM6:EFNA5:NEUROG1:RANBP9:ID4:BEND6:CNR1:HDAC2:RAC1:AUTS2:UBE2V2
Biological Process	Neural		8	1	GOBP_NEURON_DIFFERENTIATION	13	GSEA	GCA	49	1.82138	0	0.034032	tags=47%, list=14%, signal=50%	EPHA5:RERE:KIF5C:CREB1:PTPRZ1:TMEM108:TNIK:TENM3:FRYL:CNTN4:KLF7:TP73:TAOK3:MYO16:EPHB2:HIPK1:ATL1:APBB1:FBXO45:MAP4K4:C1QA:ACSL3:EPHA8:
Biological Process	Neural		8	1	GOBP_NEURON_DIFFERENTIATION	13	GENE2FUNC	GCA	50	NA	5.49613e-07	8.24419e-05	NA	TP73:RERE:EPHA8:C1QA:EPHB2:LPAR3:HIPK1:TSPAN2:SPTA1:PARD3:FZD8:PDE6C:LGI1:APBB1:ILK:OR10A4:LRP1:DTX1:RASAL1:ARF6:ATL1:NIN:CYFIP1:PMP22:UBB:TRPV2:NPTX1:PAK4:EMX1:MAP4K4:NCK2:KIF5C:NR4A2:KLF7:CREB1:FZD5:PTPRA:ADORA2A:CNTN4:TMEM108:TNIK:FBXO45:FRYL:EPHA5:TENM3:BAI3:IL6:PTPRZ1:FEZF1:LHX6
Biological Process	Neural		8	1	GOBP_NEURON_DIFFERENTIATION	15	GSEA	GCA	67	2.07073	0	0.00116982	tags=51%, list=16%, signal=56%	GPM6A:GRM7:SRRM4:PTPRS:FUT9:NEDD4L:NEUROD1:NTRK2:ARHGAP35:BRSK2:KDM4A:SPOCK1:STK11:SEMA6B:DLL1:CACNG7:SPTBN4:NUMBL:ATF4:SLITRK1:AHI1:PTPRF:SLIT3:SZT2:NEURL1:CTNNA1:GDF11:SUFU:ATF5:CDC20:PRMT1:DHX36:TCF3:SGK1:
Biological Process	Neural		8	1	GOBP_NEURON_DIFFERENTIATION	15	GENE2FUNC	GCA	68	NA	1.53588e-09	3.89266e-07	NA	CDC20:SZT2:PTPRF:KDM4A:ARTN:MYOC:DNM3:RAB7L1:SRGAP2:MARK1:CDNF:PRKG1:SUFU:ARL3:NEURL1:BRSK2:MOB2:NCKAP1L:NEUROD4:BLOC1S1:GDF11:SRRM4:SLITRK1:RAP2A:EFNB2:KIAA1024:HDGFRP3:SSH2:SLC6A4:ONECUT2:NEDD4L:STK11:EFNA2:PLK5:TCF3:SEMA6B:PTPRS:SPTBN4:NUMBL:ARHGAP35:NAPA:CRX:PRMT1:AP2A1:ATF5:CACNG7:ITGA4:NEUROD1:NRP2:DOCK10:ATF4:WNT5A:GAP43:DHX36:GPM6A:GPR98:SPOCK1:MYOT:WNT8A:GFRA3:CTNNA1:SLIT3:TLX3:SGK1:AHI1…
Biological Process	Neural		8	1	GOBP_NEURON_DIFFERENTIATION	8	GSEA	NCS	66	1.6917	0	0.0397267	tags=65%, list=38%, signal=98%	RELN:GABRB2:NRXN1:GBA2:SIN3A:CNTNAP2:C3:CSMD3:CARM1:DNM2:CTNNA2:SOD2:ATP8A2:C12orf57:PAX6:ANK3:SFRP1:NEUROD6:CPEB3:PLXNA1:RUFY3:CYB5D2:CSNK1E:MYEF2:EPHA2:LGI1:DOK5:PRMT1:WASL:ROCK1:EN2:WDR62:RAB3A:FZD2:FOXO6:NTM:PEX5:RP1:SEMA6B:C1QL1:GRIN3A:PDE6C:APLP1:
Biological Process	Neural		8	1	GOBP_NEURON_DIFFERENTIATION	8	GENE2FUNC	NCS	64	NA	5.6607e-06	0.000420264	NA	EPHA2:FOXO6:PRKCQ:CDNF:ANK3:CPEB3:PDE6C:LGI1:CDKN1C:PAX6:NTM:ATP8A2:RNF6:SPTB:MYEF2:PTPN9:CYB5D2:HDAC5:GRN:FZD2:GFAP:C1QL1:NOG:ROCK1:MIB1:SEMA6B:PTPRS:C3:S1PR5:DNM2:CARM1:RAB3A:ARHGAP33:PRMT1:AP2A1:ATF5:MYT1L:NRXN1:CTNNA2:DOK5:CSNK1E:NPTXR:CBX6:PLXNA1:DHX36:PRKCI:SKIL:RUFY3:MFSD8:ARSB:PAPD4:GABRB2:BEND6:AUTS2:RELN:WASL:CNTNAP2:EN2:SFRP1:RP1:CSMD3:VLDLR:GBA2:GRIN3A
Biological Process	Neural		2	0	GOBP_NEURON_PROJECTION_GUIDANCE	2	GSEA	GCA	17	1.73613	0	0.0186444	tags=53%, list=11%, signal=59%	NRXN3:SLIT2:ALCAM:UNC5C:UNC5A:RPS6KA5:FEZ1:ROBO3:PLXNB1:
Biological Process	Neural		2	0	GOBP_NEURON_PROJECTION_GUIDANCE	2	GENE2FUNC	GCA	20	NA	4.44544e-05	0.00142061	NA	PRKCQ:ROBO3:ROBO4:FEZ1:NRXN3:RPS6KA5:NRTN:PSPN:SPTBN1:CNTN6:PLXNB1:ALCAM:SLIT2:ATOH1:BMPR1B:UNC5C:CYFIP2:UNC5A:PDLIM7:ETV1
Biological Process	Neural		2	0	GOBP_NEURON_PROJECTION_GUIDANCE	11	GSEA	GCA	23	1.94566	0	0.00293142	tags=57%, list=19%, signal=68%	DSCAML1:KALRN:UNC5D:PAX6:PTK2:FOXG1:NFIB:EPHB1:VASP:BDNF:DAG1:EPHA10:TNR:
Biological Process	Neural		2	0	GOBP_NEURON_PROJECTION_GUIDANCE	11	GENE2FUNC	GCA	27	NA	9.43948e-07	4.05732e-05	NA	RAP1GAP:EPHA10:TNR:SEMA4G:FGF8:BDNF:PAX6:DSCAML1:FOXG1:FLRT2:MYH10:VASP:B3GNT2:TBR1:CELSR3:LAMB2:DAG1:SEMA3F:SEMA3G:EPHB1:PIK3CA:PIK3R1:UNC5D:PTK2:NFIB:FAM129B:SPTAN1
Biological Process	Neural	1	0	1.5	GOBP_NUCLEAR_TRANSPORT	5	GSEA	NCS	17	1.97635	0	0.0140381	tags=65%, list=28%, signal=88%	PPP3CA:PSEN1:LMNA:RBM4:SMG5:DRD1:KPNA6:CTDSPL2:STRADA:KHDRBS1:DDX25:
Biological Process	Neural	1	0	1.5	GOBP_NUCLEAR_TRANSPORT	5	WG	NCS	23	1.50568	0.0340476	0.663779	NA	BANF1:BCCIP:CSE1L:CTDSPL2:DDX25:DRD1:GEMIN4:GEMIN5:HHEX:KHDRBS1:KPNA6:KPNB1:LMNA:MT3:NUP93:PPP3CA:PSEN1:RBM4:SMG5:SNRPB:STRADA:THOC3:ZNF593
Biological Process	Neural	1	0	1.5	GOBP_NUCLEAR_TRANSPORT	5	GENE2FUNC	NCS	22	NA	0.000154084	0.00427366	NA	ZNF593:KHDRBS1:KPNA6:LMNA:SMG5:HHEX:BCCIP:BANF1:RBM4:DDX25:PSEN1:CTDSPL2:NUP93:GEMIN4:KPNB1:STRADA:SNRPB:CSE1L:PPP3CA:GEMIN5:DRD1:THOC3
Biological Process			3	0	GOBP_ORGANELLE_LOCALIZATION	2	GSEA	GCA	26	1.66926	0.00202224	0.0240341	tags=50%, list=16%, signal=58%	RAB3C:KIFAP3:TRIP11:XPO1:SYNDIG1:FEZ1:STK25:ATP13A2:SUN2:MLH1:TMED9:CEP290:DOCK7:
Biological Process			3	0	GOBP_ORGANELLE_LOCALIZATION	2	GENE2FUNC	GCA	31	NA	0.0031071	0.0399951	NA	DOCK7:KIFAP3:EXOC8:PPP6R3:CEP290:CALM1:BLOC1S6:CHRNA5:SEH1L:CEP192:TUBB4A:MCFD2:PEX13:XPO1:PLEK:VAMP8:NPHP1:STK25:SYNDIG1:CHRNA4:CSNK1E:SUN2:MLH1:CSPG5:MAP4:SCLT1:RAB3C:TMED9:CAV2:CHRM2:DGKI
Biological Process			3	0	GOBP_ORGANELLE_LOCALIZATION	5	GSEA	GCA	24	1.54994	0.0132248	0.0348746	tags=71%, list=39%, signal=112%	DAB1:PTEN:DLG1:AGTPBP1:MAP6:MTOR:KIF22:RAB11B:TRAK2:STX1B:STXBP2:PEX14:DYNC1I1:CHMP7:HSBP1:MIS12:UVRAG:
Biological Process			3	0	GOBP_ORGANELLE_LOCALIZATION	5	GENE2FUNC	GCA	34	NA	0.000449835	0.00905832	NA	KIF1B:PEX14:DAB1:SDCCAG8:CDK1:PTEN:MAP6:UVRAG:KIF22:PRRT2:DOC2A:STX1B:STX4:KIF1C:MIS12:MILR1:STXBP2:TRAPPC5:RAB11B:CEP89:HAUS5:TRAK2:SPO11:RAC2:CEP19:DLG1:CPLX1:CAMK2A:DCTN4:MAGI2:DYNC1I1:BRAF:CHMP7:GRIN3A
Biological Process			3	0	GOBP_ORGANELLE_LOCALIZATION	11	GSEA	GCA	31	1.61734	0.0040282	0.0271504	tags=68%, list=34%, signal=101%	STXBP1:CDC42:PAX6:VAMP2:ATCAY:SYNJ1:SCRIB:GBF1:NDEL1:PCDH17:RAB3A:CCNB1:SDC4:MUL1:SPRY2:PINK1:ARCN1:TMED10:SNF8:HPS6:DNM1:
Biological Process			3	0	GOBP_ORGANELLE_LOCALIZATION	11	GENE2FUNC	GCA	55	NA	7.56066e-09	6.61558e-07	NA	MUL1:PINK1:CDC42:TRAPPC3:CDCA8:HPS6:GBF1:KIF18A:PAX6:DRD2:ZW10:BACE1:CEP164:ARCN1:TRAPPC4:CCDC64:DYNLL1:P2RX7:HTR2A:PCDH17:SPRY2:SCFD1:SYNJ2BP:TMED10:TRAPPC1:VAMP2:NDEL1:MYH10:RAB27B:PIP5K1C:ATCAY:RAB3A:PVRL2:MARK4:TRAPPC6A:BLOC1S3:RIMS4:PABPC1L:SYNJ1:SFI1:MEI1:COL7A1:CACNA1D:MFN1:CC2D2A:CCNB1:EXOC4:PTK2:TSNARE1:MAPK15:SCRIB:STXBP1:DNM1:GOLGA2:ODF2
Biological Process			2	0	GOBP_PATTERN_SPECIFICATION_PROCESS	8	GSEA	GCA	25	1.71855	0	0.048226	tags=52%, list=25%, signal=67%	AXIN1:COBL:SCMH1:ACD:TRA2B:CHRD:BMPR2:AP1B1:RNF111:ZEB1:FOXA2:TDRKH:WNT1:
Biological Process			2	0	GOBP_PATTERN_SPECIFICATION_PROCESS	8	GENE2FUNC	GCA	22	NA	0.000722268	0.0152174	NA	SCMH1:ZEB1:NRP1:WNT1:DLL4:ALDH1A2:RNF111:ACD:PSKH1:MSGN1:OSR1:BMPR2:FOXA2:AP1B1:CHRD:TRA2B:GSX2:COBL:STC1:IFT74:DNAI1:ROR2
Biological Process			2	0	GOBP_PATTERN_SPECIFICATION_PROCESS	15	GSEA	GCA	22	1.72924	0.00509165	0.0142877	tags=36%, list=13%, signal=41%	APC2:NEUROD1:DLL3:DLL1:AHI1:FUZ:GDF11:SUFU:
Biological Process			2	0	GOBP_PATTERN_SPECIFICATION_PROCESS	15	GENE2FUNC	GCA	21	NA	0.00141978	0.0271756	NA	SUFU:MMP21:RARG:AMHR2:HOXC13:HOXC9:HOXC4:HOXC4:GDF11:TBX2:APC2:DLL3:FUZ:NEUROD1:NRP2:WNT5A:SMAD5:WNT8A:FGF1:AHI1:CITED2:DLL1
Biological Process			4	1	GOBP_PEPTIDYL_AMINO_ACID_MODIFICATION	5	GSEA	GCA	70	1.69933	0	0.0139567	tags=67%, list=41%, signal=105%	ERBB4:PTEN:PRKCA:NCOA3:GALNT13:DYRK1A:BRAF:RBBP5:CAMK2A:SETD1A:CTBP1:ATF2:EP400:AGTPBP1:ARRB1:HIPK2:AKT3:KANSL3:KAT8:ASPHD1:MTOR:BCR:ULK1:ADNP:CLIP3:CLK1:SENP5:DGKQ:MAP2K7:DSTYK:MAP2K1:SRCAP:CSF1R:NFYB:CSNK1A1:NAA35:PAK2:KITLG:DPY19L3:SRCIN1:SIRT3:MAD2L2:ARID5A:MAPK3:VKORC1:PCGF2:IL12RB2:
Biological Process			4	1	GOBP_PEPTIDYL_AMINO_ACID_MODIFICATION	5	GENE2FUNC	GCA	67	NA	1.98249e-08	2.17482e-06	NA	MTOR:MAD2L2:PRKAA2:IL12RB2:RBBP5:DSTYK:AKT3:CDK1:SIRT3:ARRB1:KITLG:DCN:ULK1:EP400:MAP2K1:PAGR1:PAGR1:ASPHD1:MAPK3:SRCAP:CTF1:SETD1A:VKORC1:KAT8:TADA2A:SRCIN1:MLLT6:PCGF2:ERN1:PRKCA:MAP2K7:DPY19L3:CLIP3:KANSL3:ZAP70:GALNT13:ATF2:CLK1:PPIL3:KANSL1L:ERBB4:SGK2:NCOA3:ADNP:DPM1:MOCS3:BMP7:RAE1:DYRK1A:NAA50:ZDHHC23:PAK2:SENP5:DGKQ:RNF212:CTBP1:STK32B:TSSK1B:CSNK1A1:CSF1R:PDGFRB:CAMK2A:CD74:HIPK2:BRAF:L…
Biological Process			4	1	GOBP_PEPTIDYL_AMINO_ACID_MODIFICATION	7	GSEA	GCA	64	1.6047	0	0.0381101	tags=48%, list=26%, signal=62%	TP53:DLG4:SOX4:KDM1A:AGBL4:HES5:DVL2:RELN:WDR5:PRMT8:TNKS:PRNP:SNCA:RIF1:TTBK2:FKBP4:CSNK2A2:SENP7:TLK1:FKBP1A:PTPN4:UBA2:MKNK1:OSBP:EPHB6:CAMKMT:BRD7:AKT1:SENP3:PPIH:METAP1:
Biological Process			4	1	GOBP_PEPTIDYL_AMINO_ACID_MODIFICATION	7	GENE2FUNC	GCA	70	NA	2.36106e-07	1.84615e-05	NA	HES5:TNFRSF14:PRDM16:KDM1A:PPIH:LEPRE1:MKNK1:TAL1:AGBL4:DKK1:ZDHHC6:WEE1:TRPC6:APOA1:FKBP4:PRMT8:METTL21B:METTL21C:GLRX5:AKT1:CAPN3:TTBK2:TTLL13:IQGAP1:BRD7:CSNK2A2:GCSH:ASGR2:ASGR1:DLG4:DVL2:TNK1:TMEM102:SENP3:TP53:LEPREL4:FKBP10:GALNT1:UBA2:NDUFAF7:QPCT:CAMKMT:MGAT5:RIF1:FKBP1A:PRNP:TTLL1:SENP7:PAQR3:NAA11:SNCA:METAP1:ADH5:LEF1:OSTC:IL2:IL21:PRLR:IL31RA:IL6ST:HBEGF:SOX4:PPIL1:ATG5:RELN:WEE2:EPH…
Biological Process			4	1	GOBP_PEPTIDYL_AMINO_ACID_MODIFICATION	11	GSEA	GCA	86	1.51925	0.001	0.0491251	tags=50%, list=31%, signal=68%	EP300:KMT2A:DOCK3:LDB1:CAMKV:DCLK2:PTK2:CIT:PIK3CA:HDAC5:EPHB1:SIN3A:ATXN7L3:P4HTM:PARP1:MAST3:WDR82:MAP2K2:PHF20L1:BDNF:CAMKK2:PIAS4:PER1:EPHA10:ZNF335:BRCA2:MUL1:SPRY2:HSF1:PINK1:HIF1AN:FGF8:PRKD1:RANGAP1:MAP2K6:EGFR:TAF4:MSL2:ZDHHC22:DMPK:DDOST:DOHH:SIRT4:
Biological Process			4	1	GOBP_PEPTIDYL_AMINO_ACID_MODIFICATION	11	GENE2FUNC	GCA	79	NA	5.77394e-08	3.75561e-06	NA	MUL1:PINK1:DDOST:MEAF6:EPHA10:TNFSF18:PARP1:HIF1AN:FGF8:LDB1:BDNF:DNAJC24:CD3E:KMT2A:PWP1:PRDM4:SIRT4:CAMKK2:BRCA2:HTR2A:SPRY2:PRKD1:GALNT16:ZDHHC22:VIPAS39:SNW1:SIN3A:CSPG4:PER1:AURKB:NMT1:TTLL6:B4GALNT2:KAT7:MAP2K6:DOHH:HMG20B:MATK:PIAS4:MAP2K2:STAP2:MAST3:CBLC:QPCTL:DMPK:GCG:IFIH1:STK4:ZNF335:CD40:EP300:RANGAP1:P4HTM:MST1R:NAT6:HYAL2:MAPKAPK3:DOCK3:VPRBP:WDR82:GNL3:PRKCD:EPHB1:MSL2:NCK1:PIK3CA…
Biological Process			4	1	GOBP_PEPTIDYL_AMINO_ACID_MODIFICATION	15	GSEA	GCA	53	1.71707	0.001	0.0154943	tags=66%, list=37%, signal=99%	KMT2E:NTRK2:BRSK2:KDM4A:STK11:SPTBN4:SBK1:MYB:SRPK2:MAP3K12:BRD8:NMT2:NEURL1:PRKCG:TOLLIP:DYRK1B:PRMT1:SGK1:MGAT1:TLK2:DPH2:PIH1D1:SETD7:MAP3K10:KAT2B:AKT2:MBD3:MARK1:BLOC1S1:TAF7:TAF5:EGLN2:NAA15:CWC27:SUV39H2:
Biological Process			4	1	GOBP_PEPTIDYL_AMINO_ACID_MODIFICATION	15	GENE2FUNC	GCA	56	NA	9.86798e-07	8.42626e-05	NA	TIE1:KDM4A:DPH2:IKBKE:MARK1:SUV39H2:NMT2:TAF5:NEURL1:TOLLIP:BRSK2:AAAS:MAP3K12:ITGA5:BLOC1S1:CDK2:ERBB3:IL23A:SBK1:CCDC101:TLK2:MBD3:DYRK1B:MAP3K10:AKT2:HIPK4:SPTBN4:EGLN2:SAE1:PIH1D1:PRMT1:NUP62:VRK3:PRKCG:KAT2B:WNT5A:NAA15:SETD7:CWC27:PPWD1:BRD8:EGR1:TAF7:IL12B:FLT4:MGAT1:GNB2L1:SGK1:MYB:PHF10:FKBP9:KMT2E:AGBL3:NUP205:PAX5:NTRK2
Biological Process			4	1	GOBP_PEPTIDYL_AMINO_ACID_MODIFICATION	4	GSEA	NCS	62	1.61431	0	0.0493453	tags=50%, list=27%, signal=63%	PRKD1:NTRK3:FBXW7:CNTN1:EZH2:TNK2:KDM4A:PER1:UBE2I:CADM4:EPHA1:DPH2:ABI2:SETMAR:DHPS:THAP7:EYA1:INPP5F:TLK1:MGAT2:MLLT1:IWS1:ABL2:MAST1:GLYR1:OPRD1:SEMA4D:TXN:CAV1:MORF4L1:AURKB:
Biological Process			4	1	GOBP_PEPTIDYL_AMINO_ACID_MODIFICATION	4	GENE2FUNC	NCS	58	NA	3.84013e-07	3.52812e-05	NA	TAF12:OPRD1:TIE1:KDM4A:DPH2:JAK1:PKN2:GTF2B:ABL2:TPR:EGLN1:INPP5F:CNTN1:METTL21B:PIBF1:UGGT2:PRKD1:MGAT2:VCPKMT:MORF4L1:NTRK3:LRRK1:UBE2I:INPP5K:PER1:AURKB:DHPS:MAST1:CADM4:LIPT1:PDCL3:TTL:IL1B:IWS1:UGGT1:SUMO1:ABI2:RQCD1:TTLL4:PTPN1:BMP7:RAE1:SETMAR:PLCL2:RYK:TNK2:FBXW7:TSSK1B:TREM2:VKORC1L1:CAV1:MET:EPHA1:EZH2:EYA1:SEMA4D:TXN:WDR5
Biological Process			1	0	GOBP_PEPTIDYL_LYSINE_ACETYLATION	5	GSEA	GCA	15	1.50833	0.0293194	0.0454798	tags=47%, list=8%, signal=50%	NCOA3:CTBP1:ATF2:EP400:ARRB1:KANSL3:KAT8:
Biological Process			1	0	GOBP_PEPTIDYL_LYSINE_ACETYLATION	5	GENE2FUNC	GCA	14	NA	9.90384e-05	0.00280694	NA	PRKAA2:ARRB1:EP400:MAPK3:SRCAP:KAT8:TADA2A:PCGF2:KANSL3:ATF2:KANSL1L:NCOA3:NAA50:CTBP1
Biological Process			1	0	GOBP_PEPTIDYL_LYSINE_MODIFICATION	2	GSEA	GCA	22	1.67724	0.00715015	0.0229735	tags=73%, list=30%, signal=102%	BCL11A:NSD1:MAP3K7:MLLT3:USP22:SETD2:RPS6KA5:SENP6:KDM3A:MRGBP:ING5:MORF4L1:JADE1:MLLT1:TAF1L:ESCO1:
Biological Process			1	0	GOBP_PEPTIDYL_LYSINE_MODIFICATION	2	GENE2FUNC	GCA	23	NA	0.000250173	0.00580055	NA	CTH:LOXL4:SUV420H1:CHEK1:RPS6KA5:MORF4L1:USP22:SEH1L:ESCO1:TGFB1:BCL11A:KDM3A:SMYD1:ING5:MRGBP:SETD2:JADE1:NSD1:SENP6:MAP3K7:TOPORS:TAF1L:NUP214
Biological Process			3	0	GOBP_PEPTIDYL_SERINE_MODIFICATION	2	GSEA	GCA	29	1.58594	0.00603622	0.0413425	tags=38%, list=16%, signal=44%	NSD1:ROCK1:WNK1:PLCL1:RPS6KA5:RPS6KB2:CAPRIN2:PDE4D:CSNK1E:EIF2AK3:DOCK7:
Biological Process			3	0	GOBP_PEPTIDYL_SERINE_MODIFICATION	2	GENE2FUNC	GCA	31	NA	2.95225e-10	5.16644e-08	NA	DOCK7:PRKCQ:ERCC6:ADRBK1:WNK1:CAPRIN2:TBK1:KDELC1:RPS6KA5:ARRB2:ROCK1:TGFB1:EIF2AK3:PLCL1:CSNK1E:GPD1L:DCLK3:PLK2:PDE4D:NSD1:CAV1:IFNW1:IFNA21:IFNA4:IFNA16:IFNA17:IFNA5:IFNA6:IFNA2:IFNA8:IFNE
Biological Process			3	0	GOBP_PEPTIDYL_SERINE_MODIFICATION	5	GSEA	GCA	25	1.75114	0.00407747	0.00984477	tags=48%, list=16%, signal=55%	PTEN:PRKCA:GALNT13:DYRK1A:BRAF:CAMK2A:HIPK2:AKT3:MTOR:ULK1:CLK1:DGKQ:
Biological Process			3	0	GOBP_PEPTIDYL_SERINE_MODIFICATION	5	GENE2FUNC	GCA	23	NA	1.07066e-05	0.000465641	NA	MTOR:MAD2L2:PRKAA2:AKT3:CDK1:ARRB1:DCN:ULK1:MAPK3:ERN1:PRKCA:GALNT13:CLK1:SGK2:DYRK1A:PAK2:DGKQ:STK32B:TSSK1B:CSNK1A1:CAMK2A:HIPK2:BRAF
Biological Process			3	0	GOBP_PEPTIDYL_SERINE_MODIFICATION	15	GSEA	GCA	18	1.90067	0	0.00390285	tags=72%, list=27%, signal=97%	NTRK2:BRSK2:SPTBN4:SBK1:SRPK2:MAP3K12:PRKCG:DYRK1B:SGK1:TLK2:MAP3K10:AKT2:MARK1:
Biological Process			3	0	GOBP_PEPTIDYL_SERINE_MODIFICATION	15	GENE2FUNC	GCA	17	NA	0.000953204	0.0200047	NA	IKBKE:MARK1:BRSK2:MAP3K12:CDK2:SBK1:TLK2:MAP3K10:AKT2:HIPK4:SPTBN4:VRK3:PRKCG:WNT5A:GNB2L1:SGK1:NTRK2
Biological Process			3	2	GOBP_PEPTIDYL_TYROSINE_MODIFICATION	5	GSEA	GCA	21	1.61371	0.0122699	0.023204	tags=81%, list=41%, signal=133%	ERBB4:DYRK1A:HIPK2:MTOR:BCR:ADNP:CLK1:DGKQ:MAP2K7:DSTYK:MAP2K1:CSF1R:PAK2:KITLG:SRCIN1:MAPK3:IL12RB2:
Biological Process			3	2	GOBP_PEPTIDYL_TYROSINE_MODIFICATION	5	GENE2FUNC	GCA	19	NA	0.00337448	0.0395404	NA	MTOR:IL12RB2:DSTYK:KITLG:MAP2K1:MAPK3:CTF1:SRCIN1:MAP2K7:ZAP70:CLK1:ERBB4:ADNP:DYRK1A:PAK2:DGKQ:CSF1R:PDGFRB:CD74
Biological Process			3	2	GOBP_PEPTIDYL_TYROSINE_MODIFICATION	7	GSEA	GCA	21	1.68773	0.00101626	0.0236585	tags=43%, list=21%, signal=53%	TP53:DLG4:HES5:DVL2:RELN:PRNP:PTPN4:OSBP:EPHB6:
Biological Process			3	2	GOBP_PEPTIDYL_TYROSINE_MODIFICATION	7	GENE2FUNC	GCA	21	NA	0.00288321	0.0348546	NA	HES5:TNFRSF14:TAL1:WEE1:IQGAP1:DLG4:DVL2:TNK1:TMEM102:TP53:PRNP:IL2:IL21:PRLR:IL31RA:IL6ST:HBEGF:RELN:WEE2:EPHB6:EPHA1
Biological Process			3	2	GOBP_PEPTIDYL_TYROSINE_MODIFICATION	11	GSEA	GCA	23	1.54399	0.0144033	0.0422439	tags=43%, list=27%, signal=59%	DOCK3:PTK2:EPHB1:MAP2K2:CAMKK2:EPHA10:HSF1:FGF8:MAP2K6:EGFR:
Biological Process			3	2	GOBP_PEPTIDYL_TYROSINE_MODIFICATION	11	GENE2FUNC	GCA	24	NA	0.00142231	0.0171097	NA	EPHA10:TNFSF18:FGF8:BDNF:CD3E:CAMKK2:HTR2A:CSPG4:MAP2K6:MATK:MAP2K2:STAP2:CBLC:CD40:MST1R:HYAL2:DOCK3:PRKCD:EPHB1:BST1:EGFR:SLA:PTK2:HSF1
Biological Process			3	2	GOBP_PEPTIDYL_TYROSINE_MODIFICATION	4	GSEA	NCS	20	1.69429	0.00101729	0.041248	tags=55%, list=25%, signal=71%	NTRK3:FBXW7:CNTN1:TNK2:CADM4:EPHA1:ABI2:INPP5F:ABL2:SEMA4D:CAV1:
Biological Process			3	2	GOBP_PEPTIDYL_TYROSINE_MODIFICATION	4	GENE2FUNC	NCS	21	NA	0.000124659	0.00372456	NA	TIE1:JAK1:ABL2:INPP5F:CNTN1:PIBF1:NTRK3:LRRK1:CADM4:PDCL3:TTL:ABI2:PTPN1:RYK:TNK2:FBXW7:TREM2:CAV1:MET:EPHA1:SEMA4D
Biological Process			3	2	GOBP_PEPTIDYL_TYROSINE_MODIFICATION	5	GSEA	NCS	22	1.89343	0	0.0153693	tags=36%, list=8%, signal=39%	PPP2R5B:PSEN1:GRM5:ARHGEF2:SCYL1:PTK2B:HDAC2:ITGB3:
Biological Process			3	2	GOBP_PEPTIDYL_TYROSINE_MODIFICATION	5	GENE2FUNC	NCS	22	NA	0.00033235	0.0078799	NA	LCK:SHC1:CLK2:ARHGEF2:PPP2R5B:SCYL1:GRM5:NOX4:PSEN1:ITGB3:ITGB3:ACE:ACE:CSH2:GH2:CSHL1:GH1:TTN:DGKQ:BANK1:PRLR:HDAC2:PTK2B:TEK
Biological Process			2	0	GOBP_POSITIVE_REGULATION_OF_CATABOLIC_PROCESS	5	GSEA	GCA	27	1.72966	0.00202224	0.0112479	tags=85%, list=44%, signal=147%	APC:ZBTB20:PTEN:GIGYF2:TARDBP:AGTPBP1:ULK1:RNF40:SMURF2:DIS3L2:IRS2:DCP2:SORL1:PHKG2:GGA1:CSNK1A1:PIP4K2B:DDRGK1:UVRAG:MAPK3:PPARA:RNF180:LPCAT1:
Biological Process			2	0	GOBP_POSITIVE_REGULATION_OF_CATABOLIC_PROCESS	5	GENE2FUNC	GCA	23	NA	0.000826727	0.0145369	NA	PRKAA2:PTEN:UVRAG:SORL1:DCN:ULK1:IRS2:MAPK3:PHKG2:RNF40:PIP4K2B:SMURF2:GIGYF2:DDRGK1:GGA1:PPARA:ZBTB20:SCOC:LPCAT1:RNF180:APC:ADRB2:CSNK1A1
Biological Process			2	0	GOBP_POSITIVE_REGULATION_OF_CATABOLIC_PROCESS	15	GSEA	GCA	25	1.62527	0.0070922	0.0293526	tags=64%, list=34%, signal=94%	APC2:NEDD4L:PAN2:STK11:SUPT5H:SAMD4B:CNOT3:TRIM8:CDC20:DHX36:NDFIP1:RNF41:AKT2:RAB3GAP2:UFL1:EGLN2:
Biological Process			2	0	GOBP_POSITIVE_REGULATION_OF_CATABOLIC_PROCESS	15	GENE2FUNC	GCA	21	NA	0.000744756	0.0165878	NA	RAB3GAP2:TRIM8:PRR5L:RNF41:NUPR1:NEDD4L:STK11:APC2:MEX3D:SUPT5H:PSMC4:AKT2:EGLN2:GLTSCR2:WNT5A:DHX36:ASB5:RNF14:NDFIP1:GNB2L1:UBQLN1
Biological Process			1	0	GOBP_POSITIVE_REGULATION_OF_CATALYTIC_ACTIVITY	5	GSEA	GCA	73	1.56815	0.001	0.0309723	tags=60%, list=41%, signal=94%	MAGI2:DAB1:ERBB4:PTEN:DLG1:CHN1:TAOK2:EVI5L:MTOR:BCR:NGEF:ADNP:XRCC5:RALBP1:ALS2:TBC1D10B:DGKQ:MAP2K7:DSTYK:SORL1:MAP2K1:ZC3H15:PSENEN:BMPR1A:CSF1R:ZNF622:VLDLR:PPP1R15B:AXIN2:GRAMD4:GNA13:PYCARD:PAK2:KITLG:ELMOD2:TBC1D9:SRCIN1:SIRT3:MMD:STRADB:DDRGK1:MAPK3:POLG2:CCL25:
Biological Process			1	0	GOBP_POSITIVE_REGULATION_OF_CATALYTIC_ACTIVITY	5	GENE2FUNC	GCA	89	NA	3.177e-14	2.91886e-11	NA	MTOR:DAB1:JUN:GADD45A:DEPDC1:PPP1R15B:DSTYK:USP6NL:CDK1:PTEN:RIC8A:ARRB1:RPS3:WNT11:FZD4:MRE11A:ARHGEF12:SORL1:KITLG:DUSP6:MMP17:MAP2K1:TAOK2:MAPK3:TBC1D10B:STX4:PYCARD:ITGAM:MINK1:PFN1:USP6:RABEP1:NLRP1:RCVRN:CCL7:CCL11:ARHGAP23:SRCIN1:MMD:ERN1:GNA13:RGS9:APOH:RALBP1:FCER2:EVI5L:MAP2K7:CCL25:PDCD5:ANKRD27:PSENEN:ARHGAP33:ETAA1:ADRA2B:NCAPH:CHN1:ZC3H15:CFLAR:CASP10:CASP8:STRADB:ALS2:XRCC5:DDRGK1:…
Biological Process			1	0	GOBP_POSITIVE_REGULATION_OF_CELL_ADHESION	11	GSEA	GCA	25	1.65002	0.0050813	0.0227004	tags=32%, list=17%, signal=38%	LDB1:CDC42:MAGI1:ZBTB16:PIK3CA:RHOA:DAG1:SDC4:
Biological Process			1	0	GOBP_POSITIVE_REGULATION_OF_CELL_ADHESION	11	GENE2FUNC	GCA	27	NA	0.000501708	0.00757197	NA	CDC42:WNT4:TNFSF18:TNFSF4:LDB1:ZBTB16:CD3E:CLECL1:HSPH1:EBI3:TMIGD2:IL12RB1:DPP4:SIRPB1:SIRPG:SIRPA:SDC4:GRAP2:TNFRSF13C:RHOA:DAG1:HYAL1:SELK:NCK1:PIK3CA:PIK3R1:NINJ1
Biological Process			1	0	GOBP_POSITIVE_REGULATION_OF_CELL_CELL_ADHESION	11	GSEA	GCA	17	1.77697	0.00207469	0.010241	tags=24%, list=4%, signal=24%	MAGI1:ZBTB16:PIK3CA:RHOA:
Biological Process			1	0	GOBP_POSITIVE_REGULATION_OF_CELL_CELL_ADHESION	11	GENE2FUNC	GCA	20	NA	0.000323228	0.00543423	NA	CDC42:TNFSF4:ZBTB16:CD3E:CLECL1:HSPH1:EBI3:TMIGD2:IL12RB1:DPP4:SIRPB1:SIRPG:SIRPA:GRAP2:TNFRSF13C:RHOA:SELK:NCK1:PIK3CA:PIK3R1
Biological Process			1	0	GOBP_POSITIVE_REGULATION_OF_CELL_CYCLE	11	GSEA	GCA	25	1.51825	0.0252781	0.0493451	tags=56%, list=27%, signal=75%	CDC42:SFPQ:CIT:DRD2:RHOA:FOXG1:SIN3A:MARK4:USP19:CCNB1:BRCA2:HSF1:FGF8:EGFR:
Biological Process			1	0	GOBP_POSITIVE_REGULATION_OF_CELL_CYCLE	11	GENE2FUNC	GCA	34	NA	1.50727e-06	5.98836e-05	NA	CDC42:WNT4:SFPQ:LSM10:FAM178A:FGF8:DRD2:CXCR5:CIT:TRIAP1:BRCA2:FOXG1:SIN3A:AURKB:RPL26:DUSP3:DBF4B:FAP:UBE2C:EP300:USP19:RHOA:HYAL1:PCBP4:POC1A:PRDM9:CCNB1:EGFR:GML:MAPK15:HSF1:RECQL4:ZNF16:CDK9
Biological Process			1	0	GOBP_POSITIVE_REGULATION_OF_CELL_DEATH	11	GSEA	GCA	37	1.61586	0.00502513	0.0274184	tags=49%, list=34%, signal=71%	CDC42:SFPQ:ZBTB16:RHOA:RBM5:IP6K2:PARP1:SCRIB:MARK4:PIAS4:QRICH1:APAF1:UBE2Z:MAP2K6:SLC27A4:DAPK3:BACE1:PIP5KL1:
Biological Process			1	0	GOBP_POSITIVE_REGULATION_OF_CELL_DEATH	11	GENE2FUNC	GCA	38	NA	0.00380591	0.0365189	NA	MUL1:PINK1:SFPQ:ZC3H12A:PARP1:PITX3:ZBTB16:BACE1:APAF1:P2RX7:RPL26:GRN:NMT1:UBE2Z:PHB:NGFR:MAP2K6:DAPK3:PIAS4:MARK4:FAP:YWHAB:STK4:MMP9:CD40:ITSN1:IP6K2:RHOA:RBM5:HYAL2:PRKCD:ARL6IP5:KALRN:NCK1:ZMAT3:TLR6:SCRIB:HSF1
Biological Process			2	1	GOBP_POSITIVE_REGULATION_OF_CELL_DEVELOPMENT	11	GSEA	GCA	18	2.09005	0	0.00186176	tags=72%, list=18%, signal=87%	SOX11:RUFY3:CDC42:PAX6:DRD2:FOXG1:SYNJ1:NDEL1:BDNF:SS18L1:DAG1:ZNF335:TWF2:
Biological Process			2	1	GOBP_POSITIVE_REGULATION_OF_CELL_DEVELOPMENT	11	GENE2FUNC	GCA	34	NA	0.000519315	0.00777385	NA	MUL1:CDC42:BDNF:PAX6:DRD2:NAP1L1:P2RX4:FOXG1:PRKD1:SNW1:NDEL1:GRN:GFAP:NGFR:TCF4:HMG20B:APOE:SYT3:SHANK1:SOX11:ZEB2:ZNF335:SS18L1:OLIG2:EP300:NCKIPSD:RHOA:DAG1:TWF2:KALRN:NCK1:RUFY3:FAM129B:SETX
Biological Process			2	1	GOBP_POSITIVE_REGULATION_OF_CELL_DEVELOPMENT	15	GSEA	GCA	15	1.66903	0.0118662	0.0214894	tags=47%, list=16%, signal=54%	NTRK2:SERPINE2:STK11:NUMBL:SLITRK1:NEURL1:DHX36:
Biological Process			2	1	GOBP_POSITIVE_REGULATION_OF_CELL_DEVELOPMENT	15	GENE2FUNC	GCA	25	NA	0.000815499	0.017805	NA	MPL:KDM4A:MYOC:NEURL1:MOB2:SLITRK1:NEDD4L:STK11:PLK5:TCF3:NUMBL:ARHGAP35:CRX:AP2A1:MYADM:CACNG7:NEUROD1:SERPINE2:WNT5A:DHX36:FGB:FGA:UFL1:MYB:NTRK2
Biological Process			2	1	GOBP_POSITIVE_REGULATION_OF_CELL_DEVELOPMENT	1	GSEA	NCS	19	1.91555	0	0.0105002	tags=63%, list=24%, signal=82%	MAPT:SRF:MDK:WNT3:VEGFA:TTBK1:CUL7:NTN1:NPTN:FBXW8:ZNF335:PARP6:
Biological Process			2	1	GOBP_POSITIVE_REGULATION_OF_CELL_DEVELOPMENT	1	GENE2FUNC	NCS	31	NA	0.00112561	0.0174805	NA	CAMK1D:ZNF365:CNTF:FBXW8:TCF12:PARP6:NPTN:ISLR2:TNFRSF12A:NTN1:MAPT:WNT3:ANKRD27:ZNF335:CCR2:NCKIPSD:RHOA:DAG1:WNT5A:GATA2:PLXND1:IL2:DPYSL3:CPNE5:CUL7:PTK7:SRF:TTBK1:VEGFA:COBL:STYXL1
Biological Process			2	1	GOBP_POSITIVE_REGULATION_OF_CELL_DIFFERENTIATION	1	GSEA	GCA	34	1.77833	0	0.0109632	tags=50%, list=22%, signal=61%	ROBO2:NRCAM:PLCB1:FZD3:LRP8:BAIAP2:BCL2:ASCL1:NELL1:ZFYVE27:CDH4:MYC:MMD2:MEGF8:RAB21:EIF4G2:ZNF703:
Biological Process			2	1	GOBP_POSITIVE_REGULATION_OF_CELL_DIFFERENTIATION	1	GENE2FUNC	GCA	35	NA	0.000705909	0.0185381	NA	LRP8:CXCL12:KIF20B:ZFYVE27:ADAM8:NELL1:RAB21:ASCL1:CMKLR1:ZNF268:ZBTB1:RAB11A:SOCS1:CCL3:LHX1:BCL2:MEGF8:LILRB2:PLCB1:OVOL2:CDH4:WNT7B:ROBO2:BOC:OPA1:VEGFC:RIMS1:CTGF:MMD2:NRCAM:FGF20:FZD3:ZNF703:STAR:FGFR1
Biological Process			2	1	GOBP_POSITIVE_REGULATION_OF_CELL_DIFFERENTIATION	11	GSEA	GCA	50	1.82277	0	0.00750384	tags=52%, list=25%, signal=66%	SOX11:RUFY3:CDC42:PAX6:ZBTB16:DRD2:RHOA:LMO3:FOXG1:BCL9L:TCF4:SIN3A:ZEB2:SYNJ1:PARP1:NDEL1:BDNF:SS18L1:DAG1:ZNF335:TWF2:SOX5:HSF1:HIF1AN:FGF8:PRKD1:
Biological Process			2	1	GOBP_POSITIVE_REGULATION_OF_CELL_DIFFERENTIATION	11	GENE2FUNC	GCA	60	NA	8.64713e-06	0.000264818	NA	MUL1:CDC42:WNT4:ZC3H12A:TNFSF4:PARP1:HIF1AN:PAX2:FGF8:BDNF:PAX6:DRD2:ZBTB16:BCL9L:LMO3:SOX5:NAP1L1:PWP1:P2RX4:MEDAG:HTR2A:FOXG1:PRKD1:SNW1:ALOX15B:NDEL1:GRN:GFAP:NGFR:TCF4:HMG20B:IL12RB1:JUND:GDF15:APOE:PPP1R13L:SYT3:SHANK1:SOX11:ZEB2:STK4:ZNF335:SS18L1:GATA5:OLIG2:EP300:NCKIPSD:CCDC71:RHOA:DAG1:TWF2:KALRN:NCK1:RUFY3:LPL:BAI1:ZNF16:FAM129B:ENG:SETX
Biological Process			2	1	GOBP_POSITIVE_REGULATION_OF_CELL_DIFFERENTIATION	8	GSEA	NCS	48	1.71954	0.001	0.0326345	tags=38%, list=13%, signal=41%	RELN:RRAS:SIN3A:CARM1:DNM2:SOD2:PAX6:ACVR1:SMAP1:SFRP1:MTURN:NAPEPLD:PLXNA1:RUFY3:AP3B1:TESK1:CYB5D2:CSNK1E:
Biological Process			2	1	GOBP_POSITIVE_REGULATION_OF_CELL_DIFFERENTIATION	8	GENE2FUNC	NCS	51	NA	3.22343e-06	0.000263069	NA	SPEN:FOXO6:TRIM58:CPEB3:PAX6:CD4:PWP1:ATP8A2:HTR2A:ZBTB1:CYB5D2:GRN:GFAP:GATA6:S1PR2:DNM2:CARM1:IL12RB1:JUND:GDF15:ETV2:NFKBID:TYROBP:TRPM4:DKKL1:FLT3LG:PRMT1:AP2A1:SOCS5:CTNNA2:ACVR1:CLDN5:TBX1:CSNK1E:PLXNA1:DHX36:PRKCI:SKIL:RUFY3:IL6ST:AP3B1:ARSB:BEND6:SMAP1:SOD2:NAPEPLD:RELN:SFRP1:SDCBP:VLDLR:GLIPR2
Biological Process			3	2.5	GOBP_POSITIVE_REGULATION_OF_CELL_PROJECTION_ORGANIZATION	7	GSEA	GCA	26	1.91023	0	0.00557007	tags=62%, list=21%, signal=76%	DLG4:KDM1A:DVL2:ELAVL4:RELN:NTN1:PLXNA4:ATP1B2:AMIGO1:TOX:AVIL:KATNB1:NDRG4:HAP1:ATMIN:STMN2:
Biological Process			3	2.5	GOBP_POSITIVE_REGULATION_OF_CELL_PROJECTION_ORGANIZATION	7	GENE2FUNC	GCA	29	NA	4.29863e-06	0.000209121	NA	KDM1A:LEPRE1:AMIGO1:EPS8L3:AVIL:FBXW8:MNS1:IQGAP1:KATNB1:NDRG4:ATMIN:DLG4:DVL2:NTN1:HAP1:SCN1B:CDC42EP3:MSTN:CHODL:SHOX2:IL2:ITGA2:DPYSL3:CPNE5:PARK2:RELN:PLXNA4:STMN2:FAM154A
Biological Process			3	2.5	GOBP_POSITIVE_REGULATION_OF_CELL_PROJECTION_ORGANIZATION	8	GSEA	GCA	17	1.9249	0.00206825	0.018859	tags=71%, list=27%, signal=95%	PALM:KIDINS220:ABI2:DVL3:SERPINI1:COBL:MAP3K13:BMPR2:ITPKA:S100A9:WNT1:PLXNC1:
Biological Process			3	2.5	GOBP_POSITIVE_REGULATION_OF_CELL_PROJECTION_ORGANIZATION	8	GENE2FUNC	GCA	21	NA	0.000234401	0.00640464	NA	FOXO6:S100A9:NRP1:SHANK2:WNT1:PLXNC1:CPNE6:ITPKA:LTK:RRN3:RLTPR:PALM:KIDINS220:BMPR2:SERPINI1:DVL3:MAP3K13:COBL:PLAA:CCL19:CCL21
Biological Process			3	2.5	GOBP_POSITIVE_REGULATION_OF_CELL_PROJECTION_ORGANIZATION	11	GSEA	GCA	19	1.90281	0.00102459	0.00407543	tags=68%, list=26%, signal=90%	EP300:PIK3R1:RUFY3:CDC42:PIK3CA:MARK4:NDEL1:BDNF:SS18L1:NCKIPSD:TWF2:PRKD1:SETX:
Biological Process			3	2.5	GOBP_POSITIVE_REGULATION_OF_CELL_PROJECTION_ORGANIZATION	11	GENE2FUNC	GCA	25	NA	0.00134245	0.016445	NA	MUL1:CDC42:BDNF:DYNLL1:P2RX7:PRKD1:NDEL1:GRN:NGFR:APOE:MARK4:SYT3:SHANK1:ZEB2:SS18L1:EP300:NCKIPSD:RHOA:ZMYND10:TWF2:KALRN:NCK1:RUFY3:LCN2:SETX
Biological Process		1	3	2.5	GOBP_POSITIVE_REGULATION_OF_CELL_PROJECTION_ORGANIZATION	1	GSEA	NCS	27	1.60319	0.00604839	0.0451954	tags=67%, list=35%, signal=101%	MAPT:SRF:APC:MDK:WNT3:VEGFA:COBL:CUL7:NTN1:NPTN:STYXL1:FBXW8:PTK7:PARP6:NCKIPSD:PLEKHM1:CNTF:PLA2G3:
Biological Process		1	3	2.5	GOBP_POSITIVE_REGULATION_OF_CELL_PROJECTION_ORGANIZATION	1	WG	NCS	29	1.58365	0.0100628	0.466755	NA	ANKRD27:APC:BBS4:CAMK1D:CNTF:COBL:CPNE5:CUL7:DPYSL3:ESPN:FBXW8:IL2:ISLR2:MAPT:NCKIPSD:NPTN:NTN1:PARP6:PLEKHM1:PLXND1:PTK7:RHOA:SRF:STYXL1:TNFRSF12A:VEGFA:WNT3:WNT5A:ZMYND10
Biological Process		1	3	2.5	GOBP_POSITIVE_REGULATION_OF_CELL_PROJECTION_ORGANIZATION	1	GENE2FUNC	NCS	29	NA	1.13781e-05	0.000437849	NA	ESPN:CAMK1D:CNTF:FBXW8:PARP6:BBS4:NPTN:ISLR2:TNFRSF12A:NTN1:PLEKHM1:MAPT:WNT3:ANKRD27:NCKIPSD:RHOA:ZMYND10:WNT5A:PLXND1:IL2:APC:DPYSL3:CPNE5:CUL7:PTK7:SRF:VEGFA:COBL:STYXL1
Biological Process			3	2.5	GOBP_POSITIVE_REGULATION_OF_CELL_PROJECTION_ORGANIZATION	4	GSEA	NCS	23	1.63503	0.00303644	0.049639	tags=61%, list=30%, signal=84%	PTPRD:SLIT2:PRKD1:NTRK3:CNTN1:EZH2:ABI2:ARPC2:ACTR3:ABL2:SEMA4D:NDEL1:DZIP1:TIAM2:
Biological Process			3	2.5	GOBP_POSITIVE_REGULATION_OF_CELL_PROJECTION_ORGANIZATION	4	GENE2FUNC	NCS	20	NA	0.000652101	0.0134633	NA	ABL2:KIAA1598:CNTN1:AVIL:DZIP1:PRKD1:NIN:NTRK3:NDEL1:FAM98A:BMPR2:ARPC2:VIL1:BMP7:SHOX2:SLIT2:TMEM106B:EZH2:PTPRD:SEMA4D
Biological Process			3	1	GOBP_POSITIVE_REGULATION_OF_CELLULAR_COMPONENT_BIOGENESIS	5	GSEA	GCA	22	1.64409	0.00814664	0.0190446	tags=64%, list=40%, signal=103%	APC:PRKCA:TENM2:DLG1:ASIC2:MTOR:ULK1:ADNP:SYNPO:DHX33:PYCARD:PIP4K2B:PFN1:VSTM5:
Biological Process			3	1	GOBP_POSITIVE_REGULATION_OF_CELLULAR_COMPONENT_BIOGENESIS	5	GENE2FUNC	GCA	28	NA	0.000350919	0.00757443	NA	MTOR:RPS3:WNT11:KIAA1731:VSTM5:ULK1:SLX1A:PYCARD:PFN1:DHX33:ASIC2:CCL11:PIP4K2B:PRKCA:NPHS1:ZMYND8:ADNP:BMP7:RAC2:CDC42EP1:PICK1:DLG1:LPHN3:APC:SYNPO:TENM2:BRAF:RHOBTB2
Biological Process			3	1	GOBP_POSITIVE_REGULATION_OF_CELLULAR_COMPONENT_BIOGENESIS	11	GSEA	GCA	36	1.66939	0	0.0205521	tags=53%, list=26%, signal=69%	PIK3R1:CDC42:LRRC4B:PIK3CA:RHOA:EPHB1:SIN3A:MARK4:NDEL1:VASP:BDNF:DAG1:LRRC24:SDC4:TWF2:HSF1:PINK1:NR1H2:ERCC1:
Biological Process			3	1	GOBP_POSITIVE_REGULATION_OF_CELLULAR_COMPONENT_BIOGENESIS	11	GENE2FUNC	GCA	40	NA	1.95412e-06	7.36552e-05	NA	PINK1:CDC42:WNT4:PARP1:FAM178A:BDNF:PHLDB1:PXN:DYNLL1:P2RX7:FLRT2:ARHGEF15:NDEL1:SNF8:SIRT6:MARK4:ERCC2:ERCC1:VASP:NR1H2:LRRC4B:SDC4:DRG1:RBX1:RHOA:DAG1:AMIGO3:HYAL1:ZMYND10:TWF2:EPHB1:NCK1:TLR6:GTF2H2:BAI1:TIGD5:MAPK15:HSF1:LRRC24:LRSAM1
Biological Process			3	1	GOBP_POSITIVE_REGULATION_OF_CELLULAR_COMPONENT_BIOGENESIS	15	GSEA	GCA	22	1.57661	0.0153218	0.0405304	tags=64%, list=30%, signal=89%	GPM6A:NTRK2:ARHGAP35:PAN2:SLITRK1:NEURL1:FUZ:MED25:GIT1:PIH1D1:ASAP1:DNM3:RAB3GAP2:FCHSD1:
Biological Process			3	1	GOBP_POSITIVE_REGULATION_OF_CELLULAR_COMPONENT_BIOGENESIS	15	GENE2FUNC	GCA	24	NA	0.00109249	0.0219995	NA	MYOC:DNM3:RAB3GAP2:NEURL1:AMIGO2:NCKAP1L:PAN2:SLITRK1:WHAMM:GMFG:PSMC4:ARHGAP35:PIH1D1:FUZ:MED25:NUP62:LRTM1:GPM6A:DIMT1:FCHSD1:GNB2L1:THBS2:ASAP1:NTRK2
Biological Process			3	1	GOBP_POSITIVE_REGULATION_OF_CELLULAR_COMPONENT_BIOGENESIS	1	GSEA	NCS	34	1.61718	0.00302115	0.0426651	tags=44%, list=13%, signal=49%	ESR1:MAPT:RHOA:PTPRJ:SRF:RHOC:APC:HRK:CALY:VEGFA:COBL:CD47:AMBRA1:TTBK1:SETDB1:
Biological Process			3	1	GOBP_POSITIVE_REGULATION_OF_CELLULAR_COMPONENT_BIOGENESIS	1	GENE2FUNC	NCS	34	NA	6.23299e-05	0.00186229	NA	ESPN:RHOC:ARPC5:HEATR1:RHOBTB1:DDB2:PSMC3:PTPRJ:AMIGO2:HRK:BBS4:SLX4:PLEKHM1:MAPT:SDC4:NF2:RHOA:DAG1:AMIGO3:HYAL1:ZMYND10:LRTM1:CD47:RAB7A:TLR6:LPHN3:APC:DPYSL3:SRF:TTBK1:VEGFA:ESR1:COBL:TERF1
Biological Process			6	2	GOBP_POSITIVE_REGULATION_OF_CELLULAR_COMPONENT_ORGANIZATION	1	GSEA	GCA	38	1.58226	0.00300601	0.0406366	tags=74%, list=40%, signal=116%	ROBO2:PLCB1:LRP8:BAIAP2:HMBOX1:ZFYVE27:CDH4:GSK3A:CALY:MEGF8:DDHD2:ZDHHC2:CNOT1:RAB21:HRAS:MLST8:CDH17:EIF4G2:CORO1C:EVL:RAB11A:SETDB2:RAB8B:CBLL1:BAG4:CD151:MFF:PGAM5:
Biological Process			6	2	GOBP_POSITIVE_REGULATION_OF_CELLULAR_COMPONENT_ORGANIZATION	1	GENE2FUNC	GCA	47	NA	1.00941e-05	0.000976204	NA	MFN2:LRP8:CXCL12:ZFYVE27:CALY:HRAS:CD151:CTR9:RAB21:SART3:CORO1C:SSH1:EVL:KATNBL1:TPM1:RAB8B:RAB11A:CLEC16A:CNOT1:BAIAP2:BCL2:VPS4B:DMRTC2:GSK3A:MEGF8:CDC42EP5:MFF:PLCB1:CDH4:ROBO2:TF:OPA1:RIMS1:CTGF:SNX9:GTF2H5:CBLL1:ACTR3B:CLU:HMBOX1:BAG4:DDHD2:WHSC1L1:FGFR1:ADAM9:CDH17:YWHAZ
Biological Process			6	2	GOBP_POSITIVE_REGULATION_OF_CELLULAR_COMPONENT_ORGANIZATION	3	GSEA	GCA	46	1.66571	0	0.0408716	tags=72%, list=41%, signal=115%	NLGN1:NTRK3:INSR:LRRTM3:NAV3:PRKCE:DYNC1H1:TESK1:MAPK14:HSP90AA1:ABL2:VCP:ABCA3:DNM2:DNMT1:UNC13B:ARSB:DNM1L:MCU:ARPC2:KCTD17:SLX4:FBXO7:RHOQ:PSMC5:TCP1:FLRT3:PIP4K2A:CENPJ:NSMCE2:ZNF205:POT1:TOR1A:
Biological Process			6	2	GOBP_POSITIVE_REGULATION_OF_CELLULAR_COMPONENT_ORGANIZATION	3	GENE2FUNC	GCA	57	NA	5.97526e-08	1.29171e-05	NA	AGRN:RHOC:ABL2:RGS2:PIP4K2A:LRRTM3:SIRT1:SYNPO2L:DNM1L:NAV3:CENPJ:OLFM4:DYNC1H1:HSP90AA1:APOPT1:PPP1R13B:NTRK3:TNFRSF12A:ZNF205:SLX4:PSMC5:C3:INSR:DNMT1:ICAM1:CDC37:DNM2:LPHN1:BRD4:AKAP8:AKAP8L:WDR35:SDC1:PRKCE:RHOQ:ARPC2:VIL1:HDAC4:FLRT3:BID:CRKL:FBXO7:KCTD17:NLGN1:ARSB:JMY:MAPK14:TCP1:POT1:FAM150A:KIAA0196:NSMCE2:VCP:UNC13B:TESK1:ENDOG:TOR1A
Biological Process			6	2	GOBP_POSITIVE_REGULATION_OF_CELLULAR_COMPONENT_ORGANIZATION	5	GSEA	GCA	51	1.69573	0	0.0142132	tags=63%, list=40%, signal=98%	MAGI2:APC:PHIP:TENM2:DLG1:ASIC2:ARRB1:MAP6:MTOR:PICK1:ULK1:ADNP:CLIP3:XRCC5:RALBP1:MAP2K7:PRRT2:SYNPO:MAP2K1:ANKRD27:VLDLR:APPL2:DHX33:FBXO38:PYCARD:ATAD1:PIP4K2B:DRD3:PFN1:UVRAG:MAPK3:VSTM5:
Biological Process			6	2	GOBP_POSITIVE_REGULATION_OF_CELLULAR_COMPONENT_ORGANIZATION	5	GENE2FUNC	GCA	65	NA	3.59003e-08	3.65597e-06	NA	MTOR:ATAD1:ARRB1:RPS3:MAP6:UVRAG:WNT11:FZD4:KIAA1731:VSTM5:MRE11A:DCN:APPL2:ULK1:MAP2K1:MAPK3:SLX1A:RNF40:PYCARD:PFN1:C1QBP:DHX33:ASIC2:CCL11:TADA2A:PIP4K2B:RAB31:MAP2K7:PDCD5:ANKRD27:NPHS1:TYROBP:CLIP3:PROM2:KIAA1715:CFLAR:CASP8:XRCC5:ZMYND8:ADNP:BMP7:RAC2:CDC42EP1:PDXP:TRIOBP:PICK1:DRD3:MFI2:DLG1:CTBP1:LPHN3:ING2:APC:FBXO38:ADRB2:ABLIM3:PDGFRB:SYNPO:TENM2:PHIP:MAGI2:BRAF:RHOBTB2:VLDLR:RNF20
Biological Process			6	2	GOBP_POSITIVE_REGULATION_OF_CELLULAR_COMPONENT_ORGANIZATION	7	GSEA	GCA	74	1.64396	0	0.03069	tags=50%, list=28%, signal=64%	TP53:GRID2:DLG4:KDM1A:NLGN2:DVL2:ELAVL4:CLASP1:RELN:NTN1:PLXNA4:TNKS:PSRC1:ATP1B2:RAB3GAP1:SNCA:AMIGO1:MAPRE2:TOX:PIP4K2C:EPB41L5:LRRTM2:AVIL:KATNB1:NDRG4:HAP1:ATMIN:SPIRE1:CD47:OSBP:STMN2:TAL1:HRK:CCT6A:STX18:EIF5A:PKIB:
Biological Process			6	2	GOBP_POSITIVE_REGULATION_OF_CELLULAR_COMPONENT_ORGANIZATION	7	GENE2FUNC	GCA	76	NA	6.73013e-10	1.26837e-07	NA	KDM1A:LEPRE1:TAL1:TRABD2B:PCSK9:GPSM2:KIAA1324:PSRC1:AMIGO1:EPS8L3:TRIM58:DOCK1:APOA5:APOA1:PIP4K2C:AVIL:HRK:FBXW8:BMF:MNS1:CIB1:IQGAP1:SLX1B:CBLN1:BRD7:KATNB1:CSNK2A2:NDRG4:ATMIN:DLG4:DVL2:EIF5A:NLGN2:TP53:NTN1:HAP1:SPIRE1:MAPRE2:PMAIP1:SCN1B:CDC42EP3:ANKRD53:EPB41L5:RALB:CLASP1:RAB3GAP1:RIF1:MSTN:NSFL1C:CHODL:BIK:CD47:SHOX2:STX18:MSX1:SNCA:GRID2:IL2:ITGA2:LRRTM2:CD14:DPYSL3:CPNE5:PKIB:MAP3K4:PA…
Biological Process			6	2	GOBP_POSITIVE_REGULATION_OF_CELLULAR_COMPONENT_ORGANIZATION	11	GSEA	GCA	65	1.73998	0	0.0129266	tags=52%, list=26%, signal=67%	EP300:PIK3R1:RUFY3:CDC42:LRRC4B:SFPQ:PIK3CA:DRD2:RHOA:EPHB1:SIN3A:SIRT6:SYNJ1:MARK4:NDEL1:VASP:BDNF:SS18L1:DAG1:CAMKK2:NCKIPSD:LRRC24:VPS28:SDC4:MUL1:TWF2:HSF1:PINK1:SGIP1:NR1H2:FGF8:PRKD1:SETX:ERCC1:
Biological Process			6	2	GOBP_POSITIVE_REGULATION_OF_CELLULAR_COMPONENT_ORGANIZATION	11	GENE2FUNC	GCA	89	NA	5.06024e-12	1.19977e-09	NA	MUL1:PINK1:CDC42:WNT4:SFPQ:SGIP1:MIER1:PARP1:FAM178A:FGF8:BDNF:DRD2:KMT2A:PHLDB1:PXN:DYNLL1:P2RX7:CAMKK2:PRKD1:SNW1:FLRT2:SIN3A:AURKB:ARHGEF15:NDEL1:DUSP3:GRN:NMT1:CALCOCO2:NGFR:KAT7:SIRT6:GDF15:APOE:APOC2:MARK4:ERCC2:ERCC1:VASP:NR1H2:LRRC4B:SYT3:SHANK1:ZEB2:GCG:YWHAB:SDC4:UBE2C:MMP9:SS18L1:SYNJ1:PAXBP1:DRG1:RBX1:EP300:SREBF2:NCKIPSD:ARIH2:GPX1:RHOA:DAG1:AMIGO3:HYAL1:ZMYND10:POC1A:TWF2:BAP1:GNL3:…
Biological Process			6	2	GOBP_POSITIVE_REGULATION_OF_CELLULAR_COMPONENT_ORGANIZATION	15	GSEA	GCA	53	1.63523	0.00200401	0.0271981	tags=60%, list=36%, signal=89%	GPM6A:FUT9:NEDD4L:NTRK2:ARHGAP35:HNRNPA1:PAN2:STK11:DLL1:SLITRK1:AHI1:CUL3:NEURL1:FUZ:CDC20:C2CD5:DHX36:PNKP:MED25:GIT1:PIH1D1:AKT2:ASAP1:DNM3:RAB3GAP2:FCHSD1:WHAMM:NABP2:CD63:CDC23:MIEF1:HNRNPK:
Biological Process			6	2	GOBP_POSITIVE_REGULATION_OF_CELLULAR_COMPONENT_ORGANIZATION	15	GENE2FUNC	GCA	61	NA	5.93222e-09	1.24577e-06	NA	MPL:CDC20:MYOC:DNM3:RAB3GAP2:CAPN2:TP53BP2:NEURL1:MOB2:C2CD5:AMIGO2:ESPL1:HNRNPA1:NCKAP1L:CD63:NABP2:PAN2:SLITRK1:WHAMM:SH2B1:NEDD4L:STK11:PLK5:SH3GL1:GMFG:PAF1:PSMC4:AKT2:ARHGAP35:SAE1:BBC3:EHD2:PIH1D1:FLT3LG:AP2A1:FUZ:MED25:PNKP:NUP62:MYADM:CACNG7:CUL3:MIEF1:LRTM1:WNT5A:DHX36:MGARP:FGB:FGA:GPM6A:FCHSD1:SCGB3A1:GNB2L1:MYB:AHI1:THBS2:DLL1:KMT2E:ASAP1:HNRNPK:NTRK2
Biological Process			6	2	GOBP_POSITIVE_REGULATION_OF_CELLULAR_COMPONENT_ORGANIZATION	1	GSEA	NCS	73	1.68733	0	0.0338549	tags=62%, list=36%, signal=90%	ESR1:ACTN2:MAPT:RHOA:PTPRJ:SRF:RHOC:APC:LRP4:HRK:MDK:CALY:WNT3:PML:VEGFA:COBL:CD47:AMBRA1:TTBK1:CUL7:SETDB1:NTN1:ANGPT1:NPTN:PRAP1:STYXL1:FBXW8:HIP1:PTK7:PARP6:ATF7IP:FYCO1:NCKIPSD:NF2:MAD2L1BP:CKAP5:DCN:GPX1:MLLT11:PLEKHM1:CNTF:AMIGO2:PLA2G3:CCT4:PDCD5:
Biological Process			6	2	GOBP_POSITIVE_REGULATION_OF_CELLULAR_COMPONENT_ORGANIZATION	1	GENE2FUNC	NCS	80	NA	2.39331e-10	6.28244e-08	NA	ESPN:RHOC:SETDB1:MLLT11:SHCBP1L:ARPC5:ACTN2:CAMK1D:RHOBTB1:CALY:ATG13:LRP4:DDB2:PSMC3:PTPRJ:CNTF:ATF7IP:AMIGO2:DCN:HRK:FBXW8:PARP6:BBS4:NPTN:PML:ISLR2:TNFRSF12A:ZNF205:SLX4:NTN1:PLEKHM1:MAPT:WNT3:PDCD5:ANKRD27:CCT4:YWHAB:SDC4:UBE2C:MMP9:NF2:MORC2:FYCO1:NCKIPSD:ARIH2:GPX1:RHOA:DAG1:AMIGO3:HYAL1:ZMYND10:POC1A:LRTM1:WNT5A:FAM208A:APPL1:CD47:GATA2:PLXND1:TADA2B:TLR6:LPHN3:IL2:APC:DPYSL3:CPNE5:CUL7:PT…
Biological Process			6	2	GOBP_POSITIVE_REGULATION_OF_CELLULAR_COMPONENT_ORGANIZATION	4	GSEA	NCS	50	1.65756	0	0.0451192	tags=52%, list=30%, signal=70%	PTPRD:SLIT2:PRKD1:NTRK3:CNTN1:CUL3:EZH2:ARF6:TBC1D5:SLITRK3:HNRNPD:EPHA1:ABI2:PIP4K2C:ARPC2:ACTR3:ARHGEF5:PLAUR:IL1A:ABL2:SEMA4D:CAV1:AURKB:NDEL1:DZIP1:TIAM2:
Biological Process			6	2	GOBP_POSITIVE_REGULATION_OF_CELLULAR_COMPONENT_ORGANIZATION	4	GENE2FUNC	NCS	58	NA	1.55496e-07	1.65637e-05	NA	RPA2:ATPIF1:MPL:CDC20:LEPROT:ABL2:TPR:KIAA1598:CNTN1:PIP4K2C:AVIL:DZIP1:TPPP2:PRKD1:ARF6:NIN:NTRK3:YWHAE:CRK:MYO1C:AURKB:ARHGEF15:NDEL1:CALR:PLAUR:FAM98A:IL1A:IL1B:ACTR3:BIN1:ERCC3:SUMO1:BMPR2:ABI2:CD28:ARPC2:VIL1:CUL3:BMP7:CRKL:LRRN1:TBC1D5:TF:SHOX2:SLITRK3:SLIT2:HNRNPD:FBXW7:TREM2:TMEM106B:CAV1:MET:EPHA1:ARHGEF5:EZH2:CLU:PTPRD:SEMA4D
Cellular Component			0	1	GOCC_ANCHORING_JUNCTION	1	GSEA	NCS	47	1.67466	0	0.0329186	tags=36%, list=11%, signal=39%	PCDH9:YWHAB:ACTN2:RHOA:PTPRJ:YWHAG:DLC1:APC:MAGI3:CTNNA3:CTNNA1:PIP5K1A:VEGFA:PDPK1:PRKAR2A:AMBRA1:SV2A:
Biological Process			0	1	GOBP_POSITIVE_REGULATION_OF_CYSTEINE_TYPE_ENDOPEPTIDASE_ACTIVITY	1	GENE2FUNC	NCS	15	NA	4.35732e-05	0.00138642	NA	GRIN2B:HMGB1:PML:MEFV:MAPT:PDCD5:RFPL1:TBC1D10A:RHOA:IFT57:MTCH1:TTBK1:HIP1:DLC1:RIPK2
Biological Process			2	0	GOBP_POSITIVE_REGULATION_OF_DEVELOPMENTAL_PROCESS	1	GSEA	GCA	46	1.68114	0	0.0192836	tags=48%, list=24%, signal=59%	ROBO2:NRCAM:RIMS1:PLCB1:FZD3:LRP8:BAIAP2:POU3F2:BCL2:PRKCB:ASCL1:NELL1:ZFYVE27:CDH4:MYC:MMD2:MEGF8:DDHD2:RAB21:EIF4G2:ZNF703:CORO1C:
Biological Process			2	0	GOBP_POSITIVE_REGULATION_OF_DEVELOPMENTAL_PROCESS	1	GENE2FUNC	GCA	51	NA	3.44265e-05	0.00245665	NA	LRP8:CXCL12:KIF20B:ZFYVE27:ADAM8:NELL1:WT1:RAB21:ASCL1:CMKLR1:CORO1C:UNG:ACACB:ZNF268:N4BP2L2:KL:SIX1:SIX4:RHOJ:ZBTB1:RAB11A:SOCS1:PRKCB:CCL3:LHX1:BCL2:MEGF8:LILRB2:MFF:PLCB1:OVOL2:CDH4:WNT7B:ROBO2:BOC:OPA1:VEGFC:RIMS1:POU3F2:CTGF:MMD2:TBX20:NRCAM:FGF20:FZD3:ZNF703:STAR:DDHD2:FGFR1:ADAM9:MYC
Biological Process			2	0	GOBP_POSITIVE_REGULATION_OF_DEVELOPMENTAL_PROCESS	11	GSEA	GCA	81	1.74169	0	0.0128091	tags=44%, list=25%, signal=55%	SOX11:RUFY3:CDC42:LRRC4B:PAX6:ZBTB16:DRD2:RHOA:LMO3:FOXG1:BCL9L:TCF4:SHANK1:EPHB1:SIN3A:AGO2:ZEB2:SIRT6:SYNJ1:PARP1:NDEL1:BDNF:SS18L1:DAG1:ZNF335:LRRC24:EMC10:MUL1:TWF2:SOX5:HSF1:PINK1:HIF1AN:FGF8:SYT3:PRKD1:
Biological Process			2	0	GOBP_POSITIVE_REGULATION_OF_DEVELOPMENTAL_PROCESS	11	GENE2FUNC	GCA	89	NA	1.5263e-08	1.20661e-06	NA	MUL1:PINK1:CDC42:WNT4:ZC3H12A:TNFSF4:MIXL1:PARP1:HIF1AN:PAX2:FGF8:PITX3:LGR4:BDNF:PAX6:DRD2:ZBTB16:CD3E:PHLDB1:BCL9L:LMO3:SOX5:NAP1L1:PWP1:RNF10:P2RX7:P2RX4:MEDAG:HTR2A:FOXG1:PRKD1:PGF:SNW1:FLRT2:ALOX15B:NDEL1:GRN:GFAP:NGFR:TCF4:HMG20B:TBXA2R:SIRT6:TMIGD2:IL12RB1:JUND:GDF15:APOE:PPP1R13L:EMC10:LRRC4B:SYT3:SHANK1:SOX11:ZEB2:STK4:ZNF335:CD40:SS18L1:GATA5:OLIG2:EP300:TNFRSF13C:NCKIPSD:CCDC71:RHOA:DA…
Biological Process			1	1	GOBP_POSITIVE_REGULATION_OF_DNA_BINDING_TRANSCRIPTION_FACTOR_ACTIVITY	7	GSEA	GCA	15	1.62895	0.0093361	0.0340139	tags=53%, list=24%, signal=69%	KDM1A:DVL2:RELN:TRAPPC9:JUP:DDIT3:CRTC3:AKT1:
Biological Process			1	1	GOBP_POSITIVE_REGULATION_OF_DNA_BINDING_TRANSCRIPTION_FACTOR_ACTIVITY	7	GENE2FUNC	GCA	17	NA	0.00188804	0.0259871	NA	KDM1A:DDIT3:AKT1:CAPN3:CIB1:CRTC3:DVL2:JUP:CEBPG:LRRFIP1:CYTL1:ANXA3:TMEM173:RELN:WNT2:ARHGEF5:TRAPPC9
Biological Process			1	1	GOBP_POSITIVE_REGULATION_OF_DNA_BINDING_TRANSCRIPTION_FACTOR_ACTIVITY	3	GSEA	NCS	18	1.63465	0.0061287	0.0489489	tags=78%, list=35%, signal=118%	PRKCB:HCLS1:MTPN:HSF1:TRIM32:SMAD3:JAK2:ERC1:TRIM68:TRIM14:TRIM21:PLCG2:TRAF1:AMH:
Biological Process			1	1	GOBP_POSITIVE_REGULATION_OF_DNA_BINDING_TRANSCRIPTION_FACTOR_ACTIVITY	3	GENE2FUNC	NCS	17	NA	0.000650068	0.0131287	NA	PPRC1:NFKB2:TRIM21:ERC1:FOXA1:SMAD3:PRKCB:AMH:DDRGK1:IRAK2:HCLS1:NFKB1:MTPN:JAK2:TRIM14:TRIM32:TRAF1
Biological Process			1	0	GOBP_POSITIVE_REGULATION_OF_DNA_METABOLIC_PROCESS	7	GSEA	GCA	18	1.62821	0.00513347	0.0339636	tags=67%, list=39%, signal=107%	TNKS:RIF1:FOXM1:TOX:SPIRE1:RNF8:AKT1:CCT6A:PKIB:MAP3K4:CEBPG:WRAP53:
Biological Process			1	0	GOBP_POSITIVE_REGULATION_OF_DNA_METABOLIC_PROCESS	7	GENE2FUNC	GCA	15	NA	8.50778e-05	0.0022822	NA	FOXM1:AKT1:SLX1B:TNFSF13:WRAP53:SPIRE1:CEBPG:RIF1:ANXA3:IL2:RNF8:PKIB:MAP3K4:CCT6A:TNKS
Biological Process			2	0	GOBP_POSITIVE_REGULATION_OF_ESTABLISHMENT_OF_PROTEIN_LOCALIZATION	7	GSEA	GCA	16	1.63441	0.0112821	0.0330458	tags=63%, list=29%, signal=86%	SOX4:TCF7L2:NLGN2:PRNP:JUP:CSNK2A2:CORO2B:OSBP:CCT6A:APBB3:
Biological Process			2	0	GOBP_POSITIVE_REGULATION_OF_ESTABLISHMENT_OF_PROTEIN_LOCALIZATION	7	GENE2FUNC	GCA	24	NA	0.00341832	0.0396287	NA	TNFRSF14:TCF7L2:ZNF259:CIB1:CSNK2A2:NLGN2:TP53:WRAP53:JUP:PMAIP1:GPI:FFAR1:PRNP:FERMT1:IL2:C1QTNF3:CD14:SOX4:CCT6A:CFTR:CLEC5A:FAM115A:ARHGEF5:FCN1
Biological Process			2	0	GOBP_POSITIVE_REGULATION_OF_ESTABLISHMENT_OF_PROTEIN_LOCALIZATION	11	GSEA	GCA	26	1.61979	0.0101729	0.0268889	tags=50%, list=25%, signal=65%	PIK3R1:RUFY3:SREBF2:CDC42:VAMP2:MYH10:ARIH2:PIK3R2:VPS28:BAP1:PINK1:NR1H2:PRKD1:
Biological Process			2	0	GOBP_POSITIVE_REGULATION_OF_ESTABLISHMENT_OF_PROTEIN_LOCALIZATION	11	GENE2FUNC	GCA	36	NA	1.19833e-06	4.97613e-05	NA	PINK1:ZC3H12A:TNFSF4:DRD2:CADM1:CLEC9A:PLA2G1B:DYNLL1:P2RX7:ALOX15B:VAMP2:MYH10:NMT1:GIP:PIK3R2:PIK3R2:GIPR:NR1H2:GCG:IFIH1:YWHAB:SREBF2:ARIH2:HYAL2:BAP1:PRKCD:IL17RB:SELK:ZIC1:CD38:RUFY3:PIK3R1:EGFR:LPL:PTP4A3:GSDMD:VPS28
Biological Process			2	9	GOBP_POSITIVE_REGULATION_OF_GROWTH	1	GSEA	GCA	15	1.75983	0	0.0107994	tags=67%, list=32%, signal=96%	RIMS1:PLCB1:POU3F2:BCL2:ZFYVE27:CDH4:MEGF8:EIF4G2:EXTL3:RAB11A:
Biological Process			2	0	GOBP_POSITIVE_REGULATION_OF_GROWTH	1	GENE2FUNC	GCA	16	NA	0.000110508	0.00556322	NA	CXCL12:ZFYVE27:EIF4G2:WT1:AVPR1A:ACACB:RAB11A:BCL2:MEGF8:PLCB1:CDH4:RIMS1:POU3F2:TBX20:EXTL3:FGFR1
Biological Process			2	0	GOBP_POSITIVE_REGULATION_OF_GROWTH	11	GSEA	GCA	16	1.72531	0.00626305	0.0148649	tags=69%, list=27%, signal=93%	RUFY3:CDC42:DRD2:RHOA:NDEL1:BDNF:MUL1:TWF2:FGF8:SYT3:EGFR:
Biological Process			2	0	GOBP_POSITIVE_REGULATION_OF_GROWTH	11	GENE2FUNC	GCA	20	NA	0.000920781	0.0123558	NA	MUL1:CDC42:H3F3A:FGF8:BDNF:DRD2:NDEL1:ADNP2:SYT3:RHOA:HYAL1:CACNA2D2:TWF2:ZNF639:CD38:RUFY3:CCNB1:EGFR:EXOSC4:HSF1
Biological Process			1	0	GOBP_POSITIVE_REGULATION_OF_GTPASE_ACTIVITY	5	GSEA	GCA	17	1.49975	0.0248447	0.0481417	tags=65%, list=41%, signal=107%	CHN1:EVI5L:BCR:NGEF:RALBP1:ALS2:TBC1D10B:ZC3H15:ELMOD2:TBC1D9:CCL25:
Biological Process			1	0	GOBP_POSITIVE_REGULATION_OF_GTPASE_ACTIVITY	5	GENE2FUNC	GCA	27	NA	1.01529e-05	0.000444191	NA	JUN:DEPDC1:USP6NL:RIC8A:ARRB1:WNT11:ARHGEF12:TBC1D10B:USP6:RABEP1:CCL7:CCL11:ARHGAP23:RGS9:RALBP1:EVI5L:CCL25:ANKRD27:ARHGAP33:CHN1:ZC3H15:ALS2:BCR:SH3BP1:ELMOD2:TBC1D9:ARHGAP18
Biological Process			1	1	GOBP_POSITIVE_REGULATION_OF_HYDROLASE_ACTIVITY	3	GSEA	GCA	27	1.6326	0.00301508	0.0486253	tags=48%, list=24%, signal=62%	NTRK3:PDPK1:SIPA1L1:ST18:SIRT1:RGP1:ABL2:VCP:RGS6:TBC1D13:CRKL:TBCK:RAP1GDS1:
Biological Process			1	1	GOBP_POSITIVE_REGULATION_OF_HYDROLASE_ACTIVITY	3	GENE2FUNC	GCA	42	NA	5.89303e-08	1.29171e-05	NA	AGRN:GRHL3:RHOC:ABL2:RGS1:RGS2:DNAJC1:SIRT1:DNAJC9:AGAP5:ADRB1:ARHGAP32:DNM1L:SIPA1L1:RGS6:EIF5:APOPT1:BNIP2:NTRK3:TBC1D24:PDPK1:PDPK2:MEFV:TFAP4:ICAM1:DNM2:DNAJB1:WDR35:BCL2L13:BID:CRKL:PLSCR1:RAP1GDS1:NPNT:TBCK:MAPK14:POT1:ST18:KIAA1432:VCP:RGP1:TBC1D13:PPP2R4
Biological Process			1	1	GOBP_POSITIVE_REGULATION_OF_HYDROLASE_ACTIVITY	1	GSEA	NCS	44	1.59735	0	0.0461936	tags=43%, list=22%, signal=54%	ESR1:MAPT:RHOA:RHOC:ARHGAP27:DLC1:GRIN2B:PML:TBC1D14:PIP5K1A:VEGFA:PDPK1:TTBK1:MYO9A:TBC1D10A:HMGB1:IFT57:HIP1:TBC1D22B:
Biological Process			1	1	GOBP_POSITIVE_REGULATION_OF_HYDROLASE_ACTIVITY	1	GENE2FUNC	NCS	50	NA	7.79878e-07	4.44349e-05	NA	RHOC:PIP5K1A:RGS16:RGS8:DHX9:RYR2:USP6NL:ARHGAP21:ARHGAP1:ARFGAP2:NR1H3:MYBPC3:GRIN2B:HMGB1:MYO9A:TBC1D21:PML:TBC1D24:PDPK1:PDPK2:MEFV:CCL13:CCL1:ARHGAP27:MAPT:PDCD5:ANKRD27:AHSA2:SEMG1:CD40:SGSM1:RFPL1:TBC1D10A:RHOA:GNAT1:NPRL2:WNT5A:ARF4:IFT57:TBC1D14:TBC1D1:FAM13B:MTCH1:TBC1D22B:TTBK1:VEGFA:ESR1:RGS17:HIP1:DLC1:RIPK2
Biological Process			1	0	GOBP_POSITIVE_REGULATION_OF_INTRACELLULAR_PROTEIN_TRANSPORT	11	GSEA	GCA	15	1.86727	0.00105485	0.00539279	tags=67%, list=25%, signal=88%	PIK3R1:RUFY3:SREBF2:CDC42:VAMP2:ARIH2:PIK3R2:BAP1:PINK1:PRKD1:
Biological Process			1	0	GOBP_POSITIVE_REGULATION_OF_INTRACELLULAR_PROTEIN_TRANSPORT	11	GENE2FUNC	GCA	12	NA	0.00536392	0.0460309	NA	PINK1:ZC3H12A:VAMP2:PIK3R2:PIK3R2:SREBF2:ARIH2:HYAL2:BAP1:PRKCD:ZIC1:RUFY3:PIK3R1
Biological Process			0	1	GOBP_POSITIVE_REGULATION_OF_INTRACELLULAR_SIGNAL_TRANSDUCTION	4	GSEA	NCS	41	1.62085	0	0.0485744	tags=46%, list=27%, signal=61%	PRKD1:DDIT3:NTRK3:FBXW7:EZH2:UBE2I:UBE2V1:GPR17:SLC20A1:ARHGEF5:FZD10:IL1A:TELO2:SEMA4D:TXN:CAV1:TIAL1:OPRM1:GPBAR1:
Biological Process			0	1	GOBP_POSITIVE_REGULATION_OF_INTRACELLULAR_SIGNAL_TRANSDUCTION	4	GENE2FUNC	NCS	49	NA	1.57489e-06	0.000107967	NA	DDIT3:FZD10:PRKD1:SOS2:MAP4K5:RASGRF1:NTRK3:LRRK1:UBE2I:TELO2:LITAF:SIAH1:WDR59:CRK:ALOX12B:RPL26:PRDX2:CALR:SLC20A1:IL1B:IL37:IL36G:IL36A:IL36B:IL36RN:IL1F10:IL1RN:MAP3K2:GPR17:CD28:ICOS:UBE2V1:PTPN1:CRKL:RYK:MUC20:FBXW7:UNC5CL:TREM2:OPRM1:MDFIC:CAV2:CAV1:MET:ARHGEF5:EZH2:SEMA4D:GADD45G:TXN
Biological Process			0	1	GOBP_NEGATIVE_REGULATION_OF_NEURON_DEATH	3	GSEA	NCS	15	1.72238	0.00103842	0.0280017	tags=60%, list=19%, signal=73%	BAX:GSK3B:HSF1:NRBP2:GBE1:NR4A3:JAK2:MAG:PTPRZ1:
Biological Process			0	1	GOBP_POSITIVE_REGULATION_OF_INTRACELLULAR_TRANSPORT	3	GENE2FUNC	NCS	16	NA	0.000196437	0.00515646	NA	SEC16B:TCF7L2:ZNF259:NEDD4:SMAD3:CHP2:IL4R:OAZ1:ITGB1BP1:CAMK1:GSK3B:HCLS1:UBE2D3:PARK2:LEP:ANP32B
Biological Process		1	0	1.5	GOBP_POSITIVE_REGULATION_OF_ION_TRANSPORT	3	GSEA	NCS	19	1.73712	0.00202429	0.0244299	tags=63%, list=29%, signal=87%	BAX:CACNA2D1:WNK1:STIM1:FGF12:CACNG3:COX17:KCNIP2:FXYD1:SPHK2:SCN1B:PLCG2:
Biological Process		1	0	1.5	GOBP_POSITIVE_REGULATION_OF_ION_TRANSPORT	3	WG	NCS	18	1.63758	0.0280949	0.983911	NA	ABAT:ATP1B3:BAX:CACNA2D1:CACNG3:CASR:COX17:FFAR1:FGF12:FXYD1:KCNIP2:LEP:PLA2G10:PLCG2:SCN1B:STIM1:TRPC1:WNK1
Biological Process		1	0	1.5	GOBP_POSITIVE_REGULATION_OF_ION_TRANSPORT	3	GENE2FUNC	NCS	19	NA	0.000155988	0.00434284	NA	KCNIP2:STIM1:APOA1:WNK1:ABAT:PLA2G10:CACNG3:PLCG2:SCN1B:FXYD1:FFAR1:BAX:COX17:CASR:ATP1B3:TRPC1:FGF12:CACNA2D1:LEP
Biological Process			3	1	GOBP_POSITIVE_REGULATION_OF_KINASE_ACTIVITY	5	GSEA	GCA	33	1.61976	0.00200401	0.0222818	tags=67%, list=38%, signal=104%	DAB1:ERBB4:DLG1:TAOK2:MTOR:ADNP:XRCC5:ALS2:DGKQ:MAP2K7:DSTYK:MAP2K1:BMPR1A:CSF1R:ZNF622:VLDLR:AXIN2:PAK2:KITLG:SRCIN1:MMD:STRADB:
Biological Process			3	1	GOBP_POSITIVE_REGULATION_OF_KINASE_ACTIVITY	5	GENE2FUNC	GCA	39	NA	9.42347e-08	8.24553e-06	NA	MTOR:DAB1:GADD45A:DSTYK:CDK1:ARRB1:RPS3:WNT11:FZD4:MRE11A:KITLG:DUSP6:MAP2K1:TAOK2:MAPK3:MINK1:SRCIN1:MMD:ERN1:MAP2K7:ETAA1:ADRA2B:STRADB:ALS2:XRCC5:ADNP:PAK2:DLG1:DGKQ:FGF2:ZNF622:MAP3K1:ADRB2:CSF1R:PDGFRB:CD74:BRAF:TNFRSF10B:VLDLR
Biological Process			3	1	GOBP_POSITIVE_REGULATION_OF_KINASE_ACTIVITY	7	GSEA	GCA	29	1.60966	0.0040201	0.0370099	tags=55%, list=33%, signal=80%	DLG4:DVL2:RELN:PRNP:PSRC1:SNCA:AGAP2:CCNT2:ACSL1:EPHB6:IQGAP1:TAL1:AKT1:MOB3C:MAP3K4:CDKN1A:
Biological Process			3	1	GOBP_POSITIVE_REGULATION_OF_KINASE_ACTIVITY	7	GENE2FUNC	GCA	29	NA	0.00467411	0.0497892	NA	TAL1:PSRC1:DKK1:DUSP5:AGAP2:AKT1:THBS1:RPLP1:CIB1:IQGAP1:ADCY7:DLG4:DVL2:PIK3R6:PRKAR1A:FAM20A:RALB:CCNT2:MAP3K19:PRNP:SNCA:IL2:ACSL1:PRLR:CDKN1A:FGD2:MAP3K4:RELN:ARHGEF5
Biological Process			3	1	GOBP_POSITIVE_REGULATION_OF_KINASE_ACTIVITY	11	GSEA	GCA	33	1.64451	0	0.0235922	tags=55%, list=29%, signal=74%	DOCK3:CDC42:PTK2:PIK3CA:DRD2:RHOA:EPHB1:MAP2K2:DAG1:EPHA10:CCNB1:SDC4:SPRY2:PINK1:PRKD1:MAP2K6:EGFR:OSBPL8:
Biological Process			3	1	GOBP_POSITIVE_REGULATION_OF_KINASE_ACTIVITY	11	GENE2FUNC	GCA	40	NA	1.90234e-05	0.00051786	NA	MUL1:PINK1:BDNF:DRD2:OSBPL8:GCN1L1:PLA2G1B:P2RX7:HTR2A:SPRY2:PRKD1:CSPG4:DBF4B:MAP2K6:MAP2K2:GDF15:ZEB2:GCG:STK4:SDC4:CD40:ITSN1:XRCC6:PRKAR2A:RHOA:DAG1:MST1R:MAPKAPK3:DOCK3:DUSP7:TLR9:TLR9:NEK4:PRKCD:PIK3CA:TLR6:MOB1B:CCNB1:EGFR:PTK2:ZNF16
Biological Process			3	1	GOBP_POSITIVE_REGULATION_OF_KINASE_ACTIVITY	4	GSEA	NCS	26	1.72867	0	0.0357387	tags=46%, list=23%, signal=58%	PRKD1:AGAP2:NTRK3:FBXW7:EZH2:CHRNA3:EPHA1:LMO4:ARHGEF5:FZD10:TELO2:TXN:
Biological Process			3	1	GOBP_POSITIVE_REGULATION_OF_KINASE_ACTIVITY	4	GENE2FUNC	NCS	28	NA	0.000238704	0.00611315	NA	LMO4:AGAP2:FZD10:PIBF1:PRKD1:MAP4K5:RPLP1:CHRNA3:NTRK3:TELO2:CRK:PRDX2:IL1B:MAP3K2:SLC11A1:UBE2V1:PTPN1:CRKL:MUC20:FBXW7:CCND3:MDFIC:ARHGEF5:EZH2:CLU:CKS2:GADD45G:TXN
Biological Process			1	0	GOBP_POSITIVE_REGULATION_OF_LEUKOCYTE_CELL_CELL_ADHESION	11	GSEA	GCA	16	1.52506	0.0260417	0.0473361	tags=19%, list=4%, signal=19%	ZBTB16:PIK3CA:RHOA:
Biological Process			1	0	GOBP_POSITIVE_REGULATION_OF_LEUKOCYTE_CELL_CELL_ADHESION	11	GENE2FUNC	GCA	20	NA	3.62705e-05	0.00089459	NA	CDC42:TNFSF4:ZBTB16:CD3E:CLECL1:HSPH1:EBI3:TMIGD2:IL12RB1:DPP4:SIRPB1:SIRPG:SIRPA:GRAP2:TNFRSF13C:RHOA:SELK:NCK1:PIK3CA:PIK3R1
Cellular Component			0	1	GOCC_CELL_SUBSTRATE_JUNCTION	1	GSEA	NCS	26	1.79981	0	0.0169321	tags=38%, list=10%, signal=42%	YWHAB:ACTN2:RHOA:YWHAG:DLC1:CTNNA1:PIP5K1A:PDPK1:PRKAR2A:AMBRA1:
Biological Process			0	1	GOBP_POSITIVE_REGULATION_OF_LEUKOCYTE_MIGRATION	1	GENE2FUNC	NCS	12	NA	0.000432824	0.00852884	NA	TNFRSF14:CAMK1D:ADAM8:KITLG:HMGB1:CCL1:CCR2:RHOA:WNT5A:IL12A:VEGFA:ZP3
Cellular Component			0	1	GOCC_LEADING_EDGE_MEMBRANE	1	GSEA	NCS	19	1.88609	0	0.00654206	tags=63%, list=12%, signal=71%	MAPT:GABRA4:RHOA:PTPRJ:GABRA2:DLC1:APC:ATP2B1:PIP5K1A:SLC12A5:TESC:GABRG1:
Biological Process			0	1	GOBP_POSITIVE_REGULATION_OF_LOCOMOTION	1	GENE2FUNC	NCS	31	NA	0.00313048	0.0370515	NA	TNFRSF14:RHOC:SEMA6C:LAMC2:AKT3:CAMK1D:ADAM8:KITLG:HMGB1:SEMA6D:PDPK1:PDPK2:NTN1:CCL1:MMP9:CD40:CCR2:TDGF1:RHOA:SEMA3F:GNAI2:HYAL1:IQCF1:WNT5A:GATA2:IL12A:APC:VEGFA:FBXO5:HSPB1:ZP3:ANGPT1
Biological Process			1	0	GOBP_POSITIVE_REGULATION_OF_MAPK_CASCADE	5	GSEA	GCA	36	1.49497	0.0120361	0.0497274	tags=61%, list=41%, signal=99%	ERBB4:PTEN:PRKCA:BRAF:TAOK2:PJA2:ARRB1:HIPK2:NDST1:MAP2K7:MINK1:DSTYK:MAP2K1:WWC1:SEMA4C:CSF1R:ZNF622:DHX33:PYCARD:KITLG:MAPK3:CCL25:
Biological Process			1	0	GOBP_POSITIVE_REGULATION_OF_MAPK_CASCADE	5	GENE2FUNC	GCA	40	NA	6.27275e-09	7.94909e-07	NA	NMNAT1:JUN:GADD45A:KISS1:DSTYK:CDK1:PTEN:ARRB1:RPS3:FZD4:KITLG:DUSP6:MAP2K1:TAOK2:MAPK3:PYCARD:MINK1:DHX33:CCL7:CCL11:ERN1:PRKCA:MAP2K7:CCL25:ADRA2B:SEMA4C:CFLAR:ERBB4:FGF2:ZNF622:MAP3K1:PJA2:ADRB2:CSF1R:PDGFRB:CD74:NDST1:WWC1:HIPK2:BRAF
Biological Process			2	1	GOBP_POSITIVE_REGULATION_OF_MOLECULAR_FUNCTION	5	GSEA	GCA	86	1.58999	0	0.0271283	tags=59%, list=41%, signal=91%	MAGI2:DAB1:ERBB4:PTEN:ANK3:DLG1:NCOA3:CHN1:CAMK2A:TAOK2:ATF2:HIPK2:EVI5L:MTOR:BCR:NGEF:ADNP:XRCC5:RALBP1:ALS2:TBC1D10B:DGKQ:MAP2K7:DSTYK:SORL1:MAP2K1:ZC3H15:PSENEN:BMPR1A:CSF1R:ZNF622:VLDLR:DHX33:PPP1R15B:AXIN2:GRAMD4:GNA13:PYCARD:PAK2:KITLG:ELMOD2:TBC1D9:PFN1:SRCIN1:SIRT3:MMD:STRADB:DDRGK1:MAPK3:POLG2:CCL25:
Biological Process			2	1	GOBP_POSITIVE_REGULATION_OF_MOLECULAR_FUNCTION	5	GENE2FUNC	GCA	102	NA	6.18691e-14	4.54738e-11	NA	MTOR:PPAP2B:DAB1:JUN:GADD45A:DEPDC1:PPP1R15B:DSTYK:USP6NL:ANK3:CDK1:PTEN:RIC8A:KCNE3:ARRB1:RPS3:WNT11:FZD4:MRE11A:ARHGEF12:SORL1:KITLG:DUSP6:MMP17:MAP2K1:TAOK2:MAPK3:TBC1D10B:STX4:PYCARD:ITGAM:MINK1:PFN1:USP6:RABEP1:DHX33:NLRP1:RCVRN:CCL7:CCL11:ARHGAP23:SRCIN1:MMD:ERN1:GNA13:RGS9:APOH:RALBP1:FCER2:EVI5L:MAP2K7:CCL25:PDCD5:ANKRD27:PSENEN:ARHGAP33:ETAA1:ADRA2B:NCAPH:CHN1:ATF2:ZC3H15:CFLAR:CASP10:CA…
Biological Process			2	1	GOBP_POSITIVE_REGULATION_OF_MOLECULAR_FUNCTION	11	GSEA	GCA	99	1.55332	0	0.0407287	tags=52%, list=34%, signal=72%	EP300:KMT2A:DOCK3:CDC42:PAX6:PTK2:BTRC:PIK3CA:DRD2:RHOA:HDAC5:GNAI2:CACNA1D:EPHB1:ZBTB7A:KCNIP2:FZR1:PARP1:SCRIB:RABGAP1L:SLCO3A1:NDEL1:RALGPS1:MAP2K2:BDNF:DAG1:CDK9:EPHA10:SPPL3:CCNB1:SDC4:MUL1:SPRY2:HSF1:SGSM3:PINK1:NR1H2:WNK2:APAF1:PRKD1:RANGAP1:MAP2K6:EGFR:ERCC2:OSBPL8:SLC27A4:ADRM1:PPRC1:DCP1A:PSMD14:AKIRIN2:
Biological Process			2	1	GOBP_POSITIVE_REGULATION_OF_MOLECULAR_FUNCTION	11	GENE2FUNC	GCA	112	NA	1.30271e-10	1.99165e-08	NA	MUL1:PINK1:RAP1GAP:WNT4:TNFSF18:RABGAP1L:PARP1:KCNIP2:PPRC1:NFKB2:BDNF:DNAJC24:PAX6:DRD2:HTR3A:KMT2A:OSBPL8:APAF1:GCN1L1:PLA2G1B:DYNLL1:SPPL3:P2RX7:HTR2A:SPRY2:PRKD1:AHSA1:CSPG4:ARHGAP17:AURKB:ARHGEF15:NDEL1:HDAC5:GRN:FZD2:DBF4B:NGFR:MAP2K6:FZR1:ZBTB7A:MAP2K2:RAB3A:GDF15:APOE:APOC1:APOC2:ERCC2:NR1H2:ARHGAP15:ZEB2:TANK:PSMD14:GCG:YWHAB:STK4:SEMG1:SDC4:UBE2C:CTSA:MMP9:CD40:ADRM1:ITSN1:DEPDC5:SGSM3:…
Biological Process			2	1	GOBP_POSITIVE_REGULATION_OF_MOLECULAR_FUNCTION	4	GSEA	NCS	74	1.61159	0	0.0482588	tags=49%, list=30%, signal=63%	DOCK10:PRKD1:AGAP2:DDIT3:NTRK3:FBXW7:EZH2:UBE2I:TBC1D5:SLC6A9:CHRNA3:HNRNPD:EPHA1:SETMAR:LMO4:UBE2V1:RNF25:RXRA:ARHGEF5:FZD10:PLAUR:TELO2:PSME4:ABL2:CYP27B1:STK36:OPRD1:SEMA4D:TXN:S1PR4:CAV1:AURKB:NDEL1:ABR:STAC3:TIAM2:
Biological Process			2	1	GOBP_POSITIVE_REGULATION_OF_MOLECULAR_FUNCTION	4	GENE2FUNC	NCS	82	NA	2.09145e-09	4.65822e-07	NA	RPA2:PTAFR:PHACTR4:TAF12:OPRD1:CDC20:LMO4:GTF2B:ABL2:RGS18:CHML:RGS10:STAC3:ARHGAP9:DDIT3:AGAP2:CYP27B1:AVPR1A:FZD10:PIBF1:PRKD1:MAP4K5:SAV1:RPLP1:CHRNA3:RASGRF1:NTRK3:UBE2I:TELO2:ABR:CRK:AURKB:ARHGEF15:NDEL1:GIT1:ADAP2:GNA15:S1PR4:RANBP3:GTF2F1:PRDX2:XRCC1:PLAUR:RASGRP3:PSME4:RGPD8:IL1B:MAP3K2:SUMO1:SLC11A1:RQCD1:RNF25:STK36:DOCK10:UBE2V1:PTPN1:CRKL:SETMAR:PLCL2:TBC1D5:ACAP2:MUC20:HNRNPD:FBXW7:T…
Biological Process			2	0	GOBP_POSITIVE_REGULATION_OF_MULTICELLULAR_ORGANISMAL_PROCESS	1	GSEA	GCA	57	1.66129	0	0.0228257	tags=40%, list=22%, signal=48%	ROBO2:RIMS1:PLCB1:FZD3:LRP8:BAIAP2:POU3F2:BCL2:PRKCB:ASCL1:NELL1:ZFYVE27:CDH4:GSK3A:MFN2:POU2F2:MYC:MEGF8:RAB21:HRAS:POLR3F:EIF4G2:ZNF703:
Biological Process			2	0	GOBP_POSITIVE_REGULATION_OF_MULTICELLULAR_ORGANISMAL_PROCESS	1	GENE2FUNC	GCA	70	NA	5.955e-08	1.90301e-05	NA	NPPA:NPPB:MFN2:CPT2:LRP8:XCL1:CHRM3:CXCL12:KIF20B:ZFYVE27:ADAM8:HRAS:IRF7:SCT:POLR2L:NELL1:WT1:AMOTL1:AVPR1A:RAB21:ASCL1:CMKLR1:SSH1:UNG:ACACB:N4BP2L2:KL:SIX1:SIX4:RHOJ:ZBTB1:TPM1:RAB8B:RAB11A:SOCS1:PRKCB:CCL3:LHX1:NPLOC4:TNFRSF11A:BCL2:RPS19:GSK3A:MEGF8:CXCL17:LILRB2:PLCB1:SNX5:OVOL2:POLR3F:CDH4:WNT7B:ROBO2:OPA1:VEGFC:RIMS1:POU3F2:CTGF:MMD2:TBX20:NRCAM:FGF20:CLU:FZD3:ZNF703:ADRB3:STAR:FGFR1:ADAM…
Biological Process			2	0	GOBP_POSITIVE_REGULATION_OF_MULTICELLULAR_ORGANISMAL_PROCESS	11	GSEA	GCA	95	1.71531	0	0.0156939	tags=41%, list=25%, signal=50%	KDM6B:SOX11:PIK3R1:RUFY3:LRRC4B:PAX6:CADM1:ZBTB16:DRD2:RHOA:FOXG1:GNAI2:BCL9L:EPHB1:AGO2:SIRT6:SYNJ1:PARP1:SCRIB:NDEL1:TUSC2:BDNF:SS18L1:DAG1:CDK9:ZNF335:LRRC24:SCD:EMC10:TOB2:TWF2:TNR:SOX5:HSF1:PELI1:NR1H2:FGF8:PRKD1:RNF10:
Biological Process			2	0	GOBP_POSITIVE_REGULATION_OF_MULTICELLULAR_ORGANISMAL_PROCESS	11	GENE2FUNC	GCA	118	NA	3.24666e-12	8.2286e-10	NA	MUL1:WNT4:ZC3H12A:TNFSF4:TNR:PARP1:SCD:HIF1AN:PAX2:FGF8:ELOVL3:PITX3:NFKB2:LGR4:BDNF:FSHB:PAX6:DRD2:ZBTB16:CADM1:CD3E:PHLDB1:BCL9L:CLEC9A:SOX5:NAP1L1:PRKAB1:RNF10:P2RX7:P2RX4:HTR2A:FOXG1:PRKD1:PGF:SNW1:FLRT2:KDM6B:ALOX15B:ALOX12B:NDEL1:GRN:GFAP:NGFR:RNF125:TCF4:HMG20B:TBXA2R:SIRT6:EBI3:TMIGD2:IL12RB1:APOE:APOC2:NR1H2:EMC10:LRRC4B:SYT3:SHANK1:SOX11:PELI1:ZEB2:IFIH1:ZNF335:MMP9:CD40:SS18L1:GATA5:OL…
Biological Process	Neural		3	1	GOBP_POSITIVE_REGULATION_OF_NERVOUS_SYSTEM_DEVELOPMENT	7	GSEA	GCA	18	1.85943	0	0.00823578	tags=56%, list=17%, signal=66%	GRID2:KDM1A:NLGN2:DICER1:RELN:NTN1:PLXNA4:AMIGO1:LRRTM2:HAP1:
Biological Process	Neural		3	1	GOBP_POSITIVE_REGULATION_OF_NERVOUS_SYSTEM_DEVELOPMENT	7	GENE2FUNC	GCA	39	NA	3.62175e-07	2.66199e-05	NA	NBL1:KDM1A:LEPRE1:AMIGO1:GORAB:DKK1:TRPC6:GLI1:AVIL:LHX5:FBXW8:DICER1:IQGAP1:CBLN1:KATNB1:NDRG4:DLG4:DVL2:KCTD11:NLGN2:NTN1:HAP1:SCN1B:MAG:GLI2:CHODL:TSPO:SHOX2:GRID2:IL2:IL6ST:LRRTM2:DPYSL3:CPNE5:PARK2:VWC2:RELN:PLXNA4:STMN2
Biological Process	Neural		3	1	GOBP_POSITIVE_REGULATION_OF_NERVOUS_SYSTEM_DEVELOPMENT	11	GSEA	GCA	21	2.02202	0	0.00188813	tags=71%, list=18%, signal=86%	SOX11:RUFY3:LRRC4B:PAX6:DRD2:FOXG1:EPHB1:SYNJ1:NDEL1:BDNF:SS18L1:DAG1:ZNF335:LRRC24:TWF2:
Biological Process	Neural		3	1	GOBP_POSITIVE_REGULATION_OF_NERVOUS_SYSTEM_DEVELOPMENT	11	GENE2FUNC	GCA	41	NA	1.40105e-06	5.62716e-05	NA	MUL1:PAX2:PITX3:BDNF:PAX6:DRD2:NAP1L1:RNF10:P2RX4:FOXG1:PRKD1:SNW1:FLRT2:NDEL1:GRN:GFAP:NGFR:TCF4:HMG20B:APOE:LRRC4B:SYT3:SHANK1:SOX11:ZEB2:ZNF335:SS18L1:OLIG2:EP300:NCKIPSD:RHOA:DAG1:AMIGO3:TWF2:KALRN:EPHB1:NCK1:RUFY3:BAI1:LRRC24:SETX
Biological Process	Neural		3	1	GOBP_POSITIVE_REGULATION_OF_NERVOUS_SYSTEM_DEVELOPMENT	14	GSEA	GCA	15	1.7726	0.00317125	0.0362952	tags=67%, list=28%, signal=91%	NRXN1:MAP1B:HDAC1:CUX1:NOTCH1:NKX2-2:ANAPC2:SKIL:PRKCI:LIMK1:
Biological Process	Neural		3	1	GOBP_POSITIVE_REGULATION_OF_NERVOUS_SYSTEM_DEVELOPMENT	14	GENE2FUNC	GCA	35	NA	2.87121e-06	0.000245389	NA	BAI2:HDAC1:KIAA1598:CNTF:MARK2:FLRT1:PPP2R5B:RELA:ATP8A2:WASF3:SPINT1:ELL3:IRX3:FAM134C:RND2:ITGA3:UNC13A:CRTC1:NRXN1:ZNF804A:NKX2-2:PPARG:SS18L2:P2RY12:PRKCI:SKIL:MAP1B:FYN:LIMK1:STYXL1:CUX1:TRIM32:NOTCH1:ANAPC2:NSMF
Biological Process	Neural		3	1	GOBP_POSITIVE_REGULATION_OF_NERVOUS_SYSTEM_DEVELOPMENT	1	GSEA	NCS	21	1.67325	0.00716479	0.0324096	tags=57%, list=24%, signal=74%	MAPT:SRF:MDK:WNT3:VEGFA:TTBK1:CUL7:NTN1:NPTN:FBXW8:ZNF335:PARP6:
Biological Process	Neural		3	1	GOBP_POSITIVE_REGULATION_OF_NERVOUS_SYSTEM_DEVELOPMENT	1	GENE2FUNC	NCS	35	NA	4.34058e-05	0.00138642	NA	CAMK1D:ZNF365:CNTF:AMIGO2:FBXW8:TCF12:PARP6:NPTN:ISLR2:TNFRSF12A:NTN1:MAPT:WNT3:ANKRD27:ZNF335:CCR2:NCKIPSD:RHOA:DAG1:AMIGO3:LRTM1:WNT5A:GATA2:PLXND1:LPHN3:IL2:DPYSL3:CPNE5:CUL7:PTK7:SRF:TTBK1:VEGFA:COBL:STYXL1
Biological Process			0	1	GOBP_EMBRYONIC_MORPHOGENESIS	1	GSEA	NCS	36	1.65687	0.001002	0.0355432	tags=42%, list=27%, signal=55%	CREBBP:SRF:DLC1:LRP4:RYR2:HES5:WNT3:COBL:HESX1:NTN1:IFT57:ACVR2A:PTK7:RNF207:NF2:
Biological Process	Neural		0	1	GOBP_POSITIVE_REGULATION_OF_NEUROGENESIS	1	WG	NCS	31	1.38232	0.0433094	0.72287	NA	ANKRD27:CAMK1D:CCR2:CNTF:COBL:CPNE5:CUL7:DAG1:DPYSL3:FBXW8:GATA2:IL2:ISLR2:MAPT:NCKIPSD:NPTN:NTN1:PARP6:PLXND1:PTK7:RHOA:SRF:STYXL1:TCF12:TNFRSF12A:TTBK1:VEGFA:WNT3:WNT5A:ZNF335:ZNF365
Biological Process			1	0	GOBP_POSITIVE_REGULATION_OF_NUCLEOBASE_CONTAINING_COMPOUND_METABOLIC_PROCESS	15	GSEA	GCA	114	1.59089	0	0.0369193	tags=58%, list=39%, signal=82%	KMT2E:SMARCC2:NEUROD1:HNRNPA1:PAN2:MED13:ARID2:SUPT5H:DLL1:SP1:USP7:CALCOCO1:GALR1:ATF4:AHI1:SAMD4B:MYB:NUCKS1:PTOV1:MAP3K12:HDAC3:BRD8:PRKCG:INO80D:TBL1XR1:CNOT3:TRIM8:ATF5:IKZF4:DYRK1B:PAF1:DHX36:PCBP2:DAZAP1:TCF3:ZNF148:RYBP:FOXK1:PNKP:CIRBP:STAT2:ATF7:MED25:NFATC2IP:EDRF1:NPM1:PIH1D1:TBP:KAT2B:IRF3:TAF7:ZFP62:MEIS3:ELK4:NVL:NABP2:TAF5:ATAD5:ZFAT:SLC38A2:TRAF6:HNRNPK:NAA15:TAF3:ZNF407:CITED2:
Biological Process			1	0	GOBP_POSITIVE_REGULATION_OF_NUCLEOBASE_CONTAINING_COMPOUND_METABOLIC_PROCESS	15	GENE2FUNC	GCA	14	NA	0.00095432	0.0200047	NA	HNRNPA1:CDK2:NABP2:SLC39A5:CPEB1:USP7:ATAD5:CIRBP:DAZAP1:PAF1:PNKP:PRKCG:DHX36:DIMT1
Biological Process			0	1	GOBP_RESPONSE_TO_EXTRACELLULAR_STIMULUS	4	GSEA	NCS	26	1.62211	0.00302115	0.0490434	tags=46%, list=27%, signal=61%	PRKD1:DDIT3:LPL:KDM4A:TBC1D5:SZT2:RXRA:BCHE:IL1A:MGMT:CYP27B1:OPRM1:
Biological Process			0	1	GOBP_POSITIVE_REGULATION_OF_ORGANELLE_ORGANIZATION	4	GENE2FUNC	NCS	29	NA	0.000376771	0.00883768	NA	ATPIF1:LEPROT:TPR:PIP4K2C:DZIP1:PRKD1:ARF6:NIN:NTRK3:YWHAE:MYO1C:AURKB:ARHGEF15:PLAUR:IL1A:IL1B:ACTR3:BIN1:ABI2:CD28:ARPC2:VIL1:CUL3:HNRNPD:FBXW7:TREM2:MET:EPHA1:ARHGEF5
Biological Process			0	1	GOBP_CAMERA_TYPE_EYE_DEVELOPMENT	1	GSEA	NCS	21	1.65661	0.00102249	0.0351083	tags=43%, list=13%, signal=48%	SRF:CALB1:HCN1:HES5:CELF4:ATP2B1:IMPDH2:VEGFA:HESX1:
Biological Process			0	1	GOBP_POSITIVE_REGULATION_OF_PEPTIDASE_ACTIVITY	1	GENE2FUNC	NCS	16	NA	0.000258199	0.0057508	NA	GRIN2B:HMGB1:PML:MEFV:MAPT:PDCD5:SEMG1:RFPL1:TBC1D10A:RHOA:IFT57:MTCH1:TTBK1:HIP1:DLC1:RIPK2
Biological Process			2	2	GOBP_POSITIVE_REGULATION_OF_PHOSPHORUS_METABOLIC_PROCESS	5	GSEA	GCA	53	1.66934	0.001	0.0169095	tags=66%, list=39%, signal=102%	MAGI2:DAB1:ERBB4:ZBTB20:DLG1:BRAF:TAOK2:ATF2:ARRB1:HIPK2:MTOR:ADNP:INHBA:CLIP3:XRCC5:RALBP1:ALS2:DGKQ:MAP2K7:DSTYK:MAP2K1:BMPR1A:CSF1R:ZNF622:VLDLR:PPP1R15B:AXIN2:PAK2:KITLG:SRCIN1:MAD2L2:MMD:STRADB:DDRGK1:MAPK3:
Biological Process			2	2	GOBP_POSITIVE_REGULATION_OF_PHOSPHORUS_METABOLIC_PROCESS	5	GENE2FUNC	GCA	68	NA	4.85042e-11	1.08032e-08	NA	NMNAT1:MTOR:MAD2L2:DAB1:JUN:GADD45A:KISS1:PPP1R15B:DSTYK:CDK1:BMPR1A:PTEN:ARRB1:RPS3:WNT11:FZD4:MRE11A:KITLG:DUSP6:MAP2K1:TAOK2:MAPK3:CTF1:PYCARD:MINK1:DHX33:CCL7:CCL11:SRCIN1:MMD:ERN1:AXIN2:PRKCA:MAP2K7:CCL25:CLIP3:ETAA1:PROM2:ADRA2B:SEMA4C:CFLAR:STRADB:ALS2:ERBB4:XRCC5:DDRGK1:ADNP:BMP7:PAK2:DLG1:DGKQ:FGF2:ZNF622:MAP3K1:PJA2:ADRB2:PPARGC1B:CSF1R:PDGFRB:CD74:NDST1:WWC1:INHBA:MAGI2:HIPK2:BRAF:TNFR…
Biological Process			2	2	GOBP_POSITIVE_REGULATION_OF_PHOSPHORUS_METABOLIC_PROCESS	11	GSEA	GCA	56	1.68701	0.002	0.0190819	tags=48%, list=29%, signal=65%	DOCK3:CDC42:PTK2:PIK3CA:DRD2:RHOA:EPHB1:SLCO3A1:MAP2K2:BDNF:SYMPK:DAG1:CAMKK2:CDK9:EPHA10:SPPL3:CCNB1:SDC4:SPRY2:HSF1:PINK1:SLC4A4:FGF8:PRKD1:MAP2K6:EGFR:OSBPL8:
Biological Process			2	2	GOBP_POSITIVE_REGULATION_OF_PHOSPHORUS_METABOLIC_PROCESS	11	GENE2FUNC	GCA	64	NA	1.62146e-05	0.000453146	NA	MUL1:PINK1:ZC3H12A:RSPO1:TNFSF18:FGF8:BDNF:DRD2:CD3E:OSBPL8:GCN1L1:PLA2G1B:SPPL3:P2RX7:CAMKK2:HTR2A:SPRY2:PRKD1:PGF:CSPG4:ALOX12B:DBF4B:PHB:MAP2K6:GAREM:MAP2K2:STAP2:GDF15:APOE:SYMPK:EMC10:ZEB2:GCG:STK4:SDC4:MMP9:CD40:ITSN1:XRCC6:PRKAR2A:RHOA:DAG1:MST1R:GNAI2:MAPKAPK3:DOCK3:DUSP7:TLR9:TLR9:NEK4:PRKCD:ARL6IP5:PIK3CA:TLR6:MOB1B:NPY5R:CCNB1:ADTRP:EGFR:PTK2:HSF1:ZNF16:SH2D3C:CDK9:ENG
Biological Process			2	2	GOBP_POSITIVE_REGULATION_OF_PHOSPHORUS_METABOLIC_PROCESS	4	GSEA	NCS	41	1.78235	0	0.0317744	tags=46%, list=25%, signal=59%	PRKD1:AGAP2:NTRK3:FBXW7:CNTN1:EZH2:TNK2:LEPR:CHRNA3:EPHA1:LMO4:ARHGEF5:FZD10:PLAUR:TELO2:OPRD1:SEMA4D:TXN:CAV1:
Biological Process			2	2	GOBP_POSITIVE_REGULATION_OF_PHOSPHORUS_METABOLIC_PROCESS	4	GENE2FUNC	NCS	53	NA	4.25255e-07	3.85879e-05	NA	OPRD1:LMO4:CNTN1:INHBC:INHBE:AGAP2:FZD10:PIBF1:PRKD1:MAP4K5:RPLP1:CHRNA3:NTRK3:LRRK1:TELO2:CRK:ALOX12B:PRDX2:PLAUR:IL1B:IL37:IL36G:IL36A:IL36B:IL36RN:IL1F10:IL1RN:MAP3K2:BMPR2:SLC11A1:RQCD1:UBE2V1:PTPN1:BMP7:CRKL:RYK:MUC20:TNK2:FBXW7:UNC5CL:TREM2:CCND3:OPRM1:MDFIC:CAV2:CAV1:ARHGEF5:EZH2:CLU:CKS2:SEMA4D:GADD45G:TXN
Biological Process			2	2	GOBP_POSITIVE_REGULATION_OF_PHOSPHORUS_METABOLIC_PROCESS	5	GSEA	NCS	45	1.84451	0	0.0216685	tags=42%, list=18%, signal=49%	PSEN1:GRM5:ARHGEF2:PTK2B:ATM:HDAC2:MAP3K11:MARK2:AXIN2:ITGB3:SLC8A2:PDE5A:MAP4K2:RPS6KA5:DGKQ:CDK2AP1:CALM1:VEGFB:BAD:
Biological Process			2	2	GOBP_POSITIVE_REGULATION_OF_PHOSPHORUS_METABOLIC_PROCESS	5	GENE2FUNC	NCS	55	NA	6.40059e-06	0.000313629	NA	HCRTR1:SHC1:GBA:ARHGEF2:LAMTOR2:GDF2:MARK2:VEGFB:BAD:RPS6KA4:MAP4K2:MAP3K11:PAK1:GRM5:NOX4:ATM:CDON:CDK2AP1:TNFRSF19:PELI2:PSEN1:CALM1:RPS6KA5:MT3:NDRG4:KSR1:LGALS9:CCR7:ITGB3:ITGB3:ACE:ACE:MAP3K3:STRADA:CSH2:GH2:CSHL1:GH1:ERN1:AXIN2:PRKCA:TWSG1:PAK4:C5AR1:C5AR2:AVP:DGKQ:BANK1:PDE5A:FGB:FGA:PRLR:PJA2:HDAC2:GPR37:PTK2B:TEK
Biological Process			1	1	GOBP_POSITIVE_REGULATION_OF_PROTEIN_METABOLIC_PROCESS	5	GSEA	GCA	81	1.76083	0	0.00925154	tags=65%, list=39%, signal=98%	MAGI2:DAB1:APC:ERBB4:PTEN:DLG1:DYRK1A:BRAF:CNTN2:TAOK2:CTBP1:ATF2:AGTPBP1:ARRB1:HIPK2:KANSL3:KAT8:MTOR:ADNP:INHBA:RNF40:CLIP3:XRCC5:RALBP1:SMURF2:ING2:ALS2:DGKQ:MAP2K7:SORL1:ELAVL1:MAP2K1:GGA1:PSENEN:BMPR1A:RNF20:CSF1R:VLDLR:CSNK1A1:SLC25A37:PPP1R15B:AXIN2:GRAMD4:PYCARD:PAK2:KITLG:SRCIN1:MAD2L2:MMD:STRADB:ARID5A:DDRGK1:MAPK3:
Biological Process			1	1	GOBP_POSITIVE_REGULATION_OF_PROTEIN_METABOLIC_PROCESS	5	GENE2FUNC	GCA	92	NA	5.22106e-12	1.74431e-09	NA	NMNAT1:APITD1:MTOR:MAD2L2:PRKAA2:DAB1:JUN:GADD45A:KISS1:PPP1R15B:CNTN2:DSTYK:CDK1:BMPR1A:PTEN:ARRB1:RPS3:WNT11:FZD4:KIAA1731:MRE11A:KITLG:DUSP6:MAP2K1:TAOK2:MAPK3:RNF40:CTF1:PYCARD:MINK1:C1QBP:DHX33:NLRP1:CCL7:CCL11:TADA2A:SRCIN1:MMD:ERN1:AXIN2:PRKCA:MAP2K7:ELAVL1:CCL25:PDCD5:TYROBP:CLIP3:ETAA1:PROM2:ADRA2B:ASTL:SEMA4C:CFLAR:CASP10:CASP8:STRADB:ALS2:ERBB4:XRCC5:DDRGK1:ADNP:BMP7:DYRK1A:EIF3D:GRAMD…
Biological Process			1	1	GOBP_POSITIVE_REGULATION_OF_PROTEIN_METABOLIC_PROCESS	4	GSEA	NCS	58	1.68865	0	0.0402946	tags=45%, list=25%, signal=55%	PRKD1:AGAP2:NTRK3:FBXW7:CNTN1:CUL3:EZH2:TNK2:SLC6A9:LEPR:CHRNA3:HNRNPD:METTL3:RAD23A:UBE2V1:ARHGEF5:FZD10:PLAUR:TELO2:PSME4:SPRTN:GLYR1:OPRD1:SEMA4D:TXN:CAV1:
Biological Process			1	1	GOBP_POSITIVE_REGULATION_OF_PROTEIN_METABOLIC_PROCESS	4	GENE2FUNC	NCS	73	NA	8.36672e-08	9.60866e-06	NA	PTAFR:ATPIF1:YTHDF2:OPRD1:CDC20:SOAT1:SPRTN:CNTN1:INHBC:INHBE:CDK4:FZD10:PIBF1:DNAJC3:METTL3:PRKD1:MAP4K5:RPLP1:CHRNA3:NTRK3:LRRK1:UBE2I:TELO2:CRK:ALOX12B:RPL26:IMPACT:PRDX2:RAD23A:PLAUR:PSME4:IL1A:IL1B:IL37:IL36G:IL36A:IL36B:IL36RN:IL1F10:IL1RN:MAP3K2:POLR2D:SUMO1:BMPR2:CD28:SLC11A1:RQCD1:CUL3:UBE2V1:PTPN1:BMP7:CRKL:RYK:MUC20:TNK2:HNRNPD:FBXW7:UNC5CL:TREM2:CCND3:OPRM1:MDFIC:CAV2:CAV1:ARHGEF5:EZH…
Biological Process			4	1	GOBP_POSITIVE_REGULATION_OF_PROTEIN_MODIFICATION_PROCESS	3	GSEA	GCA	36	1.7017	0	0.0328416	tags=42%, list=17%, signal=48%	NTRK3:INSR:PDPK1:BRD4:SIRT1:AKAP8L:TESK1:HSP90AA1:AKAP8:VCP:RB1CC1:DNMT1:CRKL:PHF20:BMI1:
Biological Process			4	1	GOBP_POSITIVE_REGULATION_OF_PROTEIN_MODIFICATION_PROCESS	3	GENE2FUNC	GCA	55	NA	6.48614e-07	9.79808e-05	NA	PTPN22:MLK4:BMI1:SIRT1:MAPK8IP1:PIBF1:MAP3K9:HSP90AA1:NTRK3:PDPK1:PDPK2:ADCY9:ACE:ACE:MAP3K3:STRADA:CSH2:GH2:CSHL1:GH1:C3:INSR:DNMT1:S1PR2:ICAM1:PRKACA:PKN1:BRD4:AKAP8:AKAP8L:FPR1:FPR2:GDF7:SPDYA:ALK:PRKCE:SLC11A1:RQCD1:ACKR3:COPS8:HDAC4:GDF5:TBX1:CRKL:NPNT:SH3RF1:NEK1:MAPK14:MAS1:DFNA5:GPR37:NCAPG2:FAM150A:RB1CC1:VCP:GLIPR2:PPP2R4
Biological Process			4	1	GOBP_POSITIVE_REGULATION_OF_PROTEIN_MODIFICATION_PROCESS	5	GSEA	GCA	58	1.82328	0	0.0064316	tags=71%, list=39%, signal=108%	MAGI2:DAB1:ERBB4:PTEN:DLG1:DYRK1A:BRAF:TAOK2:CTBP1:ATF2:ARRB1:HIPK2:KANSL3:KAT8:MTOR:ADNP:INHBA:RNF40:CLIP3:XRCC5:RALBP1:ING2:ALS2:DGKQ:MAP2K7:MAP2K1:BMPR1A:RNF20:CSF1R:VLDLR:PPP1R15B:AXIN2:PAK2:KITLG:SRCIN1:MAD2L2:MMD:STRADB:ARID5A:DDRGK1:MAPK3:
Biological Process			4	1	GOBP_POSITIVE_REGULATION_OF_PROTEIN_MODIFICATION_PROCESS	5	GENE2FUNC	GCA	77	NA	1.98181e-12	8.09238e-10	NA	NMNAT1:APITD1:MTOR:MAD2L2:PRKAA2:DAB1:JUN:GADD45A:KISS1:PPP1R15B:DSTYK:CDK1:BMPR1A:PTEN:ARRB1:RPS3:WNT11:FZD4:KIAA1731:MRE11A:KITLG:DUSP6:MAP2K1:TAOK2:MAPK3:RNF40:CTF1:PYCARD:MINK1:DHX33:CCL7:CCL11:TADA2A:SRCIN1:MMD:ERN1:AXIN2:PRKCA:MAP2K7:CCL25:CLIP3:ETAA1:PROM2:ADRA2B:SEMA4C:CFLAR:STRADB:ALS2:ERBB4:XRCC5:DDRGK1:ADNP:BMP7:DYRK1A:PAK2:DLG1:DGKQ:CTBP1:FGF2:ING2:ZNF622:MAP3K1:RNF180:PJA2:ADRB2:CSF1…
Biological Process			4	1	GOBP_POSITIVE_REGULATION_OF_PROTEIN_MODIFICATION_PROCESS	7	GSEA	GCA	60	1.67813	0	0.0252099	tags=53%, list=33%, signal=75%	TP53:DLG4:SOX4:KDM1A:HES5:DVL2:RELN:WDR5:PRNP:PSRC1:RAB3GAP1:SNCA:RIF1:AGAP2:SQSTM1:CCNT2:FKBP1A:FXR2:PHF23:UBA2:ACSL1:EIF2AK4:OSBP:IQGAP1:TAL1:BRD7:AKT1:GABARAP:MOB3C:MAP3K4:CDKN1A:C6orf89:
Biological Process			4	1	GOBP_POSITIVE_REGULATION_OF_PROTEIN_MODIFICATION_PROCESS	7	GENE2FUNC	GCA	60	NA	0.000135127	0.00326041	NA	HES5:TNFRSF14:PLA2G2A:PLA2G5:KDM1A:TAL1:TRABD2B:PSRC1:DKK1:DUSP5:TRPC6:INHBC:INHBE:PELI2:AKT1:THBS1:RPLP1:CIB1:IQGAP1:CNEP1R1:ADCY7:BRD7:NDRG4:DLG4:DVL2:PHF23:TP53:PIK3R6:PRKAR1A:FAM20A:MARCO:RALB:INHBB:CCNT2:MAP3K19:RAB3GAP1:NMI:RIF1:MSTN:RAMP1:FKBP1A:PRNP:SSTR4:SNCA:IL2:IL21:ACSL1:PRLR:CDC20B:IL31RA:IL6ST:HBEGF:SQSTM1:SOX4:CDKN1A:FGD2:MAP3K4:PARK2:RELN:ARHGEF5
Biological Process			4	1	GOBP_POSITIVE_REGULATION_OF_PROTEIN_MODIFICATION_PROCESS	11	GSEA	GCA	67	1.58932	0.001	0.0325039	tags=48%, list=30%, signal=64%	KMT2A:DOCK3:PTK2:BTRC:PIK3CA:DRD2:RHOA:FZR1:SLCO3A1:MAP2K2:BDNF:SYMPK:DAG1:CAMKK2:PIAS4:CDK9:SPPL3:CCNB1:SDC4:MUL1:SPRY2:PAXBP1:HSF1:PELI1:PINK1:GOLGA2:FGF8:PRKD1:MAP2K6:EGFR:OSBPL8:RBX1:
Biological Process			4	1	GOBP_POSITIVE_REGULATION_OF_PROTEIN_MODIFICATION_PROCESS	11	GENE2FUNC	GCA	73	NA	2.83209e-06	0.000101048	NA	MUL1:PINK1:ZC3H12A:RSPO1:TNFSF18:FGF8:BDNF:DRD2:CD3E:KMT2A:OSBPL8:PLA2G1B:SPPL3:P2RX7:CAMKK2:HTR2A:SPRY2:PRKD1:PGF:POMT2:SNW1:CSPG4:ALOX12B:DBF4B:PHB:KAT7:MAP2K6:GAREM:FZR1:PIAS4:MAP2K2:STAP2:GDF15:APOE:SYMPK:EMC10:PELI1:ZEB2:TANK:GCG:STK4:SDC4:UBE2C:MMP9:CD40:PAXBP1:XRCC6:PRKAR2A:RHOA:DAG1:MST1R:GNAI2:MAPKAPK3:DOCK3:DUSP7:TLR9:TLR9:GNL3:NEK4:PRKCD:ARL6IP5:PIK3CA:TLR6:NPY5R:CCNB1:ARRDC3:ADTRP:EGF…
Biological Process			4	1	GOBP_POSITIVE_REGULATION_OF_PROTEIN_MODIFICATION_PROCESS	4	GSEA	NCS	41	1.92049	0	0.0114245	tags=51%, list=25%, signal=65%	PRKD1:AGAP2:NTRK3:FBXW7:CNTN1:CUL3:EZH2:TNK2:LEPR:CHRNA3:UBE2V1:ARHGEF5:FZD10:PLAUR:TELO2:SPRTN:GLYR1:OPRD1:SEMA4D:TXN:CAV1:
Biological Process			4	1	GOBP_POSITIVE_REGULATION_OF_PROTEIN_MODIFICATION_PROCESS	4	GENE2FUNC	NCS	55	NA	3.2761e-06	0.000205806	NA	OPRD1:CDC20:SPRTN:CNTN1:INHBC:INHBE:FZD10:PIBF1:PRKD1:MAP4K5:RPLP1:CHRNA3:NTRK3:LRRK1:UBE2I:TELO2:CRK:ALOX12B:PRDX2:PLAUR:IL1B:IL37:IL36G:IL36A:IL36B:IL36RN:IL1F10:IL1RN:MAP3K2:BMPR2:SLC11A1:RQCD1:CUL3:UBE2V1:PTPN1:BMP7:CRKL:RYK:MUC20:TNK2:FBXW7:UNC5CL:TREM2:CCND3:OPRM1:MDFIC:CAV2:CAV1:ARHGEF5:EZH2:CLU:CKS2:SEMA4D:GADD45G:TXN
Biological Process			0	1	GOBP_POSITIVE_REGULATION_OF_PROTEOLYSIS	1	GSEA	NCS	27	1.73993	0.00201207	0.0237311	tags=59%, list=29%, signal=82%	MAPT:RHOA:DLC1:GRIN2B:PML:ARIH2:PSMC3:TTBK1:PACSIN3:TBC1D10A:HMGB1:IFT57:FBXW8:HIP1:RNFT2:APH1A:
Biological Process			0	1	GOBP_POSITIVE_REGULATION_OF_PROTEOLYSIS	1	GENE2FUNC	NCS	24	NA	0.000296337	0.00633162	NA	ADAM8:PACSIN3:PSMC3:GRIN2B:FBXW8:HMGB1:ARIH1:PML:MEFV:MAPT:PDCD5:SEMG1:RFPL1:TBC1D10A:ARIH2:RHOA:IFT57:BBS7:RNF144B:MTCH1:TTBK1:HIP1:DLC1:RIPK2
Biological Process			1	0	GOBP_POSITIVE_REGULATION_OF_RNA_METABOLIC_PROCESS	11	GSEA	GCA	128	1.59558	0	0.0311078	tags=66%, list=46%, signal=110%	EP300:KMT2A:KDM6B:SOX11:PIK3R1:TNRC6B:SREBF2:LDB1:AGO1:PAX6:SFPQ:TNRC6A:NR2F1:ZNF292:ZBTB16:BTRC:DRD2:HDAC5:NFIB:BCL9L:TCF4:SIN3A:NCOA2:ATXN7L3:TEF:AGO2:ZEB2:PARP1:MAP2K2:RC3H1:PHF2:IRF2BPL:TCF20:SS18L1:CAMKK2:PER1:CDK9:PIK3R2:ZNF335:THRAP3:BRCA2:PTGES2:NFIC:PAXBP1:HSF1:QRICH1:NR1H2:EIF4ENIF1:PRKD1:RNF10:SETX:ERCC1:UBTF:EGFR:NEK4:TAF4:TMF1:JUND:PRDX6:PPRC1:ASXL3:NOLC1:DCP1A:ACTL6A:AKIRIN2:HNF1A:W…
Biological Process			1	0	GOBP_POSITIVE_REGULATION_OF_RNA_METABOLIC_PROCESS	11	GENE2FUNC	GCA	10	NA	0.000123298	0.00244428	NA	THRAP3:PRDX6:SRSF5:SNW1:MAP2K2:PIK3R1:CCNB1:EGFR:HSF1:SETX
Biological Process			1	0	GOBP_POSITIVE_REGULATION_OF_SECRETION	7	GSEA	GCA	18	1.7112	0.00102354	0.0215736	tags=44%, list=8%, signal=47%	SOX4:TCF7L2:CACNB2:NLGN2:CLASP1:RAB3GAP1:SNCA:SLC6A1:
Biological Process			1	0	GOBP_POSITIVE_REGULATION_OF_SECRETION	7	GENE2FUNC	GCA	23	NA	0.00343168	0.0396585	NA	TNFRSF14:CYP4A11:STAM:CACNB2:TCF7L2:NLGN2:GPI:FFAR1:INHBB:CLASP1:RAB3GAP1:FERMT1:SSTR4:SLC6A1:SNCA:IL2:C1QTNF3:CD14:SOX4:ATG5:CFTR:CLEC5A:FCN1
Biological Process			1	0	GOBP_POSITIVE_REGULATION_OF_SIGNALING	11	GSEA	GCA	103	1.57547	0	0.0354383	tags=44%, list=29%, signal=56%	EP300:SOX11:PIK3R1:STXBP1:CDC42:SFPQ:PTK2:VAMP2:PIK3CA:DRD2:RHOA:LMO3:GNAI2:RUNDC3A:AGO3:SHANK1:SHARPIN:FBXL15:ZEB2:PARP1:SCRIB:MAP2K2:RC3H1:BDNF:PIAS4:ZC3H3:SPPL3:EMC10:MUL1:HEXIM1:TNR:SPRY2:PPM1N:PELI1:PINK1:WNK2:APAF1:FGF8:PRKD1:MPP2:MAP2K6:EGFR:SLC8A3:TMF1:OSBPL8:
Biological Process			1	0	GOBP_POSITIVE_REGULATION_OF_SIGNALING	11	GENE2FUNC	GCA	122	NA	8.46764e-13	2.96367e-10	NA	MUL1:PINK1:ECE1:SFPQ:PSMB2:AGO1:AGO3:ZC3H12A:RSPO1:MIER1:TNFSF18:RC3H1:TNR:PARP1:FGF8:FBXL15:LGR4:BDNF:DRD2:IL10RA:CD3E:LMO3:OSBPL8:APAF1:PLA2G1B:DYNLL1:SPPL3:P2RX7:P2RX4:RXFP2:HTR2A:SPRY2:PRKD1:ERH:SLC8A3:SNW1:CSPG4:NRG4:ALOX15B:ALOX12B:VAMP2:RPL26:MPP2:TMEM101:RUNDC3A:FZD2:GFAP:NMT1:HEXIM1:GIP:PHB:MAP2K6:GAREM:DAPK3:PIAS4:MAP2K2:STAP2:PIK3R2:PIK3R2:GDF15:PVRL2:APOE:GPR4:GIPR:EMC10:SHANK1:SOX11:…
Biological Process			2	1	GOBP_POSITIVE_REGULATION_OF_TRANSCRIPTION_BY_RNA_POLYMERASE_II	11	GSEA	GCA	91	1.59369	0	0.0314836	tags=58%, list=39%, signal=88%	EP300:KMT2A:KDM6B:SOX11:PIK3R1:SREBF2:LDB1:AGO1:PAX6:SFPQ:NR2F1:ZNF292:ZBTB16:DRD2:HDAC5:NFIB:BCL9L:TCF4:SIN3A:NCOA2:TEF:AGO2:ZEB2:PARP1:IRF2BPL:TCF20:SS18L1:PER1:CDK9:PIK3R2:ZNF335:THRAP3:NFIC:PAXBP1:HSF1:NR1H2:PRKD1:RNF10:SETX:ERCC1:EGFR:TAF4:TMF1:JUND:PPRC1:ASXL3:AKIRIN2:HNF1A:SNW1:XRCC6:TFAP2E:OTX1:KAT7:
Biological Process			2	1	GOBP_POSITIVE_REGULATION_OF_TRANSCRIPTION_BY_RNA_POLYMERASE_II	11	GENE2FUNC	GCA	98	NA	7.35482e-16	6.62545e-13	NA	SFPQ:TFAP2E:AGO1:THRAP3:ZC3H12A:LHX8:MIXL1:PARP1:PAX2:TLX1:LDB1:PPRC1:PITX3:NFKB2:FSHB:PAX6:DRD2:ZBTB16:KMT2A:BCL9L:SOX5:PRDM4:ASCL4:GCN1L1:PLA2G1B:TRIAP1:RNF10:HNF1A:PRKD1:MED6:PROX2:IRF2BPL:SNW1:SIN3A:KDM6B:PER1:HDAC5:NGFR:KAT7:ASXL3:TCF4:NFATC1:NFIC:RAX2:CREB3L3:PIK3R2:PIK3R2:JUND:RELB:ZNF296:ERCC2:SIX5:FOXA3:IRF2BP1:NR1H2:SOX11:OTX1:ZEB2:TBR1:GCG:RBPJL:CD40:TAF4:SS18L1:GATA5:PAXBP1:PATZ1:MKL1…
Biological Process			2	1	GOBP_POSITIVE_REGULATION_OF_TRANSCRIPTION_BY_RNA_POLYMERASE_II	15	GSEA	GCA	68	1.56607	0.002	0.0425346	tags=62%, list=41%, signal=96%	NEUROD1:MED13:SUPT5H:DLL1:SP1:CALCOCO1:GALR1:ATF4:AHI1:MYB:NUCKS1:PTOV1:HDAC3:BRD8:TBL1XR1:ATF5:IKZF4:DHX36:PCBP2:TCF3:ZNF148:STAT2:ATF7:MED25:NFATC2IP:NPM1:TBP:KAT2B:IRF3:TAF7:ZFP62:MEIS3:ELK4:TAF5:ZFAT:TRAF6:HNRNPK:TAF3:ZNF407:CITED2:IL4I1:SMAD5:
Biological Process			2	1	GOBP_POSITIVE_REGULATION_OF_TRANSCRIPTION_BY_RNA_POLYMERASE_II	15	GENE2FUNC	GCA	61	NA	4.76012e-09	1.12861e-06	NA	ELK4:NUCKS1:ZMIZ1:CSRP3:E2F8:TRAF6:ZNF740:RARG:SP7:SP1:CALCOCO1:HOXC13:HOXC4:HOXC4:IKZF4:IL23A:NFATC2IP:CRLF3:MED13:ONECUT2:GALR1:SBNO2:TCF3:ONECUT3:PAF1:SUPT5H:PSMC4:SERTAD1:NPAS1:MEIS3:CRX:FLT3LG:IRF3:BCL2L12:MED25:PTOV1:ATF5:NEUROD1:ATF4:KAT2B:WNT5A:ZNF148:DHX36:TBL1XR1:SMAD5:BRD8:EGR1:TAF7:HDAC3:FGF1:FOXI1:NPM1:TBPL1:MYB:AHI1:CITED2:PHF10:DLL1:STRA8:ZFAT:PAX5:HNRNPK
Biological Process			2	1	GOBP_POSITIVE_REGULATION_OF_TRANSCRIPTION_BY_RNA_POLYMERASE_II	2	GSEA	NCS	94	1.69231	0	0.0499	tags=39%, list=21%, signal=46%	PPP3CB:PARK7:KMT2A:DVL1:EIF5A:HIF1A:TP53:KAT6B:AKAP8L:SMARCC1:NFIB:HLF:MTA2:HRAS:ZFAT:RNF10:TBL1XR1:HNRNPU:ARID4A:SKI:BCL9L:PLAGL1:OTX2:SIX3:FOXN4:HTATIP2:RXRG:SOX15:GPS2:CCNT2:MZF1:SOX4:ALX4:COPS5:EGR3:SMYD3:IRX3:
Biological Process			2	1	GOBP_POSITIVE_REGULATION_OF_TRANSCRIPTION_BY_RNA_POLYMERASE_II	2	GENE2FUNC	NCS	92	NA	3.31742e-10	2.8686e-08	NA	SKI:PARK7:MTF1:SSBP3:LHX8:RXRG:PROX1:HNRNPU-AS1:HNRNPU:SMYD3:ECD:PPP3CB:KAT6B:HRAS:IRF7:LMO2:ALX4:MTA2:DRD2:ZBTB16:KMT2A:BCL9L:ASCL1:LHX5:TBX5:GCN1L1:PLA2G1B:TRIAP1:RNF10:HNF1A:UBC:RGCC:ZIC2:PSMC6:OTX2:ARID4A:HIF1A:YY1:CCPG1:PYGO1:ARID3B:PKD1:GPS2:SOX15:TP53:HLF:SMAD2:ZBTB7C:RAX:NOTCH3:BRD4:AKAP8L:ZNF497:MZF1:SIX3:CCNT2:SLC40A1:SATB2:JAG1:JAG1:NFATC2:SALL4:RUNX1:SCAP:SMARCC1:EIF2A:TBL1XR1:CLOCK:C…
Biological Process			2	2	GOBP_POSITIVE_REGULATION_OF_TRANSFERASE_ACTIVITY	5	GSEA	GCA	37	1.66182	0.001002	0.0173771	tags=70%, list=40%, signal=113%	DAB1:ERBB4:PTEN:DLG1:TAOK2:MTOR:ADNP:XRCC5:ALS2:DGKQ:MAP2K7:DSTYK:SORL1:MAP2K1:BMPR1A:CSF1R:ZNF622:VLDLR:AXIN2:PAK2:KITLG:SRCIN1:MMD:STRADB:MAPK3:POLG2:
Biological Process			2	2	GOBP_POSITIVE_REGULATION_OF_TRANSFERASE_ACTIVITY	5	GENE2FUNC	GCA	41	NA	3.08907e-07	2.3168e-05	NA	MTOR:DAB1:GADD45A:DSTYK:CDK1:PTEN:ARRB1:RPS3:WNT11:FZD4:MRE11A:SORL1:KITLG:DUSP6:MAP2K1:TAOK2:MAPK3:MINK1:SRCIN1:MMD:ERN1:MAP2K7:ETAA1:ADRA2B:STRADB:ALS2:XRCC5:ADNP:PAK2:DLG1:DGKQ:FGF2:ZNF622:MAP3K1:ADRB2:CSF1R:PDGFRB:CD74:BRAF:TNFRSF10B:VLDLR
Biological Process			2	2	GOBP_POSITIVE_REGULATION_OF_TRANSFERASE_ACTIVITY	11	GSEA	GCA	40	1.51686	0.00601805	0.0496301	tags=50%, list=29%, signal=68%	DOCK3:CDC42:PTK2:BTRC:PIK3CA:DRD2:RHOA:EPHB1:FZR1:MAP2K2:DAG1:EPHA10:CCNB1:SDC4:SPRY2:PINK1:PRKD1:MAP2K6:EGFR:OSBPL8:
Biological Process			2	2	GOBP_POSITIVE_REGULATION_OF_TRANSFERASE_ACTIVITY	11	GENE2FUNC	GCA	47	NA	1.29225e-06	5.29462e-05	NA	MUL1:PINK1:BDNF:DRD2:OSBPL8:GCN1L1:PLA2G1B:P2RX7:HTR2A:SPRY2:PRKD1:CSPG4:AURKB:DBF4B:MAP2K6:FZR1:MAP2K2:GDF15:ZEB2:GCG:STK4:SDC4:UBE2C:CD40:ITSN1:XRCC6:PRKAR2A:RHOA:DAG1:MST1R:MAPKAPK3:DOCK3:DUSP7:TLR9:TLR9:NEK4:PRKCD:PIK3CA:TLR6:MOB1B:NAF1:CCNB1:ARRDC3:EGFR:PTK2:MAPK15:ZNF16:GOLGA2
Biological Process			2	2	GOBP_POSITIVE_REGULATION_OF_TRANSFERASE_ACTIVITY	4	GSEA	NCS	30	1.72073	0	0.0342787	tags=50%, list=27%, signal=66%	PRKD1:AGAP2:NTRK3:FBXW7:EZH2:UBE2I:CHRNA3:HNRNPD:EPHA1:LMO4:ARHGEF5:FZD10:TELO2:TXN:AURKB:
Biological Process			2	2	GOBP_POSITIVE_REGULATION_OF_TRANSFERASE_ACTIVITY	4	GENE2FUNC	NCS	32	NA	7.24503e-05	0.00250395	NA	CDC20:LMO4:AGAP2:FZD10:PIBF1:PRKD1:MAP4K5:RPLP1:CHRNA3:NTRK3:UBE2I:TELO2:CRK:AURKB:PRDX2:IL1B:MAP3K2:SLC11A1:UBE2V1:PTPN1:CRKL:MUC20:HNRNPD:FBXW7:CCND3:MDFIC:ARHGEF5:EZH2:CLU:CKS2:GADD45G:TXN
Biological Process			2	2	GOBP_POSITIVE_REGULATION_OF_TRANSFERASE_ACTIVITY	5	GSEA	NCS	31	1.87004	0	0.0174654	tags=55%, list=26%, signal=71%	PSEN1:GRM5:DCUN1D1:PTK2B:MAP3K11:MARK2:AXIN2:ITGB3:SLC8A2:PDE5A:MAP4K2:DGKQ:CALM1:BAD:POT1:PAK1:STRADA:
Biological Process			2	2	GOBP_POSITIVE_REGULATION_OF_TRANSFERASE_ACTIVITY	5	GENE2FUNC	NCS	30	NA	0.00326216	0.0429693	NA	SHC1:LAMTOR2:MARK2:BAD:MAP4K2:MAP3K11:PAK1:GRM5:NOX4:DCUN1D5:PSEN1:CALM1:MT3:CCR7:ITGB3:ITGB3:ACE:ACE:MAP3K3:STRADA:GH1:ERN1:PAK4:C5AR1:DCUN1D1:DGKQ:PARM1:PDE5A:PRLR:POT1:PTK2B:TEK
Biological Process			2	0	GOBP_POSITIVE_REGULATION_OF_TRANSPORT	3	GSEA	GCA	38	1.7482	0.001002	0.0244425	tags=50%, list=20%, signal=59%	NLGN1:INSR:PPP3CB:CACNG2:PDPK1:SIRT1:PRKCE:DYNC1H1:MAPK14:LRRC8A:PRKACA:ABCA3:DNM2:AACS:UNC13B:DNM1L:MCU:CAPN10:ERGIC3:
Biological Process			2	0	GOBP_POSITIVE_REGULATION_OF_TRANSPORT	3	GENE2FUNC	GCA	36	NA	0.00144565	0.034724	NA	PTPN22:SIRT1:MCU:PPP3CB:DNM1L:PKP2:AACS:DYNC1H1:PPP1R13B:PDPK1:PDPK2:ZNF205:PIRT:GH1:C3:INSR:DNM2:PRKACA:SDC1:PRKCE:RHOQ:SLC11A1:CAPN10:KCNE2:KCNE1:BID:CACNG2:IL2RB:NLGN1:AIMP1:HOMER1:TULP1:MAPK14:ZFAND1:CD274:UNC13B:TOR1A
Biological Process			2	0	GOBP_POSITIVE_REGULATION_OF_TRANSPORT	5	GSEA	GCA	39	1.50375	0.00702811	0.046776	tags=56%, list=35%, signal=83%	MAGI2:ANK3:DLG1:BRAF:TARDBP:CAMK2A:ATP2B1:ARRB1:GLI3:PICK1:BCR:INHBA:CLIP3:IRS2:PRRT2:SORL1:STX1B:APPL2:GLUD1:PYCARD:ATAD1:DRD3:
Biological Process			2	0	GOBP_POSITIVE_REGULATION_OF_TRANSPORT	5	GENE2FUNC	GCA	46	NA	6.98788e-05	0.00217316	NA	TARDBP:WLS:KISS1:ANK3:GLUD1:ATAD1:SIRT3:KCNE3:ARRB1:SORL1:APPL2:IRS2:MAPK3:STX1B:STX4:PRSS8:PYCARD:PYDC1:ITGAM:NLRP1:MLLT6:RGS9:RAB31:RETN:PDCD5:CLIP3:ITGAV:CASP8:SGK2:BCR:RAC2:PICK1:GTSE1:DRD3:NCBP2:DLG1:ADRB2:ABLIM3:CSF1R:PDGFRB:CAMK2A:RBM22:INHBA:GLI3:MAGI2:BRAF
Biological Process			0	1	GOBP_POSTSYNAPSE_ORGANIZATION	2	GSEA	NCS	17	1.78244	0.00204918	0.0291641	tags=65%, list=21%, signal=81%	DLG4:NRCAM:DVL1:NLGN2:PRMT3:SIPA1L1:ACTG1:LRRTM2:NTNG2:CHRNB1:BAIAP2:
Biological Process			0	1	GOBP_POSTSYNAPSE_ORGANIZATION	2	GENE2FUNC	NCS	14	NA	0.0047799	0.0369425	NA	DVL1:EPHB2:CAPRIN1:SSH1:SIPA1L1:DLG4:NLGN2:CHRNB1:SHISA6:ACTG1:LRRTM2:NRCAM:ARC:NTNG2
Biological Process			1	0	GOBP_POTASSIUM_ION_TRANSPORT	11	GSEA	GCA	22	1.62164	0.0121951	0.0267291	tags=50%, list=24%, signal=65%	VAMP2:DRD2:SLC12A5:CACNA1D:KCNIP2:KCNH7:KCNA4:KCNC3:KCNAB3:WNK2:KCNN1:
Biological Process			1	0	GOBP_POTASSIUM_ION_TRANSPORT	11	GENE2FUNC	GCA	22	NA	2.4679e-05	0.000654841	NA	SLC9C2:KCNIP2:KCNA4:DRD2:FXYD2:HTR2A:KCNAB3:VAMP2:KCNJ16:KCNJ2:KCNG2:KCNN1:KCNC3:KCNH7:KCNK15:KCNS1:SLC12A5:CACNA1D:SLC9A9:KCNMB2:KCNMB3:WNK2
Biological Process			3	0	GOBP_PROCESS_UTILIZING_AUTOPHAGIC_MECHANISM	7	GSEA	GCA	36	1.61862	0.00200401	0.0358699	tags=64%, list=30%, signal=88%	TP53:SBF2:RAB3GAP1:GNAI3:SNCA:GRAMD1A:VPS26B:SQSTM1:PIP4K2C:CSNK2A2:NEDD4:DDIT3:PHF23:EIF4E:HAP1:VTI1A:PAFAH1B2:FEZ2:AKT1:TMEM41B:GABARAP:TSPO:EPG5:
Biological Process			3	0	GOBP_PROCESS_UTILIZING_AUTOPHAGIC_MECHANISM	7	GENE2FUNC	GCA	34	NA	5.66005e-06	0.000260374	NA	KIAA1324:GNAI3:STAM:VTI1A:TMEM41B:PAFAH1B2:VPS26B:PIP4K2C:AKT1:EIF2AK4:BMF:VPS39:NEDD4:GABARAPL3:CSNK2A2:PHF23:GABARAP:TP53:HAP1:WIPI1:EPG5:FEZ2:ATP6V1B1:RALB:RAB3GAP1:NSFL1C:TSPO:SNCA:CASP3:SLC38A9:SQSTM1:ATG5:PARK2:RRAGA
Biological Process			3	0	GOBP_PROCESS_UTILIZING_AUTOPHAGIC_MECHANISM	11	GSEA	GCA	36	1.63017	0.00702811	0.0251724	tags=75%, list=41%, signal=124%	EP300:SREBF2:PIK3CA:DRD2:EIF4G3:LZTS1:WDR6:EXOC4:LRBA:CAMKK2:PIK3R2:VPS28:NPRL2:NRBP2:MUL1:PINK1:GOLGA2:PRKD1:DEPDC5:DAPK3:SNF8:ATP6V1B2:CTSA:VIPAS39:TEX264:CALCOCO2:RNF185:
Biological Process			3	0	GOBP_PROCESS_UTILIZING_AUTOPHAGIC_MECHANISM	11	GENE2FUNC	GCA	35	NA	3.43797e-05	0.000868354	NA	MUL1:PINK1:ZC3H12A:DRD2:IL10RA:GABARAPL1:PRKAB1:DYNLL1:CAMKK2:PRKD1:SCFD1:SPTLC2:GFAP:CALCOCO2:SNF8:DAPK3:PIK3R2:PIK3R2:TOMM40:CTSA:RNF185:EP300:SREBF2:WDR6:NPRL2:PIK3CA:MFN1:EXOC4:ATP6V1B2:LZTS1:PTK2:MAPK15:NRBP2:VPS28:LRSAM1:GOLGA2
Biological Process			3	0	GOBP_PROCESS_UTILIZING_AUTOPHAGIC_MECHANISM	14	GSEA	GCA	38	1.79117	0.00100705	0.035633	tags=76%, list=41%, signal=124%	MARK2:VPS51:ATP6V0A1:SNX32:SNRNP70:KAT5:BAD:MAP1S:CAPN1:SEC16A:VPS37D:ATG2A:ATP6V1H:GPR137:NBR1:FIS1:PIK3C2A:RAB1B:ATG7:MTMR4:PIK3C3:VPS18:GPSM1:ULK2:STAT3:MVB12A:CHMP1A:C5orf51:STAM2:
Biological Process			3	0	GOBP_PROCESS_UTILIZING_AUTOPHAGIC_MECHANISM	14	GENE2FUNC	GCA	31	NA	1.94661e-05	0.00121251	NA	TSG101:MARK2:BAD:ATG2A:VPS51:CAPN1:SNX32:RAB1B:LAMTOR1:VPS18:ULK2:STAT3:ATP6V0A1:VPS25:BECN1:NBR1:DYNLL2:PIK3C3:MVB12A:MAP1S:SNRNP70:STAM2:ATG7:SYNPO2:NHLRC1:TOMM7:VPS37D:HSPB1:FIS1:ATP6V1H:GPSM1
Biological Process			1	0	GOBP_PROTEASOMAL_PROTEIN_CATABOLIC_PROCESS	11	GSEA	GCA	32	1.54498	0.0160966	0.0421772	tags=75%, list=41%, signal=124%	BTRC:SHARPIN:FBXL15:FZR1:SIRT6:USP19:ARIH2:KLHL20:HECTD1:FBXL5:PELI1:PINK1:FBXW4:AREL1:SPOP:TMF1:FBXL6:RBX1:UBE4A:TMUB2:PSMD14:APOE:RNF144A:RNF185:
Biological Process			1	0	GOBP_PROTEASOMAL_PROTEIN_CATABOLIC_PROCESS	11	GENE2FUNC	GCA	30	NA	0.000734654	0.0103245	NA	PINK1:PSMB2:KLHL20:BTRC:FBXW4:FBXL15:UBE4A:AREL1:POMT2:FBXO22:AURKB:TMUB2:SPOP:FZR1:APOE:RNF144A:PELI1:PSMD14:UBE2C:PSMA7:RNF185:RBX1:ARIH2:USP19:GPX1:TMF1:FBXL5:CCNB1:SHARPIN:FBXL6
Biological Process			1	0	GOBP_PROTEIN_ACETYLATION	5	GSEA	GCA	16	1.51057	0.0293194	0.0451274	tags=81%, list=39%, signal=132%	NCOA3:CTBP1:ATF2:EP400:ARRB1:KANSL3:KAT8:SRCAP:NFYB:NAA35:ARID5A:MAPK3:PCGF2:
Biological Process			1	0	GOBP_PROTEIN_ACETYLATION	5	GENE2FUNC	GCA	17	NA	1.72817e-05	0.00069033	NA	PRKAA2:ARRB1:KIAA1731:EP400:MAPK3:SRCAP:KAT8:TADA2A:PCGF2:KANSL3:ATF2:KANSL1L:NCOA3:PCK1:NAA50:CTBP1:NAA35
Biological Process			1	0	GOBP_PROTEIN_AUTOPHOSPHORYLATION	5	GSEA	GCA	15	1.5083	0.0272251	0.0453681	tags=53%, list=17%, signal=64%	ERBB4:DYRK1A:CAMK2A:TAOK2:MTOR:ULK1:CLK1:MINK1:
Biological Process			1	0	GOBP_PROTEIN_AUTOPHOSPHORYLATION	5	GENE2FUNC	GCA	17	NA	0.000182754	0.0044626	NA	MTOR:JUN:MRE11A:ULK1:TAOK2:MAPK3:MINK1:ERN1:ZAP70:CLK1:ERBB4:DYRK1A:BCR:PAK2:CSF1R:PDGFRB:CAMK2A
Biological Process			1	0	GOBP_PROTEIN_CATABOLIC_PROCESS	5	GSEA	GCA	46	1.72561	0.001001	0.0114062	tags=78%, list=44%, signal=132%	APC:PTEN:MDM4:TTC3:HSP90B1:FBXO44:AGTPBP1:ARRB1:HIPK2:UBE4B:MTOR:RNF40:SMURF2:ZNRF1:RNF167:SORL1:FBXL19:KCTD13:GGA1:PSMD13:PCYOX1L:RNF20:FBXO2:DERL2:CSNK1A1:CHMP7:FBXO38:KCTD6:PSMB3:MAD2L2:DDRGK1:FOXRED2:RPL23:RNF180:MAEA:LPCAT1:
Biological Process			1	0	GOBP_PROTEIN_CATABOLIC_PROCESS	5	GENE2FUNC	GCA	42	NA	0.000357433	0.00765929	NA	UBE4B:MTOR:FBXO2:FBXO44:FBXO6:MAD2L2:OMA1:MDM4:CDK1:PTEN:PSMD13:ARRB1:SORL1:HSP90B1:KCTD13:RNF40:FBXL19:TRIM72:ZNRF1:PSMB6:RNF167:USP6:DERL2:PSMB3:RPL23:SMURF2:PSMA8:CASP8:DDRGK1:TTC3:FOXRED2:GGA1:KCTD6:MAEA:LPCAT1:RNF180:APC:PCYOX1L:CSNK1A1:HIPK2:VLDLR:RNF20
Biological Process			1	0	GOBP_PROTEIN_HOMOOLIGOMERIZATION	5	GSEA	GCA	15	1.57337	0.0159744	0.0298309	tags=80%, list=42%, signal=136%	FUS:ALS2:KCNG1:ELAVL1:KCTD13:ALDOA:APPL2:KCTD6:KCTD1:PYCARD:VSTM5:MCOLN1:
Biological Process			1	0	GOBP_PROTEIN_HOMOOLIGOMERIZATION	5	GENE2FUNC	GCA	20	NA	0.000654627	0.0121503	NA	PEX14:VSTM5:APPL2:KCTD13:ALDOA:DCTPP1:FUS:PYCARD:TRIM72:KCTD1:MCOLN1:ELAVL1:ANGPTL4:ACADL:TRPM8:KCNG1:KCTD6:FGFRL1:PAM:APC
Biological Process			1	1.5	GOBP_PROTEIN_LOCALIZATION_TO_CELL_PERIPHERY	5	GSEA	GCA	20	2.01682	0	0.00136002	tags=70%, list=24%, signal=90%	ANK3:DLG1:GNAI1:NFASC:FAM126B:CLIP3:DENND4C:RABEP1:CPLX1:EPB41L3:KCNIP3:GAK:GGA1:STX1B:
Biological Process			1	1.5	GOBP_PROTEIN_LOCALIZATION_TO_CELL_PERIPHERY	5	GENE2FUNC	GCA	21	NA	9.90773e-05	0.00280694	NA	KIF1B:NFASC:ANK3:STX1B:STX4:RABEP1:EPB41L3:RAB31:PRAM1:CLIP3:MAL:KCNIP3:FAM126B:GGA1:ZDHHC23:DLG1:CPLX1:GAK:AGR2:GNAI1:DENND4C
Biological Process		1	1	1.5	GOBP_PROTEIN_LOCALIZATION_TO_CELL_PERIPHERY	8	GSEA	NCS	21	1.79625	0.00101729	0.02628	tags=62%, list=26%, signal=82%	ANK1:LYPD1:PRKCE:RHOQ:ANK3:ROCK2:EPHA2:LGI1:ROCK1:LIN7B:GOLGA7:ZDHHC23:RAB3A:
Biological Process		1	1	1.5	GOBP_PROTEIN_LOCALIZATION_TO_CELL_PERIPHERY	8	WG	NCS	19	1.53847	0.0423768	0.741814	NA	AKAP5:ANK1:ANK3:CLIP3:EPHA2:GOLGA7:LGI1:LIN7B:LYPD1:LYPLA1:PRKCE:PRKCI:PTPN9:RAB15:RAB3A:RHOQ:ROCK1:ROCK2:ZDHHC23
Biological Process		1	1	1.5	GOBP_PROTEIN_LOCALIZATION_TO_CELL_PERIPHERY	8	GENE2FUNC	NCS	19	NA	0.000716863	0.0180426	NA	EPHA2:ANK3:LGI1:AKAP5:RAB15:PTPN9:ROCK1:RAB3A:CLIP3:LIN7B:ROCK2:PRKCE:RHOQ:LYPD1:ZDHHC23:PRKCI:GOLGA7:ANK1:LYPLA1
Biological Process			3	0	GOBP_PROTEIN_LOCALIZATION_TO_ORGANELLE	5	GSEA	GCA	39	1.52673	0.00903614	0.0399336	tags=67%, list=42%, signal=109%	APC:DLG1:TARDBP:ATF2:GLI3:INSIG1:XRCC5:RABEP1:INSIG2:SORL1:ELAVL1:ING1:GAK:GGA1:TIMM44:PEX14:RPAIN:APPL2:CHMP7:SPCS2:MIS12:VAPA:DDRGK1:ZWILCH:RBM22:RPL23:
Biological Process			3	0	GOBP_PROTEIN_LOCALIZATION_TO_ORGANELLE	5	GENE2FUNC	GCA	47	NA	1.64677e-05	0.000665041	NA	PEX14:TARDBP:CDK1:ATAD1:SPCS2:RPS3:SORL1:APPL2:RPL4:MLYCD:RABEP1:RPAIN:MIS12:RPL23:ARL5C:VAPA:TIMM44:RPS28:PDCD5:NUDT19:CASP8:PECR:XRCC5:DDRGK1:BMP7:SPO11:RAC2:GGA1:MICALL1:GTSE1:ACOX2:DRD3:DLG1:RPL35A:GAK:APC:ABLIM3:GRPEL2:RPS14:RBM22:MCM9:GLI3:TTC26:INSIG1:CHMP7:RPS6:BAAT
Biological Process			3	0	GOBP_PROTEIN_LOCALIZATION_TO_ORGANELLE	7	GSEA	GCA	53	1.58313	0.003003	0.0402103	tags=74%, list=42%, signal=122%	TP53:DLG4:TNKS:RAB3GAP1:MAPRE2:PEX10:CTDNEP1:SORT1:TTBK2:SQSTM1:YBX1:JUP:TULP3:CSNK2A2:NEDD4:OS9:DDIT3:DCTN2:LRWD1:EMC1:IK:TMCO6:AKT1:CCT6A:IPO7:TSPO:AGK:LONP2:TUB:CDKN1A:PAQR3:STIL:TRAM1L1:CNTLN:WRAP53:RER1:NSFL1C:ZNF423:STAM:
Biological Process			3	0	GOBP_PROTEIN_LOCALIZATION_TO_ORGANELLE	7	GENE2FUNC	GCA	60	NA	2.14638e-08	2.62932e-06	NA	RER1:PEX10:RNF186:RPL11:HMGCL:YBX1:STIL:HAO2:ARL5B:WAPAL:VTI1A:TUB:RPL27A:IPO7:ZNF259:TULP3:DDIT3:DCTN2:OS9:AKT1:SRP14:BMF:TTBK2:NEDD4:RPLP1:LONP2:CNEP1R1:CSNK2A2:DLG4:CTDNEP1:TP53:WRAP53:JUP:MAPRE2:PMAIP1:SIX3:RAB3GAP1:NSFL1C:MCM8:FERMT1:NXT1:WRB:PACSIN2:TSPO:RPL24:MSX1:PAQR3:RPL34:TRAM1L1:AMACR:UBE2D2:TMCO6:IK:PARK2:CCT6A:LRWD1:AGK:GSTK1:TNKS:CNTLN
Biological Process			3	0	GOBP_PROTEIN_LOCALIZATION_TO_ORGANELLE	11	GSEA	GCA	70	1.58102	0.001	0.0339116	tags=56%, list=33%, signal=79%	PIK3R1:SREBF2:CPE:DCLK2:PAX6:ZBTB16:GPAA1:CABP1:SIN3A:EXOC4:ZBTB7A:PARP1:SCRIB:GBF1:MARK4:MON1A:ARIH2:DAG1:CIZ1:PIK3R2:VPS28:EMC10:BRCA2:BAP1:SEC61G:TOMM34:PINK1:EIF4ENIF1:PRKD1:RANGAP1:RAB35:OSBPL8:TOMM40:TMEM107:SIRT4:TMED10:SNF8:NOLC1:DCP1A:
Biological Process			3	0	GOBP_PROTEIN_LOCALIZATION_TO_ORGANELLE	11	GENE2FUNC	GCA	71	NA	2.04111e-10	3.00043e-08	NA	PINK1:ZC3H12A:PARP1:FAM178A:LZTS2:NOLC1:GBF1:IMMP1L:PAX6:ZW10:ZBTB16:IL10RA:M6PR:OSBPL8:RAB35:RPLP0:SIRT4:CABP1:BRCA2:HTR2A:SIN3A:SNUPN:TMEM107:AURKB:RPL26:NMT1:SNF8:NGFR:KAT7:ZBTB7A:RPL18A:PIK3R2:PIK3R2:TOMM40:MARK4:YWHAB:TOMM34:SYS1:ACOT8:RPS21:RANGAP1:PMM1:SREBF2:ARIH2:DAG1:HYAL2:PARP3:RPL29:BAP1:GNL3:SPCS1:PRKCD:DCP1A:CCDC14:ROPN1:ZIC1:CC2D2A:DCLK2:CPE:PIK3R1:SEC61G:TRAM1:ARC:MAPK15:FAM83H:SC…
Biological Process			1	1	GOBP_PROTEIN_LOCALIZATION_TO_PLASMA_MEMBRANE	5	GSEA	GCA	15	1.81941	0.00210305	0.00657739	tags=67%, list=23%, signal=85%	ANK3:DLG1:NFASC:FAM126B:CLIP3:DENND4C:EPB41L3:KCNIP3:GAK:GGA1:
Biological Process			1	1	GOBP_PROTEIN_LOCALIZATION_TO_PLASMA_MEMBRANE	5	GENE2FUNC	GCA	15	NA	0.00314086	0.0374762	NA	NFASC:ANK3:STX4:EPB41L3:RAB31:PRAM1:CLIP3:KCNIP3:FAM126B:GGA1:ZDHHC23:DLG1:GAK:AGR2:DENND4C
Biological Process			1	1	GOBP_PROTEIN_LOCALIZATION_TO_PLASMA_MEMBRANE	8	GSEA	NCS	19	1.66667	0.00717949	0.0429336	tags=58%, list=26%, signal=76%	ANK1:LYPD1:PRKCE:RHOQ:ANK3:ROCK2:EPHA2:ROCK1:GOLGA7:ZDHHC23:RAB3A:
Biological Process			1	1	GOBP_PROTEIN_LOCALIZATION_TO_PLASMA_MEMBRANE	8	GENE2FUNC	NCS	17	NA	0.000436921	0.0130015	NA	EPHA2:ANK3:AKAP5:RAB15:PTPN9:ROCK1:RAB3A:CLIP3:ROCK2:PRKCE:RHOQ:LYPD1:ZDHHC23:PRKCI:GOLGA7:ANK1:LYPLA1
Biological Process			2	0	GOBP_PROTEIN_MODIFICATION_BY_SMALL_PROTEIN_CONJUGATION	5	GSEA	GCA	40	1.65022	0.00200401	0.0181405	tags=73%, list=44%, signal=123%	PTEN:TTC3:FBXO44:PJA2:ARRB1:UBE4B:RNF40:MKRN1:WSB1:RNF169:SMURF2:ZNRF1:UVSSA:RNF167:KCTD13:RNF20:FBXO2:PCGF3:ANKRD39:FBXO38:KCTD6:MOCS3:MAD2L2:DDRGK1:PCGF2:RPL23:RNF180:UBOX5:MAEA:
Biological Process			2	0	GOBP_PROTEIN_MODIFICATION_BY_SMALL_PROTEIN_CONJUGATION	5	GENE2FUNC	GCA	48	NA	3.72155e-06	0.000195381	NA	UBE4B:APITD1:PEX14:MTOR:FBXO2:FBXO44:FBXO6:MAD2L2:PTEN:PSMD13:RNF169:ARRB1:RPS3:KCTD13:RNF40:FBXL19:TRIM72:ZNRF1:PSMB6:RNF167:WSB1:SOCS7:PCGF2:PSMB3:RPL23:SMURF2:PSMA8:MARCH2:ZSWIM2:MARCH4:UBOX5:DDRGK1:MOCS3:RAE1:TTC3:KCTD6:SENP5:PCGF3:RNF212:MAEA:UVSSA:FAM105B:MARCH11:RNF180:PJA2:ADRB2:MKRN1:RNF20
Biological Process			2	0	GOBP_PROTEIN_MODIFICATION_BY_SMALL_PROTEIN_CONJUGATION	11	GSEA	GCA	63	1.81894	0	0.00780462	tags=62%, list=30%, signal=84%	CDC42:ZBTB16:BTRC:ATXN7L3:SHARPIN:FBXL15:FZR1:RBBP6:ARIH2:RC3H1:IRF2BPL:PIAS4:CDK9:URM1:KLHL20:VPS28:HECTD1:RNF214:TRAIP:MUL1:SPRY2:RNF123:DCAF5:MED27:FBXL5:PELI1:PHC1:PINK1:USP4:G2E3:RNF10:IRF2BP1:RANGAP1:AREL1:UBE2Z:SPOP:FBXL6:MSL2:RBX1:
Biological Process			2	0	GOBP_PROTEIN_MODIFICATION_BY_SMALL_PROTEIN_CONJUGATION	11	GENE2FUNC	GCA	67	NA	2.27942e-09	2.29504e-07	NA	MUL1:PINK1:CDC42:PSMB2:KLHL20:RC3H1:SDE2:BTRC:FBXW4:FBXL15:ZBTB16:RNF214:UBE4A:PHC1:RNF10:G2E3:HECTD1:DCAF5:AREL1:UBE2Q2:FBXO22:RBBP6:ASB16:ATXN7L3:UBE2Z:SPOP:RNF125:RNF138:FZR1:HMG20B:PIAS4:CBLC:IRF2BP1:RNF144A:PELI1:PSMD14:IFIH1:UBE2C:NEURL2:PSMA7:RNF185:RBX1:RANGAP1:ARIH2:USP4:RNF123:UBA7:TRAIP:CISH:VPRBP:GNL3:UBA3:MSL2:FBXL5:MARCH1:KLHL2:ARRDC3:BAI1:PARP10:SHARPIN:FBXL6:VPS28:LRSAM1:CDK9:GOLG…
Biological Process			5	0	GOBP_PROTEIN_MODIFICATION_BY_SMALL_PROTEIN_CONJUGATION_OR_REMOVAL	1	GSEA	GCA	35	1.60312	0.00300601	0.0351105	tags=74%, list=41%, signal=119%	HERC1:BCL2:GSK3A:KLHL24:CHFR:E4F1:TRIM13:TULP4:USP3:TRAF7:CTR9:RPS2:ATG3:SART3:USP45:SPSB3:DESI2:UBE3B:ZNF598:USP30:ASB7:USP15:CBLL1:FBXL22:PLK1:ANAPC13:
Biological Process			5	0	GOBP_PROTEIN_MODIFICATION_BY_SMALL_PROTEIN_CONJUGATION_OR_REMOVAL	1	GENE2FUNC	GCA	39	NA	0.000486302	0.0144126	NA	DESI2:RNF141:CTR9:PRMT3:USP15:SART3:USP30:KCTD10:UBE3B:CHFR:CCNA1:TRIM13:YY1:USP3:FBXL22:HERC1:ASB7:SPSB3:RPS2:ZNF598:TRAF7:E4F1:SOCS1:PLK1:HGS:BCL2:ATP5SL:GSK3A:PSME4:ATG3:FBXO40:ANAPC13:KLHL24:FBXL4:USP45:TULP4:CBLL1:EYA1:MYC
Biological Process			5	0	GOBP_PROTEIN_MODIFICATION_BY_SMALL_PROTEIN_CONJUGATION_OR_REMOVAL	5	GSEA	GCA	44	1.67884	0	0.0156192	tags=70%, list=44%, signal=119%	PTEN:TTC3:FBXO44:PJA2:ARRB1:UBE4B:RNF40:MKRN1:WSB1:RNF169:SMURF2:ZNRF1:SENP5:MYSM1:UVSSA:RNF167:KCTD13:RNF20:FBXO2:PCGF3:ANKRD39:FBXO38:KCTD6:MOCS3:MAD2L2:DDRGK1:PCGF2:RPL23:RNF180:UBOX5:MAEA:
Biological Process			5	0	GOBP_PROTEIN_MODIFICATION_BY_SMALL_PROTEIN_CONJUGATION_OR_REMOVAL	5	GENE2FUNC	GCA	54	NA	1.13637e-05	0.000480018	NA	UBE4B:APITD1:PEX14:MTOR:FBXO2:FBXO44:FBXO6:MAD2L2:MYSM1:MDM4:CDK1:PTEN:PSMD13:RNF169:ARRB1:RPS3:KCTD13:INO80E:RNF40:FBXL19:TRIM72:ZNRF1:PSMB6:RNF167:USP6:WSB1:SOCS7:PCGF2:PSMB3:RPL23:SMURF2:PSMA8:MARCH2:ZSWIM2:MARCH4:UBOX5:DDRGK1:MOCS3:RAE1:TTC3:KCTD6:SENP5:PCGF3:RNF212:MAEA:UVSSA:FAM105B:MARCH11:RNF180:PJA2:APC:ADRB2:MKRN1:RNF20
Biological Process			5	0	GOBP_PROTEIN_MODIFICATION_BY_SMALL_PROTEIN_CONJUGATION_OR_REMOVAL	7	GSEA	GCA	49	1.6604	0.001	0.0277214	tags=65%, list=31%, signal=91%	SOX4:KDM1A:DTX3:UBE2E2:TNKS:SQSTM1:TPP2:RNFT2:NEDD4:SENP7:FKBP1A:EIF3F:OS9:USP24:PHF23:UBA2:NEURL4:SIAH1:UBR4:DZIP3:UBE2D2:SHMT2:USP47:RNF8:AKT1:SPOPL:SENP3:GPS2:FBXO21:GABARAP:TSPO:N4BP1:
Biological Process			5	0	GOBP_PROTEIN_MODIFICATION_BY_SMALL_PROTEIN_CONJUGATION_OR_REMOVAL	7	GENE2FUNC	GCA	62	NA	1.80039e-06	0.000102829	NA	PEX10:UBR4:RNF186:OTUD3:KDM1A:RPL11:CCDC23:USP24:PSMA5:TRIM58:STAM:EIF3F:USP47:NFRKB:SHMT2:MBD6:DTX3:OS9:MARCH9:FBXW8:FBXO21:TPP2:PELI2:AKT1:CAPN3:UBR1:NEDD4:DET1:SIAH1:N4BP1:PHF23:GPS2:NEURL4:KCTD11:SENP3:TP53:KLHL10:INO80C:UBA2:DYSF:SPOPL:NMI:UBE2F:PSMF1:FKBP1A:TSPO:UBE2E2:SENP7:PCNP:DZIP3:TNIP3:CCNA2:CDC20B:UBE2D2:SOX4:RNF8:ATG5:PARK2:PSMC2:CFTR:TNKS:RRAGA
Biological Process			5	0	GOBP_PROTEIN_MODIFICATION_BY_SMALL_PROTEIN_CONJUGATION_OR_REMOVAL	11	GSEA	GCA	74	1.71941	0	0.0152872	tags=58%, list=30%, signal=78%	CDC42:ZBTB16:BTRC:ATXN7L3:SHARPIN:FBXL15:FZR1:RBBP6:USP19:ARIH2:RC3H1:IRF2BPL:PIAS4:CDK9:URM1:KLHL20:USP48:VPS28:HECTD1:RNF214:TRAIP:MUL1:BAP1:SPRY2:RNF123:DCAF5:MED27:FBXL5:PELI1:PHC1:PINK1:USP4:G2E3:RNF10:IRF2BP1:RANGAP1:AREL1:UBE2Z:SPOP:TAF4:FBXL6:MSL2:RBX1:
Biological Process			5	0	GOBP_PROTEIN_MODIFICATION_BY_SMALL_PROTEIN_CONJUGATION_OR_REMOVAL	11	GENE2FUNC	GCA	79	NA	5.12576e-10	6.38548e-08	NA	MUL1:PINK1:USP48:CDC42:PSMB2:ZC3H12A:KLHL20:RC3H1:SDE2:BTRC:FBXW4:FBXL15:USP28:ZBTB16:RNF214:UBE4A:PHC1:RNF10:G2E3:HECTD1:DCAF5:AREL1:UBE2Q2:FBXO22:RBBP6:ASB16:ATXN7L3:UBE2Z:SPOP:RNF125:RNF138:FZR1:HMG20B:PIAS4:CBLC:IRF2BP1:JOSD2:RNF144A:PELI1:TANK:PSMD14:IFIH1:UBE2C:NEURL2:PSMA7:ADRM1:RNF185:RBX1:EP300:RANGAP1:ARIH2:USP19:USP4:RHOA:RNF123:UBA7:TRAIP:CISH:VPRBP:BAP1:GNL3:ACTR8:UBA3:MSL2:ACTL6A:FB…
Biological Process			5	0	GOBP_PROTEIN_MODIFICATION_BY_SMALL_PROTEIN_CONJUGATION_OR_REMOVAL	15	GSEA	GCA	49	1.58138	0.003	0.0389199	tags=80%, list=51%, signal=152%	NEDD4L:USP7:CUL3:TRIM41:HDAC3:NEURL1:PRKCG:FEM1A:TRIM8:CDC20:UBE3C:TOLLIP:CNOT4:PAF1:RYBP:NDFIP1:TRIM23:RNF41:PCGF6:TAF7:UBE2E3:GTPBP4:TAF5:UFL1:CDC23:KLHL3:TRAF6:FBXO28:TRIM7:WBP1L:ZMIZ1:FBXO10:BTBD1:BLMH:NOSIP:SAE1:EGR1:MED8:RNF145:
Biological Process			5	0	GOBP_PROTEIN_MODIFICATION_BY_SMALL_PROTEIN_CONJUGATION_OR_REMOVAL	15	GENE2FUNC	GCA	55	NA	7.30518e-08	1.16724e-05	NA	CDC20:MED8:RASSF5:GTPBP4:TRIM8:PCGF6:NEURL1:TOLLIP:TRAF6:RAG1:RAG2:AAAS:RNF41:KIAA1024:BTBD1:USP7:BLMH:MARCH10:NEDD4L:FEM1A:PAF1:PSMC4:SAE1:GLTSCR2:NOSIP:NUP62:PRKCG:TFPT:UBE2E3:INO80D:CUL3:TAB1:KAT2B:KBTBD8:RYBP:ASB5:TRIM23:MARCH3:KLHL3:CDC23:EGR1:RNF14:NDFIP1:RNF145:TRIM7:TRIM41:GNB2L1:UFL1:PSMB1:FOXK1:CNOT4:NUP205:UBE3C:FBXO10:RP11-613M10.8:UBQLN1
Biological Process			1	0	GOBP_PROTEIN_POLYUBIQUITINATION	5	GSEA	GCA	15	1.59599	0.0145833	0.0261233	tags=73%, list=31%, signal=105%	TTC3:UBE4B:RNF40:MKRN1:WSB1:SMURF2:ZNRF1:RNF167:RNF20:ANKRD39:FBXO38:
Biological Process			1	0	GOBP_PROTEIN_POLYUBIQUITINATION	5	GENE2FUNC	GCA	20	NA	0.000240667	0.00559779	NA	UBE4B:FBXO2:FBXO44:FBXO6:PSMD13:RNF40:FBXL19:ZNRF1:PSMB6:RNF167:WSB1:PSMB3:SMURF2:PSMA8:ZSWIM2:UBOX5:TTC3:RNF180:MKRN1:RNF20
Biological Process			1	0	GOBP_PROTEIN_TARGETING	7	GSEA	GCA	18	1.59023	0.00510204	0.0401136	tags=78%, list=35%, signal=118%	PRNP:PEX10:SORT1:CSNK2A2:SIL1:NEDD4:OS9:KATNB1:HAP1:GABARAP:TSPO:AGK:LONP2:TRAM1L1:
Biological Process			1	0	GOBP_PROTEIN_TARGETING	7	GENE2FUNC	GCA	28	NA	0.000119108	0.00299811	NA	PEX10:RPL11:HMGCL:HAO2:ZDHHC6:VTI1A:RPL27A:OS9:SRP14:NEDD4:RPLP1:CIB1:LONP2:KATNB1:CSNK2A2:GABARAP:HAP1:PRNP:TSPO:RPL24:RPL34:TRAM1L1:AMACR:UBE2D2:PARK2:AGK:GSTK1:FAM115A
Biological Process			0	2	GOBP_REGULATION_OF_ACTIN_FILAMENT_BASED_PROCESS	1	GSEA	NCS	26	1.696	0.00301811	0.0321468	tags=35%, list=9%, signal=37%	ACTN2:RHOA:RHOC:EPHA5:DLC1:MDK:RYR2:CTNNA3:CD47:
Biological Process			0	2	GOBP_REGULATION_OF_ACTIN_FILAMENT_BASED_PROCESS	1	GENE2FUNC	NCS	23	NA	0.00286098	0.0345291	NA	RNF207:CAPZA1:RHOC:TMOD4:ARPC5:ACTN2:RYR2:RHOBTB1:CTNNA3:MYBPC3:BBS4:HCN4:FHOD3:SDC4:NF2:RHOA:NAT6:CD47:EPHA5:SRI:CAPZA2:DLC1:KANK1
Biological Process			0	2	GOBP_REGULATION_OF_ACTIN_FILAMENT_BASED_PROCESS	4	GSEA	NCS	29	1.67126	0.001001	0.0424611	tags=59%, list=26%, signal=76%	SLIT2:NTRK3:SSH2:PAM:PDE4B:ARF6:EPHA1:ABI2:ARPC2:ARHGAP18:ARHGEF5:FZD10:IL1A:ABL2:RANGRF:CAV1:SMIM22:
Biological Process			0	2	GOBP_REGULATION_OF_ACTIN_FILAMENT_BASED_PROCESS	4	GENE2FUNC	NCS	26	NA	1.71105e-06	0.000115378	NA	PDE4B:ABL2:AVIL:FZD10:ARF6:FRMD6:NTRK3:CRK:MYO1C:INPP5K:RANGRF:ARHGEF15:SSH2:ACTR3:BIN1:SUMO1:ABI2:ARPC2:VIL1:SLIT2:PAM:ARHGAP18:CAV1:MET:EPHA1:ARHGEF5
Biological Process			4	0	GOBP_REGULATION_OF_ANATOMICAL_STRUCTURE_MORPHOGENESIS	1	GSEA	GCA	40	1.73879	0	0.0120049	tags=50%, list=24%, signal=62%	ROBO2:RIMS1:FZD3:LRP8:BAIAP2:POU3F2:PRKCB:SLIT1:ZFYVE27:CDH4:HGS:DAAM1:MEGF8:DDHD2:RAB21:RNH1:KNDC1:EIF4G2:RYK:CORO1C:
Biological Process			4	0	GOBP_REGULATION_OF_ANATOMICAL_STRUCTURE_MORPHOGENESIS	1	GENE2FUNC	GCA	48	NA	1.24551e-06	0.000217965	NA	NPPB:LRP8:CXCL12:ZFYVE27:SFRP5:KNDC1:RNH1:AP2A2:HTATIP2:WT1:RAB21:CORO1C:SSH1:DAAM1:SIX1:SIX4:RHOJ:TPM1:RAB11A:EMP2:PRKCB:CCL3:MYO19:LHX1:BAIAP2:HGS:BCL2:MEGF8:CDC42EP5:PSME4:MFF:CDH4:FBLN1:ROBO2:RYK:OPA1:SHROOM3:VEGFC:RIMS1:POU3F2:NRCAM:FZD3:KIF13B:DDHD2:FGFR1:ADAM9:EYA1:MYC
Biological Process			4	0	GOBP_REGULATION_OF_ANATOMICAL_STRUCTURE_MORPHOGENESIS	2	GSEA	GCA	40	1.74579	0	0.0179144	tags=45%, list=27%, signal=59%	BCL11A:RTN4:SLIT2:ROCK1:TIAM2:MLLT3:CSPG5:DBN1:ANKRD6:RCC2:STK25:CAPRIN2:PLXNB1:DDHD1:PRPF40A:TIAM1:GOLGA4:CORO1B:
Biological Process			4	0	GOBP_REGULATION_OF_ANATOMICAL_STRUCTURE_MORPHOGENESIS	2	GENE2FUNC	GCA	48	NA	0.000965636	0.0165441	NA	RCC2:ANGPTL3:ROR1:EGLN1:PARVA:SSH3:CORO1B:GAL:WNK1:CAPRIN2:BTG1:CDX2:FLT1:PSMC6:FERMT2:DDHD1:PSMC1:PSMA4:CHRNA3:ARRB2:AP2B1:ROCK1:GATA6:TGFB1:RTN4:BCL11A:PRPF40A:STK25:TGIF2:TIAM1:GOLGA4:PLXNB1:OSTN:SLIT2:PDLIM5:HAND2:PLK2:DBN1:RREB1:ANKRD6:SMOC2:FZD1:IFRD1:FOXP2:PTN:MLLT3:ANXA1:KLF4
Biological Process			4	0	GOBP_REGULATION_OF_ANATOMICAL_STRUCTURE_MORPHOGENESIS	5	GSEA	GCA	62	1.92975	0	0.00258884	tags=52%, list=29%, signal=68%	MAGI2:DAB1:PTEN:PHIP:PRKCA:DLG1:CNTN2:CHN1:TAOK2:ATF2:MAP6:HIPK2:AKT3:RHOBTB2:SEMA3C:BCR:ULK1:NGEF:ADNP:DRAXIN:RALBP1:EPB41L3:SMURF2:ARHGAP18:MAP2K1:ALDOA:BMPR1A:ANKRD27:SEMA4C:CSF1R:CFDP1:LZTS3:
Biological Process			4	0	GOBP_REGULATION_OF_ANATOMICAL_STRUCTURE_MORPHOGENESIS	5	GENE2FUNC	GCA	71	NA	2.34553e-11	6.63064e-09	NA	MTOR:DRAXIN:DAB1:OMA1:TACSTD2:CNTN2:AKT3:BMPR1A:MMRN2:PTEN:PSMD13:MAP6:WNT11:FZD4:TMEM135:DCN:COL4A2:MAP2K1:TAOK2:ALDOA:CFDP1:PSMB6:PFN1:C1QBP:CCL7:CCL11:SRCIN1:PSMB3:TMEM100:SMURF2:GNA13:APOH:PRKCA:EPB41L3:PSMA8:ARHGEF18:ANGPTL4:ANKRD27:HSPB6:ARHGAP33:TYROBP:SEMA4C:CHN1:ATF2:CFLAR:TRAK2:NGEF:LZTS3:ISM1:SRSF6:SULF2:ADNP:BMP7:BCR:CDC42EP1:TRIOBP:MFI2:DLG1:FGF2:MYO10:BASP1:CSF1R:CDX1:PHIP:ARHGAP18:…
Biological Process			4	0	GOBP_REGULATION_OF_ANATOMICAL_STRUCTURE_MORPHOGENESIS	11	GSEA	GCA	66	1.67932	0	0.0197595	tags=45%, list=26%, signal=58%	RUFY3:CDC42:AGO1:PTK2:CELSR3:RHOA:AGO4:BCL9L:LZTS1:AGO2:MYH10:SIRT6:NDEL1:RC3H1:BDNF:SS18L1:DAG1:NTNG2:AJAP1:EMC10:MUL1:TWF2:TNR:SPRY2:PINK1:ZMYM4:FGF8:SYT3:PRKD1:SEMA4G:
Biological Process			4	0	GOBP_REGULATION_OF_ANATOMICAL_STRUCTURE_MORPHOGENESIS	11	GENE2FUNC	GCA	79	NA	2.15414e-09	2.22999e-07	NA	AJAP1:MUL1:PINK1:HSPG2:CDC42:WNT4:ZMYM6:ZMYM1:ZMYM4:PSMB2:AGO4:AGO1:ZC3H12A:RC3H1:TNR:HIF1AN:PAX2:SEMA4G:FGF8:LGR4:BDNF:PHLDB1:BCL9L:SPRY2:PRKD1:COCH:SYNJ2BP:PGF:HES7:NDEL1:MYH10:HDAC5:GRN:FZD2:FMNL1:NGFR:TBXA2R:DAPK3:SIRT6:TMIGD2:GDF15:APOE:GPR4:EMC10:SYT3:WDPCP:ARHGAP15:ZEB2:PSMD14:TBR1:CD40:PSMA7:SS18L1:GATA5:TNFRSF13C:CELSR3:QRICH1:RHOA:DAG1:SEMA3F:HYAL1:TWF2:SEMA3G:STAB1:KALRN:RUFY3:SH3D19:I…
Biological Process			2	0	GOBP_REGULATION_OF_ANATOMICAL_STRUCTURE_SIZE	5	GSEA	GCA	30	1.55129	0.0151057	0.0345583	tags=40%, list=13%, signal=45%	PTEN:DLG1:CNTN2:ASIC2:ATP2B1:AKT3:SEMA3C:MTOR:ULK1:ADNP:DRAXIN:ALS2:
Biological Process			2	0	GOBP_REGULATION_OF_ANATOMICAL_STRUCTURE_SIZE	5	GENE2FUNC	GCA	30	NA	3.71794e-05	0.00133302	NA	MTOR:DRAXIN:CNTN2:AKT3:PTEN:NTS:PYCARD:PFN1:ASIC2:CCL11:PEX11G:LRRC8E:KANK3:NPHS1:ADRA2B:SEMA4C:ALS2:CPS1:ADNP:CDC42EP1:SH3BP1:PDXP:TRIOBP:PICK1:DLG1:HTR1A:ADRB2:ARHGAP18:SEMA3C:RHOBTB2
Biological Process			2	0	GOBP_REGULATION_OF_ANATOMICAL_STRUCTURE_SIZE	11	GSEA	GCA	30	1.67686	0.00302725	0.0201327	tags=43%, list=19%, signal=52%	RUFY3:CIT:PIK3CA:RHOA:SLC12A5:SIN3A:HP1BP3:NDEL1:VASP:BDNF:SPTAN1:TWF2:TNR:
Biological Process			2	0	GOBP_REGULATION_OF_ANATOMICAL_STRUCTURE_SIZE	11	GENE2FUNC	GCA	30	NA	0.00255697	0.0269637	NA	HP1BP3:ECE1:TNR:PAX2:SEMA4G:BDNF:CAPZA3:CIT:P2RX7:HTR2A:NDEL1:SNF8:TBXA2R:APOE:VASP:SLC12A5:GPX1:RHOA:SEMA3F:NAT6:TWF2:SEMA3G:PRKCD:NCK1:KCNMB2:CD38:RUFY3:EGFR:TIGD5:SPTAN1
Biological Process		1	0	2.5	GOBP_REGULATION_OF_APOPTOTIC_SIGNALING_PATHWAY	5	GSEA	NCS	23	1.69483	0	0.0448348	tags=48%, list=18%, signal=57%	HDAC1:RB1:PSEN1:LMNA:BBC3:ARHGEF2:RELA:MUC1:SYVN1:CTSC:BAD:
Biological Process		1	0	2.5	GOBP_REGULATION_OF_APOPTOTIC_SIGNALING_PATHWAY	5	WG	NCS	27	1.6344	0.00875042	0.449655	NA	ARHGEF2:AVP:BAD:BBC3:BIK:CAAP1:CSNK2A2:CTSC:ELL3:FASLG:FGA:FGB:HDAC1:HIP1R:LCK:LGALS9:LMNA:MAPK8:MEIS3:MUC1:PDIA3:PELI3:PRKRA:PSEN1:RELA:RNF34:SYVN1
Biological Process		1	0	2.5	GOBP_REGULATION_OF_APOPTOTIC_SIGNALING_PATHWAY	5	GENE2FUNC	NCS	27	NA	1.25625e-05	0.000543145	NA	LCK:HDAC1:MUC1:ARHGEF2:LMNA:FASLG:MAPK8:BAD:SYVN1:RELA:PELI3:CTSC:RNF34:HIP1R:PSEN1:PDIA3:ELL3:CSNK2A2:LGALS9:BBC3:MEIS3:PRKRA:AVP:BIK:FGB:FGA:CAAP1
Biological Process			0	2.5	GOBP_REGULATION_OF_APOPTOTIC_SIGNALING_PATHWAY	7	GSEA	NCS	21	1.84009	0	0.0342837	tags=57%, list=16%, signal=67%	HELLS:NR4A2:NGFR:FAIM2:BCL2L11:BOK:ITGAV:ING2:BCLAF1:ZSWIM2:EIF2AK3:ING5:
Biological Process			0	2.5	GOBP_REGULATION_OF_APOPTOTIC_SIGNALING_PATHWAY	7	GENE2FUNC	NCS	25	NA	0.00196516	0.0288301	NA	TP73:S100A9:RPS3:FAIM2:IGF1:TFDP1:BAG5:APOPT1:PPP1R13B:INCA1:EIF2AK3:BCL2L11:NR4A2:MARCH7:ITGAV:ZSWIM2:MFF:BOK:ING5:ING2:BCLAF1:IL20RA:INHBA:SNAI2:FXN
Biological Process			2	1	GOBP_REGULATION_OF_AUTOPHAGY	7	GSEA	GCA	23	1.66859	0.0010142	0.0266706	tags=61%, list=24%, signal=78%	TP53:RAB3GAP1:GNAI3:SNCA:VPS26B:PIP4K2C:CSNK2A2:NEDD4:DDIT3:PHF23:EIF4E:PAFAH1B2:FEZ2:AKT1:
Biological Process			2	1	GOBP_REGULATION_OF_AUTOPHAGY	7	GENE2FUNC	GCA	21	NA	0.000748259	0.0130608	NA	KIAA1324:GNAI3:PAFAH1B2:VPS26B:PIP4K2C:AKT1:EIF2AK4:BMF:NEDD4:CSNK2A2:PHF23:FEZ2:ATP6V1B1:RALB:RAB3GAP1:TSPO:SNCA:CASP3:SLC38A9:PARK2:RRAGA
Biological Process			2	1	GOBP_REGULATION_OF_AUTOPHAGY	11	GSEA	GCA	26	1.58638	0.015213	0.0330739	tags=58%, list=25%, signal=76%	EP300:SREBF2:PIK3CA:EIF4G3:LZTS1:WDR6:EXOC4:CAMKK2:PIK3R2:NPRL2:NRBP2:PINK1:GOLGA2:PRKD1:DEPDC5:
Biological Process			2	1	GOBP_REGULATION_OF_AUTOPHAGY	11	GENE2FUNC	GCA	27	NA	1.75846e-05	0.000485889	NA	MUL1:PINK1:ZC3H12A:IL10RA:PRKAB1:CAMKK2:PRKD1:SCFD1:SPTLC2:GFAP:CALCOCO2:DAPK3:PIK3R2:PIK3R2:CTSA:EP300:SREBF2:WDR6:NPRL2:PIK3CA:EXOC4:ATP6V1B2:LZTS1:PTK2:MAPK15:NRBP2:LRSAM1:GOLGA2
Biological Process			2	1	GOBP_REGULATION_OF_AUTOPHAGY	4	GSEA	NCS	18	1.6933	0.00102881	0.039756	tags=39%, list=9%, signal=42%	PRKD1:DDIT3:FBXW7:KDM4A:LEPR:ATP6V0B:PIP4K2C:
Biological Process			2	1	GOBP_REGULATION_OF_AUTOPHAGY	4	GENE2FUNC	NCS	20	NA	7.81805e-05	0.00261194	NA	ATPIF1:SESN2:KDM4A:ATP6V0B:LEPR:ABL2:EXOC8:BAG3:PIP4K2C:PRKD1:SCFD1:PIKFYVE:RUFY4:TMEM150C:FBXW7:TREM2:TFEB:MET:ATP6V1B2:LZTS1
Biological Process			2	1	GOBP_REGULATION_OF_BINDING	7	GSEA	GCA	21	1.81763	0	0.0108553	tags=71%, list=35%, signal=108%	TCF7L2:KDM1A:ADD2:PRMT8:TNKS:TTBK2:EPB41L5:FKBP1A:DDIT3:MBD2:AKT1:LEF1:CDKN1A:PCSK9:CEBPG:
Biological Process			2	1	GOBP_REGULATION_OF_BINDING	7	GENE2FUNC	GCA	24	NA	0.000378183	0.0074923	NA	KDM1A:ID3:RPL11:PCSK9:DKK1:WAPAL:TCF7L2:PRMT8:DDIT3:AKT1:TTBK2:MBD2:CEBPG:ADD2:EPB41L5:RALB:FKBP1A:MSX1:LEF1:ITGA2:GZMA:TMEM173:PARK2:TNKS
Biological Process			2	1	GOBP_REGULATION_OF_BINDING	11	GSEA	GCA	25	1.81146	0.00100908	0.00799561	tags=60%, list=27%, signal=81%	EP300:SOX11:CDC42:PAX6:HDAC5:SIN3A:ZBTB7A:PARP1:BDNF:SYMPK:CDK9:SPPL3:HSF1:GOLGA2:ERCC2:
Biological Process			2	1	GOBP_REGULATION_OF_BINDING	11	GENE2FUNC	GCA	23	NA	0.00452454	0.0408542	NA	PARP1:BDNF:PAX6:SPPL3:SIN3A:AURKB:HDAC5:ZBTB7A:APOE:ERCC2:SYMPK:SOX11:GCG:STK4:SLPI:MMP9:EP300:CYP2D6:PRKCD:HSF1:FAM129B:CDK9:GOLGA2
Biological Process			2	1	GOBP_REGULATION_OF_BINDING	3	GSEA	NCS	22	1.79434	0	0.0156906	tags=64%, list=26%, signal=84%	BAX:TCF7L2:DOT1L:GSK3B:CAMK1:HSF1:SMAD3:JAK2:PLK1:HABP4:CRMP1:ERCC4:ITGB1BP1:TRIM21:
Biological Process			2	1	GOBP_REGULATION_OF_BINDING	3	GENE2FUNC	NCS	23	NA	0.000226084	0.00576985	NA	TCF7L2:CARD18:SMAD3:ERCC4:PLK1:DOT1L:BAX:ID2:ITGB1BP1:DDRGK1:CPNE1:CAMK1:GSK3B:PARP9:DTX3L:CRMP1:PARK2:HSF1:JAK2:HABP4:NCBP1:TGFBR1:DAB2IP
Biological Process			0	1	GOBP_SECOND_MESSENGER_MEDIATED_SIGNALING	1	GSEA	NCS	23	1.67444	0.0030426	0.0324197	tags=39%, list=13%, signal=44%	MAPT:PTPRJ:EPHA5:RYR2:GRIN2B:ADCY2:VEGFA:PDPK1:CAP2:
Biological Process			0	1	GOBP_REGULATION_OF_CALCIUM_ION_TRANSPORT	1	GENE2FUNC	NCS	17	NA	0.00201711	0.0268582	NA	RYR2:F2:PACSIN3:APLNR:P2RX3:UBASH3B:GRAMD2:PML:PDPK1:PDPK2:CRHR1:SEMG1:ADORA2A:RHOA:GNAI2:WFS1:TRPC3:SRI
Biological Process			4	0	GOBP_REGULATION_OF_CATABOLIC_PROCESS	1	GSEA	GCA	40	1.62784	0.001	0.0304945	tags=50%, list=18%, signal=57%	FMN2:HERC1:PABPC1:CNOT7:BCL2:PKD1:SYNCRIP:TSC2:ZYG11B:NELL1:GSK3A:HGS:IRS1:MYC:CHFR:TRIM13:RAB26:PGAM1:ZDHHC2:CNOT1:
Biological Process			4	0	GOBP_REGULATION_OF_CATABOLIC_PROCESS	1	GENE2FUNC	GCA	39	NA	2.90397e-05	0.00213442	NA	MFN2:FMN2:PGAM1:EXOSC1:ADAM8:PKP3:PNPLA2:EIF4G2:NELL1:SESN3:USP30:ACACB:CHFR:TRIM13:HERC1:DAPK2:TSC2:PKD1:RAB26:MLST8:CLEC16A:PLK1:CNOT1:CHMP6:HGS:BCL2:EXOSC5:GSK3A:ERLEC1:PSME4:IRS1:SNX5:SYNCRIP:SNX9:CNOT7:CLU:ADAM9:PABPC1:YWHAZ
Biological Process			4	0	GOBP_REGULATION_OF_CATABOLIC_PROCESS	5	GSEA	GCA	48	1.80099	0	0.00737208	tags=81%, list=44%, signal=137%	APC:ZBTB20:PTEN:PRKCA:MDM4:GIGYF2:TARDBP:AGTPBP1:HIPK2:KAT8:MTOR:DFFA:ULK1:RNF40:FUS:SMURF2:ATP6V1A:DIS3L2:IRS2:DCP2:SORL1:ELAVL1:PHKG2:GGA1:CAPNS1:CSNK1A1:SERBP1:AXIN2:PYCARD:PIP4K2B:HNRNPM:MAD2L2:DDRGK1:UVRAG:MAPK3:PPARA:RPL23:RNF180:LPCAT1:
Biological Process			4	0	GOBP_REGULATION_OF_CATABOLIC_PROCESS	5	GENE2FUNC	GCA	53	NA	4.38552e-07	3.22335e-05	NA	NMNAT1:DFFA:TARDBP:MTOR:MAD2L2:PRKAA2:SERBP1:MDM4:PTEN:PSMD13:NLRP6:UVRAG:SORL1:DCN:ULK1:IRS2:MAPK3:PHKG2:RNF40:KAT8:PYCARD:MLYCD:PSMB6:DERL2:PSMB3:PIP4K2B:RPL23:ERN1:SMURF2:AXIN2:PRKCA:PSMA8:ELAVL1:HNRNPM:CAPNS1:GIGYF2:DDRGK1:RAE1:RBM38:GGA1:PPARA:ATP6V1A:ZBTB20:KIAA0226:SCOC:LPCAT1:RNF180:APC:DCP2:ADRB2:CSNK1A1:HIPK2:ACER2
Biological Process			4	0	GOBP_REGULATION_OF_CATABOLIC_PROCESS	11	GSEA	GCA	80	1.64122	0	0.0239469	tags=65%, list=41%, signal=104%	EP300:TNRC6B:SREBF2:TNRC6A:PTK2:BTRC:PIK3CA:EIF4G3:LZTS1:WDR6:EXOC4:ZBTB7A:AGO2:FZR1:SIRT6:USP19:ARIH2:RC3H1:CAMKK2:PIK3R2:THRAP3:VPS28:NPRL2:HECTD1:PCBP4:NRBP2:HSF1:FBXL5:SGSM3:PINK1:GOLGA2:CSDC2:SLC4A4:APAF1:EIF4ENIF1:PRKD1:DEPDC5:AREL1:EGFR:TMF1:RBX1:DAPK3:SNF8:DCP1A:PSMD14:ATP6V1B2:APOE:SLIRP:CTSA:RNF144A:CALCOCO2:RNF185:
Biological Process			4	0	GOBP_REGULATION_OF_CATABOLIC_PROCESS	11	GENE2FUNC	GCA	78	NA	1.69233e-12	5.40811e-10	NA	MUL1:PINK1:PSMB2:THRAP3:ZC3H12A:RC3H1:BTRC:IL10RA:APAF1:PRKAB1:P2RX7:CAMKK2:HTR2A:PRKD1:SCFD1:ENTPD5:AREL1:SPTLC2:SLIRP:SNX33:FBXO22:TNRC6A:GFAP:CALCOCO2:SNF8:IGF2BP1:PHB:FZR1:DAPK3:ZBTB7A:SIRT6:PIK3R2:PIK3R2:APOE:APOC1:APOC2:NANOS2:RNF144A:PSMD14:FAP:YWHAB:CTSA:PSMA7:RNF185:TNRC6B:SGSM3:RBX1:EP300:CSDC2:SREBF2:PFKFB4:ARIH2:WDR6:USP19:GPX1:NPRL2:PCBP4:PRKCD:DCP1A:TMF1:PIK3CA:FBXL5:SH3D19:NAF1:EGF…
Biological Process			4	0	GOBP_REGULATION_OF_CATABOLIC_PROCESS	15	GSEA	GCA	49	1.88308	0	0.00451834	tags=67%, list=34%, signal=96%	APC2:NEDD4L:ATP6V0B:KDM4A:SERPINE2:PAN2:STK11:SUPT5H:CACNG7:USP7:SAMD4B:PRKCG:CNOT3:SUFU:TRIM8:CDC20:DHX36:HNRNPA0:RYBP:FOXK1:CIRBP:NDFIP1:GIT1:LARP4B:TLK2:NPM1:RNF41:AKT2:MGAT3:RAB3GAP2:WDR91:UFL1:EGLN2:
Biological Process			4	0	GOBP_REGULATION_OF_CATABOLIC_PROCESS	15	GENE2FUNC	GCA	45	NA	5.86654e-06	0.000362345	NA	KDM4A:ATP6V0B:RAB3GAP2:SUFU:TRIM8:BRSK2:PRR5L:AAAS:RNF41:USP7:NUPR1:TLK2:NEDD4L:STK11:CIRBP:APC2:MEX3D:SAMD4B:SUPT5H:PSMC4:AKT2:EGLN2:DHX34:GLTSCR2:NUP62:PRKCG:CACNG7:SERPINE2:MGAT3:RAB5A:WNT5A:RYBP:DHX36:ASB5:HNRNPA0:RNF14:NDFIP1:NPM1:GNB2L1:EEF1A1:UFL1:PSMB1:WDR91:NUP205:UBQLN1
Biological Process			0	1	GOBP_REGULATION_OF_CATION_TRANSMEMBRANE_TRANSPORT	3	GSEA	NCS	24	1.7935	0.00200803	0.0149602	tags=75%, list=33%, signal=110%	BAX:CACNA2D1:WNK1:NEDD4:STIM1:FGF12:FXYD7:CACNG3:COX17:KCNIP2:FXYD5:FXYD1:FXYD3:SPHK2:SCN1B:PLCG2:SHISA9:JSRP1:
Biological Process			0	1	GOBP_REGULATION_OF_CATION_TRANSMEMBRANE_TRANSPORT	3	GENE2FUNC	NCS	24	NA	1.52962e-05	0.000678505	NA	PPIF:KCNIP2:STIM1:MTNR1B:GRIA4:WNK1:NEDD4:SHISA9:CACNG3:PLCG2:JSRP1:TMEM38A:SCN1B:FXYD3:FXYD1:FXYD7:FXYD5:HAMP:BAX:COX17:ATP1B3:TRPC1:FGF12:CACNA2D1
Biological Process			1	0	GOBP_REGULATION_OF_CELL_ADHESION	11	GSEA	GCA	45	1.54275	0.00702106	0.0424314	tags=33%, list=21%, signal=41%	PIK3R1:LDB1:CDC42:MAGI1:PTK2:ZBTB16:PIK3CA:RHOA:SCRIB:RC3H1:DAG1:AJAP1:SDC4:TNR:PELI1:
Biological Process			1	0	GOBP_REGULATION_OF_CELL_ADHESION	11	GENE2FUNC	GCA	42	NA	0.000141093	0.00275806	NA	AJAP1:CDC42:WNT4:ZC3H12A:TNFSF18:TNFSF4:RC3H1:TNR:LDB1:ZBTB16:CD3E:CLECL1:HSPH1:DUSP3:B4GALNT2:DAPK3:EBI3:TMIGD2:IL12RB1:WDPCP:PELI1:DPP4:SIRPB1:SIRPG:SIRPA:SDC4:LAMA5:GRAP2:TNFRSF13C:RHOA:DAG1:HYAL1:PRKCD:SELK:NCK1:IL20RB:PIK3CA:BST1:PIK3R1:ADTRP:PTK2:NINJ1
Biological Process			1	0	GOBP_REGULATION_OF_CELL_CYCLE_PROCESS	2	GSEA	GCA	38	1.60634	0.004	0.0370519	tags=61%, list=33%, signal=87%	RBL1:SETD2:XPO1:SENP6:RCC2:RAD9A:BCL2L1:UIMC1:DYNC1LI1:MSH2:CDK2AP2:PRPF40A:ANAPC1:CTDSPL:AHCTF1:KLHL9:JADE1:LRP5:ERCC6:KLHL18:CALM1:ATRIP:NME6:
Biological Process			1	0	GOBP_REGULATION_OF_CELL_CYCLE_PROCESS	2	GENE2FUNC	GCA	45	NA	1.13794e-06	6.53425e-05	NA	RCC2:RNF2:MAP10:AHCTF1:MKI67:CDK2AP2:LRP5:CHEK1:CEP290:PSMC6:PSMC1:CALM1:PSMA4:MYBBP1A:DDC8:CEP192:GATA6:RBBP8:TUBB4A:TGFB1:CALM2:XPO1:CHMP3:BUB1:ANAPC1:PRPF40A:BCL2L1:RBL1:RBL1:CSNK1E:DYNC1LI1:CNOT10:CTDSPL:SETD2:CDC25A:NME6:JADE1:PLK2:LSM11:DUSP1:UIMC1:SENP6:CAV2:KLHL9:ANXA1:KLF4
Biological Process			1	0	GOBP_REGULATION_OF_CELL_DEATH	11	GSEA	GCA	85	1.73184	0	0.0139775	tags=54%, list=34%, signal=76%	SOX11:PIK3R1:STXBP1:CDC42:SFPQ:PTK2:ZBTB16:PIK3CA:DRD2:RHOA:GNAI2:AGO4:RBM5:SON:EPHB1:SIN3A:ZBTB7A:GRINA:IP6K2:PARP1:SCRIB:MARK4:BDNF:PIAS4:KLHL20:NRBP2:SPRY2:HSF1:PELI1:PINK1:QRICH1:STK40:APAF1:FGF8:PRKD1:AREL1:SETX:UBE2Z:MAP2K6:EGFR:TMF1:SLC27A4:DAPK3:SIRT4:BACE1:PIP5KL1:
Biological Process			1	0	GOBP_REGULATION_OF_CELL_DEATH	11	GENE2FUNC	GCA	89	NA	4.751e-05	0.00111415	NA	MUL1:PINK1:WNT4:SFPQ:AGO4:STK40:ZC3H12A:TNFSF18:KLHL20:CACYBP:PARP1:PAX2:FGF8:PITX3:BDNF:DRD2:ZBTB16:BACE1:CD3E:APAF1:SIRT4:TRIAP1:P2RX7:RXFP2:SPRY2:PRKD1:AREL1:ALKBH1:SIN3A:LCMT1:LSMD1:AURKB:RPL26:GRN:NMT1:UBE2Z:PHB:NGFR:MAP2K6:ADNP2:DAPK3:PIAS4:ZBTB7A:GDF15:APOE:MARK4:SOX11:PELI1:GCG:FAP:YWHAB:STK4:MMP9:CD40:SON:ITSN1:IP6K2:QARS:GPX1:RHOA:RBM5:GNAI2:HYAL2:PRKCD:TMF1:ARL6IP5:KALRN:EPHB1:NCK1:ZMA…
Biological Process			8	2	GOBP_REGULATION_OF_CELL_DEVELOPMENT	1	GSEA	GCA	23	2.06795	0	0.000989569	tags=83%, list=32%, signal=118%	ROBO2:PLCB1:FZD3:LRP8:BAIAP2:BCL2:ASCL1:SLIT1:ZFYVE27:CDH4:GSK3A:MYC:MEGF8:RAB21:EIF4G2:RYK:CORO1C:DYNLT1:RAB11A:
Biological Process			8	2	GOBP_REGULATION_OF_CELL_DEVELOPMENT	1	GENE2FUNC	GCA	38	NA	3.86631e-05	0.0026071	NA	LRP8:CXCL12:KIF20B:ZFYVE27:KNDC1:FUOM:RAB21:ASCL1:CORO1C:SSH1:SIX1:YY1:RAB11A:CCL3:BCL2:RPS19:GSK3A:MEGF8:CDH4:FBLN1:ROBO2:RYK:OPA1:VEGFC:NREP:RIMS1:POU3F2:DYNLT1:MMD2:NRCAM:FGF20:FZD3:KIF13B:STAR:LSM1:FGFR1:EYA1:ESRP1
Biological Process			8	2	GOBP_REGULATION_OF_CELL_DEVELOPMENT	2	GSEA	GCA	26	1.68311	0	0.0224625	tags=62%, list=31%, signal=87%	BCL11A:RTN4:SLIT2:ROCK1:TIAM2:CSPG5:DBN1:RCC2:STK25:CAPRIN2:PLXNB1:DOCK7:TIAM1:GOLGA4:RGS14:OPRM1:
Biological Process			8	2	GOBP_REGULATION_OF_CELL_DEVELOPMENT	2	GENE2FUNC	GCA	42	NA	0.00063328	0.0119258	NA	RCC2:DOCK7:CAMSAP2:DISC1:SSH3:CLCF1:GAL:CDON:CAPRIN2:GPR68:CHRNA3:TIMP2:ADCYAP1:ROCK1:MIB1:TGFB1:RTN4:CCDC88A:BCL11A:STK25:TGIF2:TIAM1:CSNK1E:GOLGA4:PLXNB1:OSTN:SLIT2:ATOH1:PDLIM5:HMGB2:PLK2:RGS14:DBN1:RREB1:DAAM2:TMEM30A:OPRM1:FZD1:IFRD1:PTN:KLF4:RAPGEF1
Biological Process			8	2	GOBP_REGULATION_OF_CELL_DEVELOPMENT	3	GSEA	GCA	15	1.90144	0	0.00934467	tags=53%, list=26%, signal=70%	NTRK3:TESK1:DNM2:LDLR:NPR2:CRKL:CTDSP1:ARPC2:
Biological Process			8	2	GOBP_REGULATION_OF_CELL_DEVELOPMENT	3	GENE2FUNC	GCA	39	NA	0.000148944	0.00669877	NA	HES4:MOV10:LRIG2:ABL2:RGS2:ZSWIM8:DNM1L:OLFM4:DCT:SIPA1L1:DIO3:BAG5:NTRK3:TNFRSF12A:S1PR2:S1PR5:DNM2:CARM1:LDLR:ZSWIM4:NOTCH3:GDF7:ALK:ARPC2:CTDSP1:HDAC4:GDF5:CPNE1:CLDN5:CRKL:FBXO7:NLGN1:ARSB:TNFRSF21:FAM150A:HEY1:KIAA0196:NPR2:RECK
Biological Process			8	2	GOBP_REGULATION_OF_CELL_DEVELOPMENT	5	GSEA	GCA	29	1.65425	0.00705645	0.0180786	tags=66%, list=35%, signal=98%	DAB1:PTEN:MAP6:SEMA3C:GLI3:MTOR:ULK1:ADNP:XRCC5:DRAXIN:SORL1:MAP2K1:BMPR1A:ANKRD27:SEMA4C:APPL2:TBX6:AXIN2:DRD3:
Biological Process			8	2	GOBP_REGULATION_OF_CELL_DEVELOPMENT	5	GENE2FUNC	GCA	55	NA	3.73059e-08	3.65597e-06	NA	MTOR:PTCHD2:DRAXIN:DAB1:TACSTD2:CNTN2:CDK1:BMPR1A:PTEN:GDPD5:MAP6:FZD4:SORL1:APPL2:MAP2K1:TBX6:STX1B:C1QBP:SRCIN1:MMD:AXIN2:ANKRD27:ARHGAP33:TYROBP:MEIS1:ADRA2B:SEMA4C:CHN1:HOXD3:CFLAR:TRAK2:ERBB4:XRCC5:NGEF:LZTS3:ZMYND8:ADNP:BMP7:LGALS1:TRIOBP:SOX10:PPARA:DRD3:MFI2:GAK:CRMP1:MAN2A1:FBXO38:CAMK2A:SDK1:GLI3:MAGI2:SEMA3C:BRAF:VLDLR
Biological Process			8	2	GOBP_REGULATION_OF_CELL_DEVELOPMENT	7	GSEA	GCA	27	1.60047	0.00201005	0.039182	tags=33%, list=5%, signal=34%	TP53:KDM1A:HES5:DICER1:RELN:NTN1:PLXNA4:AMIGO1:EFNB3:
Biological Process			8	2	GOBP_REGULATION_OF_CELL_DEVELOPMENT	7	GENE2FUNC	GCA	57	NA	4.33594e-07	3.09409e-05	NA	HES5:NBL1:KDM1A:ID3:LEPRE1:AMIGO1:TRIM58:SLC39A12:DKK1:DOCK1:DENND5A:TRPC6:APOA1:FKBP4:PDE3A:AVIL:FBXW8:DICER1:AKT1:EIF2AK4:PRTG:NEDD4:IDH2:SEMA4B:CIB1:IQGAP1:KATNB1:NDRG4:DLG4:DVL2:KCTD11:EFNB3:NTN1:HAP1:SCN1B:HAMP:MAG:SIX3:GLI2:CHODL:TSPO:SHOX2:PAQR3:GRID2:EIF4E:IL2:IL6ST:DPYSL3:CPNE5:PARK2:VWC2:RELN:PLXNA4:WEE2:KEL:CHD7:STMN2
Biological Process			8	2	GOBP_REGULATION_OF_CELL_DEVELOPMENT	11	GSEA	GCA	28	1.75366	0	0.0120951	tags=71%, list=36%, signal=110%	SOX11:RUFY3:CDC42:PAX6:DRD2:FOXG1:SYNJ1:NDEL1:BDNF:SS18L1:DAG1:ZNF335:TWF2:TNR:HES7:RNF10:SEMA4G:OLIG2:NAP1L1:SNW1:
Biological Process			8	2	GOBP_REGULATION_OF_CELL_DEVELOPMENT	11	GENE2FUNC	GCA	58	NA	1.10866e-05	0.000331246	NA	MUL1:CDC42:TNN:TNR:SEMA4G:LBX1:PITX3:BDNF:PAX6:DRD2:DDX6:NAP1L1:RNF10:P2RX4:FOXG1:PRKD1:SNW1:FLRT2:PTPN9:FBXO22:HES7:NDEL1:GRN:GFAP:NGFR:TCF4:CTDP1:HMG20B:APOE:SYT3:SHANK1:ACPT:SOX11:ZEB2:TBR1:ZNF335:SS18L1:OLIG2:EIF4ENIF1:EP300:NCKIPSD:RHOA:DAG1:SEMA3F:TWF2:SEMA3G:KALRN:NCK1:CD38:RUFY3:NR2F1:LZTS1:UNC5D:PTK2:ARC:SCRT1:FAM129B:SETX
Biological Process			8	2	GOBP_REGULATION_OF_CELL_DEVELOPMENT	12	GSEA	GCA	21	1.85452	0	0.0189224	tags=67%, list=28%, signal=89%	HDAC2:RAC1:ROBO1:PCM1:EFNA5:PRKDC:HOOK3:ID4:FEZF2:P4HB:PLXNA1:RAC3:YWHAH:FBXO31:
Biological Process			8	2	GOBP_REGULATION_OF_CELL_DEVELOPMENT	12	GENE2FUNC	GCA	35	NA	1.03411e-07	5.4291e-05	NA	LIN28A:LPPR5:PBX1:LMX1A:NTF3:LLPH:GRIP1:FBXO31:ARHGDIA:RAC3:CSNK1D:PPP2R1A:SCRT2:YWHAH:BHLHE40:PTPRG:FEZF2:ROBO1:PLXNA1:GATA2:PLXND1:SOX14:CLDN18:HELT:ZSWIM6:EFNA5:NEUROG1:ID4:BEND6:CNR1:HDAC2:RAC1:PCM1:HOOK3:UBE2V2
Biological Process			8	2	GOBP_REGULATION_OF_CELL_DEVELOPMENT	15	GSEA	GCA	24	2.14452	0	0.000501115	tags=54%, list=16%, signal=62%	PTPRS:NTRK2:DLL3:KDM4A:SERPINE2:STK11:SEMA6B:DLL1:NUMBL:SLITRK1:NEURL1:CTNNA1:DHX36:
Biological Process			8	2	GOBP_REGULATION_OF_CELL_DEVELOPMENT	15	GENE2FUNC	GCA	48	NA	2.44021e-07	3.09234e-05	NA	MPL:CDC20:PTPRF:KDM4A:MYOC:DNM3:SLC45A3:RAB7L1:SRGAP2:MARK1:NEURL1:BRSK2:MOB2:GDF11:SLITRK1:RAP2A:EFNB2:KIAA1024:SSH2:SLC6A4:NEDD4L:STK11:PLK5:TCF3:SEMA6B:PTPRS:DLL3:NUMBL:ARHGAP35:C5AR1:CRX:AP2A1:MYADM:CACNG7:NEUROD1:SERPINE2:WNT5A:DHX36:FGB:FGA:SPOCK1:CTNNA1:TLX3:UFL1:MYB:DLL1:ASAP1:NTRK2
Biological Process			8	2	GOBP_REGULATION_OF_CELL_DEVELOPMENT	1	GSEA	NCS	38	1.6487	0.00100503	0.0360568	tags=53%, list=27%, signal=69%	MAPT:SRF:SEMA6D:LRP4:MDK:HES5:SEMA3F:WNT3:CTNNA1:VEGFA:BCL11A:TTBK1:CUL7:NTN1:NPTN:KANK1:FBXW8:ZNF335:PARP6:NF2:
Biological Process			8	2	GOBP_REGULATION_OF_CELL_DEVELOPMENT	1	GENE2FUNC	NCS	61	NA	9.72147e-08	8.0284e-06	NA	HES5:HES3:HES2:MOV10:LRIG2:NOTCH2:CERS2:PRUNE:SEMA6C:CAMK1D:ZNF365:KNDC1:FUOM:LRRC4C:F2:LRP4:RTN4RL2:CNTF:BHLHE41:FBXW8:SEMA6D:TCF12:PARP6:NPTN:ISLR2:TNFRSF12A:NTN1:MAPT:WNT3:ANKRD27:BCL11A:ZNF335:KREMEN1:NF2:INPP5J:CCR2:LTF:NCKIPSD:RHOA:DAG1:SEMA3F:WNT5A:GATA2:PLXND1:IL2:NR2F1:SPOCK1:CTNNA1:DPYSL3:ID4:CPNE5:CUL7:PTK7:SRF:TTBK1:VEGFA:COBL:STYXL1:YWHAG:IKBKB:KANK1
Biological Process			8	2	GOBP_REGULATION_OF_CELL_DEVELOPMENT	3	GSEA	NCS	19	1.67987	0.0040858	0.0376281	tags=58%, list=31%, signal=82%	PTN:GSK3B:TRIM32:FRZB:PLXNA2:MAG:PTPRZ1:PITX3:ITGB1BP1:ID2:PRTG:
Biological Process			8	2	GOBP_REGULATION_OF_CELL_DEVELOPMENT	3	GENE2FUNC	NCS	48	NA	2.32894e-05	0.000935395	NA	LPPR5:CNTN2:PLXNA2:SEMA4G:LBX1:PITX3:APOA1:OLFM4:RAP2A:FOXA1:PRTG:NEDD4:KIAA1024:SH3GL3:RRN3:CDK5RAP3:HOXB3:SF3A2:UNC13A:SCN1B:HAMP:MAG:FAM150B:ID2:KIDINS220:ITGB1BP1:FRZB:NGEF:LZTS3:GDF5:CPNE1:CPNE9:CAMK1:GSK3B:SEMA5B:ADRA2C:CRMP1:SLC9B2:TENM3:PARK2:IFRD1:PTPRZ1:FEZF1:PTN:SCRT1:TRIM32:CDK5RAP2:DAB2IP
Biological Process			3	1	GOBP_REGULATION_OF_CELL_DIFFERENTIATION	1	GSEA	GCA	61	1.64028	0	0.0282345	tags=49%, list=32%, signal=67%	ROBO2:NRCAM:PLCB1:FZD3:LRP8:BAIAP2:NREP:POU3F2:BCL2:ASCL1:SLIT1:NELL1:ZFYVE27:CDH4:GSK3A:MYC:MMD2:MEGF8:RAB21:CTR9:YY1:EIF4G2:ZNF703:RYK:CORO1C:SGPP1:LSM1:DYNLT1:RAB11A:N4BP2L2:
Biological Process			3	1	GOBP_REGULATION_OF_CELL_DIFFERENTIATION	1	GENE2FUNC	GCA	66	NA	4.71331e-06	0.000587166	NA	LRP8:TBX19:CXCL12:KIF20B:ANKRD2:ZFYVE27:KNDC1:ADAM8:FUOM:IRF7:CTR9:NELL1:RAB21:ASCL1:CMKLR1:CORO1C:SSH1:ZNF268:N4BP2L2:SIX1:SIX4:ZBTB1:YY1:RAB11A:EMP2:SOCS1:PRKCB:CCL3:LHX1:BCL2:CEACAM5:RPS19:GSK3A:MEGF8:LILRB3:LILRB2:PSME4:PLCB1:OVOL2:CDH4:FBLN1:WNT7B:ROBO2:BOC:RYK:OPA1:VEGFC:NREP:RIMS1:POU3F2:CTGF:DYNLT1:MMD2:NRCAM:FGF20:FZD3:KIF13B:ZNF703:ASH2L:STAR:LSM1:FGFR1:EYA1:ESRP1:GRHL2:MYC
Biological Process			3	1	GOBP_REGULATION_OF_CELL_DIFFERENTIATION	11	GSEA	GCA	94	1.75313	0	0.0120042	tags=55%, list=34%, signal=77%	SOX11:PIK3R1:RUFY3:LDB1:CDC42:PAX6:DDX6:PTK2:ZBTB16:DRD2:RHOA:LMO3:FOXG1:HDAC5:BCL9L:TCF4:EPHB1:SIN3A:P4HTM:ZEB2:SYNJ1:PARP1:NDEL1:RC3H1:BDNF:SS18L1:DAG1:AJAP1:CDK9:ZNF335:TOB2:TWF2:TNR:SPRY2:SOX5:HSF1:HIF1AN:HES7:NR1H2:FGF8:EIF4ENIF1:PRKD1:RNF10:SEMA4G:EGFR:CLPTM1:DMPK:JUND:TCTA:CHADL:OLIG2:NAP1L1:
Biological Process			3	1	GOBP_REGULATION_OF_CELL_DIFFERENTIATION	11	GENE2FUNC	GCA	123	NA	1.1482e-12	3.83603e-10	NA	AJAP1:MUL1:CDC42:WNT4:PSMB2:AGO4:AGO1:AGO3:ZC3H12A:TNFSF4:RC3H1:TNN:TNR:H3F3A:MIXL1:PARP1:HIF1AN:PAX2:SEMA4G:LBX1:FGF8:LDB1:PITX3:BDNF:FSHB:PAX6:DRD2:ZBTB16:KMT2A:PHLDB1:DDX6:BCL9L:LMO3:SOX5:NAP1L1:PWP1:RNF10:P2RX4:MEDAG:HTR2A:SPRY2:FOXG1:PRKD1:SMOC1:SNW1:FLRT2:SIN3A:PTPN9:FBXO22:TNRC6A:ALOX15B:HES7:NDEL1:HDAC5:GRN:ITGA2B:GFAP:NGFR:ABCA5:TCF4:NFATC1:CTDP1:HMG20B:NMRK2:IL12RB1:JUND:GDF15:APOE:CLPT…
Biological Process			3	1	GOBP_REGULATION_OF_CELL_DIFFERENTIATION	15	GSEA	GCA	73	1.7442	0	0.0131898	tags=42%, list=21%, signal=49%	PTPRS:APC2:NEUROD1:NTRK2:DLL3:KDM4A:SERPINE2:STK11:SEMA6B:DLL1:NUMBL:ATF4:SLITRK1:AHI1:MYB:HDAC3:MEGF10:NEURL1:FUZ:CTNNA1:GDF11:SUFU:CNOT4:PAF1:PRMT1:DHX36:TCF3:TARBP2:TRPS1:NDFIP1:PA2G4:
Biological Process			3	1	GOBP_REGULATION_OF_CELL_DIFFERENTIATION	15	GENE2FUNC	GCA	94	NA	4.65741e-13	3.86111e-10	NA	MPL:CDC20:PTPRF:KDM4A:MYOC:DNM3:SUCO:SLC45A3:RAB7L1:SRGAP2:MARK1:HLX:CAPN2:ZMIZ1:SUFU:NEURL1:BRSK2:MOB2:TRAF6:RAG1:RARG:SP7:TARBP2:NFE2:ZNF385A:NCKAP1L:TESPA1:NEUROD4:GDF11:PA2G4:RNF41:IL23A:SLITRK1:RAP2A:EFNB2:KIAA1024:IL27:SSH2:SLC6A4:NEDD4L:STK11:APC2:PLK5:TCF3:SEMA6B:PTPRS:PAF1:DLL3:EID2B:PSMC4:LTBP4:NUMBL:ARHGAP35:C5AR1:EHD2:CRX:FLT3LG:PRMT1:AP2A1:FUZ:MYADM:CACNG7:NEUROD1:SERPINE2:KAT2B:WNT5…
Biological Process			3	1	GOBP_REGULATION_OF_CELL_DIFFERENTIATION	1	GSEA	NCS	84	1.61432	0	0.0436474	tags=45%, list=27%, signal=57%	MAPT:RHOA:YWHAG:SRF:SPI1:SEMA6D:TCF12:APC:LRP4:MDK:HES5:ST7:SEMA3F:WNT3:P4HTM:KIAA1109:CTNNA1:VEGFA:AMBRA1:BCL11A:TESC:TTBK1:CUL7:DLK2:IL17RD:NTN1:NPTN:MTCH2:HMGB1:KANK1:FBXW8:ACVR2A:ZNF335:PARP6:TCTA:KLHL41:NR1H3:NF2:
Biological Process			3	1	GOBP_REGULATION_OF_CELL_DIFFERENTIATION	1	GENE2FUNC	NCS	104	NA	8.86434e-09	1.03417e-06	NA	HES5:PRDM16:HES3:HES2:MOV10:LRIG2:NOTCH2:HIST2H3D:HIST2H4A:HIST2H3C:HIST2H3A:CTSK:ARNT:CERS2:PRUNE:SEMA6C:PSMD4:PSMB4:RORC:CAMK1D:ZNF365:KNDC1:ADAM8:FUOM:LRRC4C:F2:LRP4:NR1H3:SPI1:PSMC3:RTN4RL2:CNTF:UBASH3B:BHLHE41:KITLG:TBX3:FBXW8:TESC:HMGB1:SMOC1:SEMA6D:TCF12:PARP6:NPTN:ISLR2:TNFRSF12A:CREBBP:CDH15:PIK3R6:NTN1:MAPT:WNT3:ANKRD27:BCL11A:ACVR2A:KLHL41:STK4:ZNF335:MMP9:KREMEN1:NF2:INPP5J:CCR2:LTF:N…
Biological Process			1	0	GOBP_REGULATION_OF_CELL_DIVISION	2	GSEA	GCA	16	1.56006	0.0133883	0.0478593	tags=50%, list=19%, signal=61%	MLLT3:RBL1:SETD2:BCL2L1:CDK2AP2:PRPF40A:AHCTF1:KLHL9:
Biological Process			1	0	GOBP_REGULATION_OF_CELL_DIVISION	2	GENE2FUNC	GCA	14	NA	0.000151421	0.0038644	NA	MAP10:AHCTF1:CDK2AP2:PDGFD:CALM1:TGFB1:CALM2:PRPF40A:BCL2L1:RBL1:RBL1:SETD2:PLK2:PTN:KLHL9
Biological Process			1	0	GOBP_REGULATION_OF_CELL_JUNCTION_ASSEMBLY	11	GSEA	GCA	16	1.74323	0.00636267	0.0127625	tags=75%, list=32%, signal=108%	LDB1:LRRC4B:PTK2:RHOA:EPHB1:BDNF:NTNG2:LRRC24:SDC4:DAPK3:WDPCP:DUSP3:
Biological Process			1	0	GOBP_REGULATION_OF_CELL_JUNCTION_ASSEMBLY	11	GENE2FUNC	GCA	9	NA	0.00286692	0.0298046	NA	WNT4:LDB1:DUSP3:DAPK3:WDPCP:SDC4:RHOA:OCLN:PTK2
Biological Process		1	2.5	0	GOBP_REGULATION_OF_CELL_MORPHOGENESIS	5	GSEA	GCA	22	1.75894	0	0.00930451	tags=59%, list=34%, signal=87%	PHIP:DLG1:CNTN2:TAOK2:RHOBTB2:EPB41L3:ARHGAP18:ALDOA:ANKRD27:CSF1R:CFDP1:GNA13:ARHGEF18:
Biological Process		1	2.5	0	GOBP_REGULATION_OF_CELL_MORPHOGENESIS	5	WG	GCA	35	1.80123	0.000604074	0.200976	NA	ADNP:ALDOA:ANKRD27:ARHGAP18:ARHGAP33:ARHGEF18:BRAF:C1QBP:CCL11:CCL7:CDC42EP1:CFDP1:CHN1:CNTN2:CSF1R:DAB1:DLG1:DRAXIN:EPB41L3:FZD4:GNA13:LZTS3:MAP2K1:MAP6:MYO10:NGEF:PHIP:PTEN:SEMA3C:SEMA4C:SRCIN1:TACSTD2:TAOK2:TRAK2:TRIOBP
Biological Process		1	2.5	0	GOBP_REGULATION_OF_CELL_MORPHOGENESIS	5	GENE2FUNC	GCA	36	NA	2.52025e-08	2.7241e-06	NA	DRAXIN:DAB1:TACSTD2:CNTN2:PTEN:MAP6:FZD4:MAP2K1:TAOK2:ALDOA:CFDP1:C1QBP:CCL7:CCL11:SRCIN1:GNA13:EPB41L3:ARHGEF18:ANKRD27:ARHGAP33:SEMA4C:CHN1:TRAK2:NGEF:LZTS3:ADNP:CDC42EP1:TRIOBP:MFI2:DLG1:MYO10:CSF1R:PHIP:ARHGAP18:SEMA3C:BRAF
Biological Process			2.5	0	GOBP_REGULATION_OF_CELL_MORPHOGENESIS	11	GSEA	GCA	20	1.74001	0.00410678	0.0129838	tags=80%, list=36%, signal=123%	CDC42:PTK2:RHOA:AGO4:BCL9L:MYH10:SS18L1:DAG1:NTNG2:MUL1:ZMYM4:SYT3:DAPK3:WDPCP:COCH:ZMYM6:
Biological Process			2.5	0	GOBP_REGULATION_OF_CELL_MORPHOGENESIS	11	GENE2FUNC	GCA	36	NA	1.02329e-05	0.000306987	NA	MUL1:CDC42:ZMYM6:ZMYM1:ZMYM4:AGO4:TNR:SEMA4G:BDNF:BCL9L:COCH:NDEL1:MYH10:FMNL1:NGFR:DAPK3:APOE:SYT3:WDPCP:ARHGAP15:ZEB2:TBR1:SS18L1:QRICH1:RHOA:DAG1:SEMA3F:TWF2:SEMA3G:KALRN:RUFY3:SH3D19:LZTS1:PTK2:ARC:PALM2
Biological Process			6	2	GOBP_REGULATION_OF_CELL_PROJECTION_ORGANIZATION	1	GSEA	GCA	27	1.8293	0	0.00777065	tags=81%, list=36%, signal=122%	ROBO2:NRCAM:LRP8:BAIAP2:POU3F2:SLIT1:ZFYVE27:CDH4:GSK3A:MEGF8:RAB21:HRAS:KNDC1:EIF4G2:RYK:CORO1C:ATG3:IFT140:EVL:RAB11A:KIF13B:RAB8B:
Biological Process			6	2	GOBP_REGULATION_OF_CELL_PROJECTION_ORGANIZATION	1	GENE2FUNC	GCA	26	NA	0.00124574	0.0272507	NA	LRP8:CXCL12:ZFYVE27:KNDC1:HRAS:CDHR5:RAB21:CORO1C:SSH1:SYNE2:EVL:RAB8B:RAB11A:IFT140:MEGF8:CDC42EP5:CDH4:ROBO2:ATG3:RYK:OPA1:RIMS1:POU3F2:NRCAM:KIF13B:FGFR1
Biological Process			6	2	GOBP_REGULATION_OF_CELL_PROJECTION_ORGANIZATION	2	GSEA	GCA	34	1.65984	0.001002	0.0258626	tags=53%, list=28%, signal=70%	BCL11A:CCDC88A:RTN4:SLIT2:TIAM2:DBN1:RCC2:FEZ1:STK25:CAPRIN2:CAMSAP2:PLXNB1:TMEM30A:MAP4:TIAM1:GOLGA4:CORO1B:RAPGEF1:
Biological Process			6	2	GOBP_REGULATION_OF_CELL_PROJECTION_ORGANIZATION	2	GENE2FUNC	GCA	31	NA	0.00204179	0.0288046	NA	RCC2:CAMSAP2:SSH3:CORO1B:CAPRIN2:TBC1D30:PLEK2:CHRNA3:ADCYAP1:DYNC2LI1:RTN4:CCDC88A:BCL11A:STK25:TIAM1:GOLGA4:MAP4:PLXNB1:OSTN:SLIT2:PDLIM5:PLK2:DBN1:RREB1:TMEM30A:FZD1:IFRD1:CAV1:PTN:KLF4:RAPGEF1
Biological Process			6	2	GOBP_REGULATION_OF_CELL_PROJECTION_ORGANIZATION	5	GSEA	GCA	39	2.10793	0	0.000506029	tags=77%, list=37%, signal=117%	MAGI2:DAB1:APC:PTEN:TENM2:CNTN2:CHN1:CRMP1:MAP6:EVI5L:SEMA3C:MTOR:ULK1:NGEF:SDCCAG8:ADNP:DRAXIN:TBC1D10B:MAP2K1:GAK:STX1B:ANKRD27:SEMA4C:VLDLR:LZTS3:TBX6:FBXO38:PAK2:PFN1:SRCIN1:
Biological Process			6	2	GOBP_REGULATION_OF_CELL_PROJECTION_ORGANIZATION	5	GENE2FUNC	GCA	40	NA	1.98885e-06	0.000116016	NA	MTOR:DRAXIN:DAB1:TACSTD2:CNTN2:PTEN:MAP6:FZD4:MAP2K1:TBX6:STX1B:PFN1:SRCIN1:EVI5L:ANKRD27:ARHGAP33:PROM2:SEMA4C:CHN1:CFLAR:TRAK2:NGEF:LZTS3:ZMYND8:ADNP:BMP7:RAC2:CDC42EP1:LGALS1:GAK:CRMP1:MYO10:APC:FBXO38:TENM2:SDK1:MAGI2:SEMA3C:BRAF:VLDLR
Biological Process			6	2	GOBP_REGULATION_OF_CELL_PROJECTION_ORGANIZATION	7	GSEA	GCA	46	1.7375	0	0.0185693	tags=57%, list=25%, signal=72%	GRID2:DLG4:KDM1A:DVL2:ELAVL4:RELN:NTN1:PLXNA4:PRNP:ATP1B2:AMIGO1:EFNB3:TOX:FKBP4:NEDD4:FXR2:AVIL:KATNB1:NDRG4:HAP1:TBC1D22B:ATMIN:CEP97:STMN2:AKT1:DENND5A:
Biological Process			6	2	GOBP_REGULATION_OF_CELL_PROJECTION_ORGANIZATION	7	GENE2FUNC	GCA	47	NA	9.28584e-08	8.63936e-06	NA	CAPZB:KDM1A:LEPRE1:AMIGO1:EPS8L3:SLC39A12:DKK1:DENND5A:TRPC6:FKBP4:AVIL:FBXW8:AKT1:NEDD4:MNS1:SEMA4B:CIB1:IQGAP1:KATNB1:NDRG4:ATMIN:DLG4:DVL2:EFNB3:NTN1:HAP1:SCN1B:MAG:CDC42EP3:MSTN:PRNP:CHODL:CEP97:SHOX2:PAQR3:GRID2:IL2:ITGA2:DPYSL3:CPNE5:ATG5:PARK2:RELN:PLXNA4:KEL:STMN2:FAM154A
Biological Process			6	2	GOBP_REGULATION_OF_CELL_PROJECTION_ORGANIZATION	11	GSEA	GCA	45	1.55101	0.00703518	0.0409456	tags=49%, list=26%, signal=64%	EP300:PIK3R1:RUFY3:CDC42:NR2F1:PIK3CA:RHOA:LZTS1:ODF2:MARK4:NDEL1:BDNF:SS18L1:NTNG2:NCKIPSD:TWF2:TNR:SPRY2:SGSM3:PRKD1:SETX:SEMA4G:
Biological Process			6	2	GOBP_REGULATION_OF_CELL_PROJECTION_ORGANIZATION	11	GENE2FUNC	GCA	44	NA	3.51954e-05	0.000876903	NA	MUL1:RAP1GAP:CDC42:TNR:SEMA4G:BDNF:DYNLL1:P2RX7:SPRY2:PRKD1:PTPN9:CNTROB:NDEL1:GRN:GFAP:NGFR:APOE:MARK4:SYT3:SHANK1:ACPT:WDPCP:ZEB2:TBR1:SS18L1:EP300:NCKIPSD:RHOA:SEMA3F:ZMYND10:TWF2:SEMA3G:PRKCD:KALRN:NCK1:CD38:RUFY3:NR2F1:LZTS1:PTK2:ARC:MAPK15:LCN2:SETX
Biological Process			6	2	GOBP_REGULATION_OF_CELL_PROJECTION_ORGANIZATION	15	GSEA	GCA	29	1.91986	0	0.00376946	tags=55%, list=16%, signal=63%	GPM6A:PTPRS:FUT9:NEDD4L:NTRK2:ARHGAP35:BRSK2:SPOCK1:STK11:SEMA6B:SLITRK1:PTPRF:NEURL1:FUZ:CDC20:DHX36:
Biological Process			6	2	GOBP_REGULATION_OF_CELL_PROJECTION_ORGANIZATION	15	GENE2FUNC	GCA	30	NA	0.000477149	0.0116513	NA	CDC20:PTPRF:DNM3:RAB7L1:MARK1:NEURL1:BRSK2:MOB2:SLITRK1:RAP2A:EFNB2:KIAA1024:SSH2:NEDD4L:STK11:PLK5:SEMA6B:PTPRS:ARHGAP35:AP2A1:FUZ:CACNG7:RAB5A:WNT5A:GAP43:DHX36:GPM6A:SPOCK1:ASAP1:NTRK2
Biological Process			6	2	GOBP_REGULATION_OF_CELL_PROJECTION_ORGANIZATION	1	GSEA	NCS	58	1.67756	0	0.0324071	tags=52%, list=24%, signal=65%	MAPT:RHOA:SRF:SEMA6D:APC:LRP4:SPOCK1:MDK:SEMA3F:WNT3:GRIN2B:TBC1D14:VEGFA:LRRC4C:COBL:BCL11A:CUL7:MYO9A:TBC1D10A:SDCCAG8:NTN1:NPTN:VDAC3:KANK1:STYXL1:FBXW8:TBC1D22B:RTN4RL2:PTK7:PARP6:
Biological Process			6	2	GOBP_REGULATION_OF_CELL_PROJECTION_ORGANIZATION	1	GENE2FUNC	NCS	49	NA	6.64114e-08	6.02622e-06	NA	ESPN:MOV10:LRIG2:CERS2:SEMA6C:CAMK1D:ZNF365:KNDC1:LRRC4C:LRP4:RTN4RL2:CNTF:GRIN2B:FBXW8:SEMA6D:PARP6:BBS4:NPTN:ISLR2:TNFRSF12A:NTN1:PLEKHM1:MAPT:WNT3:ANKRD27:BCL11A:KLHL41:KREMEN1:INPP5J:NCKIPSD:RHOA:SEMA3F:ZMYND10:WNT5A:PLXND1:IL2:NR2F1:APC:SPOCK1:DPYSL3:CPNE5:CUL7:PTK7:SRF:VEGFA:COBL:STYXL1:VDAC3:KANK1
Biological Process			6	2	GOBP_REGULATION_OF_CELL_PROJECTION_ORGANIZATION	8	GSEA	NCS	36	1.63113	0.00200602	0.0496773	tags=44%, list=15%, signal=51%	RELN:CSMD3:CARM1:DNM2:CTNNA2:ATP8A2:RHOQ:SFRP1:SYNE2:PLXNA1:RUFY3:ICAM1:TESK1:FUZ:EPHA2:HOMER1:
Biological Process			6	2	GOBP_REGULATION_OF_CELL_PROJECTION_ORGANIZATION	8	GENE2FUNC	NCS	35	NA	0.000128523	0.00530698	NA	EPHA2:CROCC:FOXO6:CPEB3:ATP8A2:RNF6:SYNE2:PTPN9:GRN:GFAP:SEMA6B:PTPRS:ICAM1:DNM2:CARM1:ARHGAP33:AP2A1:FUZ:RHOQ:CTNNA2:ERMN:PLXNA1:DHX36:PRKCI:SKIL:RUFY3:ARSB:HOMER1:AUTS2:RELN:WASL:SFRP1:RP1:CSMD3:VLDLR
Biological Process			1	0	GOBP_REGULATION_OF_CELL_SHAPE	5	GSEA	GCA	16	1.95257	0.0010352	0.0022367	tags=69%, list=34%, signal=102%	PHIP:DLG1:TAOK2:RHOBTB2:EPB41L3:ARHGAP18:ALDOA:CSF1R:CFDP1:GNA13:ARHGEF18:
Biological Process			1	0	GOBP_REGULATION_OF_CELL_SHAPE	5	GENE2FUNC	GCA	14	NA	3.90589e-05	0.00138687	NA	TAOK2:ALDOA:CFDP1:CCL7:CCL11:GNA13:EPB41L3:ARHGEF18:CDC42EP1:DLG1:MYO10:CSF1R:PHIP:ARHGAP18
Biological Process			4	0	GOBP_REGULATION_OF_CELLULAR_AMIDE_METABOLIC_PROCESS	2	GSEA	GCA	28	1.61987	0.0020141	0.0350503	tags=68%, list=32%, signal=97%	RTN4:ROCK1:PAN3:KHSRP:RPS6KB2:CAPRIN2:IREB2:MLH1:EIF2AK3:MTIF2:PLA2G6:DDX25:PPP1CA:PASK:CNOT10:PTCD3:YTHDF1:ACO1:METTL3:
Biological Process			4	0	GOBP_REGULATION_OF_CELLULAR_AMIDE_METABOLIC_PROCESS	2	GENE2FUNC	GCA	24	NA	0.00108291	0.018125	NA	FAM129A:PPP1CA:RPS6KB2:DDX25:CAPRIN2:PIWIL1:METTL3:EIF2S1:IREB2:TYMS:ROCK1:KHSRP:BCL3:MTIF2:PTCD3:EIF2AK3:BOLL:PASK:YTHDF1:PLA2G6:CNOT10:TRIM71:MTPN:ACO1
Biological Process			4	0	GOBP_REGULATION_OF_CELLULAR_AMIDE_METABOLIC_PROCESS	7	GSEA	GCA	36	1.74423	0	0.0181723	tags=72%, list=36%, signal=110%	TP53:SOX4:ELAVL4:PURA:PRNP:SNCA:YBX1:LRPPRC:FXR2:YBX2:EIF4E:HAP1:MKNK1:EIF2AK4:LSM14A:PATL1:SHMT2:DHX29:AKT1:METAP1:PAIP2B:EIF5A:NT5C3B:DND1:TSFM:PAIP2:
Biological Process			4	0	GOBP_REGULATION_OF_CELLULAR_AMIDE_METABOLIC_PROCESS	7	GENE2FUNC	GCA	29	NA	0.000127835	0.00317427	NA	HNRNPR:MKNK1:SHMT2:CDK4:TSFM:AKT1:THBS1:EIF2AK4:NGRN:YBX2:EIF5A:FXR2:HAP1:LSM14A:LRPPRC:PAIP2B:PRNP:TRMT10C:SNCA:EIF4E:METAP1:CASP3:ITGA2:DHX29:PAIP2:PURA:EIF4EBP3:SOX4:RXRA
Biological Process			4	0	GOBP_REGULATION_OF_CELLULAR_AMIDE_METABOLIC_PROCESS	11	GSEA	GCA	36	1.60211	0.00603015	0.0299254	tags=67%, list=36%, signal=102%	TNRC6B:AGO1:DDX6:TNRC6A:RHOA:EIF4G3:AGO4:AGO3:AGO2:RTN2:RC3H1:EEF2:PER1:GLE1:TRUB2:LSM14B:PINK1:EIF4ENIF1:DAPK3:TMED10:NOLC1:DCP1A:CPEB2:ALKBH1:
Biological Process			4	0	GOBP_REGULATION_OF_CELLULAR_AMIDE_METABOLIC_PROCESS	11	GENE2FUNC	GCA	35	NA	7.74378e-06	0.000241173	NA	PINK1:EIF4G3:AGO4:AGO1:AGO3:ZC3H12A:RC3H1:NOLC1:DNAJC24:GCN1L1:EIF2B2:TMED10:GSTZ1:ALKBH1:TNRC6A:PER1:RPL26:IGF2BP1:DAPK3:EEF2:MPV17L2:APOE:NANOS2:PCIF1:LSM14B:MTG2:EIF4ENIF1:TNRC6B:RHOA:PRKCD:NCK1:CPEB2:CASC7:AGO2:TRUB2:GLE1
Biological Process			4	0	GOBP_REGULATION_OF_CELLULAR_AMIDE_METABOLIC_PROCESS	15	GSEA	GCA	29	1.60245	0.0091001	0.0343099	tags=55%, list=25%, signal=71%	NTRK2:PAN2:SP1:ATF4:SAMD4B:NEURL1:CNOT3:DHX36:TARBP2:EIF4B:CIRBP:LARP4B:PA2G4:DPH2:NPM1:AKT2:
Biological Process			4	0	GOBP_REGULATION_OF_CELLULAR_AMIDE_METABOLIC_PROCESS	15	GENE2FUNC	GCA	28	NA	2.73765e-06	0.000195357	NA	DPH2:EPRS:LARP4B:NEURL1:EIF4B:TARBP2:ZNF385A:SARNP:ORMDL2:WIBG:PA2G4:CPEB1:EIF3C:CIRBP:MEX3D:SAMD4B:AKT2:RPL13A:CNOT3:FASTKD2:ATF4:KBTBD8:EIF4E3:DHX36:ETF1:NPM1:GNB2L1:PUS7
Biological Process			2	0	GOBP_REGULATION_OF_CELLULAR_COMPONENT_BIOGENESIS	5	GSEA	GCA	51	1.84909	0	0.00526167	tags=69%, list=41%, signal=110%	APC:PTEN:PRKCA:TENM2:DLG1:DYRK1A:ASIC2:EVI5L:MTOR:ULK1:SDCCAG8:ADNP:CLIP3:XRCC5:TBC1D10B:ARHGAP18:PRRT2:SYNPO:SORL1:STX1B:ANKRD27:CAMSAP3:LRFN3:DHX33:CHMP7:PYCARD:ARHGEF18:PIP4K2B:PAK2:L3MBTL3:PFN1:SIRT3:VSTM5:TRIOBP:HJURP:
Biological Process			2	0	GOBP_REGULATION_OF_CELLULAR_COMPONENT_BIOGENESIS	5	GENE2FUNC	GCA	47	NA	1.24648e-05	0.000517607	NA	PEX14:MTOR:PRKAA2:TACSTD2:PTEN:RPS3:WNT11:KIAA1731:VSTM5:SORL1:ULK1:PRRT2:SLX1A:STX1B:PYCARD:PFN1:DHX33:ASIC2:CCL11:PIP4K2B:PRKCA:CAMSAP3:EVI5L:KANK3:ANKRD27:NPHS1:LRFN3:CLIP3:XRCC5:HJURP:ZMYND8:ADNP:BMP7:DYRK1A:RAC2:CDC42EP1:TRIOBP:PICK1:DLG1:LPHN3:MYO10:APC:SYNPO:TENM2:ARHGAP18:BRAF:RHOBTB2
Biological Process			2	0	GOBP_REGULATION_OF_CELLULAR_COMPONENT_BIOGENESIS	11	GSEA	GCA	70	1.58786	0.002	0.0327008	tags=54%, list=33%, signal=76%	EP300:PIK3R1:STXBP1:LDB1:CDC42:LRRC4B:PTK2:PIK3CA:RHOA:SHANK1:EPHB1:SIN3A:ODF2:PARP1:MARK4:NDEL1:VASP:PHF2:BDNF:SPTAN1:DAG1:NTNG2:RAB3A:LRRC24:SDC4:TWF2:HSF1:SGSM3:PINK1:NR1H2:ERCC1:EML2:DAPK3:WDPCP:DUSP3:SNF8:PXN:RHPN1:
Biological Process			2	0	GOBP_REGULATION_OF_CELLULAR_COMPONENT_BIOGENESIS	11	GENE2FUNC	GCA	67	NA	4.45456e-09	3.99281e-07	NA	PINK1:RAP1GAP:CDC42:WNT4:PARP1:FAM178A:LDB1:BDNF:PHLDB1:CAPZA3:BBS10:PXN:DYNLL1:P2RX7:SCFD1:FLRT2:LCMT1:CNTROB:RANGRF:ARHGEF15:NDEL1:SOST:DUSP3:GFAP:SNF8:DAPK3:SIRT6:APOE:MARK4:ERCC2:ERCC1:VASP:EML2:NR1H2:LRRC4B:SHANK1:WDPCP:SDC4:DRG1:RBX1:EP300:RHOA:DAG1:AMIGO3:HYAL1:ZMYND10:NPRL2:TWF2:PRKCD:EPHB1:STAG1:NCK1:TLR6:PIK3R1:OCLN:GTF2H2:PTK2:BAI1:TIGD5:MAPK15:PARP10:HSF1:LRRC24:LRSAM1:STXBP1:SPTAN1:N…
Biological Process			1	1	GOBP_REGULATION_OF_CELLULAR_COMPONENT_MOVEMENT	5	GSEA	GCA	63	1.57893	0.004	0.0288253	tags=54%, list=39%, signal=82%	MAGI2:APC:ERBB4:PTEN:PRKCA:DLG1:MAZ:CAMK2A:ZMYND8:AKT3:SEMA3C:MTOR:BCR:SMURF2:MYSM1:IRS2:MINK1:ARHGAP18:SORL1:BCAR1:BMPR1A:SEMA4C:CAMSAP3:RNF20:CSF1R:APPL2:ABHD6:GNA13:PYCARD:KITLG:PFN1:SRCIN1:DDRGK1:MAPK3:
Biological Process			1	1	GOBP_REGULATION_OF_CELLULAR_COMPONENT_MOVEMENT	5	GENE2FUNC	GCA	61	NA	1.39166e-08	1.60051e-06	NA	MTOR:PPAP2B:TACSTD2:MYSM1:JUN:AKT3:BMPR1A:MMRN2:PTEN:KCNE3:WNT11:SORL1:KITLG:DCN:APPL2:IRS2:MAZ:MAPK3:STX4:PYCARD:BCAR1:MINK1:PFN1:C1QBP:CCL7:CCL11:SRCIN1:SMURF2:GNA13:APOH:PRKCA:CAMSAP3:CCL25:SEMA4C:ITGAV:ERBB4:DDRGK1:ZMYND8:BMP7:BCR:RAC2:SH3BP1:GTSE1:ABHD6:DLG1:FGF2:APC:MCC:CSF1R:PDGFRB:CAMK2A:CD74:LAMA2:ARHGAP18:MEOX2:MAGI2:SEMA3C:BRAF:ANGPT2:DEFB1:RNF20
Biological Process			1	1	GOBP_REGULATION_OF_CELLULAR_COMPONENT_MOVEMENT	1	GSEA	NCS	67	1.6306	0	0.0409506	tags=34%, list=19%, signal=40%	RHOA:PTPRJ:SRF:RHOC:SPI1:SEMA6D:GNAI2:DLC1:APC:MDK:RYR2:CALY:SEMA3F:CTNNA3:CTNNA1:VEGFA:PDPK1:CD47:MCC:NTN1:ANGPT1:HMGB1:KANK1:
Biological Process			1	1	GOBP_REGULATION_OF_CELLULAR_COMPONENT_MOVEMENT	1	GENE2FUNC	NCS	65	NA	3.23732e-07	2.24474e-05	NA	TNFRSF14:RNF207:RHOC:LRIG2:ECM1:CERS2:SEMA6C:GLUL:LAMC2:RYR2:AKT3:CAMK1D:CTNNA3:ADAM8:MYBPC3:PTPRJ:ARID2:KITLG:DCN:HMGB1:SYNJ2BP:SEMA6D:BBS4:HCN4:PDPK1:PDPK2:NTN1:CCL1:RFFL:WNT3:SEMG1:SDC4:MMP9:CD40:NEFH:NF2:CCR2:TDGF1:RHOA:DAG1:MST1:SEMA3F:GNAI2:HYAL1:HYAL2:IQCF1:WNT5A:APPL1:GATA2:PLXND1:IL12A:ANXA5:APC:MCC:CTNNA1:DPYSL3:SRF:VEGFA:FBXO5:GNA12:HSPB1:ZP3:SRI:DLC1:ANGPT1:KANK1
Biological Process			1	1	GOBP_REGULATION_OF_CELLULAR_COMPONENT_SIZE	5	GSEA	GCA	23	1.58258	0.00812183	0.0281888	tags=43%, list=13%, signal=49%	PTEN:DLG1:CNTN2:AKT3:SEMA3C:MTOR:ULK1:ADNP:DRAXIN:ALS2:
Biological Process			1	1	GOBP_REGULATION_OF_CELLULAR_COMPONENT_SIZE	5	GENE2FUNC	GCA	24	NA	5.98844e-05	0.0018972	NA	MTOR:DRAXIN:CNTN2:AKT3:PTEN:PYCARD:PFN1:CCL11:PEX11G:LRRC8E:KANK3:NPHS1:SEMA4C:ALS2:ADNP:CDC42EP1:SH3BP1:PDXP:TRIOBP:PICK1:DLG1:ARHGAP18:SEMA3C:RHOBTB2
Biological Process			1	1	GOBP_REGULATION_OF_CELLULAR_COMPONENT_SIZE	1	GSEA	NCS	21	1.76178	0.00204708	0.0213927	tags=52%, list=19%, signal=63%	ACTN2:MAPT:RHOA:SRF:SEMA6D:SEMA3F:WNT3:VEGFA:SLC12A5:NTN1:KANK1:
Biological Process			1	1	GOBP_REGULATION_OF_CELLULAR_COMPONENT_SIZE	1	GENE2FUNC	NCS	24	NA	0.00080759	0.013583	NA	CAPZA1:SEMA6C:TMOD4:ARPC5:ACTN2:AKT3:RHOBTB1:SEMA6D:BBS4:ISLR2:TNFRSF12A:NTN1:MAPT:WNT3:FHOD3:SLC12A5:RHOA:SEMA3F:NAT6:WNT5A:SRF:VEGFA:CAPZA2:KANK1
Biological Process			3	0	GOBP_REGULATION_OF_CELLULAR_LOCALIZATION	2	GSEA	GCA	39	1.59293	0.006	0.039678	tags=62%, list=32%, signal=86%	CCDC88A:RTN4:HMGN3:SETD2:XPO1:SPTBN1:FEZ1:BCL2L1:ATP13A2:PDE4D:PTPN23:EIF2AK3:TMEM30A:CEP290:POLR1A:AP2B1:PLA2G6:LRP5:UBE2J1:NUP214:LYPD1:GPD1L:CALM1:NRDE2:
Biological Process			3	0	GOBP_REGULATION_OF_CELLULAR_LOCALIZATION	2	GENE2FUNC	GCA	52	NA	8.71433e-08	7.27845e-06	NA	ATP13A2:EFCAB7:LRP5:CEP290:CALM1:GPR68:CHRNA5:CHRNA3:CHRNB4:AP2B1:USP36:ROCK1:TGFB1:CALM2:SPTBN1:RTN4:CCDC88A:XPO1:CCT4:COMMD1:PPP3R1:VAMP8:POLR1A:REEP1:CHMP3:EIF2AK3:LYPD1:BCL2L1:MYLK2:CHRNA4:TIAM1:PLA2G6:CSNK1E:GPD1L:DCLK3:SETD2:PTPN23:CSPG5:PDE4D:DBN1:TMEM30A:HMGN3:UBE2J1:MDFIC:CAV1:CHRM2:PTN:DGKI:CRH:ANXA13:DNAJA1:NUP214
Biological Process			3	0	GOBP_REGULATION_OF_CELLULAR_LOCALIZATION	5	GSEA	GCA	31	1.53058	0.0151057	0.0390712	tags=52%, list=28%, signal=69%	APC:ERBB4:PTEN:ANK3:DLG1:GNAI1:TARDBP:GLI3:INSIG1:CLIP3:RAB11B:SORL1:MAP2K1:STXBP2:WWC1:DERL2:
Biological Process			3	0	GOBP_REGULATION_OF_CELLULAR_LOCALIZATION	5	GENE2FUNC	GCA	44	NA	5.82528e-05	0.00186156	NA	TARDBP:PRKAA2:ANK3:CDK1:SNCG:ATAD1:PTEN:ARRB1:SORL1:MAP2K1:MAPK3:STX1B:STX4:ITGAM:DERL2:STXBP2:RAB11B:PDCD5:TYROBP:CLIP3:CASP8:ERBB4:DDRGK1:ZMYND8:RAC2:GTSE1:DRD3:NCBP2:DLG1:CPLX1:DGKQ:APC:SH3TC2:ABLIM3:CAMK2A:RBM22:WWC1:AGR2:GLI3:MAGI2:GNAI1:BRAF:INSIG1:GRIN3A
Biological Process			3	0	GOBP_REGULATION_OF_CELLULAR_LOCALIZATION	11	GSEA	GCA	53	1.71592	0	0.0156873	tags=51%, list=27%, signal=67%	PIK3R1:STXBP1:RUFY3:SREBF2:DCLK2:CDC42:VAMP2:CABP1:SIN3A:PARP1:GBF1:MARK4:NDEL1:MAP2K2:ARIH2:BDNF:DAG1:PCDH17:PIK3R2:VPS28:HECTD1:SDC4:BAP1:PINK1:PRKD1:RANGAP1:EGFR:
Biological Process			3	0	GOBP_REGULATION_OF_CELLULAR_LOCALIZATION	11	GENE2FUNC	GCA	59	NA	1.06969e-06	4.4927e-05	NA	PINK1:ZC3H12A:PARP1:LZTS2:NOLC1:GBF1:BDNF:DRD2:BACE1:SIRT4:PLA2G1B:DYNLL1:CABP1:P2RX7:P2RX4:HTR2A:PCDH17:SCFD1:SIN3A:PTPN9:SNX33:VAMP2:RANGRF:NDEL1:NMT1:NGFR:KAT7:PARD6G:MAP2K2:PIK3R2:PIK3R2:RAB3A:MARK4:GCG:RIMS4:YWHAB:RANGAP1:SREBF2:STAC:ARIH2:DAG1:BSN:HYAL2:BAP1:TNNC1:GNL3:PRKCD:CACNA1D:ZIC1:RUFY3:DCLK2:PIK3R1:EGFR:ARC:ZC3H3:MAPK15:SCRIB:VPS28:STXBP1:DNM1
Biological Process			3	0	GOBP_REGULATION_OF_CELLULAR_RESPONSE_TO_STRESS	5	GSEA	GCA	39	1.93243	0	0.00251215	tags=79%, list=39%, signal=124%	PTEN:DLG1:DYRK1A:TAOK2:EP400:PJA2:HIPK2:AKT3:MTOR:INSIG1:RNF169:FUS:INSIG2:ING2:MAP2K7:LANCL1:DDX5:MINK1:PPP4C:MAP2K1:YPEL3:BMPR1A:SEMA4C:ZNF622:PPP1R15B:AXIN2:PYCARD:EFHD1:MAD2L2:DDRGK1:MAPK3:
Biological Process			3	0	GOBP_REGULATION_OF_CELLULAR_RESPONSE_TO_STRESS	5	GENE2FUNC	GCA	43	NA	6.18409e-07	4.37048e-05	NA	MTOR:MAD2L2:GADD45A:PPP1R15B:AKT3:BMPR1A:FAM35A:PTEN:RNF169:RPS3:FZD4:CHORDC1:EID3:MAP2K1:TAOK2:PPP4C:YPEL3:MAPK3:FUS:PYCARD:HSBP1:MINK1:DERL2:ERN1:DDX5:AXIN2:MAP2K7:ETAA1:SEMA4C:LANCL1:BMP7:RAE1:DYRK1A:DLG1:ING2:ZNF622:PJA2:CAMK2A:CD74:AGR2:HIPK2:BRAF:INSIG1
Biological Process			3	0	GOBP_REGULATION_OF_CELLULAR_RESPONSE_TO_STRESS	11	GSEA	GCA	44	1.53125	0.00700701	0.0458718	tags=52%, list=28%, signal=70%	EP300:PIK3R1:CDC42:SFPQ:EPHB1:GRINA:SIRT6:PARP1:NDEL1:USP19:MAP2K2:PIAS4:PER1:CDK9:EMC10:TNR:HSF1:PINK1:NR1H2:ERCC1:EGFR:MANF:NEK4:
Biological Process			3	0	GOBP_REGULATION_OF_CELLULAR_RESPONSE_TO_STRESS	11	GENE2FUNC	GCA	41	NA	0.000953786	0.0126769	NA	MUL1:PINK1:SFPQ:ZC3H12A:TNR:PARP1:FAM178A:TRIAP1:HSPH1:PER1:RPL26:NDEL1:DUSP3:GRN:PIAS4:MAP2K2:SIRT6:CCDC94:ERCC1:EMC10:ZEB2:SIRPA:RNF185:EP300:QARS:USP19:GPX1:MANF:PARP3:TLR9:TLR9:NEK4:PRKCD:ARL6IP5:EPHB1:NCK1:TLR6:PIK3R1:EGFR:GRINA:HSF1:CDK9
Biological Process			3	0	GOBP_REGULATION_OF_CELLULAR_RESPONSE_TO_STRESS	15	GSEA	GCA	31	1.59367	0.0060423	0.0361443	tags=65%, list=36%, signal=97%	PTPRS:ARID2:ATF4:PTPRF:HDAC3:BRD8:PRKCG:PRMT1:PPP4R2:PNKP:NPM1:MAP3K10:ZNF385A:ATAD5:UFL1:NME5:DNAJB6:SLC38A2:TRAF6:HNRNPK:
Biological Process			3	0	GOBP_REGULATION_OF_CELLULAR_RESPONSE_TO_STRESS	15	GENE2FUNC	GCA	31	NA	0.000619939	0.0145113	NA	SZT2:PTPRF:BRSK2:TRAF6:AAAS:MAP3K12:ZNF385A:RAP2A:ATAD5:PTPRS:MAP3K10:BCL2L12:PRMT1:AKT1S1:NUP62:PRKCG:ATF4:WNT5A:PPP4R2:NME5:HDAC3:RELL2:NPM1:FLT4:GNB2L1:MB21D1:RINT1:NUP205:DNAJB6:UBQLN1:HNRNPK
Biological Process			1	1.5	GOBP_REGULATION_OF_CYTOSKELETON_ORGANIZATION	14	GSEA	GCA	30	1.77671	0	0.0369066	tags=70%, list=41%, signal=115%	MAP1B:MARK2:NUMA1:PPM1E:KAT2A:MAP1S:ARHGAP44:RBM14:ALMS1:PHPT1:SPTBN2:TRIM37:SPAST:MAP1A:LIMK1:SKA2:CDK10:ARL2:CHMP1A:BRCA1:KIF15:
Biological Process			1	1.5	GOBP_REGULATION_OF_CYTOSKELETON_ORGANIZATION	14	GENE2FUNC	GCA	31	NA	7.77195e-05	0.00326164	NA	MARK2:ARL2:CDC42EP2:CFL1:RBM14:SPTBN2:RHOD:NUMA1:SKA3:RHOV:MAP1A:CHMP1A:CDK10:SPIRE2:ARHGAP44:KAT2A:RND2:BRCA1:PPM1E:TRIM37:SKA2:MAP1S:SPAST:ALMS1:SYNPO2:MAP1B:STMND1:ELN:LIMK1:PHPT1:FBXW5
Biological Process		1	1	1.5	GOBP_REGULATION_OF_CYTOSKELETON_ORGANIZATION	3	GSEA	NCS	21	1.913	0	0.0150345	tags=62%, list=26%, signal=82%	RHOG:GSN:GSK3B:TMOD1:HCLS1:MTPN:BRK1:SMAD3:PLK1:ARPC4:CNTRL:ITGB1BP1:CDK5RAP2:
Biological Process		1	1	1.5	GOBP_REGULATION_OF_CYTOSKELETON_ORGANIZATION	4	WG	NCS	30	1.61198	0.00724678	0.560008	NA	ABI2:ABL2:ACTR3:ARF6:ARHGAP18:ARHGEF15:ARHGEF5:ARPC2:AVIL:BIN1:BORA:CHMP2B:CHMP4C:CRK:EPHA1:FZD10:INPP5K:MET:MYO1C:NIN:NTRK3:PAM:RAE1:RANGRF:SLIT2:SPICE1:SSH2:TPR:TUBB4A:VIL1
Biological Process		1	1	1.5	GOBP_REGULATION_OF_CYTOSKELETON_ORGANIZATION	4	GENE2FUNC	NCS	30	NA	8.11829e-06	0.000423187	NA	ABL2:TPR:AVIL:FZD10:BORA:ARF6:NIN:NTRK3:CRK:MYO1C:INPP5K:RANGRF:ARHGEF15:SSH2:TUBB4A:ACTR3:BIN1:ABI2:ARPC2:VIL1:RAE1:CHMP2B:SPICE1:SLIT2:PAM:ARHGAP18:MET:EPHA1:ARHGEF5:CHMP4C
Biological Process			3	1.5	GOBP_REGULATION_OF_DEVELOPMENTAL_GROWTH	1	GSEA	GCA	22	1.93547	0	0.00271606	tags=64%, list=22%, signal=79%	NRCAM:RIMS1:PLCB1:POU3F2:BCL2:SLIT1:ZFYVE27:CDH4:GSK3A:MEGF8:RAB21:YY1:EIF4G2:RYK:
Biological Process			3	1.5	GOBP_REGULATION_OF_DEVELOPMENTAL_GROWTH	1	GENE2FUNC	GCA	21	NA	6.53123e-06	0.000738532	NA	CXCL12:ZFYVE27:WT1:RAB21:ACACB:SIX1:SIX4:YY1:RAB11A:BCL2:GSK3A:MEGF8:PLCB1:CDH4:RYK:RIMS1:POU3F2:TBX20:NRCAM:FGF20:FGFR1
Biological Process			3	1.5	GOBP_REGULATION_OF_DEVELOPMENTAL_GROWTH	5	GSEA	GCA	17	1.71065	0.00820513	0.0131056	tags=65%, list=32%, signal=93%	ERBB4:PTEN:BASP1:SEMA3C:ULK1:ADNP:DRAXIN:BMPR1A:WWC1:SEMA4C:ATRN:
Biological Process			3	1.5	GOBP_REGULATION_OF_DEVELOPMENTAL_GROWTH	5	GENE2FUNC	GCA	19	NA	0.00196098	0.0265768	NA	MTOR:DRAXIN:CDK1:BMPR1A:PTEN:DUSP6:MEIS1:SEMA4C:ERBB4:ATRN:ADNP:PPARA:DRD3:FGF2:BASP1:ADRB2:WWC1:AGR2:SEMA3C
Biological Process			3	1.5	GOBP_REGULATION_OF_DEVELOPMENTAL_GROWTH	11	GSEA	GCA	21	1.80639	0.0020555	0.00835964	tags=62%, list=26%, signal=82%	RUFY3:PIK3CA:DRD2:SIN3A:NPY1R:NDEL1:BDNF:MUL1:TWF2:TNR:FGF8:SYT3:SEMA4G:
Biological Process			3	1.5	GOBP_REGULATION_OF_DEVELOPMENTAL_GROWTH	11	GENE2FUNC	GCA	24	NA	0.000726528	0.0102495	NA	MUL1:TNR:SEMA4G:FGF8:BDNF:DRD2:NDEL1:CTDP1:GDF15:APOE:SYT3:STK4:CXADR:SEMA3F:CACNA2D2:TWF2:SEMA3G:PIK3CA:RUFY3:NPY1R:CCNB1:PTK2:EPPK1:HSF1
Biological Process		1	3	1.5	GOBP_REGULATION_OF_DEVELOPMENTAL_GROWTH	1	GSEA	NCS	21	1.62705	0.00916497	0.0419675	tags=43%, list=15%, signal=49%	MAPT:SRF:SEMA6D:SEMA3F:WNT3:VEGFA:BCL11A:NTN1:CPNE5:
Biological Process		1	3	1.5	GOBP_REGULATION_OF_DEVELOPMENTAL_GROWTH	1	WG	NCS	23	1.46	0.0451443	0.726739	NA	BBS4:BCL11A:CACNA2D2:CDKN1A:CPNE5:DUSP6:ISLR2:MAPT:MBD5:NTN1:PIM1:POR:SEMA3F:SEMA6C:SEMA6D:SRF:STK4:TNFRSF12A:VEGFA:WNT2:WNT3:WNT5A:ZP3
Biological Process		1	3	1.5	GOBP_REGULATION_OF_DEVELOPMENTAL_GROWTH	1	GENE2FUNC	NCS	23	NA	0.000576632	0.0105956	NA	SEMA6C:DUSP6:SEMA6D:BBS4:ISLR2:TNFRSF12A:NTN1:MAPT:WNT3:BCL11A:MBD5:STK4:SEMA3F:CACNA2D2:WNT5A:CDKN1A:CPNE5:PIM1:SRF:VEGFA:POR:ZP3:WNT2
Biological Process			3	0	GOBP_REGULATION_OF_DNA_BINDING_TRANSCRIPTION_FACTOR_ACTIVITY	5	GSEA	GCA	21	1.55365	0.0121581	0.0340759	tags=62%, list=39%, signal=99%	PTEN:CAMK2A:ATF2:ARRB1:HIPK2:GLI3:PEX14:TBX6:DHX33:PYCARD:MAD2L2:DDRGK1:MAPK3:
Biological Process			3	0	GOBP_REGULATION_OF_DNA_BINDING_TRANSCRIPTION_FACTOR_ACTIVITY	5	GENE2FUNC	GCA	24	NA	0.000377974	0.00800608	NA	PEX14:MAD2L2:PPAP2B:JUN:PTEN:ARRB1:RPS3:FZD4:TBX6:MAPK3:PYCARD:PYDC1:DHX33:NFKBID:ATF2:CFLAR:DDRGK1:BMP7:FAM105B:PPARGC1B:CAMK2A:T:CARD11:HIPK2
Biological Process			3	0	GOBP_REGULATION_OF_DNA_BINDING_TRANSCRIPTION_FACTOR_ACTIVITY	7	GSEA	GCA	23	1.78755	0.0010101	0.0129433	tags=52%, list=24%, signal=67%	TCF7L2:KDM1A:DVL2:PURA:RELN:PRNP:TRAPPC9:JUP:DDIT3:CRTC3:EIF2AK4:AKT1:
Biological Process			3	0	GOBP_REGULATION_OF_DNA_BINDING_TRANSCRIPTION_FACTOR_ACTIVITY	7	GENE2FUNC	GCA	24	NA	0.0021117	0.0278154	NA	KDM1A:ID3:MXI1:TCF7L2:DDIT3:AKT1:EIF2AK4:CAPN3:CIB1:CRTC3:DVL2:JUP:CEBPG:CYP1B1:LRRFIP1:PRNP:CYTL1:ANXA3:TMEM173:PIM1:RELN:WNT2:ARHGEF5:TRAPPC9
Biological Process			3	0	GOBP_REGULATION_OF_DNA_BINDING_TRANSCRIPTION_FACTOR_ACTIVITY	11	GSEA	GCA	26	1.66126	0.00708502	0.0211472	tags=46%, list=25%, signal=60%	EP300:BTRC:HDAC5:ZBTB7A:SLCO3A1:LRRC14:PIAS4:TRAIP:HSF1:PELI1:PINK1:PRKD1:
Biological Process			3	0	GOBP_REGULATION_OF_DNA_BINDING_TRANSCRIPTION_FACTOR_ACTIVITY	11	GENE2FUNC	GCA	25	NA	0.00541435	0.0460309	NA	PINK1:ZC3H12A:TNFSF18:TNFSF4:BTRC:PPRC1:NFKB2:PLA2G1B:PRKD1:HDAC5:FZD2:CACTIN:PIAS4:ZBTB7A:PELI1:CD40:EP300:NFAM1:TRAIP:TLR9:TLR9:TLR6:PARP10:TONSL:FOXH1:LRRC14
Biological Process			2	1	GOBP_REGULATION_OF_DNA_METABOLIC_PROCESS	7	GSEA	GCA	31	1.5745	0.00501505	0.0432585	tags=58%, list=35%, signal=87%	TP53:KDM1A:TNKS:RIF1:FOXM1:TOX:WRNIP1:NFRKB:SPIRE1:MBD2:RNF8:AKT1:CCT6A:PKIB:DNAJC2:MAP3K4:CDKN1A:CEBPG:
Biological Process			2	1	GOBP_REGULATION_OF_DNA_METABOLIC_PROCESS	7	GENE2FUNC	GCA	22	NA	6.60591e-05	0.00182532	NA	KDM1A:FOXM1:AKT1:SLX1B:PAPD5:TNFSF13:WRAP53:SPIRE1:MBD2:CEBPG:ZRANB3:RIF1:FIGN:ANXA3:IL2:GZMA:WRNIP1:RNF8:PKIB:MAP3K4:CCT6A:TNKS
Biological Process			2	1	GOBP_REGULATION_OF_DNA_METABOLIC_PROCESS	15	GSEA	GCA	20	1.81528	0.00208768	0.00742235	tags=80%, list=32%, signal=115%	HNRNPA1:ARID2:USP7:NUCKS1:BRD8:PRKCG:INO80D:DHX36:PPP4R2:PNKP:NDFIP1:NPM1:MBD3:NVL:NABP2:ATAD5:
Biological Process			2	1	GOBP_REGULATION_OF_DNA_METABOLIC_PROCESS	15	GENE2FUNC	GCA	15	NA	0.002913	0.0452654	NA	NUCKS1:OBFC1:HNRNPA1:CDK2:NABP2:USP7:ATAD5:MBD3:PNKP:PRKCG:PPP4R2:DHX36:NDFIP1:NPM1:MB21D1
Biological Process			2	1	GOBP_REGULATION_OF_DNA_METABOLIC_PROCESS	4	GSEA	NCS	17	1.7049	0.00309598	0.0380405	tags=65%, list=31%, signal=92%	HNRNPD:SETMAR:UBE2V1:EYA1:CTC1:HNRNPC:MGMT:MORF4L1:AURKB:ATAD5:EYA3:
Biological Process			2	1	GOBP_REGULATION_OF_DNA_METABOLIC_PROCESS	4	GENE2FUNC	NCS	16	NA	0.00136079	0.0234784	NA	RPA2:EYA3:MGMT:HNRNPC:NUDT16L1:AURKB:CTC1:ATAD5:XRCC1:FIGN:CD28:UBE2V1:SETMAR:TFRC:HNRNPD:EYA1
Cellular Component	Neural		0	1	GOCC_POSTSYNAPTIC_SPECIALIZATION_MEMBRANE	2	GSEA	NCS	17	1.92648	0.00204918	0.0202861	tags=82%, list=31%, signal=117%	GABRG2:DLG4:NRCAM:NLGN2:AKAP9:RNF10:LRRTM2:CHRM1:CACNA1C:CHRNB1:SORCS2:CACNG4:EFNB3:CACNG5:
Biological Process			0	1	GOBP_REGULATION_OF_EPITHELIAL_CELL_MIGRATION	2	GENE2FUNC	NCS	21	NA	0.00291118	0.0255851	NA	PROX1:AMOTL1:HDAC7:CORO1C:P2RX4:SCARB1:RGCC:HIF1A:EVL:THBS1:NR2F2:PTPRM:RHOB:PTPN23:PLK2:HBEGF:SEMA3A:KRIT1:PTK2:BAI1:ANXA1
Biological Process			2	0	GOBP_REGULATION_OF_ESTABLISHMENT_OF_PROTEIN_LOCALIZATION	7	GSEA	GCA	22	1.64502	0.00806452	0.0307194	tags=59%, list=29%, signal=81%	SOX4:TCF7L2:NLGN2:PRNP:JUP:EPB41L5:CSNK2A2:CORO2B:OS9:SIDT2:OSBP:CCT6A:APBB3:
Biological Process			2	0	GOBP_REGULATION_OF_ESTABLISHMENT_OF_PROTEIN_LOCALIZATION	7	GENE2FUNC	GCA	37	NA	0.00131502	0.0197253	NA	TNFRSF14:LEPRE1:GPAM:TCF7L2:ZNF259:APOA1:SIDT2:OS9:IDH2:CIB1:CSNK2A2:NLGN2:TP53:WRAP53:JUP:CIDEA:PMAIP1:GPI:FFAR1:EPB41L5:INHBB:PRNP:FERMT1:HADH:ANXA5:IL2:C1QTNF3:CD14:SOX4:ATG5:PARK2:CCT6A:CFTR:CLEC5A:FAM115A:ARHGEF5:FCN1
Biological Process			2	0	GOBP_REGULATION_OF_ESTABLISHMENT_OF_PROTEIN_LOCALIZATION	11	GSEA	GCA	35	1.62333	0.00502008	0.0264578	tags=63%, list=39%, signal=100%	PIK3R1:RUFY3:SREBF2:CDC42:VAMP2:DRD2:CABP1:MYH10:NDEL1:ARIH2:PIK3R2:VPS28:BAP1:PINK1:NR1H2:PRKD1:RANGAP1:SIRT4:TMED10:NOLC1:GIPR:APOE:
Biological Process			2	0	GOBP_REGULATION_OF_ESTABLISHMENT_OF_PROTEIN_LOCALIZATION	11	GENE2FUNC	GCA	54	NA	9.06806e-08	5.2897e-06	NA	PINK1:ZC3H12A:TNFSF4:NOLC1:LGR4:DRD2:CADM1:CLEC9A:SIRT4:PLA2G1B:DYNLL1:CABP1:P2RX7:SCFD1:ALOX15B:VAMP2:NDEL1:MYH10:NMT1:GIP:KCNG2:PIK3R2:PIK3R2:GIPR:NR1H2:DPP4:GCG:IFIH1:YWHAB:CD40:RANGAP1:SREBF2:ARIH2:HYAL2:CACNA2D2:TLR9:TLR9:BAP1:PRKCD:CACNA1D:IL17RB:SELK:ZIC1:CD38:TLR6:RUFY3:PIK3R1:ADTRP:EGFR:LPL:PTP4A3:ARC:ZC3H3:GSDMD:SCRIB:VPS28
Biological Process			3	0	GOBP_REGULATION_OF_GROWTH	1	GSEA	GCA	29	1.89404	0	0.00407538	tags=59%, list=25%, signal=75%	NRCAM:RIMS1:PLCB1:POU3F2:BCL2:SLIT1:ZFYVE27:CDH4:GSK3A:E4F1:MEGF8:RAB21:ESR2:YY1:EIF4G2:RYK:EXTL3:
Biological Process			3	0	GOBP_REGULATION_OF_GROWTH	1	GENE2FUNC	GCA	30	NA	5.70116e-05	0.00350321	NA	NPPA:NPPB:CXCL12:ZFYVE27:EIF4G2:WT1:AVPR1A:RAB21:ACACB:SIX1:SIX4:ESR2:YY1:RAB11A:E4F1:NUBP1:SOCS1:BCL2:GSK3A:MEGF8:PLCB1:CDH4:RYK:RIMS1:POU3F2:TBX20:NRCAM:FGF20:EXTL3:FGFR1
Biological Process			3	0	GOBP_REGULATION_OF_GROWTH	5	GSEA	GCA	33	1.69795	0	0.0139877	tags=67%, list=35%, signal=98%	ERBB4:PTEN:SMARCA2:BASP1:TAOK2:SEMA3C:MTOR:ULK1:ADNP:INHBA:DRAXIN:EPB41L3:ING2:ING1:BCAR1:BMPR1A:WWC1:SEMA4C:DERL2:KCTD6:ATRN:PAK2:
Biological Process			3	0	GOBP_REGULATION_OF_GROWTH	5	GENE2FUNC	GCA	35	NA	0.000156939	0.00403323	NA	MTOR:MAD2L2:DRAXIN:CDK1:BMPR1A:PTEN:WNT11:DUSP6:ING1:TAOK2:BCAR1:DERL2:SOCS7:EPB41L3:MEIS1:SEMA4C:ERBB4:ATRN:SGK2:ADNP:NOL12:PPARA:KCTD6:DRD3:PAK2:FGF2:CDKN2AIP:ING2:BASP1:ADRB2:WWC1:AGR2:INHBA:SEMA3C:SMARCA2
Biological Process			3	0	GOBP_REGULATION_OF_GROWTH	15	GSEA	GCA	27	1.76226	0.00302115	0.0112899	tags=41%, list=10%, signal=44%	PTPRS:NEDD4L:SERPINE2:SPOCK1:STK11:SEMA6B:DLL1:CACNG7:SPTBN4:BRD8:SLIT3:
Biological Process			3	0	GOBP_REGULATION_OF_GROWTH	15	GENE2FUNC	GCA	29	NA	0.00116539	0.0233395	NA	HLX:RAG2:KIAA1024:SLC6A4:CRLF3:TBX2:NEDD4L:STK11:GAMT:HDGFRP2:SEMA6B:PTPRS:SERTAD3:SPTBN4:LTBP4:EGLN2:CACNG7:UBE2E3:SERPINE2:WNT5A:GAP43:SPOCK1:BRD8:IL12B:SLIT3:SCGB3A1:GNB2L1:SGK1:DLL1
Biological Process			1	0	GOBP_REGULATION_OF_GTPASE_ACTIVITY	5	GSEA	GCA	20	1.54461	0.0182556	0.0361763	tags=65%, list=41%, signal=107%	CHN1:EVI5L:MTOR:BCR:NGEF:RALBP1:ALS2:TBC1D10B:ZC3H15:PYCARD:ELMOD2:TBC1D9:CCL25:
Biological Process			1	0	GOBP_REGULATION_OF_GTPASE_ACTIVITY	5	GENE2FUNC	GCA	31	NA	4.33655e-06	0.000219818	NA	MTOR:JUN:DEPDC1:USP6NL:RIC8A:ARRB1:WNT11:ARHGEF12:TBC1D10B:PYCARD:USP6:RABEP1:CCL7:CCL11:ARHGAP23:RGS9:RALBP1:EVI5L:CCL25:ANKRD27:ARHGAP33:PROM2:CHN1:ZC3H15:ALS2:NGEF:BCR:SH3BP1:ELMOD2:TBC1D9:ARHGAP18
Biological Process			1	0	GOBP_REGULATION_OF_HEMOPOIESIS	11	GSEA	GCA	19	1.53148	0.0227273	0.0458511	tags=63%, list=39%, signal=102%	PIK3R1:LDB1:ZBTB16:RHOA:P4HTM:RC3H1:TOB2:HSF1:CLPTM1:TCTA:XRCC6:KAT7:
Biological Process			1	0	GOBP_REGULATION_OF_HEMOPOIESIS	11	GENE2FUNC	GCA	30	NA	0.000734654	0.0103245	NA	PSMB2:AGO4:AGO1:AGO3:ZC3H12A:TNFSF4:RC3H1:H3F3A:MIXL1:LDB1:FSHB:ZBTB16:KMT2A:SIN3A:TNRC6A:ITGA2B:IL12RB1:CLPTM1:PSMD14:PSMA7:TNRC6B:EP300:TOB2:NFAM1:P4HTM:RHOA:TCTA:TLR9:TLR9:PIK3R1:ZNF16
Biological Process			1	0	GOBP_REGULATION_OF_INNATE_IMMUNE_RESPONSE	11	GSEA	GCA	18	1.70014	0.0072314	0.0175811	tags=78%, list=43%, signal=133%	EP300:SFPQ:CADM1:DRD2:SIN3A:MUL1:HEXIM1:NR1H2:COCH:AKIRIN2:XRCC6:APOE:RNF185:CACTIN:
Biological Process			1	0	GOBP_REGULATION_OF_INNATE_IMMUNE_RESPONSE	11	GENE2FUNC	GCA	35	NA	1.86563e-06	7.06825e-05	NA	MUL1:SFPQ:PSMB2:BTRC:LGR4:DRD2:CADM1:CLEC12B:CLEC7A:COCH:SIN3A:GRN:HEXIM1:MAP2K6:RNF125:CACTIN:PVRL2:APOE:RELB:NR1H2:PELI1:TANK:PSMD14:IFIH1:PSMA7:IFNAR2:AP000295.9:IFNGR2:EP300:XRCC6:MAPKAPK3:TLR9:TLR9:PRKCD:TLR6:SCRIB:LRRC14
Biological Process			1	0	GOBP_REGULATION_OF_INTRACELLULAR_PROTEIN_TRANSPORT	11	GSEA	GCA	19	1.93122	0.00206825	0.0032742	tags=68%, list=25%, signal=90%	PIK3R1:RUFY3:SREBF2:CDC42:VAMP2:CABP1:NDEL1:ARIH2:PIK3R2:BAP1:PINK1:PRKD1:RANGAP1:
Biological Process			1	0	GOBP_REGULATION_OF_INTRACELLULAR_PROTEIN_TRANSPORT	11	GENE2FUNC	GCA	20	NA	0.000196809	0.00356292	NA	PINK1:ZC3H12A:NOLC1:SIRT4:CABP1:VAMP2:NDEL1:PIK3R2:PIK3R2:RANGAP1:SREBF2:ARIH2:HYAL2:BAP1:PRKCD:ZIC1:RUFY3:PIK3R1:ARC:ZC3H3:SCRIB
Biological Process			3	1	GOBP_REGULATION_OF_INTRACELLULAR_SIGNAL_TRANSDUCTION	3	GSEA	GCA	70	1.78141	0	0.0210654	tags=47%, list=21%, signal=55%	NLGN1:NTRK3:INSR:PDPK1:MAGI3:PDE4A:SIPA1L1:BRD4:MARK3:SIRT1:PRKCE:OTUD7A:MAPK14:HSP90AA1:MAPK8IP1:NOC2L:ENDOG:ABL2:PUM2:CC2D1A:DNM2:RB1CC1:ARHGAP32:LEMD3:NPR2:CRKL:DNM1L:MGRN1:CREB3:LZTR1:TBCK:PRDM11:ZDHHC17:
Biological Process			3	1	GOBP_REGULATION_OF_INTRACELLULAR_SIGNAL_TRANSDUCTION	3	GENE2FUNC	GCA	86	NA	5.12452e-11	7.53304e-08	NA	NOC2L:RHOC:MAGI3:PTPN22:ABL2:RGS2:MLK4:PIP4K2A:SIRT1:DDIT4:MYOZ1:SYNPO2L:PRDM11:MAPK8IP1:ARHGAP32:DNM1L:LEMD3:ZDHHC17:TPT1:MAP3K9:SIPA1L1:PPP2R5C:HSP90AA1:MARK3:BAG5:PPP1R13B:OTUD7A:NTRK3:PDPK1:PDPK2:TRAP1:MGRN1:MAP3K3:GH1:INSR:S1PR2:ICAM1:PDE4A:CDKN2D:SLC44A2:DNM2:KANK2:CC2D1A:PRKACA:PKN1:BRD4:FPR1:FPR2:PUM2:RHOB:GDF7:ALK:PRKCE:RHOQ:ARHGEF4:ACKR3:COPS8:GPR35:GDF5:CPNE1:PHF20:RCAN1:BID:UFD1L:TBX1…
Biological Process			3	1	GOBP_REGULATION_OF_INTRACELLULAR_SIGNAL_TRANSDUCTION	5	GSEA	GCA	93	1.70173	0	0.0136844	tags=53%, list=35%, signal=73%	MAGI2:ERBB4:PTEN:PRKCA:DLG1:GNAI1:DYRK1A:BRAF:MAZ:CHN1:TRIO:TAOK2:ARHGEF12:PJA2:ARRB1:HIPK2:AKT3:MTOR:BCR:NGEF:DENND4C:RALBP1:WDR59:NDST1:ING2:ALS2:PDE10A:DGKQ:MAP2K7:DDX5:MINK1:DSTYK:TMEM127:ARHGAP18:SORL1:MAP2K1:KCTD13:WWC1:SEMA4C:CSF1R:ANKRD54:ZNF622:DHX33:GNA13:PYCARD:ARHGEF18:PAK2:DRD3:KITLG:
Biological Process			3	1	GOBP_REGULATION_OF_INTRACELLULAR_SIGNAL_TRANSDUCTION	5	GENE2FUNC	GCA	108	NA	4.87381e-15	1.19408e-11	NA	NMNAT1:MTOR:PRKAA2:JUN:GADD45A:WLS:REN:KISS1:MDM4:DSTYK:AKT3:CDK1:PTEN:SIRT3:NLRP6:ARRB1:RPS3:WNT11:FZD4:MRE11A:ARHGEF12:SORL1:KITLG:DUSP6:DCN:IRS2:MAP2K1:MAZ:KCTD13:TAOK2:MAPK3:PYCARD:WDR59:MINK1:C1QBP:DHX33:CCL7:CCL11:DUSP14:ARHGAP23:PIP4K2B:RPL23:TMEM100:ERN1:DDX5:GNA13:PRKCA:RALBP1:VAPA:TAF4B:ARHGEF18:MAP2K7:CCL25:ARHGAP33:APLP1:NFKBID:HCST:ADRA2B:DUSP2:TMEM127:SEMA4C:ZAP70:CHN1:CFLAR:CASP10:…
Biological Process			3	1	GOBP_REGULATION_OF_INTRACELLULAR_SIGNAL_TRANSDUCTION	11	GSEA	GCA	115	1.59613	0	0.031041	tags=44%, list=27%, signal=55%	EP300:SOX11:DOCK3:KALRN:CDC42:SFPQ:PTK2:CIT:BTRC:PIK3CA:DRD2:PSD:RHOA:LMO3:GNAI2:RUNDC3A:AGO3:EPHB1:ITSN1:SHARPIN:GRINA:PARP1:GBF1:RALGPS1:GRM2:MAP2K2:RC3H1:PIP5K1C:DAG1:PIAS4:PER1:PIK3R2:SPPL3:NPRL2:CCNB1:EMC10:MUL1:HEXIM1:SPRY2:PPM1N:PELI1:SGSM3:PINK1:WNK2:STK40:FGF8:PRKD1:DEPDC5:ARHGAP39:MAP2K6:EGFR:
Biological Process			3	1	GOBP_REGULATION_OF_INTRACELLULAR_SIGNAL_TRANSDUCTION	11	GENE2FUNC	GCA	121	NA	2.84401e-12	8.03979e-10	NA	CAMK2N1:MUL1:PINK1:RAP1GAP:CDC42:SFPQ:AGO1:AGO3:STK40:ZC3H12A:MEAF6:MIER1:RC3H1:PARP1:BTRC:FGF8:GBF1:PSD:DRD2:CD3E:LMO3:OSBPL8:PRKAB1:PLA2G1B:TRIAP1:SPPL3:P2RX7:P2RX4:RXFP2:HTR2A:SPRY2:PRKD1:SYNJ2BP:ENTPD5:CSPG4:NRG4:ARHGAP17:CHD3:ALOX12B:PER1:AURKB:ARHGEF15:RPL26:DUSP3:TMEM101:RUNDC3A:HEXIM1:GIP:PHB:MAP2K6:RNF125:GAREM:PIP5K1C:PIAS4:MAP2K2:CCDC94:PIK3R2:PIK3R2:GDF15:CBLC:APOE:PPP1R13L:GPR4:GIPR:…
Biological Process			3	1	GOBP_REGULATION_OF_INTRACELLULAR_SIGNAL_TRANSDUCTION	4	GSEA	NCS	75	1.67402	0	0.0421336	tags=49%, list=30%, signal=64%	SLIT2:PRKD1:DDIT3:NTRK3:FBXW7:CUL3:EZH2:PER1:UBE2I:ARF6:CADM4:ARHGEF25:UBE2V1:GPR17:ARHGAP18:LZTR1:SZT2:SLC20A1:INPP5F:ARHGEF5:FZD10:PLAUR:IL1A:TELO2:ABL2:SEMA4D:TXN:CAV1:NDRG2:TIAL1:AURKB:OPRM1:GPBAR1:ABR:ATAD5:SERPINE2:TIAM2:
Biological Process			3	1	GOBP_REGULATION_OF_INTRACELLULAR_SIGNAL_TRANSDUCTION	4	GENE2FUNC	NCS	86	NA	7.46132e-10	2.28503e-07	NA	RPA2:SESN2:TAF12:SZT2:ABL2:INPP5F:INHBC:INHBE:ARHGAP9:DDIT3:PIP4K2C:ARHGEF25:FZD10:NDRG2:ARHGEF40:SUPT16H:PRKD1:ARF6:SOS2:MAP4K5:RASGRF1:NTRK3:LRRK1:VIMP:UBE2I:TELO2:LITAF:SIAH1:WDR59:ABR:CRK:INPP5K:CHD3:ALOX12B:PER1:AURKB:ARHGEF15:RPL26:ATAD5:HRH4:PRDX2:CALR:CADM4:PLAUR:SLC20A1:IL1B:IL37:IL36G:IL36A:IL36B:IL36RN:IL1F10:IL1RN:PSD4:MAP3K2:GPR17:CD28:ICOS:SERPINE2:CUL3:UBE2V1:PTPN1:BMP7:PRDM15:CRKL…
Biological Process			1	1	GOBP_REGULATION_OF_INTRACELLULAR_TRANSPORT	11	GSEA	GCA	23	1.85643	0	0.00580712	tags=61%, list=25%, signal=80%	PIK3R1:RUFY3:SREBF2:CDC42:VAMP2:CABP1:NDEL1:MAP2K2:ARIH2:PIK3R2:BAP1:PINK1:PRKD1:RANGAP1:
Biological Process			1	1	GOBP_REGULATION_OF_INTRACELLULAR_TRANSPORT	11	GENE2FUNC	GCA	31	NA	8.30736e-05	0.00175652	NA	PINK1:ZC3H12A:NOLC1:DRD2:BACE1:SIRT4:CABP1:HTR2A:SCFD1:VAMP2:NDEL1:MAP2K2:PIK3R2:PIK3R2:RAB3A:RIMS4:RANGAP1:SREBF2:ARIH2:HYAL2:BAP1:TNNC1:PRKCD:CACNA1D:ZIC1:RUFY3:PIK3R1:ARC:ZC3H3:MAPK15:SCRIB:STXBP1
Biological Process			1	1	GOBP_REGULATION_OF_INTRACELLULAR_TRANSPORT	3	GSEA	NCS	20	1.71033	0.0010101	0.0283614	tags=50%, list=13%, signal=56%	TCF7L2:GSK3B:HCLS1:CAMK1:NEDD4:UBE2D3:OAZ1:SMAD3:JAK2:SIAH3:
Biological Process			1	1	GOBP_REGULATION_OF_INTRACELLULAR_TRANSPORT	3	GENE2FUNC	NCS	28	NA	2.06949e-05	0.000851877	NA	SEC16B:NOLC1:TCF7L2:SVIP:ZNF259:SIAH3:NEDD4:SMAD3:CHP2:PRKCB:IL4R:CD300A:OAZ1:NUCB1:ITGB1BP1:CAMK1:RAB5A:GSK3B:HCLS1:UBE2D3:PARK2:LEP:CHRM2:DGKI:ZC3H3:MAPK15:SCRIB:ANP32B
Biological Process		1	0	1.5	GOBP_REGULATION_OF_ION_TRANSMEMBRANE_TRANSPORT	3	GSEA	NCS	29	1.80462	0	0.0171917	tags=72%, list=33%, signal=106%	BAX:KCNJ13:CACNA2D1:WNK1:NEDD4:STIM1:FGF12:FXYD7:KCNA4:CACNG3:COX17:KCNIP2:FXYD5:FXYD1:KCNH8:FXYD3:SPHK2:SCN1B:PLCG2:SHISA9:JSRP1:
Biological Process		1	0	1.5	GOBP_REGULATION_OF_ION_TRANSMEMBRANE_TRANSPORT	3	WG	NCS	28	1.49029	0.0236608	0.911504	NA	ATP1B3:BAX:CACNA2D1:CACNG3:COX17:FGF12:FXYD1:FXYD3:FXYD5:FXYD7:HAMP:JSRP1:KCNA4:KCNH8:KCNIP2:KCNJ13:KCNJ14:MTNR1B:NEDD4:PLCG2:PPIF:SCN1B:SHISA9:STIM1:TPCN2:TRPC1:WNK1:YWHAQ
Biological Process		1	0	1.5	GOBP_REGULATION_OF_ION_TRANSMEMBRANE_TRANSPORT	3	GENE2FUNC	NCS	30	NA	1.72845e-05	0.000741355	NA	PPIF:KCNIP2:STIM1:KCNA4:TPCN2:MTNR1B:GRIA4:WNK1:NEDD4:SHISA9:CACNG3:PLCG2:JSRP1:TMEM38A:SCN1B:FXYD3:FXYD1:FXYD7:FXYD5:HAMP:KCNJ14:BAX:YWHAQ:KCNJ13:KCNH8:COX17:ATP1B3:TRPC1:FGF12:CACNA2D1
Biological Process			0	2	GOBP_REGULATION_OF_ION_TRANSPORT	3	GSEA	NCS	35	1.64558	0.003	0.0445535	tags=60%, list=33%, signal=87%	BAX:KCNJ13:CACNA2D1:WNK1:NEDD4:STIM1:FGF12:FXYD7:KCNA4:CACNG3:COX17:KCNIP2:FXYD5:FXYD1:KCNH8:FXYD3:SPHK2:SCN1B:PLCG2:SHISA9:JSRP1:
Biological Process			0	2	GOBP_REGULATION_OF_ION_TRANSPORT	3	GENE2FUNC	NCS	37	NA	6.57755e-05	0.00218756	NA	PPIF:KCNIP2:STIM1:KCNA4:TPCN2:MTNR1B:GRIA4:APOA1:WNK1:NEDD4:ABAT:SHISA9:PLA2G10:CACNG3:PLCG2:JSRP1:TMEM38A:SCN1B:FXYD3:FXYD1:FXYD7:FXYD5:HAMP:FFAR1:KCNJ14:BAX:YWHAQ:KCNJ13:KCNH8:COX17:CASR:ATP1B3:TRPC1:FGF12:PARK2:CACNA2D1:LEP
Biological Process			0	2	GOBP_REGULATION_OF_ION_TRANSPORT	4	GSEA	NCS	36	1.61159	0.00700701	0.0493312	tags=56%, list=31%, signal=77%	PRKD1:YWHAE:CEBPB:CNTN1:KCNN4:PER1:PDE4B:SLC6A9:CHRNA3:VAMP2:KCNIP4:IL1A:CACNA1A:RANGRF:OPRD1:CAV1:OPRM1:STAC3:SERPINE2:KCNAB3:
Biological Process			0	2	GOBP_REGULATION_OF_ION_TRANSPORT	4	GENE2FUNC	NCS	33	NA	8.59266e-05	0.00278221	NA	PTAFR:OPRD1:PDE4B:CNTN1:STAC3:AVPR1A:CLDN10:NOX5:CHRNA3:RASGRF1:CACNA1H:YWHAE:INPP5K:KCNAB3:PER1:VAMP2:RANGRF:SLC6A4:CACNA1A:IL1B:BIN1:SUMO1:SERPINE2:CEBPB:TF:KCNIP4:KCNK5:KCNK17:TREM2:OPRM1:CAV1:FAM115A:SNX16
Biological Process			0	1	GOBP_NEGATIVE_REGULATION_OF_CELL_GROWTH	1	GSEA	NCS	18	1.67796	0.00306435	0.0327839	tags=44%, list=15%, signal=51%	PTPRJ:SEMA6D:SEMA3F:WNT3:PML:IP6K2:BCL11A:NTN1:
Biological Process			0	1	GOBP_REGULATION_OF_LEUKOCYTE_MIGRATION	1	GENE2FUNC	NCS	14	NA	0.00209702	0.0274906	NA	TNFRSF14:ECM1:CAMK1D:ADAM8:KITLG:HMGB1:CCL1:CCR2:RHOA:MST1:WNT5A:IL12A:VEGFA:ZP3
Biological Process			1	0	GOBP_REGULATION_OF_LEUKOCYTE_PROLIFERATION	11	GSEA	GCA	21	1.77786	0.00102249	0.0101975	tags=33%, list=21%, signal=42%	SOX11:PTK2:SCRIB:RC3H1:ZNF335:SDC4:PELI1:
Biological Process			1	0	GOBP_REGULATION_OF_LEUKOCYTE_PROLIFERATION	11	GENE2FUNC	GCA	20	NA	4.75975e-05	0.00111415	NA	TNFSF18:TNFSF4:RC3H1:CD3E:CLECL1:EBI3:TMIGD2:IL12RB1:SOX11:PELI1:SDC4:ZNF335:CD40:TNFRSF13C:TLR9:TLR9:SELK:NCK1:IL20RB:BST1:CD38
Biological Process			1	0	GOBP_REGULATION_OF_LIPID_METABOLIC_PROCESS	7	GSEA	GCA	20	1.61666	0.00101626	0.0361595	tags=60%, list=31%, signal=86%	SNCA:AGAP2:CTDNEP1:PIP4K2C:ACADVL:CDK4:AVIL:CRTC3:AKT1:GPS2:TSPO:LONP2:
Biological Process			1	0	GOBP_REGULATION_OF_LIPID_METABOLIC_PROCESS	7	GENE2FUNC	GCA	24	NA	0.000693112	0.0123053	NA	CYP4A11:HMGCS2:GPAM:ADM:DKK3:APOA5:APOC3:APOA1:AGAP2:CDK4:CYP27B1:AKT1:LONP2:CNEP1R1:ACADVL:CTDNEP1:GPS2:PIK3R6:LSR:TSPO:SNCA:ACSL1:PLIN2:RXRA
Biological Process			1	0	GOBP_REGULATION_OF_MACROAUTOPHAGY	7	GSEA	GCA	16	1.73171	0.00204708	0.0189402	tags=63%, list=24%, signal=81%	TP53:RAB3GAP1:GNAI3:VPS26B:PIP4K2C:NEDD4:PHF23:PAFAH1B2:FEZ2:AKT1:
Biological Process			1	0	GOBP_REGULATION_OF_MACROAUTOPHAGY	7	GENE2FUNC	GCA	16	NA	4.85919e-05	0.00140611	NA	KIAA1324:GNAI3:PAFAH1B2:VPS26B:PIP4K2C:AKT1:NEDD4:PHF23:FEZ2:ATP6V1B1:RALB:RAB3GAP1:CASP3:SLC38A9:PARK2:RRAGA
Biological Process			2	3	GOBP_REGULATION_OF_MEMBRANE_POTENTIAL	7	GSEA	GCA	25	1.71083	0.00201613	0.0212808	tags=44%, list=12%, signal=49%	GRID2:DLG4:CACNB2:NLGN2:GRID1:RELN:ATP1B2:RAB3GAP1:SNCA:JUP:NEDD4:
Biological Process			2	3	GOBP_REGULATION_OF_MEMBRANE_POTENTIAL	7	GENE2FUNC	GCA	28	NA	0.000139303	0.00334601	NA	CNR2:CLDN19:CACNB2:GRID1:FAM196A:IGSF9B:FGF14:AKT1:NEDD4:CBLN1:DLG4:NLGN2:CHRNB1:ATP1B2:JUP:PMAIP1:SCN1B:FXYD1:RAB3GAP1:TSPO:SNCA:GRID2:GJA1:PARK2:SLC26A5:RELN:CFTR:KCNK9
Biological Process			2	3	GOBP_REGULATION_OF_MEMBRANE_POTENTIAL	14	GSEA	GCA	22	1.7981	0.0030581	0.0350051	tags=55%, list=16%, signal=64%	NRXN1:PPP3CA:GRIN1:STX1A:CACNA1G:KCNC1:CNIH2:BAD:CRTC1:EHD3:KCNH4:CNTNAP1:
Biological Process			2	3	GOBP_REGULATION_OF_MEMBRANE_POTENTIAL	14	GENE2FUNC	GCA	23	NA	0.0025392	0.0427074	NA	KCNJ11:KCNC1:P2RX3:BAD:KCNK4:KCNK7:CNIH2:NPAS4:KCNH4:HCRT:CNTNAP1:CACNA1G:CRTC1:TRPM4:EHD3:NRXN1:CACNB4:CCK:PPP3CA:FZD9:STX1A:GRIN1:CACNA1B
Biological Process			2	3	GOBP_REGULATION_OF_MEMBRANE_POTENTIAL	1	GSEA	NCS	27	1.77254	0.00100908	0.021306	tags=48%, list=12%, signal=54%	ACTN2:MAPT:GABRA4:HCN1:GABRA2:GABRB1:RYR2:CELF4:GRIN2B:CTNNA3:CHRFAM7A:RIMS4:GABRG1:
Biological Process			2	3	GOBP_REGULATION_OF_MEMBRANE_POTENTIAL	1	GENE2FUNC	NCS	27	NA	0.000707373	0.0124086	NA	RNF207:MLLT11:ACTN2:RYR2:CTNNA3:P2RX3:GRIN2B:DCN:SLC8A3:CHRFAM7A:GJD2:HCN4:MAPT:CELF4:SCN7A:KCNK15:RIMS4:ADORA2A:TUSC2:SLMAP:GABRG1:GABRA2:GABRA4:GABRB1:HCN1:SRI:CFTR
Biological Process			2	3	GOBP_REGULATION_OF_MEMBRANE_POTENTIAL	5	GSEA	NCS	24	1.81376	0	0.0266082	tags=63%, list=24%, signal=81%	PPP3CA:PSEN1:GRM5:PTK2B:WDR1:CHRNA2:SLC8A2:DRD1:HCN3:TSPO:CALM1:BAD:KCNK7:NPAS4:SCN4A:
Biological Process			2	3	GOBP_REGULATION_OF_MEMBRANE_POTENTIAL	5	GENE2FUNC	NCS	24	NA	0.000822109	0.0158181	NA	GBA:HCN3:MYOC:GOT1:BAD:KCNK4:KCNK7:CNIH2:NPAS4:GRM5:PSEN1:KCNK13:KCNH6:SCN4A:GPR35:KCNB1:TSPO:WDR1:PPP3CA:USP53:NPY2R:DRD1:PTK2B:CHRNA2
Biological Process			2	3	GOBP_REGULATION_OF_MEMBRANE_POTENTIAL	8	GSEA	NCS	23	1.6514	0	0.0445758	tags=39%, list=11%, signal=43%	RELN:GABRB2:NRXN1:VCP:KCNH1:SLC4A4:SOD2:ANK3:MPP2:
Biological Process			2	3	GOBP_REGULATION_OF_MEMBRANE_POTENTIAL	8	GENE2FUNC	NCS	24	NA	0.000604809	0.0164288	NA	RIMS3:CACNA1E:KCNH1:ANK3:CTNS:P2RX5:P2RX1:MPP2:GJC1:SH3GL1:S1PR2:TRPM4:SLC17A7:MYH14:NRXN1:BID:GABRB2:SLC26A5:RELN:VCP:STOML2:UNC13B:GRIN3A:PTPN3
Biological Process			1	1	GOBP_REGULATION_OF_METAL_ION_TRANSPORT	14	GSEA	GCA	21	1.73363	0.00204708	0.0468638	tags=43%, list=12%, signal=48%	GRIN1:NKAIN2:CACNB4:HPCA:KCNC1:DPP6:DPP10:ABCC8:EHD3:
Biological Process			1	1	GOBP_REGULATION_OF_METAL_ION_TRANSPORT	14	GENE2FUNC	GCA	23	NA	0.000499615	0.0124904	NA	HPCA:ABCC8:KCNC1:LRRC55:APLNR:P2RX3:HCRT:WNK4:TMEM38A:HOMER3:CALM3:HRC:EHD3:DPP10:CACNB4:P2RY12:FYN:NKAIN2:DPP6:OPRK1:GRIN1:LRRC26:CACNA1B
Biological Process			1	1	GOBP_REGULATION_OF_METAL_ION_TRANSPORT	3	GSEA	NCS	23	1.64047	0.00201005	0.0464674	tags=65%, list=33%, signal=96%	BAX:CACNA2D1:WNK1:NEDD4:STIM1:FGF12:FXYD7:KCNIP2:FXYD5:FXYD1:FXYD3:SPHK2:SCN1B:PLCG2:JSRP1:
Biological Process			1	1	GOBP_REGULATION_OF_METAL_ION_TRANSPORT	3	GENE2FUNC	NCS	21	NA	0.00201601	0.0298744	NA	KCNIP2:STIM1:MTNR1B:WNK1:NEDD4:PLCG2:JSRP1:TMEM38A:SCN1B:FXYD3:FXYD1:FXYD7:FXYD5:HAMP:FFAR1:BAX:CASR:ATP1B3:TRPC1:FGF12:CACNA2D1
Biological Process			1	0	GOBP_REGULATION_OF_MICROTUBULE_BASED_PROCESS	14	GSEA	GCA	21	1.79442	0.00310238	0.0350654	tags=86%, list=41%, signal=143%	MAP1B:MARK2:NUMA1:CNIH2:FBXW5:KAT2A:MAP1S:RBM14:ALMS1:TRIM37:SPAST:MAP1A:SKA2:ARL2:CHMP1A:BRCA1:KIF15:MEMO1:
Biological Process			1	0	GOBP_REGULATION_OF_MICROTUBULE_BASED_PROCESS	14	GENE2FUNC	GCA	20	NA	1.90167e-06	0.000176928	NA	MARK2:ARL2:CATSPER1:CNIH2:RBM14:NUMA1:SKA3:MAP1A:CHMP1A:KAT2A:BRCA1:TRIM37:SKA2:MAP1S:MEMO1:SPAST:ALMS1:MAP1B:STMND1:FBXW5
Biological Process			2	0	GOBP_REGULATION_OF_MITOTIC_CELL_CYCLE	5	GSEA	GCA	25	1.56559	0.0121212	0.0315059	tags=68%, list=39%, signal=109%	APC:PTEN:PHIP:PRKCA:DLG1:GIGYF2:TAOK2:ATF2:INHBA:RNF40:YTHDC2:RNF20:APPL2:DRD3:L3MBTL1:MAD2L2:ZWILCH:
Biological Process			2	0	GOBP_REGULATION_OF_MITOTIC_CELL_CYCLE	5	GENE2FUNC	GCA	32	NA	0.000785385	0.0139434	NA	MAD2L2:GADD45A:MDM4:SDCCAG8:CDK1:PTEN:PSMD13:MRE11A:TIPIN:ZWILCH:TAOK2:PSMB6:PSMB3:PRKCA:PSMA8:HAUS5:ATF2:GIGYF2:L3MBTL1:BMP7:RAE1:PDXP:GTSE1:DRD3:DLG1:MAEA:APC:YTHDC2:PDGFRB:PHIP:MAGI2:GNAI1
Biological Process			2	0	GOBP_REGULATION_OF_MITOTIC_CELL_CYCLE	7	GSEA	GCA	19	1.58049	0.00610376	0.0410971	tags=79%, list=37%, signal=124%	TP53:UBE2E2:CTDSP2:CDK4:EIF4E:IK:USP47:IQGAP1:TAL1:BRD7:AKT1:SRA1:CDKN1A:STIL:STK33:
Biological Process			2	0	GOBP_REGULATION_OF_MITOTIC_CELL_CYCLE	7	GENE2FUNC	GCA	39	NA	5.07725e-05	0.00145205	NA	TAL1:GPSM2:PSRC1:PSMA5:SMC3:STK33:WEE1:USP47:DCTN2:CDK4:CTDSP2:AKT1:HAUS2:CEP152:IQGAP1:BRD7:TP53:CHMP1B:PSMG2:CEP76:HAUS1:ANKRD53:CLASP1:PSMF1:NSFL1C:UBE2E2:RPL24:CEP97:EIF4E:CCNA2:MCIDAS:CCNO:IK:SOX4:CDKN1A:PSMC2:WEE2:TNKS:HAUS6
Biological Process			1	0	GOBP_REGULATION_OF_MRNA_METABOLIC_PROCESS	15	GSEA	GCA	27	1.78623	0.00100806	0.00910469	tags=59%, list=23%, signal=74%	SRRM4:HNRNPA1:PAN2:SUPT5H:CACNG7:SAMD4B:SRPK2:CNOT3:PAF1:DHX36:DAZAP1:HNRNPA0:CIRBP:LARP4B:ZC3H10:NPM1:
Biological Process			1	0	GOBP_REGULATION_OF_MRNA_METABOLIC_PROCESS	15	WG	GCA	22	2.27161	0.000311196	0.181462	NA	CACNG7:CIRBP:CPEB1:DAZAP1:DHX34:DHX36:HNRNPA0:HNRNPA1:HNRNPK:MBNL2:MEX3D:NPM1:NSRP1:PAF1:PRR5L:SAMD4B:SLC39A5:SNRPA:SRPK2:SRRM4:SUPT5H:ZC3H10
Biological Process	Neural		6.5	0	GOBP_REGULATION_OF_NERVOUS_SYSTEM_DEVELOPMENT	1	GSEA	GCA	17	2.02667	0	0.000823906	tags=88%, list=32%, signal=127%	ROBO2:FZD3:LRP8:BAIAP2:ASCL1:SLIT1:ZFYVE27:CDH4:MYC:MEGF8:RAB21:EIF4G2:RYK:DYNLT1:RAB11A:
Biological Process	Neural		6.5	0	GOBP_REGULATION_OF_NERVOUS_SYSTEM_DEVELOPMENT	1	GENE2FUNC	GCA	38	NA	2.48156e-05	0.00184237	NA	LRP8:CXCL12:KIF20B:SLIT1:ZFYVE27:KNDC1:FUOM:CEND1:RAB21:ASCL1:SSH1:SIX1:SIX4:RAB11A:CCL3:LHX1:BCL2:MEGF8:CDH4:ROBO2:RYK:OPA1:VEGFC:NREP:RIMS1:POU3F2:DYNLT1:MMD2:NRCAM:FGF20:FZD3:KIF13B:STAR:LSM1:FGFR1:EYA1:ESRP1:YWHAZ
Biological Process	Neural		6.5	0	GOBP_REGULATION_OF_NERVOUS_SYSTEM_DEVELOPMENT	5	GSEA	GCA	28	1.95826	0	0.00216247	tags=68%, list=29%, signal=93%	DAB1:PTEN:DLG1:ASIC2:MAP6:SEMA3C:GLI3:MTOR:ULK1:ADNP:XRCC5:DRAXIN:LPIN1:SORL1:MAP2K1:BMPR1A:ANKRD27:SEMA4C:APPL2:
Biological Process	Neural		6.5	0	GOBP_REGULATION_OF_NERVOUS_SYSTEM_DEVELOPMENT	5	GENE2FUNC	GCA	53	NA	1.11175e-07	9.50162e-06	NA	MTOR:PTCHD2:DRAXIN:DAB1:CNTN2:CDK1:BMPR1A:PTEN:GDPD5:MAP6:FZD4:VSTM5:SORL1:APPL2:MAP2K1:TBX6:STX1B:ASIC2:SRCIN1:MMD:ANKRD27:ARHGAP33:LRFN3:MEIS1:ADRA2B:SEMA4C:CHN1:HOXD3:CFLAR:TRAK2:ERBB4:XRCC5:NGEF:LZTS3:ZMYND8:ADNP:BMP7:LGALS1:SOX10:DRD3:DLG1:GAK:CRMP1:LPHN3:MAN2A1:FBXO38:CAMK2A:SDK1:GLI3:MAGI2:SEMA3C:BRAF:VLDLR
Biological Process	Neural		6.5	0	GOBP_REGULATION_OF_NERVOUS_SYSTEM_DEVELOPMENT	7	GSEA	GCA	27	1.82958	0.00100806	0.00984413	tags=59%, list=24%, signal=76%	TP53:GRID2:KDM1A:NLGN2:HES5:DICER1:RELN:NTN1:PLXNA4:AMIGO1:EFNB3:LRRTM2:HAP1:LGI4:CHD7:AKT1:
Biological Process	Neural		6.5	0	GOBP_REGULATION_OF_NERVOUS_SYSTEM_DEVELOPMENT	7	GENE2FUNC	GCA	62	NA	2.97484e-09	4.65215e-07	NA	HES5:NBL1:KDM1A:ID3:LEPRE1:AMIGO1:GORAB:SLC39A12:DKK1:DENND5A:TRPC6:ZNF259:FKBP4:TULP3:GLI1:AVIL:LHX5:FBXW8:DICER1:AKT1:EIF2AK4:PRTG:NEDD4:IDH2:SEMA4B:CIB1:IQGAP1:CBLN1:KATNB1:NDRG4:DLG4:DVL2:KCTD11:NLGN2:EFNB3:NTN1:HAP1:SCN1B:LGI4:MAG:SIX3:GLI2:CHODL:TSPO:SHOX2:PAQR3:SNCA:GRID2:EIF4E:IL2:IL6ST:LRRTM2:DPYSL3:CPNE5:MDGA1:PARK2:VWC2:RELN:PLXNA4:KEL:CHD7:STMN2
Biological Process	Neural		6.5	0	GOBP_REGULATION_OF_NERVOUS_SYSTEM_DEVELOPMENT	8	GENE2FUNC	GCA	44	NA	6.06484e-06	0.000368402	NA	FOXO6:CERS2:PRUNE:SEMA6C:S100A9:SNAPIN:CHRNB2:ZEB1:NRP1:ZNF365:CTTN:SHANK2:YAP1:ADCY6:PLXNC1:CPNE6:NFATC4:LRFN5:ITPKA:LTK:ADAM10:RRN3:CRK:DCC:ZNF536:ID2:KIDINS220:CTNNA2:LRRTM1:BMPR2:ABI2:KREMEN1:NF2:SERPINI1:DVL3:EIF4G1:EPHB3:MAP3K13:ETV5:GSX2:STAP1:COBL:SDC2:PLAA
Biological Process	Neural		6.5	0	GOBP_REGULATION_OF_NERVOUS_SYSTEM_DEVELOPMENT	11	GSEA	GCA	29	1.79829	0.00202634	0.00870305	tags=66%, list=26%, signal=87%	SOX11:RUFY3:LRRC4B:PAX6:DRD2:FOXG1:EPHB1:SYNJ1:NDEL1:BDNF:SS18L1:DAG1:ZNF335:LRRC24:TWF2:TNR:HES7:RNF10:SEMA4G:
Biological Process	Neural		6.5	0	GOBP_REGULATION_OF_NERVOUS_SYSTEM_DEVELOPMENT	11	GENE2FUNC	GCA	64	NA	6.6529e-08	4.17939e-06	NA	MUL1:TNN:TNR:PAX2:SEMA4G:LBX1:PITX3:BDNF:PAX6:DRD2:DDX6:NAP1L1:RNF10:P2RX4:FOXG1:PRKD1:SNW1:FLRT2:PTPN9:HES7:ARHGEF15:NDEL1:GRN:FZD2:GFAP:NGFR:TCF4:HMG20B:APOE:LRRC4B:SYT3:SHANK1:ACPT:SOX11:ZEB2:TBR1:ZNF335:SS18L1:OLIG2:EIF4ENIF1:EP300:NCKIPSD:RHOA:DAG1:AMIGO3:SEMA3F:TWF2:SEMA3G:KALRN:EPHB1:NCK1:CD38:RUFY3:NR2F1:LZTS1:UNC5D:TG:PTK2:BAI1:ARC:SCRT1:LRRC24:NTNG2:SETX
Biological Process	Neural		6.5	0	GOBP_REGULATION_OF_NERVOUS_SYSTEM_DEVELOPMENT	12	GSEA	GCA	16	1.74967	0.00212314	0.0341509	tags=69%, list=28%, signal=92%	HDAC2:LINGO2:ROBO1:PCM1:EFNA5:HOOK3:ID4:FEZF2:PLXNA1:YWHAH:FBXO31:
Biological Process	Neural		6.5	0	GOBP_REGULATION_OF_NERVOUS_SYSTEM_DEVELOPMENT	12	GENE2FUNC	GCA	35	NA	6.28409e-08	4.19891e-05	NA	LIN28A:LPPR5:VANGL2:PBX1:LMX1A:NTF3:LLPH:GRIP1:FBXO31:ARHGDIA:RAC3:CSNK1D:SCRT2:YWHAH:BHLHE40:PTPRG:FEZF2:ROBO1:PLXNA1:GATA2:IFT122:PLXND1:SOX14:HELT:ZSWIM6:EFNA5:NEUROG1:ID4:BEND6:CNR1:HDAC2:PCM1:HOOK3:UBE2V2:LINGO2
Biological Process	Neural		6.5	0	GOBP_REGULATION_OF_NERVOUS_SYSTEM_DEVELOPMENT	15	GSEA	GCA	20	2.18977	0	0.000167083	tags=65%, list=16%, signal=75%	PTPRS:NTRK2:DLL3:KDM4A:SERPINE2:STK11:SEMA6B:DLL1:NUMBL:SLITRK1:NEURL1:CTNNA1:DHX36:
Biological Process	Neural		6.5	0	GOBP_REGULATION_OF_NERVOUS_SYSTEM_DEVELOPMENT	15	GENE2FUNC	GCA	50	NA	2.041e-08	3.48868e-06	NA	CDC20:PTPRF:KDM4A:DNM3:SLC45A3:RAB7L1:SRGAP2:MARK1:SUFU:NEURL1:BRSK2:MOB2:AMIGO2:RARG:GDF11:SLITRK1:RAP2A:EFNB2:KIAA1024:SSH2:SLC6A4:NEDD4L:STK11:PLK5:TCF3:SEMA6B:PTPRS:LRFN1:DLL3:NUMBL:ARHGAP35:C5AR1:CRX:AP2A1:CACNG7:NEUROD1:SERPINE2:LRTM1:WNT5A:GAP43:DHX36:SPOCK1:CTNNA1:TLX3:UFL1:MYB:THBS2:DLL1:ASAP1:NTRK2
Biological Process	Neural		4	2.5	GOBP_REGULATION_OF_NEURON_PROJECTION_DEVELOPMENT	5	GSEA	GCA	25	2.06499	0	0.00094276	tags=92%, list=37%, signal=143%	MAGI2:DAB1:PTEN:CNTN2:CHN1:CRMP1:MAP6:SEMA3C:ULK1:NGEF:ADNP:DRAXIN:MAP2K1:GAK:STX1B:ANKRD27:SEMA4C:VLDLR:LZTS3:TBX6:FBXO38:PAK2:SRCIN1:
Biological Process	Neural		4	2.5	GOBP_REGULATION_OF_NEURON_PROJECTION_DEVELOPMENT	5	GENE2FUNC	GCA	31	NA	9.19864e-06	0.000407289	NA	MTOR:DRAXIN:DAB1:CNTN2:PTEN:MAP6:FZD4:MAP2K1:TBX6:STX1B:SRCIN1:ANKRD27:ARHGAP33:SEMA4C:CHN1:CFLAR:TRAK2:NGEF:LZTS3:ZMYND8:ADNP:BMP7:LGALS1:GAK:CRMP1:FBXO38:SDK1:MAGI2:SEMA3C:BRAF:VLDLR
Biological Process	Neural		4	2.5	GOBP_REGULATION_OF_NEURON_PROJECTION_DEVELOPMENT	7	GSEA	GCA	30	1.67834	0	0.0255099	tags=60%, list=25%, signal=77%	GRID2:KDM1A:ELAVL4:RELN:NTN1:PLXNA4:ATP1B2:AMIGO1:EFNB3:TOX:FKBP4:NEDD4:AVIL:KATNB1:NDRG4:STMN2:AKT1:DENND5A:
Biological Process	Neural		4	2.5	GOBP_REGULATION_OF_NEURON_PROJECTION_DEVELOPMENT	7	GENE2FUNC	GCA	35	NA	2.74366e-06	0.000143021	NA	KDM1A:LEPRE1:AMIGO1:SLC39A12:DKK1:DENND5A:TRPC6:FKBP4:AVIL:FBXW8:AKT1:NEDD4:SEMA4B:CIB1:IQGAP1:KATNB1:NDRG4:DLG4:DVL2:EFNB3:NTN1:SCN1B:MAG:CHODL:SHOX2:PAQR3:GRID2:IL2:DPYSL3:CPNE5:PARK2:RELN:PLXNA4:KEL:STMN2
Biological Process	Neural		4	2.5	GOBP_REGULATION_OF_NEURON_PROJECTION_DEVELOPMENT	11	GSEA	GCA	27	1.62135	0.00506586	0.0267117	tags=56%, list=26%, signal=74%	EP300:RUFY3:NR2F1:RHOA:LZTS1:NDEL1:BDNF:SS18L1:NTNG2:NCKIPSD:TWF2:TNR:PRKD1:SETX:SEMA4G:
Biological Process	Neural		4	2.5	GOBP_REGULATION_OF_NEURON_PROJECTION_DEVELOPMENT	11	GENE2FUNC	GCA	32	NA	0.000438719	0.00676013	NA	MUL1:TNR:SEMA4G:BDNF:PRKD1:PTPN9:NDEL1:GRN:GFAP:NGFR:APOE:SYT3:SHANK1:ACPT:ZEB2:TBR1:SS18L1:EP300:NCKIPSD:RHOA:SEMA3F:TWF2:SEMA3G:KALRN:NCK1:CD38:RUFY3:NR2F1:LZTS1:PTK2:ARC:SETX
Biological Process	Neural		4	2.5	GOBP_REGULATION_OF_NEURON_PROJECTION_DEVELOPMENT	15	GSEA	GCA	21	2.04022	0	0.00180421	tags=62%, list=16%, signal=72%	PTPRS:FUT9:NEDD4L:NTRK2:ARHGAP35:BRSK2:SPOCK1:STK11:SEMA6B:SLITRK1:PTPRF:CDC20:DHX36:
Biological Process	Neural		4	2.5	GOBP_REGULATION_OF_NEURON_PROJECTION_DEVELOPMENT	15	GENE2FUNC	GCA	26	NA	8.58458e-05	0.00293473	NA	CDC20:PTPRF:DNM3:RAB7L1:MARK1:NEURL1:BRSK2:MOB2:SLITRK1:RAP2A:EFNB2:KIAA1024:SSH2:NEDD4L:STK11:PLK5:SEMA6B:PTPRS:ARHGAP35:AP2A1:CACNG7:WNT5A:DHX36:SPOCK1:ASAP1:NTRK2
Biological Process	Neural	1	4	2.5	GOBP_REGULATION_OF_NEURON_PROJECTION_DEVELOPMENT	1	GSEA	NCS	42	1.67283	0	0.0316492	tags=55%, list=26%, signal=71%	MAPT:RHOA:SRF:SEMA6D:LRP4:SPOCK1:MDK:SEMA3F:WNT3:VEGFA:LRRC4C:COBL:BCL11A:CUL7:NTN1:NPTN:KANK1:STYXL1:FBXW8:RTN4RL2:PTK7:PARP6:NCKIPSD:
Biological Process	Neural	1	4	2.5	GOBP_REGULATION_OF_NEURON_PROJECTION_DEVELOPMENT	1	WG	NCS	40	1.6785	0.000988525	0.235808	NA	ANKRD27:BCL11A:CAMK1D:CERS2:CNTF:COBL:CPNE5:CUL7:DPYSL3:FBXW8:IL2:INPP5J:ISLR2:KANK1:KNDC1:LRIG2:LRP4:LRRC4C:MAPT:MOV10:NCKIPSD:NPTN:NR2F1:NTN1:PARP6:PLXND1:PTK7:RHOA:RTN4RL2:SEMA3F:SEMA6C:SEMA6D:SPOCK1:SRF:STYXL1:TNFRSF12A:VEGFA:WNT3:WNT5A:ZNF365
Biological Process	Neural	1	4	2.5	GOBP_REGULATION_OF_NEURON_PROJECTION_DEVELOPMENT	1	GENE2FUNC	NCS	41	NA	2.18491e-08	2.3274e-06	NA	MOV10:LRIG2:CERS2:SEMA6C:CAMK1D:ZNF365:KNDC1:LRRC4C:LRP4:RTN4RL2:CNTF:FBXW8:SEMA6D:PARP6:NPTN:ISLR2:TNFRSF12A:NTN1:MAPT:WNT3:ANKRD27:BCL11A:KREMEN1:INPP5J:NCKIPSD:RHOA:SEMA3F:WNT5A:PLXND1:IL2:NR2F1:SPOCK1:DPYSL3:CPNE5:CUL7:PTK7:SRF:VEGFA:COBL:STYXL1:KANK1
Biological Process	Neural		4	2.5	GOBP_REGULATION_OF_NEURON_PROJECTION_DEVELOPMENT	3	GSEA	NCS	18	1.86524	0.00102775	0.0182361	tags=72%, list=27%, signal=97%	PTN:SF3A2:GSK3B:CAMK1:NEDD4:RAP2A:TENM3:PLXNA2:MAG:CRMP1:KIDINS220:CNTN2:SCN1B:
Biological Process	Neural		4	2.5	GOBP_REGULATION_OF_NEURON_PROJECTION_DEVELOPMENT	3	GENE2FUNC	NCS	26	NA	0.0010855	0.0190871	NA	LPPR5:CNTN2:PLXNA2:SEMA4G:RAP2A:NEDD4:KIAA1024:RRN3:SF3A2:UNC13A:SCN1B:MAG:FAM150B:KIDINS220:NGEF:LZTS3:CPNE9:CAMK1:GSK3B:SEMA5B:CRMP1:TENM3:PARK2:IFRD1:PTN:DAB2IP
Biological Process			1	0	GOBP_REGULATION_OF_ORGANELLE_ORGANIZATION	5	GSEA	GCA	72	1.65294	0.001	0.0180705	tags=61%, list=40%, signal=94%	APC:PHIP:DLG1:GNAI1:DYRK1A:TAOK2:PAM:MAP6:EVI5L:RHOBTB2:MTOR:PICK1:ULK1:SDCCAG8:CLIP3:XRCC5:RALBP1:CPLX1:TBC1D10B:MAP2K7:EXOSC10:ARHGAP18:PRRT2:DCP2:SYNPO:MAP2K1:ANKRD27:CAMSAP3:CSF1R:CHMP7:AXIN2:PYCARD:ARHGEF18:PIP4K2B:PAK2:DRD3:L3MBTL1:INO80E:PFN1:MAD2L2:UVRAG:MAPK3:ZWILCH:TRIOBP:
Biological Process			1	0	GOBP_REGULATION_OF_ORGANELLE_ORGANIZATION	5	GENE2FUNC	GCA	78	NA	3.75061e-12	1.37835e-09	NA	EXOSC10:MTOR:MAD2L2:PRKAA2:OMA1:TACSTD2:USP6NL:ARRB1:RPS3:MAP6:UVRAG:WNT11:TMEM135:CHORDC1:KIAA1731:MRE11A:DCN:ULK1:MAP2K1:PRRT2:TAOK2:MAPK3:SLX1A:RNF40:SETD1A:PYCARD:PFN1:CCL11:TADA2A:MLLT6:PIP4K2B:AXIN2:CAMSAP3:EVI5L:MAP2K7:KANK3:PDCD5:ANKRD27:NPHS1:CLIP3:KIAA1715:CASP8:XRCC5:L3MBTL1:ZMYND8:BMP7:RAE1:DYRK1A:RAC2:CDC42EP1:SH3BP1:PDXP:TRIOBP:H1F0:PICK1:DRD3:DLG1:KIAA0226:CPLX1:CTBP1:AFAP1:ING2:PA…
Biological Process			0	1	GOBP_REGULATION_OF_PEPTIDYL_TYROSINE_PHOSPHORYLATION	5	GSEA	NCS	16	2.05372	0	0.00802016	tags=50%, list=16%, signal=58%	PPP2R5B:PSEN1:GRM5:ARHGEF2:PTK2B:HDAC2:ITGB3:DGKQ:
Biological Process			0	1	GOBP_REGULATION_OF_PEPTIDYL_TYROSINE_PHOSPHORYLATION	5	GENE2FUNC	NCS	16	NA	0.00123089	0.0210663	NA	SHC1:ARHGEF2:PPP2R5B:GRM5:NOX4:PSEN1:ITGB3:ITGB3:ACE:ACE:CSH2:GH2:CSHL1:GH1:DGKQ:BANK1:HDAC2:PTK2B
Biological Process			2	2	GOBP_REGULATION_OF_PHOSPHORUS_METABOLIC_PROCESS	5	GSEA	GCA	77	1.65598	0	0.0179268	tags=62%, list=39%, signal=94%	MAGI2:DAB1:APC:ERBB4:ZBTB20:PTEN:PHIP:DLG1:BRAF:TARDBP:TAOK2:ATF2:HSP90B1:ARRB1:HIPK2:MTOR:ADNP:INHBA:CLIP3:XRCC5:RALBP1:ALS2:DGKQ:IRS2:MAP2K7:LPIN1:DSTYK:PPP4C:SORL1:MAP2K1:BMPR1A:CSF1R:ANKRD54:ZNF622:VLDLR:PPP1R15B:AXIN2:PYCARD:PIP4K2B:PAK2:KITLG:SRCIN1:MAD2L2:MMD:STRADB:DDRGK1:UVRAG:MAPK3:
Biological Process			2	2	GOBP_REGULATION_OF_PHOSPHORUS_METABOLIC_PROCESS	5	GENE2FUNC	GCA	94	NA	7.96594e-12	2.54564e-09	NA	NMNAT1:TARDBP:MTOR:MAD2L2:PPAP2B:DAB1:JUN:GADD45A:DIRAS3:REN:KISS1:PPP1R15B:DSTYK:CDK1:BMPR1A:PTEN:SIRT3:NLRP6:ARRB1:RPS3:UVRAG:WNT11:FZD4:CHORDC1:MRE11A:SORL1:KITLG:DUSP6:HSP90B1:IRS2:MAP2K1:TAOK2:MAPK3:CD2BP2:CTF1:PYCARD:PYDC1:MINK1:INCA1:DHX33:CCL7:CCL11:DUSP14:SOCS7:SRCIN1:MMD:ERN1:AXIN2:PRKCA:PPP4R1:CAMSAP3:MAP2K7:CCL25:KIRREL2:CLIP3:ETAA1:PROM2:ADRA2B:DUSP2:SEMA4C:CFLAR:STRADB:ALS2:ERBB4:XR…
Biological Process			2	2	GOBP_REGULATION_OF_PHOSPHORUS_METABOLIC_PROCESS	12	GSEA	GCA	34	1.80264	0.001002	0.0263873	tags=50%, list=25%, signal=62%	HDAC2:ACTB:RAC1:ROBO1:PIK3CB:EFNA5:PRKDC:CEP85:GAS6:PPP2R1A:LEPR:BRAT1:EIF2AK1:UBE2K:ADCYAP1R1:PKIA:CSNK1D:
Biological Process			2	2	GOBP_REGULATION_OF_PHOSPHORUS_METABOLIC_PROCESS	12	GENE2FUNC	GCA	41	NA	0.000291501	0.0144245	NA	CEP85:PEA15:VANGL2:SLAMF1:SYTL2:NTF3:HMGA2:IRAK3:GAS6:PPP1R27:GPS1:CSNK1D:SMAD7:PTBP1:AZU1:ELANE:ABCA7:PPP2R1A:TRIB3:ROBO1:PIK3CB:KLB:UBE2K:RHOH:PDGFC:SNX25:TLR3:EFNA5:H2AFY:RANBP9:GRIK2:HDAC2:ELFN1:BRAT1:ACTB:EIF2AK1:RAC1:PRKDC:PKIA:IL7:IFNK
Biological Process			2	2	GOBP_REGULATION_OF_PHOSPHORUS_METABOLIC_PROCESS	4	GSEA	NCS	61	1.66513	0	0.0441247	tags=44%, list=25%, signal=55%	SLIT2:PRKD1:YWHAE:AGAP2:NTRK3:FBXW7:CNTN1:EZH2:TNK2:CADM4:LEPR:CHRNA3:EPHA1:PIP4K2C:LMO4:INPP5F:ARHGEF5:CTDSP1:FZD10:MLLT1:PLAUR:TELO2:OPRD1:SEMA4D:TXN:AK4:CAV1:
Biological Process			2	2	GOBP_REGULATION_OF_PHOSPHORUS_METABOLIC_PROCESS	4	GENE2FUNC	NCS	78	NA	9.30062e-09	1.42416e-06	NA	ATPIF1:SESN2:PHACTR4:OPRD1:LMO4:INPP5F:CNTN1:SHMT2:INHBC:INHBE:AGAP2:CDK4:CTDSP2:FZD10:PIBF1:DNAJC3:NDRG2:PRKD1:MAP4K5:RPLP1:CHRNA3:NTRK3:LRRK1:TELO2:YWHAE:CRK:INPP5K:ALOX12B:PER1:IMPACT:HRH4:MLLT1:SLC25A23:PRDX2:CADM4:PLAUR:PDCL3:IL1B:IL37:IL36G:IL36A:IL36B:IL36RN:IL1F10:IL1RN:MAP3K2:BMPR2:SLC11A1:CTDSP1:RQCD1:UBE2V1:PTPN1:BMP7:PMEPA1:PRDM15:CRKL:PLCL2:RYK:MUC20:TNK2:SLIT2:FBXW7:UNC5CL:TREM2:CCN…
Biological Process			2	2	GOBP_REGULATION_OF_PHOSPHORUS_METABOLIC_PROCESS	5	GSEA	NCS	66	1.73117	0	0.039298	tags=39%, list=18%, signal=45%	RB1:PPP2R5B:PSEN1:GRM5:ARHGEF2:SMG5:PTK2B:ATM:HDAC2:MAP3K11:MARK2:AXIN2:ITGB3:SLC8A2:DRD1:PDE5A:MAP4K2:TRPT1:RPS6KA5:DGKQ:CEP85:CDK2AP1:ARL2:CALM1:VEGFB:BAD:
Biological Process			2	2	GOBP_REGULATION_OF_PHOSPHORUS_METABOLIC_PROCESS	5	GENE2FUNC	NCS	77	NA	5.42467e-06	0.000273091	NA	CEP85:HCRTR1:SPOCD1:ADAR:SHC1:GBA:ASH1L:ARHGEF2:LAMTOR2:SMG5:MYOC:GDF2:HHEX:BCCIP:MARK2:TRPT1:VEGFB:PPP1R14B:BAD:RPS6KA4:MAP4K2:MEN1:PPP2R5B:MAP3K11:PAK1:GRM5:NOX4:ATM:CDON:CDK2AP1:TNFRSF19:RB1:PELI2:ZFYVE1:PSEN1:CALM1:RPS6KA5:CCDC88C:MT3:NDRG4:KSR1:LGALS9:CCR7:WNT9B:ITGB3:ITGB3:ACE:ACE:MAP3K3:STRADA:CSH2:GH2:CSHL1:GH1:ERN1:AXIN2:PRKCA:TWSG1:CEBPA:PAK4:C5AR1:C5AR2:GLTSCR2:TTN:AVP:TSPO:DGKQ:BANK1:…
Biological Process			0	1	GOBP_DIGESTIVE_SYSTEM_DEVELOPMENT	2	GSEA	NCS	15	1.75933	0.002079	0.0352142	tags=27%, list=16%, signal=31%	HIF1A:EXT1:KIT:ALX4:
Biological Process			0	1	GOBP_REGULATION_OF_POSTSYNAPTIC_MEMBRANE_POTENTIAL	2	GENE2FUNC	NCS	18	NA	1.43214e-05	0.000354418	NA	DVL1:GABRD:PRKCZ:DRD4:CHRM1:DRD2:SSH1:P2RX7:P2RX4:DLG4:NLGN2:CHRNB1:RAB3GAP1:SNCA:GABRA6:GABRA1:GABRG2:GRM1
Biological Process			1	1	GOBP_REGULATION_OF_PROTEIN_CATABOLIC_PROCESS	15	GSEA	GCA	23	1.58418	0.0173293	0.0382795	tags=65%, list=34%, signal=96%	APC2:NEDD4L:SERPINE2:USP7:PRKCG:SUFU:CDC20:RYBP:NDFIP1:TLK2:RNF41:MGAT3:WDR91:UFL1:EGLN2:
Biological Process			1	1	GOBP_REGULATION_OF_PROTEIN_CATABOLIC_PROCESS	15	GENE2FUNC	GCA	23	NA	2.00635e-05	0.000935296	NA	SUFU:BRSK2:RNF41:USP7:NUPR1:TLK2:NEDD4L:APC2:PSMC4:EGLN2:GLTSCR2:PRKCG:SERPINE2:MGAT3:WNT5A:RYBP:ASB5:RNF14:NDFIP1:GNB2L1:UFL1:WDR91:UBQLN1
Biological Process			1	1	GOBP_REGULATION_OF_PROTEIN_CATABOLIC_PROCESS	3	GSEA	NCS	21	1.76477	0	0.0183964	tags=57%, list=21%, signal=71%	GSK3B:NEDD4:TRIM32:PIAS1:OAZ1:SMAD3:BTRC:USP14:PLK1:VPS28:SVIP:MDM4:
Biological Process			1	1	GOBP_REGULATION_OF_PROTEIN_CATABOLIC_PROCESS	3	GENE2FUNC	NCS	22	NA	0.000600879	0.0125128	NA	MDM4:BTRC:SVIP:NEDD4:SMAD3:PIAS1:PLK1:OSBPL7:CDK5RAP3:NFE2L1:TLK2:USP14:OAZ1:SGTA:DDA1:DDRGK1:FAM83D:GSK3B:PARK2:VPS28:TRIM32:DAB2IP
Biological Process			3	0	GOBP_REGULATION_OF_PROTEIN_LOCALIZATION	2	GSEA	GCA	34	1.73266	0.00100402	0.0192733	tags=65%, list=31%, signal=91%	CCDC88A:RTN4:FRMD4A:HMGN3:SETD2:XPO1:SPTBN1:BCL2L1:ATP13A2:PTPN23:CSNK1E:EIF2AK3:TMEM30A:CEP290:POLR1A:AP2B1:PLA2G6:LRP5:UBE2J1:LYPD1:GPD1L:OPRM1:
Biological Process			3	0	GOBP_REGULATION_OF_PROTEIN_LOCALIZATION	2	GENE2FUNC	GCA	47	NA	7.73865e-05	0.00225711	NA	ATP13A2:EFCAB7:LRP5:CASP1:CARD17:CARD18:PANX3:CEP290:HMGB1:GPR68:AP2B1:USP36:ADCYAP1:TGFB1:SPTBN1:RTN4:CCDC88A:XPO1:CCT4:COMMD1:PPP3R1:VAMP8:POLR1A:EIF2AK3:LYPD1:BCL2L1:TIAM1:PLA2G6:CSNK1E:GPD1L:DCLK3:SETD2:PTPN23:IL1RAP:DBN1:TMEM30A:HMGN3:UBE2J1:OPRM1:MDFIC:PTN:CRH:ANXA13:IFNA2:DDX58:DNAJA1:ANXA1
Biological Process			3	0	GOBP_REGULATION_OF_PROTEIN_LOCALIZATION	7	GSEA	GCA	38	1.59019	0.001001	0.039827	tags=68%, list=40%, signal=109%	DLG4:SOX4:TCF7L2:KDM1A:NLGN2:CELSR2:PRNP:TTBK2:SQSTM1:JUP:EPB41L5:CSNK2A2:CORO2B:FKBP1A:OS9:STX3:SIDT2:OSBP:AKT1:CCT6A:APBB3:RIC3:STAC3:WRAP53:RER1:NSFL1C:
Biological Process			3	0	GOBP_REGULATION_OF_PROTEIN_LOCALIZATION	7	GENE2FUNC	GCA	51	NA	0.000129721	0.00320412	NA	RER1:TNFRSF14:KDM1A:LEPRE1:GPSM2:WAPAL:GPAM:TCF7L2:STX3:ZNF259:APOA1:SIDT2:STAC3:OS9:AKT1:TTBK2:IDH2:CIB1:IQGAP1:CSNK2A2:NLGN2:TP53:WRAP53:STX8:JUP:CIDEA:PMAIP1:GPI:FFAR1:EPB41L5:RALB:INHBB:FKBP1A:NSFL1C:PRNP:FERMT1:HADH:ANXA5:IL2:C1QTNF3:CD14:SQSTM1:SOX4:ATG5:PARK2:CCT6A:CFTR:CLEC5A:FAM115A:ARHGEF5:FCN1
Biological Process			3	0	GOBP_REGULATION_OF_PROTEIN_LOCALIZATION	11	GSEA	GCA	58	1.64082	0	0.0238394	tags=55%, list=33%, signal=79%	PIK3R1:RUFY3:SREBF2:DCLK2:CDC42:VAMP2:DRD2:ATCAY:CABP1:SIN3A:MYH10:PARP1:GBF1:MARK4:RABGAP1L:NDEL1:ARIH2:BDNF:DAG1:PIK3R2:VPS28:HECTD1:BAP1:PINK1:NR1H2:PRKD1:RANGAP1:EGFR:SIRT4:TMED10:WDPCP:NOLC1:
Biological Process			3	0	GOBP_REGULATION_OF_PROTEIN_LOCALIZATION	11	GENE2FUNC	GCA	74	NA	2.63636e-10	3.65609e-08	NA	PINK1:ZC3H12A:TNFSF4:RABGAP1L:PARP1:LZTS2:NOLC1:GBF1:LGR4:BDNF:DRD2:CADM1:CLEC9A:SIRT4:PLA2G1B:DYNLL1:CABP1:P2RX7:SCFD1:SIN3A:PTPN9:SNX33:ALOX15B:VAMP2:RANGRF:NDEL1:MYH10:NMT1:GIP:NGFR:KAT7:KCNG2:ATCAY:PIK3R2:PIK3R2:MARK4:GIPR:NR1H2:WDPCP:DPP4:GCG:IFIH1:YWHAB:CD40:RANGAP1:SREBF2:STAC:CELSR3:ARIH2:DAG1:HYAL2:CACNA2D2:TLR9:TLR9:BAP1:GNL3:PRKCD:CACNA1D:IL17RB:SELK:ZIC1:CD38:TBC1D1:TLR6:RUFY3:DCLK2:P…
Biological Process			1	0	GOBP_REGULATION_OF_PROTEIN_MODIFICATION_BY_SMALL_PROTEIN_CONJUGATION_OR_REMOVAL	7	GSEA	GCA	17	1.61878	0.00612245	0.036164	tags=71%, list=31%, signal=101%	SOX4:KDM1A:SQSTM1:FKBP1A:PHF23:UBA2:AKT1:SPOPL:GPS2:GABARAP:TSPO:N4BP1:
Biological Process			1	0	GOBP_REGULATION_OF_PROTEIN_MODIFICATION_BY_SMALL_PROTEIN_CONJUGATION_OR_REMOVAL	7	GENE2FUNC	GCA	17	NA	0.000400895	0.00785754	NA	KDM1A:RPL11:CCDC23:AKT1:CAPN3:N4BP1:PHF23:GPS2:DYSF:SPOPL:NMI:FKBP1A:TSPO:CDC20B:SOX4:ATG5:PARK2
Biological Process			1	1	GOBP_REGULATION_OF_PROTEIN_MODIFICATION_PROCESS	5	GSEA	GCA	82	1.76443	0	0.00938377	tags=65%, list=39%, signal=96%	MAGI2:DAB1:APC:ERBB4:PTEN:PHIP:DLG1:DYRK1A:BRAF:TARDBP:TAOK2:CTBP1:ATF2:HSP90B1:ARRB1:HIPK2:KANSL3:KAT8:MTOR:ULK1:ADNP:INHBA:RNF40:CLIP3:XRCC5:RALBP1:ING2:ALS2:DGKQ:MAP2K7:PPP4C:SORL1:MAP2K1:BMPR1A:RNF20:CSF1R:FBXO2:NFYB:ANKRD54:VLDLR:PPP1R15B:AXIN2:PYCARD:PAK2:KITLG:SRCIN1:MAD2L2:MMD:STRADB:ARID5A:DDRGK1:UVRAG:MAPK3:
Biological Process			1	1	GOBP_REGULATION_OF_PROTEIN_MODIFICATION_PROCESS	5	GENE2FUNC	GCA	102	NA	1.10676e-12	5.18821e-10	NA	NMNAT1:APITD1:TARDBP:MTOR:FBXO2:MAD2L2:PPAP2B:PRKAA2:DAB1:JUN:GADD45A:DIRAS3:REN:KISS1:PPP1R15B:DSTYK:CDK1:BMPR1A:PTEN:SIRT3:NLRP6:ARRB1:RPS3:UVRAG:WNT11:FZD4:CHORDC1:KIAA1731:MRE11A:SORL1:KITLG:DUSP6:HSP90B1:MAP2K1:TAOK2:MAPK3:RNF40:CTF1:PYCARD:PYDC1:MINK1:INCA1:DHX33:CCL7:CCL11:TADA2A:DUSP14:SRCIN1:MLLT6:RPL23:MMD:ERN1:AXIN2:PRKCA:PPP4R1:MAP2K7:CCL25:KIRREL2:CLIP3:ETAA1:PROM2:ADRA2B:DUSP2:SEMA4…
Biological Process			1	1	GOBP_REGULATION_OF_PROTEIN_MODIFICATION_PROCESS	4	GSEA	NCS	65	1.90333	0	0.008194	tags=49%, list=25%, signal=60%	SLIT2:PRKD1:YWHAE:AGAP2:NTRK3:FBXW7:CNTN1:CUL3:EZH2:TNK2:KDM4A:UBE2I:CADM4:LEPR:CHRNA3:EPHA1:THAP7:UBE2V1:INPP5F:ARHGEF5:CTDSP1:FZD10:MLLT1:IWS1:PLAUR:TELO2:SPRTN:GLYR1:OPRD1:SEMA4D:TXN:CAV1:
Biological Process			1	1	GOBP_REGULATION_OF_PROTEIN_MODIFICATION_PROCESS	4	GENE2FUNC	NCS	81	NA	3.60991e-08	4.65489e-06	NA	SESN2:PHACTR4:OPRD1:CDC20:KDM4A:SPRTN:INPP5F:CNTN1:INHBC:INHBE:CDK4:CTDSP2:FZD10:PIBF1:DNAJC3:NDRG2:PRKD1:MAP4K5:RPLP1:CHRNA3:NTRK3:LRRK1:UBE2I:TELO2:N4BP1:YWHAE:CRK:INPP5K:ALOX12B:PER1:IMPACT:HRH4:MLLT1:PRDX2:XRCC1:CADM4:PLAUR:PDCL3:IL1B:IL37:IL36G:IL36A:IL36B:IL36RN:IL1F10:IL1RN:MAP3K2:IWS1:BMPR2:SLC11A1:CTDSP1:RQCD1:CUL3:UBE2V1:PTPN1:BMP7:PMEPA1:PRDM15:CRKL:PLCL2:RYK:MUC20:TNK2:SLIT2:FBXW7:UNC…
Biological Process			1	0	GOBP_REGULATION_OF_RESPONSE_TO_STRESS	5	GSEA	GCA	63	1.55443	0.001	0.0338986	tags=60%, list=39%, signal=93%	PTEN:DLG1:DYRK1A:TAOK2:EP400:PJA2:HIPK2:AKT3:MTOR:INSIG1:BCR:RNF169:XRCC5:FUS:INSIG2:ING2:MAP2K7:LANCL1:DDX5:MINK1:PPP4C:MAP2K1:YPEL3:BMPR1A:SEMA4C:SRSF6:ZNF622:APPL2:PPP1R15B:AXIN2:PYCARD:EFHD1:PAK2:ELMOD2:MAD2L2:DDRGK1:MAPK3:VKORC1:
Biological Process			1	0	GOBP_REGULATION_OF_RESPONSE_TO_STRESS	5	GENE2FUNC	GCA	79	NA	2.38891e-09	3.48879e-07	NA	MTOR:MAD2L2:PPAP2B:GADD45A:PPP1R15B:AKT3:BMPR1A:FAM35A:PTEN:PSMD13:NLRP6:MUC15:RNF169:RPS3:FZD4:CHORDC1:HSP90B1:EID3:APPL2:MAP2K1:TAOK2:PPP4C:YPEL3:MAPK3:FUS:PYCARD:ITGAM:HSBP1:PSMB6:MINK1:GP1BA:C1QBP:DERL2:NLRP1:PSMB3:ICAM2:ERN1:DDX5:AXIN2:APOH:PRKCA:PSMA8:MAP2K7:ETAA1:SEMA4C:CALCRL:TFPI:CASP8:LANCL1:XRCC5:SRSF6:BMP7:RAE1:ZBP1:DYRK1A:BCR:PPARA:GRAMD4:DNASE1L3:ACOX2:PAK2:DLG1:FGF2:MGST2:ELMOD2:IN…
Biological Process			1	0	GOBP_REGULATION_OF_RNA_SPLICING	11	GSEA	GCA	16	1.55761	0.0241597	0.0399623	tags=94%, list=49%, signal=181%	PIK3R1:RBM5:SON:ZBTB7A:FAM172A:THRAP3:PCBP4:SRSF9:SETX:PRDX6:PUF60:SNW1:SRSF5:RBM15B:GRSF1:
Biological Process			1	0	GOBP_REGULATION_OF_RNA_SPLICING	11	GENE2FUNC	GCA	13	NA	0.000621952	0.00896478	NA	THRAP3:PRDX6:SRSF9:SRSF5:SNW1:ZBTB7A:SON:RBM5:RBM15B:PIK3R1:FAM172A:PTBP3:SETX
Biological Process			1	0	GOBP_REGULATION_OF_SECRETION	11	GSEA	GCA	35	1.55331	0.0140281	0.0406303	tags=63%, list=39%, signal=100%	SOX11:STXBP1:VAMP2:DRD2:GNAI2:MYH10:GRM2:RIMS4:HRH3:RAB3A:SDC4:PINK1:NR1H2:SYT3:MAP2K6:TMF1:SIRT4:TMED10:SNF8:BACE1:GIPR:APOE:
Biological Process			1	0	GOBP_REGULATION_OF_SECRETION	11	GENE2FUNC	GCA	53	NA	2.33913e-06	8.51119e-05	NA	PINK1:ZC3H12A:TNFSF4:LGR4:DRD2:CADM1:BACE1:CLEC9A:SIRT4:PLA2G1B:DYNLL1:P2RX7:P2RX4:HTR2A:ALOX15B:ALOX12B:VAMP2:MYH10:SNF8:GIP:MAP2K6:RAB27B:KCNG2:RAB3A:GIPR:NR1H2:SYT3:SOX11:DPP4:GCG:IFIH1:RIMS4:SDC4:CD40:HRH3:GNAI2:HYAL3:HYAL2:CACNA2D2:TLR9:TLR9:CACNA1D:IL17RB:SELK:TMF1:KALRN:CD38:TLR6:NPY5R:ADTRP:EGFR:LPL:GSDMD:STXBP1
Biological Process			1	0	GOBP_REGULATION_OF_SMALL_GTPASE_MEDIATED_SIGNAL_TRANSDUCTION	5	GSEA	GCA	18	1.63642	0.00925926	0.0195396	tags=78%, list=35%, signal=117%	CHN1:TRIO:ARHGEF12:ARRB1:BCR:NGEF:DENND4C:RALBP1:ALS2:ARHGAP18:KCTD13:GNA13:ARHGEF18:KITLG:
Biological Process			1	0	GOBP_REGULATION_OF_SMALL_GTPASE_MEDIATED_SIGNAL_TRANSDUCTION	5	GENE2FUNC	GCA	21	NA	0.000254852	0.00583539	NA	ARRB1:ARHGEF12:KITLG:IRS2:KCTD13:ARHGAP23:GNA13:RALBP1:ARHGEF18:ARHGAP33:CHN1:ALS2:NGEF:BCR:RAC2:SH3BP1:TRIO:ARHGEF37:PDGFRB:ARHGAP18:RHOBTB2
Biological Process		1	0	1.5	GOBP_REGULATION_OF_SMALL_MOLECULE_METABOLIC_PROCESS	8	GSEA	NCS	22	1.68488	0.00100806	0.0384202	tags=36%, list=14%, signal=41%	PRKCE:VCP:LDLR:SLC4A4:LHCGR:GNB3:ZBTB20:MAS1:
Biological Process		1	0	1.5	GOBP_REGULATION_OF_SMALL_MOLECULE_METABOLIC_PROCESS	8	WG	NCS	23	1.62956	0.015259	0.592974	NA	ADCYAP1R1:AP2A1:BHMT:C1QTNF2:CDK1:COMT:CYP7A1:DKKL1:GNB3:HTR2A:IGFBP5:INSIG1:INSIG2:INSR:LDLR:LHCGR:MAS1:NFYC:PPP1R3B:PRKCE:TRIB3:VCP:ZBTB20
Biological Process		1	0	1.5	GOBP_REGULATION_OF_SMALL_MOLECULE_METABOLIC_PROCESS	8	GENE2FUNC	NCS	19	NA	0.00216568	0.0377198	NA	NFYC:GNB3:INSR:LDLR:DKKL1:PRKCE:LHCGR:INSIG2:IGFBP5:TRIB3:COMT:BHMT:C1QTNF2:MAS1:ADCYAP1R1:PSMC2:INSIG1:PPP1R3B:CYP7A1
Biological Process		1	0	1.5	GOBP_REGULATION_OF_SUPRAMOLECULAR_FIBER_ORGANIZATION	5	GSEA	NCS	22	1.78605	0	0.0326996	tags=64%, list=25%, signal=83%	TMEFF2:STMN1:RB1:PSEN1:ARHGAP35:ARHGEF2:PTK2B:WDR1:CLIP1:TTBK2:ARL2:CDC42EP2:PAK1:HIP1R:
Biological Process		1	0	1.5	GOBP_REGULATION_OF_SUPRAMOLECULAR_FIBER_ORGANIZATION	5	WG	NCS	23	1.62925	0.0152354	0.530014	NA	ACTR3B:ARHGAP35:ARHGEF2:ARL2:CCR7:CDC42EP2:CFL1:CLIP1:HIP1R:KATNB1:MAP2:MYOC:NOX4:PAK1:PREX1:PSEN1:PTK2B:RB1:SPTBN2:STMN1:TMEFF2:TTBK2:WDR1
Biological Process		1	0	1.5	GOBP_REGULATION_OF_SUPRAMOLECULAR_FIBER_ORGANIZATION	5	GENE2FUNC	NCS	24	NA	2.90851e-05	0.00111924	NA	STMN1:ARHGEF2:MYOC:ARL2:CDC42EP2:CFL1:SPTBN2:PAK1:NOX4:CLIP1:HIP1R:RB1:PSEN1:TTBK2:MAP1A:KATNB1:CCR7:ARHGAP35:TMEFF2:MAP2:PREX1:WDR1:ACTR3B:PTK2B
Biological Process	Neural		1	0	GOBP_REGULATION_OF_SYNAPSE_STRUCTURE_OR_ACTIVITY	11	GSEA	GCA	19	1.71645	0.00102881	0.0156953	tags=53%, list=16%, signal=61%	CAMKV:CDC42:LRRC4B:DRD2:RHOA:EPHB1:BDNF:DAG1:NTNG2:LRRC24:
Biological Process	Neural		1	0	GOBP_REGULATION_OF_SYNAPSE_STRUCTURE_OR_ACTIVITY	11	GENE2FUNC	GCA	21	NA	4.45127e-05	0.00107268	NA	BDNF:DRD2:IL10RA:FLRT2:ARHGEF15:APOE:DMPK:LRRC4B:RHOA:DAG1:AMIGO3:CAMKV:SEMA3F:KALRN:EPHB1:PTK2:BAI1:ARC:LRRC24:DNM1:NTNG2
Biological Process	Neural		2	0	GOBP_REGULATION_OF_SYNAPTIC_PLASTICITY	7	GSEA	GCA	15	1.84226	0	0.00891387	tags=67%, list=19%, signal=82%	GRID2:DLG4:RELN:PRNP:RAB3GAP1:SNCA:SQSTM1:LRRTM2:STX3:EIF2AK4:
Biological Process	Neural		2	0	GOBP_REGULATION_OF_SYNAPTIC_PLASTICITY	7	GENE2FUNC	GCA	15	NA	0.00043479	0.00838768	NA	STX3:FGF14:EIF2AK4:CBLN1:DLG4:RAB3GAP1:PRNP:HRH1:NSG1:SNCA:GRID2:LRRTM2:PAIP2:SQSTM1:RELN
Biological Process	Neural		2	0	GOBP_REGULATION_OF_SYNAPTIC_PLASTICITY	11	GSEA	GCA	16	1.6054	0.0167364	0.0297193	tags=63%, list=27%, signal=85%	STXBP1:VAMP2:DRD2:LZTS1:SLC4A10:RAB3A:TNR:NCDN:MPP2:SLC8A3:
Biological Process	Neural		2	0	GOBP_REGULATION_OF_SYNAPTIC_PLASTICITY	11	GENE2FUNC	GCA	19	NA	1.78096e-05	0.000490264	NA	NCDN:TNR:DRD2:SLC8A3:VAMP2:MPP2:GFAP:GIP:RAB3A:APOE:SHANK1:ACPT:RIMS4:SHISA8:CD38:LZTS1:BAI1:ARC:STXBP1
Biological Process			2	0	GOBP_REGULATION_OF_SYSTEM_PROCESS	2	GSEA	GCA	33	1.62058	0.003	0.0350449	tags=70%, list=47%, signal=127%	DLGAP1:ROCK1:CACNG4:NPTXR:WNK1:FGF12:PDE4D:DLGAP4:EIF2AK3:CHRM2:KCNJ12:GPD1L:CALM1:OPRM1:SOD1:FBXO32:CAV1:CHRNA3:MTPN:CHRNB4:CACNG5:CRH:CALM2:
Biological Process			2	0	GOBP_REGULATION_OF_SYSTEM_PROCESS	2	GENE2FUNC	GCA	34	NA	3.26804e-05	0.00112965	NA	PTGER3:CACNA1S:ADRBK1:GAL:WNK1:CALM1:CHRNA3:CHRNB4:KCNJ12:CACNG5:CACNG4:ROCK1:ABCG5:CALM2:EIF2AK3:MYLK2:SOD1:KCNJ4:NPTXR:GPD1L:MYL3:FGF12:KCNIP4:HAND2:PDE4D:GLRA1:NMUR2:OPRM1:CAV1:MTPN:CHRM2:CRH:FBXO32:KLF4
Biological Process			2	0	GOBP_REGULATION_OF_SYSTEM_PROCESS	7	GSEA	GCA	33	1.66173	0.00300601	0.0276457	tags=27%, list=11%, signal=30%	DLG4:CACNB2:NLGN2:DICER1:RELN:ATP1B2:GLS:JUP:CORO2B:
Biological Process			2	0	GOBP_REGULATION_OF_SYSTEM_PROCESS	7	GENE2FUNC	GCA	33	NA	0.000763556	0.0132362	NA	GSTM2:CACNB2:ADM:ARHGAP42:TMEM133:APOA5:APOA1:IGSF9B:DICER1:AKT1:CBLN1:DLG4:NLGN2:ATP1B2:JUP:SCN1B:FXYD3:FXYD1:FXYD7:HAMP:MAG:ABCG8:INHBB:MSTN:GLS:HRH1:TRPC3:IL2:C1QTNF3:ITGA2:IL6ST:HBEGF:GJA1:RELN
Biological Process	Neural		4	0	GOBP_REGULATION_OF_TRANS_SYNAPTIC_SIGNALING	2	GSEA	GCA	23	1.56728	0.0111336	0.0451742	tags=83%, list=43%, signal=141%	NRGN:DLGAP1:CACNG4:ERC1:CSPG5:DBN1:NPTXR:PLCL1:DGKI:DLGAP4:PLA2G6:RASGRF1:YTHDF1:RGS14:LGMN:CHRNA5:CHRNA3:CHRNB4:CACNG5:
Biological Process	Neural		4	0	GOBP_REGULATION_OF_TRANS_SYNAPTIC_SIGNALING	2	GENE2FUNC	GCA	26	NA	0.000103691	0.00280194	NA	EGLN1:CUBN:NRGN:CALM1:LGMN:CHRNA5:CHRNA3:CHRNB4:RASGRF1:ARRB2:CACNG5:CACNG4:ADCYAP1:PLCL1:CHRNA4:PLA2G6:NPTXR:CSPG5:PLK2:RGS14:DBN1:DGKB:CHRM2:PTN:DGKI:CRH
Biological Process	Neural		4	0	GOBP_REGULATION_OF_TRANS_SYNAPTIC_SIGNALING	7	GSEA	GCA	27	2.17014	0	0.000200197	tags=70%, list=19%, signal=85%	GRID2:DLG4:CACNB2:NLGN2:GRID1:ELAVL4:RELN:PRNP:BTBD9:RAB3GAP1:SNCA:SLC6A1:SQSTM1:LRRTM2:EIF4E:STX3:PREPL:HAP1:EIF2AK4:
Biological Process	Neural		4	0	GOBP_REGULATION_OF_TRANS_SYNAPTIC_SIGNALING	7	GENE2FUNC	GCA	29	NA	6.02798e-05	0.00168463	NA	CNR2:CACNB2:DKK1:GRID1:STX3:IGSF9B:FGF14:EIF2AK4:CBLN1:DLG4:NLGN2:EFNB3:HAP1:PREPL:RAB3GAP1:PRNP:NAPB:PACSIN2:SLC6A1:HRH1:NSG1:SNCA:GRID2:EIF4E:LRRTM2:PAIP2:SQSTM1:PARK2:RELN
Biological Process	Neural		4	0	GOBP_REGULATION_OF_TRANS_SYNAPTIC_SIGNALING	11	GSEA	GCA	34	2.00049	0	0.00233155	tags=76%, list=34%, signal=114%	STXBP1:GRIK3:VAMP2:DRD2:GNAI2:LZTS1:SHANK1:EPHB1:GRIK1:DLGAP3:SLC4A10:GRM2:RIMS4:BDNF:NTNG2:PCDH17:RAB3A:TNR:NCDN:PINK1:MPP2:SLC8A3:TMEM25:DMPK:BACE1:DNM1:
Biological Process	Neural		4	0	GOBP_REGULATION_OF_TRANS_SYNAPTIC_SIGNALING	11	GENE2FUNC	GCA	37	NA	4.17067e-07	2.08533e-05	NA	PINK1:NCDN:GRIK3:TNR:BDNF:DRD2:BACE1:HTR2A:PCDH17:SLC8A3:VAMP2:MPP2:GFAP:GIP:RAB3A:APOE:DMPK:SHANK1:ACPT:RIMS4:GRIK1:SHISA8:GNAI2:CACNA2D2:GRM2:NISCH:CACNA1D:EPHB1:CD38:NPY5R:EGFR:LZTS1:BAI1:ARC:STXBP1:DNM1:NTNG2
Biological Process	Neural		4	0	GOBP_REGULATION_OF_TRANS_SYNAPTIC_SIGNALING	14	GSEA	GCA	29	2.0819	0	0.00190824	tags=59%, list=14%, signal=67%	NRXN1:MAP1B:PPP3CA:GRIN1:STX1A:CACNA1B:NSMF:UNC13A:YWHAG:CNIH2:GRM3:SORCS3:KAT2A:PPFIA3:CRTC1:PPP1R9B:ANAPC2:
Biological Process	Neural		4	0	GOBP_REGULATION_OF_TRANS_SYNAPTIC_SIGNALING	14	GENE2FUNC	GCA	28	NA	3.88991e-05	0.00197178	NA	SORCS3:P2RX3:CNIH2:RIN1:NPAS4:SYT12:VPS18:MAP1A:KAT2A:HCRT:STAT3:PPP1R9B:UNC13A:CRTC1:HOMER3:CALM3:PPFIA3:NRXN1:PPP3CA:FYN:AKAP7:STX1A:YWHAG:GRM3:GRIN1:ANAPC2:NSMF:CACNA1B
Biological Process			1	2	GOBP_REGULATION_OF_TRANSFERASE_ACTIVITY	5	GSEA	GCA	52	1.59223	0	0.0267046	tags=65%, list=42%, signal=106%	DAB1:APC:ERBB4:PTEN:DLG1:TAOK2:MTOR:ADNP:XRCC5:ALS2:DGKQ:IRS2:MAP2K7:DSTYK:SORL1:MAP2K1:BMPR1A:CSF1R:ANKRD54:ZNF622:VLDLR:AXIN2:PYCARD:PIP4K2B:PAK2:KITLG:SRCIN1:MAD2L2:MMD:STRADB:UVRAG:MAPK3:POLG2:RPL23:
Biological Process			1	2	GOBP_REGULATION_OF_TRANSFERASE_ACTIVITY	5	GENE2FUNC	GCA	58	NA	6.65754e-09	8.29371e-07	NA	MTOR:MAD2L2:DAB1:GADD45A:DIRAS3:DSTYK:CDK1:PTEN:ARRB1:RPS3:UVRAG:WNT11:FZD4:CHORDC1:MRE11A:SORL1:KITLG:DUSP6:IRS2:MAP2K1:TAOK2:MAPK3:PYCARD:PYDC1:MINK1:INCA1:DUSP14:SOCS7:SRCIN1:RPL23:MMD:ERN1:MAP2K7:ETAA1:ADRA2B:DUSP2:STRADB:ALS2:XRCC5:ADNP:BMP7:RAC2:ANKRD54:PAK2:DLG1:KIAA0226:DGKQ:FGF2:ZNF622:MAP3K1:APC:ADRB2:CSF1R:PDGFRB:CD74:BRAF:TNFRSF10B:VLDLR
Biological Process			1	2	GOBP_REGULATION_OF_TRANSFERASE_ACTIVITY	4	GSEA	NCS	37	1.76521	0	0.0267257	tags=49%, list=27%, signal=63%	PRKD1:AGAP2:NTRK3:FBXW7:EZH2:UBE2I:CHRNA3:HNRNPD:EPHA1:PIP4K2C:LMO4:ARHGEF5:FZD10:MLLT1:TELO2:TXN:CAV1:AURKB:
[truncated: 612 more rows]

## Sheet: TableS16b
Supplementary Data 16b. Consolidated results for Drug based gene set analysis (WebGestalt only) Note: SIZE: final gene set size, NES: normalized enrichment score, NOM p-value: nominal p-value, FDR q-value: False discovery rate, estimated probability that the normalized enrichment score represents a false positive finding; Phenotype: Cognitive Task Performance (CTP) or Non-Cognitive Factor (NCF); …
[truncated: 2,142 more rows]
