# Supplementary material for: Collective genomic segments with differential pleiotropic patterns between cognitive dimensions and psychopathology
Source: Nat Commun. 2022 Nov 11;13:6868. doi: 10.1038/s41467-022-34418-y (PMC9652380; doi:10.1038/s41467-022-34418-y)
Supplement: Supplementary file 19 — Supplementary Data 17 [file 41467_2022_34418_MOESM19_ESM.xlsx]

## Sheet: TableS17a
Supplementary Data 17a. Linear mixed-model results comparing null and alternative models Note: Null model BS0: Expression ~ Weeks + Sex + (1 | donor_id); Alternative model BS1: Expression ~ Sex + Weeks * Trait + (1 | donor_id) Pr: Two-sided.
	npar	AIC	BIC	logLik	deviance	Chisq	Df	Pr(>Chisq)
BS0	5	5533.2	5558	-2761.6	5523.2
BS1	7	4941.5	4976.2	-2463.8	4927.5	595.74	2	4.33214e-130

## Sheet: TableS17b
Supplementary Data 17b. Linear mixed model results for trait by time interaction Note: Interaction model : Expression ~ Sex + Weeks * Trait + (1 | donor_id); Pr: Two-sided
	Estimate	Std.	df	t	Pr(>|t|)
(Intercept)	23.77	0.7701	40.79	30.858	6.71559e-30
Sex	0.6737	0.931	38.6	0.724	0.4737
Weeks	-0.001718	0.0007782	39.35	-2.208	0.0331
Trait (GCA vs NCS)	-5.071	0.1788	1004	-28.361	1.95571e-130
Trait x Weeks	0.003213	0.0002278	1004	14.102	2.45941e-41

## Sheet: TableS17c
Supplementary Data 17c. Linear mixed-model results for time effects within each meta-locus for Cognitive Task Performance and Non-Cognitive Factor Note: CTP: Cognitive Task Performance; NCF: Non-Cognitive Factor; p: Two-sided.
	Var	Est	SE	df	t	p
GCA1	Intercept)	27.1979	1.57886	39.517	17.226	<2e-16
Prenatal	Weeks	-0.003915	0.001595	37.9339	-2.455	0.0188
	Sex1	0.858206	1.92543	38.6518	0.446	0.6583
GCA2	(Intercept)	18.54	0.991	40.63	18.707	<2e-16
Adulthood	Weeks	0.002807	0.0009966	38.48	2.816	0.00762
	Sex1	0.7966	1.206	39.47	0.661	0.51262
GCA3	(Intercept)	17.7	0.4261	39.92	41.551	<2e-16
Lifetime	Weeks	0.0007892	0.0004229	36.55	1.866	0.0701
	Sex1	0.06803	0.5149	38.17	0.132	0.8956
GCA5	(Intercept)	19.79	0.7887	39.78	25.091	<2e-16
Lifetime	Weeks	0.0005213	0.0007919	37.49	0.658	0.514
	Sex1	0.2949	0.9588	38.54	0.308	0.76
GCA7	(Intercept)	19.6738	0.829908	40.1904	23.706	<2e-16
Lifetime	Weeks	-0.0011364	0.0008354	38.1664	-1.36	0.182
	Sex1	0.48314	1.0102	39.0928	0.478	0.635
GCA8	(Intercept)	34.5455	2.75752	39.7448	12.528	2.21e-15
Prenatal	Weeks	-0.009146	0.002772	37.5961	-3.299	0.00213
	Sex1	0.9116	3.35427	38.5831	0.272	0.78725
GCA10	(Intercept)	21.3324	1.10784	40.006	19.256	<2e-16
Lifetime	Weeks	0.001187	0.001106	37.0995	1.074	0.29
	Sex1	0.389333	1.34245	38.4657	0.29	0.773
GCA11	(Intercept)	22.6273	0.639374	40.5307	35.39	<2e-16
Lifetime	Weeks	-0.0006631	0.0006328	36.8898	-1.048	0.302
	Sex1	0.396094	0.771526	38.6556	0.513	0.611
GCA12	(Intercept)	37.9783	2.65968	39.5107	14.279	<2e-16
Prenatal	Weeks	-0.00857	0.002696	38.3772	-3.179	0.00292
	Sex1	1.31551	3.24967	38.887	0.405	0.68783
GCA13	(Intercept)	15.6256	0.749801	40.509	20.84	<2e-16
Lifetime	Weeks	-0.0004491	0.0007482	37.5591	-0.6	0.552
	Sex1	0.875778	0.908537	38.9462	0.964	0.341
GCA14	(Intercept)	28.52	1.301	39.76	21.919	<2e-16
Lifetime	Weeks	0.0003709	0.001304	37.32	0.284	0.778
	Sex1	0.5	1.58	38.45	0.316	0.753
GCA15	(Intercept)	19.3243	0.63007	40.2448	30.67	<2e-16
Lifetime	Weeks	-0.0012103	0.0006303	37.5535	-1.92	0.0625
	Sex1	0.382309	0.76445	38.8085	0.5	0.6198
NCS1	(Intercept)	14.6	0.7224	39.68	20.205	<2e-16
Lifetime	Weeks	0.0006376	0.0007285	37.9	0.875	0.387
	Sex1	0.353	0.8802	38.71	0.401	0.691
NCS2	(Intercept)	27.7857	1.29855	40.2779	21.397	<2e-16
Lifetime	Weeks	-0.001757	0.001306	38.1521	-1.345	0.187
	Sex1	1.27594	1.57993	39.1274	0.808	0.424
NCS3	(Intercept)	22.3	1.15	40.94	19.397	<2e-16
Lifetime	Weeks	-4.876e-06	0.001146	37.88	-0.004	0.997
	Sex1	1.057	1.392	39.32	0.759	0.452
NCS4	(Intercept)	18.01	0.5229	41.39	34.441	<2e-16
Lifetime	Weeks	0.0007401	0.0005207	38.17	1.422	0.163
	Sex1	0.8005	0.6329	39.7	1.265	0.213
NCS5	(Intercept)	21.6417	1.71274	41.4295	12.636	8.44e-16
Adulthood	Weeks	0.004804	0.001705	38.1788	2.818	0.00761
	Sex1	0.734091	2.07259	39.7215	0.354	0.72507
NCS7	(Intercept)	13.1172	0.503045	41.8432	26.076	<2e-16
Adulthood	Weeks	0.0025551	0.0004994	38.3445	5.116	9.04e-06
	Sex1	-0.275883	0.607964	40.0206	-0.454	0.652
NCS8	(Intercept)	16.9966	0.758052	39.5858	22.421	<2e-16
Lifetime	Weeks	-0.0006099	0.000761	37.2955	-0.801	0.428
	Sex1	0.37822	0.921428	38.3519	0.41	0.684
NCS9	(Intercept)	17.0663	1.12452	41.2261	15.176	<2e-16
Adulthood	Weeks	0.004623	0.001122	38.2239	4.12	0.000196
	Sex1	1.19798	1.36256	39.6359	0.879	0.384582
