# Supplementary material for: Collective genomic segments with differential pleiotropic patterns between cognitive dimensions and psychopathology
Source: Nat Commun. 2022 Nov 11;13:6868. doi: 10.1038/s41467-022-34418-y (PMC9652380; doi:10.1038/s41467-022-34418-y)
Supplement: Supplementary file 20 — Supplementary Data 18 [file 41467_2022_34418_MOESM20_ESM.xlsx]

## Sheet: TableS18
Supplementary Data 18. Driver Gene Annotations based on GWAS catalogue and Druggability Tiers for Gene Targets
GENE	CTP1	CTP2	CTP3	CTP5	CTP7	CTP8	CTP10	CTP11	CTP12	CTP13	CTP14	CTP15	NCF1	NCF2	NCF3	NCF4	NCF5	NCF7	NCF8	NCF9	CTP	NCF	druggability_tier	description	small_mol_druggable	bio_druggable	adme_gene	DATE_ADDED_TO_CATALOG	PUBMEDID	FIRST_AUTHOR	DATE	JOURNAL	JOURNAL_LINK	STUDY	DISEASE_TRAIT	INITIAL_SAMPLE_SIZE	REPLICATION_SAMPLE_SIZE	REGION	CHR_ID	CHR_POS	REPORTED_GENES	MAPPED_GENE	UPSTREAM_GENE_ID	DOWNSTREAM_GENE_ID	SNP_GENE_IDS	UPSTREAM_GENE_DISTANCE	DOWNSTREAM_GENE_DISTANCE	STRONGEST_SNP_RISK_ALLELE	SNPS
AATK	1	0	0	0	0	0	0	0	0	0	0	0	0	0	0	0	0	0	0	0	1	0	Tier 3A	apoptosis-associated tyrosine kinase [Source:HGNC Symbol;Acc:21]	Y	N	N	2018-02-01	29255261	Luciano M	2017-12-18	Nat Genet	www.ncbi.nlm.nih.gov/pubmed/29255261	Association analysis in over 329,000 individuals identifies 116 independent variants influencing neuroticism.	Neuroticism	329,821 European ancestry individuals	122,867 European ancestry individuals	17q25.3	17	81108281	AATK, BAIAP2	BAIAP2	NA	NA	ENSG00000175866	NA	NA	rs7502590-A	rs7502590
AATK	1	0	0	0	0	0	0	0	0	0	0	0	0	0	0	0	0	0	0	0	1	0	Tier 3A	apoptosis-associated tyrosine kinase [Source:HGNC Symbol;Acc:21]	Y	N	N	2017-09-18	25676789	Wen CC	2015-05-01	Clin Pharmacol Ther	www.ncbi.nlm.nih.gov/pubmed/25676789	Genome-wide association study identifies ABCG2 (BCRP) as an allopurinol transporter and a determinant of drug response.	Serum uric acid levels in response to allopurinol in gout	1,607 European ancestry individuals, 238 East Asian individuals, 84 African American individuals, 85 Hispanic individuals, 13 individuals	NA	17q25.3	17	81071259	AATK, BAIAP2, BAIAP2-AS1	BAIAP2	NA	NA	ENSG00000175866	NA	NA	rs140721383-?	rs140721383
AATK	1	0	0	0	0	0	0	0	0	0	0	0	0	0	0	0	0	0	0	0	1	0	Tier 3A	apoptosis-associated tyrosine kinase [Source:HGNC Symbol;Acc:21]	Y	N	N	2019-01-22	29500382	Nagel M	2018-03-02	Nat Commun	www.ncbi.nlm.nih.gov/pubmed/29500382	Item-level analyses reveal genetic heterogeneity in neuroticism.	Feeling tense	371,318 European ancestry individuals	NA	17q25.3	17	81110774	BAIAP2	AATK, BAIAP2	NA	NA	ENSG00000181409, ENSG00000175866	NA	NA	rs56084168-T	rs56084168
AATK	1	0	0	0	0	0	0	0	0	0	0	0	0	0	0	0	0	0	0	0	1	0	Tier 3A	apoptosis-associated tyrosine kinase [Source:HGNC Symbol;Acc:21]	Y	N	N	2019-01-22	29500382	Nagel M	2018-03-02	Nat Commun	www.ncbi.nlm.nih.gov/pubmed/29500382	Item-level analyses reveal genetic heterogeneity in neuroticism.	Neurociticism	380,506 European ancestry individuals	NA	17q25.3	17	81110774	BAIAP2	AATK, BAIAP2	NA	NA	ENSG00000181409, ENSG00000175866	NA	NA	rs56084168-T	rs56084168
AATK	1	0	0	0	0	0	0	0	0	0	0	0	0	0	0	0	0	0	0	0	1	0	Tier 3A	apoptosis-associated tyrosine kinase [Source:HGNC Symbol;Acc:21]	Y	N	N	2019-11-05	30239722	Pulit SL	2018-09-14	Hum Mol Genet	www.ncbi.nlm.nih.gov/pubmed/30239722	Meta-analysis of genome-wide association studies for body fat distribution in 694,649 individuals of European ancestry.	Body mass index	806,834 European ancestry individuals	NA	17q25.3	17	81110567	NA	BAIAP2, AATK	NA	NA	ENSG00000175866, ENSG00000181409	NA	NA	rs3935190-A	rs3935190
AATK	1	0	0	0	0	0	0	0	0	0	0	0	0	0	0	0	0	0	0	0	1	0	Tier 3A	apoptosis-associated tyrosine kinase [Source:HGNC Symbol;Acc:21]	Y	N	N	2019-11-05	30239722	Pulit SL	2018-09-14	Hum Mol Genet	www.ncbi.nlm.nih.gov/pubmed/30239722	Meta-analysis of genome-wide association studies for body fat distribution in 694,649 individuals of European ancestry.	Body mass index	434,794 European ancestry female individuals	NA	17q25.3	17	81113737	NA	AATK, BAIAP2	NA	NA	ENSG00000181409, ENSG00000175866	NA	NA	rs4076427-C	rs4076427
AATK	1	0	0	0	0	0	0	0	0	0	0	0	0	0	0	0	0	0	0	0	1	0	Tier 3A	apoptosis-associated tyrosine kinase [Source:HGNC Symbol;Acc:21]	Y	N	N	2019-02-08	30593698	Hubel C	2018-12-28	Am J Med Genet B Neuropsychiatr Genet	www.ncbi.nlm.nih.gov/pubmed/30593698	Genomics of body fat percentage may contribute to sex bias in anorexia nervosa.	Fat-free mass	70,700 European ancestry female individuals, 85,261 European ancestry male individuals	NA	17q25.3	17	81116398	NR	BAIAP2, AATK	NA	NA	ENSG00000175866, ENSG00000181409	NA	NA	rs62073016-?	rs62073016
AATK	1	0	0	0	0	0	0	0	0	0	0	0	0	0	0	0	0	0	0	0	1	0	Tier 3A	apoptosis-associated tyrosine kinase [Source:HGNC Symbol;Acc:21]	Y	N	N	2020-07-08	32066663	Niarchou M	2020-02-03	Transl Psychiatry	www.ncbi.nlm.nih.gov/pubmed/32066663	Genome-wide association study of dietary intake in the UK biobank study and its associations with schizophrenia and other traits.	Beef consumption	335,576 European ancestry individuals	NA	17q25.3	17	81124352	BAIAP2, AATK	AATK	NA	NA	ENSG00000181409	NA	NA	rs9901521-?	rs9901521
AATK	1	0	0	0	0	0	0	0	0	0	0	0	0	0	0	0	0	0	0	0	1	0	Tier 3A	apoptosis-associated tyrosine kinase [Source:HGNC Symbol;Acc:21]	Y	N	N	2019-02-08	30593698	Hubel C	2018-12-28	Am J Med Genet B Neuropsychiatr Genet	www.ncbi.nlm.nih.gov/pubmed/30593698	Genomics of body fat percentage may contribute to sex bias in anorexia nervosa.	Fat-free mass	70,700 European ancestry female individuals, 85,261 European ancestry male individuals	NA	17q25.3	17	81116398	NR	BAIAP2, AATK	NA	NA	ENSG00000175866, ENSG00000181409	NA	NA	rs62073016-?	rs62073016
AATK	1	0	0	0	0	0	0	0	0	0	0	0	0	0	0	0	0	0	0	0	1	0	Tier 3A	apoptosis-associated tyrosine kinase [Source:HGNC Symbol;Acc:21]	Y	N	N	2019-02-08	30593698	Hubel C	2018-12-28	Am J Med Genet B Neuropsychiatr Genet	www.ncbi.nlm.nih.gov/pubmed/30593698	Genomics of body fat percentage may contribute to sex bias in anorexia nervosa.	Fat-free mass	70,700 European ancestry female individuals, 85,261 European ancestry male individuals	NA	17q25.3	17	81116398	NR	BAIAP2, AATK	NA	NA	ENSG00000175866, ENSG00000181409	NA	NA	rs62073016-?	rs62073016
AATK	1	0	0	0	0	0	0	0	0	0	0	0	0	0	0	0	0	0	0	0	1	0	Tier 3A	apoptosis-associated tyrosine kinase [Source:HGNC Symbol;Acc:21]	Y	N	N	2018-10-31	29942085	Nagel M	2018-06-25	Nat Genet	www.ncbi.nlm.nih.gov/pubmed/29942085	Meta-analysis of genome-wide association studies for neuroticism in 449,484 individuals identifies novel genetic loci and pathways.	Neuroticism	449,484 European ancestry individuals	NA	17q25.3	17	81124352	NR	AATK	NA	NA	ENSG00000181409	NA	NA	rs9901521-T	rs9901521
AATK	1	0	0	0	0	0	0	0	0	0	0	0	0	0	0	0	0	0	0	0	1	0	Tier 3A	apoptosis-associated tyrosine kinase [Source:HGNC Symbol;Acc:21]	Y	N	N	2018-10-31	29942085	Nagel M	2018-06-25	Nat Genet	www.ncbi.nlm.nih.gov/pubmed/29942085	Meta-analysis of genome-wide association studies for neuroticism in 449,484 individuals identifies novel genetic loci and pathways.	Worry	348,219 European ancestry individuals	NA	17q25.3	17	81110774	NR	AATK, BAIAP2	NA	NA	ENSG00000181409, ENSG00000175866	NA	NA	rs56084168-T	rs56084168
AATK	1	0	0	0	0	0	0	0	0	0	0	0	0	0	0	0	0	0	0	0	1	0	Tier 3A	apoptosis-associated tyrosine kinase [Source:HGNC Symbol;Acc:21]	Y	N	N	2019-03-18	30643256	Baselmans BML	2019-01-14	Nat Genet	www.ncbi.nlm.nih.gov/pubmed/30643256	Multivariate genome-wide analyses of the well-being spectrum.	Depressive symptoms	1,067,913 European ancestry individuals	228,033 European ancestry individuals	17q25.3	17	81123969	NR	AATK	NA	NA	ENSG00000181409	NA	NA	rs66530963-G	rs66530963
AATK	1	0	0	0	0	0	0	0	0	0	0	0	0	0	0	0	0	0	0	0	1	0	Tier 3A	apoptosis-associated tyrosine kinase [Source:HGNC Symbol;Acc:21]	Y	N	N	2021-01-26	32376654	Richardson TG	2020-05-06	BMJ	www.ncbi.nlm.nih.gov/pubmed/32376654	Use of genetic variation to separate the effects of early and later life adiposity on disease risk: mendelian randomisation study.	Body size at age 10	453,169 European ancestry individuals	NA	17q25.3	17	81113236	BAIAP2	AATK, BAIAP2	NA	NA	ENSG00000181409, ENSG00000175866	NA	NA	rs7503580-C	rs7503580
AATK	1	0	0	0	0	0	0	0	0	0	0	0	0	0	0	0	0	0	0	0	1	0	Tier 3A	apoptosis-associated tyrosine kinase [Source:HGNC Symbol;Acc:21]	Y	N	N	2019-03-18	30643256	Baselmans BML	2019-01-14	Nat Genet	www.ncbi.nlm.nih.gov/pubmed/30643256	Multivariate genome-wide analyses of the well-being spectrum.	Life satisfaction	80,852 European ancestry individuals	NA	17q25.3	17	81123969	NR	AATK	NA	NA	ENSG00000181409	NA	NA	rs66530963-G	rs66530963
AATK	1	0	0	0	0	0	0	0	0	0	0	0	0	0	0	0	0	0	0	0	1	0	Tier 3A	apoptosis-associated tyrosine kinase [Source:HGNC Symbol;Acc:21]	Y	N	N	2019-03-18	30643256	Baselmans BML	2019-01-14	Nat Genet	www.ncbi.nlm.nih.gov/pubmed/30643256	Multivariate genome-wide analyses of the well-being spectrum.	Neuroticism	523,783 European ancestry individuals	59,206 European ancestry individuals	17q25.3	17	81123969	NR	AATK	NA	NA	ENSG00000181409	NA	NA	rs66530963-G	rs66530963
AATK	1	0	0	0	0	0	0	0	0	0	0	0	0	0	0	0	0	0	0	0	1	0	Tier 3A	apoptosis-associated tyrosine kinase [Source:HGNC Symbol;Acc:21]	Y	N	N	2018-10-31	29942085	Nagel M	2018-06-25	Nat Genet	www.ncbi.nlm.nih.gov/pubmed/29942085	Meta-analysis of genome-wide association studies for neuroticism in 449,484 individuals identifies novel genetic loci and pathways.	Neuroticism	449,484 European ancestry individuals	NA	17q25.3	17	81110774	NR	AATK, BAIAP2	NA	NA	ENSG00000181409, ENSG00000175866	NA	NA	rs56084168-T	rs56084168
AATK	1	0	0	0	0	0	0	0	0	0	0	0	0	0	0	0	0	0	0	0	1	0	Tier 3A	apoptosis-associated tyrosine kinase [Source:HGNC Symbol;Acc:21]	Y	N	N	2013-04-09	23251661	Comuzzie AG	2012-12-04	PLoS One	www.ncbi.nlm.nih.gov/pubmed/23251661	Novel genetic loci identified for the pathophysiology of childhood obesity in the Hispanic population.	Obesity-related traits	815 Hispanic children from 263 families	NA	17q25.3	17	81144773	AATK	AATK	NA	NA	ENSG00000181409	NA	NA	rs7220048-G	rs7220048
AATK	1	0	0	0	0	0	0	0	0	0	0	0	0	0	0	0	0	0	0	0	1	0	Tier 3A	apoptosis-associated tyrosine kinase [Source:HGNC Symbol;Acc:21]	Y	N	N	2018-10-31	29942085	Nagel M	2018-06-25	Nat Genet	www.ncbi.nlm.nih.gov/pubmed/29942085	Meta-analysis of genome-wide association studies for neuroticism in 449,484 individuals identifies novel genetic loci and pathways.	Neuroticism	449,484 European ancestry individuals	NA	17q25.3	17	81116398	NR	BAIAP2, AATK	NA	NA	ENSG00000175866, ENSG00000181409	NA	NA	rs62073016-T	rs62073016
AATK	1	0	0	0	0	0	0	0	0	0	0	0	0	0	0	0	0	0	0	0	1	0	Tier 3A	apoptosis-associated tyrosine kinase [Source:HGNC Symbol;Acc:21]	Y	N	N	2020-05-29	32231276	Cai N	2020-03-30	Nat Genet	www.ncbi.nlm.nih.gov/pubmed/32231276	Minimal phenotyping yields genome-wide association signals of low specificity for major depression.	Neuroticism	274,107 British ancestry individuals	NA	17q25.3	17	81110774	NR	AATK, BAIAP2	NA	NA	ENSG00000181409, ENSG00000175866	NA	NA	rs56084168-T	rs56084168
AATK	1	0	0	0	0	0	0	0	0	0	0	0	0	0	0	0	0	0	0	0	1	0	Tier 3A	apoptosis-associated tyrosine kinase [Source:HGNC Symbol;Acc:21]	Y	N	N	2021-04-22	31251335	Turpin W	2019-10-01	Inflamm Bowel Dis	www.ncbi.nlm.nih.gov/pubmed/31251335	Analysis of Genetic Association of Intestinal Permeability in Healthy First-degree Relatives of Patients with Crohn's Disease.	Intestinal permeability measurement	1,075 European ancestry first-degree relatives of Crohn‚Äö√Ñ√¥s disease patients	NA	NA	NA	NA	AATK¬¨‚Ä†	NA	NA	NA	NA	NA	NA	rs11650927¬¨‚Ä†-A¬¨‚Ä†	rs11650927¬¨‚Ä†
AATK	1	0	0	0	0	0	0	0	0	0	0	0	0	0	0	0	0	0	0	0	1	0	Tier 3A	apoptosis-associated tyrosine kinase [Source:HGNC Symbol;Acc:21]	Y	N	N	2020-09-21	32888493	Chen MH	2020-09-01	Cell	www.ncbi.nlm.nih.gov/pubmed/32888493	Trans-ethnic and Ancestry-Specific Blood-Cell Genetics in 746,667 Individuals from 5 Global Populations.	Neutrophil count	519,288 European ancestry individuals	NA	17q25.3	17	81151316	NR	AATK	NA	NA	ENSG00000181409	NA	NA	rs59549421-G	rs59549421
AATK	1	0	0	0	0	0	0	0	0	0	0	0	0	0	0	0	0	0	0	0	1	0	Tier 3A	apoptosis-associated tyrosine kinase [Source:HGNC Symbol;Acc:21]	Y	N	N	2020-07-07	31972866	Nagel M	2020-01-23	Acta Psychiatr Scand	www.ncbi.nlm.nih.gov/pubmed/31972866	Genome-wide association study of the sensitivity to environmental stress and adversity (SESA) neuroticism cluster.	Sensitivity to environmental stress and adversity	351,827 European ancestry individuals	NA	17q25.3	17	81110774	NR	AATK, BAIAP2	NA	NA	ENSG00000181409, ENSG00000175866	NA	NA	rs56084168-T	rs56084168
AATK	1	0	0	0	0	0	0	0	0	0	0	0	0	0	0	0	0	0	0	0	1	0	Tier 3A	apoptosis-associated tyrosine kinase [Source:HGNC Symbol;Acc:21]	Y	N	N	2021-04-15	33568662	Dashti HS	2021-02-10	Nat Commun	www.ncbi.nlm.nih.gov/pubmed/33568662	Genetic determinants of daytime napping and effects on cardiometabolic health.	Daytime nap	452,633 European ancestry individuals	541,333 European ancestry individuals	17q25.3	17	81110567	BAIAP2	BAIAP2, AATK	NA	NA	ENSG00000175866, ENSG00000181409	NA	NA	rs3935190-A	rs3935190
AATK	1	0	0	0	0	0	0	0	0	0	0	0	0	0	0	0	0	0	0	0	1	0	Tier 3A	apoptosis-associated tyrosine kinase [Source:HGNC Symbol;Acc:21]	Y	N	N	2020-04-17	31669095	Zhu Z	2019-10-24	J Allergy Clin Immunol	www.ncbi.nlm.nih.gov/pubmed/31669095	Shared Genetic and Experimental Links between Obesity-Related Traits and Asthma Subtypes in UK Biobank.	Body mass index	457,822 European ancestry individuals	NA	17q25.3	17	81110567	NR	BAIAP2, AATK	NA	NA	ENSG00000175866, ENSG00000181409	NA	NA	rs3935190-?	rs3935190
AATK	1	0	0	0	0	0	0	0	0	0	0	0	0	0	0	0	0	0	0	0	1	0	Tier 3A	apoptosis-associated tyrosine kinase [Source:HGNC Symbol;Acc:21]	Y	N	N	2019-02-06	30595370	Kichaev G	2018-12-27	Am J Hum Genet	www.ncbi.nlm.nih.gov/pubmed/30595370	Leveraging Polygenic Functional Enrichment to Improve GWAS Power.	Body mass index	approximately 458,000 European ancestry individuals	NA	17q25.3	17	81110567	NA	BAIAP2, AATK	NA	NA	ENSG00000175866, ENSG00000181409	NA	NA	rs3935190-?	rs3935190
AATK	1	0	0	0	0	0	0	0	0	0	0	0	0	0	0	0	0	0	0	0	1	0	Tier 3A	apoptosis-associated tyrosine kinase [Source:HGNC Symbol;Acc:21]	Y	N	N	2021-11-02	34446935	Karlsson Linner R	2021-08-26	Nat Neurosci	www.ncbi.nlm.nih.gov/pubmed/34446935	Multivariate analysis of 1.5 million people identifies genetic associations with traits related to self-regulation and addiction.	Externalizing behaviour (multivariate analysis)	up to 53,293 European ancestry Attention-deficit/hyperactivity disorder individuals, up to 164,684 European ancestry problematic alcohol use individuals, up to 186,875 European ancestry lifetime cannabis use individuals, up to 357,187 European ancestry individuals measuring reverse-coded age at first sexual intercourse, up to 336,121 European ancestry individuals measuring number of sexual partne…	NA	17q25.3	17	81110567	NA	BAIAP2, AATK	NA	NA	ENSG00000175866, ENSG00000181409	NA	NA	rs3935190-G	rs3935190
AATK	1	0	0	0	0	0	0	0	0	0	0	0	0	0	0	0	0	0	0	0	1	0	Tier 3A	apoptosis-associated tyrosine kinase [Source:HGNC Symbol;Acc:21]	Y	N	N	2021-12-14	34594039	Sakaue S	2021-09-30	Nat Genet	www.ncbi.nlm.nih.gov/pubmed/34594039	A cross-population atlas of genetic associations for 220 human phenotypes.	Weight	360,116 European ancestry individuals, 165,419 East Asian ancestry individuals	NA	17q25.3	17	81113737	NA	AATK, BAIAP2	NA	NA	ENSG00000181409, ENSG00000175866	NA	NA	rs4076427-C	rs4076427
AATK	1	0	0	0	0	0	0	0	0	0	0	0	0	0	0	0	0	0	0	0	1	0	Tier 3A	apoptosis-associated tyrosine kinase [Source:HGNC Symbol;Acc:21]	Y	N	N	2021-07-27	34211149	Mills MC	2021-07-01	Nat Hum Behav	www.ncbi.nlm.nih.gov/pubmed/34211149	Identification of 371 genetic variants for age at first sex and birth linked to externalising behaviour.	Age at first sexual intercourse	397,338 European ancestry individuals	NA	17q25.3	17	81121829	AATK	AATK	NA	NA	ENSG00000181409	NA	NA	rs7503604-C	rs7503604
AATK	1	0	0	0	0	0	0	0	0	0	0	0	0	0	0	0	0	0	0	0	1	0	Tier 3A	apoptosis-associated tyrosine kinase [Source:HGNC Symbol;Acc:21]	Y	N	N	2021-12-14	34594039	Sakaue S	2021-09-30	Nat Genet	www.ncbi.nlm.nih.gov/pubmed/34594039	A cross-population atlas of genetic associations for 220 human phenotypes.	Height	360,388 European ancestry individuals, 165,056 East Asian ancestry individuals	NA	17q25.3	17	81116398	NA	BAIAP2, AATK	NA	NA	ENSG00000175866, ENSG00000181409	NA	NA	rs62073016-T	rs62073016
AATK	1	0	0	0	0	0	0	0	0	0	0	0	0	0	0	0	0	0	0	0	1	0	Tier 3A	apoptosis-associated tyrosine kinase [Source:HGNC Symbol;Acc:21]	Y	N	N	2020-09-18	32888494	Vuckovic D	2020-09-01	Cell	www.ncbi.nlm.nih.gov/pubmed/32888494	The Polygenic and Monogenic Basis of Blood Traits and Diseases.	Lymphocyte percentage of white cells	408,112 British individuals	NA	17q25.3	17	81149335	AATK	AATK	NA	NA	ENSG00000181409	NA	NA	rs4969407-T	rs4969407
AATK	1	0	0	0	0	0	0	0	0	0	0	0	0	0	0	0	0	0	0	0	1	0	Tier 3A	apoptosis-associated tyrosine kinase [Source:HGNC Symbol;Acc:21]	Y	N	N	2020-09-18	32888494	Vuckovic D	2020-09-01	Cell	www.ncbi.nlm.nih.gov/pubmed/32888494	The Polygenic and Monogenic Basis of Blood Traits and Diseases.	Neutrophil count	408,112 British individuals	NA	17q25.3	17	81149196	AATK	AATK	NA	NA	ENSG00000181409	NA	NA	rs4969405-T	rs4969405
AATK	1	0	0	0	0	0	0	0	0	0	0	0	0	0	0	0	0	0	0	0	1	0	Tier 3A	apoptosis-associated tyrosine kinase [Source:HGNC Symbol;Acc:21]	Y	N	N	2020-09-18	32888494	Vuckovic D	2020-09-01	Cell	www.ncbi.nlm.nih.gov/pubmed/32888494	The Polygenic and Monogenic Basis of Blood Traits and Diseases.	Neutrophil percentage of white cells	408,112 British individuals	NA	17q25.3	17	81149196	AATK	AATK	NA	NA	ENSG00000181409	NA	NA	rs4969405-T	rs4969405
AATK	1	0	0	0	0	0	0	0	0	0	0	0	0	0	0	0	0	0	0	0	1	0	Tier 3A	apoptosis-associated tyrosine kinase [Source:HGNC Symbol;Acc:21]	Y	N	N	2019-05-21	30595370	Kichaev G	2018-12-27	Am J Hum Genet	www.ncbi.nlm.nih.gov/pubmed/30595370	Leveraging Polygenic Functional Enrichment to Improve GWAS Power.	Height	approximately 458,000 European ancestry individuals	NA	17q25.3	17	81118663	NA	AATK	NA	NA	ENSG00000181409	NA	NA	rs62073017-?	rs62073017
AATK	1	0	0	0	0	0	0	0	0	0	0	0	0	0	0	0	0	0	0	0	1	0	Tier 3A	apoptosis-associated tyrosine kinase [Source:HGNC Symbol;Acc:21]	Y	N	N	2019-02-08	30595370	Kichaev G	2018-12-27	Am J Hum Genet	www.ncbi.nlm.nih.gov/pubmed/30595370	Leveraging Polygenic Functional Enrichment to Improve GWAS Power.	Systolic blood pressure	approximately 422,000 European ancestry individuals	NA	17q25.3	17	81163152	NA	AATK	NA	NA	ENSG00000181409	NA	NA	rs2859612-?	rs2859612
AATK	1	0	0	0	0	0	0	0	0	0	0	0	0	0	0	0	0	0	0	0	1	0	Tier 3A	apoptosis-associated tyrosine kinase [Source:HGNC Symbol;Acc:21]	Y	N	N	2020-11-04	33097823	Pei YF	2020-10-23	Commun Biol	www.ncbi.nlm.nih.gov/pubmed/33097823	The genetic architecture of appendicular lean mass characterized by association analysis in the UK Biobank study.	Appendicular lean mass	450,243 European ancestry individuals	NA	17q25.3	17	81120022	AATK	AATK	NA	NA	ENSG00000181409	NA	NA	rs36000545-A	rs36000545
AATK	1	0	0	0	0	0	0	0	0	0	0	0	0	0	0	0	0	0	0	0	1	0	Tier 3A	apoptosis-associated tyrosine kinase [Source:HGNC Symbol;Acc:21]	Y	N	N	2020-11-04	33097823	Pei YF	2020-10-23	Commun Biol	www.ncbi.nlm.nih.gov/pubmed/33097823	The genetic architecture of appendicular lean mass characterized by association analysis in the UK Biobank study.	Appendicular lean mass	205,513 European ancestry men	NA	17q25.3	17	81120022	AATK	AATK	NA	NA	ENSG00000181409	NA	NA	rs36000545-A	rs36000545
AATK	1	0	0	0	0	0	0	0	0	0	0	0	0	0	0	0	0	0	0	0	1	0	Tier 3A	apoptosis-associated tyrosine kinase [Source:HGNC Symbol;Acc:21]	Y	N	N	2020-11-04	33097823	Pei YF	2020-10-23	Commun Biol	www.ncbi.nlm.nih.gov/pubmed/33097823	The genetic architecture of appendicular lean mass characterized by association analysis in the UK Biobank study.	Appendicular lean mass	244,730 European ancestry women	NA	17q25.3	17	81120022	AATK	AATK	NA	NA	ENSG00000181409	NA	NA	rs36000545-A	rs36000545
ABCC5	1	0	0	0	0	0	0	0	0	0	0	0	0	0	0	0	0	0	0	0	1	0	Tier 1	ATP-binding cassette, sub-family C (CFTR/MRP), member 5 [Source:HGNC Symbol;Acc:56]	Y	N	Y	2014-10-21	24603532	Nongpiur ME	2014-03-06	PLoS Genet	www.ncbi.nlm.nih.gov/pubmed/24603532	ABCC5, a gene that influences the anterior chamber depth, is associated with primary angle closure glaucoma.	Anterior chamber depth	1,752 Malay ancestry individuals, 1,860 Indian ancestry individuals, 872 Chinese ancestry individuals	824 Chinese ancestry individuals	3q27.1	3	183960554	HTR3D, HTR3C, ABCC5, PARL	ABCC5	NA	NA	ENSG00000114770	NA	NA	rs1401999-C	rs1401999
ABCC5	1	0	0	0	0	0	0	0	0	0	0	0	0	0	0	0	0	0	0	0	1	0	Tier 1	ATP-binding cassette, sub-family C (CFTR/MRP), member 5 [Source:HGNC Symbol;Acc:56]	Y	N	Y	2020-01-08	30297969	Mahajan A	2018-10-08	Nat Genet	www.ncbi.nlm.nih.gov/pubmed/30297969	Fine-mapping type 2 diabetes loci to single-variant resolution using high-density imputation and islet-specific epigenome maps.	Type 2 diabetes	74,124 European ancestry cases, 824,006 European ancestry controls	NA	3q27.1	3	184020672	ABCC5	ABCC5 - EEF1A1P8	ENSG00000114770	ENSG00000223529	NA	2733	5697	rs2872246-A	rs2872246
ABCC5	1	0	0	0	0	0	0	0	0	0	0	0	0	0	0	0	0	0	0	0	1	0	Tier 1	ATP-binding cassette, sub-family C (CFTR/MRP), member 5 [Source:HGNC Symbol;Acc:56]	Y	N	Y	2020-09-21	32888493	Chen MH	2020-09-01	Cell	www.ncbi.nlm.nih.gov/pubmed/32888493	Trans-ethnic and Ancestry-Specific Blood-Cell Genetics in 746,667 Individuals from 5 Global Populations.	Mean corpuscular volume	544,127 European ancestry individuals	NA	3q27.1	3	184019094	NR	ABCC5 - EEF1A1P8	ENSG00000114770	ENSG00000223529	NA	1155	7275	rs1520195-A	rs1520195
ABCC5	1	0	0	0	0	0	0	0	0	0	0	0	0	0	0	0	0	0	0	0	1	0	Tier 1	ATP-binding cassette, sub-family C (CFTR/MRP), member 5 [Source:HGNC Symbol;Acc:56]	Y	N	Y	2020-09-21	32888493	Chen MH	2020-09-01	Cell	www.ncbi.nlm.nih.gov/pubmed/32888493	Trans-ethnic and Ancestry-Specific Blood-Cell Genetics in 746,667 Individuals from 5 Global Populations.	Eosinophil counts	474,237 European ancestry individuals	NA	3q27.1	3	184022562	NR	ABCC5 - EEF1A1P8	ENSG00000114770	ENSG00000223529	NA	4623	3807	rs6798870-A	rs6798870
ABCC5	1	0	0	0	0	0	0	0	0	0	0	0	0	0	0	0	0	0	0	0	1	0	Tier 1	ATP-binding cassette, sub-family C (CFTR/MRP), member 5 [Source:HGNC Symbol;Acc:56]	Y	N	Y	2020-09-21	32888493	Chen MH	2020-09-01	Cell	www.ncbi.nlm.nih.gov/pubmed/32888493	Trans-ethnic and Ancestry-Specific Blood-Cell Genetics in 746,667 Individuals from 5 Global Populations.	Eosinophil counts	583,850 African American or Afro-Caribbean, African ancestry, European ancestry, East Asian ancestry, Hispanic or Latin American and South Asian ancestry individuals	NA	3q27.1	3	184019094	NR	ABCC5 - EEF1A1P8	ENSG00000114770	ENSG00000223529	NA	1155	7275	rs1520195-A	rs1520195
ABCC5	1	0	0	0	0	0	0	0	0	0	0	0	0	0	0	0	0	0	0	0	1	0	Tier 1	ATP-binding cassette, sub-family C (CFTR/MRP), member 5 [Source:HGNC Symbol;Acc:56]	Y	N	Y	2020-09-14	32541925	Vujkovic M	2020-06-15	Nat Genet	www.ncbi.nlm.nih.gov/pubmed/32541925	Discovery of 318 new risk loci for type 2 diabetes and related vascular outcomes among 1.4 million participants in a multi-ancestry meta-analysis.	Type 2 diabetes	148,726 European ancestry cases, 965,732 European ancestry controls	NA	3q27.1	3	184020838	NR	ABCC5 - EEF1A1P8	ENSG00000114770	ENSG00000223529	NA	2899	5531	rs2313211-T	rs2313211
ABCC5	1	0	0	0	0	0	0	0	0	0	0	0	0	0	0	0	0	0	0	0	1	0	Tier 1	ATP-binding cassette, sub-family C (CFTR/MRP), member 5 [Source:HGNC Symbol;Acc:56]	Y	N	Y	2020-09-21	32888493	Chen MH	2020-09-01	Cell	www.ncbi.nlm.nih.gov/pubmed/32888493	Trans-ethnic and Ancestry-Specific Blood-Cell Genetics in 746,667 Individuals from 5 Global Populations.	Mean corpuscular hemoglobin concentration	491,553 European ancestry individuals	NA	3q27.1	3	183936149	NR	ABCC5	NA	NA	ENSG00000114770	NA	NA	rs2139559-T	rs2139559
ABCC5	1	0	0	0	0	0	0	0	0	0	0	0	0	0	0	0	0	0	0	0	1	0	Tier 1	ATP-binding cassette, sub-family C (CFTR/MRP), member 5 [Source:HGNC Symbol;Acc:56]	Y	N	Y	2020-09-21	32888493	Chen MH	2020-09-01	Cell	www.ncbi.nlm.nih.gov/pubmed/32888493	Trans-ethnic and Ancestry-Specific Blood-Cell Genetics in 746,667 Individuals from 5 Global Populations.	Mean corpuscular hemoglobin concentration	642,173 African American or Afro-Caribbean, African ancestry, European ancestry, East Asian ancestry, Hispanic or Latin American and South Asian ancestry individuals	NA	3q27.1	3	183961966	NR	ABCC5	NA	NA	ENSG00000114770	NA	NA	rs6443925-C	rs6443925
ABCC5	1	0	0	0	0	0	0	0	0	0	0	0	0	0	0	0	0	0	0	0	1	0	Tier 1	ATP-binding cassette, sub-family C (CFTR/MRP), member 5 [Source:HGNC Symbol;Acc:56]	Y	N	Y	2020-09-21	32888493	Chen MH	2020-09-01	Cell	www.ncbi.nlm.nih.gov/pubmed/32888493	Trans-ethnic and Ancestry-Specific Blood-Cell Genetics in 746,667 Individuals from 5 Global Populations.	Mean corpuscular volume	696,882 African American or Afro-Caribbean, African ancestry, European ancestry, East Asian ancestry, Hispanic or Latin American and South Asian ancestry individuals	NA	3q27.1	3	184022562	NR	ABCC5 - EEF1A1P8	ENSG00000114770	ENSG00000223529	NA	4623	3807	rs6798870-A	rs6798870
ABCC5	1	0	0	0	0	0	0	0	0	0	0	0	0	0	0	0	0	0	0	0	1	0	Tier 1	ATP-binding cassette, sub-family C (CFTR/MRP), member 5 [Source:HGNC Symbol;Acc:56]	Y	N	Y	2017-08-30	27863252	Astle WJ	2016-11-17	Cell	www.ncbi.nlm.nih.gov/pubmed/27863252	The Allelic Landscape of Human Blood Cell Trait Variation and Links to Common Complex Disease.	Platelet count	166,066 European ancestry individuals	NA	3q27.1	3	183960791	ABCC5	ABCC5	NA	NA	ENSG00000114770	NA	NA	rs11438378-CT	rs11438378
ABCC5	1	0	0	0	0	0	0	0	0	0	0	0	0	0	0	0	0	0	0	0	1	0	Tier 1	ATP-binding cassette, sub-family C (CFTR/MRP), member 5 [Source:HGNC Symbol;Acc:56]	Y	N	Y	2021-07-27	33232274	Mohammadnejad A	2020-11-24	Aging (Albany NY)	www.ncbi.nlm.nih.gov/pubmed/33232274	Generalized correlation coefficient for genome-wide association analysis of cognitive ability in twins.	Cognitive function (generalized correlation coefficient)	278 Chinese ancestry dizygotic twins	NA	3q27.1	3	183963268	NR	ABCC5	NA	NA	ENSG00000114770	NA	NA	rs2292999-?	rs2292999
ABCC5	1	0	0	0	0	0	0	0	0	0	0	0	0	0	0	0	0	0	0	0	1	0	Tier 1	ATP-binding cassette, sub-family C (CFTR/MRP), member 5 [Source:HGNC Symbol;Acc:56]	Y	N	Y	2020-02-05	31666681	Zhao B	2019-10-30	Mol Psychiatry	www.ncbi.nlm.nih.gov/pubmed/31666681	Large-scale GWAS reveals genetic architecture of brain white matter microstructure and genetic overlap with cognitive and mental health traits (n‚Äö√Ñ√¢=‚Äö√Ñ√¢17,706).	White matter microstructure (mean diusivities)	17,706 European ancestry individuals	NA	3q27.1	3	183924256	NR	ABCC5	NA	NA	ENSG00000114770	NA	NA	rs116432568-?	rs116432568
ABCC5	1	0	0	0	0	0	0	0	0	0	0	0	0	0	0	0	0	0	0	0	1	0	Tier 1	ATP-binding cassette, sub-family C (CFTR/MRP), member 5 [Source:HGNC Symbol;Acc:56]	Y	N	Y	2020-09-21	32888493	Chen MH	2020-09-01	Cell	www.ncbi.nlm.nih.gov/pubmed/32888493	Trans-ethnic and Ancestry-Specific Blood-Cell Genetics in 746,667 Individuals from 5 Global Populations.	Lymphocyte counts	524,923 European ancestry individuals	NA	3q27.1	3	184024540	NR	ABCC5 - EEF1A1P8	ENSG00000114770	ENSG00000223529	NA	6601	1829	rs11926572-G	rs11926572
ABCC5	1	0	0	0	0	0	0	0	0	0	0	0	0	0	0	0	0	0	0	0	1	0	Tier 1	ATP-binding cassette, sub-family C (CFTR/MRP), member 5 [Source:HGNC Symbol;Acc:56]	Y	N	Y	2020-09-14	32541925	Vujkovic M	2020-06-15	Nat Genet	www.ncbi.nlm.nih.gov/pubmed/32541925	Discovery of 318 new risk loci for type 2 diabetes and related vascular outcomes among 1.4 million participants in a multi-ancestry meta-analysis.	Type 2 diabetes	148,726 European ancestry cases, 24,646 African American cases, 8,616 Hispanic cases, 46,511 Asian ancestry cases, 965,732 European ancestry controls, 31,446 African American controls, 11,829 Hispanic controls, 169,776 Asian ancestry controls	NA	3q27.1	3	184020672	NR	ABCC5 - EEF1A1P8	ENSG00000114770	ENSG00000223529	NA	2733	5697	rs2872246-C	rs2872246
ABCC5	1	0	0	0	0	0	0	0	0	0	0	0	0	0	0	0	0	0	0	0	1	0	Tier 1	ATP-binding cassette, sub-family C (CFTR/MRP), member 5 [Source:HGNC Symbol;Acc:56]	Y	N	Y	2020-02-05	31666681	Zhao B	2019-10-30	Mol Psychiatry	www.ncbi.nlm.nih.gov/pubmed/31666681	Large-scale GWAS reveals genetic architecture of brain white matter microstructure and genetic overlap with cognitive and mental health traits (n‚Äö√Ñ√¢=‚Äö√Ñ√¢17,706).	White matter microstructure (radial diusivities)	17,706 European ancestry individuals	NA	3q27.1	3	183924256	NR	ABCC5	NA	NA	ENSG00000114770	NA	NA	rs116432568-?	rs116432568
ABCC5	1	0	0	0	0	0	0	0	0	0	0	0	0	0	0	0	0	0	0	0	1	0	Tier 1	ATP-binding cassette, sub-family C (CFTR/MRP), member 5 [Source:HGNC Symbol;Acc:56]	Y	N	Y	2020-02-05	31666681	Zhao B	2019-10-30	Mol Psychiatry	www.ncbi.nlm.nih.gov/pubmed/31666681	Large-scale GWAS reveals genetic architecture of brain white matter microstructure and genetic overlap with cognitive and mental health traits (n‚Äö√Ñ√¢=‚Äö√Ñ√¢17,706).	White matter microstructure (radial diusivities)	17,706 European ancestry individuals	NA	3q27.1	3	183924256	NR	ABCC5	NA	NA	ENSG00000114770	NA	NA	rs116432568-?	rs116432568
ABCC5	1	0	0	0	0	0	0	0	0	0	0	0	0	0	0	0	0	0	0	0	1	0	Tier 1	ATP-binding cassette, sub-family C (CFTR/MRP), member 5 [Source:HGNC Symbol;Acc:56]	Y	N	Y	2020-09-21	32888493	Chen MH	2020-09-01	Cell	www.ncbi.nlm.nih.gov/pubmed/32888493	Trans-ethnic and Ancestry-Specific Blood-Cell Genetics in 746,667 Individuals from 5 Global Populations.	Mean platelet volume	484,042 African American or Afro-Caribbean, African ancestry, European ancestry, East Asian ancestry, Hispanic or Latin American and South Asian ancestry individuals	NA	3q27.1	3	184025859	NR	ABCC5 - EEF1A1P8	ENSG00000114770	ENSG00000223529	NA	7920	510	rs9874537-A	rs9874537
ABCC5	1	0	0	0	0	0	0	0	0	0	0	0	0	0	0	0	0	0	0	0	1	0	Tier 1	ATP-binding cassette, sub-family C (CFTR/MRP), member 5 [Source:HGNC Symbol;Acc:56]	Y	N	Y	2020-09-21	32888493	Chen MH	2020-09-01	Cell	www.ncbi.nlm.nih.gov/pubmed/32888493	Trans-ethnic and Ancestry-Specific Blood-Cell Genetics in 746,667 Individuals from 5 Global Populations.	Mean platelet volume	460,935 European ancestry individuals	NA	3q27.1	3	184025859	NR	ABCC5 - EEF1A1P8	ENSG00000114770	ENSG00000223529	NA	7920	510	rs9874537-A	rs9874537
ABCC5	1	0	0	0	0	0	0	0	0	0	0	0	0	0	0	0	0	0	0	0	1	0	Tier 1	ATP-binding cassette, sub-family C (CFTR/MRP), member 5 [Source:HGNC Symbol;Acc:56]	Y	N	Y	2020-09-21	32888493	Chen MH	2020-09-01	Cell	www.ncbi.nlm.nih.gov/pubmed/32888493	Trans-ethnic and Ancestry-Specific Blood-Cell Genetics in 746,667 Individuals from 5 Global Populations.	Neutrophil count	519,288 European ancestry individuals	NA	3q27.1	3	183984301	NR	ABCC5	NA	NA	ENSG00000114770	NA	NA	rs3749440-G	rs3749440
ABCC5	1	0	0	0	0	0	0	0	0	0	0	0	0	0	0	0	0	0	0	0	1	0	Tier 1	ATP-binding cassette, sub-family C (CFTR/MRP), member 5 [Source:HGNC Symbol;Acc:56]	Y	N	Y	2020-09-21	32888493	Chen MH	2020-09-01	Cell	www.ncbi.nlm.nih.gov/pubmed/32888493	Trans-ethnic and Ancestry-Specific Blood-Cell Genetics in 746,667 Individuals from 5 Global Populations.	Neutrophil count	627,215 African American or Afro-Caribbean, African ancestry, European ancestry, East Asian ancestry, Hispanic or Latin American and South Asian ancestry individuals	NA	3q27.1	3	183984301	NR	ABCC5	NA	NA	ENSG00000114770	NA	NA	rs3749440-G	rs3749440
ABCC5	1	0	0	0	0	0	0	0	0	0	0	0	0	0	0	0	0	0	0	0	1	0	Tier 1	ATP-binding cassette, sub-family C (CFTR/MRP), member 5 [Source:HGNC Symbol;Acc:56]	Y	N	Y	2021-11-12	34104963	Thompson A	2021-06-08	Hum Mol Genet	www.ncbi.nlm.nih.gov/pubmed/34104963	Assessing the impact of alcohol consumption on the genetic contribution to mean corpuscular volume.	Mean corpuscular volume	362,595 British ancestry individuals	NA	3q27.1	3	184019094	NA	ABCC5 - EEF1A1P8	ENSG00000114770	ENSG00000223529	NA	1155	7275	rs1520195-G	rs1520195
ABCC5	1	0	0	0	0	0	0	0	0	0	0	0	0	0	0	0	0	0	0	0	1	0	Tier 1	ATP-binding cassette, sub-family C (CFTR/MRP), member 5 [Source:HGNC Symbol;Acc:56]	Y	N	Y	2020-09-21	32888493	Chen MH	2020-09-01	Cell	www.ncbi.nlm.nih.gov/pubmed/32888493	Trans-ethnic and Ancestry-Specific Blood-Cell Genetics in 746,667 Individuals from 5 Global Populations.	Red cell distribution width	531,774 European ancestry individuals	NA	3q27.1	3	183957527	NR	ABCC5	NA	NA	ENSG00000114770	NA	NA	rs56889301-C	rs56889301
ABCC5	1	0	0	0	0	0	0	0	0	0	0	0	0	0	0	0	0	0	0	0	1	0	Tier 1	ATP-binding cassette, sub-family C (CFTR/MRP), member 5 [Source:HGNC Symbol;Acc:56]	Y	N	Y	2020-09-21	32888493	Chen MH	2020-09-01	Cell	www.ncbi.nlm.nih.gov/pubmed/32888493	Trans-ethnic and Ancestry-Specific Blood-Cell Genetics in 746,667 Individuals from 5 Global Populations.	White blood cell count	562,243 European ancestry individuals	NA	3q27.1	3	184012507	NR	ABCC5	NA	NA	ENSG00000114770	NA	NA	rs4074672-T	rs4074672
ABCC5	1	0	0	0	0	0	0	0	0	0	0	0	0	0	0	0	0	0	0	0	1	0	Tier 1	ATP-binding cassette, sub-family C (CFTR/MRP), member 5 [Source:HGNC Symbol;Acc:56]	Y	N	Y	2020-09-18	32888494	Vuckovic D	2020-09-01	Cell	www.ncbi.nlm.nih.gov/pubmed/32888494	The Polygenic and Monogenic Basis of Blood Traits and Diseases.	Eosinophil counts	408,112 British individuals	NA	3q27.1	3	184022562	ABCC5	ABCC5 - EEF1A1P8	ENSG00000114770	ENSG00000223529	NA	4623	3807	rs6798870-A	rs6798870
ABCC5	1	0	0	0	0	0	0	0	0	0	0	0	0	0	0	0	0	0	0	0	1	0	Tier 1	ATP-binding cassette, sub-family C (CFTR/MRP), member 5 [Source:HGNC Symbol;Acc:56]	Y	N	Y	2020-09-23	32888494	Vuckovic D	2020-09-01	Cell	www.ncbi.nlm.nih.gov/pubmed/32888494	The Polygenic and Monogenic Basis of Blood Traits and Diseases.	Basophil percentage of white cells	408,112 British individuals	NA	3q27.1	3	183998682	ABCC5	ABCC5	NA	NA	ENSG00000114770	NA	NA	rs11429616-CA	rs11429616
ABCC5	1	0	0	0	0	0	0	0	0	0	0	0	0	0	0	0	0	0	0	0	1	0	Tier 1	ATP-binding cassette, sub-family C (CFTR/MRP), member 5 [Source:HGNC Symbol;Acc:56]	Y	N	Y	2021-12-14	34594039	Sakaue S	2021-09-30	Nat Genet	www.ncbi.nlm.nih.gov/pubmed/34594039	A cross-population atlas of genetic associations for 220 human phenotypes.	Eosinophil counts	349,856 European ancestry individuals, 93,063 East Asian ancestry individuals	NA	3q27.1	3	184022562	NA	ABCC5 - EEF1A1P8	ENSG00000114770	ENSG00000223529	NA	4623	3807	rs6798870-A	rs6798870
ABCC5	1	0	0	0	0	0	0	0	0	0	0	0	0	0	0	0	0	0	0	0	1	0	Tier 1	ATP-binding cassette, sub-family C (CFTR/MRP), member 5 [Source:HGNC Symbol;Acc:56]	Y	N	Y	2020-09-18	32888494	Vuckovic D	2020-09-01	Cell	www.ncbi.nlm.nih.gov/pubmed/32888494	The Polygenic and Monogenic Basis of Blood Traits and Diseases.	Mean corpuscular hemoglobin concentration	408,112 British individuals	NA	3q27.1	3	183936149	ABCC5	ABCC5	NA	NA	ENSG00000114770	NA	NA	rs2139559-T	rs2139559
ABCC5	1	0	0	0	0	0	0	0	0	0	0	0	0	0	0	0	0	0	0	0	1	0	Tier 1	ATP-binding cassette, sub-family C (CFTR/MRP), member 5 [Source:HGNC Symbol;Acc:56]	Y	N	Y	2021-12-14	34594039	Sakaue S	2021-09-30	Nat Genet	www.ncbi.nlm.nih.gov/pubmed/34594039	A cross-population atlas of genetic associations for 220 human phenotypes.	Neutrophil count	349,856 European ancestry individuals, 82,810 East Asian ancestry individuals	NA	3q27.1	3	183991307	NA	ABCC5	NA	NA	ENSG00000114770	NA	NA	rs11404217-GA	rs11404217
ABCC5	1	0	0	0	0	0	0	0	0	0	0	0	0	0	0	0	0	0	0	0	1	0	Tier 1	ATP-binding cassette, sub-family C (CFTR/MRP), member 5 [Source:HGNC Symbol;Acc:56]	Y	N	Y	2020-09-18	32888494	Vuckovic D	2020-09-01	Cell	www.ncbi.nlm.nih.gov/pubmed/32888494	The Polygenic and Monogenic Basis of Blood Traits and Diseases.	Monocyte percentage of white cells	408,112 British individuals	NA	3q27.1	3	184012507	ABCC5	ABCC5	NA	NA	ENSG00000114770	NA	NA	rs4074672-T	rs4074672
ABCC5	1	0	0	0	0	0	0	0	0	0	0	0	0	0	0	0	0	0	0	0	1	0	Tier 1	ATP-binding cassette, sub-family C (CFTR/MRP), member 5 [Source:HGNC Symbol;Acc:56]	Y	N	Y	2020-09-18	32888494	Vuckovic D	2020-09-01	Cell	www.ncbi.nlm.nih.gov/pubmed/32888494	The Polygenic and Monogenic Basis of Blood Traits and Diseases.	Mean spheric corpuscular volume	408,112 British individuals	NA	3q27.1	3	184024540	EEF1A1P8	ABCC5 - EEF1A1P8	ENSG00000114770	ENSG00000223529	NA	6601	1829	rs11926572-G	rs11926572
ABCC5	1	0	0	0	0	0	0	0	0	0	0	0	0	0	0	0	0	0	0	0	1	0	Tier 1	ATP-binding cassette, sub-family C (CFTR/MRP), member 5 [Source:HGNC Symbol;Acc:56]	Y	N	Y	2020-09-18	32888494	Vuckovic D	2020-09-01	Cell	www.ncbi.nlm.nih.gov/pubmed/32888494	The Polygenic and Monogenic Basis of Blood Traits and Diseases.	Neutrophil count	408,112 British individuals	NA	3q27.1	3	183991307	ABCC5	ABCC5	NA	NA	ENSG00000114770	NA	NA	rs11404217-GA	rs11404217
ABCC5	1	0	0	0	0	0	0	0	0	0	0	0	0	0	0	0	0	0	0	0	1	0	Tier 1	ATP-binding cassette, sub-family C (CFTR/MRP), member 5 [Source:HGNC Symbol;Acc:56]	Y	N	Y	2021-12-14	34594039	Sakaue S	2021-09-30	Nat Genet	www.ncbi.nlm.nih.gov/pubmed/34594039	A cross-population atlas of genetic associations for 220 human phenotypes.	Mean corpuscular volume	350,473 European ancestry individuals, 129,832 East Asian ancestry individuals	NA	3q27.1	3	184022562	NA	ABCC5 - EEF1A1P8	ENSG00000114770	ENSG00000223529	NA	4623	3807	rs6798870-A	rs6798870
ABCC5	1	0	0	0	0	0	0	0	0	0	0	0	0	0	0	0	0	0	0	0	1	0	Tier 1	ATP-binding cassette, sub-family C (CFTR/MRP), member 5 [Source:HGNC Symbol;Acc:56]	Y	N	Y	2020-09-18	32888494	Vuckovic D	2020-09-01	Cell	www.ncbi.nlm.nih.gov/pubmed/32888494	The Polygenic and Monogenic Basis of Blood Traits and Diseases.	Platelet count	408,112 British individuals	NA	3q27.1	3	183999103	ABCC5	ABCC5	NA	NA	ENSG00000114770	NA	NA	rs10576500-G	rs10576500
ABCC5	1	0	0	0	0	0	0	0	0	0	0	0	0	0	0	0	0	0	0	0	1	0	Tier 1	ATP-binding cassette, sub-family C (CFTR/MRP), member 5 [Source:HGNC Symbol;Acc:56]	Y	N	Y	2020-09-18	32888494	Vuckovic D	2020-09-01	Cell	www.ncbi.nlm.nih.gov/pubmed/32888494	The Polygenic and Monogenic Basis of Blood Traits and Diseases.	Plateletcrit	408,112 British individuals	NA	3q27.1	3	183998821	ABCC5	ABCC5	NA	NA	ENSG00000114770	NA	NA	rs6773408-T	rs6773408
ABCC5	1	0	0	0	0	0	0	0	0	0	0	0	0	0	0	0	0	0	0	0	1	0	Tier 1	ATP-binding cassette, sub-family C (CFTR/MRP), member 5 [Source:HGNC Symbol;Acc:56]	Y	N	Y	2021-12-14	34594039	Sakaue S	2021-09-30	Nat Genet	www.ncbi.nlm.nih.gov/pubmed/34594039	A cross-population atlas of genetic associations for 220 human phenotypes.	White blood cell count	350,470 European ancestry individuals, 154,355 East Asian ancestry individuals	NA	3q27.1	3	183991307	NA	ABCC5	NA	NA	ENSG00000114770	NA	NA	rs11404217-GA	rs11404217
ABCC5	1	0	0	0	0	0	0	0	0	0	0	0	0	0	0	0	0	0	0	0	1	0	Tier 1	ATP-binding cassette, sub-family C (CFTR/MRP), member 5 [Source:HGNC Symbol;Acc:56]	Y	N	Y	2020-09-18	32888494	Vuckovic D	2020-09-01	Cell	www.ncbi.nlm.nih.gov/pubmed/32888494	The Polygenic and Monogenic Basis of Blood Traits and Diseases.	Platelet distribution width	408,112 British individuals	NA	3q27.1	3	184022562	ABCC5	ABCC5 - EEF1A1P8	ENSG00000114770	ENSG00000223529	NA	4623	3807	rs6798870-A	rs6798870
ABCC5	1	0	0	0	0	0	0	0	0	0	0	0	0	0	0	0	0	0	0	0	1	0	Tier 1	ATP-binding cassette, sub-family C (CFTR/MRP), member 5 [Source:HGNC Symbol;Acc:56]	Y	N	Y	2020-09-18	32888494	Vuckovic D	2020-09-01	Cell	www.ncbi.nlm.nih.gov/pubmed/32888494	The Polygenic and Monogenic Basis of Blood Traits and Diseases.	Red cell distribution width	408,112 British individuals	NA	3q27.1	3	183957527	ABCC5	ABCC5	NA	NA	ENSG00000114770	NA	NA	rs56889301-C	rs56889301
ABCC5	1	0	0	0	0	0	0	0	0	0	0	0	0	0	0	0	0	0	0	0	1	0	Tier 1	ATP-binding cassette, sub-family C (CFTR/MRP), member 5 [Source:HGNC Symbol;Acc:56]	Y	N	Y	2019-02-08	30595370	Kichaev G	2018-12-27	Am J Hum Genet	www.ncbi.nlm.nih.gov/pubmed/30595370	Leveraging Polygenic Functional Enrichment to Improve GWAS Power.	Eosinophil counts	approximately 440,000 European ancestry individuals	NA	3q27.1	3	184022562	NA	ABCC5 - EEF1A1P8	ENSG00000114770	ENSG00000223529	NA	4623	3807	rs6798870-?	rs6798870
ABCC5	1	0	0	0	0	0	0	0	0	0	0	0	0	0	0	0	0	0	0	0	1	0	Tier 1	ATP-binding cassette, sub-family C (CFTR/MRP), member 5 [Source:HGNC Symbol;Acc:56]	Y	N	Y	2019-02-08	30595370	Kichaev G	2018-12-27	Am J Hum Genet	www.ncbi.nlm.nih.gov/pubmed/30595370	Leveraging Polygenic Functional Enrichment to Improve GWAS Power.	White blood cell count	approximately 444,000 European ancestry individuals	NA	3q27.1	3	184012507	NA	ABCC5	NA	NA	ENSG00000114770	NA	NA	rs4074672-?	rs4074672
ABCC5	1	0	0	0	0	0	0	0	0	0	0	0	0	0	0	0	0	0	0	0	1	0	Tier 1	ATP-binding cassette, sub-family C (CFTR/MRP), member 5 [Source:HGNC Symbol;Acc:56]	Y	N	Y	2020-09-18	32888494	Vuckovic D	2020-09-01	Cell	www.ncbi.nlm.nih.gov/pubmed/32888494	The Polygenic and Monogenic Basis of Blood Traits and Diseases.	White blood cell count	408,112 British individuals	NA	3q27.1	3	184012507	ABCC5	ABCC5	NA	NA	ENSG00000114770	NA	NA	rs4074672-T	rs4074672
ABCC5	1	0	0	0	0	0	0	0	0	0	0	0	0	0	0	0	0	0	0	0	1	0	Tier 1	ATP-binding cassette, sub-family C (CFTR/MRP), member 5 [Source:HGNC Symbol;Acc:56]	Y	N	Y	2019-02-08	30595370	Kichaev G	2018-12-27	Am J Hum Genet	www.ncbi.nlm.nih.gov/pubmed/30595370	Leveraging Polygenic Functional Enrichment to Improve GWAS Power.	Red cell distribution width	approximately 445,000 European ancestry individuals	NA	3q27.1	3	183955058	NA	ABCC5	NA	NA	ENSG00000114770	NA	NA	rs68153167-?	rs68153167
ACACA	1	0	0	0	0	0	0	0	0	0	0	0	0	0	0	0	0	0	0	0	1	0	Tier 2	acetyl-CoA carboxylase alpha [Source:HGNC Symbol;Acc:84]	Y	N	N	2015-02-04	24999842	Garner C	2014-07-07	PLoS One	www.ncbi.nlm.nih.gov/pubmed/24999842	Genome-wide association study of celiac disease in North America confirms FRMD4B as new celiac locus.	Celiac disease	1,550 European ancestry cases, 3,084 European ancestry controls	NA	17q12	17	37374139	HOXB9	ACACA, ACACA	NA	NA	ENSG00000278540, ENSG00000275176	NA	NA	rs8081319-?	rs8081319
ACACA	1	0	0	0	0	0	0	0	0	0	0	0	0	0	0	0	0	0	0	0	1	0	Tier 2	acetyl-CoA carboxylase alpha [Source:HGNC Symbol;Acc:84]	Y	N	N	2019-10-21	31169883	Pott J	2019-06-06	J Clin Endocrinol Metab	www.ncbi.nlm.nih.gov/pubmed/31169883	Genetic association study of eight steroid hormones and implications for sexual dimorphism of coronary artery disease.	DHEAS levels	4,301 European ancestry men, 3,358 European ancestry women	NA	7q22.1	7	99575571	NR	ZNF655	NA	NA	ENSG00000197343	NA	NA	rs111390579-TACACAC	rs111390579
ACACA	1	0	0	0	0	0	0	0	0	0	0	0	0	0	0	0	0	0	0	0	1	0	Tier 2	acetyl-CoA carboxylase alpha [Source:HGNC Symbol;Acc:84]	Y	N	N	2019-10-21	31169883	Pott J	2019-06-06	J Clin Endocrinol Metab	www.ncbi.nlm.nih.gov/pubmed/31169883	Genetic association study of eight steroid hormones and implications for sexual dimorphism of coronary artery disease.	DHEAS levels	4,301 European ancestry men, 3,358 European ancestry women	NA	7q22.1	7	99575571	NR	ZNF655	NA	NA	ENSG00000197343	NA	NA	rs111390579-TACACAC	rs111390579
ACACA	1	0	0	0	0	0	0	0	0	0	0	0	0	0	0	0	0	0	0	0	1	0	Tier 2	acetyl-CoA carboxylase alpha [Source:HGNC Symbol;Acc:84]	Y	N	N	2019-10-21	31169883	Pott J	2019-06-06	J Clin Endocrinol Metab	www.ncbi.nlm.nih.gov/pubmed/31169883	Genetic association study of eight steroid hormones and implications for sexual dimorphism of coronary artery disease.	DHEAS levels	4,301 European ancestry men, 3,358 European ancestry women	NA	7q22.1	7	99575571	NR	ZNF655	NA	NA	ENSG00000197343	NA	NA	rs111390579-TACACAC	rs111390579
ACACA	1	0	0	0	0	0	0	0	0	0	0	0	0	0	0	0	0	0	0	0	1	0	Tier 2	acetyl-CoA carboxylase alpha [Source:HGNC Symbol;Acc:84]	Y	N	N	2019-01-25	30583798	Bovijn J	2018-12-21	Am J Hum Genet	www.ncbi.nlm.nih.gov/pubmed/30583798	GWAS Identifies Risk Locus for Erectile Dysfunction and Implicates Hypothalamic Neurobiology and Diabetes in Etiology.	Erectile dysfunction	6,175 European ancestry male cases, 217,630 European ancestry male controls	NA	17q12	17	37070665	AATF	AATF - ACACA	ENSG00000276072	ENSG00000275176	NA	13794	14327	rs9747659-?	rs9747659
ACACA	1	0	0	0	0	0	0	0	0	0	0	0	0	0	0	0	0	0	0	0	1	0	Tier 2	acetyl-CoA carboxylase alpha [Source:HGNC Symbol;Acc:84]	Y	N	N	2020-02-07	31761296	Hernandez Cordero AI	2019-11-21	Am J Hum Genet	www.ncbi.nlm.nih.gov/pubmed/31761296	Genome-wide Associations Reveal Human-Mouse Genetic Convergence and Modifiers of Myogenesis, CPNE1 and STC2.	Appendicular lean mass	85,750 European ancestry middle-aged adult individuals	NA	2q35	2	216809284	NR	FABP5P14 - TNP1	ENSG00000234588	ENSG00000118245	NA	3155	50174	rs11281641-ACACACT	rs11281641
ACACA	1	0	0	0	0	0	0	0	0	0	0	0	0	0	0	0	0	0	0	0	1	0	Tier 2	acetyl-CoA carboxylase alpha [Source:HGNC Symbol;Acc:84]	Y	N	N	2020-06-17	32327693	Oskarsson GR	2020-04-23	Commun Biol	www.ncbi.nlm.nih.gov/pubmed/32327693	Predicted loss and gain of function mutations in ACO1 are associated with erythropoiesis.	Hemoglobin levels	684,122 European ancestry individuals	NA	2q36.3	2	226325342	intergenic	NA	NA	NA	NA	NA	NA	rs3052071-TACACAC	rs3052071
ACACA	1	0	0	0	0	0	0	0	0	0	0	0	0	0	0	0	0	0	0	0	1	0	Tier 2	acetyl-CoA carboxylase alpha [Source:HGNC Symbol;Acc:84]	Y	N	N	2020-09-21	32888493	Chen MH	2020-09-01	Cell	www.ncbi.nlm.nih.gov/pubmed/32888493	Trans-ethnic and Ancestry-Specific Blood-Cell Genetics in 746,667 Individuals from 5 Global Populations.	Lymphocyte counts	643,370 African American or Afro-Caribbean, African ancestry, European ancestry, East Asian ancestry, Hispanic or Latin American and South Asian ancestry individuals	NA	17q12	17	37399875	NR	ACACA, ACACA	NA	NA	ENSG00000278540, ENSG00000275176	NA	NA	rs1112174-T	rs1112174
ACACA	1	0	0	0	0	0	0	0	0	0	0	0	0	0	0	0	0	0	0	0	1	0	Tier 2	acetyl-CoA carboxylase alpha [Source:HGNC Symbol;Acc:84]	Y	N	N	2020-12-14	32042192	Ruth KS	2020-02-10	Nat Med	www.ncbi.nlm.nih.gov/pubmed/32042192	Using human genetics to understand the disease impacts of testosterone in men and women.	Sex hormone-binding globulin levels adjusted for BMI	188,908 European ancestry women	NA	17p11.2	17	17821153	NR	SREBF1	NA	NA	ENSG00000072310	NA	NA	rs112966033-TACACAC	rs112966033
ACACA	1	0	0	0	0	0	0	0	0	0	0	0	0	0	0	0	0	0	0	0	1	0	Tier 2	acetyl-CoA carboxylase alpha [Source:HGNC Symbol;Acc:84]	Y	N	N	2020-12-14	32042192	Ruth KS	2020-02-10	Nat Med	www.ncbi.nlm.nih.gov/pubmed/32042192	Using human genetics to understand the disease impacts of testosterone in men and women.	Sex hormone-binding globulin levels	189,473 European ancestry women	NA	17p11.2	17	17821153	NR	SREBF1	NA	NA	ENSG00000072310	NA	NA	rs112966033-TACACAC	rs112966033
ACACA	1	0	0	0	0	0	0	0	0	0	0	0	0	0	0	0	0	0	0	0	1	0	Tier 2	acetyl-CoA carboxylase alpha [Source:HGNC Symbol;Acc:84]	Y	N	N	2020-12-14	32042192	Ruth KS	2020-02-10	Nat Med	www.ncbi.nlm.nih.gov/pubmed/32042192	Using human genetics to understand the disease impacts of testosterone in men and women.	Sex hormone-binding globulin levels adjusted for BMI	368,929 European ancestry individuals	NA	1p31.3	1	66909286	NR	DNAI4	NA	NA	ENSG00000152763	NA	NA	rs143570368-TACACACACAC	rs143570368
ACACA	1	0	0	0	0	0	0	0	0	0	0	0	0	0	0	0	0	0	0	0	1	0	Tier 2	acetyl-CoA carboxylase alpha [Source:HGNC Symbol;Acc:84]	Y	N	N	2017-08-04	27989323	Ahola-Olli AV	2016-12-13	Am J Hum Genet	www.ncbi.nlm.nih.gov/pubmed/27989323	Genome-wide Association Study Identifies 27 Loci Influencing Concentrations of Circulating Cytokines and Growth Factors.	Macrophage inflammatory protein 1b levels	8,243 Finnish ancestry individuals	NA	17q12	17	37159111	NR	ACACA, ACACA	NA	NA	ENSG00000278540, ENSG00000275176	NA	NA	rs182210624-G	rs182210624
ACACA	1	0	0	0	0	0	0	0	0	0	0	0	0	0	0	0	0	0	0	0	1	0	Tier 2	acetyl-CoA carboxylase alpha [Source:HGNC Symbol;Acc:84]	Y	N	N	2017-08-04	27989323	Ahola-Olli AV	2016-12-13	Am J Hum Genet	www.ncbi.nlm.nih.gov/pubmed/27989323	Genome-wide Association Study Identifies 27 Loci Influencing Concentrations of Circulating Cytokines and Growth Factors.	Macrophage inflammatory protein 1b levels	8,243 Finnish ancestry individuals	NA	17q12	17	37365406	NR	ACACA, ACACA	NA	NA	ENSG00000278540, ENSG00000275176	NA	NA	rs185128671-G	rs185128671
ACACA	1	0	0	0	0	0	0	0	0	0	0	0	0	0	0	0	0	0	0	0	1	0	Tier 2	acetyl-CoA carboxylase alpha [Source:HGNC Symbol;Acc:84]	Y	N	N	2019-08-12	27903959	Lv H	2017-01-31	Oncotarget	www.ncbi.nlm.nih.gov/pubmed/27903959	Genome-wide haplotype association study identify the FGFR2 gene as a risk gene for acute myeloid leukemia.	Core binding factor acute myeloid leukemia	175 European ancestry cases, 218 European ancestry controls	NA	17q12	17	37095363	NR	ACACA; No mapped genes; No mapped genes; No mapped genes; No mapped genes; No mapped genes; No mapped genes; No mapped genes; No mapped genes	NA	NA	NA	NA	NA	rs12449696-T; rs7215365-C; rs7208415-G; rs9897583-G; rs12450937-T; rs2106772-T; rs1900101-G; rs17573357-A; rs11651239-A	rs12449696; rs7215365; rs7208415; rs9897583; rs12450937; rs2106772; rs1900101; rs17573357; rs11651239
ACACA	1	0	0	0	0	0	0	0	0	0	0	0	0	0	0	0	0	0	0	0	1	0	Tier 2	acetyl-CoA carboxylase alpha [Source:HGNC Symbol;Acc:84]	Y	N	N	2019-08-12	27903959	Lv H	2017-01-31	Oncotarget	www.ncbi.nlm.nih.gov/pubmed/27903959	Genome-wide haplotype association study identify the FGFR2 gene as a risk gene for acute myeloid leukemia.	Core binding factor acute myeloid leukemia	175 European ancestry cases, 218 European ancestry controls	NA	17q12	17	37095363	NR	ACACA; No mapped genes; No mapped genes; No mapped genes; No mapped genes; No mapped genes; No mapped genes; No mapped genes; No mapped genes	NA	NA	NA	NA	NA	rs12449696-C; rs7215365-C; rs7208415-G; rs9897583-G; rs12450937-T; rs2106772-C; rs1900101-G; rs17573357-A; rs11651239-G	rs12449696; rs7215365; rs7208415; rs9897583; rs12450937; rs2106772; rs1900101; rs17573357; rs11651239
ACACA	1	0	0	0	0	0	0	0	0	0	0	0	0	0	0	0	0	0	0	0	1	0	Tier 2	acetyl-CoA carboxylase alpha [Source:HGNC Symbol;Acc:84]	Y	N	N	2019-08-02	30894546	Ivarsdottir EV	2019-03-20	Nat Commun	www.ncbi.nlm.nih.gov/pubmed/30894546	Sequence variation at ANAPC1 accounts for 24% of the variability in corneal endothelial cell density.	Corneal endothelial cell density	6,125 Icelandic ancestry individuals	NA	NA	NA	NA	NR	NA	NA	NA	NA	NA	NA	chr2:110972653-ACACACA	chr2:110972653
ACACA	1	0	0	0	0	0	0	0	0	0	0	0	0	0	0	0	0	0	0	0	1	0	Tier 2	acetyl-CoA carboxylase alpha [Source:HGNC Symbol;Acc:84]	Y	N	N	2019-03-28	30741946	Gialluisi A	2019-02-11	Transl Psychiatry	www.ncbi.nlm.nih.gov/pubmed/30741946	Genome-wide association scan identifies new variants associated with a cognitive predictor of dyslexia.	Rapid automised naming of letters	2,563 European ancestry individuals	NA	3p25.3	3	9123400	SRGAP3	SRGAP3	NA	NA	ENSG00000196220	NA	NA	rs201599726-TACACATACATAC	rs201599726
ACACA	1	0	0	0	0	0	0	0	0	0	0	0	0	0	0	0	0	0	0	0	1	0	Tier 2	acetyl-CoA carboxylase alpha [Source:HGNC Symbol;Acc:84]	Y	N	N	2021-07-09	33031748	Feofanova EV	2020-10-01	Am J Hum Genet	www.ncbi.nlm.nih.gov/pubmed/33031748	A Genome-wide Association Study Discovers 46 Loci of the Human Metabolome in the Hispanic Community Health Study/Study of Latinos.	Serum metabolite levels	3,926 Hispanic/Latino individuals	NA	NA	NA	NA	BC039389	NA	NA	NA	NA	NA	NA	chr15:45682929-TACACAGA	chr15:45682929
ACACA	1	0	0	0	0	0	0	0	0	0	0	0	0	0	0	0	0	0	0	0	1	0	Tier 2	acetyl-CoA carboxylase alpha [Source:HGNC Symbol;Acc:84]	Y	N	N	2021-04-08	32918910	Dong J	2020-09-09	Gastroenterology	www.ncbi.nlm.nih.gov/pubmed/32918910	Sex-Specific Genetic Associations for Barrett's Esophagus and Esophageal Adenocarcinoma.	Barrett's esophagus or esophageal adenocarcinoma x sex interaction (2df test)	6,758 European ancestry male cases, 1,670 European ancestry female cases, 7,489 European ancestry male controls, 6,174 European ancestry female controls	NA	5p15.33	5	611271	CEP72	MIR4456 - CEP72	ENSG00000264233	ENSG00000112877	NA	75389	1069	rs149938398-CCCCCTACACACT	rs149938398
ACACA	1	0	0	0	0	0	0	0	0	0	0	0	0	0	0	0	0	0	0	0	1	0	Tier 2	acetyl-CoA carboxylase alpha [Source:HGNC Symbol;Acc:84]	Y	N	N	2021-04-08	32918910	Dong J	2020-09-09	Gastroenterology	www.ncbi.nlm.nih.gov/pubmed/32918910	Sex-Specific Genetic Associations for Barrett's Esophagus and Esophageal Adenocarcinoma.	Barrett's esophagus or Esophageal adenocarcinoma	6,758 European ancestry male cases, 1,670 European ancestry female cases, 7,489 European ancestry male controls, 6,174 European ancestry female controls	NA	5p15.33	5	611271	CEP72	MIR4456 - CEP72	ENSG00000264233	ENSG00000112877	NA	75389	1069	rs149938398-CCCCCTACACACT	rs149938398
ACACA	1	0	0	0	0	0	0	0	0	0	0	0	0	0	0	0	0	0	0	0	1	0	Tier 2	acetyl-CoA carboxylase alpha [Source:HGNC Symbol;Acc:84]	Y	N	N	2021-07-30	33104735	Lundtoft C	2020-10-26	PLoS Genet	www.ncbi.nlm.nih.gov/pubmed/33104735	Function of multiple sclerosis-protective HLA class I alleles revealed by genome-wide protein-quantitative trait loci mapping of interferon signalling.	interferon-related traits	303 European ancestry individuals	NA	17q12	17	37329936	NR	ACACA, ACACA	NA	NA	ENSG00000278540, ENSG00000275176	NA	NA	rs145588693-A	rs145588693
ACACA	1	0	0	0	0	0	0	0	0	0	0	0	0	0	0	0	0	0	0	0	1	0	Tier 2	acetyl-CoA carboxylase alpha [Source:HGNC Symbol;Acc:84]	Y	N	N	2013-07-12	23535730	Pharoah PD	2013-04-01	Nat Genet	www.ncbi.nlm.nih.gov/pubmed/23535730	GWAS meta-analysis and replication identifies three new susceptibility loci for ovarian cancer.	Ovarian cancer	3,769 European ancestry cases, 4,396 European ancestry controls	211 East Asian ancestry cases, 972 East Asian ancestry controls, 39,674 European ancestry individuals, 106 Malaysian ancestry cases, 106 Malaysian ancestry controls	17q12	17	37736525	HNF1B, ACACA, C17orf78, TADA2A, DUSP14, SYNRG, DDX52, TBC1D3F, TBC1D3, MRPL45, GPR179, SOCS7, ARHGAP23	HNF1B, HNF1B	NA	NA	ENSG00000276194, ENSG00000275410	NA	NA	rs757210-G	rs757210
ACACA	1	0	0	0	0	0	0	0	0	0	0	0	0	0	0	0	0	0	0	0	1	0	Tier 2	acetyl-CoA carboxylase alpha [Source:HGNC Symbol;Acc:84]	Y	N	N	2020-09-21	32888493	Chen MH	2020-09-01	Cell	www.ncbi.nlm.nih.gov/pubmed/32888493	Trans-ethnic and Ancestry-Specific Blood-Cell Genetics in 746,667 Individuals from 5 Global Populations.	Hematocrit	737,823 African American or Afro-Caribbean, African ancestry, European ancestry, East Asian ancestry, Hispanic or Latin American and South Asian ancestry individuals	NA	17q12	17	37399875	NR	ACACA, ACACA	NA	NA	ENSG00000278540, ENSG00000275176	NA	NA	rs1112174-T	rs1112174
ACACA	1	0	0	0	0	0	0	0	0	0	0	0	0	0	0	0	0	0	0	0	1	0	Tier 2	acetyl-CoA carboxylase alpha [Source:HGNC Symbol;Acc:84]	Y	N	N	2020-12-14	32042192	Ruth KS	2020-02-10	Nat Med	www.ncbi.nlm.nih.gov/pubmed/32042192	Using human genetics to understand the disease impacts of testosterone in men and women.	Sex hormone-binding globulin levels	370,125 European ancestry individuals	NA	1p31.3	1	66909286	NR	DNAI4	NA	NA	ENSG00000152763	NA	NA	rs143570368-TACACACACAC	rs143570368
ACACA	1	0	0	0	0	0	0	0	0	0	0	0	0	0	0	0	0	0	0	0	1	0	Tier 2	acetyl-CoA carboxylase alpha [Source:HGNC Symbol;Acc:84]	Y	N	N	2021-04-15	33568662	Dashti HS	2021-02-10	Nat Commun	www.ncbi.nlm.nih.gov/pubmed/33568662	Genetic determinants of daytime napping and effects on cardiometabolic health.	Daytime nap	452,633 European ancestry individuals	541,333 European ancestry individuals	17q12	17	37238452	ACACA	ACACA, ACACA	NA	NA	ENSG00000278540, ENSG00000275176	NA	NA	rs12451365-C	rs12451365
ACACA	1	0	0	0	0	0	0	0	0	0	0	0	0	0	0	0	0	0	0	0	1	0	Tier 2	acetyl-CoA carboxylase alpha [Source:HGNC Symbol;Acc:84]	Y	N	N	2019-02-06	30595370	Kichaev G	2018-12-27	Am J Hum Genet	www.ncbi.nlm.nih.gov/pubmed/30595370	Leveraging Polygenic Functional Enrichment to Improve GWAS Power.	Body mass index	approximately 458,000 European ancestry individuals	NA	17q12	17	37251740	NA	ACACA, ACACA	NA	NA	ENSG00000278540, ENSG00000275176	NA	NA	rs9906044-?	rs9906044
ACACA	1	0	0	0	0	0	0	0	0	0	0	0	0	0	0	0	0	0	0	0	1	0	Tier 2	acetyl-CoA carboxylase alpha [Source:HGNC Symbol;Acc:84]	Y	N	N	2021-12-14	34594039	Sakaue S	2021-09-30	Nat Genet	www.ncbi.nlm.nih.gov/pubmed/34594039	A cross-population atlas of genetic associations for 220 human phenotypes.	Body mass index	359,983 European ancestry individuals, 163,835 East Asian ancestry individuals	NA	Xp21.3	X	27299070	NA	Y_RNA - PTP4A1P5	ENSG00000199949	ENSG00000235642	NA	46835	128707	rs765134394-AACACACACACACACACACAC	rs765134394
ACACA	1	0	0	0	0	0	0	0	0	0	0	0	0	0	0	0	0	0	0	0	1	0	Tier 2	acetyl-CoA carboxylase alpha [Source:HGNC Symbol;Acc:84]	Y	N	N	2021-10-18	34050765	Zhang L	2021-05-29	J Clin Endocrinol Metab	www.ncbi.nlm.nih.gov/pubmed/34050765	Joint genome-wide association analyses identified 49 novel loci for age at natural menopause.	Age at menopause	181,219 European ancestry individuals	NA	17q12	17	37087829	NA	ACACA, ACACA	NA	NA	ENSG00000278540, ENSG00000275176	NA	NA	rs9330248-A	rs9330248
ACACA	1	0	0	0	0	0	0	0	0	0	0	0	0	0	0	0	0	0	0	0	1	0	Tier 2	acetyl-CoA carboxylase alpha [Source:HGNC Symbol;Acc:84]	Y	N	N	2021-10-18	34050765	Zhang L	2021-05-29	J Clin Endocrinol Metab	www.ncbi.nlm.nih.gov/pubmed/34050765	Joint genome-wide association analyses identified 49 novel loci for age at natural menopause.	Age at menopause	181,219 European ancestry individuals, 43,861 East Asian ancestry individuals	NA	17q12	17	37087829	NA	ACACA, ACACA	NA	NA	ENSG00000278540, ENSG00000275176	NA	NA	rs9330248-A	rs9330248
ACACA	1	0	0	0	0	0	0	0	0	0	0	0	0	0	0	0	0	0	0	0	1	0	Tier 2	acetyl-CoA carboxylase alpha [Source:HGNC Symbol;Acc:84]	Y	N	N	2021-09-09	33888907	Shelton JF	2021-04-22	Nat Genet	www.ncbi.nlm.nih.gov/pubmed/33888907	Trans-ancestry analysis reveals genetic and nongenetic associations with COVID-19 susceptibility and severity.	COVID-19 (covid pneumonia vs population)	1,004 European ancestry cases, 680,354 European ancestry controls, 218 Hispanic or Latin American cases, 94,318 Hispanic or Latin American controls, 64 Black or African American cases, 22,412 Black or African American controls	NA	17q12	17	37274361	NA	ACACA, ACACA	NA	NA	ENSG00000278540, ENSG00000275176	NA	NA	rs76298822-?	rs76298822
ACACA	1	0	0	0	0	0	0	0	0	0	0	0	0	0	0	0	0	0	0	0	1	0	Tier 2	acetyl-CoA carboxylase alpha [Source:HGNC Symbol;Acc:84]	Y	N	N	2020-09-18	32888494	Vuckovic D	2020-09-01	Cell	www.ncbi.nlm.nih.gov/pubmed/32888494	The Polygenic and Monogenic Basis of Blood Traits and Diseases.	Mean corpuscular hemoglobin	408,112 British individuals	NA	3q23	3	141580558	RASA2	RASA2	NA	NA	ENSG00000155903	NA	NA	rs763415480-TACACAC	rs763415480
ACACA	1	0	0	0	0	0	0	0	0	0	0	0	0	0	0	0	0	0	0	0	1	0	Tier 2	acetyl-CoA carboxylase alpha [Source:HGNC Symbol;Acc:84]	Y	N	N	2021-12-14	34594039	Sakaue S	2021-09-30	Nat Genet	www.ncbi.nlm.nih.gov/pubmed/34594039	A cross-population atlas of genetic associations for 220 human phenotypes.	Monocyte count	349,856 European ancestry individuals, 95,119 East Asian ancestry individuals	NA	16p12.1	16	28089341	NA	GSG1L - XPO6	ENSG00000169181	ENSG00000169180	NA	25627	8635	rs530565293-ACACACAC	rs530565293
ACACA	1	0	0	0	0	0	0	0	0	0	0	0	0	0	0	0	0	0	0	0	1	0	Tier 2	acetyl-CoA carboxylase alpha [Source:HGNC Symbol;Acc:84]	Y	N	N	2020-09-18	32888494	Vuckovic D	2020-09-01	Cell	www.ncbi.nlm.nih.gov/pubmed/32888494	The Polygenic and Monogenic Basis of Blood Traits and Diseases.	Monocyte count	408,112 British individuals	NA	19p13.3	19	2101456	AP3D1	AP3D1	NA	NA	ENSG00000065000	NA	NA	rs113462542-ACCACACACGC	rs113462542
ACACA	1	0	0	0	0	0	0	0	0	0	0	0	0	0	0	0	0	0	0	0	1	0	Tier 2	acetyl-CoA carboxylase alpha [Source:HGNC Symbol;Acc:84]	Y	N	N	2020-09-18	32888494	Vuckovic D	2020-09-01	Cell	www.ncbi.nlm.nih.gov/pubmed/32888494	The Polygenic and Monogenic Basis of Blood Traits and Diseases.	Mean corpuscular volume	408,112 British individuals	NA	3q23	3	141580558	RASA2	RASA2	NA	NA	ENSG00000155903	NA	NA	rs763415480-TACACAC	rs763415480
ACACA	1	0	0	0	0	0	0	0	0	0	0	0	0	0	0	0	0	0	0	0	1	0	Tier 2	acetyl-CoA carboxylase alpha [Source:HGNC Symbol;Acc:84]	Y	N	N	2020-09-18	32888494	Vuckovic D	2020-09-01	Cell	www.ncbi.nlm.nih.gov/pubmed/32888494	The Polygenic and Monogenic Basis of Blood Traits and Diseases.	Mean platelet volume	408,112 British individuals	NA	NA	NA	NA	ARHGAP27	NA	NA	NA	NA	NA	NA	chr17:43489161-TCACACA	chr17:43489161
ACACA	1	0	0	0	0	0	0	0	0	0	0	0	0	0	0	0	0	0	0	0	1	0	Tier 2	acetyl-CoA carboxylase alpha [Source:HGNC Symbol;Acc:84]	Y	N	N	2020-09-18	32888494	Vuckovic D	2020-09-01	Cell	www.ncbi.nlm.nih.gov/pubmed/32888494	The Polygenic and Monogenic Basis of Blood Traits and Diseases.	Neutrophil percentage of white cells	408,112 British individuals	NA	NA	NA	NA	STXBP5	NA	NA	NA	NA	NA	NA	chr6:147658350-CACACACACACACACACACACACAA	chr6:147658350
ACACA	1	0	0	0	0	0	0	0	0	0	0	0	0	0	0	0	0	0	0	0	1	0	Tier 2	acetyl-CoA carboxylase alpha [Source:HGNC Symbol;Acc:84]	Y	N	N	2020-09-18	32888494	Vuckovic D	2020-09-01	Cell	www.ncbi.nlm.nih.gov/pubmed/32888494	The Polygenic and Monogenic Basis of Blood Traits and Diseases.	Red cell distribution width	408,112 British individuals	NA	5q14.1	5	78273013	AP3B1	AP3B1	NA	NA	ENSG00000132842	NA	NA	rs140334114-CATACATATACACACATATATGTATGCAT	rs140334114
ACACA	1	0	0	0	0	0	0	0	0	0	0	0	0	0	0	0	0	0	0	0	1	0	Tier 2	acetyl-CoA carboxylase alpha [Source:HGNC Symbol;Acc:84]	Y	N	N	2021-08-24	34021172	Christakoudi S	2021-05-21	Sci Rep	www.ncbi.nlm.nih.gov/pubmed/34021172	GWAS of allometric body-shape indices in UK Biobank identifies loci suggesting associations with morphogenesis, organogenesis, adrenal cell renewal and cancer.	Hip circumference adjusted for BMI	219,872 British ancestry women	NA	15q25.2	15	83906616	ADAMTSL3	ADAMTSL3	NA	NA	ENSG00000156218	NA	NA	rs768397327-CCACACACCA	rs768397327
ACACA	1	0	0	0	0	0	0	0	0	0	0	0	0	0	0	0	0	0	0	0	1	0	Tier 2	acetyl-CoA carboxylase alpha [Source:HGNC Symbol;Acc:84]	Y	N	N	2021-08-24	34021172	Christakoudi S	2021-05-21	Sci Rep	www.ncbi.nlm.nih.gov/pubmed/34021172	GWAS of allometric body-shape indices in UK Biobank identifies loci suggesting associations with morphogenesis, organogenesis, adrenal cell renewal and cancer.	Hip circumference adjusted for BMI	186,825 British ancestry men	NA	6p21.31	6	34358259	NUDT3, RPS10-NUDT3	RPS10-NUDT3, NUDT3	NA	NA	ENSG00000270800, ENSG00000272325	NA	NA	rs71538235-TACACAC	rs71538235
ACTG1	1	0	0	0	0	0	0	0	0	0	0	0	0	2	0	0	0	0	0	0	1	1	NA	NA	NA	NA	NA	2017-08-16	28540026	Anney RJL	2017-05-22	Mol Autism	www.ncbi.nlm.nih.gov/pubmed/28540026	Meta-analysis of GWAS of over 16,000 individuals with autism spectrum disorder highlights a novel locus at 10q24.32 and a significant overlap with schizophrenia.	Autism spectrum disorder or schizophrenia	schizophrenia cases and controls (see Ripke, 2014), up to 6,197 European ancestry ASD cases, up to 7,377 European ancestry controls, up to 1,190 ASD cases, up to 1,190 controls	NA	2p16.1	2	57760458	FANCL, VRK2	ACTG1P22	NA	NA	ENSG00000271615	NA	NA	rs11682175-?	rs11682175
ACTG1	1	0	0	0	0	0	0	0	0	0	0	0	0	2	0	0	0	0	0	0	1	1	NA	NA	NA	NA	NA	2017-09-11	28604731	Hammerschlag AR	2017-06-12	Nat Genet	www.ncbi.nlm.nih.gov/pubmed/28604731	Genome-wide association analysis of insomnia complaints identifies risk genes and genetic overlap with psychiatric and metabolic traits.	Sleep duration	112,411 European ancestry male individuals	NA	2p16.1	2	57714152	NR	NA - ACTG1P22	NA	ENSG00000271615	NA	NA	41276	rs1380703-G	rs1380703
ACTG1	1	0	0	0	0	0	0	0	0	0	0	0	0	2	0	0	0	0	0	0	1	1	NA	NA	NA	NA	NA	2018-03-05	29367611	Gao B	2018-01-24	Sci Rep	www.ncbi.nlm.nih.gov/pubmed/29367611	Genome-wide association study of paclitaxel and carboplatin disposition in women with epithelial ovarian cancer.	Paclitaxel disposition in epithelial ovarian cancer	66 European ancestry cases, 14 Asian ancestry cases	NA	2p16.1	2	57804114	CCDC85A, VRK2	ACTG1P22 - NA	ENSG00000271615	NA	NA	38062	NA	rs1851138-?	rs1851138
ACTG1	1	0	0	0	0	0	0	0	0	0	0	0	0	2	0	0	0	0	0	0	1	1	NA	NA	NA	NA	NA	2017-10-09	28199695	Jones AV	2017-04-01	Hum Mol Genet	www.ncbi.nlm.nih.gov/pubmed/28199695	GWAS of self-reported mosquito bite size, itch intensity and attractiveness to mosquitoes implicates immune-related predisposition loci.	Itch intensity from mosquito bite adjusted by bite size	41,355 European ancestry men and 43,369 European ancestry women	NA	3q26.32	3	176012181	Intergenic	ACTG1P23 - EI24P1	ENSG00000230362	ENSG00000236357	NA	33611	55861	rs115363778-T	rs115363778
ACTG1	1	0	0	0	0	0	0	0	0	0	0	0	0	2	0	0	0	0	0	0	1	1	NA	NA	NA	NA	NA	2017-10-09	28199695	Jones AV	2017-04-01	Hum Mol Genet	www.ncbi.nlm.nih.gov/pubmed/28199695	GWAS of self-reported mosquito bite size, itch intensity and attractiveness to mosquitoes implicates immune-related predisposition loci.	Itch intensity from mosquito bite adjusted by bite size	41,355 European ancestry men and 43,369 European ancestry women	NA	3q26.32	3	176012181	Intergenic	ACTG1P23 - EI24P1	ENSG00000230362	ENSG00000236357	NA	33611	55861	rs115363778-T	rs115363778
ACTG1	1	0	0	0	0	0	0	0	0	0	0	0	0	2	0	0	0	0	0	0	1	1	NA	NA	NA	NA	NA	2017-09-21	28736931	Rotroff DM	2017-07-24	Clin Pharmacol Ther	www.ncbi.nlm.nih.gov/pubmed/28736931	Genetic Variants in HSD17B3, SMAD3, and IPO11 Impact Circulating Lipids in Response to Fenofibrate in Individuals With Type 2 Diabetes.	Total cholesterol change in response to fenofibrate in statin-treated type 2 diabetes	781 European ancestry individuals, 138 African American ancestry individuals, 345 unknown ancestry individuals	NA	6p21.1	6	46183649	intergenic	ENPP5 - ACTG1P9	ENSG00000112796	ENSG00000229349	NA	12669	21080	rs9472719-?	rs9472719
ACTG1	1	0	0	0	0	0	0	0	0	0	0	0	0	2	0	0	0	0	0	0	1	1	NA	NA	NA	NA	NA	2018-02-02	29313844	Willems SM	2017-07-12	Nat Commun	www.ncbi.nlm.nih.gov/pubmed/29313844	Large-scale GWAS identifies multiple loci for hand grip strength providing biological insights into muscular fitness.	Hand grip strength	142,035 European ancestry individuals	53,145 European ancestry individuals	17q25.3	17	81502092	ACTG1	LINC01971 - ACTG1	ENSG00000278200	ENSG00000184009	NA	20522	7321	rs6565586-A	rs6565586
ACTG1	1	0	0	0	0	0	0	0	0	0	0	0	0	2	0	0	0	0	0	0	1	1	NA	NA	NA	NA	NA	2018-01-19	29221444	Divers J	2017-12-08	BMC Genet	www.ncbi.nlm.nih.gov/pubmed/29221444	Genome-wide association study of coronary artery calcified atherosclerotic plaque in African Americans with type 2 diabetes.	Coronary artery calcified atherosclerotic plaque score in type 2 diabetes	691 African American individuals	205 African American individuals	9q31.1	9	100689786	intergenic	NA - ACTG1P19	NA	ENSG00000237999	NA	NA	41454	rs10123021-?	rs10123021
ACTG1	1	0	0	0	0	0	0	0	0	0	0	0	0	2	0	0	0	0	0	0	1	1	NA	NA	NA	NA	NA	2018-02-23	29326435	Hill WD	2018-01-11	Mol Psychiatry	www.ncbi.nlm.nih.gov/pubmed/29326435	A combined analysis of genetically correlated traits identifies 187 loci and a role for neurogenesis and myelination in intelligence.	Intelligence (MTAG)	120,934 British ancestry individuals, 127,548 individuals	NA	2p16.1	2	57695871	ENSG00000271615	NA - ACTG1P22	NA	ENSG00000271615	NA	NA	59557	rs13012916-T	rs13012916
ACTG1	1	0	0	0	0	0	0	0	0	0	0	0	0	2	0	0	0	0	0	0	1	1	NA	NA	NA	NA	NA	2017-11-10	28991256	Li Z	2017-10-09	Nat Genet	www.ncbi.nlm.nih.gov/pubmed/28991256	Genome-wide association analysis identifies 30 new susceptibility loci for schizophrenia.	Schizophrenia	7,699 Chinese ancestry cases, 35,476 European ancestry cases, 18,327 Chinese ancestry controls, 46,839 European ancestry controls	4,384 Chinese ancestry cases, 5,770 Chinese ancestry controls	2p16.1	2	57844458	intergenic	ACTG1P22 - VRK2	ENSG00000271615	ENSG00000028116	NA	78406	63171	rs80256351-C	rs80256351
ACTG1	1	0	0	0	0	0	0	0	0	0	0	0	0	2	0	0	0	0	0	0	1	1	NA	NA	NA	NA	NA	2019-01-22	29500382	Nagel M	2018-03-02	Nat Commun	www.ncbi.nlm.nih.gov/pubmed/29500382	Item-level analyses reveal genetic heterogeneity in neuroticism.	Irritable mood	366,726 European ancestry individuals	NA	2p16.1	2	57760458	VRK2	ACTG1P22	NA	NA	ENSG00000271615	NA	NA	rs11682175-T	rs11682175
ACTG1	1	0	0	0	0	0	0	0	0	0	0	0	0	2	0	0	0	0	0	0	1	1	NA	NA	NA	NA	NA	2019-01-22	29500382	Nagel M	2018-03-02	Nat Commun	www.ncbi.nlm.nih.gov/pubmed/29500382	Item-level analyses reveal genetic heterogeneity in neuroticism.	Neurociticism	380,506 European ancestry individuals	NA	2p16.1	2	57730437	NR	NA - ACTG1P22	NA	ENSG00000271615	NA	NA	24991	rs10186791-A	rs10186791
ACTG1	1	0	0	0	0	0	0	0	0	0	0	0	0	2	0	0	0	0	0	0	1	1	NA	NA	NA	NA	NA	2019-08-19	31268507	Periyasamy S	2019-07-03	JAMA Psychiatry	www.ncbi.nlm.nih.gov/pubmed/31268507	Association of Schizophrenia Risk With Disordered Niacin Metabolism in an Indian Genome-wide Association Study.	Schizophrenia	816 Indian ancestry cases, 900 Indian ancestry controls, 505 Indian ancestry cases and 871 Indian ancestry controls from 405 families, up to 36,989 European and unknown ancestry cases, up to 113,075 European and unknown ancestry controls	NA	2p16.1	2	57760458	NR	ACTG1P22	NA	NA	ENSG00000271615	NA	NA	rs11682175-?	rs11682175
ACTG1	1	0	0	0	0	0	0	0	0	0	0	0	0	2	0	0	0	0	0	0	1	1	NA	NA	NA	NA	NA	2019-03-19	30531953	International League Against Epilepsy Consortium on Complex Epilepsies	2018-12-10	Nat Commun	www.ncbi.nlm.nih.gov/pubmed/30531953	Genome-wide mega-analysis identifies 16 loci and highlights diverse biological mechanisms in the common epilepsies.	Epilepsy	14,534 European ancestry cases, 531 Han Chinese ancestry cases, 147 African American cases, 24,218 European ancestry controls, 2,875 Han Chinese ancestry controls, 2,584 African American controls	NA	2p16.1	2	57723211	BCL11A, FANCL	NA - ACTG1P22	NA	ENSG00000271615	NA	NA	32217	rs4671319-G	rs4671319
ACTG1	1	0	0	0	0	0	0	0	0	0	0	0	0	2	0	0	0	0	0	0	1	1	NA	NA	NA	NA	NA	2019-03-19	30531953	International League Against Epilepsy Consortium on Complex Epilepsies	2018-12-10	Nat Commun	www.ncbi.nlm.nih.gov/pubmed/30531953	Genome-wide mega-analysis identifies 16 loci and highlights diverse biological mechanisms in the common epilepsies.	Childhood absence epilepsy	778 European ancestry cases, 24,218 European ancestry controls	NA	2p16.1	2	57824634	FANCL, BCL11A	ACTG1P22 - VRK2	ENSG00000271615	ENSG00000028116	NA	58582	82995	rs12185644-C	rs12185644
ACTG1	1	0	0	0	0	0	0	0	0	0	0	0	0	2	0	0	0	0	0	0	1	1	NA	NA	NA	NA	NA	2019-03-19	30531953	International League Against Epilepsy Consortium on Complex Epilepsies	2018-12-10	Nat Commun	www.ncbi.nlm.nih.gov/pubmed/30531953	Genome-wide mega-analysis identifies 16 loci and highlights diverse biological mechanisms in the common epilepsies.	Generalized epilepsy	3,708 European ancestry cases, 61 African American cases, 24,218 European ancestry controls, 2,584 African American controls	NA	2p16.1	2	57815106	FANCL, BCL11A	ACTG1P22 - VRK2	ENSG00000271615	ENSG00000028116	NA	49054	92523	rs1402398-G	rs1402398
ACTG1	1	0	0	0	0	0	0	0	0	0	0	0	0	2	0	0	0	0	0	0	1	1	NA	NA	NA	NA	NA	2020-05-28	32231278	Hysi PG	2020-03-30	Nat Genet	www.ncbi.nlm.nih.gov/pubmed/32231278	Meta-analysis of 542,934 subjects of European ancestry identifies new genes and mechanisms predisposing to refractive error and myopia.	Refractive error	542,934 European ancestry individuals	NA	17q25.3	17	81639794	TMEM105, BAHCC1, ACTG1, FSCN2, NPLOC4, TSPAN10, PDE6G, CCDC137, OXLD1, ARL16, HGS, MRPL12, SLC25A10, LRRC45, DCXR, RAC3, DUS1L, FASN, CCDC57, SLC16A3	NPLOC4, TSPAN10	NA	NA	ENSG00000182446, ENSG00000182612	NA	NA	rs9747347-?	rs9747347
ACTG1	1	0	0	0	0	0	0	0	0	0	0	0	0	2	0	0	0	0	0	0	1	1	NA	NA	NA	NA	NA	2019-10-16	31562340	Akiyama M	2019-09-27	Nat Commun	www.ncbi.nlm.nih.gov/pubmed/31562340	Characterizing rare and low-frequency height-associated variants in the Japanese population.	Height	159,095 Japanese ancestry individuals	32,692 Japanese ancestry individuals	3q12.1	3	99262206	DCBLD2, MIR548G	ACTG1P13 - NA	ENSG00000241305	NA	NA	45940	NA	rs2203949-?	rs2203949
ACTG1	1	0	0	0	0	0	0	0	0	0	0	0	0	2	0	0	0	0	0	0	1	1	NA	NA	NA	NA	NA	2019-10-16	31562340	Akiyama M	2019-09-27	Nat Commun	www.ncbi.nlm.nih.gov/pubmed/31562340	Characterizing rare and low-frequency height-associated variants in the Japanese population.	Height	159,095 Japanese ancestry individuals	32,692 Japanese ancestry individuals	3q12.1	3	99628827	MIR548G	ACTG1P13 - COL8A1	ENSG00000241305	ENSG00000144810	NA	412561	9648	rs60550942-?	rs60550942
ACTG1	1	0	0	0	0	0	0	0	0	0	0	0	0	2	0	0	0	0	0	0	1	1	NA	NA	NA	NA	NA	2019-07-12	31043756	Stahl EA	2019-05-01	Nat Genet	www.ncbi.nlm.nih.gov/pubmed/31043756	Genome-wide association study identifies 30 loci associated with bipolar disorder.	Bipolar I disorder	14,879 European ancestry cases, 31,358 European ancestry controls	NA	2p16.1	2	57748579	intergenic	NA - ACTG1P22	NA	ENSG00000271615	NA	NA	6849	rs57681866-G	rs57681866
ACTG1	1	0	0	0	0	0	0	0	0	0	0	0	0	2	0	0	0	0	0	0	1	1	NA	NA	NA	NA	NA	2019-03-18	30643258	Karlsson Linner R	2019-01-14	Nat Genet	www.ncbi.nlm.nih.gov/pubmed/30643258	Genome-wide association analyses of risk tolerance and risky behaviors in over 1 million individuals identify hundreds of loci and shared genetic influences.	Alcohol consumption (drinks per week)	414,343 European ancestry individuals	NA	2p16.1	2	57784562	VRK2	ACTG1P22 - NA	ENSG00000271615	NA	NA	18510	NA	rs1568450-A	rs1568450
ACTG1	1	0	0	0	0	0	0	0	0	0	0	0	0	2	0	0	0	0	0	0	1	1	NA	NA	NA	NA	NA	2019-07-09	31043756	Stahl EA	2019-05-01	Nat Genet	www.ncbi.nlm.nih.gov/pubmed/31043756	Genome-wide association study identifies 30 loci associated with bipolar disorder.	Bipolar disorder	20,352 European ancestry cases, 31,358 European ancestry controls	9,412 European ancestry cases, 137,760 European ancestry controls	2p16.1	2	57748579	intergenic	NA - ACTG1P22	NA	ENSG00000271615	NA	NA	6849	rs57681866-G	rs57681866
ACTG1	1	0	0	0	0	0	0	0	0	0	0	0	0	2	0	0	0	0	0	0	1	1	NA	NA	NA	NA	NA	2019-11-26	31689377	Wootton RE	2019-11-06	Psychol Med	www.ncbi.nlm.nih.gov/pubmed/31689377	Evidence for causal effects of lifetime smoking on risk for depression and schizophrenia: a Mendelian randomisation study.	Lifetime smoking index	462,690 European ancestry individuals	NA	2p16.1	2	57768213	NA	ACTG1P22 - NA	ENSG00000271615	NA	NA	2161	NA	rs13016665-C	rs13016665
ACTG1	1	0	0	0	0	0	0	0	0	0	0	0	0	2	0	0	0	0	0	0	1	1	NA	NA	NA	NA	NA	2020-03-03	31959993	Craig JE	2020-01-20	Nat Genet	www.ncbi.nlm.nih.gov/pubmed/31959993	Multitrait analysis of glaucoma identifies new risk loci and enables polygenic prediction of disease susceptibility and progression.	Vertical cup-disc ratio (adjusted for vertical disc diameter)	67,040 British ancestry individuals	NA	3q12.1	3	99253991	MIR548G	ACTG1P13 - NA	ENSG00000241305	NA	NA	37725	NA	rs4928176-G	rs4928176
ACTG1	1	0	0	0	0	0	0	0	0	0	0	0	0	2	0	0	0	0	0	0	1	1	NA	NA	NA	NA	NA	2020-03-03	31959993	Craig JE	2020-01-20	Nat Genet	www.ncbi.nlm.nih.gov/pubmed/31959993	Multitrait analysis of glaucoma identifies new risk loci and enables polygenic prediction of disease susceptibility and progression.	Vertical cup-disc ratio (multi-trait analysis)	90,939 European ancestry individuals	NA	3q12.1	3	99224635	DCBLD2, MIR548G	ACTG1P13 - NA	ENSG00000241305	NA	NA	8369	NA	rs13076500-C	rs13076500
ACTG1	1	0	0	0	0	0	0	0	0	0	0	0	0	2	0	0	0	0	0	0	1	1	NA	NA	NA	NA	NA	2020-08-03	32352494	Han X	2020-04-30	JAMA Ophthalmol	www.ncbi.nlm.nih.gov/pubmed/32352494	Association of Myopia and Intraocular Pressure With Retinal Detachment in European Descent Participants of the UK Biobank Cohort: A Mendelian Randomization Study.	Spherical equivalent	95,827 European ancestry individuals	NA	3q12.1	3	99177398	NR	NA - ACTG1P13	NA	ENSG00000241305	NA	NA	37826	rs9824877-G	rs9824877
ACTG1	1	0	0	0	0	0	0	0	0	0	0	0	0	2	0	0	0	0	0	0	1	1	NA	NA	NA	NA	NA	2020-04-17	32131869	Arbeeva L	2020-03-04	J Foot Ankle Res	www.ncbi.nlm.nih.gov/pubmed/32131869	Genome-wide meta-analysis identified novel variant associated with hallux valgus in Caucasians.	Hallux valgus	2,314 European ancestry cases, 3,611 European ancestry controls	NA	6p21.1	6	40854561	ACTG1P9	NA	NA	NA	NA	NA	NA	rs113871023-A	rs113871023
ACTG1	1	0	0	0	0	0	0	0	0	0	0	0	0	2	0	0	0	0	0	0	1	1	NA	NA	NA	NA	NA	2020-05-28	32231278	Hysi PG	2020-03-30	Nat Genet	www.ncbi.nlm.nih.gov/pubmed/32231278	Meta-analysis of 542,934 subjects of European ancestry identifies new genes and mechanisms predisposing to refractive error and myopia.	Refractive error	542,934 European ancestry individuals	NA	3q12.1	3	99177398	CPOX, ST3GAL6, DCBLD2, COL8A1, CMSS1, FILIP1L, TBC1D23, NIT2, TOMM70A, LNP1, TMEM45A, GPR128, TFG, ABI3BP	NA - ACTG1P13	NA	ENSG00000241305	NA	NA	37826	rs9824877-?	rs9824877
ACTG1	1	0	0	0	0	0	0	0	0	0	0	0	0	2	0	0	0	0	0	0	1	1	NA	NA	NA	NA	NA	2020-07-08	32066663	Niarchou M	2020-02-03	Transl Psychiatry	www.ncbi.nlm.nih.gov/pubmed/32066663	Genome-wide association study of dietary intake in the UK biobank study and its associations with schizophrenia and other traits.	Lamb consumption	335,576 European ancestry individuals	NA	3q26.31	3	175983623	intergenic	ACTG1P23 - EI24P1	ENSG00000230362	ENSG00000236357	NA	5053	84419	rs112464755-?	rs112464755
ACTG1	1	0	0	0	0	0	0	0	0	0	0	0	0	2	0	0	0	0	0	0	1	1	NA	NA	NA	NA	NA	2020-07-08	32066663	Niarchou M	2020-02-03	Transl Psychiatry	www.ncbi.nlm.nih.gov/pubmed/32066663	Genome-wide association study of dietary intake in the UK biobank study and its associations with schizophrenia and other traits.	Fish- and plant-related diet	154,123 European ancestry men, 181,453 European ancestry women	NA	2p16.1	2	57845525	VRK2, FANCL	ACTG1P22 - VRK2	ENSG00000271615	ENSG00000028116	NA	79473	62104	rs17049185-?	rs17049185
ACTG1	1	0	0	0	0	0	0	0	0	0	0	0	0	2	0	0	0	0	0	0	1	1	NA	NA	NA	NA	NA	2021-02-23	33407418	Jonsson A	2021-01-06	BMC Med Genomics	www.ncbi.nlm.nih.gov/pubmed/33407418	Genome-wide association study of circulating levels of glucagon during an oral glucose tolerance test.	Glucagon levels in response to oral glucose tolerance test (120 minutes)	553 European ancestry individuals, 1,346 individuals	NA	9q31.1	9	100747622	NR	ACTG1P19 - NA	ENSG00000237999	NA	NA	15267	NA	rs4489373-C	rs4489373
ACTG1	1	0	0	0	0	0	0	0	0	0	0	0	0	2	0	0	0	0	0	0	1	1	NA	NA	NA	NA	NA	2019-03-13	30664634	Rask-Andersen M	2019-01-21	Nat Commun	www.ncbi.nlm.nih.gov/pubmed/30664634	Genome-wide association study of body fat distribution identifies adiposity loci and sex-specific genetic effects.	Body fat distribution (arm fat ratio)	55,006 British ancestry males, 61,132 British ancestry females	112,425 British ancestry males, 133,936 British ancestry females	2p16.1	2	57734467	intergenic	NA - ACTG1P22	NA	ENSG00000271615	NA	NA	20961	rs13011472-G	rs13011472
ACTG1	1	0	0	0	0	0	0	0	0	0	0	0	0	2	0	0	0	0	0	0	1	1	NA	NA	NA	NA	NA	2019-03-13	30664634	Rask-Andersen M	2019-01-21	Nat Commun	www.ncbi.nlm.nih.gov/pubmed/30664634	Genome-wide association study of body fat distribution identifies adiposity loci and sex-specific genetic effects.	Body fat distribution (arm fat ratio)	55,006 British ancestry males, 61,132 British ancestry females	112,425 British ancestry males, 133,936 British ancestry females	2p16.1	2	57734467	intergenic	NA - ACTG1P22	NA	ENSG00000271615	NA	NA	20961	rs13011472-G	rs13011472
ACTG1	1	0	0	0	0	0	0	0	0	0	0	0	0	2	0	0	0	0	0	0	1	1	NA	NA	NA	NA	NA	2018-10-31	29942085	Nagel M	2018-06-25	Nat Genet	www.ncbi.nlm.nih.gov/pubmed/29942085	Meta-analysis of genome-wide association studies for neuroticism in 449,484 individuals identifies novel genetic loci and pathways.	Depression	688,809 European ancestry individuals	NA	2p16.1	2	57761059	NR	ACTG1P22	NA	NA	ENSG00000271615	NA	NA	rs11688767-A	rs11688767
ACTG1	1	0	0	0	0	0	0	0	0	0	0	0	0	2	0	0	0	0	0	0	1	1	NA	NA	NA	NA	NA	2020-10-08	31928498	Lind L	2020-01-13	Metab Syndr Relat Disord	www.ncbi.nlm.nih.gov/pubmed/31928498	Genetic Determinants of Clustering of Cardiometabolic Risk Factors in U.K. Biobank.	Triglyceride levels	291,107 British ancestry individuals	NA	6p21.1	6	43792052	ACTG1P9	VEGFA - LINC02537	ENSG00000112715	ENSG00000283215	NA	5565	52826	rs6458349-G	rs6458349
ACTG1	1	0	0	0	0	0	0	0	0	0	0	0	0	2	0	0	0	0	0	0	1	1	NA	NA	NA	NA	NA	2020-10-08	31928498	Lind L	2020-01-13	Metab Syndr Relat Disord	www.ncbi.nlm.nih.gov/pubmed/31928498	Genetic Determinants of Clustering of Cardiometabolic Risk Factors in U.K. Biobank.	High density lipoprotein cholesterol levels	291,107 British ancestry individuals	NA	6p21.1	6	43792052	ACTG1P9	VEGFA - LINC02537	ENSG00000112715	ENSG00000283215	NA	5565	52826	rs6458349-G	rs6458349
ACTG1	1	0	0	0	0	0	0	0	0	0	0	0	0	2	0	0	0	0	0	0	1	1	NA	NA	NA	NA	NA	2019-03-13	30664634	Rask-Andersen M	2019-01-21	Nat Commun	www.ncbi.nlm.nih.gov/pubmed/30664634	Genome-wide association study of body fat distribution identifies adiposity loci and sex-specific genetic effects.	Body fat distribution (arm fat ratio)	55,006 British ancestry males, 61,132 British ancestry females	112,425 British ancestry males, 133,936 British ancestry females	2p16.1	2	57734467	intergenic	NA - ACTG1P22	NA	ENSG00000271615	NA	NA	20961	rs13011472-G	rs13011472
ACTG1	1	0	0	0	0	0	0	0	0	0	0	0	0	2	0	0	0	0	0	0	1	1	NA	NA	NA	NA	NA	2020-08-17	31926635	Coleman JRI	2019-11-01	Biol Psychiatry	www.ncbi.nlm.nih.gov/pubmed/31926635	The Genetics of the Mood Disorder Spectrum: Genome-wide Association Analyses of More Than 185,000 Cases and 439,000 Controls.	Bipolar disorder or major depressive disorder	164,933 European ancestry major depressive disorder cases, 20,352 European ancestry bipolar disorder cases, 439,741 European ancestry controls	NA	2p16.1	2	57760458	NR	ACTG1P22	NA	NA	ENSG00000271615	NA	NA	rs11682175-C	rs11682175
ACTG1	1	0	0	0	0	0	0	0	0	0	0	0	0	2	0	0	0	0	0	0	1	1	NA	NA	NA	NA	NA	2020-10-23	32665545	van der Meer D	2020-07-14	Nat Commun	www.ncbi.nlm.nih.gov/pubmed/32665545	Understanding the genetic determinants of the brain with MOSTest.	Cortical thickness (MOSTest)	26,502 European ancestry individuals	NA	2p16.1	2	57746683	C1orf210, TIE1, MPL, CDC20, ELOVL1, MED8, SZT2, HYI	NA - ACTG1P22	NA	ENSG00000271615	NA	NA	8745	rs7557715-?	rs7557715
ACTG1	1	0	0	0	0	0	0	0	0	0	0	0	0	2	0	0	0	0	0	0	1	1	NA	NA	NA	NA	NA	2021-03-22	33339817	Nielsen JB	2020-12-18	Nat Commun	www.ncbi.nlm.nih.gov/pubmed/33339817	Loss-of-function genomic variants highlight potential therapeutic targets for cardiovascular disease.	Gamma glutamyl transferase levels	76,081 European ancestry individuals, 127,395 Japanese ancestry individuals	NA	17q25.3	17	81514746	ACTG1, FSCN2	ACTG1	NA	NA	ENSG00000184009	NA	NA	rs10153315-?	rs10153315
ACTG1	1	0	0	0	0	0	0	0	0	0	0	0	0	2	0	0	0	0	0	0	1	1	NA	NA	NA	NA	NA	2021-07-27	33479212	Yao X	2021-01-21	Transl Psychiatry	www.ncbi.nlm.nih.gov/pubmed/33479212	Integrative analysis of genome-wide association studies identifies novel loci associated with neuropsychiatric disorders.	Bipolar disorder (MTAG)	at least 20,352 European ancestry cases, at least 31,358 European ancestry controls	NA	2p16.1	2	57844458	NR	ACTG1P22 - VRK2	ENSG00000271615	ENSG00000028116	NA	78406	63171	rs80256351-A	rs80256351
ACTG1	1	0	0	0	0	0	0	0	0	0	0	0	0	2	0	0	0	0	0	0	1	1	NA	NA	NA	NA	NA	2021-07-27	33479212	Yao X	2021-01-21	Transl Psychiatry	www.ncbi.nlm.nih.gov/pubmed/33479212	Integrative analysis of genome-wide association studies identifies novel loci associated with neuropsychiatric disorders.	Neuropsychiatric disorders	19,099 European ancestry attention deficit hyperactivity disorder cases, 18,381 European ancestry autism spectrum disorder cases, 20,352 European ancestry bipolar disorder cases, 170,756 European ancestry major depressive disorder cases, 33,640 European ancestry schizophrenia cases, 466,420 European ancestry controls	NA	2p16.1	2	57760458	NR	ACTG1P22	NA	NA	ENSG00000271615	NA	NA	rs11682175-T	rs11682175
ACTG1	1	0	0	0	0	0	0	0	0	0	0	0	0	2	0	0	0	0	0	0	1	1	NA	NA	NA	NA	NA	2021-03-22	33339817	Nielsen JB	2020-12-18	Nat Commun	www.ncbi.nlm.nih.gov/pubmed/33339817	Loss-of-function genomic variants highlight potential therapeutic targets for cardiovascular disease.	Alanine aminotransferase levels	76,081 European ancestry individuals, 127,395 Japanese ancestry individuals	NA	17q25.3	17	81513660	ACTG1	ACTG1	NA	NA	ENSG00000184009	NA	NA	rs11657440-?	rs11657440
ACTG1	1	0	0	0	0	0	0	0	0	0	0	0	0	2	0	0	0	0	0	0	1	1	NA	NA	NA	NA	NA	2018-09-20	30019117	Liu J	2018-07-17	Hum Genet	www.ncbi.nlm.nih.gov/pubmed/30019117	The coexistence of copy number variations (CNVs) and single nucleotide polymorphisms (SNPs) at a locus can result in distorted calculations of the significance in associating SNPs to disease.	Adolescent idiopathic scoliosis	196 cases, 303 controls	NA	2p16.1	2	57863611	NR	ACTG1P22 - VRK2	ENSG00000271615	ENSG00000028116	NA	97559	44018	rs17049188-?	rs17049188
ACTG1	1	0	0	0	0	0	0	0	0	0	0	0	0	2	0	0	0	0	0	0	1	1	NA	NA	NA	NA	NA	2021-07-27	33479212	Yao X	2021-01-21	Transl Psychiatry	www.ncbi.nlm.nih.gov/pubmed/33479212	Integrative analysis of genome-wide association studies identifies novel loci associated with neuropsychiatric disorders.	Schizophrenia (MTAG)	at least 33,640 European ancestry cases, at least 43,456 European ancestry controls	NA	2p16.1	2	57760458	NR	ACTG1P22	NA	NA	ENSG00000271615	NA	NA	rs11682175-T	rs11682175
ACTG1	1	0	0	0	0	0	0	0	0	0	0	0	0	2	0	0	0	0	0	0	1	1	NA	NA	NA	NA	NA	2019-03-18	30643256	Baselmans BML	2019-01-14	Nat Genet	www.ncbi.nlm.nih.gov/pubmed/30643256	Multivariate genome-wide analyses of the well-being spectrum.	Life satisfaction	80,852 European ancestry individuals	NA	2p16.1	2	57715190	NR	NA - ACTG1P22	NA	ENSG00000271615	NA	NA	40238	rs7606466-G	rs7606466
ACTG1	1	0	0	0	0	0	0	0	0	0	0	0	0	2	0	0	0	0	0	0	1	1	NA	NA	NA	NA	NA	2019-03-18	30643256	Baselmans BML	2019-01-14	Nat Genet	www.ncbi.nlm.nih.gov/pubmed/30643256	Multivariate genome-wide analyses of the well-being spectrum.	Positive affect	410,603 European ancestry individuals	NA	2p16.1	2	57715190	NR	NA - ACTG1P22	NA	ENSG00000271615	NA	NA	40238	rs7606466-G	rs7606466
ACTG1	1	0	0	0	0	0	0	0	0	0	0	0	0	2	0	0	0	0	0	0	1	1	NA	NA	NA	NA	NA	2019-04-12	30846698	Dashti HS	2019-03-07	Nat Commun	www.ncbi.nlm.nih.gov/pubmed/30846698	Genome-wide association study identifies genetic loci for self-reported habitual sleep duration supported by accelerometer-derived estimates.	Sleep duration (short sleep)	106,192 European ancestry cases, 305,742 European ancestry controls	47,180 adults, 10,554 children or adolescents	2p16.1	2	57714152	LOC647016, LOC100131953	NA - ACTG1P22	NA	ENSG00000271615	NA	NA	41276	rs1380703-G	rs1380703
ACTG1	1	0	0	0	0	0	0	0	0	0	0	0	0	2	0	0	0	0	0	0	1	1	NA	NA	NA	NA	NA	2020-12-14	32042192	Ruth KS	2020-02-10	Nat Med	www.ncbi.nlm.nih.gov/pubmed/32042192	Using human genetics to understand the disease impacts of testosterone in men and women.	Sex hormone-binding globulin levels	189,473 European ancestry women	NA	17q25.3	17	81514746	NR	ACTG1	NA	NA	ENSG00000184009	NA	NA	rs10153315-T	rs10153315
ACTG1	1	0	0	0	0	0	0	0	0	0	0	0	0	2	0	0	0	0	0	0	1	1	NA	NA	NA	NA	NA	2020-12-14	32042192	Ruth KS	2020-02-10	Nat Med	www.ncbi.nlm.nih.gov/pubmed/32042192	Using human genetics to understand the disease impacts of testosterone in men and women.	Sex hormone-binding globulin levels adjusted for BMI	188,908 European ancestry women	NA	17q25.3	17	81514746	NR	ACTG1	NA	NA	ENSG00000184009	NA	NA	rs10153315-T	rs10153315
ACTG1	1	0	0	0	0	0	0	0	0	0	0	0	0	2	0	0	0	0	0	0	1	1	NA	NA	NA	NA	NA	2020-12-14	32042192	Ruth KS	2020-02-10	Nat Med	www.ncbi.nlm.nih.gov/pubmed/32042192	Using human genetics to understand the disease impacts of testosterone in men and women.	Sex hormone-binding globulin levels adjusted for BMI	180,094 European ancestry men	NA	17q25.3	17	81526281	NR	ACTG1 - FSCN2	ENSG00000184009	ENSG00000186765	NA	2434	2096	rs36013981-A	rs36013981
ACTG1	1	0	0	0	0	0	0	0	0	0	0	0	0	2	0	0	0	0	0	0	1	1	NA	NA	NA	NA	NA	2018-07-19	29728651	Li X	2018-04-27	Neuropsychopharmacology	www.ncbi.nlm.nih.gov/pubmed/29728651	Common variants on 6q16.2, 12q24.31 and 16p13.3 are associated with major depressive disorder.	Major depressive disorder	84,847 European ancestry cases, 241,266 European ancestry controls, 5,303 Han Chinese ancestry cases, 5,337 Han Chinese ancestry controls	2,659 European ancestry cases, 17,237 European ancestry controls	2p16.1	2	57814801	NR	ACTG1P22 - VRK2	ENSG00000271615	ENSG00000028116	NA	48749	92828	rs2717046-T	rs2717046
ACTG1	1	0	0	0	0	0	0	0	0	0	0	0	0	2	0	0	0	0	0	0	1	1	NA	NA	NA	NA	NA	2020-12-14	32042192	Ruth KS	2020-02-10	Nat Med	www.ncbi.nlm.nih.gov/pubmed/32042192	Using human genetics to understand the disease impacts of testosterone in men and women.	Sex hormone-binding globulin levels	180,726 European ancestry men	NA	17q25.3	17	81526281	NR	ACTG1 - FSCN2	ENSG00000184009	ENSG00000186765	NA	2434	2096	rs36013981-A	rs36013981
ACTG1	1	0	0	0	0	0	0	0	0	0	0	0	0	2	0	0	0	0	0	0	1	1	NA	NA	NA	NA	NA	2018-09-17	29844566	Davies G	2018-05-29	Nat Commun	www.ncbi.nlm.nih.gov/pubmed/29844566	Study of 300,486 individuals identifies 148 independent genetic loci influencing general cognitive function.	General cognitive ability	up to 300,486 European ancestry individuals	NA	15q25.2	15	82729563	NR	ACTG1P17	NA	NA	ENSG00000259315	NA	NA	rs7163848-?	rs7163848
ACTG1	1	0	0	0	0	0	0	0	0	0	0	0	0	2	0	0	0	0	0	0	1	1	NA	NA	NA	NA	NA	2018-09-17	29844566	Davies G	2018-05-29	Nat Commun	www.ncbi.nlm.nih.gov/pubmed/29844566	Study of 300,486 individuals identifies 148 independent genetic loci influencing general cognitive function.	General cognitive ability	up to 300,486 European ancestry individuals	NA	2p16.1	2	57732152	NR	NA - ACTG1P22	NA	ENSG00000271615	NA	NA	23276	rs55873931-?	rs55873931
ACTG1	1	0	0	0	0	0	0	0	0	0	0	0	0	2	0	0	0	0	0	0	1	1	NA	NA	NA	NA	NA	2020-04-17	31669095	Zhu Z	2019-10-24	J Allergy Clin Immunol	www.ncbi.nlm.nih.gov/pubmed/31669095	Shared Genetic and Experimental Links between Obesity-Related Traits and Asthma Subtypes in UK Biobank.	Waist circumference adjusted for body mass index	457,690 European ancestry individuals	NA	2p16.1	2	57694097	NR	NA - ACTG1P22	NA	ENSG00000271615	NA	NA	61331	rs10196493-?	rs10196493
ACTG1	1	0	0	0	0	0	0	0	0	0	0	0	0	2	0	0	0	0	0	0	1	1	NA	NA	NA	NA	NA	2020-12-14	32042192	Ruth KS	2020-02-10	Nat Med	www.ncbi.nlm.nih.gov/pubmed/32042192	Using human genetics to understand the disease impacts of testosterone in men and women.	Sex hormone-binding globulin levels adjusted for BMI	368,929 European ancestry individuals	NA	17q25.3	17	81514746	NR	ACTG1	NA	NA	ENSG00000184009	NA	NA	rs10153315-T	rs10153315
ACTG1	1	0	0	0	0	0	0	0	0	0	0	0	0	2	0	0	0	0	0	0	1	1	NA	NA	NA	NA	NA	2015-04-16	25056061	Ripke S	2014-07-22	Nature	www.ncbi.nlm.nih.gov/pubmed/25056061	Biological insights from 108 schizophrenia-associated genetic loci.	Schizophrenia	32,405 European ancestry cases, 42,221 European ancestry controls, 1,235 European ancestry cases and 1,235 European ancestry controls from 1235 parent-offspring trios, 1,836 East Asian ancestry cases, 3,383 East Asian ancestry controls	1,513 European ancestry cases, 66,236 European ancestry controls	2p16.1	2	57760458	FANCL, VRK2	ACTG1P22	NA	NA	ENSG00000271615	NA	NA	rs11682175-C	rs11682175
ACTG1	1	0	0	0	0	0	0	0	0	0	0	0	0	2	0	0	0	0	0	0	1	1	NA	NA	NA	NA	NA	2012-11-02	22949513	EPICURE Consortium	2012-09-04	Hum Mol Genet	www.ncbi.nlm.nih.gov/pubmed/22949513	Genome-wide association analysis of genetic generalized epilepsies implicates susceptibility loci at 1q43, 2p16.1, 2q22.3 and 17q21.32.	Generalized epilepsy	702 European ancestry genetic absence epilepsies cases, 586 European ancestry juvenile myoclonic epilepsy cases, 239 European ancestry other genetic generalized epilepsies cases, 2,461 European ancestry controls	347 European ancestry genetic absence epilepsies trios, 166 European ancestry juvenile myoclonic epilepsy trios, 91 European ancestry other genetic generalized epilepsies trios, 385 European ancestry genetic absence epilepsies cases, 382 European ancestry juvenile myoclonic epilepsy cases, 122 European ancestry other genetic generalized epilepsies cases, up to 889 European ancestry controls	2p16.1	2	57706920	intergenic	NA - ACTG1P22	NA	ENSG00000271615	NA	NA	48508	rs13026414-C	rs13026414
ACTG1	1	0	0	0	0	0	0	0	0	0	0	0	0	2	0	0	0	0	0	0	1	1	NA	NA	NA	NA	NA	2017-05-11	27992416	Lane JM	2016-12-19	Nat Genet	www.ncbi.nlm.nih.gov/pubmed/27992416	Genome-wide association analyses of sleep disturbance traits identify new loci and highlight shared genetics with neuropsychiatric and metabolic traits.	Sleep duration	111,975 European ancestry individuals	NA	2p16.1	2	57714152	LOC647016, VRK2, LOC100131953	NA - ACTG1P22	NA	ENSG00000271615	NA	NA	41276	rs1380703-A	rs1380703
ACTG1	1	0	0	0	0	0	0	0	0	0	0	0	0	2	0	0	0	0	0	0	1	1	NA	NA	NA	NA	NA	2017-03-30	27494321	Jones SE	2016-08-05	PLoS Genet	www.ncbi.nlm.nih.gov/pubmed/27494321	Genome-Wide Association Analyses in 128,266 Individuals Identifies New Morningness and Sleep Duration Loci.	Sleep duration	127,573 British individuals	47,180 individuals	2p16.1	2	57714152	VRK2	NA - ACTG1P22	NA	ENSG00000271615	NA	NA	41276	rs1380703-A	rs1380703
ACTG1	1	0	0	0	0	0	0	0	0	0	0	0	0	2	0	0	0	0	0	0	1	1	NA	NA	NA	NA	NA	2017-03-30	27494321	Jones SE	2016-08-05	PLoS Genet	www.ncbi.nlm.nih.gov/pubmed/27494321	Genome-Wide Association Analyses in 128,266 Individuals Identifies New Morningness and Sleep Duration Loci.	Sleep duration (oversleepers vs undersleepers)	10,102 British oversleeper individuals, 28,980 British undersleeper indivdiuals	NA	2p16.1	2	57714152	VRK2	NA - ACTG1P22	NA	ENSG00000271615	NA	NA	41276	rs1380703-A	rs1380703
ACTG1	1	0	0	0	0	0	0	0	0	0	0	0	0	2	0	0	0	0	0	0	1	1	NA	NA	NA	NA	NA	2017-04-04	27723756	Wang J	2016-10-10	Nat Genet	www.ncbi.nlm.nih.gov/pubmed/27723756	Genome-wide association analysis identifies variation in vitamin D receptor and other host factors influencing the gut microbiota.	Gut microbiota (bacterial taxa)	1,812 European ancestry individuals	NA	3q12.1	3	99206060	LINC00973	NA - ACTG1P13	NA	ENSG00000241305	NA	NA	9164	rs9831278-C	rs9831278
ACTG1	1	0	0	0	0	0	0	0	0	0	0	0	0	2	0	0	0	0	0	0	1	1	NA	NA	NA	NA	NA	2017-04-04	27723756	Wang J	2016-10-10	Nat Genet	www.ncbi.nlm.nih.gov/pubmed/27723756	Genome-wide association analysis identifies variation in vitamin D receptor and other host factors influencing the gut microbiota.	Gut microbiota (bacterial taxa)	1,812 European ancestry individuals	NA	3q12.1	3	99206060	LINC00973	NA - ACTG1P13	NA	ENSG00000241305	NA	NA	9164	rs9831278-C	rs9831278
ACTG1	1	0	0	0	0	0	0	0	0	0	0	0	0	2	0	0	0	0	0	0	1	1	NA	NA	NA	NA	NA	2016-07-23	26198764	Goes FS	2015-07-21	Am J Med Genet B Neuropsychiatr Genet	www.ncbi.nlm.nih.gov/pubmed/26198764	Genome-wide association study of schizophrenia in Ashkenazi Jews.	Schizophrenia	592 Ashkenazi Jewish ancestry cases, 505 Ashkenazi Jewish ancestry controls, 36,989 cases, 113,075 controls	NA	2p16.1	2	57760458	NR	ACTG1P22	NA	NA	ENSG00000271615	NA	NA	rs11682175-C	rs11682175
ACTG1	1	0	0	0	0	0	0	0	0	0	0	0	0	2	0	0	0	0	0	0	1	1	NA	NA	NA	NA	NA	2016-07-23	26198764	Goes FS	2015-07-21	Am J Med Genet B Neuropsychiatr Genet	www.ncbi.nlm.nih.gov/pubmed/26198764	Genome-wide association study of schizophrenia in Ashkenazi Jews.	Schizophrenia	592 Ashkenazi Jewish ancestry cases, 505 Ashkenazi Jewish ancestry controls, 36,989 cases, 113,075 controls	NA	15q14	15	34367316	NR	LPCAT4 - ACTG1P15	ENSG00000176454	ENSG00000259904	NA	120	6225	rs117799466-C	rs117799466
ACTG1	1	0	0	0	0	0	0	0	0	0	0	0	0	2	0	0	0	0	0	0	1	1	NA	NA	NA	NA	NA	2016-07-13	26053186	Park SL	2015-06-08	PLoS One	www.ncbi.nlm.nih.gov/pubmed/26053186	Mercapturic Acids Derived from the Toxicants Acrolein and Crotonaldehyde in the Urine of Cigarette Smokers from Five Ethnic Groups with Differing Risks for Lung Cancer.	3-hydroxy-1-methylpropylmercapturic acid levels in smokers	361 African American current smoker individuals, 329 Native Hawaiian ancestry current smoker individuals, 440 European ancestry current smoker individuals, 452 Latino current smoker individuals, 702 Japanese ancestry current smoker individuals	NA	2p12	2	81068213	NR	ACTG1P22 - NA	ENSG00000271615	NA	NA	23302161	NA	rs113626797-?	rs113626797
ACTG1	1	0	0	0	0	0	0	0	0	0	0	0	0	2	0	0	0	0	0	0	1	1	NA	NA	NA	NA	NA	2021-02-10	33263727	Li HJ	2020-12-02	JAMA Psychiatry	www.ncbi.nlm.nih.gov/pubmed/33263727	Novel Risk Loci Associated With Genetic Risk for Bipolar Disorder Among Han Chinese Individuals: A Genome-Wide Association Study and Meta-analysis.	Bipolar disorder	1,822 Han Chinese ancestry cases, 4,650 Han Chinese ancestry controls, 20,352 European ancestry cases, 31,358 European ancestry controls	NA	2p16.1	2	57734094	VRK2	NA - ACTG1P22	NA	ENSG00000271615	NA	NA	21334	rs41335055-T	rs41335055
ACTG1	1	0	0	0	0	0	0	0	0	0	0	0	0	2	0	0	0	0	0	0	1	1	NA	NA	NA	NA	NA	2018-09-12	29942086	Savage JE	2018-06-25	Nat Genet	www.ncbi.nlm.nih.gov/pubmed/29942086	Genome-wide association meta-analysis in 269,867 individuals identifies new genetic and functional links to intelligence.	Intelligence	269,867 European ancestry individuals	NA	15q25.2	15	82734974	NR	ACTG1P17	NA	NA	ENSG00000259315	NA	NA	rs8028130-T	rs8028130
ACTG1	1	0	0	0	0	0	0	0	0	0	0	0	0	2	0	0	0	0	0	0	1	1	NA	NA	NA	NA	NA	2018-10-31	29942085	Nagel M	2018-06-25	Nat Genet	www.ncbi.nlm.nih.gov/pubmed/29942085	Meta-analysis of genome-wide association studies for neuroticism in 449,484 individuals identifies novel genetic loci and pathways.	Neuroticism	449,484 European ancestry individuals	NA	2p16.1	2	57761059	NR	ACTG1P22	NA	NA	ENSG00000271615	NA	NA	rs11688767-A	rs11688767
ACTG1	1	0	0	0	0	0	0	0	0	0	0	0	0	2	0	0	0	0	0	0	1	1	NA	NA	NA	NA	NA	2019-03-19	30718901	Howard DM	2019-02-04	Nat Neurosci	www.ncbi.nlm.nih.gov/pubmed/30718901	Genome-wide meta-analysis of depression identifies 102 independent variants and highlights the importance of the prefrontal brain regions.	Depression	118,811 European ancestry cases, 327,427 European ancestry controls, 127,552 cases, 233,763 controls	414,055 European ancestry cases, 892,299 European ancestry controls	2p16.1	2	57785698	NR	ACTG1P22 - NA	ENSG00000271615	NA	NA	19646	NA	rs1568452-T	rs1568452
ACTG1	1	0	0	0	0	0	0	0	0	0	0	0	0	2	0	0	0	0	0	0	1	1	NA	NA	NA	NA	NA	2020-11-13	32887889	Rashkin SR	2020-09-04	Nat Commun	www.ncbi.nlm.nih.gov/pubmed/32887889	Pan-cancer study detects genetic risk variants and shared genetic basis in two large cohorts.	Lymphocytic leukemia	852 European ancestry cases, 410,350 European ancestry controls	NA	6p21.1	6	46182333	NA	ENPP5 - ACTG1P9	ENSG00000112796	ENSG00000229349	NA	11353	22396	rs114961115-A	rs114961115
ACTG1	1	0	0	0	0	0	0	0	0	0	0	0	0	2	0	0	0	0	0	0	1	1	NA	NA	NA	NA	NA	2019-09-04	31374203	Lam M	2019-08-01	Am J Hum Genet	www.ncbi.nlm.nih.gov/pubmed/31374203	Pleiotropic Meta-Analysis of Cognition, Education, and Schizophrenia Differentiates Roles of Early Neurodevelopmental and Adult Synaptic Pathways.	Cognitive ability, years of educational attainment or schizophrenia (pleiotropy)	328,917 individuals with educational attainment measurements, 107,207 individuals with cognitive ability measurements, 77,096 European ancestry schizophrenia cases, 43,456 European ancestry controls	NA	15q14	15	34367316	LPCAT4	LPCAT4 - ACTG1P15	ENSG00000176454	ENSG00000259904	NA	120	6225	rs117799466-?	rs117799466
ACTG1	1	0	0	0	0	0	0	0	0	0	0	0	0	2	0	0	0	0	0	0	1	1	NA	NA	NA	NA	NA	2020-12-04	33208821	Ishida S	2020-11-18	Commun Biol	www.ncbi.nlm.nih.gov/pubmed/33208821	Genome-wide association studies and heritability analysis reveal the involvement of host genetics in the Japanese gut microbiota.	Gut microbiota relative abundance (Dorea)	1,068 Japanese ancestry individuals	NA	9q31.1	9	100751901	intergenic	ACTG1P19 - NA	ENSG00000237999	NA	NA	19546	NA	rs10819824-C	rs10819824
ACTG1	1	0	0	0	0	0	0	0	0	0	0	0	0	2	0	0	0	0	0	0	1	1	NA	NA	NA	NA	NA	2019-03-25	30704525	Guyatt AL	2019-01-31	Hum Genomics	www.ncbi.nlm.nih.gov/pubmed/30704525	A genome-wide association study of mitochondrial DNA copy number in two population-based cohorts.	Mitochondrial DNA copy number	3,647 European ancestry children	NA	3q26.31	3	175971259	NAALADL2, MIR7977	NA - ACTG1P23	NA	ENSG00000230362	NA	NA	6238	rs144874692-A	rs144874692
ACTG1	1	0	0	0	0	0	0	0	0	0	0	0	0	2	0	0	0	0	0	0	1	1	NA	NA	NA	NA	NA	2021-02-19	33547301	Chen VL	2021-02-05	Nat Commun	www.ncbi.nlm.nih.gov/pubmed/33547301	Genome-wide association study of serum liver enzymes implicates diverse metabolic and liver pathology.	Alanine aminotransferase levels	390,812 European ancestry individuals	134,154 East Asian ancestry individuals	17q25.3	17	81513660	ACTG1, FSCN2	ACTG1	NA	NA	ENSG00000184009	NA	NA	rs11657440-C	rs11657440
ACTG1	1	0	0	0	0	0	0	0	0	0	0	0	0	2	0	0	0	0	0	0	1	1	NA	NA	NA	NA	NA	2019-09-24	31358974	Evangelou E	2019-07-29	Nat Hum Behav	www.ncbi.nlm.nih.gov/pubmed/31358974	New alcohol-related genes suggest shared genetic mechanisms with neuropsychiatric disorders.	Alcohol consumption	480,842 European ancestry individuals	NA	2p16.1	2	57715852	VRK2	NA - ACTG1P22	NA	ENSG00000271615	NA	NA	39576	rs10496076-T	rs10496076
ACTG1	1	0	0	0	0	0	0	0	0	0	0	0	0	2	0	0	0	0	0	0	1	1	NA	NA	NA	NA	NA	2019-09-04	31374203	Lam M	2019-08-01	Am J Hum Genet	www.ncbi.nlm.nih.gov/pubmed/31374203	Pleiotropic Meta-Analysis of Cognition, Education, and Schizophrenia Differentiates Roles of Early Neurodevelopmental and Adult Synaptic Pathways.	Cognitive ability, years of educational attainment or schizophrenia (pleiotropy)	328,917 individuals with educational attainment measurements, 107,207 individuals with cognitive ability measurements, 77,096 European ancestry schizophrenia cases, 43,456 European ancestry controls	NA	2p16.1	2	57761059	ENSG00000271615	ACTG1P22	NA	NA	ENSG00000271615	NA	NA	rs11688767-?	rs11688767
ACTG1	1	0	0	0	0	0	0	0	0	0	0	0	0	2	0	0	0	0	0	0	1	1	NA	NA	NA	NA	NA	2013-06-14	23382691	Lauc G	2013-01-31	PLoS Genet	www.ncbi.nlm.nih.gov/pubmed/23382691	Loci associated with N-glycosylation of human immunoglobulin G show pleiotropy with autoimmune diseases and haematological cancers.	IgG glycosylation	2,247 European ancestry individuals	NA	17p11.2	17	17239582	NR	FLCN - ACTG1P24	ENSG00000154803	ENSG00000226359	NA	2394	2428	rs12600635-G	rs12600635
ACTG1	1	0	0	0	0	0	0	0	0	0	0	0	0	2	0	0	0	0	0	0	1	1	NA	NA	NA	NA	NA	2013-06-14	23382691	Lauc G	2013-01-31	PLoS Genet	www.ncbi.nlm.nih.gov/pubmed/23382691	Loci associated with N-glycosylation of human immunoglobulin G show pleiotropy with autoimmune diseases and haematological cancers.	IgG glycosylation	2,247 European ancestry individuals	NA	17p11.2	17	17239582	NR	FLCN - ACTG1P24	ENSG00000154803	ENSG00000226359	NA	2394	2428	rs12600635-G	rs12600635
ACTG1	1	0	0	0	0	0	0	0	0	0	0	0	0	2	0	0	0	0	0	0	1	1	NA	NA	NA	NA	NA	2011-06-16	21642993	Wu C	2011-06-05	Nat Genet	www.ncbi.nlm.nih.gov/pubmed/21642993	Genome-wide association study identifies three new susceptibility loci for esophageal squamous-cell carcinoma in Chinese populations.	Esophageal cancer	2,031 Han Chinese ancestry cases, 2,044 Han Chinese ancestry controls	3,986 Han Chinese ancestry cases, 4,157 Han Chinese ancestry controls	3q26.31	3	175929377	TBL1XR1	NA - ACTG1P23	NA	ENSG00000230362	NA	NA	48120	rs6772209-G	rs6772209
ACTG1	1	0	0	0	0	0	0	0	0	0	0	0	0	2	0	0	0	0	0	0	1	1	NA	NA	NA	NA	NA	2015-04-03	25087078	Anney RJ	2014-07-30	Lancet Neurol	www.ncbi.nlm.nih.gov/pubmed/25087078	Genetic determinants of common epilepsies: a meta-analysis of genome-wide association studies.	Epilepsy	405 European ancestry cases, 127 African American cases, 248 cases, 2,330 European ancestry genetic generalised epilepsy cases, 81 African American genetic generalised epilepsy cases, 195 genetic generalised epilepsy cases, 3,277 European ancestry focal epilepsy cases, 222 African American focal epilepsy cases, 487 Han Chinese ancestry focal epilepsy cases, 1,324 focal epilepsy cases, up to 17,44…	NA	2p16.1	2	57832668	VRK2, FANCL	ACTG1P22 - VRK2	ENSG00000271615	ENSG00000028116	NA	66616	74961	rs2947349-C	rs2947349
ACTG1	1	0	0	0	0	0	0	0	0	0	0	0	0	2	0	0	0	0	0	0	1	1	NA	NA	NA	NA	NA	2020-10-07	32606422	Wu Y	2020-06-30	Transl Psychiatry	www.ncbi.nlm.nih.gov/pubmed/32606422	Multi-trait analysis for genome-wide association study of five psychiatric disorders.	Schizophrenia (MTAG)	65,967 individuals	NA	2p16.1	2	57734467	NR	NA - ACTG1P22	NA	ENSG00000271615	NA	NA	20961	rs13011472-?	rs13011472
ACTG1	1	0	0	0	0	0	0	0	0	0	0	0	0	2	0	0	0	0	0	0	1	1	NA	NA	NA	NA	NA	2020-10-07	32606422	Wu Y	2020-06-30	Transl Psychiatry	www.ncbi.nlm.nih.gov/pubmed/32606422	Multi-trait analysis for genome-wide association study of five psychiatric disorders.	Depressive symptoms (MTAG)	955,012 individuals	NA	2p16.1	2	57760458	NR	ACTG1P22	NA	NA	ENSG00000271615	NA	NA	rs11682175-?	rs11682175
ACTG1	1	0	0	0	0	0	0	0	0	0	0	0	0	2	0	0	0	0	0	0	1	1	NA	NA	NA	NA	NA	2020-10-07	32606422	Wu Y	2020-06-30	Transl Psychiatry	www.ncbi.nlm.nih.gov/pubmed/32606422	Multi-trait analysis for genome-wide association study of five psychiatric disorders.	Bipolar disorder (MTAG)	65,682 individuals	NA	2p16.1	2	57844458	NR	ACTG1P22 - VRK2	ENSG00000271615	ENSG00000028116	NA	78406	63171	rs80256351-?	rs80256351
ACTG1	1	0	0	0	0	0	0	0	0	0	0	0	0	2	0	0	0	0	0	0	1	1	NA	NA	NA	NA	NA	2020-10-07	32606422	Wu Y	2020-06-30	Transl Psychiatry	www.ncbi.nlm.nih.gov/pubmed/32606422	Multi-trait analysis for genome-wide association study of five psychiatric disorders.	Bipolar disorder (MTAG)	65,682 individuals	NA	2p16.1	2	57760458	NR	ACTG1P22	NA	NA	ENSG00000271615	NA	NA	rs11682175-?	rs11682175
ACTG1	1	0	0	0	0	0	0	0	0	0	0	0	0	2	0	0	0	0	0	0	1	1	NA	NA	NA	NA	NA	2020-10-07	32606422	Wu Y	2020-06-30	Transl Psychiatry	www.ncbi.nlm.nih.gov/pubmed/32606422	Multi-trait analysis for genome-wide association study of five psychiatric disorders.	Schizophrenia (MTAG)	67,764 individuals	NA	2p16.1	2	57760458	NR	ACTG1P22	NA	NA	ENSG00000271615	NA	NA	rs11682175-?	rs11682175
ACTG1	1	0	0	0	0	0	0	0	0	0	0	0	0	2	0	0	0	0	0	0	1	1	NA	NA	NA	NA	NA	2020-09-14	32451486	Zhou H	2020-05-25	Nat Neurosci	www.ncbi.nlm.nih.gov/pubmed/32451486	Genome-wide meta-analysis of problematic alcohol use in 435,563 individuals yields insights into biology and relationships with other traits.	Alcohol use disorder	57,564 European ancestry cases, 256,395 European ancestry controls	NA	2p16.1	2	57815106	NR	ACTG1P22 - VRK2	ENSG00000271615	ENSG00000028116	NA	49054	92523	rs1402398-A	rs1402398
ACTG1	1	0	0	0	0	0	0	0	0	0	0	0	0	2	0	0	0	0	0	0	1	1	NA	NA	NA	NA	NA	2020-09-14	32451486	Zhou H	2020-05-25	Nat Neurosci	www.ncbi.nlm.nih.gov/pubmed/32451486	Genome-wide meta-analysis of problematic alcohol use in 435,563 individuals yields insights into biology and relationships with other traits.	Problematic alcohol use (MTAG)	972,915 European ancestry individuals	NA	2p16.1	2	57808356	NR	ACTG1P22 - VRK2	ENSG00000271615	ENSG00000028116	NA	42304	99273	rs2717018-T	rs2717018
ACTG1	1	0	0	0	0	0	0	0	0	0	0	0	0	2	0	0	0	0	0	0	1	1	NA	NA	NA	NA	NA	2020-09-14	32451486	Zhou H	2020-05-25	Nat Neurosci	www.ncbi.nlm.nih.gov/pubmed/32451486	Genome-wide meta-analysis of problematic alcohol use in 435,563 individuals yields insights into biology and relationships with other traits.	Alcohol consumption (drinks per week) (MTAG)	972,915 European ancestry individuals	NA	2p16.1	2	57808356	NR	ACTG1P22 - VRK2	ENSG00000271615	ENSG00000028116	NA	42304	99273	rs2717018-T	rs2717018
ACTG1	1	0	0	0	0	0	0	0	0	0	0	0	0	2	0	0	0	0	0	0	1	1	NA	NA	NA	NA	NA	2020-10-07	32606422	Wu Y	2020-06-30	Transl Psychiatry	www.ncbi.nlm.nih.gov/pubmed/32606422	Multi-trait analysis for genome-wide association study of five psychiatric disorders.	Schizophrenia (MTAG)	67,764 individuals	NA	2p16.1	2	57844458	NR	ACTG1P22 - VRK2	ENSG00000271615	ENSG00000028116	NA	78406	63171	rs80256351-?	rs80256351
ACTG1	1	0	0	0	0	0	0	0	0	0	0	0	0	2	0	0	0	0	0	0	1	1	NA	NA	NA	NA	NA	2020-09-14	32451486	Zhou H	2020-05-25	Nat Neurosci	www.ncbi.nlm.nih.gov/pubmed/32451486	Genome-wide meta-analysis of problematic alcohol use in 435,563 individuals yields insights into biology and relationships with other traits.	Problematic alcohol use	435,563 European ancestry individuals	NA	2p16.1	2	57815106	VRK2	ACTG1P22 - VRK2	ENSG00000271615	ENSG00000028116	NA	49054	92523	rs1402398-A	rs1402398
ACTG1	1	0	0	0	0	0	0	0	0	0	0	0	0	2	0	0	0	0	0	0	1	1	NA	NA	NA	NA	NA	2019-06-25	30804565	Jansen PR	2019-02-25	Nat Genet	www.ncbi.nlm.nih.gov/pubmed/30804565	Genome-wide analysis of insomnia in 1,331,010 individuals identifies new risk loci and functional pathways.	Sleep duration	384,317 European ancestry individuals	NA	2p16.1	2	57760458	NA	ACTG1P22	NA	NA	ENSG00000271615	NA	NA	rs11682175-C	rs11682175
ACTG1	1	0	0	0	0	0	0	0	0	0	0	0	0	2	0	0	0	0	0	0	1	1	NA	NA	NA	NA	NA	2018-09-17	29844566	Davies G	2018-05-29	Nat Commun	www.ncbi.nlm.nih.gov/pubmed/29844566	Study of 300,486 individuals identifies 148 independent genetic loci influencing general cognitive function.	General cognitive ability	up to 300,486 European ancestry individuals	NA	6p21.1	6	46177724	NR	ENPP5 - ACTG1P9	ENSG00000112796	ENSG00000229349	NA	6744	27005	rs2223776-?	rs2223776
ACTG1	1	0	0	0	0	0	0	0	0	0	0	0	0	2	0	0	0	0	0	0	1	1	NA	NA	NA	NA	NA	2018-07-11	29700475	Wray NR	2018-04-26	Nat Genet	www.ncbi.nlm.nih.gov/pubmed/29700475	Genome-wide association analyses identify 44 risk variants and refine the genetic architecture of major depression.	Depression	135,458 European ancestry cases, 344,901 European ancestry controls	NA	2p16.1	2	57760458	VRK2	ACTG1P22	NA	NA	ENSG00000271615	NA	NA	rs11682175-C	rs11682175
ACTG1	1	0	0	0	0	0	0	0	0	0	0	0	0	2	0	0	0	0	0	0	1	1	NA	NA	NA	NA	NA	2019-03-28	30643251	Liu M	2019-01-14	Nat Genet	www.ncbi.nlm.nih.gov/pubmed/30643251	Association studies of up to 1.2 million individuals yield new insights into the genetic etiology of tobacco and alcohol use.	Smoking initiation (ever regular vs never regular) (MTAG)	up to 1,359,002 European ancestry individuals	NA	3q26.31	3	175983740	NR	ACTG1P23 - EI24P1	ENSG00000230362	ENSG00000236357	NA	5170	84302	rs66481714-T	rs66481714
ACTG1	1	0	0	0	0	0	0	0	0	0	0	0	0	2	0	0	0	0	0	0	1	1	NA	NA	NA	NA	NA	2020-02-11	31835028	Cross-Disorder Group of the Psychiatric Genomics Consortium	2019-12-01	Cell	www.ncbi.nlm.nih.gov/pubmed/31835028	Genomic Relationships, Novel Loci, and Pleiotropic Mechanisms across Eight Psychiatric Disorders.	Anorexia nervosa, attention-deficit/hyperactivity disorder, autism spectrum disorder, bipolar disorder, major depression, obsessive-compulsive disorder, schizophrenia, or Tourette syndrome (pleiotropy)	19,009 European ancestry ADHD cases, 3,495 European ancestry anorexia cases, 18,381 European ancestry autism cases, 20,352 European ancestry bipolar disorder cases, 130,664 European ancestry major depression cases, 2,688 European ancestry OCD cases, 33,640 European ancestry schizophrenia cases, 4,645 European ancestry Tourette's cases, 494,162 European ancestry controls	NA	2p16.1	2	57761059	Intergenic	ACTG1P22	NA	NA	ENSG00000271615	NA	NA	rs11688767-?	rs11688767
ACTG1	1	0	0	0	0	0	0	0	0	0	0	0	0	2	0	0	0	0	0	0	1	1	NA	NA	NA	NA	NA	2020-02-11	31835028	Cross-Disorder Group of the Psychiatric Genomics Consortium	2019-12-01	Cell	www.ncbi.nlm.nih.gov/pubmed/31835028	Genomic Relationships, Novel Loci, and Pleiotropic Mechanisms across Eight Psychiatric Disorders.	Anorexia nervosa, attention-deficit/hyperactivity disorder, autism spectrum disorder, bipolar disorder, major depression, obsessive-compulsive disorder, schizophrenia, or Tourette syndrome (pleiotropy)	19,009 European ancestry ADHD cases, 3,495 European ancestry anorexia cases, 18,381 European ancestry autism cases, 20,352 European ancestry bipolar disorder cases, 130,664 European ancestry major depression cases, 2,688 European ancestry OCD cases, 33,640 European ancestry schizophrenia cases, 4,645 European ancestry Tourette's cases, 494,162 European ancestry controls	NA	2p16.1	2	57844458	Intergenic	ACTG1P22 - VRK2	ENSG00000271615	ENSG00000028116	NA	78406	63171	rs80256351-?	rs80256351
ACTG1	1	0	0	0	0	0	0	0	0	0	0	0	0	2	0	0	0	0	0	0	1	1	NA	NA	NA	NA	NA	2019-07-29	30940813	Kranzler HR	2019-04-02	Nat Commun	www.ncbi.nlm.nih.gov/pubmed/30940813	Genome-wide association study of alcohol consumption and use disorder in 274,424 individuals from multiple populations.	Alcohol use disorder (consumption score)	200,680 European American individuals, 56,495 African American individuals, 14,112 Latino American individuals, 1,366 East Asian American individuals, 189 South Asian American individuals	NA	2p16.1	2	57803827	VRK2	ACTG1P22 - NA	ENSG00000271615	NA	NA	37775	NA	rs2717071-A	rs2717071
ACTG1	1	0	0	0	0	0	0	0	0	0	0	0	0	2	0	0	0	0	0	0	1	1	NA	NA	NA	NA	NA	2019-07-29	30940813	Kranzler HR	2019-04-02	Nat Commun	www.ncbi.nlm.nih.gov/pubmed/30940813	Genome-wide association study of alcohol consumption and use disorder in 274,424 individuals from multiple populations.	Alcohol use disorder (consumption score)	200,680 European American individuals, 56,495 African American individuals, 14,112 Latino American individuals, 1,366 East Asian American individuals, 189 South Asian American individuals	NA	2p16.1	2	57808420	VRK2	ACTG1P22 - VRK2	ENSG00000271615	ENSG00000028116	NA	42368	99209	rs2683616-A	rs2683616
ACTG1	1	0	0	0	0	0	0	0	0	0	0	0	0	2	0	0	0	0	0	0	1	1	NA	NA	NA	NA	NA	2020-12-14	32042192	Ruth KS	2020-02-10	Nat Med	www.ncbi.nlm.nih.gov/pubmed/32042192	Using human genetics to understand the disease impacts of testosterone in men and women.	Total testosterone levels	194,453 European ancestry men	NA	17q25.3	17	81513977	NR	ACTG1	NA	NA	ENSG00000184009	NA	NA	rs62076019-G	rs62076019
ACTG1	1	0	0	0	0	0	0	0	0	0	0	0	0	2	0	0	0	0	0	0	1	1	NA	NA	NA	NA	NA	2020-12-14	32042192	Ruth KS	2020-02-10	Nat Med	www.ncbi.nlm.nih.gov/pubmed/32042192	Using human genetics to understand the disease impacts of testosterone in men and women.	Total testosterone levels	194,453 European ancestry men	NA	2p16.1	2	57810069	NR	ACTG1P22 - VRK2	ENSG00000271615	ENSG00000028116	NA	44017	97560	rs11433420-T	rs11433420
ACTG1	1	0	0	0	0	0	0	0	0	0	0	0	0	2	0	0	0	0	0	0	1	1	NA	NA	NA	NA	NA	2021-01-13	33414549	Demange PA	2021-01-07	Nat Genet	www.ncbi.nlm.nih.gov/pubmed/33414549	Investigating the genetic architecture of noncognitive skills using GWAS-by-subtraction.	Noncognitive aspects of educational attainment	510,795 European ancestry individuals	NA	3q26.31	3	175967664	NR	NA - ACTG1P23	NA	ENSG00000230362	NA	NA	9833	rs112860941-A	rs112860941
ACTG1	1	0	0	0	0	0	0	0	0	0	0	0	0	2	0	0	0	0	0	0	1	1	NA	NA	NA	NA	NA	2021-01-13	33414549	Demange PA	2021-01-07	Nat Genet	www.ncbi.nlm.nih.gov/pubmed/33414549	Investigating the genetic architecture of noncognitive skills using GWAS-by-subtraction.	Cognitive aspects of educational attainment	257,700 European ancestry individuals	NA	2p16.1	2	57720868	NR	NA - ACTG1P22	NA	ENSG00000271615	NA	NA	34560	rs17049085-T	rs17049085
ACTG1	1	0	0	0	0	0	0	0	0	0	0	0	0	2	0	0	0	0	0	0	1	1	NA	NA	NA	NA	NA	2018-09-17	29844566	Davies G	2018-05-29	Nat Commun	www.ncbi.nlm.nih.gov/pubmed/29844566	Study of 300,486 individuals identifies 148 independent genetic loci influencing general cognitive function.	General cognitive ability	up to 300,486 European ancestry individuals	NA	2p16.1	2	57841690	NR	ACTG1P22 - VRK2	ENSG00000271615	ENSG00000028116	NA	75638	65939	rs17049167-?	rs17049167
ACTG1	1	0	0	0	0	0	0	0	0	0	0	0	0	2	0	0	0	0	0	0	1	1	NA	NA	NA	NA	NA	2019-03-28	30643251	Liu M	2019-01-14	Nat Genet	www.ncbi.nlm.nih.gov/pubmed/30643251	Association studies of up to 1.2 million individuals yield new insights into the genetic etiology of tobacco and alcohol use.	Smoking initiation (ever regular vs never regular)	up to 1,232,091 European ancestry individuals	NA	3q26.32	3	176001139	NR	ACTG1P23 - EI24P1	ENSG00000230362	ENSG00000236357	NA	22569	66903	rs9841807-T	rs9841807
ACTG1	1	0	0	0	0	0	0	0	0	0	0	0	0	2	0	0	0	0	0	0	1	1	NA	NA	NA	NA	NA	2019-02-21	30285260	Ikeda M	2018-10-03	Schizophr Bull	www.ncbi.nlm.nih.gov/pubmed/30285260	Genome-Wide Association Study Detected Novel Susceptibility Genes for Schizophrenia and Shared Trans-Populations/Diseases Genetic Effect.	Schizophrenia	14,023 East Asian ancestry cases, 33,640 European ancestry cases, 31,505 East Asian ancestry controls, 43,456 European ancestry controls	NA	2p16.1	2	57760458	LOC10013195	ACTG1P22	NA	NA	ENSG00000271615	NA	NA	rs11682175-C	rs11682175
ACTG1	1	0	0	0	0	0	0	0	0	0	0	0	0	2	0	0	0	0	0	0	1	1	NA	NA	NA	NA	NA	2021-03-30	32778093	He B	2020-08-10	BMC Biol	www.ncbi.nlm.nih.gov/pubmed/32778093	Genome-wide pQTL analysis of protein expression regulatory networks in the human liver.	Protein quantitative trait loci (liver)	172 European ancestry individuals, 29 Black individuals, 86 individuals	NA	17q25.3	17	81516973	NR	ACTG1	NA	NA	ENSG00000184009	NA	NA	rs7342974-C	rs7342974
ACTG1	1	0	0	0	0	0	0	0	0	0	0	0	0	2	0	0	0	0	0	0	1	1	NA	NA	NA	NA	NA	2020-04-17	31669095	Zhu Z	2019-10-24	J Allergy Clin Immunol	www.ncbi.nlm.nih.gov/pubmed/31669095	Shared Genetic and Experimental Links between Obesity-Related Traits and Asthma Subtypes in UK Biobank.	Waist circumference adjusted for body mass index	457,690 European ancestry individuals	NA	3q12.1	3	99304380	NR	ACTG1P13 - NA	ENSG00000241305	NA	NA	88114	NA	rs13081990-?	rs13081990
ACTG1	1	0	0	0	0	0	0	0	0	0	0	0	0	2	0	0	0	0	0	0	1	1	NA	NA	NA	NA	NA	2020-12-14	32042192	Ruth KS	2020-02-10	Nat Med	www.ncbi.nlm.nih.gov/pubmed/32042192	Using human genetics to understand the disease impacts of testosterone in men and women.	Sex hormone-binding globulin levels	370,125 European ancestry individuals	NA	17q25.3	17	81514746	NR	ACTG1	NA	NA	ENSG00000184009	NA	NA	rs10153315-T	rs10153315
ACTG1	1	0	0	0	0	0	0	0	0	0	0	0	0	2	0	0	0	0	0	0	1	1	NA	NA	NA	NA	NA	2021-11-02	34446935	Karlsson Linner R	2021-08-26	Nat Neurosci	www.ncbi.nlm.nih.gov/pubmed/34446935	Multivariate analysis of 1.5 million people identifies genetic associations with traits related to self-regulation and addiction.	Externalizing behaviour (multivariate analysis)	up to 53,293 European ancestry Attention-deficit/hyperactivity disorder individuals, up to 164,684 European ancestry problematic alcohol use individuals, up to 186,875 European ancestry lifetime cannabis use individuals, up to 357,187 European ancestry individuals measuring reverse-coded age at first sexual intercourse, up to 336,121 European ancestry individuals measuring number of sexual partne…	NA	3q26.32	3	176018918	NA	ACTG1P23 - EI24P1	ENSG00000230362	ENSG00000236357	NA	40348	49124	rs7646954-G	rs7646954
ACTG1	1	0	0	0	0	0	0	0	0	0	0	0	0	2	0	0	0	0	0	0	1	1	NA	NA	NA	NA	NA	2020-02-25	28915241	Ahsan M	2017-09-15	PLoS Genet	www.ncbi.nlm.nih.gov/pubmed/28915241	The relative contribution of DNA methylation and genetic variants on protein biomarkers for human diseases.	Blood protein levels	up to 961 individuals	NA	2p16.1	2	57753072	NR	NA - ACTG1P22	NA	ENSG00000271615	NA	NA	2356	rs181846593-?	rs181846593
ACTG1	1	0	0	0	0	0	0	0	0	0	0	0	0	2	0	0	0	0	0	0	1	1	NA	NA	NA	NA	NA	2020-04-17	31669095	Zhu Z	2019-10-24	J Allergy Clin Immunol	www.ncbi.nlm.nih.gov/pubmed/31669095	Shared Genetic and Experimental Links between Obesity-Related Traits and Asthma Subtypes in UK Biobank.	Body mass index	457,822 European ancestry individuals	NA	2p16.1	2	57841606	NR	ACTG1P22 - VRK2	ENSG00000271615	ENSG00000028116	NA	75554	66023	rs1106090-?	rs1106090
ACTG1	1	0	0	0	0	0	0	0	0	0	0	0	0	2	0	0	0	0	0	0	1	1	NA	NA	NA	NA	NA	2021-06-23	33272962	Yin X	2020-12-03	Ann Rheum Dis	www.ncbi.nlm.nih.gov/pubmed/33272962	Meta-analysis of 208370 East Asians identifies 113 susceptibility loci for systemic lupus erythematosus.	Systemic lupus erythematosus	13,377 East Asian ancestry cases, 194,993 East Asian ancestry controls	NA	16q12.1	16	50055297	HEATR3	Metazoa_SRP - ACTG1P16	ENSG00000274079	ENSG00000260298	NA	867	2853	rs11288784-G	rs11288784
ACTG1	1	0	0	0	0	0	0	0	0	0	0	0	0	2	0	0	0	0	0	0	1	1	NA	NA	NA	NA	NA	2020-09-21	32888493	Chen MH	2020-09-01	Cell	www.ncbi.nlm.nih.gov/pubmed/32888493	Trans-ethnic and Ancestry-Specific Blood-Cell Genetics in 746,667 Individuals from 5 Global Populations.	Red cell distribution width	531,774 European ancestry individuals	NA	16q12.1	16	50064976	NR	ACTG1P16 - HEATR3	ENSG00000260298	ENSG00000155393	NA	5745	994	rs8046856-A	rs8046856
ACTG1	1	0	0	0	0	0	0	0	0	0	0	0	0	2	0	0	0	0	0	0	1	1	NA	NA	NA	NA	NA	2021-09-08	33859377	Thorp JG	2021-04-15	Nat Hum Behav	www.ncbi.nlm.nih.gov/pubmed/33859377	Symptom-level modelling unravels the shared genetic architecture of anxiety and depression.	Anxiety	at least 23,606 European ancestry cases, at least 113,351 European ancestry controls	624,615 European ancestry cases, 1,310,854 European ancestry controls	2p16.1	2	57702880	CTD, 2026C7.1	EIF2S2P7 - ACTG1P22	ENSG00000271115	ENSG00000271615	NA	653544	52548	rs10193760-C	rs10193760
ACTG1	1	0	0	0	0	0	0	0	0	0	0	0	0	2	0	0	0	0	0	0	1	1	NA	NA	NA	NA	NA	2021-06-29	33462484	Sinnott-Armstrong N	2021-01-18	Nat Genet	www.ncbi.nlm.nih.gov/pubmed/33462484	Genetics of 35 blood and urine biomarkers in the UK Biobank.	Aspartate aminotransferase to alanine aminotransferase ratio	341,165 European ancestry individuals, 5,981 African ancestry individuals, 7,309 South Asian ancestry individuals	NA	17q25.3	17	81490517	NR	LINC01971 - ACTG1	ENSG00000278200	ENSG00000184009	NA	8947	18896	rs11150789-G	rs11150789
ACTG1	1	0	0	0	0	0	0	0	0	0	0	0	0	2	0	0	0	0	0	0	1	1	NA	NA	NA	NA	NA	2022-03-07	34910505	van der Meer D	2021-12-15	Sci Adv	www.ncbi.nlm.nih.gov/pubmed/34910505	The genetic architecture of human cortical folding.	Vertex-wise cortical surface area	33,748 European ancestry individuals	NA	2p16.1	2	57896589	NA	ACTG1P22 - VRK2	ENSG00000271615	ENSG00000028116	NA	130537	11040	rs1356544-T	rs1356544
ACTG1	1	0	0	0	0	0	0	0	0	0	0	0	0	2	0	0	0	0	0	0	1	1	NA	NA	NA	NA	NA	2021-08-24	34021172	Christakoudi S	2021-05-21	Sci Rep	www.ncbi.nlm.nih.gov/pubmed/34021172	GWAS of allometric body-shape indices in UK Biobank identifies loci suggesting associations with morphogenesis, organogenesis, adrenal cell renewal and cancer.	Waist circumference adjusted for body mass index	186,825 British ancestry men	NA	2p16.1	2	57780770	CTD-2026C7.1	ACTG1P22 - NA	ENSG00000271615	NA	NA	14718	NA	rs112345168-A	rs112345168
ACTG1	1	0	0	0	0	0	0	0	0	0	0	0	0	2	0	0	0	0	0	0	1	1	NA	NA	NA	NA	NA	2021-12-14	34594039	Sakaue S	2021-09-30	Nat Genet	www.ncbi.nlm.nih.gov/pubmed/34594039	A cross-population atlas of genetic associations for 220 human phenotypes.	Height	165,056 East Asian ancestry individuals	NA	3q12.1	3	99628827	NA	ACTG1P13 - COL8A1	ENSG00000241305	ENSG00000144810	NA	412561	9648	rs60550942-C	rs60550942
ACTG1	1	0	0	0	0	0	0	0	0	0	0	0	0	2	0	0	0	0	0	0	1	1	NA	NA	NA	NA	NA	2018-10-19	30038396	Lee JJ	2018-07-23	Nat Genet	www.ncbi.nlm.nih.gov/pubmed/30038396	Gene discovery and polygenic prediction from a genome-wide association study of educational attainment in 1.1 million individuals.	Educational attainment (years of education)	up to 1,131,881 European ancestry individuals	NA	3q26.32	3	176044307	NA	ACTG1P23 - EI24P1	ENSG00000230362	ENSG00000236357	NA	65737	23735	rs57939424-A	rs57939424
ACTG1	1	0	0	0	0	0	0	0	0	0	0	0	0	2	0	0	0	0	0	0	1	1	NA	NA	NA	NA	NA	2021-12-14	34594039	Sakaue S	2021-09-30	Nat Genet	www.ncbi.nlm.nih.gov/pubmed/34594039	A cross-population atlas of genetic associations for 220 human phenotypes.	Alanine aminotransferase levels	344,136 European ancestry individuals, 150,545 East Asian ancestry individuals	NA	17q25.3	17	81513660	NA	ACTG1	NA	NA	ENSG00000184009	NA	NA	rs11657440-C	rs11657440
ACTG1	1	0	0	0	0	0	0	0	0	0	0	0	0	2	0	0	0	0	0	0	1	1	NA	NA	NA	NA	NA	2021-06-29	33462484	Sinnott-Armstrong N	2021-01-18	Nat Genet	www.ncbi.nlm.nih.gov/pubmed/33462484	Genetics of 35 blood and urine biomarkers in the UK Biobank.	Creatinine levels	342,376 European ancestry individuals, 6,016 African ancestry individuals, 7,339 South Asian ancestry individuals	NA	15q25.2	15	82715317	NR	AP3B2 - ACTG1P17	ENSG00000103723	ENSG00000259315	NA	5205	10556	rs28607761-G	rs28607761
ACTG1	1	0	0	0	0	0	0	0	0	0	0	0	0	2	0	0	0	0	0	0	1	1	NA	NA	NA	NA	NA	2022-02-02	34929384	Mekki Y	2021-12-17	Neuroimage	www.ncbi.nlm.nih.gov/pubmed/34929384	The genetic architecture of language functional connectivity.	Language functional connectivity	32,186 British ancestry individuals	NA	2p16.1	2	57814801	CTD, 2026C7.1	ACTG1P22 - VRK2	ENSG00000271615	ENSG00000028116	NA	48749	92828	rs2717046-C	rs2717046
ACTG1	1	0	0	0	0	0	0	0	0	0	0	0	0	2	0	0	0	0	0	0	1	1	NA	NA	NA	NA	NA	2022-02-22	35131881	Testori A	2022-02-07	Cancer Epidemiol Biomarkers Prev	www.ncbi.nlm.nih.gov/pubmed/35131881	Genetic analysis in African American children supports ancestry specific neuroblastoma susceptibility.	Neuroblastoma	629 African American cases, 2,990 African American controls	NA	2p16.1	2	57814127	NA	ACTG1P22 - VRK2	ENSG00000271615	ENSG00000028116	NA	48075	93502	rs73944114-G	rs73944114
ACTG1	1	0	0	0	0	0	0	0	0	0	0	0	0	2	0	0	0	0	0	0	1	1	NA	NA	NA	NA	NA	2021-10-26	34417442	Cheng S	2021-08-20	Transl Psychiatry	www.ncbi.nlm.nih.gov/pubmed/34417442	Traumatic events during childhood and its risks to substance use in adulthood: an observational and genome-wide by environment interaction study in UK Biobank.	Smoking x traumatic event in childhood (sexually molested) interaction	127,766 European ancestry individuals	NA	2p16.1	2	57419372	NA	EIF2S2P7 - ACTG1P22	ENSG00000271115	ENSG00000271615	NA	370036	336056	rs11676537-?	rs11676537
ACTG1	1	0	0	0	0	0	0	0	0	0	0	0	0	2	0	0	0	0	0	0	1	1	NA	NA	NA	NA	NA	2018-10-19	30038396	Lee JJ	2018-07-23	Nat Genet	www.ncbi.nlm.nih.gov/pubmed/30038396	Gene discovery and polygenic prediction from a genome-wide association study of educational attainment in 1.1 million individuals.	Educational attainment (years of education)	up to 1,131,881 European ancestry individuals	NA	15q14	15	34367316	NA	LPCAT4 - ACTG1P15	ENSG00000176454	ENSG00000259904	NA	120	6225	rs117799466-C	rs117799466
ACTG1	1	0	0	0	0	0	0	0	0	0	0	0	0	2	0	0	0	0	0	0	1	1	NA	NA	NA	NA	NA	2022-03-07	34910505	van der Meer D	2021-12-15	Sci Adv	www.ncbi.nlm.nih.gov/pubmed/34910505	The genetic architecture of human cortical folding.	Vertex-wise sulcal depth	33,748 European ancestry individuals	NA	3q12.1	3	99138229	NA	U7 - ACTG1P13	ENSG00000272215	ENSG00000241305	NA	150780	76995	rs9880373-A	rs9880373
ACTG1	1	0	0	0	0	0	0	0	0	0	0	0	0	2	0	0	0	0	0	0	1	1	NA	NA	NA	NA	NA	2019-02-06	30595370	Kichaev G	2018-12-27	Am J Hum Genet	www.ncbi.nlm.nih.gov/pubmed/30595370	Leveraging Polygenic Functional Enrichment to Improve GWAS Power.	Body mass index	approximately 458,000 European ancestry individuals	NA	2p16.1	2	57775747	NA	ACTG1P22 - NA	ENSG00000271615	NA	NA	9695	NA	rs6754296-?	rs6754296
ACTG1	1	0	0	0	0	0	0	0	0	0	0	0	0	2	0	0	0	0	0	0	1	1	NA	NA	NA	NA	NA	2019-02-06	30595370	Kichaev G	2018-12-27	Am J Hum Genet	www.ncbi.nlm.nih.gov/pubmed/30595370	Leveraging Polygenic Functional Enrichment to Improve GWAS Power.	Educational attainment (years of education)	approximately 455,000 European ancestry individuals	NA	15q14	15	34367316	NA	LPCAT4 - ACTG1P15	ENSG00000176454	ENSG00000259904	NA	120	6225	rs117799466-?	rs117799466
ACTG1	1	0	0	0	0	0	0	0	0	0	0	0	0	2	0	0	0	0	0	0	1	1	NA	NA	NA	NA	NA	2021-12-14	34594039	Sakaue S	2021-09-30	Nat Genet	www.ncbi.nlm.nih.gov/pubmed/34594039	A cross-population atlas of genetic associations for 220 human phenotypes.	Body mass index	359,983 European ancestry individuals, 163,835 East Asian ancestry individuals	NA	2p16.1	2	57124579	NA	EIF2S2P7 - ACTG1P22	ENSG00000271115	ENSG00000271615	NA	75243	630849	rs68014817-T	rs68014817
ACTG1	1	0	0	0	0	0	0	0	0	0	0	0	0	2	0	0	0	0	0	0	1	1	NA	NA	NA	NA	NA	2021-06-29	33462484	Sinnott-Armstrong N	2021-01-18	Nat Genet	www.ncbi.nlm.nih.gov/pubmed/33462484	Genetics of 35 blood and urine biomarkers in the UK Biobank.	Estimated glomerular filtration rate	342,376 European ancestry individuals, 6,016 African ancestry individuals, 7,339 South Asian ancestry individuals	NA	15q25.2	15	82715317	NR	AP3B2 - ACTG1P17	ENSG00000103723	ENSG00000259315	NA	5205	10556	rs28607761-G	rs28607761
ACTG1	1	0	0	0	0	0	0	0	0	0	0	0	0	2	0	0	0	0	0	0	1	1	NA	NA	NA	NA	NA	2021-12-14	34594039	Sakaue S	2021-09-30	Nat Genet	www.ncbi.nlm.nih.gov/pubmed/34594039	A cross-population atlas of genetic associations for 220 human phenotypes.	C-reactive protein	353,466 European ancestry individuals, 83,025 East Asian ancestry individuals	NA	2p16.1	2	57124579	NA	EIF2S2P7 - ACTG1P22	ENSG00000271115	ENSG00000271615	NA	75243	630849	rs68014817-T	rs68014817
ACTG1	1	0	0	0	0	0	0	0	0	0	0	0	0	2	0	0	0	0	0	0	1	1	NA	NA	NA	NA	NA	2021-06-29	33462484	Sinnott-Armstrong N	2021-01-18	Nat Genet	www.ncbi.nlm.nih.gov/pubmed/33462484	Genetics of 35 blood and urine biomarkers in the UK Biobank.	Gamma glutamyl transferase levels	342,339 European ancestry individuals, 6,015 African ancestry individuals, 7,336 South Asian ancestry individuals	NA	17q25.3	17	81490517	NR	LINC01971 - ACTG1	ENSG00000278200	ENSG00000184009	NA	8947	18896	rs11150789-G	rs11150789
ACTG1	1	0	0	0	0	0	0	0	0	0	0	0	0	2	0	0	0	0	0	0	1	1	NA	NA	NA	NA	NA	2021-12-14	34594039	Sakaue S	2021-09-30	Nat Genet	www.ncbi.nlm.nih.gov/pubmed/34594039	A cross-population atlas of genetic associations for 220 human phenotypes.	Weight	360,116 European ancestry individuals, 165,419 East Asian ancestry individuals	NA	2p16.1	2	57124579	NA	EIF2S2P7 - ACTG1P22	ENSG00000271115	ENSG00000271615	NA	75243	630849	rs68014817-T	rs68014817
ACTG1	1	0	0	0	0	0	0	0	0	0	0	0	0	2	0	0	0	0	0	0	1	1	NA	NA	NA	NA	NA	2018-10-19	30038396	Lee JJ	2018-07-23	Nat Genet	www.ncbi.nlm.nih.gov/pubmed/30038396	Gene discovery and polygenic prediction from a genome-wide association study of educational attainment in 1.1 million individuals.	Educational attainment (years of education)	up to 1,131,881 European ancestry individuals	NA	2p16.1	2	57841606	NA	ACTG1P22 - VRK2	ENSG00000271615	ENSG00000028116	NA	75554	66023	rs1106090-A	rs1106090
ACTG1	1	0	0	0	0	0	0	0	0	0	0	0	0	2	0	0	0	0	0	0	1	1	NA	NA	NA	NA	NA	2018-10-19	30038396	Lee JJ	2018-07-23	Nat Genet	www.ncbi.nlm.nih.gov/pubmed/30038396	Gene discovery and polygenic prediction from a genome-wide association study of educational attainment in 1.1 million individuals.	Educational attainment (years of education)	up to 1,131,881 European ancestry individuals	NA	2p16.1	2	57845470	NA	ACTG1P22 - VRK2	ENSG00000271615	ENSG00000028116	NA	79418	62159	rs60589532-A	rs60589532
ACTG1	1	0	0	0	0	0	0	0	0	0	0	0	0	2	0	0	0	0	0	0	1	1	NA	NA	NA	NA	NA	2021-12-14	34594039	Sakaue S	2021-09-30	Nat Genet	www.ncbi.nlm.nih.gov/pubmed/34594039	A cross-population atlas of genetic associations for 220 human phenotypes.	Gamma glutamyl transpeptidase	344,104 European ancestry individuals, 133,471 East Asian ancestry individuals	NA	17q25.3	17	81513660	NA	ACTG1	NA	NA	ENSG00000184009	NA	NA	rs11657440-C	rs11657440
ACTG1	1	0	0	0	0	0	0	0	0	0	0	0	0	2	0	0	0	0	0	0	1	1	NA	NA	NA	NA	NA	2021-12-14	34594039	Sakaue S	2021-09-30	Nat Genet	www.ncbi.nlm.nih.gov/pubmed/34594039	A cross-population atlas of genetic associations for 220 human phenotypes.	Iritis	110 East Asian ancestry cases, 175,543 East Asian ancestry controls	NA	9q31.1	9	100794522	NA	ACTG1P19 - GAPDHP26	ENSG00000237999	ENSG00000229541	NA	62167	181146	rs10760763-A	rs10760763
ACTG1	1	0	0	0	0	0	0	0	0	0	0	0	0	2	0	0	0	0	0	0	1	1	NA	NA	NA	NA	NA	2022-02-22	35047847	Miao Z	2021-08-24	HGG Adv	www.ncbi.nlm.nih.gov/pubmed/35047847	Identification of 90 NAFLD GWAS loci and establishment of NAFLD PRS and causal role of NAFLD in coronary artery disease.	Nonalcoholic fatty liver disease (imputed)	28,396 European ancestry cases, 108,652 European ancestry controls	NA	3p25.2	3	12070510	NA	ACTG1P12, SYN2	NA	NA	ENSG00000226642, ENSG00000157152	NA	NA	rs598747-?	rs598747
ACTG1	1	0	0	0	0	0	0	0	0	0	0	0	0	2	0	0	0	0	0	0	1	1	NA	NA	NA	NA	NA	2021-12-15	34560273	Shadrin AA	2021-09-21	Neuroimage	www.ncbi.nlm.nih.gov/pubmed/34560273	Vertex-wise multivariate genome-wide association study identifies 780 unique genetic loci associated with cortical morphology.	Cortical thickness	35,657 White British ancestry individuals	NA	3q12.1	3	99138229	NR	U7 - ACTG1P13	ENSG00000272215	ENSG00000241305	NA	150780	76995	rs9880373-A	rs9880373
ACTG1	1	0	0	0	0	0	0	0	0	0	0	0	0	2	0	0	0	0	0	0	1	1	NA	NA	NA	NA	NA	2021-10-21	34159505	Wang H	2021-06-16	Sci China Life Sci	www.ncbi.nlm.nih.gov/pubmed/34159505	Novel loci and potential mechanisms of major depressive disorder, bipolar disorder, and schizophrenia.	Bipolar disorder (MTAG)	1,450,972 European ancestry individuals	NA	2p16.1	2	57760458	NA	ACTG1P22	NA	NA	ENSG00000271615	NA	NA	rs11682175-?	rs11682175
ACTG1	1	0	0	0	0	0	0	0	0	0	0	0	0	2	0	0	0	0	0	0	1	1	NA	NA	NA	NA	NA	2021-10-21	34159505	Wang H	2021-06-16	Sci China Life Sci	www.ncbi.nlm.nih.gov/pubmed/34159505	Novel loci and potential mechanisms of major depressive disorder, bipolar disorder, and schizophrenia.	Schizophrenia (MTAG)	940,613 European ancestry individuals	NA	2p16.1	2	57760458	NA	ACTG1P22	NA	NA	ENSG00000271615	NA	NA	rs11682175-?	rs11682175
ACTG1	1	0	0	0	0	0	0	0	0	0	0	0	0	2	0	0	0	0	0	0	1	1	NA	NA	NA	NA	NA	2021-06-09	33972514	Pazoki R	2021-05-10	Nat Commun	www.ncbi.nlm.nih.gov/pubmed/33972514	Genetic analysis in European ancestry individuals identifies 517 loci associated with liver enzymes.	Liver enzyme levels (alanine transaminase)	437,267 European ancestry individuals	315,572 European ancestry individuals	17q25.3	17	81513660	ACTG1	ACTG1	NA	NA	ENSG00000184009	NA	NA	rs11657440-T	rs11657440
ACTG1	1	0	0	0	0	0	0	0	0	0	0	0	0	2	0	0	0	0	0	0	1	1	NA	NA	NA	NA	NA	2021-06-09	33972514	Pazoki R	2021-05-10	Nat Commun	www.ncbi.nlm.nih.gov/pubmed/33972514	Genetic analysis in European ancestry individuals identifies 517 loci associated with liver enzymes.	Liver enzyme levels (gamma-glutamyl transferase)	437,194 European ancestry individuals	315,572 European ancestry individuals	17q25.3	17	81513660	ACTG1	ACTG1	NA	NA	ENSG00000184009	NA	NA	rs11657440-T	rs11657440
ACTG1	1	0	0	0	0	0	0	0	0	0	0	0	0	2	0	0	0	0	0	0	1	1	NA	NA	NA	NA	NA	2021-09-30	34045744	Levey DF	2021-05-27	Nat Neurosci	www.ncbi.nlm.nih.gov/pubmed/34045744	Bi-ancestral depression GWAS in the Million Veteran Program and meta-analysis in >1.2 million individuals highlight new therapeutic directions.	Major depressive disorder	340,591 European ancestry cases, 813,676 European ancestry controls	455,350 cases, 887,428 controls	2p16.1	2	57761059	NA	ACTG1P22	NA	NA	ENSG00000271615	NA	NA	rs11688767-?	rs11688767
ACTG1	1	0	0	0	0	0	0	0	0	0	0	0	0	2	0	0	0	0	0	0	1	1	NA	NA	NA	NA	NA	2018-10-19	30038396	Lee JJ	2018-07-23	Nat Genet	www.ncbi.nlm.nih.gov/pubmed/30038396	Gene discovery and polygenic prediction from a genome-wide association study of educational attainment in 1.1 million individuals.	Educational attainment (years of education)	up to 1,131,881 European ancestry individuals	NA	3q26.31	3	175955109	NA	NA - ACTG1P23	NA	ENSG00000230362	NA	NA	22388	rs72622559-T	rs72622559
ACTG1	1	0	0	0	0	0	0	0	0	0	0	0	0	2	0	0	0	0	0	0	1	1	NA	NA	NA	NA	NA	2021-12-14	34594039	Sakaue S	2021-09-30	Nat Genet	www.ncbi.nlm.nih.gov/pubmed/34594039	A cross-population atlas of genetic associations for 220 human phenotypes.	Height	360,388 European ancestry individuals, 165,056 East Asian ancestry individuals	NA	3q12.1	3	99576147	NA	ACTG1P13 - COL8A1	ENSG00000241305	ENSG00000144810	NA	359881	62328	rs3914294-T	rs3914294
ACTG1	1	0	0	0	0	0	0	0	0	0	0	0	0	2	0	0	0	0	0	0	1	1	NA	NA	NA	NA	NA	2018-11-12	30038396	Lee JJ	2018-07-23	Nat Genet	www.ncbi.nlm.nih.gov/pubmed/30038396	Gene discovery and polygenic prediction from a genome-wide association study of educational attainment in 1.1 million individuals.	Educational attainment (MTAG)	1,311,438 European ancestry individuals	NA	15q14	15	34367316	Intergenic	LPCAT4 - ACTG1P15	ENSG00000176454	ENSG00000259904	NA	120	6225	rs117799466-C	rs117799466
ACTG1	1	0	0	0	0	0	0	0	0	0	0	0	0	2	0	0	0	0	0	0	1	1	NA	NA	NA	NA	NA	2019-05-21	30595370	Kichaev G	2018-12-27	Am J Hum Genet	www.ncbi.nlm.nih.gov/pubmed/30595370	Leveraging Polygenic Functional Enrichment to Improve GWAS Power.	Height	approximately 458,000 European ancestry individuals	NA	3q12.1	3	99177398	NA	NA - ACTG1P13	NA	ENSG00000241305	NA	NA	37826	rs9824877-?	rs9824877
ACTG1	1	0	0	0	0	0	0	0	0	0	0	0	0	2	0	0	0	0	0	0	1	1	NA	NA	NA	NA	NA	2020-09-18	32888494	Vuckovic D	2020-09-01	Cell	www.ncbi.nlm.nih.gov/pubmed/32888494	The Polygenic and Monogenic Basis of Blood Traits and Diseases.	Mean corpuscular volume	408,112 British individuals	NA	17p11.2	17	17243054	COPS3, AC055811.5, AC055811.1	ACTG1P24 - COPS3	ENSG00000226359	ENSG00000141030	NA	168	3562	rs1624963-A	rs1624963
ACTG1	1	0	0	0	0	0	0	0	0	0	0	0	0	2	0	0	0	0	0	0	1	1	NA	NA	NA	NA	NA	2018-11-12	30038396	Lee JJ	2018-07-23	Nat Genet	www.ncbi.nlm.nih.gov/pubmed/30038396	Gene discovery and polygenic prediction from a genome-wide association study of educational attainment in 1.1 million individuals.	Educational attainment (MTAG)	1,311,438 European ancestry individuals	NA	3q26.31	3	175955109	Intergenic	NA - ACTG1P23	NA	ENSG00000230362	NA	NA	22388	rs72622559-T	rs72622559
ACTG1	1	0	0	0	0	0	0	0	0	0	0	0	0	2	0	0	0	0	0	0	1	1	NA	NA	NA	NA	NA	2021-08-24	34021172	Christakoudi S	2021-05-21	Sci Rep	www.ncbi.nlm.nih.gov/pubmed/34021172	GWAS of allometric body-shape indices in UK Biobank identifies loci suggesting associations with morphogenesis, organogenesis, adrenal cell renewal and cancer.	Hip index	219,872 British ancestry women	NA	15q25.2	15	82747427	RP11-752G15.8	ACTG1P17 - SNHG21	ENSG00000259315	ENSG00000250988	NA	8523	3137	rs4779059-G	rs4779059
ACTG1	1	0	0	0	0	0	0	0	0	0	0	0	0	2	0	0	0	0	0	0	1	1	NA	NA	NA	NA	NA	2018-11-12	30038396	Lee JJ	2018-07-23	Nat Genet	www.ncbi.nlm.nih.gov/pubmed/30038396	Gene discovery and polygenic prediction from a genome-wide association study of educational attainment in 1.1 million individuals.	Cognitive performance	257,841 European ancestry individuals	NA	2p16.1	2	57720868	Intergenic	NA - ACTG1P22	NA	ENSG00000271615	NA	NA	34560	rs17049085-T	rs17049085
ACTG1	1	0	0	0	0	0	0	0	0	0	0	0	0	2	0	0	0	0	0	0	1	1	NA	NA	NA	NA	NA	2020-09-18	32888494	Vuckovic D	2020-09-01	Cell	www.ncbi.nlm.nih.gov/pubmed/32888494	The Polygenic and Monogenic Basis of Blood Traits and Diseases.	Red cell distribution width	408,112 British individuals	NA	16q12.1	16	50055089	RP11-429P3.3	Metazoa_SRP - ACTG1P16	ENSG00000274079	ENSG00000260298	NA	659	3061	rs67773324-G	rs67773324
ACTG1	1	0	0	0	0	0	0	0	0	0	0	0	0	2	0	0	0	0	0	0	1	1	NA	NA	NA	NA	NA	2021-08-24	34021172	Christakoudi S	2021-05-21	Sci Rep	www.ncbi.nlm.nih.gov/pubmed/34021172	GWAS of allometric body-shape indices in UK Biobank identifies loci suggesting associations with morphogenesis, organogenesis, adrenal cell renewal and cancer.	Waist circumference adjusted for body mass index	219,872 British ancestry women	NA	2p16.1	2	57690087	CTD-2026C7.1	NA - ACTG1P22	NA	ENSG00000271615	NA	NA	65341	rs9789400-T	rs9789400
ACTG1	1	0	0	0	0	0	0	0	0	0	0	0	0	2	0	0	0	0	0	0	1	1	NA	NA	NA	NA	NA	2021-08-24	34021172	Christakoudi S	2021-05-21	Sci Rep	www.ncbi.nlm.nih.gov/pubmed/34021172	GWAS of allometric body-shape indices in UK Biobank identifies loci suggesting associations with morphogenesis, organogenesis, adrenal cell renewal and cancer.	Waist circumference adjusted for body mass index	219,872 British ancestry women	NA	2p16.1	2	57715190	CTD-2026C7.1	NA - ACTG1P22	NA	ENSG00000271615	NA	NA	40238	rs7606466-C	rs7606466
ACTG1	1	0	0	0	0	0	0	0	0	0	0	0	0	2	0	0	0	0	0	0	1	1	NA	NA	NA	NA	NA	2019-02-08	30595370	Kichaev G	2018-12-27	Am J Hum Genet	www.ncbi.nlm.nih.gov/pubmed/30595370	Leveraging Polygenic Functional Enrichment to Improve GWAS Power.	Lung function (FVC)	approximately 372,000 European ancestry individuals	NA	17q25.3	17	81510330	NA	ACTG1	NA	NA	ENSG00000184009	NA	NA	rs1140892-?	rs1140892
ACTG1	1	0	0	0	0	0	0	0	0	0	0	0	0	2	0	0	0	0	0	0	1	1	NA	NA	NA	NA	NA	2019-02-08	30595370	Kichaev G	2018-12-27	Am J Hum Genet	www.ncbi.nlm.nih.gov/pubmed/30595370	Leveraging Polygenic Functional Enrichment to Improve GWAS Power.	Smoking status	approximately 458,000 European ancestry individuals	NA	2p16.1	2	57812547	NA	ACTG1P22 - VRK2	ENSG00000271615	ENSG00000028116	NA	46495	95082	rs72804575-?	rs72804575
ACTG1	1	0	0	0	0	0	0	0	0	0	0	0	0	2	0	0	0	0	0	0	1	1	NA	NA	NA	NA	NA	2019-02-08	30595370	Kichaev G	2018-12-27	Am J Hum Genet	www.ncbi.nlm.nih.gov/pubmed/30595370	Leveraging Polygenic Functional Enrichment to Improve GWAS Power.	Lung function (FEV1/FVC)	approximately 370,000 European ancestry individuals	NA	3q12.1	3	99127026	NA	NA - ACTG1P13	NA	ENSG00000241305	NA	NA	88198	rs146612591-?	rs146612591
ACTG1	1	0	0	0	0	0	0	0	0	0	0	0	0	2	0	0	0	0	0	0	1	1	NA	NA	NA	NA	NA	2019-02-08	30595370	Kichaev G	2018-12-27	Am J Hum Genet	www.ncbi.nlm.nih.gov/pubmed/30595370	Leveraging Polygenic Functional Enrichment to Improve GWAS Power.	Hair color	approximately 452,000 European ancestry individuals	NA	17q25.3	17	81511780	NA	ACTG1	NA	NA	ENSG00000184009	NA	NA	rs117809695-?	rs117809695
ACTG1	1	0	0	0	0	0	0	0	0	0	0	0	0	2	0	0	0	0	0	0	1	1	NA	NA	NA	NA	NA	2019-02-08	30595370	Kichaev G	2018-12-27	Am J Hum Genet	www.ncbi.nlm.nih.gov/pubmed/30595370	Leveraging Polygenic Functional Enrichment to Improve GWAS Power.	Mean corpuscular hemoglobin	approximately 443,000 European ancestry individuals	NA	16q12.1	16	50059327	NA	ACTG1P16 - HEATR3	ENSG00000260298	ENSG00000155393	NA	96	6643	rs12599260-?	rs12599260
ACTG1	1	0	0	0	0	0	0	0	0	0	0	0	0	2	0	0	0	0	0	0	1	1	NA	NA	NA	NA	NA	2021-08-24	34021172	Christakoudi S	2021-05-21	Sci Rep	www.ncbi.nlm.nih.gov/pubmed/34021172	GWAS of allometric body-shape indices in UK Biobank identifies loci suggesting associations with morphogenesis, organogenesis, adrenal cell renewal and cancer.	Hip circumference adjusted for BMI	219,872 British ancestry women	NA	2p16.1	2	57724073	CTD-2026C7.1	NA - ACTG1P22	NA	ENSG00000271615	NA	NA	31355	rs10196378-T	rs10196378
ACTG1	1	0	0	0	0	0	0	0	0	0	0	0	0	2	0	0	0	0	0	0	1	1	NA	NA	NA	NA	NA	2021-08-24	34021172	Christakoudi S	2021-05-21	Sci Rep	www.ncbi.nlm.nih.gov/pubmed/34021172	GWAS of allometric body-shape indices in UK Biobank identifies loci suggesting associations with morphogenesis, organogenesis, adrenal cell renewal and cancer.	Hip circumference adjusted for BMI	219,872 British ancestry women	NA	15q25.2	15	82747427	RP11-752G15.8	ACTG1P17 - SNHG21	ENSG00000259315	ENSG00000250988	NA	8523	3137	rs4779059-G	rs4779059
ACTG1	1	0	0	0	0	0	0	0	0	0	0	0	0	2	0	0	0	0	0	0	1	1	NA	NA	NA	NA	NA	2019-02-08	30595370	Kichaev G	2018-12-27	Am J Hum Genet	www.ncbi.nlm.nih.gov/pubmed/30595370	Leveraging Polygenic Functional Enrichment to Improve GWAS Power.	Lung function (FVC)	approximately 372,000 European ancestry individuals	NA	2p16.1	2	57728953	NA	NA - ACTG1P22	NA	ENSG00000271615	NA	NA	26475	rs13025126-?	rs13025126
ACTG1	1	0	0	0	0	0	0	0	0	0	0	0	0	2	0	0	0	0	0	0	1	1	NA	NA	NA	NA	NA	2021-08-24	34021172	Christakoudi S	2021-05-21	Sci Rep	www.ncbi.nlm.nih.gov/pubmed/34021172	GWAS of allometric body-shape indices in UK Biobank identifies loci suggesting associations with morphogenesis, organogenesis, adrenal cell renewal and cancer.	Hip circumference adjusted for BMI	219,872 British ancestry women	NA	3p25.2	3	12070510	SYN2, ACTG1P12	ACTG1P12, SYN2	NA	NA	ENSG00000226642, ENSG00000157152	NA	NA	rs598747-G	rs598747
ACTG1	1	0	0	0	0	0	0	0	0	0	0	0	0	2	0	0	0	0	0	0	1	1	NA	NA	NA	NA	NA	2021-08-24	34021172	Christakoudi S	2021-05-21	Sci Rep	www.ncbi.nlm.nih.gov/pubmed/34021172	GWAS of allometric body-shape indices in UK Biobank identifies loci suggesting associations with morphogenesis, organogenesis, adrenal cell renewal and cancer.	A body shape index	186,825 British ancestry men	NA	2p16.1	2	57746683	CTD-2026C7.1	NA - ACTG1P22	NA	ENSG00000271615	NA	NA	8745	rs7557715-C	rs7557715
ACTG1	1	0	0	0	0	0	0	0	0	0	0	0	0	2	0	0	0	0	0	0	1	1	NA	NA	NA	NA	NA	2021-08-24	34021172	Christakoudi S	2021-05-21	Sci Rep	www.ncbi.nlm.nih.gov/pubmed/34021172	GWAS of allometric body-shape indices in UK Biobank identifies loci suggesting associations with morphogenesis, organogenesis, adrenal cell renewal and cancer.	A body shape index	186,825 British ancestry men	NA	2p16.1	2	57761059	CTD-2026C7.1	ACTG1P22	NA	NA	ENSG00000271615	NA	NA	rs11688767-T	rs11688767
ACTG1	1	0	0	0	0	0	0	0	0	0	0	0	0	2	0	0	0	0	0	0	1	1	NA	NA	NA	NA	NA	2020-11-04	33097823	Pei YF	2020-10-23	Commun Biol	www.ncbi.nlm.nih.gov/pubmed/33097823	The genetic architecture of appendicular lean mass characterized by association analysis in the UK Biobank study.	Appendicular lean mass	450,243 European ancestry individuals	NA	3q12.1	3	98996979	AC091212.1	U7 - ACTG1P13	ENSG00000272215	ENSG00000241305	NA	9530	218245	rs7633464-A	rs7633464
AGFG1	1	0	0	0	0	0	0	0	0	0	0	0	0	0	0	0	0	0	0	0	1	0	NA	NA	NA	NA	NA	2014-03-14	23984888	Himes BE	2013-08-28	BMC Med Genet	www.ncbi.nlm.nih.gov/pubmed/23984888	ITGB5 and AGFG1 variants are associated with severity of airway responsiveness.	Airway hyperresponsiveness	994 European ancestry asthma cases	650 European ancestry asthma cases, 3,354 European ancestry chronic obstructive pulmonary disease cases	2q36.3	2	227532850	ITGB5, AGFG1	AGFG1	NA	NA	ENSG00000173744	NA	NA	rs6731443-G	rs6731443
AGFG1	1	0	0	0	0	0	0	0	0	0	0	0	0	0	0	0	0	0	0	0	1	0	NA	NA	NA	NA	NA	2018-07-05	29875488	Sun BB	2018-06-06	Nature	www.ncbi.nlm.nih.gov/pubmed/29875488	Genomic atlas of the human plasma proteome.	Blood protein levels	3,301 European ancestry individuals	NA	19q13.42	19	53817685	NLRP12	NLRP12	NA	NA	ENSG00000142405	NA	NA	rs62143198-A	rs62143198
AGFG1	1	0	0	0	0	0	0	0	0	0	0	0	0	0	0	0	0	0	0	0	1	0	NA	NA	NA	NA	NA	2016-09-12	26379185	Garcia-Etxebarria K	2015-09-17	PLoS One	www.ncbi.nlm.nih.gov/pubmed/26379185	No Major Host Genetic Risk Factor Contributed to A(H1N1)2009 Influenza Severity.	Mild influenza (H1N1) infection	107 European ancestry mild cases, 549 European ancestry population controls	NA	2q36.3	2	227557073	AGFG1	AGFG1	NA	NA	ENSG00000173744	NA	NA	rs13400297-?	rs13400297
AGFG1	1	0	0	0	0	0	0	0	0	0	0	0	0	0	0	0	0	0	0	0	1	0	NA	NA	NA	NA	NA	2020-03-30	31959851	Olafsdottir TA	2020-01-20	Nat Commun	www.ncbi.nlm.nih.gov/pubmed/31959851	Eighty-eight variants highlight the role of T cell regulation and airway remodeling in asthma pathogenesis.	Asthma	16,247 European ancestry cases, 346,486 European ancestry controls, 52,942 cases, 355,713 controls	NA	2q36.3	2	227840005	CCL20, DAW1, SLC19A3, SPHKAP, C2orf83, AGFG1	CCL20 - TDGF1P2	ENSG00000115009	ENSG00000183514	NA	22441	30078	rs7423358-C	rs7423358
AGFG1	1	0	0	0	0	0	0	0	0	0	0	0	0	0	0	0	0	0	0	0	1	0	NA	NA	NA	NA	NA	2021-12-15	34560273	Shadrin AA	2021-09-21	Neuroimage	www.ncbi.nlm.nih.gov/pubmed/34560273	Vertex-wise multivariate genome-wide association study identifies 780 unique genetic loci associated with cortical morphology.	Cortical surface area	35,657 White British ancestry individuals	NA	2q36.3	2	227514145	NR	AGFG1	NA	NA	ENSG00000173744	NA	NA	rs10189795-C	rs10189795
AGFG1	1	0	0	0	0	0	0	0	0	0	0	0	0	0	0	0	0	0	0	0	1	0	NA	NA	NA	NA	NA	2022-03-07	34910505	van der Meer D	2021-12-15	Sci Adv	www.ncbi.nlm.nih.gov/pubmed/34910505	The genetic architecture of human cortical folding.	Vertex-wise sulcal depth	33,748 European ancestry individuals	NA	2q36.3	2	227539451	NA	AGFG1	NA	NA	ENSG00000173744	NA	NA	rs13424689-C	rs13424689
AGFG1	1	0	0	0	0	0	0	0	0	0	0	0	0	0	0	0	0	0	0	0	1	0	NA	NA	NA	NA	NA	2022-03-07	34910505	van der Meer D	2021-12-15	Sci Adv	www.ncbi.nlm.nih.gov/pubmed/34910505	The genetic architecture of human cortical folding.	Vertex-wise cortical surface area	33,748 European ancestry individuals	NA	2q36.3	2	227514145	NA	AGFG1	NA	NA	ENSG00000173744	NA	NA	rs10189795-C	rs10189795
AGFG1	1	0	0	0	0	0	0	0	0	0	0	0	0	0	0	0	0	0	0	0	1	0	NA	NA	NA	NA	NA	2019-05-21	30595370	Kichaev G	2018-12-27	Am J Hum Genet	www.ncbi.nlm.nih.gov/pubmed/30595370	Leveraging Polygenic Functional Enrichment to Improve GWAS Power.	Height	approximately 458,000 European ancestry individuals	NA	2q36.3	2	227570252	NA	AGFG1 - SCYGR9	ENSG00000173744	ENSG00000285843	NA	9035	16985	rs6741427-?	rs6741427
AKAP5	1	0	0	0	0	0	0	0	0	0	0	0	0	0	0	0	0	0	0	0	1	0	NA	NA	NA	NA	NA	2018-11-12	30038396	Lee JJ	2018-07-23	Nat Genet	www.ncbi.nlm.nih.gov/pubmed/30038396	Gene discovery and polygenic prediction from a genome-wide association study of educational attainment in 1.1 million individuals.	Educational attainment (MTAG)	1,311,438 European ancestry individuals	NA	14q23.3	14	64470315	Intergenic	AKAP5, ZBTB25	NA	NA	ENSG00000179841, ENSG00000089775	NA	NA	rs3742608-C	rs3742608
ANAPC13	1	0	0	0	0	0	0	0	0	0	0	0	0	0	0	0	0	0	0	0	1	0	NA	NA	NA	NA	NA	2017-08-18	28448500	Graff M	2017-04-27	PLoS Genet	www.ncbi.nlm.nih.gov/pubmed/28448500	Genome-wide physical activity interactions in adiposity - A meta-analysis of 200,452 adults.	Waist circumference adjusted for BMI (joint analysis main effects and physical activity interaction)	2,518 African American women, 85,730 European ancestry women, 1,773 Filipino ancestry women, 1,030 Indian ancestry women, 1,457 African American men, 54,792 European ancestry men, 7,648 Indian ancestry men, 5,527 European ancestry individuals	6,244 African American women, 17,531 European ancestry women, 329 African American men, 19,956 European ancestry men	3q22.2	3	134484505	ANAPC13, CEP63	ANAPC13	NA	NA	ENSG00000129055	NA	NA	rs6772896-?	rs6772896
ANAPC13	1	0	0	0	0	0	0	0	0	0	0	0	0	0	0	0	0	0	0	0	1	0	NA	NA	NA	NA	NA	2017-08-10	28443625	Justice AE	2017-04-26	Nat Commun	www.ncbi.nlm.nih.gov/pubmed/28443625	Genome-wide meta-analysis of 241,258 adults accounting for smoking behaviour identifies novel loci for obesity traits.	Waist circumference adjusted for BMI in non-smokers	77,113 European ancestry women, 47,319 European ancestry men, 4,856 European ancestry individuals, 8,799 African American/Afro-Caribbean ancestry women, 1,803 African American/Afro-Caribbean ancestry men, 1,020 Indian Asian ancestry women, 6,691 Indian Asian ancestry men, 1,526 Filipino ancestry women, 2,469 Hispanic/Latino ancestry women, 1,318 Hispanic/Latino ancestry men	16,011 European ancestry women, 17,912 European ancestry men, 105,218 European ancestry individuals, 2,073 African American/Afro-Caribbean ancestry women, 647 African American/Afro-Caribbean ancestry men	3q22.2	3	134484505	ANAPC13, CEP63	ANAPC13	NA	NA	ENSG00000129055	NA	NA	rs6772896-T	rs6772896
ANAPC13	1	0	0	0	0	0	0	0	0	0	0	0	0	0	0	0	0	0	0	0	1	0	NA	NA	NA	NA	NA	2017-08-10	28443625	Justice AE	2017-04-26	Nat Commun	www.ncbi.nlm.nih.gov/pubmed/28443625	Genome-wide meta-analysis of 241,258 adults accounting for smoking behaviour identifies novel loci for obesity traits.	Waist circumference adjusted for BMI in non-smokers	77,113 European ancestry women, 47,319 European ancestry men, 4,856 European ancestry individuals, 8,799 African American/Afro-Caribbean ancestry women, 1,803 African American/Afro-Caribbean ancestry men, 1,020 Indian Asian ancestry women, 6,691 Indian Asian ancestry men, 1,526 Filipino ancestry women, 2,469 Hispanic/Latino ancestry women, 1,318 Hispanic/Latino ancestry men	16,011 European ancestry women, 17,912 European ancestry men, 105,218 European ancestry individuals, 2,073 African American/Afro-Caribbean ancestry women, 647 African American/Afro-Caribbean ancestry men	3q22.2	3	134484505	ANAPC13, CEP63	ANAPC13	NA	NA	ENSG00000129055	NA	NA	rs6772896-T	rs6772896
ANAPC13	1	0	0	0	0	0	0	0	0	0	0	0	0	0	0	0	0	0	0	0	1	0	NA	NA	NA	NA	NA	2017-08-10	28443625	Justice AE	2017-04-26	Nat Commun	www.ncbi.nlm.nih.gov/pubmed/28443625	Genome-wide meta-analysis of 241,258 adults accounting for smoking behaviour identifies novel loci for obesity traits.	Waist circumference adjusted for BMI in non-smokers	77,113 European ancestry women, 47,319 European ancestry men, 4,856 European ancestry individuals, 8,799 African American/Afro-Caribbean ancestry women, 1,803 African American/Afro-Caribbean ancestry men, 1,020 Indian Asian ancestry women, 6,691 Indian Asian ancestry men, 1,526 Filipino ancestry women, 2,469 Hispanic/Latino ancestry women, 1,318 Hispanic/Latino ancestry men	16,011 European ancestry women, 17,912 European ancestry men, 105,218 European ancestry individuals, 2,073 African American/Afro-Caribbean ancestry women, 647 African American/Afro-Caribbean ancestry men	3q22.2	3	134484505	ANAPC13, CEP63	ANAPC13	NA	NA	ENSG00000129055	NA	NA	rs6772896-T	rs6772896
ANAPC13	1	0	0	0	0	0	0	0	0	0	0	0	0	0	0	0	0	0	0	0	1	0	NA	NA	NA	NA	NA	2017-08-03	28447399	Jia P	2017-04-26	Am J Med Genet B Neuropsychiatr Genet	www.ncbi.nlm.nih.gov/pubmed/28447399	Genome-wide association study of HIV-associated neurocognitive disorder (HAND): A CHARTER group study.	Neurocognitive impairment in HIV-1 infection (dichotomous)	140 African American cases, 167 European ancestry cases, 53 Hispanic cases, 6 cases, 350 African American controls, 276 European ancestry controls, 46 Hispanic controls, 11 controls	NA	3q22.2	3	134499715	ANAPC13, CEP63	CEP63	NA	NA	ENSG00000182923	NA	NA	rs9814567-C	rs9814567
ANAPC13	1	0	0	0	0	0	0	0	0	0	0	0	0	0	0	0	0	0	0	0	1	0	NA	NA	NA	NA	NA	2017-08-18	28448500	Graff M	2017-04-27	PLoS Genet	www.ncbi.nlm.nih.gov/pubmed/28448500	Genome-wide physical activity interactions in adiposity - A meta-analysis of 200,452 adults.	Waist circumference adjusted for BMI (joint analysis main effects and physical activity interaction)	2,518 African American women, 85,730 European ancestry women, 1,773 Filipino ancestry women, 1,030 Indian ancestry women, 1,457 African American men, 54,792 European ancestry men, 7,648 Indian ancestry men, 5,527 European ancestry individuals	6,244 African American women, 17,531 European ancestry women, 329 African American men, 19,956 European ancestry men	3q22.2	3	134472461	ANAPC13, CEP63	HMGB3P13 - ANAPC13	ENSG00000214288	ENSG00000129055	NA	34250	5245	rs6766897-?	rs6766897
ANAPC13	1	0	0	0	0	0	0	0	0	0	0	0	0	0	0	0	0	0	0	0	1	0	NA	NA	NA	NA	NA	2017-08-10	28443625	Justice AE	2017-04-26	Nat Commun	www.ncbi.nlm.nih.gov/pubmed/28443625	Genome-wide meta-analysis of 241,258 adults accounting for smoking behaviour identifies novel loci for obesity traits.	Waist circumference adjusted for BMI (adjusted for smoking behaviour)	97,400 European ancestry women, 63,892 European ancestry men, 5,829 European ancestry individuals, 10,500 African American/Afro-Caribbean ancestry women, 2,706 African American/Afro-Caribbean ancestry men, 1,030 Indian Asian ancestry women, 7,648 Indian Asian ancestry men, 1,793 Filipino ancestry women, 2,944 Hispanic/Latino ancestry women, 1,764 Hispanic/Latino ancestry men	21,496 European ancestry women, 24,385 European ancestry men, 118,364 European ancestry individuals, 2,326 African American/Afro-Caribbean ancestry women, 855 African American/Afro-Caribbean ancestry men	3q22.2	3	134484505	ANAPC13, CEP63	ANAPC13	NA	NA	ENSG00000129055	NA	NA	rs6772896-T	rs6772896
ANAPC13	1	0	0	0	0	0	0	0	0	0	0	0	0	0	0	0	0	0	0	0	1	0	NA	NA	NA	NA	NA	2017-08-18	28448500	Graff M	2017-04-27	PLoS Genet	www.ncbi.nlm.nih.gov/pubmed/28448500	Genome-wide physical activity interactions in adiposity - A meta-analysis of 200,452 adults.	Waist circumference adjusted for BMI (joint analysis main effects and physical activity interaction)	2,518 African American women, 85,730 European ancestry women, 1,773 Filipino ancestry women, 1,030 Indian ancestry women, 1,457 African American men, 54,792 European ancestry men, 7,648 Indian ancestry men, 5,527 European ancestry individuals	6,244 African American women, 17,531 European ancestry women, 329 African American men, 19,956 European ancestry men	3q22.2	3	134484505	ANAPC13, CEP63	ANAPC13	NA	NA	ENSG00000129055	NA	NA	rs6772896-?	rs6772896
ANAPC13	1	0	0	0	0	0	0	0	0	0	0	0	0	0	0	0	0	0	0	0	1	0	NA	NA	NA	NA	NA	2017-08-18	28448500	Graff M	2017-04-27	PLoS Genet	www.ncbi.nlm.nih.gov/pubmed/28448500	Genome-wide physical activity interactions in adiposity - A meta-analysis of 200,452 adults.	Waist circumference adjusted for body mass index	2,518 African American women, 85,730 European ancestry women, 1,773 Filipino ancestry women, 1,030 Indian ancestry women, 1,457 African American men, 54,792 European ancestry men, 7,648 Indian ancestry men, 5,527 European ancestry individuals	6,244 African American women, 17,531 European ancestry women, 329 African American men, 19,956 European ancestry men	3q22.2	3	134484505	ANAPC13, CEP63	ANAPC13	NA	NA	ENSG00000129055	NA	NA	rs6772896-T	rs6772896
ANAPC13	1	0	0	0	0	0	0	0	0	0	0	0	0	0	0	0	0	0	0	0	1	0	NA	NA	NA	NA	NA	2017-08-10	28443625	Justice AE	2017-04-26	Nat Commun	www.ncbi.nlm.nih.gov/pubmed/28443625	Genome-wide meta-analysis of 241,258 adults accounting for smoking behaviour identifies novel loci for obesity traits.	Waist circumference adjusted for BMI (joint analysis main effects and smoking interaction)	97,400 European ancestry women, 63,892 European ancestry men, 5,829 European ancestry individuals, 10,500 African American/Afro-Caribbean ancestry women, 2,706 African American/Afro-Caribbean ancestry men, 1,030 Indian Asian ancestry women, 7,648 Indian Asian ancestry men, 1,793 Filipino ancestry women, 2,944 Hispanic/Latino ancestry women, 1,764 Hispanic/Latino ancestry men	21,496 European ancestry women, 24,385 European ancestry men, 118,364 European ancestry individuals, 2,326 African American/Afro-Caribbean ancestry women, 855 African American/Afro-Caribbean ancestry men	3q22.2	3	134484505	ANAPC13, CEP63	ANAPC13	NA	NA	ENSG00000129055	NA	NA	rs6772896-T	rs6772896
ANAPC13	1	0	0	0	0	0	0	0	0	0	0	0	0	0	0	0	0	0	0	0	1	0	NA	NA	NA	NA	NA	2017-08-10	28443625	Justice AE	2017-04-26	Nat Commun	www.ncbi.nlm.nih.gov/pubmed/28443625	Genome-wide meta-analysis of 241,258 adults accounting for smoking behaviour identifies novel loci for obesity traits.	Waist circumference adjusted for BMI (joint analysis main effects and smoking interaction)	97,400 European ancestry women, 63,892 European ancestry men, 5,829 European ancestry individuals, 10,500 African American/Afro-Caribbean ancestry women, 2,706 African American/Afro-Caribbean ancestry men, 1,030 Indian Asian ancestry women, 7,648 Indian Asian ancestry men, 1,793 Filipino ancestry women, 2,944 Hispanic/Latino ancestry women, 1,764 Hispanic/Latino ancestry men	21,496 European ancestry women, 24,385 European ancestry men, 118,364 European ancestry individuals, 2,326 African American/Afro-Caribbean ancestry women, 855 African American/Afro-Caribbean ancestry men	3q22.2	3	134484505	ANAPC13, CEP63	ANAPC13	NA	NA	ENSG00000129055	NA	NA	rs6772896-T	rs6772896
ANAPC13	1	0	0	0	0	0	0	0	0	0	0	0	0	0	0	0	0	0	0	0	1	0	NA	NA	NA	NA	NA	2017-08-18	28448500	Graff M	2017-04-27	PLoS Genet	www.ncbi.nlm.nih.gov/pubmed/28448500	Genome-wide physical activity interactions in adiposity - A meta-analysis of 200,452 adults.	Waist circumference adjusted for body mass index	2,518 African American women, 85,730 European ancestry women, 1,773 Filipino ancestry women, 1,030 Indian ancestry women, 1,457 African American men, 54,792 European ancestry men, 7,648 Indian ancestry men, 5,527 European ancestry individuals	6,244 African American women, 17,531 European ancestry women, 329 African American men, 19,956 European ancestry men	3q22.2	3	134484505	ANAPC13, CEP63	ANAPC13	NA	NA	ENSG00000129055	NA	NA	rs6772896-T	rs6772896
ANAPC13	1	0	0	0	0	0	0	0	0	0	0	0	0	0	0	0	0	0	0	0	1	0	NA	NA	NA	NA	NA	2017-08-18	28448500	Graff M	2017-04-27	PLoS Genet	www.ncbi.nlm.nih.gov/pubmed/28448500	Genome-wide physical activity interactions in adiposity - A meta-analysis of 200,452 adults.	Waist circumference adjusted for body mass index	2,518 African American women, 85,730 European ancestry women, 1,773 Filipino ancestry women, 1,030 Indian ancestry women, 1,457 African American men, 54,792 European ancestry men, 7,648 Indian ancestry men, 5,527 European ancestry individuals	6,244 African American women, 17,531 European ancestry women, 329 African American men, 19,956 European ancestry men	3q22.2	3	134484505	ANAPC13, CEP63	ANAPC13	NA	NA	ENSG00000129055	NA	NA	rs6772896-T	rs6772896
ANAPC13	1	0	0	0	0	0	0	0	0	0	0	0	0	0	0	0	0	0	0	0	1	0	NA	NA	NA	NA	NA	2017-08-10	28443625	Justice AE	2017-04-26	Nat Commun	www.ncbi.nlm.nih.gov/pubmed/28443625	Genome-wide meta-analysis of 241,258 adults accounting for smoking behaviour identifies novel loci for obesity traits.	Waist circumference adjusted for BMI (joint analysis main effects and smoking interaction)	97,400 European ancestry women, 63,892 European ancestry men, 5,829 European ancestry individuals, 10,500 African American/Afro-Caribbean ancestry women, 2,706 African American/Afro-Caribbean ancestry men, 1,030 Indian Asian ancestry women, 7,648 Indian Asian ancestry men, 1,793 Filipino ancestry women, 2,944 Hispanic/Latino ancestry women, 1,764 Hispanic/Latino ancestry men	21,496 European ancestry women, 24,385 European ancestry men, 118,364 European ancestry individuals, 2,326 African American/Afro-Caribbean ancestry women, 855 African American/Afro-Caribbean ancestry men	3q22.2	3	134484505	ANAPC13, CEP63	ANAPC13	NA	NA	ENSG00000129055	NA	NA	rs6772896-T	rs6772896
ANAPC13	1	0	0	0	0	0	0	0	0	0	0	0	0	0	0	0	0	0	0	0	1	0	NA	NA	NA	NA	NA	2017-08-10	28443625	Justice AE	2017-04-26	Nat Commun	www.ncbi.nlm.nih.gov/pubmed/28443625	Genome-wide meta-analysis of 241,258 adults accounting for smoking behaviour identifies novel loci for obesity traits.	Waist circumference adjusted for BMI (adjusted for smoking behaviour)	97,400 European ancestry women, 63,892 European ancestry men, 5,829 European ancestry individuals, 10,500 African American/Afro-Caribbean ancestry women, 2,706 African American/Afro-Caribbean ancestry men, 1,030 Indian Asian ancestry women, 7,648 Indian Asian ancestry men, 1,793 Filipino ancestry women, 2,944 Hispanic/Latino ancestry women, 1,764 Hispanic/Latino ancestry men	21,496 European ancestry women, 24,385 European ancestry men, 118,364 European ancestry individuals, 2,326 African American/Afro-Caribbean ancestry women, 855 African American/Afro-Caribbean ancestry men	3q22.2	3	134484505	ANAPC13, CEP63	ANAPC13	NA	NA	ENSG00000129055	NA	NA	rs6772896-T	rs6772896
ANAPC13	1	0	0	0	0	0	0	0	0	0	0	0	0	0	0	0	0	0	0	0	1	0	NA	NA	NA	NA	NA	2017-08-10	28443625	Justice AE	2017-04-26	Nat Commun	www.ncbi.nlm.nih.gov/pubmed/28443625	Genome-wide meta-analysis of 241,258 adults accounting for smoking behaviour identifies novel loci for obesity traits.	Waist circumference adjusted for BMI (adjusted for smoking behaviour)	97,400 European ancestry women, 63,892 European ancestry men, 5,829 European ancestry individuals, 10,500 African American/Afro-Caribbean ancestry women, 2,706 African American/Afro-Caribbean ancestry men, 1,030 Indian Asian ancestry women, 7,648 Indian Asian ancestry men, 1,793 Filipino ancestry women, 2,944 Hispanic/Latino ancestry women, 1,764 Hispanic/Latino ancestry men	21,496 European ancestry women, 24,385 European ancestry men, 118,364 European ancestry individuals, 2,326 African American/Afro-Caribbean ancestry women, 855 African American/Afro-Caribbean ancestry men	3q22.2	3	134484505	ANAPC13, CEP63	ANAPC13	NA	NA	ENSG00000129055	NA	NA	rs6772896-T	rs6772896
ANAPC13	1	0	0	0	0	0	0	0	0	0	0	0	0	0	0	0	0	0	0	0	1	0	NA	NA	NA	NA	NA	2017-05-23	25673412	Shungin D	2015-02-12	Nature	www.ncbi.nlm.nih.gov/pubmed/25673412	New genetic loci link adipose and insulin biology to body fat distribution.	Waist circumference adjusted for body mass index	up to 56,910 European ancestry men, up to 86,570 European ancestry women	up to 36,570 European ancestry men, 30,172 European ancestry women, 915 Filipino ancestry men, 735 Filipino ancestry women, 2,351 African American/Afro-Caribbean ancestry men, 6,258 African American/Afro-Caribbean ancestry women, 2,285 South Asian ancestry men, 506 South Asian ancestry women, 195 Seychellois ancestry men, 266 Seychellois ancestry women	3q22.2	3	134484505	ANAPC13, CEP63	ANAPC13	NA	NA	ENSG00000129055	NA	NA	rs6772896-T	rs6772896
ANAPC13	1	0	0	0	0	0	0	0	0	0	0	0	0	0	0	0	0	0	0	0	1	0	NA	NA	NA	NA	NA	2017-05-23	25673412	Shungin D	2015-02-12	Nature	www.ncbi.nlm.nih.gov/pubmed/25673412	New genetic loci link adipose and insulin biology to body fat distribution.	Waist circumference adjusted for body mass index	up to 56,910 European ancestry men, up to 86,570 European ancestry women	up to 36,570 European ancestry men, 30,172 European ancestry women, 915 Filipino ancestry men, 735 Filipino ancestry women, 2,351 African American/Afro-Caribbean ancestry men, 6,258 African American/Afro-Caribbean ancestry women, 2,285 South Asian ancestry men, 506 South Asian ancestry women, 195 Seychellois ancestry men, 266 Seychellois ancestry women	3q22.2	3	134484505	ANAPC13, CEP63	ANAPC13	NA	NA	ENSG00000129055	NA	NA	rs6772896-T	rs6772896
ANAPC13	1	0	0	0	0	0	0	0	0	0	0	0	0	0	0	0	0	0	0	0	1	0	NA	NA	NA	NA	NA	2017-05-23	25673412	Shungin D	2015-02-12	Nature	www.ncbi.nlm.nih.gov/pubmed/25673412	New genetic loci link adipose and insulin biology to body fat distribution.	Waist circumference adjusted for body mass index	up to 56,910 European ancestry men, up to 86,570 European ancestry women	up to 36,570 European ancestry men, 30,172 European ancestry women, 915 Filipino ancestry men, 735 Filipino ancestry women, 2,351 African American/Afro-Caribbean ancestry men, 6,258 African American/Afro-Caribbean ancestry women, 2,285 South Asian ancestry men, 506 South Asian ancestry women, 195 Seychellois ancestry men, 266 Seychellois ancestry women	3q22.2	3	134484505	ANAPC13, CEP63	ANAPC13	NA	NA	ENSG00000129055	NA	NA	rs6772896-T	rs6772896
ANAPC13	1	0	0	0	0	0	0	0	0	0	0	0	0	0	0	0	0	0	0	0	1	0	NA	NA	NA	NA	NA	2017-08-18	28448500	Graff M	2017-04-27	PLoS Genet	www.ncbi.nlm.nih.gov/pubmed/28448500	Genome-wide physical activity interactions in adiposity - A meta-analysis of 200,452 adults.	Waist circumference adjusted for BMI in active individuals	1,957 African American women, 1,773 Filipino ancestry women, 305 Indian ancestry women, 67,139 European ancestry women, 1,206 African American men, 2,029 Indian ancestry men, 43,100 European ancestry men, at least 4,819 European ancestry individuals	4,807 African American women, 12,347 European ancestry women, 265 African American men, 14,540 European ancestry men	3q22.2	3	134472461	ANAPC13, CEP63	HMGB3P13 - ANAPC13	ENSG00000214288	ENSG00000129055	NA	34250	5245	rs6766897-A	rs6766897
ANAPC13	1	0	0	0	0	0	0	0	0	0	0	0	0	0	0	0	0	0	0	0	1	0	NA	NA	NA	NA	NA	2017-08-18	28448500	Graff M	2017-04-27	PLoS Genet	www.ncbi.nlm.nih.gov/pubmed/28448500	Genome-wide physical activity interactions in adiposity - A meta-analysis of 200,452 adults.	Waist circumference adjusted for BMI in active individuals	1,957 African American women, 1,773 Filipino ancestry women, 305 Indian ancestry women, 67,139 European ancestry women, 1,206 African American men, 2,029 Indian ancestry men, 43,100 European ancestry men, at least 4,819 European ancestry individuals	4,807 African American women, 12,347 European ancestry women, 265 African American men, 14,540 European ancestry men	3q22.2	3	134484505	ANAPC13, CEP63	ANAPC13	NA	NA	ENSG00000129055	NA	NA	rs6772896-T	rs6772896
ANAPC13	1	0	0	0	0	0	0	0	0	0	0	0	0	0	0	0	0	0	0	0	1	0	NA	NA	NA	NA	NA	2017-08-18	28448500	Graff M	2017-04-27	PLoS Genet	www.ncbi.nlm.nih.gov/pubmed/28448500	Genome-wide physical activity interactions in adiposity - A meta-analysis of 200,452 adults.	Waist circumference adjusted for BMI in active individuals	1,957 African American women, 1,773 Filipino ancestry women, 305 Indian ancestry women, 67,139 European ancestry women, 1,206 African American men, 2,029 Indian ancestry men, 43,100 European ancestry men, at least 4,819 European ancestry individuals	4,807 African American women, 12,347 European ancestry women, 265 African American men, 14,540 European ancestry men	3q22.2	3	134484505	ANAPC13, CEP63	ANAPC13	NA	NA	ENSG00000129055	NA	NA	rs6772896-T	rs6772896
ANAPC13	1	0	0	0	0	0	0	0	0	0	0	0	0	0	0	0	0	0	0	0	1	0	NA	NA	NA	NA	NA	2018-01-29	29212778	van der Harst P	2017-12-06	Circ Res	www.ncbi.nlm.nih.gov/pubmed/29212778	Identification of 64 Novel Genetic Loci Provides an Expanded View on the Genetic Architecture of Coronary Artery Disease.	Coronary artery disease	34,541 cases, 261,984 controls	88,192 cases, 162,544 controls	3q22.2	3	134438421	MIR4788	HMGB3P13 - ANAPC13	ENSG00000214288	ENSG00000129055	NA	210	39285	rs13088645-A	rs13088645
ANAPC13	1	0	0	0	0	0	0	0	0	0	0	0	0	0	0	0	0	0	0	0	1	0	NA	NA	NA	NA	NA	2019-10-16	31562340	Akiyama M	2019-09-27	Nat Commun	www.ncbi.nlm.nih.gov/pubmed/31562340	Characterizing rare and low-frequency height-associated variants in the Japanese population.	Height	159,095 Japanese ancestry individuals	32,692 Japanese ancestry individuals	3q22.2	3	134473096	MIR4788, ANAPC13	HMGB3P13 - ANAPC13	ENSG00000214288	ENSG00000129055	NA	34885	4610	rs9841212-?	rs9841212
ANAPC13	1	0	0	0	0	0	0	0	0	0	0	0	0	0	0	0	0	0	0	0	1	0	NA	NA	NA	NA	NA	2019-07-02	31217584	Wojcik GL	2019-06-19	Nature	www.ncbi.nlm.nih.gov/pubmed/31217584	Genetic analyses of diverse populations improves discovery for complex traits.	Height	17,286 African American individuals, 22,192 Hispanic/Latino individuals, 4,680 Asian ancestry individuals, 3,939 Native Hawaiian ancestry individuals, 647 Native American ancestry individuals, 1,052 individuals	NA	3q22.2	3	134459720	NR	HMGB3P13 - ANAPC13	ENSG00000214288	ENSG00000129055	NA	21509	17986	rs4974480-?	rs4974480
ANAPC13	1	0	0	0	0	0	0	0	0	0	0	0	0	0	0	0	0	0	0	0	1	0	NA	NA	NA	NA	NA	2019-08-29	31046077	Zhong VW	2019-05-02	Hum Mol Genet	www.ncbi.nlm.nih.gov/pubmed/31046077	A genome-wide association study of bitter and sweet beverage consumption.	Coffee consumption	335,909 European ancestry individuals	39,924 European ancestry individuals	3q22.2	3	134438421	MIR4788	HMGB3P13 - ANAPC13	ENSG00000214288	ENSG00000129055	NA	210	39285	rs13088645-A	rs13088645
ANAPC13	1	0	0	0	0	0	0	0	0	0	0	0	0	0	0	0	0	0	0	0	1	0	NA	NA	NA	NA	NA	2008-09-17	18391952	Weedon MN	2008-04-06	Nat Genet	www.ncbi.nlm.nih.gov/pubmed/18391952	Genome-wide association analysis identifies 20 loci that influence adult height.	Height	13,665 European ancestry individuals	16,482 European ancestry individuals	3q22.2	3	134514250	ANAPC13, CEP63	CEP63	NA	NA	ENSG00000182923	NA	NA	rs10935120-A	rs10935120
ANAPC13	1	0	0	0	0	0	0	0	0	0	0	0	0	0	0	0	0	0	0	0	1	0	NA	NA	NA	NA	NA	2021-08-24	34021172	Christakoudi S	2021-05-21	Sci Rep	www.ncbi.nlm.nih.gov/pubmed/34021172	GWAS of allometric body-shape indices in UK Biobank identifies loci suggesting associations with morphogenesis, organogenesis, adrenal cell renewal and cancer.	Waist circumference adjusted for body mass index	186,825 British ancestry men	NA	3q22.2	3	134438421	HMGB3P13	HMGB3P13 - ANAPC13	ENSG00000214288	ENSG00000129055	NA	210	39285	rs13088645-A	rs13088645
ANAPC13	1	0	0	0	0	0	0	0	0	0	0	0	0	0	0	0	0	0	0	0	1	0	NA	NA	NA	NA	NA	2021-12-14	34594039	Sakaue S	2021-09-30	Nat Genet	www.ncbi.nlm.nih.gov/pubmed/34594039	A cross-population atlas of genetic associations for 220 human phenotypes.	Height	360,388 European ancestry individuals, 165,056 East Asian ancestry individuals	NA	3q22.2	3	134454692	NA	HMGB3P13 - ANAPC13	ENSG00000214288	ENSG00000129055	NA	16481	23014	rs6805388-C	rs6805388
ANAPC13	1	0	0	0	0	0	0	0	0	0	0	0	0	0	0	0	0	0	0	0	1	0	NA	NA	NA	NA	NA	2019-05-21	30595370	Kichaev G	2018-12-27	Am J Hum Genet	www.ncbi.nlm.nih.gov/pubmed/30595370	Leveraging Polygenic Functional Enrichment to Improve GWAS Power.	Height	approximately 458,000 European ancestry individuals	NA	3q22.2	3	134472785	NA	HMGB3P13 - ANAPC13	ENSG00000214288	ENSG00000129055	NA	34574	4921	rs62269521-?	rs62269521
AP2A2	1	0	0	0	0	0	0	0	0	0	0	0	0	0	0	0	0	0	0	0	1	0	NA	NA	NA	NA	NA	2015-06-01	25241909	Lee JH	2014-09-21	Respir Res	www.ncbi.nlm.nih.gov/pubmed/25241909	Genetic susceptibility for chronic bronchitis in chronic obstructive pulmonary disease.	Chronic bronchitis and chronic obstructive pulmonary disease	up to 1,662 European ancestry cases, up to 3,520 European ancestry smoker controls, 182 African American cases, 1,749 African American smoker controls	NA	11p15.5	11	831818	EFCAB4A, CHID1, AP2A2	CRACR2B	NA	NA	ENSG00000177685	NA	NA	rs34391416-A	rs34391416
AP2A2	1	0	0	0	0	0	0	0	0	0	0	0	0	0	0	0	0	0	0	0	1	0	NA	NA	NA	NA	NA	2017-03-30	27611488	Almoguera B	2016-09-09	Am J Respir Crit Care Med	www.ncbi.nlm.nih.gov/pubmed/27611488	Identification of Four Novel Loci in Asthma in European American and African American Populations.	Adult asthma	337 African American allergic asthma cases, 321 African American non-allergic asthma cases, 1,367 African American controls, 466 European American allergic asthma cases, 626 European American non-allergic asthma cases, 7,878 European American controls	NA	11p15.5	11	993745	AP2A2	AP2A2	NA	NA	ENSG00000183020	NA	NA	rs7104956-?	rs7104956
AP2A2	1	0	0	0	0	0	0	0	0	0	0	0	0	0	0	0	0	0	0	0	1	0	NA	NA	NA	NA	NA	2018-09-20	29532581	Hallfors J	2018-03-13	Addict Biol	www.ncbi.nlm.nih.gov/pubmed/29532581	Genome-wide association study in Finnish twins highlights the connection between nicotine addiction and neurotrophin signaling pathway.	Nicotine withdrawal symptom count	1,703 Finnish ancestry ever smoker individuals from up to 739 families	NA	11p15.5	11	983584	AP2A2, MUC6	AP2A2	NA	NA	ENSG00000183020	NA	NA	rs369708413-C	rs369708413
AP2A2	1	0	0	0	0	0	0	0	0	0	0	0	0	0	0	0	0	0	0	0	1	0	NA	NA	NA	NA	NA	2019-01-11	29532581	Hallfors J	2018-03-13	Addict Biol	www.ncbi.nlm.nih.gov/pubmed/29532581	Genome-wide association study in Finnish twins highlights the connection between nicotine addiction and neurotrophin signaling pathway.	Nicotine withdrawal	540 Finnish ancestry cases and 1,163 Finnish ancestry controls from up to 739 families	NA	11p15.5	11	983584	AP2A2, MUC6	AP2A2	NA	NA	ENSG00000183020	NA	NA	rs369708413-C	rs369708413
AP2A2	1	0	0	0	0	0	0	0	0	0	0	0	0	0	0	0	0	0	0	0	1	0	NA	NA	NA	NA	NA	2016-11-29	27023175	Stringer S	2016-03-29	Transl Psychiatry	www.ncbi.nlm.nih.gov/pubmed/27023175	Genome-wide association study of lifetime cannabis use based on a large meta-analytic sample of 32 330 subjects from the International Cannabis Consortium.	Cannabis use	32,330 European ancestry individuals	2,660 African American individuals, 2,967 European ancestry individuals	11p15.5	11	915764	NA	CHID1 - AP2A2	ENSG00000177830	ENSG00000183020	NA	706	9130	rs7107977-A	rs7107977
AP2A2	1	0	0	0	0	0	0	0	0	0	0	0	0	0	0	0	0	0	0	0	1	0	NA	NA	NA	NA	NA	2014-04-16	24162737	Lambert JC	2013-10-27	Nat Genet	www.ncbi.nlm.nih.gov/pubmed/24162737	Meta-analysis of 74,046 individuals identifies 11 new susceptibility loci for Alzheimer's disease.	Alzheimer's disease (late onset)	17,008 European ancestry cases, 37,154 European ancestry controls	8,572 European ancestry cases, 11,312 European ancestry controls	11p15.5	11	941941	AP2A2	AP2A2	NA	NA	ENSG00000183020	NA	NA	rs10751667-T	rs10751667
AP2A2	1	0	0	0	0	0	0	0	0	0	0	0	0	0	0	0	0	0	0	0	1	0	NA	NA	NA	NA	NA	2019-04-17	30636644	Nazarian A	2019-01-12	Alzheimers Res Ther	www.ncbi.nlm.nih.gov/pubmed/30636644	Genome-wide analysis of genetic predisposition to Alzheimer's disease and related sex disparities.	Alzheimer's disease	952 European ancestry male cases, 1,789 European ancestry female cases, 6,337 European ancestry male controls, 8,402 European ancestry female controls	NA	11p15.5	11	924904	AP2A2	AP2A2	NA	NA	ENSG00000183020	NA	NA	rs10794342-?	rs10794342
AP2A2	1	0	0	0	0	0	0	0	0	0	0	0	0	0	0	0	0	0	0	0	1	0	NA	NA	NA	NA	NA	2020-03-30	31959851	Olafsdottir TA	2020-01-20	Nat Commun	www.ncbi.nlm.nih.gov/pubmed/31959851	Eighty-eight variants highlight the role of T cell regulation and airway remodeling in asthma pathogenesis.	Asthma	16,247 European ancestry cases, 346,486 European ancestry controls, 52,942 cases, 355,713 controls	NA	11p15.5	11	1129831	MUC2, MUC5AC, LOC101927503, MUC6, MUC5B, AP2A2	MUC2 - MUC5AC	ENSG00000284971	ENSG00000215182	NA	19320	28122	rs12788104-G	rs12788104
AP5Z1	1	0	0	0	0	0	0	0	0	0	0	0	0	0	0	0	0	0	0	0	1	0	NA	NA	NA	NA	NA	2017-08-07	27082954	Ward-Caviness CK	2016-04-15	PLoS One	www.ncbi.nlm.nih.gov/pubmed/27082954	Genetic Variants in the Bone Morphogenic Protein Gene Family Modify the Association between Residential Exposure to Traffic and Peripheral Arterial Disease.	Peripheral arterial disease (traffic-related air pollution interaction)	104 European ancestry cases, 1,519 European ancestry controls, 34 African American cases, 520 African American controls	NA	7p22.1	7	4792567	NR	AP5Z1	NA	NA	ENSG00000242802	NA	NA	rs11971803-?	rs11971803
AP5Z1	1	0	0	0	0	0	0	0	0	0	0	0	0	0	0	0	0	0	0	0	1	0	NA	NA	NA	NA	NA	2016-12-01	27015805	Pilling LC	2016-03-23	Aging (Albany NY)	www.ncbi.nlm.nih.gov/pubmed/27015805	Human longevity is influenced by many genetic variants: evidence from 75,000 UK Biobank participants.	Parental extreme longevity (95 years and older)	1,339 middle-aged British cases, 40,934 middle-aged British controls	NA	7p22.1	7	4787884	AP5Z1	AP5Z1	NA	NA	ENSG00000242802	NA	NA	rs528161076-?	rs528161076
APH1B	1	0	0	0	0	0	0	0	0	0	0	0	0	0	0	0	0	0	0	0	1	0	Tier 1	APH1B gamma secretase subunit [Source:HGNC Symbol;Acc:24080]	Y	N	N	2019-03-18	30617256	Jansen IE	2019-01-07	Nat Genet	www.ncbi.nlm.nih.gov/pubmed/30617256	Genome-wide meta-analysis identifies new loci and functional pathways influencing Alzheimer's disease risk.	Family history of Alzheimer's disease	47,793 European ancestry cases, 328,320 European ancestry controls	NA	15q22.2	15	63277703	APH1B	APH1B	NA	NA	ENSG00000138613	NA	NA	rs117618017-T	rs117618017
APH1B	1	0	0	0	0	0	0	0	0	0	0	0	0	0	0	0	0	0	0	0	1	0	Tier 1	APH1B gamma secretase subunit [Source:HGNC Symbol;Acc:24080]	Y	N	N	2019-03-18	30617256	Jansen IE	2019-01-07	Nat Genet	www.ncbi.nlm.nih.gov/pubmed/30617256	Genome-wide meta-analysis identifies new loci and functional pathways influencing Alzheimer's disease risk.	Alzheimer's disease or family history of Alzheimer's disease	24,087 European ancestry late-onset Alzheimer's disease cases, 47,793 European ancestry individuals with family history of Alzheimer's disease, 383,378 European ancestry controls	NA	15q22.2	15	63277703	APH1B	APH1B	NA	NA	ENSG00000138613	NA	NA	rs117618017-T	rs117618017
APH1B	1	0	0	0	0	0	0	0	0	0	0	0	0	0	0	0	0	0	0	0	1	0	Tier 1	APH1B gamma secretase subunit [Source:HGNC Symbol;Acc:24080]	Y	N	N	2019-07-05	31152163	Wuttke M	2019-05-31	Nat Genet	www.ncbi.nlm.nih.gov/pubmed/31152163	A catalog of genetic loci associated with kidney function from analyses of a million individuals.	Estimated glomerular filtration rate	567,460 European ancestry individuals, 165,726 East Asian ancestry individuals, 13,842 African American individuals, 13,359 South Asian ancestry individuals, 4,961 Hispanic individuals	216,518 European ancestry individuals, 64,204 non-Hispanic black individuals	15q22.2	15	63287956	APH1B	APH1B	NA	NA	ENSG00000138613	NA	NA	rs11071738-T	rs11071738
APH1B	1	0	0	0	0	0	0	0	0	0	0	0	0	0	0	0	0	0	0	0	1	0	Tier 1	APH1B gamma secretase subunit [Source:HGNC Symbol;Acc:24080]	Y	N	N	2019-07-05	31152163	Wuttke M	2019-05-31	Nat Genet	www.ncbi.nlm.nih.gov/pubmed/31152163	A catalog of genetic loci associated with kidney function from analyses of a million individuals.	Estimated glomerular filtration rate	567,460 European ancestry individuals	216,518 European ancestry individuals	15q22.2	15	63287956	APH1B	APH1B	NA	NA	ENSG00000138613	NA	NA	rs11071738-T	rs11071738
APH1B	1	0	0	0	0	0	0	0	0	0	0	0	0	0	0	0	0	0	0	0	1	0	Tier 1	APH1B gamma secretase subunit [Source:HGNC Symbol;Acc:24080]	Y	N	N	2020-05-28	32231278	Hysi PG	2020-03-30	Nat Genet	www.ncbi.nlm.nih.gov/pubmed/32231278	Meta-analysis of 542,934 subjects of European ancestry identifies new genes and mechanisms predisposing to refractive error and myopia.	Refractive error	542,934 European ancestry individuals	NA	15q22.2	15	63279035	TPM1, LACTB, RPS27L, RAB8B, APH1B, CA12	APH1B	NA	NA	ENSG00000138613	NA	NA	rs7162310-?	rs7162310
APH1B	1	0	0	0	0	0	0	0	0	0	0	0	0	0	0	0	0	0	0	0	1	0	Tier 1	APH1B gamma secretase subunit [Source:HGNC Symbol;Acc:24080]	Y	N	N	2020-08-03	32352494	Han X	2020-04-30	JAMA Ophthalmol	www.ncbi.nlm.nih.gov/pubmed/32352494	Association of Myopia and Intraocular Pressure With Retinal Detachment in European Descent Participants of the UK Biobank Cohort: A Mendelian Randomization Study.	Spherical equivalent	95,827 European ancestry individuals	NA	15q22.2	15	63279035	NR	APH1B	NA	NA	ENSG00000138613	NA	NA	rs7162310-T	rs7162310
APH1B	1	0	0	0	0	0	0	0	0	0	0	0	0	0	0	0	0	0	0	0	1	0	Tier 1	APH1B gamma secretase subunit [Source:HGNC Symbol;Acc:24080]	Y	N	N	2018-09-20	29808027	Tedja MS	2018-05-28	Nat Genet	www.ncbi.nlm.nih.gov/pubmed/29808027	Genome-wide association meta-analysis highlights light-induced signaling as a driver for refractive error.	Myopia (age of diagnosis)	104,293 European ancestry individuals	NA	15q22.2	15	63282442	NR	APH1B	NA	NA	ENSG00000138613	NA	NA	rs12898755-A	rs12898755
APH1B	1	0	0	0	0	0	0	0	0	0	0	0	0	0	0	0	0	0	0	0	1	0	Tier 1	APH1B gamma secretase subunit [Source:HGNC Symbol;Acc:24080]	Y	N	N	2018-09-20	29808027	Tedja MS	2018-05-28	Nat Genet	www.ncbi.nlm.nih.gov/pubmed/29808027	Genome-wide association meta-analysis highlights light-induced signaling as a driver for refractive error.	Spherical equivalent or myopia (age of diagnosis)	145,366 European ancestry individuals, 2,610 Erasmus Rucphen (founder/genetic isolate) individuals, 509 Talana (founder/genetic isolate) individuals, 15,044 East Asian ancestry individuals, 2,275 Malay ancestry individuals, 2,110 Indian ancestry individuals, 2,506 Asian ancestry individuals	NA	15q22.2	15	63282442	APH1B	APH1B	NA	NA	ENSG00000138613	NA	NA	rs12898755-A	rs12898755
APH1B	1	0	0	0	0	0	0	0	0	0	0	0	0	0	0	0	0	0	0	0	1	0	Tier 1	APH1B gamma secretase subunit [Source:HGNC Symbol;Acc:24080]	Y	N	N	2016-12-20	27002377	Irvin MR	2016-07-01	Pharmacogenet Genomics	www.ncbi.nlm.nih.gov/pubmed/27002377	A genome-wide study of lipid response to fenofibrate in Caucasians: a combined analysis of the GOLDN and ACCORD studies.	Response to fenofibrate (triglyceride levels)	1,594 European ancestry individuals	350 Hispanic individuals, 138 African American individuals	NA	NA	NA	APH1B	NA	NA	NA	NA	NA	NA	chr15:63598430-?	chr15:63598430
APH1B	1	0	0	0	0	0	0	0	0	0	0	0	0	0	0	0	0	0	0	0	1	0	Tier 1	APH1B gamma secretase subunit [Source:HGNC Symbol;Acc:24080]	Y	N	N	2017-05-11	27182965	Pickrell JK	2016-05-16	Nat Genet	www.ncbi.nlm.nih.gov/pubmed/27182965	Detection and interpretation of shared genetic influences on 42 human traits.	Myopia	106,086 European ancestry cases, 85,757 European ancestry controls	NA	15q22.2	15	63279035	APH1B	APH1B	NA	NA	ENSG00000138613	NA	NA	rs7162310-?	rs7162310
APH1B	1	0	0	0	0	0	0	0	0	0	0	0	0	0	0	0	0	0	0	0	1	0	Tier 1	APH1B gamma secretase subunit [Source:HGNC Symbol;Acc:24080]	Y	N	N	2020-01-09	23823483	Rhee EP	2013-07-02	Cell Metab	www.ncbi.nlm.nih.gov/pubmed/23823483	A genome-wide association study of the human metabolome in a community-based cohort.	Metabolite levels	2,076 European ancestry individuals	NA	15q22.2	15	63357295	APH1B	CA12	NA	NA	ENSG00000074410	NA	NA	rs9989288-?	rs9989288
APH1B	1	0	0	0	0	0	0	0	0	0	0	0	0	0	0	0	0	0	0	0	1	0	Tier 1	APH1B gamma secretase subunit [Source:HGNC Symbol;Acc:24080]	Y	N	N	2021-11-02	34493870	Wightman DP	2021-09-07	Nat Genet	www.ncbi.nlm.nih.gov/pubmed/34493870	A genome-wide association study with 1,126,563 individuals identifies new risk loci for Alzheimer's disease.	Late-onset Alzheimer's disease	90,338 cases, 1,036,225 controls	NA	15q22.2	15	63277703	NA	APH1B	NA	NA	ENSG00000138613	NA	NA	rs117618017-?	rs117618017
APH1B	1	0	0	0	0	0	0	0	0	0	0	0	0	0	0	0	0	0	0	0	1	0	Tier 1	APH1B gamma secretase subunit [Source:HGNC Symbol;Acc:24080]	Y	N	N	2021-02-17	33356394	Gill D	2020-12-28	Hypertension	www.ncbi.nlm.nih.gov/pubmed/33356394	Urate, Blood Pressure, and Cardiovascular Disease: Evidence From Mendelian Randomization and Meta-Analysis of Clinical Trials.	Urate levels	454,183 European ancestry individuals	NA	15q22.2	15	63313755	NR	APH1B - CA12	ENSG00000138613	ENSG00000074410	NA	4629	7623	rs12708477-A	rs12708477
APH1B	1	0	0	0	0	0	0	0	0	0	0	0	0	0	0	0	0	0	0	0	1	0	Tier 1	APH1B gamma secretase subunit [Source:HGNC Symbol;Acc:24080]	Y	N	N	2021-06-29	33462484	Sinnott-Armstrong N	2021-01-18	Nat Genet	www.ncbi.nlm.nih.gov/pubmed/33462484	Genetics of 35 blood and urine biomarkers in the UK Biobank.	Urate levels	342,087 European ancestry individuals, 6,011 African ancestry individuals, 7,328 South Asian ancestry individuals	NA	15q22.2	15	63313755	NR	APH1B - CA12	ENSG00000138613	ENSG00000074410	NA	4629	7623	rs12708477-C	rs12708477
APH1B	1	0	0	0	0	0	0	0	0	0	0	0	0	0	0	0	0	0	0	0	1	0	Tier 1	APH1B gamma secretase subunit [Source:HGNC Symbol;Acc:24080]	Y	N	N	2021-06-29	33462484	Sinnott-Armstrong N	2021-01-18	Nat Genet	www.ncbi.nlm.nih.gov/pubmed/33462484	Genetics of 35 blood and urine biomarkers in the UK Biobank.	Urea levels	342,286 European ancestry individuals, 6,015 African ancestry individuals, 7,336 South Asian ancestry individuals	NA	15q22.2	15	63306231	NR	APH1B	NA	NA	ENSG00000138613	NA	NA	rs745338-G	rs745338
APH1B	1	0	0	0	0	0	0	0	0	0	0	0	0	0	0	0	0	0	0	0	1	0	Tier 1	APH1B gamma secretase subunit [Source:HGNC Symbol;Acc:24080]	Y	N	N	2019-02-08	30595370	Kichaev G	2018-12-27	Am J Hum Genet	www.ncbi.nlm.nih.gov/pubmed/30595370	Leveraging Polygenic Functional Enrichment to Improve GWAS Power.	Mean corpuscular hemoglobin	approximately 443,000 European ancestry individuals	NA	15q22.2	15	63275896	NA	RAB8B - APH1B	ENSG00000166128	ENSG00000138613	NA	8120	122	rs76539602-?	rs76539602
ARL6	1	0	0	0	0	0	0	0	0	0	0	0	0	0	0	0	0	0	0	0	1	0	NA	NA	NA	NA	NA	2017-09-18	28604730	McKay JD	2017-06-12	Nat Genet	www.ncbi.nlm.nih.gov/pubmed/28604730	Large-scale association analysis identifies new lung cancer susceptibility loci and heterogeneity in genetic susceptibility across histological subtypes.	Lung cancer	29,266 European ancestry cases, 56,450 European ancestry controls	NA	2q23.3	2	152974968	ARL6IP6, RPRM	UBQLN4P2 - NA	ENSG00000226213	NA	NA	97201	NA	rs1991625-A	rs1991625
ARL6	1	0	0	0	0	0	0	0	0	0	0	0	0	0	0	0	0	0	0	0	1	0	NA	NA	NA	NA	NA	2016-01-22	25811787	Huffman JE	2015-03-26	PLoS One	www.ncbi.nlm.nih.gov/pubmed/25811787	Modulation of genetic associations with serum urate levels by body-mass-index in humans.	Urate levels (BMI interaction)	up to 15,007 European ancestry male individuals, up to 16,943 European ancestry female individuals	NA	11q14.1	11	80678655	ODZ4, PRCP	ARL6IP1P3 - LINC02720	ENSG00000255014	ENSG00000255178	NA	24667	72545	rs1917861-G	rs1917861
ARL6	1	0	0	0	0	0	0	0	0	0	0	0	0	0	0	0	0	0	0	0	1	0	NA	NA	NA	NA	NA	2017-08-16	28540026	Anney RJL	2017-05-22	Mol Autism	www.ncbi.nlm.nih.gov/pubmed/28540026	Meta-analysis of GWAS of over 16,000 individuals with autism spectrum disorder highlights a novel locus at 10q24.32 and a significant overlap with schizophrenia.	Autism spectrum disorder or schizophrenia	schizophrenia cases and controls (see Ripke, 2014), up to 6,197 European ancestry ASD cases, up to 7,377 European ancestry controls, up to 1,190 ASD cases, up to 1,190 controls	NA	12q24.31	12	123180566	ABCB9, ARL6IP4, C12orf65, CDK2AP1, KMT5A, LOC100507091, MIR4304, MIR8072, MPHOSPH9, OGFOD2, PITPNM2, RILPL2, SBNO1	MPHOSPH9	NA	NA	ENSG00000051825	NA	NA	rs2851447-?	rs2851447
ARL6	1	0	0	0	0	0	0	0	0	0	0	0	0	0	0	0	0	0	0	0	1	0	NA	NA	NA	NA	NA	2018-04-06	29422604	Klein AP	2018-02-08	Nat Commun	www.ncbi.nlm.nih.gov/pubmed/29422604	Genome-wide meta-analysis identifies five new susceptibility loci for pancreatic cancer.	Pancreatic cancer	9,040 European ancestry cases, 12,496 European ancestry controls	up to 2,737 cases, up to 4,752 controls	2q23.3	2	152798206	ARL6IP6	ARL6IP6 - UBQLN4P2	ENSG00000177917	ENSG00000226213	NA	35810	78614	rs12478462-G	rs12478462
ARL6	1	0	0	0	0	0	0	0	0	0	0	0	0	0	0	0	0	0	0	0	1	0	NA	NA	NA	NA	NA	2019-11-19	31626034	Thomsen H	2019-10-11	Melanoma Res	www.ncbi.nlm.nih.gov/pubmed/31626034	Genome-wide study on uveal melanoma patients finds association to DNA repair gene TDP1.	Uveal melanoma (TNM stage 3 or 4)	255 European ancestry cases, 5,199 European ancestry controls	NA	2q23.3	2	152792976	NA	ARL6IP6 - UBQLN4P2	ENSG00000177917	ENSG00000226213	NA	30580	83844	rs11692707-A	rs11692707
ARL6	1	0	0	0	0	0	0	0	0	0	0	0	0	0	0	0	0	0	0	0	1	0	NA	NA	NA	NA	NA	2020-05-28	32231278	Hysi PG	2020-03-30	Nat Genet	www.ncbi.nlm.nih.gov/pubmed/32231278	Meta-analysis of 542,934 subjects of European ancestry identifies new genes and mechanisms predisposing to refractive error and myopia.	Refractive error	542,934 European ancestry individuals	NA	16p12.3	16	18809869	RPS15A, ARL6IP1, SMG1	SMG1	NA	NA	ENSG00000157106	NA	NA	rs2606558-?	rs2606558
ARL6	1	0	0	0	0	0	0	0	0	0	0	0	0	0	0	0	0	0	0	0	1	0	NA	NA	NA	NA	NA	2021-07-19	33075057	Li X	2020-10-19	PLoS Genet	www.ncbi.nlm.nih.gov/pubmed/33075057	Automated feature extraction from population wearable device data identified novel loci associated with sleep and circadian rhythms.	Sleep start time	90,515 individuals	NA	11q14.1	11	80564347	LOC101928944	RNU6-544P - ARL6IP1P3	ENSG00000200146	ENSG00000255014	NA	36281	89082	rs76322105-C	rs76322105
ARL6	1	0	0	0	0	0	0	0	0	0	0	0	0	0	0	0	0	0	0	0	1	0	NA	NA	NA	NA	NA	2020-05-28	32231278	Hysi PG	2020-03-30	Nat Genet	www.ncbi.nlm.nih.gov/pubmed/32231278	Meta-analysis of 542,934 subjects of European ancestry identifies new genes and mechanisms predisposing to refractive error and myopia.	Refractive error	542,934 European ancestry individuals	NA	2q23.3	2	152846210	ARL6IP6, PRPF40A	ARL6IP6 - UBQLN4P2	ENSG00000177917	ENSG00000226213	NA	83814	30610	rs57902545-?	rs57902545
ARL6	1	0	0	0	0	0	0	0	0	0	0	0	0	0	0	0	0	0	0	0	1	0	NA	NA	NA	NA	NA	2020-12-14	32042192	Ruth KS	2020-02-10	Nat Med	www.ncbi.nlm.nih.gov/pubmed/32042192	Using human genetics to understand the disease impacts of testosterone in men and women.	Sex hormone-binding globulin levels adjusted for BMI	368,929 European ancestry individuals	NA	3p14.1	3	69098368	NR	ARL6IP5	NA	NA	ENSG00000144746	NA	NA	rs1965132-C	rs1965132
ARL6	1	0	0	0	0	0	0	0	0	0	0	0	0	0	0	0	0	0	0	0	1	0	NA	NA	NA	NA	NA	2018-09-19	30079052	Rujescu D	2018-07-20	Front Neurol	www.ncbi.nlm.nih.gov/pubmed/30079052	Genome-Wide Association Study in Vestibular Neuritis: Involvement of the Host Factor for HSV-1 Replication.	Vestibular neuritis	131 European ancestry cases, 2,609 German ancestry controls	NA	10p11.21	10	37047661	ANKRD30A	ARL6IP1P2 - ANKRD30A	ENSG00000225355	ENSG00000148513	NA	52076	77937	rs188172955-A	rs188172955
ARL6	1	0	0	0	0	0	0	0	0	0	0	0	0	0	0	0	0	0	0	0	1	0	NA	NA	NA	NA	NA	2018-09-17	29844566	Davies G	2018-05-29	Nat Commun	www.ncbi.nlm.nih.gov/pubmed/29844566	Study of 300,486 individuals identifies 148 independent genetic loci influencing general cognitive function.	Reaction time	330,069 European ancestry individuals	NA	3p14.1	3	69103442	NR	ARL6IP5	NA	NA	ENSG00000144746	NA	NA	rs7650936-?	rs7650936
ARL6	1	0	0	0	0	0	0	0	0	0	0	0	0	0	0	0	0	0	0	0	1	0	NA	NA	NA	NA	NA	2019-03-10	30818990	Yu D	2019-03-01	Am J Psychiatry	www.ncbi.nlm.nih.gov/pubmed/30818990	Interrogating the Genetic Determinants of Tourette's Syndrome and Other Tic Disorders Through Genome-Wide Association Studies.	Tourette syndrome	4,271 European ancestry cases, 548 European ancestry cases from 207 families, 9,488 European ancestry controls	706 Icelandic ancestry cases, 6,068 Icelandic ancestry controls	12q24.31	12	123135721	ABCB9, ARL6IP4, C12orf65, CCDC62, CDK2AP1, HIP1R, LOC100507091, MIR4304, MIR8072, MPHOSPH9, OGFOD2, PITPNM2, RILPL2, SBNO1, SETD8, VPS37B	PITPNM2	NA	NA	ENSG00000090975	NA	NA	rs1619561-C	rs1619561
ARL6	1	0	0	0	0	0	0	0	0	0	0	0	0	0	0	0	0	0	0	0	1	0	NA	NA	NA	NA	NA	2020-12-14	32042192	Ruth KS	2020-02-10	Nat Med	www.ncbi.nlm.nih.gov/pubmed/32042192	Using human genetics to understand the disease impacts of testosterone in men and women.	Sex hormone-binding globulin levels adjusted for BMI	180,094 European ancestry men	NA	3p14.1	3	69093773	NR	ARL6IP5	NA	NA	ENSG00000144746	NA	NA	rs71115649-A	rs71115649
ARL6	1	0	0	0	0	0	0	0	0	0	0	0	0	0	0	0	0	0	0	0	1	0	NA	NA	NA	NA	NA	2020-12-14	32042192	Ruth KS	2020-02-10	Nat Med	www.ncbi.nlm.nih.gov/pubmed/32042192	Using human genetics to understand the disease impacts of testosterone in men and women.	Sex hormone-binding globulin levels	180,726 European ancestry men	NA	3p14.1	3	69093773	NR	ARL6IP5	NA	NA	ENSG00000144746	NA	NA	rs71115649-A	rs71115649
ARL6	1	0	0	0	0	0	0	0	0	0	0	0	0	0	0	0	0	0	0	0	1	0	NA	NA	NA	NA	NA	2020-10-23	32665545	van der Meer D	2020-07-14	Nat Commun	www.ncbi.nlm.nih.gov/pubmed/32665545	Understanding the genetic determinants of the brain with MOSTest.	Brain morphology (MOSTest)	26,502 European ancestry individuals	NA	12q24.31	12	123333022	ABCB9, OGFOD2, ARL6IP4, PITPNM2, MPHOSPH9, C12orf65, CDK2AP1, SBNO1, SETD8, RILPL2	SBNO1	NA	NA	ENSG00000139697	NA	NA	rs12824685-?	rs12824685
ARL6	1	0	0	0	0	0	0	0	0	0	0	0	0	0	0	0	0	0	0	0	1	0	NA	NA	NA	NA	NA	2015-04-16	25056061	Ripke S	2014-07-22	Nature	www.ncbi.nlm.nih.gov/pubmed/25056061	Biological insights from 108 schizophrenia-associated genetic loci.	Schizophrenia	32,405 European ancestry cases, 42,221 European ancestry controls, 1,235 European ancestry cases and 1,235 European ancestry controls from 1235 parent-offspring trios, 1,836 East Asian ancestry cases, 3,383 East Asian ancestry controls	1,513 European ancestry cases, 66,236 European ancestry controls	12q24.31	12	123180566	ABCB9, ARL6IP4, C12orf65, CDK2AP1, MPHOSPH9, OGFOD2, PITPNM2, RILPL2, SBNO1, SETD8	MPHOSPH9	NA	NA	ENSG00000051825	NA	NA	rs2851447-G	rs2851447
ARL6	1	0	0	0	0	0	0	0	0	0	0	0	0	0	0	0	0	0	0	0	1	0	NA	NA	NA	NA	NA	2017-03-24	27622933	Li QS	2016-09-13	Transl Psychiatry	www.ncbi.nlm.nih.gov/pubmed/27622933	Analysis of 23andMe antidepressant efficacy survey data: implication of circadian rhythm and neuroplasticity in bupropion response.	Response to citalopram or escitalopram and depression	2,963 European ancestry responder cases, 191,936 European ancestry healthy controls	NA	11q14.1	11	80671683	Intergenic	ARL6IP1P3 - LINC02720	ENSG00000255014	ENSG00000255178	NA	17695	79517	rs74860738-?	rs74860738
ARL6	1	0	0	0	0	0	0	0	0	0	0	0	0	0	0	0	0	0	0	0	1	0	NA	NA	NA	NA	NA	2016-08-16	26305897	Iyengar SK	2015-08-25	PLoS Genet	www.ncbi.nlm.nih.gov/pubmed/26305897	Genome-Wide Association and Trans-ethnic Meta-Analysis for Advanced Diabetic Kidney Disease: Family Investigation of Nephropathy and Diabetes (FIND).	Diabetic kidney disease	up to 1,564 African American cases, 369 African American diabetic controls, 1,288 African American non-diabetic controls, 538 American Indian ancestry cases, 319 American Indian ancestry diabetic controls, 342 European ancestry cases, 404 European ancestry diabetic controls, 779 Mexican ancestry cases, 594 Mexican ancestry diabetic controls	NA	11q14.1	11	80707921	NR	ARL6IP1P3 - LINC02720	ENSG00000255014	ENSG00000255178	NA	53933	43279	rs1945380-?	rs1945380
ARL6	1	0	0	0	0	0	0	0	0	0	0	0	0	0	0	0	0	0	0	0	1	0	NA	NA	NA	NA	NA	2017-08-04	27989323	Ahola-Olli AV	2016-12-13	Am J Hum Genet	www.ncbi.nlm.nih.gov/pubmed/27989323	Genome-wide Association Study Identifies 27 Loci Influencing Concentrations of Circulating Cytokines and Growth Factors.	Macrophage inflammatory protein 1a levels	3,522 Finnish ancestry individuals	NA	11q14.1	11	80748499	NR	ARL6IP1P3 - LINC02720	ENSG00000255014	ENSG00000255178	NA	94511	2701	rs144546420-C	rs144546420
ARL6	1	0	0	0	0	0	0	0	0	0	0	0	0	0	0	0	0	0	0	0	1	0	NA	NA	NA	NA	NA	2009-06-16	19478329	Aston KI	2009-05-28	J Androl	www.ncbi.nlm.nih.gov/pubmed/19478329	Genome-wide study of single-nucleotide polymorphisms associated with azoospermia and severe oligozoospermia.	Male infertility	52 European ancestry oligozoospermic cases, 40 European ancestry non-obstructive azoospermic cases, 80 European ancestry controls	NA	3q11.2	3	95969999	ARL6	CLASP2 - NA	ENSG00000163539	NA	NA	62251643	NA	rs9814870-?	rs9814870
ARL6	1	0	0	0	0	0	0	0	0	0	0	0	0	0	0	0	0	0	0	0	1	0	NA	NA	NA	NA	NA	2012-10-12	22903471	Hibar DP	2012-08-18	Brain Imaging Behav	www.ncbi.nlm.nih.gov/pubmed/22903471	Genome-wide association identifies genetic variants associated with lentiform nucleus volume in N‚Äö√Ñ√¢=‚Äö√Ñ√¢1345 young and elderly subjects.	Lentiform nucleus volume	162 European ancestry Alzheimer's disease cases, 346 European ancestry mild cognitive impairment cases, 198 European ancestry controls, 639 European ancestry individuals from 364 families	NA	11q14.1	11	80666008	intergenic	ARL6IP1P3 - LINC02720	ENSG00000255014	ENSG00000255178	NA	12020	85192	rs17140547-T	rs17140547
ARL6	1	0	0	0	0	0	0	0	0	0	0	0	0	0	0	0	0	0	0	0	1	0	NA	NA	NA	NA	NA	2013-06-14	23382691	Lauc G	2013-01-31	PLoS Genet	www.ncbi.nlm.nih.gov/pubmed/23382691	Loci associated with N-glycosylation of human immunoglobulin G show pleiotropy with autoimmune diseases and haematological cancers.	IgG glycosylation	2,247 European ancestry individuals	NA	11q14.1	11	80600627	NR	RNU6-544P - ARL6IP1P3	ENSG00000200146	ENSG00000255014	NA	72561	52802	rs2140930-G	rs2140930
ARL6	1	0	0	0	0	0	0	0	0	0	0	0	0	0	0	0	0	0	0	0	1	0	NA	NA	NA	NA	NA	2014-03-18	23974872	Ripke S	2013-08-25	Nat Genet	www.ncbi.nlm.nih.gov/pubmed/23974872	Genome-wide association analysis identifies 13 new risk loci for schizophrenia.	Schizophrenia	5,001 European ancestry cases, 6,243 European ancestry controls, 8,832 cases, 12,067 controls	4,801 European ancestry cases, 4,741 European ancestry controls, 2,612 European and unknown ancestry cases, 15,021 European and unknown ancestry controls, 581 trios	12q24.31	12	123246876	C12orf65, OGFOD2, RILPL2, MIR4304, SETD8, MPHOSPH9, SBNO1, ABCB9, ARL6IP4, PITPNM2, CDK2AP1	C12orf65	NA	NA	ENSG00000130921	NA	NA	rs11532322-A	rs11532322
ARL6	1	0	0	0	0	0	0	0	0	0	0	0	0	0	0	0	0	0	0	0	1	0	NA	NA	NA	NA	NA	2021-02-18	33287642	Said MA	2020-12-08	J Am Heart Assoc	www.ncbi.nlm.nih.gov/pubmed/33287642	Associations of Observational and Genetically Determined Caffeine Intake With Coronary Artery Disease and Diabetes Mellitus.	Caffeine consumption from coffee or tea	362,316 European ancestry individuals	NA	11q23.2	11	113041326	NCAM1, ARL6IP1	NCAM1	NA	NA	ENSG00000149294	NA	NA	rs7105462-G	rs7105462
ARL6	1	0	0	0	0	0	0	0	0	0	0	0	0	0	0	0	0	0	0	0	1	0	NA	NA	NA	NA	NA	2019-10-29	31578528	Tin A	2019-10-02	Nat Genet	www.ncbi.nlm.nih.gov/pubmed/31578528	Target genes, variants, tissues and transcriptional pathways influencing human serum urate levels.	Urate levels	288,649 European ancestry individuals	NA	3p14.1	3	69096481	ARL6IP5	ARL6IP5	NA	NA	ENSG00000144746	NA	NA	rs11128111-T	rs11128111
ARL6	1	0	0	0	0	0	0	0	0	0	0	0	0	0	0	0	0	0	0	0	1	0	NA	NA	NA	NA	NA	2018-12-17	29483656	Pardinas AF	2018-02-26	Nat Genet	www.ncbi.nlm.nih.gov/pubmed/29483656	Common schizophrenia alleles are enriched in mutation-intolerant genes and in regions under strong background selection.	Schizophrenia	40,675 European ancestry cases, 64,643 European ancestry controls	1,651 European ancestry cases, 4,111 cases, 142,717 European ancestry controls, 11,507 controls	12q24.31	12	123180566	ABCB9, ARL6IP4, C12orf65, CDK2AP1, LOC100507091, MIR4304, MIR8072, MPHOSPH9, OGFOD2, PITPNM2, RILPL2, SBNO1, SETD8	MPHOSPH9	NA	NA	ENSG00000051825	NA	NA	rs2851447-?	rs2851447
ARL6	1	0	0	0	0	0	0	0	0	0	0	0	0	0	0	0	0	0	0	0	1	0	NA	NA	NA	NA	NA	2021-03-30	32778093	He B	2020-08-10	BMC Biol	www.ncbi.nlm.nih.gov/pubmed/32778093	Genome-wide pQTL analysis of protein expression regulatory networks in the human liver.	Protein quantitative trait loci (liver)	172 European ancestry individuals, 29 Black individuals, 86 individuals	NA	11q14.1	11	80563601	NR	RNU6-544P - ARL6IP1P3	ENSG00000200146	ENSG00000255014	NA	35535	89828	rs117533819-C	rs117533819
ARL6	1	0	0	0	0	0	0	0	0	0	0	0	0	0	0	0	0	0	0	0	1	0	NA	NA	NA	NA	NA	2019-10-29	31578528	Tin A	2019-10-02	Nat Genet	www.ncbi.nlm.nih.gov/pubmed/31578528	Target genes, variants, tissues and transcriptional pathways influencing human serum urate levels.	Urate levels	288,649 European ancestry individuals, 125,725 East Asian ancestry individuals, 33,671 African American individuals, 9,037 South Asian ancestry individuals, 608 Hispanic individuals	NA	3p14.1	3	69105192	ARL6IP5	ARL6IP5	NA	NA	ENSG00000144746	NA	NA	rs7039-C	rs7039
ARL6	1	0	0	0	0	0	0	0	0	0	0	0	0	0	0	0	0	0	0	0	1	0	NA	NA	NA	NA	NA	2018-11-29	30224653	Evangelou E	2018-09-17	Nat Genet	www.ncbi.nlm.nih.gov/pubmed/30224653	Genetic analysis of over 1 million people identifies 535 new loci associated with blood pressure traits.	Pulse pressure	757,601 European ancestry individuals	NA	2q23.3	2	152762259	PRPF40A	ARL6IP6	NA	NA	ENSG00000177917	NA	NA	rs3175-G	rs3175
ARL6	1	0	0	0	0	0	0	0	0	0	0	0	0	0	0	0	0	0	0	0	1	0	NA	NA	NA	NA	NA	2020-12-14	32042192	Ruth KS	2020-02-10	Nat Med	www.ncbi.nlm.nih.gov/pubmed/32042192	Using human genetics to understand the disease impacts of testosterone in men and women.	Sex hormone-binding globulin levels	370,125 European ancestry individuals	NA	3p14.1	3	69098368	NR	ARL6IP5	NA	NA	ENSG00000144746	NA	NA	rs1965132-C	rs1965132
ARL6	1	0	0	0	0	0	0	0	0	0	0	0	0	0	0	0	0	0	0	0	1	0	NA	NA	NA	NA	NA	2021-12-15	34560273	Shadrin AA	2021-09-21	Neuroimage	www.ncbi.nlm.nih.gov/pubmed/34560273	Vertex-wise multivariate genome-wide association study identifies 780 unique genetic loci associated with cortical morphology.	Cortical surface area	35,657 White British ancestry individuals	NA	11q14.1	11	80627025	NR	RNU6-544P - ARL6IP1P3	ENSG00000200146	ENSG00000255014	NA	98959	26404	rs1880692-G	rs1880692
ARL6	1	0	0	0	0	0	0	0	0	0	0	0	0	0	0	0	0	0	0	0	1	0	NA	NA	NA	NA	NA	2021-09-03	34099189	Blokland GAM	2021-03-23	Biol Psychiatry	www.ncbi.nlm.nih.gov/pubmed/34099189	Sex-Dependent Shared and Nonshared Genetic Architecture Across Mood and Psychotic Disorders.	Recurrent major depressive disorder x sex interaction	5,314 European ancestry cases, 10,149 European ancestry controls	NA	2q23.3	2	153308738	ARL6IP6, RPRM	NA - LINC01850	NA	ENSG00000227708	NA	NA	28967	rs6727599-T	rs6727599
ARL6	1	0	0	0	0	0	0	0	0	0	0	0	0	0	0	0	0	0	0	0	1	0	NA	NA	NA	NA	NA	2021-10-06	34130359	Curtis SW	2021-06-15	Genet Epidemiol	www.ncbi.nlm.nih.gov/pubmed/34130359	FAT4 identified as a potential modifier of orofacial cleft laterality.	Left unilateral cleft lip	68 Asian ancestry cases, 78 European ancestry cases, 70 Hispanic cases, 1,626 controls	NA	11q14.1	11	80574640	NR	RNU6-544P - ARL6IP1P3	ENSG00000200146	ENSG00000255014	NA	46574	78789	rs12576687-?	rs12576687
ARL6	1	0	0	0	0	0	0	0	0	0	0	0	0	0	0	0	0	0	0	0	1	0	NA	NA	NA	NA	NA	2022-03-07	34910505	van der Meer D	2021-12-15	Sci Adv	www.ncbi.nlm.nih.gov/pubmed/34910505	The genetic architecture of human cortical folding.	Vertex-wise cortical surface area	33,748 European ancestry individuals	NA	11q14.1	11	80627025	NA	RNU6-544P - ARL6IP1P3	ENSG00000200146	ENSG00000255014	NA	98959	26404	rs1880692-G	rs1880692
ARL6	1	0	0	0	0	0	0	0	0	0	0	0	0	0	0	0	0	0	0	0	1	0	NA	NA	NA	NA	NA	2022-03-07	34910505	van der Meer D	2021-12-15	Sci Adv	www.ncbi.nlm.nih.gov/pubmed/34910505	The genetic architecture of human cortical folding.	Vertex-wise sulcal depth	33,748 European ancestry individuals	NA	11q14.1	11	80627025	NA	RNU6-544P - ARL6IP1P3	ENSG00000200146	ENSG00000255014	NA	98959	26404	rs1880692-G	rs1880692
ARL6	1	0	0	0	0	0	0	0	0	0	0	0	0	0	0	0	0	0	0	0	1	0	NA	NA	NA	NA	NA	2021-10-26	34417442	Cheng S	2021-08-20	Transl Psychiatry	www.ncbi.nlm.nih.gov/pubmed/34417442	Traumatic events during childhood and its risks to substance use in adulthood: an observational and genome-wide by environment interaction study in UK Biobank.	Alcohol consumption x traumatic event in childhood (felt hated by family member) interaction	46,394 European ancestry individuals	NA	11q14.1	11	80615243	NA	RNU6-544P - ARL6IP1P3	ENSG00000200146	ENSG00000255014	NA	87177	38186	rs117763281-?	rs117763281
ARL6	1	0	0	0	0	0	0	0	0	0	0	0	0	0	0	0	0	0	0	0	1	0	NA	NA	NA	NA	NA	2019-02-06	30595370	Kichaev G	2018-12-27	Am J Hum Genet	www.ncbi.nlm.nih.gov/pubmed/30595370	Leveraging Polygenic Functional Enrichment to Improve GWAS Power.	Educational attainment (years of education)	approximately 455,000 European ancestry individuals	NA	11q14.1	11	80627025	NA	RNU6-544P - ARL6IP1P3	ENSG00000200146	ENSG00000255014	NA	98959	26404	rs1880692-?	rs1880692
ARL6	1	0	0	0	0	0	0	0	0	0	0	0	0	0	0	0	0	0	0	0	1	0	NA	NA	NA	NA	NA	2018-10-19	30038396	Lee JJ	2018-07-23	Nat Genet	www.ncbi.nlm.nih.gov/pubmed/30038396	Gene discovery and polygenic prediction from a genome-wide association study of educational attainment in 1.1 million individuals.	Educational attainment (years of education)	up to 1,131,881 European ancestry individuals	NA	11q14.1	11	80627025	NA	RNU6-544P - ARL6IP1P3	ENSG00000200146	ENSG00000255014	NA	98959	26404	rs1880692-A	rs1880692
ARL6	1	0	0	0	0	0	0	0	0	0	0	0	0	0	0	0	0	0	0	0	1	0	NA	NA	NA	NA	NA	2022-03-15	34743297	Kulminski AM	2021-11-06	Geroscience	www.ncbi.nlm.nih.gov/pubmed/34743297	Pleiotropic predisposition to Alzheimer's disease and educational attainment: insights from the summary statistics analysis.	Alzheimer's disease or educational attainment (pleiotropy)	(see Lambert 2013 and Okbay 2016)	NA	12q24.31	12	122981564	NA	ARL6IP4, ABCB9	NA	NA	ENSG00000182196, ENSG00000150967	NA	NA	rs55742290-T	rs55742290
ARL6	1	0	0	0	0	0	0	0	0	0	0	0	0	0	0	0	0	0	0	0	1	0	NA	NA	NA	NA	NA	2021-12-14	34594039	Sakaue S	2021-09-30	Nat Genet	www.ncbi.nlm.nih.gov/pubmed/34594039	A cross-population atlas of genetic associations for 220 human phenotypes.	Serum uric acid levels	343,836 European ancestry individuals, 129,405 East Asian ancestry individuals	NA	3p14.1	3	69105192	NA	ARL6IP5	NA	NA	ENSG00000144746	NA	NA	rs7039-G	rs7039
ARL6	1	0	0	0	0	0	0	0	0	0	0	0	0	0	0	0	0	0	0	0	1	0	NA	NA	NA	NA	NA	2018-11-12	30038396	Lee JJ	2018-07-23	Nat Genet	www.ncbi.nlm.nih.gov/pubmed/30038396	Gene discovery and polygenic prediction from a genome-wide association study of educational attainment in 1.1 million individuals.	Educational attainment (MTAG)	1,311,438 European ancestry individuals	NA	11q14.1	11	80627025	Intergenic	RNU6-544P - ARL6IP1P3	ENSG00000200146	ENSG00000255014	NA	98959	26404	rs1880692-A	rs1880692
ASB7	1	0	0	0	0	0	0	0	0	0	0	0	0	0	0	0	0	0	0	0	1	0	NA	NA	NA	NA	NA	2015-11-17	25631615	Springelkamp H	2015-01-28	Genet Epidemiol	www.ncbi.nlm.nih.gov/pubmed/25631615	Meta-analysis of Genome-Wide Association Studies Identifies Novel Loci Associated With Optic Disc Morphology.	Optic cup area	15,087 European ancestry individuals, 2,131 Erasmus Rucphen Family individuals, 2,363 Chinese ancestry individuals, 2,225 Malay ancestry individuals, 2,025 Indian ancestry individuals	NA	15q26.3	15	100656800	ASB7	ASB7 - NA	ENSG00000183475	NA	NA	5099	NA	rs11247230-G	rs11247230
ASB7	1	0	0	0	0	0	0	0	0	0	0	0	0	0	0	0	0	0	0	0	1	0	NA	NA	NA	NA	NA	2015-11-17	25631615	Springelkamp H	2015-01-28	Genet Epidemiol	www.ncbi.nlm.nih.gov/pubmed/25631615	Meta-analysis of Genome-Wide Association Studies Identifies Novel Loci Associated With Optic Disc Morphology.	Optic cup area	15,087 European ancestry individuals, 2,131 Erasmus Rucphen Family individuals, 2,363 Chinese ancestry individuals, 2,225 Malay ancestry individuals, 2,025 Indian ancestry individuals	NA	15q26.3	15	100656800	ASB7	ASB7 - NA	ENSG00000183475	NA	NA	5099	NA	rs11247230-G	rs11247230
ASB7	1	0	0	0	0	0	0	0	0	0	0	0	0	0	0	0	0	0	0	0	1	0	NA	NA	NA	NA	NA	2017-08-10	27325353	Matteini AM	2016-06-21	Aging Cell	www.ncbi.nlm.nih.gov/pubmed/27325353	GWAS analysis of handgrip and lower body strength in older adults in the CHARGE consortium.	Lower body strength	9,822 European ancestry individuals	NA	15q26.3	15	100689289	ASB7	ASB7 - NA	ENSG00000183475	NA	NA	37588	NA	rs1689953-T	rs1689953
ASB7	1	0	0	0	0	0	0	0	0	0	0	0	0	0	0	0	0	0	0	0	1	0	NA	NA	NA	NA	NA	2019-02-01	30573740	Yap CX	2018-12-20	Nat Commun	www.ncbi.nlm.nih.gov/pubmed/30573740	Dissection of genetic variation and evidence for pleiotropy in male pattern baldness.	Male-pattern baldness	205,327 European ancestry males	NA	15q26.3	15	100693674	NR	ASB7 - NA	ENSG00000183475	NA	NA	41973	NA	rs2641224-T	rs2641224
ASB7	1	0	0	0	0	0	0	0	0	0	0	0	0	0	0	0	0	0	0	0	1	0	NA	NA	NA	NA	NA	2020-03-03	31959993	Craig JE	2020-01-20	Nat Genet	www.ncbi.nlm.nih.gov/pubmed/31959993	Multitrait analysis of glaucoma identifies new risk loci and enables polygenic prediction of disease susceptibility and progression.	Vertical cup-disc ratio (multi-trait analysis)	90,939 European ancestry individuals	NA	15q26.3	15	100660668	ASB7, ALDH1A3	ASB7 - NA	ENSG00000183475	NA	NA	8967	NA	rs34222435-C	rs34222435
ASB7	1	0	0	0	0	0	0	0	0	0	0	0	0	0	0	0	0	0	0	0	1	0	NA	NA	NA	NA	NA	2020-03-03	31959993	Craig JE	2020-01-20	Nat Genet	www.ncbi.nlm.nih.gov/pubmed/31959993	Multitrait analysis of glaucoma identifies new risk loci and enables polygenic prediction of disease susceptibility and progression.	Vertical cup-disc ratio (adjusted for vertical disc diameter)	67,040 British ancestry individuals	NA	15q26.3	15	100662065	ASB7	ASB7 - NA	ENSG00000183475	NA	NA	10364	NA	rs148139847-C	rs148139847
ASB7	1	0	0	0	0	0	0	0	0	0	0	0	0	0	0	0	0	0	0	0	1	0	NA	NA	NA	NA	NA	2019-04-12	30696823	Jones SE	2019-01-29	Nat Commun	www.ncbi.nlm.nih.gov/pubmed/30696823	Genome-wide association analyses of chronotype in 697,828 individuals provides insights into circadian rhythms.	Morning person	252,287 European ancestry cases, 150,908 European ancestry controls	120,478 European ancestry cases, 127,622 European ancestry controls	15q26.3	15	100607521	ASB7	ASB7	NA	NA	ENSG00000183475	NA	NA	rs1873958-A	rs1873958
ASB7	1	0	0	0	0	0	0	0	0	0	0	0	0	0	0	0	0	0	0	0	1	0	NA	NA	NA	NA	NA	2012-12-06	23006423	Niu N	2012-09-24	BMC Cancer	www.ncbi.nlm.nih.gov/pubmed/23006423	Genetic association with overall survival of taxane-treated lung cancer patients - a genome-wide association study in human lymphoblastoid cell lines followed by a clinical association study.	Response to taxane treatment (placlitaxel)	96 African American lymphoblastoid cell lines, 96 European ancestry lymphoblastoid cell lines, 96 Han Chinese ancestry lymphoblastoid cell lines	NA	15q26.3	15	100711514	ASB7	ASB7 - NA	ENSG00000183475	NA	NA	59813	NA	rs184234-?	rs184234
ASB7	1	0	0	0	0	0	0	0	0	0	0	0	0	0	0	0	0	0	0	0	1	0	NA	NA	NA	NA	NA	2017-05-24	28073927	Springelkamp H	2017-01-10	Hum Mol Genet	www.ncbi.nlm.nih.gov/pubmed/28073927	New insights into the genetics of primary open-angle glaucoma based on meta-analyses of intraocular pressure and optic disc characteristics.	Optic disc area	20,373 European ancestry individuals, 2,131 Erasmus Rucphen (founder/genetic isolate) individuals	7,302 Asian ancestry individuals	15q26.3	15	100659532	ASB7	ASB7 - NA	ENSG00000183475	NA	NA	7831	NA	rs60779155-A	rs60779155
ASB7	1	0	0	0	0	0	0	0	0	0	0	0	0	0	0	0	0	0	0	0	1	0	NA	NA	NA	NA	NA	2017-05-11	27182965	Pickrell JK	2016-05-16	Nat Genet	www.ncbi.nlm.nih.gov/pubmed/27182965	Detection and interpretation of shared genetic influences on 42 human traits.	Chin dimples	58,032 European ancestry cases, 13,457 European ancestry controls	NA	15q26.3	15	100666433	ASB7, ALDH1A3	ASB7 - NA	ENSG00000183475	NA	NA	14732	NA	rs7167736-?	rs7167736
ASB7	1	0	0	0	0	0	0	0	0	0	0	0	0	0	0	0	0	0	0	0	1	0	NA	NA	NA	NA	NA	2017-05-24	28073927	Springelkamp H	2017-01-10	Hum Mol Genet	www.ncbi.nlm.nih.gov/pubmed/28073927	New insights into the genetics of primary open-angle glaucoma based on meta-analyses of intraocular pressure and optic disc characteristics.	Vertical cup-disc ratio	21,768 European ancestry individuals, 2,131 Erasmus Rucphen (founder/genetic isolate) individuals	8,168 Asian ancestry individuals	15q26.3	15	100661399	ASB7	ASB7 - NA	ENSG00000183475	NA	NA	9698	NA	rs4299136-C	rs4299136
ASB7	1	0	0	0	0	0	0	0	0	0	0	0	0	0	0	0	0	0	0	0	1	0	NA	NA	NA	NA	NA	2017-06-02	28073927	Springelkamp H	2017-01-10	Hum Mol Genet	www.ncbi.nlm.nih.gov/pubmed/28073927	New insights into the genetics of primary open-angle glaucoma based on meta-analyses of intraocular pressure and optic disc characteristics.	Optic cup area	20,353 European ancestry individuals, 2,131 Erasmus Rucphen (founder/genetic isolate) individuals	7,333 Asian ancestry individuals	15q26.3	15	100660668	ASB7	ASB7 - NA	ENSG00000183475	NA	NA	8967	NA	rs34222435-T	rs34222435
ASB7	1	0	0	0	0	0	0	0	0	0	0	0	0	0	0	0	0	0	0	0	1	0	NA	NA	NA	NA	NA	2017-06-02	28073927	Springelkamp H	2017-01-10	Hum Mol Genet	www.ncbi.nlm.nih.gov/pubmed/28073927	New insights into the genetics of primary open-angle glaucoma based on meta-analyses of intraocular pressure and optic disc characteristics.	Optic cup area	20,353 European ancestry individuals, 2,131 Erasmus Rucphen (founder/genetic isolate) individuals	7,333 Asian ancestry individuals	15q26.3	15	100660668	ASB7	ASB7 - NA	ENSG00000183475	NA	NA	8967	NA	rs34222435-T	rs34222435
ASB7	1	0	0	0	0	0	0	0	0	0	0	0	0	0	0	0	0	0	0	0	1	0	NA	NA	NA	NA	NA	2017-05-24	28073927	Springelkamp H	2017-01-10	Hum Mol Genet	www.ncbi.nlm.nih.gov/pubmed/28073927	New insights into the genetics of primary open-angle glaucoma based on meta-analyses of intraocular pressure and optic disc characteristics.	Vertical cup-disc ratio	21,768 European ancestry individuals, 2,131 Erasmus Rucphen (founder/genetic isolate) individuals	8,168 Asian ancestry individuals	15q26.3	15	100661399	ASB7	ASB7 - NA	ENSG00000183475	NA	NA	9698	NA	rs4299136-C	rs4299136
ASB7	1	0	0	0	0	0	0	0	0	0	0	0	0	0	0	0	0	0	0	0	1	0	NA	NA	NA	NA	NA	2017-06-15	28181694	Chesi A	2017-02-09	J Bone Miner Res	www.ncbi.nlm.nih.gov/pubmed/28181694	A Genomewide Association Study Identifies Two Sex-Specific Loci, at SPTB and IZUMO3, Influencing Pediatric Bone Mineral Density at Multiple Skeletal Sites.	Pediatric bone mineral content (spine)	488 European ancestry female children, 445 European ancestry male children	245 European ancestry female children, 241 European ancestry male children	15q26.3	15	100692239	NR	ASB7 - NA	ENSG00000183475	NA	NA	40538	NA	rs80180425-G	rs80180425
ASB7	1	0	0	0	0	0	0	0	0	0	0	0	0	0	0	0	0	0	0	0	1	0	NA	NA	NA	NA	NA	2019-06-25	30804565	Jansen PR	2019-02-25	Nat Genet	www.ncbi.nlm.nih.gov/pubmed/30804565	Genome-wide analysis of insomnia in 1,331,010 individuals identifies new risk loci and functional pathways.	Morningness	434,835 European ancestry individuals	NA	15q26.3	15	100610230	NA	ASB7	NA	NA	ENSG00000183475	NA	NA	rs11852820-C	rs11852820
ASB7	1	0	0	0	0	0	0	0	0	0	0	0	0	0	0	0	0	0	0	0	1	0	NA	NA	NA	NA	NA	2020-01-09	31798171	Bonnemaijer PWM	2019-11-27	Commun Biol	www.ncbi.nlm.nih.gov/pubmed/31798171	Multi-trait genome-wide association study identifies new loci associated with optic disc parameters.	Vertical cup-disc ratio	25,180 European ancestry individuals	NA	15q26.3	15	100661399	ASB7	ASB7 - NA	ENSG00000183475	NA	NA	9698	NA	rs4299136-C	rs4299136
ASB7	1	0	0	0	0	0	0	0	0	0	0	0	0	0	0	0	0	0	0	0	1	0	NA	NA	NA	NA	NA	2021-01-27	33125391	Hassler S	2020-10-30	PLoS Med	www.ncbi.nlm.nih.gov/pubmed/33125391	Clinicogenomic factors of biotherapy immunogenicity in autoimmune disease: A prospective multicohort study of the ABIRISK consortium.	Anti-drug antibodies in autoimmune disease (time to event)	457 European ancestry individuals	NA	15q26.3	15	100704367	ASB7	ASB7 - NA	ENSG00000183475	NA	NA	52666	NA	rs1626645-?	rs1626645
ASB7	1	0	0	0	0	0	0	0	0	0	0	0	0	0	0	0	0	0	0	0	1	0	NA	NA	NA	NA	NA	2020-01-09	31798171	Bonnemaijer PWM	2019-11-27	Commun Biol	www.ncbi.nlm.nih.gov/pubmed/31798171	Multi-trait genome-wide association study identifies new loci associated with optic disc parameters.	Optic cup area	24,493 European ancestry individuals	NA	15q26.3	15	100661399	ASB7	ASB7 - NA	ENSG00000183475	NA	NA	9698	NA	rs4299136-C	rs4299136
ASB7	1	0	0	0	0	0	0	0	0	0	0	0	0	0	0	0	0	0	0	0	1	0	NA	NA	NA	NA	NA	2019-04-15	30696823	Jones SE	2019-01-29	Nat Commun	www.ncbi.nlm.nih.gov/pubmed/30696823	Genome-wide association analyses of chronotype in 697,828 individuals provides insights into circadian rhythms.	Chronotype	449,734 European ancestry individuals	248,098 European ancestry individuals	15q26.3	15	100607521	ASB7	ASB7	NA	NA	ENSG00000183475	NA	NA	rs1873958-A	rs1873958
ASCL1	1	0	0	0	0	0	0	0	0	0	0	0	0	0	0	0	0	0	0	0	1	0	NA	NA	NA	NA	NA	2018-02-21	26414677	Day FR	2015-11-01	Nat Genet	www.ncbi.nlm.nih.gov/pubmed/26414677	Large-scale genomic analyses link reproductive aging to hypothalamic signaling, breast cancer susceptibility and BRCA1-mediated DNA repair.	Menopause (age at onset)	up to 69,626 European ancestry women	NA	4q35.1	4	184827652	ASCL1, MLF1IP	ACSL1 - MIR3945HG	ENSG00000151726	ENSG00000251230	NA	834	16902	rs6856693-A	rs6856693
ASCL1	1	0	0	0	0	0	0	0	0	0	0	0	0	0	0	0	0	0	0	0	1	0	NA	NA	NA	NA	NA	2017-10-20	28935272	Moore KN	2017-09-18	Gynecol Oncol	www.ncbi.nlm.nih.gov/pubmed/28935272	Genome-wide association study evaluating single-nucleotide polymorphisms and outcomes in patients with advanced stage serous ovarian or primary peritoneal cancer: An NRG Oncology/Gynecologic Oncology Group study.	Overall survival in serous epithelial ovarian cancer treated with paclitaxel and cisplatin	289 European ancestry women	NA	12q23.2	12	102981636	intergenic	ASCL1 - NA	ENSG00000139352	NA	NA	21123	NA	rs17548007-?	rs17548007
ASCL1	1	0	0	0	0	0	0	0	0	0	0	0	0	0	0	0	0	0	0	0	1	0	NA	NA	NA	NA	NA	2019-03-25	30659259	Imaizumi A	2019-01-18	Eur J Hum Genet	www.ncbi.nlm.nih.gov/pubmed/30659259	Genetic basis for plasma amino acid concentrations based on absolute quantification: a genome-wide association study in the Japanese population.	Plasma free amino acid levels (adjusted for twenty other PFAAs)	1,338 Japanese ancestry individuals	NA	12q23.2	12	102960616	ASCL1	ASCL1 - NA	ENSG00000139352	NA	NA	103	NA	rs17450122-A	rs17450122
ASCL1	1	0	0	0	0	0	0	0	0	0	0	0	0	0	0	0	0	0	0	0	1	0	NA	NA	NA	NA	NA	2019-03-25	30659259	Imaizumi A	2019-01-18	Eur J Hum Genet	www.ncbi.nlm.nih.gov/pubmed/30659259	Genetic basis for plasma amino acid concentrations based on absolute quantification: a genome-wide association study in the Japanese population.	Plasma free amino acid levels	1,338 Japanese ancestry individuals	NA	12q23.2	12	102960616	ASCL1	ASCL1 - NA	ENSG00000139352	NA	NA	103	NA	rs17450122-A	rs17450122
ASCL1	1	0	0	0	0	0	0	0	0	0	0	0	0	0	0	0	0	0	0	0	1	0	NA	NA	NA	NA	NA	2019-03-25	30659259	Imaizumi A	2019-01-18	Eur J Hum Genet	www.ncbi.nlm.nih.gov/pubmed/30659259	Genetic basis for plasma amino acid concentrations based on absolute quantification: a genome-wide association study in the Japanese population.	Plasma free amino acid levels (adjusted for one other PFAA)	1,338 Japanese ancestry individuals	NA	12q23.2	12	102967601	PAH	ASCL1 - NA	ENSG00000139352	NA	NA	7088	NA	rs17450273-?	rs17450273
ASCL1	1	0	0	0	0	0	0	0	0	0	0	0	0	0	0	0	0	0	0	0	1	0	NA	NA	NA	NA	NA	2019-03-25	30659259	Imaizumi A	2019-01-18	Eur J Hum Genet	www.ncbi.nlm.nih.gov/pubmed/30659259	Genetic basis for plasma amino acid concentrations based on absolute quantification: a genome-wide association study in the Japanese population.	Plasma free amino acid levels (adjusted for one other PFAA)	1,338 Japanese ancestry individuals	NA	12q23.2	12	102967601	PAH	ASCL1 - NA	ENSG00000139352	NA	NA	7088	NA	rs17450273-?	rs17450273
ASCL1	1	0	0	0	0	0	0	0	0	0	0	0	0	0	0	0	0	0	0	0	1	0	NA	NA	NA	NA	NA	2019-03-25	30659259	Imaizumi A	2019-01-18	Eur J Hum Genet	www.ncbi.nlm.nih.gov/pubmed/30659259	Genetic basis for plasma amino acid concentrations based on absolute quantification: a genome-wide association study in the Japanese population.	Plasma free amino acid levels (adjusted for one other PFAA)	1,338 Japanese ancestry individuals	NA	12q23.2	12	102967601	PAH	ASCL1 - NA	ENSG00000139352	NA	NA	7088	NA	rs17450273-?	rs17450273
ASCL1	1	0	0	0	0	0	0	0	0	0	0	0	0	0	0	0	0	0	0	0	1	0	NA	NA	NA	NA	NA	2019-03-25	30659259	Imaizumi A	2019-01-18	Eur J Hum Genet	www.ncbi.nlm.nih.gov/pubmed/30659259	Genetic basis for plasma amino acid concentrations based on absolute quantification: a genome-wide association study in the Japanese population.	Plasma free amino acid levels (adjusted for one other PFAA)	1,338 Japanese ancestry individuals	NA	12q23.2	12	102967601	PAH	ASCL1 - NA	ENSG00000139352	NA	NA	7088	NA	rs17450273-?	rs17450273
ASCL1	1	0	0	0	0	0	0	0	0	0	0	0	0	0	0	0	0	0	0	0	1	0	NA	NA	NA	NA	NA	2019-03-25	30659259	Imaizumi A	2019-01-18	Eur J Hum Genet	www.ncbi.nlm.nih.gov/pubmed/30659259	Genetic basis for plasma amino acid concentrations based on absolute quantification: a genome-wide association study in the Japanese population.	Plasma free amino acid levels (adjusted for one other PFAA)	1,338 Japanese ancestry individuals	NA	12q23.2	12	102967601	PAH	ASCL1 - NA	ENSG00000139352	NA	NA	7088	NA	rs17450273-?	rs17450273
ASCL1	1	0	0	0	0	0	0	0	0	0	0	0	0	0	0	0	0	0	0	0	1	0	NA	NA	NA	NA	NA	2019-03-25	30659259	Imaizumi A	2019-01-18	Eur J Hum Genet	www.ncbi.nlm.nih.gov/pubmed/30659259	Genetic basis for plasma amino acid concentrations based on absolute quantification: a genome-wide association study in the Japanese population.	Plasma free amino acid levels (adjusted for one other PFAA)	1,338 Japanese ancestry individuals	NA	12q23.2	12	102967601	PAH	ASCL1 - NA	ENSG00000139352	NA	NA	7088	NA	rs17450273-?	rs17450273
ASCL1	1	0	0	0	0	0	0	0	0	0	0	0	0	0	0	0	0	0	0	0	1	0	NA	NA	NA	NA	NA	2019-03-25	30659259	Imaizumi A	2019-01-18	Eur J Hum Genet	www.ncbi.nlm.nih.gov/pubmed/30659259	Genetic basis for plasma amino acid concentrations based on absolute quantification: a genome-wide association study in the Japanese population.	Plasma free amino acid levels (adjusted for one other PFAA)	1,338 Japanese ancestry individuals	NA	12q23.2	12	102967601	PAH	ASCL1 - NA	ENSG00000139352	NA	NA	7088	NA	rs17450273-?	rs17450273
ASCL1	1	0	0	0	0	0	0	0	0	0	0	0	0	0	0	0	0	0	0	0	1	0	NA	NA	NA	NA	NA	2020-03-23	31900758	Han X	2020-01-03	Eur J Epidemiol	www.ncbi.nlm.nih.gov/pubmed/31900758	Using Mendelian randomization to evaluate the causal relationship between serum C-reactive protein levels and age-related macular degeneration.	C-reactive protein levels	418,642 British ancestry individuals	NA	12q23.2	12	103129174	NR	ASCL1 - C12orf42	ENSG00000139352	ENSG00000179088	NA	168661	108417	rs4764939-C	rs4764939
ASCL1	1	0	0	0	0	0	0	0	0	0	0	0	0	0	0	0	0	0	0	0	1	0	NA	NA	NA	NA	NA	2019-03-18	30643256	Baselmans BML	2019-01-14	Nat Genet	www.ncbi.nlm.nih.gov/pubmed/30643256	Multivariate genome-wide analyses of the well-being spectrum.	Depressive symptoms	1,067,913 European ancestry individuals	228,033 European ancestry individuals	12q23.2	12	103044018	NR	ASCL1 - C12orf42	ENSG00000139352	ENSG00000179088	NA	83505	193573	rs17041417-A	rs17041417
ASCL1	1	0	0	0	0	0	0	0	0	0	0	0	0	0	0	0	0	0	0	0	1	0	NA	NA	NA	NA	NA	2019-03-18	30643256	Baselmans BML	2019-01-14	Nat Genet	www.ncbi.nlm.nih.gov/pubmed/30643256	Multivariate genome-wide analyses of the well-being spectrum.	Life satisfaction	80,852 European ancestry individuals	NA	12q23.2	12	103044018	NR	ASCL1 - C12orf42	ENSG00000139352	ENSG00000179088	NA	83505	193573	rs17041417-A	rs17041417
ASCL1	1	0	0	0	0	0	0	0	0	0	0	0	0	0	0	0	0	0	0	0	1	0	NA	NA	NA	NA	NA	2019-03-18	30643256	Baselmans BML	2019-01-14	Nat Genet	www.ncbi.nlm.nih.gov/pubmed/30643256	Multivariate genome-wide analyses of the well-being spectrum.	Positive affect	410,603 European ancestry individuals	NA	12q23.2	12	103044018	NR	ASCL1 - C12orf42	ENSG00000139352	ENSG00000179088	NA	83505	193573	rs17041417-A	rs17041417
ASCL1	1	0	0	0	0	0	0	0	0	0	0	0	0	0	0	0	0	0	0	0	1	0	NA	NA	NA	NA	NA	2019-03-18	30643256	Baselmans BML	2019-01-14	Nat Genet	www.ncbi.nlm.nih.gov/pubmed/30643256	Multivariate genome-wide analyses of the well-being spectrum.	Neuroticism	523,783 European ancestry individuals	59,206 European ancestry individuals	12q23.2	12	103044018	NR	ASCL1 - C12orf42	ENSG00000139352	ENSG00000179088	NA	83505	193573	rs17041417-A	rs17041417
ASCL1	1	0	0	0	0	0	0	0	0	0	0	0	0	0	0	0	0	0	0	0	1	0	NA	NA	NA	NA	NA	2019-03-18	30643256	Baselmans BML	2019-01-14	Nat Genet	www.ncbi.nlm.nih.gov/pubmed/30643256	Multivariate genome-wide analyses of the well-being spectrum.	Well-being spectrum (multivariate analysis)	2,083,151 European ancestry individuals	287,239 European ancestry individuals	12q23.2	12	103044018	NR	ASCL1 - C12orf42	ENSG00000139352	ENSG00000179088	NA	83505	193573	rs17041417-A	rs17041417
ASCL1	1	0	0	0	0	0	0	0	0	0	0	0	0	0	0	0	0	0	0	0	1	0	NA	NA	NA	NA	NA	2016-07-23	26198764	Goes FS	2015-07-21	Am J Med Genet B Neuropsychiatr Genet	www.ncbi.nlm.nih.gov/pubmed/26198764	Genome-wide association study of schizophrenia in Ashkenazi Jews.	Schizophrenia	592 Ashkenazi Jewish ancestry cases, 505 Ashkenazi Jewish ancestry controls, 36,989 cases, 113,075 controls	NA	12q23.2	12	102967334	NR	ASCL1 - NA	ENSG00000139352	NA	NA	6821	NA	rs36104021-C	rs36104021
ASCL1	1	0	0	0	0	0	0	0	0	0	0	0	0	0	0	0	0	0	0	0	1	0	NA	NA	NA	NA	NA	2017-08-04	27989323	Ahola-Olli AV	2016-12-13	Am J Hum Genet	www.ncbi.nlm.nih.gov/pubmed/27989323	Genome-wide Association Study Identifies 27 Loci Influencing Concentrations of Circulating Cytokines and Growth Factors.	Stem cell growth factor beta levels	3,682 Finnish ancestry individuals	NA	12q23.2	12	103021990	NR	ASCL1 - NA	ENSG00000139352	NA	NA	61477	NA	rs143009493-G	rs143009493
ASCL1	1	0	0	0	0	0	0	0	0	0	0	0	0	0	0	0	0	0	0	0	1	0	NA	NA	NA	NA	NA	2019-08-20	31311600	Namjou B	2019-07-17	BMC Med	www.ncbi.nlm.nih.gov/pubmed/31311600	GWAS and enrichment analyses of non-alcoholic fatty liver disease identify new trait-associated genes and pathways across eMERGE Network.	Liver fibrosis in non-alcoholic fatty liver disease	235 European ancestry individuals	NA	12q23.2	12	102997486	intergenic	ASCL1 - NA	ENSG00000139352	NA	NA	36973	NA	rs34637163-A	rs34637163
ASCL1	1	0	0	0	0	0	0	0	0	0	0	0	0	0	0	0	0	0	0	0	1	0	NA	NA	NA	NA	NA	2015-05-23	21300955	Dehghan A	2011-02-07	Circulation	www.ncbi.nlm.nih.gov/pubmed/21300955	Meta-analysis of genome-wide association studies in >80 000 subjects identifies multiple loci for C-reactive protein levels.	C-reactive protein levels	63,678 European ancestry individuals 1,792 Erasmus Rucphen individuals, 715 Orcadian individuals	16,540 European ancestry individuals	12q23.2	12	103089316	ASCL1	NA	NA	NA	NA	NA	NA	rs10745954-A	rs10745954
ASCL1	1	0	0	0	0	0	0	0	0	0	0	0	0	0	0	0	0	0	0	0	1	0	NA	NA	NA	NA	NA	2019-04-18	30388399	Ligthart S	2018-11-01	Am J Hum Genet	www.ncbi.nlm.nih.gov/pubmed/30388399	Genome Analyses of >200,000 Individuals Identify 58 Loci for Chronic Inflammation and Highlight Pathways that Link Inflammation and Complex Disorders.	C-reactive protein levels	148,164 European ancestry individuals	NA	12q23.2	12	103118536	ASCL1	NA	NA	NA	NA	NA	NA	rs4764725-T	rs4764725
ASCL1	1	0	0	0	0	0	0	0	0	0	0	0	0	0	0	0	0	0	0	0	1	0	NA	NA	NA	NA	NA	2019-04-18	30388399	Ligthart S	2018-11-01	Am J Hum Genet	www.ncbi.nlm.nih.gov/pubmed/30388399	Genome Analyses of >200,000 Individuals Identify 58 Loci for Chronic Inflammation and Highlight Pathways that Link Inflammation and Complex Disorders.	C-reactive protein levels	up to 92,771 European ancestry males, up to 113,387 European ancestry females	NA	12q23.2	12	103143488	ASCL1	NA - C12orf42	NA	ENSG00000179088	NA	NA	94103	rs10778215-T	rs10778215
ASCL1	1	0	0	0	0	0	0	0	0	0	0	0	0	0	0	0	0	0	0	0	1	0	NA	NA	NA	NA	NA	2021-12-15	34560273	Shadrin AA	2021-09-21	Neuroimage	www.ncbi.nlm.nih.gov/pubmed/34560273	Vertex-wise multivariate genome-wide association study identifies 780 unique genetic loci associated with cortical morphology.	Cortical surface area	35,657 White British ancestry individuals	NA	12q23.2	12	103044018	NR	ASCL1 - C12orf42	ENSG00000139352	ENSG00000179088	NA	83505	193573	rs17041417-A	rs17041417
ASCL1	1	0	0	0	0	0	0	0	0	0	0	0	0	0	0	0	0	0	0	0	1	0	NA	NA	NA	NA	NA	2022-03-07	34910505	van der Meer D	2021-12-15	Sci Adv	www.ncbi.nlm.nih.gov/pubmed/34910505	The genetic architecture of human cortical folding.	Vertex-wise sulcal depth	33,748 European ancestry individuals	NA	12q23.2	12	103057944	NA	ASCL1 - C12orf42	ENSG00000139352	ENSG00000179088	NA	97431	179647	rs11561324-C	rs11561324
ASCL1	1	0	0	0	0	0	0	0	0	0	0	0	0	0	0	0	0	0	0	0	1	0	NA	NA	NA	NA	NA	2022-03-07	34910505	van der Meer D	2021-12-15	Sci Adv	www.ncbi.nlm.nih.gov/pubmed/34910505	The genetic architecture of human cortical folding.	Vertex-wise cortical surface area	33,748 European ancestry individuals	NA	12q23.2	12	103044018	NA	ASCL1 - C12orf42	ENSG00000139352	ENSG00000179088	NA	83505	193573	rs17041417-A	rs17041417
ASCL1	1	0	0	0	0	0	0	0	0	0	0	0	0	0	0	0	0	0	0	0	1	0	NA	NA	NA	NA	NA	2021-12-14	34594039	Sakaue S	2021-09-30	Nat Genet	www.ncbi.nlm.nih.gov/pubmed/34594039	A cross-population atlas of genetic associations for 220 human phenotypes.	C-reactive protein	353,466 European ancestry individuals, 83,025 East Asian ancestry individuals	NA	12q23.2	12	103141541	NA	ASCL1 - C12orf42	ENSG00000139352	ENSG00000179088	NA	181028	96050	rs199542783-TTG	rs199542783
ASCL1	1	0	0	0	0	0	0	0	0	0	0	0	0	0	0	0	0	0	0	0	1	0	NA	NA	NA	NA	NA	2021-12-14	34594039	Sakaue S	2021-09-30	Nat Genet	www.ncbi.nlm.nih.gov/pubmed/34594039	A cross-population atlas of genetic associations for 220 human phenotypes.	Gamma glutamyl transpeptidase	344,104 European ancestry individuals, 133,471 East Asian ancestry individuals	NA	12q23.2	12	103141242	NA	ASCL1 - C12orf42	ENSG00000139352	ENSG00000179088	NA	180729	96349	rs7135240-A	rs7135240
ASCL1	1	0	0	0	0	0	0	0	0	0	0	0	0	0	0	0	0	0	0	0	1	0	NA	NA	NA	NA	NA	2021-06-29	33462484	Sinnott-Armstrong N	2021-01-18	Nat Genet	www.ncbi.nlm.nih.gov/pubmed/33462484	Genetics of 35 blood and urine biomarkers in the UK Biobank.	Sex hormone-binding globulin levels	310,323 European ancestry individuals, 5,523 African ancestry individuals, 6,638 South Asian ancestry individuals	NA	12q23.2	12	103051877	NR	ASCL1 - NA	ENSG00000139352	NA	NA	91364	NA	rs35012955-C	rs35012955
ASH2L	1	0	0	0	0	0	0	0	0	0	0	0	0	0	0	0	0	0	0	0	1	0	NA	NA	NA	NA	NA	2018-02-21	26414677	Day FR	2015-11-01	Nat Genet	www.ncbi.nlm.nih.gov/pubmed/26414677	Large-scale genomic analyses link reproductive aging to hypothalamic signaling, breast cancer susceptibility and BRCA1-mediated DNA repair.	Menopause (age at onset)	up to 69,626 European ancestry women	NA	8p11.23	8	38123069	STAR	ASH2L	NA	NA	ENSG00000129691	NA	NA	rs2720044-A	rs2720044
ASH2L	1	0	0	0	0	0	0	0	0	0	0	0	0	0	0	0	0	0	0	0	1	0	NA	NA	NA	NA	NA	2021-03-22	33592630	Herrera-Rivero M	2021-02-16	Thromb Haemost	www.ncbi.nlm.nih.gov/pubmed/33592630	Single- and Multimarker Genome-Wide Scans Evidence Novel Genetic Risk Modifiers for Venous Thromboembolism.	Venous thromboembolism	964 European ancestry cases, 899 European ancestry controls	NA	8p11.23	8	38110789	ASH2L	ASH2L	NA	NA	ENSG00000129691	NA	NA	rs149680046-T	rs149680046
ASH2L	1	0	0	0	0	0	0	0	0	0	0	0	0	0	0	0	0	0	0	0	1	0	NA	NA	NA	NA	NA	2020-07-28	32450446	Wang H	2020-04-29	Neurobiol Aging	www.ncbi.nlm.nih.gov/pubmed/32450446	Genome-wide interaction analysis of pathological hallmarks in Alzheimer's disease.	Total PHF-tau (SNP x SNP interaction)	1,285 individuals	NA	8q24.13	8	122335999	NR x NR	No mapped genes x ASH2L - SMILR	NA	NA	NA	NA	NA	rs17763012-? x rs6996401-?	rs17763012 x rs6996401
ASH2L	1	0	0	0	0	0	0	0	0	0	0	0	0	0	0	0	0	0	0	0	1	0	NA	NA	NA	NA	NA	2016-07-23	26198764	Goes FS	2015-07-21	Am J Med Genet B Neuropsychiatr Genet	www.ncbi.nlm.nih.gov/pubmed/26198764	Genome-wide association study of schizophrenia in Ashkenazi Jews.	Schizophrenia	592 Ashkenazi Jewish ancestry cases, 505 Ashkenazi Jewish ancestry controls, 36,989 cases, 113,075 controls	NA	8p21.3	8	21463493	NR	NA - ASH2L	NA	ENSG00000129691	NA	NA	16642000	rs12682527-C	rs12682527
ASH2L	1	0	0	0	0	0	0	0	0	0	0	0	0	0	0	0	0	0	0	0	1	0	NA	NA	NA	NA	NA	2013-04-17	23307926	Perry JR	2013-01-09	Hum Mol Genet	www.ncbi.nlm.nih.gov/pubmed/23307926	A genome-wide association study of early menopause and the combined impact of identified variants.	Menopause (age at onset)	3,493 European ancestry cases, 13,598 European ancestry controls	3,412 European ancestry cases, 4,928 European ancestry controls	8p11.23	8	38120214	NR	ASH2L	NA	NA	ENSG00000129691	NA	NA	rs2517388-T	rs2517388
ASH2L	1	0	0	0	0	0	0	0	0	0	0	0	0	0	0	0	0	0	0	0	1	0	NA	NA	NA	NA	NA	2012-02-10	22267201	Stolk L	2012-01-22	Nat Genet	www.ncbi.nlm.nih.gov/pubmed/22267201	Meta-analyses identify 13 loci associated with age at menopause and highlight DNA repair and immune pathways.	Menopause (age at onset)	38,968 European ancestry female individuals	Up to 14,435 European ancestry female individuals	8p11.23	8	38120214	ASH2L	ASH2L	NA	NA	ENSG00000129691	NA	NA	rs2517388-G	rs2517388
ASH2L	1	0	0	0	0	0	0	0	0	0	0	0	0	0	0	0	0	0	0	0	1	0	NA	NA	NA	NA	NA	2018-12-17	29483656	Pardinas AF	2018-02-26	Nat Genet	www.ncbi.nlm.nih.gov/pubmed/29483656	Common schizophrenia alleles are enriched in mutation-intolerant genes and in regions under strong background selection.	Schizophrenia	40,675 European ancestry cases, 64,643 European ancestry controls	1,651 European ancestry cases, 4,111 cases, 142,717 European ancestry controls, 11,507 controls	8p11.23	8	38351611	ASH2L, BAG4, DDHD2, FGFR1, LETM2, LSM1, PPAPDC1B, STAR, WHSC1L1	NSD3	NA	NA	ENSG00000147548	NA	NA	rs10156310-?	rs10156310
ASH2L	1	0	0	0	0	0	0	0	0	0	0	0	0	0	0	0	0	0	0	0	1	0	NA	NA	NA	NA	NA	2022-02-15	35078996	Gudjonsson A	2022-01-25	Nat Commun	www.ncbi.nlm.nih.gov/pubmed/35078996	A genome-wide association study of serum proteins reveals shared loci with common diseases.	Serum levels of protein ASH2L	5,361 Icelandic ancestry individuals	NA	1p32.3	1	53858729	NA	YIPF1	NA	NA	ENSG00000058799	NA	NA	rs141290983-A	rs141290983
ASH2L	1	0	0	0	0	0	0	0	0	0	0	0	0	0	0	0	0	0	0	0	1	0	NA	NA	NA	NA	NA	2022-02-15	35078996	Gudjonsson A	2022-01-25	Nat Commun	www.ncbi.nlm.nih.gov/pubmed/35078996	A genome-wide association study of serum proteins reveals shared loci with common diseases.	Serum levels of protein ASH2L	5,361 Icelandic ancestry individuals	NA	12q24.31	12	125187944	NA	TMEM132B	NA	NA	ENSG00000139364	NA	NA	rs146549691-C	rs146549691
ATG3	1	0	0	0	0	0	0	0	0	0	0	0	0	0	0	0	0	0	0	0	1	0	NA	NA	NA	NA	NA	2017-09-11	28642124	Hensman Moss DJ	2017-06-20	Lancet Neurol	www.ncbi.nlm.nih.gov/pubmed/28642124	Identification of genetic variants associated with Huntington's disease progression: a genome-wide association study.	Huntington's disease progression	1,989 European and unknown ancestry mutation carriers	NA	20q12	20	39248129	DHX35, FAM83D, LOC339568, PPP1R16B	LINC01734 - ATG3P1	ENSG00000230324	ENSG00000224357	NA	23381	80885	rs932428-?	rs932428
ATG3	1	0	0	0	0	0	0	0	0	0	0	0	0	0	0	0	0	0	0	0	1	0	NA	NA	NA	NA	NA	2018-01-18	29235454	Choquet H	2017-12-13	Nat Commun	www.ncbi.nlm.nih.gov/pubmed/29235454	A large multi-ethnic genome-wide association study identifies novel genetic loci for intraocular pressure.	Intraocular pressure	56,819 European ancestry individuals, 5,748 Hispanic/Latino individuals, 5,119 East Asian ancestry individuals, 2,070 African American individuals	37,930 European and Asian ancestry individuals	20q12	20	39284024	LINC01734, LINC01370	LINC01734 - ATG3P1	ENSG00000230324	ENSG00000224357	NA	59276	44990	rs3918508-?	rs3918508
ATG3	1	0	0	0	0	0	0	0	0	0	0	0	0	0	0	0	0	0	0	0	1	0	NA	NA	NA	NA	NA	2013-08-06	23509962	Greliche N	2013-03-20	BMC Med Genet	www.ncbi.nlm.nih.gov/pubmed/23509962	A genome-wide search for common SNP x SNP interactions on the risk of venous thrombosis.	Venous thromboembolism (SNP x SNP interaction)	411 European ancestry cases, 1,228 European ancestry controls	1,542 European ancestry cases, 1,110 European ancestry controls	20q12	20	39252839	NR x NR	No mapped genes x LINC01734 - ATG3P1	NA	NA	NA	NA	NA	rs16865717-T x rs2009579-T	rs16865717 x rs2009579
ATG3	1	0	0	0	0	0	0	0	0	0	0	0	0	0	0	0	0	0	0	0	1	0	NA	NA	NA	NA	NA	2012-11-05	22952603	Hart AB	2012-08-28	PLoS One	www.ncbi.nlm.nih.gov/pubmed/22952603	Genome-wide association study of d-amphetamine response in healthy volunteers identifies putative associations, including cadherin 13 (CDH13).	Response to amphetamines	1 American Indian ancestry individual, 18 African American individuals, 10 Asian ancestry individuals, 325 European ancestry individuals, 17 Hispanic individuals, 10 individuals	NA	20q12	20	39244967	intergenic	LINC01734 - ATG3P1	ENSG00000230324	ENSG00000224357	NA	20219	84047	rs932425-?	rs932425
ATG3	1	0	0	0	0	0	0	0	0	0	0	0	0	0	0	0	0	0	0	0	1	0	NA	NA	NA	NA	NA	2014-02-06	23829686	Ding L	2013-07-05	Hum Genomics	www.ncbi.nlm.nih.gov/pubmed/23829686	Rank-based genome-wide analysis reveals the association of ryanodine receptor-2 gene variants with childhood asthma among human populations.	Asthma (childhood onset)	429 European ancestry affected offspring trios	52 African American affected offspring trios, 46 Hispanic affected offspring trios	3q13.2	3	112550440	ATG3	ATG3	NA	NA	ENSG00000144848	NA	NA	rs2705520-?	rs2705520
ATG3	1	0	0	0	0	0	0	0	0	0	0	0	0	0	0	0	0	0	0	0	1	0	NA	NA	NA	NA	NA	2019-05-21	30595370	Kichaev G	2018-12-27	Am J Hum Genet	www.ncbi.nlm.nih.gov/pubmed/30595370	Leveraging Polygenic Functional Enrichment to Improve GWAS Power.	Height	approximately 458,000 European ancestry individuals	NA	20q12	20	39253674	NA	LINC01734 - ATG3P1	ENSG00000230324	ENSG00000224357	NA	28926	75340	rs6129229-?	rs6129229
ATG3	1	0	0	0	0	0	0	0	0	0	0	0	0	0	0	0	0	0	0	0	1	0	NA	NA	NA	NA	NA	2020-11-04	33097823	Pei YF	2020-10-23	Commun Biol	www.ncbi.nlm.nih.gov/pubmed/33097823	The genetic architecture of appendicular lean mass characterized by association analysis in the UK Biobank study.	Appendicular lean mass	450,243 European ancestry individuals	NA	20q12	20	39254461	intergenic	LINC01734 - ATG3P1	ENSG00000230324	ENSG00000224357	NA	29713	74553	rs11484119-G	rs11484119
ATP1A3	1	0	0	0	0	0	0	0	0	0	0	0	0	0	0	0	0	0	0	0	1	0	Tier 1	ATPase, Na+/K+ transporting, alpha 3 polypeptide [Source:HGNC Symbol;Acc:801]	Y	N	N	2020-07-08	32066663	Niarchou M	2020-02-03	Transl Psychiatry	www.ncbi.nlm.nih.gov/pubmed/32066663	Genome-wide association study of dietary intake in the UK biobank study and its associations with schizophrenia and other traits.	Meat-related diet	154,123 European ancestry men, 181,453 European ancestry women	NA	19q13.2	19	42173655	ATP1A3, GRIK5, ZNF574, POU2F2, DEDD2, ZNF526, GSK3A, ERF	POU2F2	NA	NA	ENSG00000028277	NA	NA	rs12232804-?	rs12232804
ATP1A3	1	0	0	0	0	0	0	0	0	0	0	0	0	0	0	0	0	0	0	0	1	0	Tier 1	ATPase, Na+/K+ transporting, alpha 3 polypeptide [Source:HGNC Symbol;Acc:801]	Y	N	N	2020-10-23	32665545	van der Meer D	2020-07-14	Nat Commun	www.ncbi.nlm.nih.gov/pubmed/32665545	Understanding the genetic determinants of the brain with MOSTest.	Brain morphology (MOSTest)	26,502 European ancestry individuals	NA	19q13.2	19	41949271	DMRTC2, RPS19, CD79A, ARHGEF1, RABAC1, ATP1A3	ARHGEF1 - RABAC1	ENSG00000076928	ENSG00000105404	NA	19121	7410	rs9749440-?	rs9749440
ATP1B1	1	0	0	0	0	0	0	0	0	0	0	0	0	0	0	0	0	0	0	0	1	0	Tier 3B	ATPase, Na+/K+ transporting, beta 1 polypeptide [Source:HGNC Symbol;Acc:804]	Y	N	N	2019-07-17	28552196	Tachmazidou I	2017-06-01	Am J Hum Genet	www.ncbi.nlm.nih.gov/pubmed/28552196	Whole-Genome Sequencing Coupled to Imputation Discovers Genetic Signals for Anthropometric Traits.	Waist circumference	1,254 whole genome sequenced European ancestry individuals, 3,072 whole genome sequenced individuals, 41,450 European ancestry individuals, 397 Carlantino (founder/genetic isolate) individuals, 791 Friuli Venezia Giulia (founder/genetic isolate) individuals, 1,060 Mylopotamos (founder/genetic isolate) individuals, 887 Pomak (founder/genetic isolate) individuals, 1,754 Val Borbera (founder/genetic…	206,737 European ancestry individuals	1q24.2	1	169090533	LINC00970	LINC00970 - ATP1B1	ENSG00000203601	ENSG00000143153	NA	3528	15164	rs749955620-T	rs749955620
ATP1B1	1	0	0	0	0	0	0	0	0	0	0	0	0	0	0	0	0	0	0	0	1	0	Tier 3B	ATPase, Na+/K+ transporting, beta 1 polypeptide [Source:HGNC Symbol;Acc:804]	Y	N	N	2013-01-30	23166209	Smith JG	2012-11-19	Circ Cardiovasc Genet	www.ncbi.nlm.nih.gov/pubmed/23166209	Impact of ancestry and common genetic variants on QT interval in African Americans.	QT interval	13,105 African American individuals	NA	1q24.2	1	169104108	ATP1B1	LINC00970 - ATP1B1	ENSG00000203601	ENSG00000143153	NA	17103	1589	rs1320976-A	rs1320976
ATP1B1	1	0	0	0	0	0	0	0	0	0	0	0	0	0	0	0	0	0	0	0	1	0	Tier 3B	ATPase, Na+/K+ transporting, beta 1 polypeptide [Source:HGNC Symbol;Acc:804]	Y	N	N	2019-07-17	28552196	Tachmazidou I	2017-06-01	Am J Hum Genet	www.ncbi.nlm.nih.gov/pubmed/28552196	Whole-Genome Sequencing Coupled to Imputation Discovers Genetic Signals for Anthropometric Traits.	Waist circumference	1,254 whole genome sequenced European ancestry individuals, 3,072 whole genome sequenced individuals, 41,450 European ancestry individuals, 397 Carlantino (founder/genetic isolate) individuals, 791 Friuli Venezia Giulia (founder/genetic isolate) individuals, 1,060 Mylopotamos (founder/genetic isolate) individuals, 887 Pomak (founder/genetic isolate) individuals, 1,754 Val Borbera (founder/genetic…	206,737 European ancestry individuals	1q24.2	1	169090533	LINC00970	LINC00970 - ATP1B1	ENSG00000203601	ENSG00000143153	NA	3528	15164	rs749955620-T	rs749955620
ATP1B1	1	0	0	0	0	0	0	0	0	0	0	0	0	0	0	0	0	0	0	0	1	0	Tier 3B	ATPase, Na+/K+ transporting, beta 1 polypeptide [Source:HGNC Symbol;Acc:804]	Y	N	N	2018-03-12	29324852	Primes G	2018-01-11	PLoS One	www.ncbi.nlm.nih.gov/pubmed/29324852	Real-life helping behaviours in North America: A genome-wide association approach.	Helping behaviour (self reported)	10,713 European ancestry, African American and unknown ancestry individuals	NA	4p13	4	42118492	TMEM33, DCAF4L1, SLC30A9, ATP1B1P1, BEND4	BEND4	NA	NA	ENSG00000188848	NA	NA	rs2880666-?	rs2880666
ATP1B1	1	0	0	0	0	0	0	0	0	0	0	0	0	0	0	0	0	0	0	0	1	0	Tier 3B	ATPase, Na+/K+ transporting, beta 1 polypeptide [Source:HGNC Symbol;Acc:804]	Y	N	N	2018-03-12	29324852	Primes G	2018-01-11	PLoS One	www.ncbi.nlm.nih.gov/pubmed/29324852	Real-life helping behaviours in North America: A genome-wide association approach.	Helping behaviour (self reported)	10,713 European ancestry, African American and unknown ancestry individuals	NA	4p13	4	41954396	TMEM33, DCAF4L1, SLC30A9, ATP1B1P1, BEND4	TMEM33	NA	NA	ENSG00000109133	NA	NA	rs1507086-?	rs1507086
ATP1B1	1	0	0	0	0	0	0	0	0	0	0	0	0	0	0	0	0	0	0	0	1	0	Tier 3B	ATPase, Na+/K+ transporting, beta 1 polypeptide [Source:HGNC Symbol;Acc:804]	Y	N	N	2018-01-18	29213071	Mendez-Giraldez R	2017-12-06	Sci Rep	www.ncbi.nlm.nih.gov/pubmed/29213071	GWAS of the electrocardiographic QT interval in Hispanics/Latinos generalizes previously identified loci and identifies population-specific signals.	QT interval	15,997 Hispanic/Latino individuals	NA	1q24.2	1	169133102	ATP1B1	NME7	NA	NA	ENSG00000143156	NA	NA	rs12035622-A	rs12035622
ATP1B1	1	0	0	0	0	0	0	0	0	0	0	0	0	0	0	0	0	0	0	0	1	0	Tier 3B	ATPase, Na+/K+ transporting, beta 1 polypeptide [Source:HGNC Symbol;Acc:804]	Y	N	N	2018-01-18	29213071	Mendez-Giraldez R	2017-12-06	Sci Rep	www.ncbi.nlm.nih.gov/pubmed/29213071	GWAS of the electrocardiographic QT interval in Hispanics/Latinos generalizes previously identified loci and identifies population-specific signals.	QT interval	15,997 Hispanic/Latino individuals	NA	1q24.2	1	169104150	ATP1B1	LINC00970 - ATP1B1	ENSG00000203601	ENSG00000143153	NA	17145	1547	rs1320977-A	rs1320977
ATP1B1	1	0	0	0	0	0	0	0	0	0	0	0	0	0	0	0	0	0	0	0	1	0	Tier 3B	ATPase, Na+/K+ transporting, beta 1 polypeptide [Source:HGNC Symbol;Acc:804]	Y	N	N	2018-01-18	29213071	Mendez-Giraldez R	2017-12-06	Sci Rep	www.ncbi.nlm.nih.gov/pubmed/29213071	GWAS of the electrocardiographic QT interval in Hispanics/Latinos generalizes previously identified loci and identifies population-specific signals.	QT interval	15,997 Hispanic/Latino individuals	NA	1q24.2	1	169132697	ATP1B1	NME7, ATP1B1	NA	NA	ENSG00000143156, ENSG00000143153	NA	NA	rs1138486-T	rs1138486
ATP1B1	1	0	0	0	0	0	0	0	0	0	0	0	0	0	0	0	0	0	0	0	1	0	Tier 3B	ATPase, Na+/K+ transporting, beta 1 polypeptide [Source:HGNC Symbol;Acc:804]	Y	N	N	2018-01-29	29212778	van der Harst P	2017-12-06	Circ Res	www.ncbi.nlm.nih.gov/pubmed/29212778	Identification of 64 Novel Genetic Loci Provides an Expanded View on the Genetic Architecture of Coronary Artery Disease.	Coronary artery disease	88,192 cases, 162,544 controls	34,541 cases, 261,984 controls	1q24.2	1	169125221	ATP1B1, NME7	ATP1B1	NA	NA	ENSG00000143153	NA	NA	rs1892094-T	rs1892094
ATP1B1	1	0	0	0	0	0	0	0	0	0	0	0	0	0	0	0	0	0	0	0	1	0	Tier 3B	ATPase, Na+/K+ transporting, beta 1 polypeptide [Source:HGNC Symbol;Acc:804]	Y	N	N	2018-01-29	29212778	van der Harst P	2017-12-06	Circ Res	www.ncbi.nlm.nih.gov/pubmed/29212778	Identification of 64 Novel Genetic Loci Provides an Expanded View on the Genetic Architecture of Coronary Artery Disease.	Coronary artery disease	up to 122,733 cases, up to 424,528 controls	NA	1q24.2	1	169125221	ATP1B1, NME7	ATP1B1	NA	NA	ENSG00000143153	NA	NA	rs1892094-T	rs1892094
ATP1B1	1	0	0	0	0	0	0	0	0	0	0	0	0	0	0	0	0	0	0	0	1	0	Tier 3B	ATPase, Na+/K+ transporting, beta 1 polypeptide [Source:HGNC Symbol;Acc:804]	Y	N	N	2018-11-16	30072576	Emilsson V	2018-08-02	Science	www.ncbi.nlm.nih.gov/pubmed/30072576	Co-regulatory networks of human serum proteins link genetics to disease.	Blood protein levels	3,200 European ancestry individuals	NA	17q11.2	17	28367840	NR	VTN, SARM1	NA	NA	ENSG00000109072, ENSG00000004139	NA	NA	rs704-A	rs704
ATP1B1	1	0	0	0	0	0	0	0	0	0	0	0	0	0	0	0	0	0	0	0	1	0	Tier 3B	ATPase, Na+/K+ transporting, beta 1 polypeptide [Source:HGNC Symbol;Acc:804]	Y	N	N	2018-11-16	30072576	Emilsson V	2018-08-02	Science	www.ncbi.nlm.nih.gov/pubmed/30072576	Co-regulatory networks of human serum proteins link genetics to disease.	Blood protein levels	3,200 European ancestry individuals	NA	17q11.2	17	28376663	NR	SARM1	NA	NA	ENSG00000004139	NA	NA	rs7212510-A	rs7212510
ATP1B1	1	0	0	0	0	0	0	0	0	0	0	0	0	0	0	0	0	0	0	0	1	0	Tier 3B	ATPase, Na+/K+ transporting, beta 1 polypeptide [Source:HGNC Symbol;Acc:804]	Y	N	N	2019-11-18	31420334	Lindstrom S	2019-08-16	Blood	www.ncbi.nlm.nih.gov/pubmed/31420334	Genomic and Transcriptomic Association Studies Identify 16 Novel Susceptibility Loci for Venous Thromboembolism.	Venous thromboembolism	29,435 European ancestry cases, 157,769 European ancestry controls	NA	1q24.2	1	169121510	NR	ATP1B1	NA	NA	ENSG00000143153	NA	NA	rs145163454-?	rs145163454
ATP1B1	1	0	0	0	0	0	0	0	0	0	0	0	0	0	0	0	0	0	0	0	1	0	Tier 3B	ATPase, Na+/K+ transporting, beta 1 polypeptide [Source:HGNC Symbol;Acc:804]	Y	N	N	2021-01-06	29874175	Bihlmeyer NA	2018-01-01	Circ Genom Precis Med	www.ncbi.nlm.nih.gov/pubmed/29874175	ExomeChip-Wide Analysis of 95 626 Individuals Identifies 10 Novel Loci Associated With QT and JT Intervals.	QT interval	83,884 European ancestry individuals, 9,610 African American individuals, 1,382 Hispanic individuals, 750 East Asian ancestry individuals.	NA	NA	NA	NA	ATP1B1	NA	NA	NA	NA	NA	NA	rs10919071	rs10919071-G
ATP1B1	1	0	0	0	0	0	0	0	0	0	0	0	0	0	0	0	0	0	0	0	1	0	Tier 3B	ATPase, Na+/K+ transporting, beta 1 polypeptide [Source:HGNC Symbol;Acc:804]	Y	N	N	2018-10-17	29785010	Khawaja AP	2018-05-21	Nat Genet	www.ncbi.nlm.nih.gov/pubmed/29785010	Genome-wide analyses identify 68 new loci associated with intraocular pressure and improve risk prediction for primary open-angle glaucoma.	Intraocular pressure	139,555 European ancestry individuals	NA	1q24.2	1	169089868	LINC00970	LINC00970 - ATP1B1	ENSG00000203601	ENSG00000143153	NA	2863	15829	rs1200113-T	rs1200113
ATP1B1	1	0	0	0	0	0	0	0	0	0	0	0	0	0	0	0	0	0	0	0	1	0	Tier 3B	ATPase, Na+/K+ transporting, beta 1 polypeptide [Source:HGNC Symbol;Acc:804]	Y	N	N	2019-07-02	31217584	Wojcik GL	2019-06-19	Nature	www.ncbi.nlm.nih.gov/pubmed/31217584	Genetic analyses of diverse populations improves discovery for complex traits.	QT interval	3,293 African American individuals, 13,698 Hispanic/Latino individuals, 127 Asian ancestry individuals, 230 Native American ancestry individuals	NA	1q24.2	1	169129799	NR	ATP1B1	NA	NA	ENSG00000143153	NA	NA	rs10919070-?	rs10919070
ATP1B1	1	0	0	0	0	0	0	0	0	0	0	0	0	0	0	0	0	0	0	0	1	0	Tier 3B	ATPase, Na+/K+ transporting, beta 1 polypeptide [Source:HGNC Symbol;Acc:804]	Y	N	N	2019-07-02	31217584	Wojcik GL	2019-06-19	Nature	www.ncbi.nlm.nih.gov/pubmed/31217584	Genetic analyses of diverse populations improves discovery for complex traits.	QT interval	3,293 African American individuals, 13,698 Hispanic/Latino individuals, 127 Asian ancestry individuals, 230 Native American ancestry individuals	NA	1q24.2	1	169130245	NR	ATP1B1	NA	NA	ENSG00000143153	NA	NA	rs10919071-?	rs10919071
ATP1B1	1	0	0	0	0	0	0	0	0	0	0	0	0	0	0	0	0	0	0	0	1	0	Tier 3B	ATPase, Na+/K+ transporting, beta 1 polypeptide [Source:HGNC Symbol;Acc:804]	Y	N	N	2019-07-02	31217584	Wojcik GL	2019-06-19	Nature	www.ncbi.nlm.nih.gov/pubmed/31217584	Genetic analyses of diverse populations improves discovery for complex traits.	QT interval	3,293 African American individuals, 13,698 Hispanic/Latino individuals, 127 Asian ancestry individuals, 230 Native American ancestry individuals	NA	1q24.2	1	169130857	NR	ATP1B1	NA	NA	ENSG00000143153	NA	NA	rs11809180-?	rs11809180
ATP1B1	1	0	0	0	0	0	0	0	0	0	0	0	0	0	0	0	0	0	0	0	1	0	Tier 3B	ATPase, Na+/K+ transporting, beta 1 polypeptide [Source:HGNC Symbol;Acc:804]	Y	N	N	2019-07-02	31217584	Wojcik GL	2019-06-19	Nature	www.ncbi.nlm.nih.gov/pubmed/31217584	Genetic analyses of diverse populations improves discovery for complex traits.	QT interval	3,293 African American individuals, 13,698 Hispanic/Latino individuals, 127 Asian ancestry individuals, 230 Native American ancestry individuals	NA	1q24.2	1	169101212	NR	LINC00970 - ATP1B1	ENSG00000203601	ENSG00000143153	NA	14207	4485	rs12061601-?	rs12061601
ATP1B1	1	0	0	0	0	0	0	0	0	0	0	0	0	0	0	0	0	0	0	0	1	0	Tier 3B	ATPase, Na+/K+ transporting, beta 1 polypeptide [Source:HGNC Symbol;Acc:804]	Y	N	N	2019-07-02	31217584	Wojcik GL	2019-06-19	Nature	www.ncbi.nlm.nih.gov/pubmed/31217584	Genetic analyses of diverse populations improves discovery for complex traits.	QT interval	3,293 African American individuals, 13,698 Hispanic/Latino individuals, 127 Asian ancestry individuals, 230 Native American ancestry individuals	NA	1q24.2	1	169131822	NR	ATP1B1	NA	NA	ENSG00000143153	NA	NA	rs12079745-?	rs12079745
ATP1B1	1	0	0	0	0	0	0	0	0	0	0	0	0	0	0	0	0	0	0	0	1	0	Tier 3B	ATPase, Na+/K+ transporting, beta 1 polypeptide [Source:HGNC Symbol;Acc:804]	Y	N	N	2019-07-02	31217584	Wojcik GL	2019-06-19	Nature	www.ncbi.nlm.nih.gov/pubmed/31217584	Genetic analyses of diverse populations improves discovery for complex traits.	QT interval	3,293 African American individuals, 13,698 Hispanic/Latino individuals, 127 Asian ancestry individuals, 230 Native American ancestry individuals	NA	1q24.2	1	169104108	NR	LINC00970 - ATP1B1	ENSG00000203601	ENSG00000143153	NA	17103	1589	rs1320976-?	rs1320976
ATP1B1	1	0	0	0	0	0	0	0	0	0	0	0	0	0	0	0	0	0	0	0	1	0	Tier 3B	ATPase, Na+/K+ transporting, beta 1 polypeptide [Source:HGNC Symbol;Acc:804]	Y	N	N	2021-03-22	32961594	Neuvonen M	2020-09-22	Clin Pharmacol Ther	www.ncbi.nlm.nih.gov/pubmed/32961594	Identification of Glycochenodeoxycholate 3-O-Glucuronide and Glycodeoxycholate 3-O-Glucuronide as Highly Sensitive and Specific OATP1B1 Biomarkers.	Fasting plasma glycodeoxycholate 3-O-glucuronide concentration	356 Finnish ancestry individuals	NA	12p12.1	12	21178615	SLCO1B1	SLCO1B1	NA	NA	ENSG00000134538	NA	NA	rs4149056-?	rs4149056
ATP1B1	1	0	0	0	0	0	0	0	0	0	0	0	0	0	0	0	0	0	0	0	1	0	Tier 3B	ATPase, Na+/K+ transporting, beta 1 polypeptide [Source:HGNC Symbol;Acc:804]	Y	N	N	2021-03-22	32961594	Neuvonen M	2020-09-22	Clin Pharmacol Ther	www.ncbi.nlm.nih.gov/pubmed/32961594	Identification of Glycochenodeoxycholate 3-O-Glucuronide and Glycodeoxycholate 3-O-Glucuronide as Highly Sensitive and Specific OATP1B1 Biomarkers.	Fasting plasma glycochenodeoxycholate 3-O-glucuronide concentration	356 Finnish ancestry individuals	NA	12p12.1	12	21178615	SLCO1B1	SLCO1B1	NA	NA	ENSG00000134538	NA	NA	rs4149056-?	rs4149056
ATP1B1	1	0	0	0	0	0	0	0	0	0	0	0	0	0	0	0	0	0	0	0	1	0	Tier 3B	ATPase, Na+/K+ transporting, beta 1 polypeptide [Source:HGNC Symbol;Acc:804]	Y	N	N	2015-06-05	25240745	Lopez S	2014-09-18	Mitochondrion	www.ncbi.nlm.nih.gov/pubmed/25240745	A genome-wide association study in the genetic analysis of idiopathic thrombophilia project suggests sex-specific regulation of mitochondrial DNA levels.	Mitochondrial DNA levels	173 European ancestry males and 213 European ancestry females from 21 families	NA	1q24.2	1	168973591	ATP1B1	LINC00970	NA	NA	ENSG00000203601	NA	NA	rs10800398-?	rs10800398
ATP1B1	1	0	0	0	0	0	0	0	0	0	0	0	0	0	0	0	0	0	0	0	1	0	Tier 3B	ATPase, Na+/K+ transporting, beta 1 polypeptide [Source:HGNC Symbol;Acc:804]	Y	N	N	2015-05-11	25055868	Sano M	2014-07-23	Hum Mol Genet	www.ncbi.nlm.nih.gov/pubmed/25055868	Genome-wide association study of electrocardiographic parameters identifies a new association for PR interval and confirms previously reported associations.	Electrocardiographic traits	2,994 Japanese ancestry individuals	6,805 Korean ancestry individuals	1q24.2	1	169130857	ATP1B1	ATP1B1	NA	NA	ENSG00000143153	NA	NA	rs11809180-G	rs11809180
ATP1B1	1	0	0	0	0	0	0	0	0	0	0	0	0	0	0	0	0	0	0	0	1	0	Tier 3B	ATPase, Na+/K+ transporting, beta 1 polypeptide [Source:HGNC Symbol;Acc:804]	Y	N	N	2017-07-01	28135244	Warren HR	2017-01-30	Nat Genet	www.ncbi.nlm.nih.gov/pubmed/28135244	Genome-wide association analysis identifies novel blood pressure loci and offers biological insights into cardiovascular risk.	Pulse pressure	140,886 European ancestry individuals	190,318 European ancestry individuals	1q24.2	1	169121422	chr1mb169	ATP1B1	NA	NA	ENSG00000143153	NA	NA	rs12731646-T	rs12731646
ATP1B1	1	0	0	0	0	0	0	0	0	0	0	0	0	0	0	0	0	0	0	0	1	0	Tier 3B	ATPase, Na+/K+ transporting, beta 1 polypeptide [Source:HGNC Symbol;Acc:804]	Y	N	N	2017-06-21	28358029	Afshari NA	2017-03-30	Nat Commun	www.ncbi.nlm.nih.gov/pubmed/28358029	Genome-wide association study identifies three novel loci in Fuchs endothelial corneal dystrophy.	Fuchs's corneal dystrophy	1,404 European ancestry cases, 2,564 European ancestry controls	671 European ancestry cases, 778 European ancestry controls	1q24.2	1	169091251	LINC00970, ATP1B1	LINC00970 - ATP1B1	ENSG00000203601	ENSG00000143153	NA	4246	14446	rs1200114-?	rs1200114
ATP1B1	1	0	0	0	0	0	0	0	0	0	0	0	0	0	0	0	0	0	0	0	1	0	Tier 3B	ATPase, Na+/K+ transporting, beta 1 polypeptide [Source:HGNC Symbol;Acc:804]	Y	N	N	2018-07-04	29771307	Aponte JL	2018-05-16	Hum Mol Genet	www.ncbi.nlm.nih.gov/pubmed/29771307	Assessment of rosacea symptom severity by genome-wide association study and expression analysis highlights immuno-inflammatory and skin pigmentation genes.	Rosacea symptom severity	73,265 European ancestry individuals	NA	1q24.2	1	169033143	DPT, ATP1B1	LINC00970	NA	NA	ENSG00000203601	NA	NA	rs5005856-G	rs5005856
ATP1B1	1	0	0	0	0	0	0	0	0	0	0	0	0	0	0	0	0	0	0	0	1	0	Tier 3B	ATPase, Na+/K+ transporting, beta 1 polypeptide [Source:HGNC Symbol;Acc:804]	Y	N	N	2009-04-02	19305409	Pfeufer A	2009-03-22	Nat Genet	www.ncbi.nlm.nih.gov/pubmed/19305409	Common variants at ten loci modulate the QT interval duration in the QTSCD Study.	QT interval	15,842 European ancestry individuals	up to 13,602 individuals	1q24.2	1	169130245	ATP1B1	ATP1B1	NA	NA	ENSG00000143153	NA	NA	rs10919071-A	rs10919071
ATP1B1	1	0	0	0	0	0	0	0	0	0	0	0	0	0	0	0	0	0	0	0	1	0	Tier 3B	ATPase, Na+/K+ transporting, beta 1 polypeptide [Source:HGNC Symbol;Acc:804]	Y	N	N	2015-04-16	24952745	Arking DE	2014-06-22	Nat Genet	www.ncbi.nlm.nih.gov/pubmed/24952745	Genetic association study of QT interval highlights role for calcium signaling pathways in myocardial repolarization.	QT interval	Up to 70,389 European ancestry individuals, up to 672 Orcadian individuals	Up to 33,316 European ancestry individuals	1q24.2	1	168720702	ATP1B1	DPT	NA	NA	ENSG00000143196	NA	NA	rs545833-T	rs545833
ATP1B1	1	0	0	0	0	0	0	0	0	0	0	0	0	0	0	0	0	0	0	0	1	0	Tier 3B	ATPase, Na+/K+ transporting, beta 1 polypeptide [Source:HGNC Symbol;Acc:804]	Y	N	N	2015-04-16	24952745	Arking DE	2014-06-22	Nat Genet	www.ncbi.nlm.nih.gov/pubmed/24952745	Genetic association study of QT interval highlights role for calcium signaling pathways in myocardial repolarization.	QT interval	Up to 70,389 European ancestry individuals, up to 672 Orcadian individuals	Up to 33,316 European ancestry individuals	1q24.2	1	169101212	ATP1B1	LINC00970 - ATP1B1	ENSG00000203601	ENSG00000143153	NA	14207	4485	rs12061601-C	rs12061601
ATP1B1	1	0	0	0	0	0	0	0	0	0	0	0	0	0	0	0	0	0	0	0	1	0	Tier 3B	ATPase, Na+/K+ transporting, beta 1 polypeptide [Source:HGNC Symbol;Acc:804]	Y	N	N	2015-04-16	24952745	Arking DE	2014-06-22	Nat Genet	www.ncbi.nlm.nih.gov/pubmed/24952745	Genetic association study of QT interval highlights role for calcium signaling pathways in myocardial repolarization.	QT interval	Up to 70,389 European ancestry individuals, up to 672 Orcadian individuals	Up to 33,316 European ancestry individuals	1q24.2	1	169129799	ATP1B1	ATP1B1	NA	NA	ENSG00000143153	NA	NA	rs10919070-C	rs10919070
ATP1B1	1	0	0	0	0	0	0	0	0	0	0	0	0	0	0	0	0	0	0	0	1	0	Tier 3B	ATPase, Na+/K+ transporting, beta 1 polypeptide [Source:HGNC Symbol;Acc:804]	Y	N	N	2015-04-16	24952745	Arking DE	2014-06-22	Nat Genet	www.ncbi.nlm.nih.gov/pubmed/24952745	Genetic association study of QT interval highlights role for calcium signaling pathways in myocardial repolarization.	QT interval	Up to 70,389 European ancestry individuals, up to 672 Orcadian individuals	Up to 33,316 European ancestry individuals	1q24.2	1	169131822	ATP1B1	ATP1B1	NA	NA	ENSG00000143153	NA	NA	rs12079745-A	rs12079745
ATP1B1	1	0	0	0	0	0	0	0	0	0	0	0	0	0	0	0	0	0	0	0	1	0	Tier 3B	ATPase, Na+/K+ transporting, beta 1 polypeptide [Source:HGNC Symbol;Acc:804]	Y	N	N	2015-04-16	24952745	Arking DE	2014-06-22	Nat Genet	www.ncbi.nlm.nih.gov/pubmed/24952745	Genetic association study of QT interval highlights role for calcium signaling pathways in myocardial repolarization.	QT interval	Up to 70,389 European ancestry individuals, up to 672 Orcadian individuals	Up to 33,316 European ancestry individuals	1q24.2	1	169476945	ATP1B1	SLC19A2	NA	NA	ENSG00000117479	NA	NA	rs1983546-G	rs1983546
ATP1B1	1	0	0	0	0	0	0	0	0	0	0	0	0	0	0	0	0	0	0	0	1	0	Tier 3B	ATPase, Na+/K+ transporting, beta 1 polypeptide [Source:HGNC Symbol;Acc:804]	Y	N	N	2020-12-11	33020668	Koyama S	2020-10-05	Nat Genet	www.ncbi.nlm.nih.gov/pubmed/33020668	Population-specific and trans-ancestry genome-wide analyses identify distinct and shared genetic risk loci for coronary artery disease.	Coronary artery disease	25,892 Japanese ancestry cases, 95,342 European ancestry cases, 142,336 Japanese ancestry controls, 385,488 European ancestry controls	NA	1q24.2	1	169126880	ATP1B1	ATP1B1	NA	NA	ENSG00000143153	NA	NA	rs12028817-?	rs12028817
ATP1B1	1	0	0	0	0	0	0	0	0	0	0	0	0	0	0	0	0	0	0	0	1	0	Tier 3B	ATPase, Na+/K+ transporting, beta 1 polypeptide [Source:HGNC Symbol;Acc:804]	Y	N	N	2022-02-15	35078996	Gudjonsson A	2022-01-25	Nat Commun	www.ncbi.nlm.nih.gov/pubmed/35078996	A genome-wide association study of serum proteins reveals shared loci with common diseases.	Serum levels of protein ATP1B1	5,361 Icelandic ancestry individuals	NA	17q11.2	17	28367840	NA	VTN, SARM1	NA	NA	ENSG00000109072, ENSG00000004139	NA	NA	rs704-G	rs704
ATP1B1	1	0	0	0	0	0	0	0	0	0	0	0	0	0	0	0	0	0	0	0	1	0	Tier 3B	ATPase, Na+/K+ transporting, beta 1 polypeptide [Source:HGNC Symbol;Acc:804]	Y	N	N	2021-01-28	32602732	Baldassari AR	2020-06-30	Circ Genom Precis Med	www.ncbi.nlm.nih.gov/pubmed/32602732	Multi-ethnic Genome-wide Association Study of Decomposed Cardioelectric Phenotypes Illustrates Strategies to Identify and Characterize Evidence of Shared Genetic Effects for Complex Traits.	Electrocardiographic traits (multivariate)	17,873 European ancestry individuals, 12,749 Hispanic individuals, 5,408 African American individuals, 315 Chinese-American individuals	NA	1q24.2	1	169103764	ATP1B1	LINC00970 - ATP1B1	ENSG00000203601	ENSG00000143153	NA	16759	1933	rs12079856-?	rs12079856
ATP1B1	1	0	0	0	0	0	0	0	0	0	0	0	0	0	0	0	0	0	0	0	1	0	Tier 3B	ATPase, Na+/K+ transporting, beta 1 polypeptide [Source:HGNC Symbol;Acc:804]	Y	N	N	2021-01-28	32602732	Baldassari AR	2020-06-30	Circ Genom Precis Med	www.ncbi.nlm.nih.gov/pubmed/32602732	Multi-ethnic Genome-wide Association Study of Decomposed Cardioelectric Phenotypes Illustrates Strategies to Identify and Characterize Evidence of Shared Genetic Effects for Complex Traits.	Electrocardiographic traits (multivariate)	17,873 European ancestry individuals, 12,749 Hispanic individuals, 5,408 African American individuals, 315 Chinese-American individuals	NA	1q24.2	1	169302664	ATP1B1	NME7	NA	NA	ENSG00000143156	NA	NA	rs1591734-?	rs1591734
ATP1B1	1	0	0	0	0	0	0	0	0	0	0	0	0	0	0	0	0	0	0	0	1	0	Tier 3B	ATPase, Na+/K+ transporting, beta 1 polypeptide [Source:HGNC Symbol;Acc:804]	Y	N	N	2021-03-22	33649486	Hardcastle AJ	2021-03-01	Commun Biol	www.ncbi.nlm.nih.gov/pubmed/33649486	A multi-ethnic genome-wide association study implicates collagen matrix integrity and cell differentiation pathways in keratoconus.	Keratoconus	2,116 European ancestry cases, 24,626 European ancestry controls	1, 389 European ancestry cases, 79,727 European ancestry controls, 759 South Asian ancestry cases, 8,009 South Asian ancestry controls, 405 African ancestry cases, 4,185 African ancestry controls	1q24.2	1	169088731	ATP1B1	LINC00970 - ATP1B1	ENSG00000203601	ENSG00000143153	NA	1726	16966	rs1200108-A	rs1200108
ATP1B1	1	0	0	0	0	0	0	0	0	0	0	0	0	0	0	0	0	0	0	0	1	0	Tier 3B	ATPase, Na+/K+ transporting, beta 1 polypeptide [Source:HGNC Symbol;Acc:804]	Y	N	N	2021-05-05	33888516	Zheng T	2021-04-22	Gut	www.ncbi.nlm.nih.gov/pubmed/33888516	Genome-wide analysis of 944 133 individuals provides insights into the etiology of haemorrhoidal disease.	Haemorrhoidal disease	218,920 European ancestry cases, 725,213 European ancestry controls	NA	1q24.2	1	169121510	ATP1B1	ATP1B1	NA	NA	ENSG00000143153	NA	NA	rs145163454-T	rs145163454
ATP1B1	1	0	0	0	0	0	0	0	0	0	0	0	0	0	0	0	0	0	0	0	1	0	Tier 3B	ATPase, Na+/K+ transporting, beta 1 polypeptide [Source:HGNC Symbol;Acc:804]	Y	N	N	2020-11-30	32916098	Verweij N	2020-09-02	Cell Syst	www.ncbi.nlm.nih.gov/pubmed/32916098	The Genetic Makeup of the Electrocardiogram.	Electrocardiogram morphology (amplitude at temporal datapoints)	63,706 European and unknown ancestry individuals	NA	1q24.2	1	169109334	ATP1B1	ATP1B1	NA	NA	ENSG00000143153	NA	NA	rs1200130-C	rs1200130
ATP1B1	1	0	0	0	0	0	0	0	0	0	0	0	0	0	0	0	0	0	0	0	1	0	Tier 3B	ATPase, Na+/K+ transporting, beta 1 polypeptide [Source:HGNC Symbol;Acc:804]	Y	N	N	2020-11-30	32916098	Verweij N	2020-09-02	Cell Syst	www.ncbi.nlm.nih.gov/pubmed/32916098	The Genetic Makeup of the Electrocardiogram.	Electrocardiogram morphology (amplitude at temporal datapoints)	63,706 European and unknown ancestry individuals	NA	1q24.2	1	169109334	ATP1B1	ATP1B1	NA	NA	ENSG00000143153	NA	NA	rs1200130-C	rs1200130
ATP1B1	1	0	0	0	0	0	0	0	0	0	0	0	0	0	0	0	0	0	0	0	1	0	Tier 3B	ATPase, Na+/K+ transporting, beta 1 polypeptide [Source:HGNC Symbol;Acc:804]	Y	N	N	2020-11-30	32916098	Verweij N	2020-09-02	Cell Syst	www.ncbi.nlm.nih.gov/pubmed/32916098	The Genetic Makeup of the Electrocardiogram.	Electrocardiogram morphology (amplitude at temporal datapoints)	63,706 European and unknown ancestry individuals	NA	1q24.2	1	169109334	ATP1B1	ATP1B1	NA	NA	ENSG00000143153	NA	NA	rs1200130-C	rs1200130
ATP1B1	1	0	0	0	0	0	0	0	0	0	0	0	0	0	0	0	0	0	0	0	1	0	Tier 3B	ATPase, Na+/K+ transporting, beta 1 polypeptide [Source:HGNC Symbol;Acc:804]	Y	N	N	2020-11-30	32916098	Verweij N	2020-09-02	Cell Syst	www.ncbi.nlm.nih.gov/pubmed/32916098	The Genetic Makeup of the Electrocardiogram.	Electrocardiogram morphology (amplitude at temporal datapoints)	63,706 European and unknown ancestry individuals	NA	1q24.2	1	169109334	ATP1B1	ATP1B1	NA	NA	ENSG00000143153	NA	NA	rs1200130-C	rs1200130
ATP1B1	1	0	0	0	0	0	0	0	0	0	0	0	0	0	0	0	0	0	0	0	1	0	Tier 3B	ATPase, Na+/K+ transporting, beta 1 polypeptide [Source:HGNC Symbol;Acc:804]	Y	N	N	2020-11-30	32916098	Verweij N	2020-09-02	Cell Syst	www.ncbi.nlm.nih.gov/pubmed/32916098	The Genetic Makeup of the Electrocardiogram.	Electrocardiogram morphology (amplitude at temporal datapoints)	63,706 European and unknown ancestry individuals	NA	1q24.2	1	169109334	ATP1B1	ATP1B1	NA	NA	ENSG00000143153	NA	NA	rs1200130-C	rs1200130
ATP1B1	1	0	0	0	0	0	0	0	0	0	0	0	0	0	0	0	0	0	0	0	1	0	Tier 3B	ATPase, Na+/K+ transporting, beta 1 polypeptide [Source:HGNC Symbol;Acc:804]	Y	N	N	2020-11-30	32916098	Verweij N	2020-09-02	Cell Syst	www.ncbi.nlm.nih.gov/pubmed/32916098	The Genetic Makeup of the Electrocardiogram.	Electrocardiogram morphology (amplitude at temporal datapoints)	63,706 European and unknown ancestry individuals	NA	1q24.2	1	169109334	ATP1B1	ATP1B1	NA	NA	ENSG00000143153	NA	NA	rs1200130-C	rs1200130
ATP1B1	1	0	0	0	0	0	0	0	0	0	0	0	0	0	0	0	0	0	0	0	1	0	Tier 3B	ATPase, Na+/K+ transporting, beta 1 polypeptide [Source:HGNC Symbol;Acc:804]	Y	N	N	2020-11-30	32916098	Verweij N	2020-09-02	Cell Syst	www.ncbi.nlm.nih.gov/pubmed/32916098	The Genetic Makeup of the Electrocardiogram.	Electrocardiogram morphology (amplitude at temporal datapoints)	63,706 European and unknown ancestry individuals	NA	1q24.2	1	169109334	ATP1B1	ATP1B1	NA	NA	ENSG00000143153	NA	NA	rs1200130-C	rs1200130
ATP1B1	1	0	0	0	0	0	0	0	0	0	0	0	0	0	0	0	0	0	0	0	1	0	Tier 3B	ATPase, Na+/K+ transporting, beta 1 polypeptide [Source:HGNC Symbol;Acc:804]	Y	N	N	2020-11-30	32916098	Verweij N	2020-09-02	Cell Syst	www.ncbi.nlm.nih.gov/pubmed/32916098	The Genetic Makeup of the Electrocardiogram.	Electrocardiogram morphology (amplitude at temporal datapoints)	63,706 European and unknown ancestry individuals	NA	1q24.2	1	169109334	ATP1B1	ATP1B1	NA	NA	ENSG00000143153	NA	NA	rs1200130-C	rs1200130
ATP1B1	1	0	0	0	0	0	0	0	0	0	0	0	0	0	0	0	0	0	0	0	1	0	Tier 3B	ATPase, Na+/K+ transporting, beta 1 polypeptide [Source:HGNC Symbol;Acc:804]	Y	N	N	2020-11-30	32916098	Verweij N	2020-09-02	Cell Syst	www.ncbi.nlm.nih.gov/pubmed/32916098	The Genetic Makeup of the Electrocardiogram.	Electrocardiogram morphology (amplitude at temporal datapoints)	63,706 European and unknown ancestry individuals	NA	1q24.2	1	169109334	ATP1B1	ATP1B1	NA	NA	ENSG00000143153	NA	NA	rs1200130-C	rs1200130
ATP1B1	1	0	0	0	0	0	0	0	0	0	0	0	0	0	0	0	0	0	0	0	1	0	Tier 3B	ATPase, Na+/K+ transporting, beta 1 polypeptide [Source:HGNC Symbol;Acc:804]	Y	N	N	2020-11-30	32916098	Verweij N	2020-09-02	Cell Syst	www.ncbi.nlm.nih.gov/pubmed/32916098	The Genetic Makeup of the Electrocardiogram.	Electrocardiogram morphology (amplitude at temporal datapoints)	63,706 European and unknown ancestry individuals	NA	1q24.2	1	169109334	ATP1B1	ATP1B1	NA	NA	ENSG00000143153	NA	NA	rs1200130-C	rs1200130
ATP1B1	1	0	0	0	0	0	0	0	0	0	0	0	0	0	0	0	0	0	0	0	1	0	Tier 3B	ATPase, Na+/K+ transporting, beta 1 polypeptide [Source:HGNC Symbol;Acc:804]	Y	N	N	2020-11-30	32916098	Verweij N	2020-09-02	Cell Syst	www.ncbi.nlm.nih.gov/pubmed/32916098	The Genetic Makeup of the Electrocardiogram.	Electrocardiogram morphology (amplitude at temporal datapoints)	63,706 European and unknown ancestry individuals	NA	1q24.2	1	169109334	ATP1B1	ATP1B1	NA	NA	ENSG00000143153	NA	NA	rs1200130-C	rs1200130
ATP1B1	1	0	0	0	0	0	0	0	0	0	0	0	0	0	0	0	0	0	0	0	1	0	Tier 3B	ATPase, Na+/K+ transporting, beta 1 polypeptide [Source:HGNC Symbol;Acc:804]	Y	N	N	2020-11-30	32916098	Verweij N	2020-09-02	Cell Syst	www.ncbi.nlm.nih.gov/pubmed/32916098	The Genetic Makeup of the Electrocardiogram.	Electrocardiogram morphology (amplitude at temporal datapoints)	63,706 European and unknown ancestry individuals	NA	1q24.2	1	169109334	ATP1B1	ATP1B1	NA	NA	ENSG00000143153	NA	NA	rs1200130-C	rs1200130
ATP1B1	1	0	0	0	0	0	0	0	0	0	0	0	0	0	0	0	0	0	0	0	1	0	Tier 3B	ATPase, Na+/K+ transporting, beta 1 polypeptide [Source:HGNC Symbol;Acc:804]	Y	N	N	2020-11-30	32916098	Verweij N	2020-09-02	Cell Syst	www.ncbi.nlm.nih.gov/pubmed/32916098	The Genetic Makeup of the Electrocardiogram.	Electrocardiogram morphology (amplitude at temporal datapoints)	63,706 European and unknown ancestry individuals	NA	1q24.2	1	169109334	ATP1B1	ATP1B1	NA	NA	ENSG00000143153	NA	NA	rs1200130-C	rs1200130
ATP1B1	1	0	0	0	0	0	0	0	0	0	0	0	0	0	0	0	0	0	0	0	1	0	Tier 3B	ATPase, Na+/K+ transporting, beta 1 polypeptide [Source:HGNC Symbol;Acc:804]	Y	N	N	2020-11-30	32916098	Verweij N	2020-09-02	Cell Syst	www.ncbi.nlm.nih.gov/pubmed/32916098	The Genetic Makeup of the Electrocardiogram.	Electrocardiogram morphology (amplitude at temporal datapoints)	63,706 European and unknown ancestry individuals	NA	1q24.2	1	169109334	ATP1B1	ATP1B1	NA	NA	ENSG00000143153	NA	NA	rs1200130-C	rs1200130
ATP1B1	1	0	0	0	0	0	0	0	0	0	0	0	0	0	0	0	0	0	0	0	1	0	Tier 3B	ATPase, Na+/K+ transporting, beta 1 polypeptide [Source:HGNC Symbol;Acc:804]	Y	N	N	2020-11-30	32916098	Verweij N	2020-09-02	Cell Syst	www.ncbi.nlm.nih.gov/pubmed/32916098	The Genetic Makeup of the Electrocardiogram.	Electrocardiogram morphology (amplitude at temporal datapoints)	63,706 European and unknown ancestry individuals	NA	1q24.2	1	169109334	ATP1B1	ATP1B1	NA	NA	ENSG00000143153	NA	NA	rs1200130-C	rs1200130
ATP1B1	1	0	0	0	0	0	0	0	0	0	0	0	0	0	0	0	0	0	0	0	1	0	Tier 3B	ATPase, Na+/K+ transporting, beta 1 polypeptide [Source:HGNC Symbol;Acc:804]	Y	N	N	2020-11-30	32916098	Verweij N	2020-09-02	Cell Syst	www.ncbi.nlm.nih.gov/pubmed/32916098	The Genetic Makeup of the Electrocardiogram.	Electrocardiogram morphology (amplitude at temporal datapoints)	63,706 European and unknown ancestry individuals	NA	1q24.2	1	169109334	ATP1B1	ATP1B1	NA	NA	ENSG00000143153	NA	NA	rs1200130-C	rs1200130
ATP1B1	1	0	0	0	0	0	0	0	0	0	0	0	0	0	0	0	0	0	0	0	1	0	Tier 3B	ATPase, Na+/K+ transporting, beta 1 polypeptide [Source:HGNC Symbol;Acc:804]	Y	N	N	2020-11-30	32916098	Verweij N	2020-09-02	Cell Syst	www.ncbi.nlm.nih.gov/pubmed/32916098	The Genetic Makeup of the Electrocardiogram.	Electrocardiogram morphology (amplitude at temporal datapoints)	63,706 European and unknown ancestry individuals	NA	1q24.2	1	169109334	ATP1B1	ATP1B1	NA	NA	ENSG00000143153	NA	NA	rs1200130-C	rs1200130
ATP1B1	1	0	0	0	0	0	0	0	0	0	0	0	0	0	0	0	0	0	0	0	1	0	Tier 3B	ATPase, Na+/K+ transporting, beta 1 polypeptide [Source:HGNC Symbol;Acc:804]	Y	N	N	2020-11-30	32916098	Verweij N	2020-09-02	Cell Syst	www.ncbi.nlm.nih.gov/pubmed/32916098	The Genetic Makeup of the Electrocardiogram.	Electrocardiogram morphology (amplitude at temporal datapoints)	63,706 European and unknown ancestry individuals	NA	1q24.2	1	169109334	ATP1B1	ATP1B1	NA	NA	ENSG00000143153	NA	NA	rs1200130-C	rs1200130
ATP1B1	1	0	0	0	0	0	0	0	0	0	0	0	0	0	0	0	0	0	0	0	1	0	Tier 3B	ATPase, Na+/K+ transporting, beta 1 polypeptide [Source:HGNC Symbol;Acc:804]	Y	N	N	2020-11-30	32916098	Verweij N	2020-09-02	Cell Syst	www.ncbi.nlm.nih.gov/pubmed/32916098	The Genetic Makeup of the Electrocardiogram.	Electrocardiogram morphology (amplitude at temporal datapoints)	63,706 European and unknown ancestry individuals	NA	1q24.2	1	169109334	ATP1B1	ATP1B1	NA	NA	ENSG00000143153	NA	NA	rs1200130-C	rs1200130
ATP1B1	1	0	0	0	0	0	0	0	0	0	0	0	0	0	0	0	0	0	0	0	1	0	Tier 3B	ATPase, Na+/K+ transporting, beta 1 polypeptide [Source:HGNC Symbol;Acc:804]	Y	N	N	2020-11-30	32916098	Verweij N	2020-09-02	Cell Syst	www.ncbi.nlm.nih.gov/pubmed/32916098	The Genetic Makeup of the Electrocardiogram.	Electrocardiogram morphology (amplitude at temporal datapoints)	63,706 European and unknown ancestry individuals	NA	1q24.2	1	169071764	ATP1B1	LINC00970	NA	NA	ENSG00000203601	NA	NA	rs12569204-C	rs12569204
ATP1B1	1	0	0	0	0	0	0	0	0	0	0	0	0	0	0	0	0	0	0	0	1	0	Tier 3B	ATPase, Na+/K+ transporting, beta 1 polypeptide [Source:HGNC Symbol;Acc:804]	Y	N	N	2020-11-30	32916098	Verweij N	2020-09-02	Cell Syst	www.ncbi.nlm.nih.gov/pubmed/32916098	The Genetic Makeup of the Electrocardiogram.	Electrocardiogram morphology (amplitude at temporal datapoints)	63,706 European and unknown ancestry individuals	NA	1q24.2	1	169071764	ATP1B1	LINC00970	NA	NA	ENSG00000203601	NA	NA	rs12569204-C	rs12569204
ATP1B1	1	0	0	0	0	0	0	0	0	0	0	0	0	0	0	0	0	0	0	0	1	0	Tier 3B	ATPase, Na+/K+ transporting, beta 1 polypeptide [Source:HGNC Symbol;Acc:804]	Y	N	N	2020-11-30	32916098	Verweij N	2020-09-02	Cell Syst	www.ncbi.nlm.nih.gov/pubmed/32916098	The Genetic Makeup of the Electrocardiogram.	Electrocardiogram morphology (amplitude at temporal datapoints)	63,706 European and unknown ancestry individuals	NA	1q24.2	1	169071764	ATP1B1	LINC00970	NA	NA	ENSG00000203601	NA	NA	rs12569204-C	rs12569204
ATP1B1	1	0	0	0	0	0	0	0	0	0	0	0	0	0	0	0	0	0	0	0	1	0	Tier 3B	ATPase, Na+/K+ transporting, beta 1 polypeptide [Source:HGNC Symbol;Acc:804]	Y	N	N	2020-11-30	32916098	Verweij N	2020-09-02	Cell Syst	www.ncbi.nlm.nih.gov/pubmed/32916098	The Genetic Makeup of the Electrocardiogram.	Electrocardiogram morphology (amplitude at temporal datapoints)	63,706 European and unknown ancestry individuals	NA	1q24.2	1	169071764	ATP1B1	LINC00970	NA	NA	ENSG00000203601	NA	NA	rs12569204-C	rs12569204
ATP1B1	1	0	0	0	0	0	0	0	0	0	0	0	0	0	0	0	0	0	0	0	1	0	Tier 3B	ATPase, Na+/K+ transporting, beta 1 polypeptide [Source:HGNC Symbol;Acc:804]	Y	N	N	2020-11-30	32916098	Verweij N	2020-09-02	Cell Syst	www.ncbi.nlm.nih.gov/pubmed/32916098	The Genetic Makeup of the Electrocardiogram.	Electrocardiogram morphology (amplitude at temporal datapoints)	63,706 European and unknown ancestry individuals	NA	1q24.2	1	169071764	ATP1B1	LINC00970	NA	NA	ENSG00000203601	NA	NA	rs12569204-C	rs12569204
ATP1B1	1	0	0	0	0	0	0	0	0	0	0	0	0	0	0	0	0	0	0	0	1	0	Tier 3B	ATPase, Na+/K+ transporting, beta 1 polypeptide [Source:HGNC Symbol;Acc:804]	Y	N	N	2020-11-30	32916098	Verweij N	2020-09-02	Cell Syst	www.ncbi.nlm.nih.gov/pubmed/32916098	The Genetic Makeup of the Electrocardiogram.	Electrocardiogram morphology (amplitude at temporal datapoints)	63,706 European and unknown ancestry individuals	NA	1q24.2	1	169071764	ATP1B1	LINC00970	NA	NA	ENSG00000203601	NA	NA	rs12569204-C	rs12569204
ATP1B1	1	0	0	0	0	0	0	0	0	0	0	0	0	0	0	0	0	0	0	0	1	0	Tier 3B	ATPase, Na+/K+ transporting, beta 1 polypeptide [Source:HGNC Symbol;Acc:804]	Y	N	N	2020-11-30	32916098	Verweij N	2020-09-02	Cell Syst	www.ncbi.nlm.nih.gov/pubmed/32916098	The Genetic Makeup of the Electrocardiogram.	Electrocardiogram morphology (amplitude at temporal datapoints)	63,706 European and unknown ancestry individuals	NA	1q24.2	1	169071764	ATP1B1	LINC00970	NA	NA	ENSG00000203601	NA	NA	rs12569204-C	rs12569204
ATP1B1	1	0	0	0	0	0	0	0	0	0	0	0	0	0	0	0	0	0	0	0	1	0	Tier 3B	ATPase, Na+/K+ transporting, beta 1 polypeptide [Source:HGNC Symbol;Acc:804]	Y	N	N	2020-11-30	32916098	Verweij N	2020-09-02	Cell Syst	www.ncbi.nlm.nih.gov/pubmed/32916098	The Genetic Makeup of the Electrocardiogram.	Electrocardiogram morphology (amplitude at temporal datapoints)	63,706 European and unknown ancestry individuals	NA	1q24.2	1	169071764	ATP1B1	LINC00970	NA	NA	ENSG00000203601	NA	NA	rs12569204-C	rs12569204
ATP1B1	1	0	0	0	0	0	0	0	0	0	0	0	0	0	0	0	0	0	0	0	1	0	Tier 3B	ATPase, Na+/K+ transporting, beta 1 polypeptide [Source:HGNC Symbol;Acc:804]	Y	N	N	2021-12-15	34777790	A Christensen M	2021-10-13	Ann Med Surg (Lond)	www.ncbi.nlm.nih.gov/pubmed/34777790	An assessment of the effect of the genotype on postoperative venous thromboembolism risk in 140,831 surgical patients.	Venous thromboembolism	6,260 cases, 355,414 controls	NA	1q24.2	1	169129899	NA	ATP1B1	NA	NA	ENSG00000143153	NA	NA	rs75112989-?	rs75112989
ATP1B1	1	0	0	0	0	0	0	0	0	0	0	0	0	0	0	0	0	0	0	0	1	0	Tier 3B	ATPase, Na+/K+ transporting, beta 1 polypeptide [Source:HGNC Symbol;Acc:804]	Y	N	N	2021-12-14	34594039	Sakaue S	2021-09-30	Nat Genet	www.ncbi.nlm.nih.gov/pubmed/34594039	A cross-population atlas of genetic associations for 220 human phenotypes.	Pulse pressure	360,863 European ancestry individuals, 145,445 East Asian ancestry individuals	NA	1q24.2	1	169121422	NA	ATP1B1	NA	NA	ENSG00000143153	NA	NA	rs12731646-T	rs12731646
ATP1B1	1	0	0	0	0	0	0	0	0	0	0	0	0	0	0	0	0	0	0	0	1	0	Tier 3B	ATPase, Na+/K+ transporting, beta 1 polypeptide [Source:HGNC Symbol;Acc:804]	Y	N	N	2019-02-08	30595370	Kichaev G	2018-12-27	Am J Hum Genet	www.ncbi.nlm.nih.gov/pubmed/30595370	Leveraging Polygenic Functional Enrichment to Improve GWAS Power.	Systolic blood pressure	approximately 422,000 European ancestry individuals	NA	1q24.2	1	169121422	NA	ATP1B1	NA	NA	ENSG00000143153	NA	NA	rs12731646-?	rs12731646
ATXN10	1	0	0	0	0	0	0	0	0	0	0	0	0	0	0	0	0	0	0	0	1	0	NA	NA	NA	NA	NA	2019-07-17	28552196	Tachmazidou I	2017-06-01	Am J Hum Genet	www.ncbi.nlm.nih.gov/pubmed/28552196	Whole-Genome Sequencing Coupled to Imputation Discovers Genetic Signals for Anthropometric Traits.	Waist circumference	1,254 whole genome sequenced European ancestry individuals, 3,072 whole genome sequenced individuals, 41,450 European ancestry individuals, 397 Carlantino (founder/genetic isolate) individuals, 791 Friuli Venezia Giulia (founder/genetic isolate) individuals, 1,060 Mylopotamos (founder/genetic isolate) individuals, 887 Pomak (founder/genetic isolate) individuals, 1,754 Val Borbera (founder/genetic…	206,737 European ancestry individuals	22q13.31	22	45752271	ATXN10	ATXN10	NA	NA	ENSG00000130638	NA	NA	rs117183008-A	rs117183008
ATXN10	1	0	0	0	0	0	0	0	0	0	0	0	0	0	0	0	0	0	0	0	1	0	NA	NA	NA	NA	NA	2017-07-11	28441456	Lee MK	2017-04-25	PLoS One	www.ncbi.nlm.nih.gov/pubmed/28441456	Genome-wide association study of facial morphology reveals novel associations with FREM1 and PARK2.	Facial morphology (factor 18)	2,187 European ancestry individuals	NA	22q13.31	22	45822561	NR	ATXN10	NA	NA	ENSG00000130638	NA	NA	rs9614789-C	rs9614789
ATXN10	1	0	0	0	0	0	0	0	0	0	0	0	0	0	0	0	0	0	0	0	1	0	NA	NA	NA	NA	NA	2017-11-30	29059683	Michailidou K	2017-10-23	Nature	www.ncbi.nlm.nih.gov/pubmed/29059683	Association analysis identifies 65 new breast cancer risk loci.	Breast cancer	76,192 European ancestry cases, 63,082 European ancestry controls	46,785 European ancestry cases, 42,892 European ancestry controls, 14,068 East Asian ancestry cases, 13,104 East Asian ancestry controls	22q13.31	22	45887417	intergenic	ATXN10 - WNT7B	ENSG00000130638	ENSG00000188064	NA	42110	32949	rs28512361-A	rs28512361
ATXN10	1	0	0	0	0	0	0	0	0	0	0	0	0	0	0	0	0	0	0	0	1	0	NA	NA	NA	NA	NA	2017-10-09	28199695	Jones AV	2017-04-01	Hum Mol Genet	www.ncbi.nlm.nih.gov/pubmed/28199695	GWAS of self-reported mosquito bite size, itch intensity and attractiveness to mosquitoes implicates immune-related predisposition loci.	Itch intensity from mosquito bite adjusted by bite size	41,355 European ancestry men and 43,369 European ancestry women	NA	22q13.31	22	45891248	Intergenic	ATXN10 - WNT7B	ENSG00000130638	ENSG00000188064	NA	45941	29118	rs139851596-G	rs139851596
ATXN10	1	0	0	0	0	0	0	0	0	0	0	0	0	0	0	0	0	0	0	0	1	0	NA	NA	NA	NA	NA	2017-12-01	28928442	Tian C	2017-09-19	Nat Commun	www.ncbi.nlm.nih.gov/pubmed/28928442	Genome-wide association and HLA region fine-mapping studies identify susceptibility loci for multiple common infections.	Tonsillectomy	60,098 European ancestry cases, 113,323 European ancestry controls	NA	22q13.31	22	45780795	NR	ATXN10	NA	NA	ENSG00000130638	NA	NA	rs11702966-?	rs11702966
ATXN10	1	0	0	0	0	0	0	0	0	0	0	0	0	0	0	0	0	0	0	0	1	0	NA	NA	NA	NA	NA	2019-07-17	28552196	Tachmazidou I	2017-06-01	Am J Hum Genet	www.ncbi.nlm.nih.gov/pubmed/28552196	Whole-Genome Sequencing Coupled to Imputation Discovers Genetic Signals for Anthropometric Traits.	Weight	1,249 whole genome sequenced European ancestry individuals, 3,559 whole genome sequenced individuals, 46,819 European ancestry individuals, 472 Carlantino (founder/genetic isolate) individuals, 1,172 Friuli Venezia Giulia (founder/genetic isolate) individuals, 1,051 Mylopotamos (founder/genetic isolate) individuals, 942 Pomak (founder/genetic isolate) individuals, 1,779 Val Borbera (founder/genet…	179,022 European ancestry individuals	22q13.31	22	45861062	WI2-85898F10.2	ATXN10 - WNT7B	ENSG00000130638	ENSG00000188064	NA	15755	59304	rs201457759-A	rs201457759
ATXN10	1	0	0	0	0	0	0	0	0	0	0	0	0	0	0	0	0	0	0	0	1	0	NA	NA	NA	NA	NA	2019-07-17	28552196	Tachmazidou I	2017-06-01	Am J Hum Genet	www.ncbi.nlm.nih.gov/pubmed/28552196	Whole-Genome Sequencing Coupled to Imputation Discovers Genetic Signals for Anthropometric Traits.	Hip circumference	1,254 whole genome sequenced European ancestry individuals, 3,074 whole genome sequenced individuals, 29,716 European ancestry individuals, 400 Carlantino (founder/genetic isolate) individuals, 701 Friuli Venezia Giulia (founder/genetic isolate) individuals, 1,050 Mylopotamos (founder/genetic isolate) individuals, 883 Pomak (founder/genetic isolate) individuals	205,909 European ancestry individuals	22q13.31	22	45752271	ATXN10	ATXN10	NA	NA	ENSG00000130638	NA	NA	rs117183008-A	rs117183008
ATXN10	1	0	0	0	0	0	0	0	0	0	0	0	0	0	0	0	0	0	0	0	1	0	NA	NA	NA	NA	NA	2018-01-29	29198719	Shaffer JR	2017-11-30	Am J Hum Genet	www.ncbi.nlm.nih.gov/pubmed/29198719	Multiethnic GWAS Reveals Polygenic Architecture of Earlobe Attachment.	Lobe attachment (rater-scored or self-reported)	66,741 European ancestry individuals, 5,062 Hispanic individuals, 2,857 Han Chinese ancestry individuals	NA	22q13.31	22	45718364	NR	ATXN10	NA	NA	ENSG00000130638	NA	NA	rs2071852-?	rs2071852
ATXN10	1	0	0	0	0	0	0	0	0	0	0	0	0	0	0	0	0	0	0	0	1	0	NA	NA	NA	NA	NA	2019-07-17	28552196	Tachmazidou I	2017-06-01	Am J Hum Genet	www.ncbi.nlm.nih.gov/pubmed/28552196	Whole-Genome Sequencing Coupled to Imputation Discovers Genetic Signals for Anthropometric Traits.	Waist circumference	1,254 whole genome sequenced European ancestry individuals, 3,072 whole genome sequenced individuals, 41,450 European ancestry individuals, 397 Carlantino (founder/genetic isolate) individuals, 791 Friuli Venezia Giulia (founder/genetic isolate) individuals, 1,060 Mylopotamos (founder/genetic isolate) individuals, 887 Pomak (founder/genetic isolate) individuals, 1,754 Val Borbera (founder/genetic…	206,737 European ancestry individuals	22q13.31	22	45752271	ATXN10	ATXN10	NA	NA	ENSG00000130638	NA	NA	rs117183008-A	rs117183008
ATXN10	1	0	0	0	0	0	0	0	0	0	0	0	0	0	0	0	0	0	0	0	1	0	NA	NA	NA	NA	NA	2017-08-30	27863252	Astle WJ	2016-11-17	Cell	www.ncbi.nlm.nih.gov/pubmed/27863252	The Allelic Landscape of Human Blood Cell Trait Variation and Links to Common Complex Disease.	Red blood cell count	172,952 European ancestry individuals	NA	22q13.31	22	45914013	intergenic	ATXN10 - WNT7B	ENSG00000130638	ENSG00000188064	NA	68706	6353	rs9697691-G	rs9697691
ATXN10	1	0	0	0	0	0	0	0	0	0	0	0	0	0	0	0	0	0	0	0	1	0	NA	NA	NA	NA	NA	2017-12-01	28928442	Tian C	2017-09-19	Nat Commun	www.ncbi.nlm.nih.gov/pubmed/28928442	Genome-wide association and HLA region fine-mapping studies identify susceptibility loci for multiple common infections.	Tonsillectomy	60,098 European ancestry cases, 113,323 European ancestry controls	NA	22q13.31	22	45645116	NR	RNU6-1161P - ATXN10	ENSG00000251985	ENSG00000130638	NA	20484	26682	rs2351088-?	rs2351088
ATXN10	1	0	0	0	0	0	0	0	0	0	0	0	0	0	0	0	0	0	0	0	1	0	NA	NA	NA	NA	NA	2017-10-09	28199695	Jones AV	2017-04-01	Hum Mol Genet	www.ncbi.nlm.nih.gov/pubmed/28199695	GWAS of self-reported mosquito bite size, itch intensity and attractiveness to mosquitoes implicates immune-related predisposition loci.	Itch intensity from mosquito bite adjusted by bite size	41,355 European ancestry men and 43,369 European ancestry women	NA	22q13.31	22	45879543	Intergenic	ATXN10 - WNT7B	ENSG00000130638	ENSG00000188064	NA	34236	40823	rs187145936-T	rs187145936
ATXN10	1	0	0	0	0	0	0	0	0	0	0	0	0	0	0	0	0	0	0	0	1	0	NA	NA	NA	NA	NA	2018-07-28	29403010	Kanai M	2018-02-05	Nat Genet	www.ncbi.nlm.nih.gov/pubmed/29403010	Genetic analysis of quantitative traits in the Japanese population links cell types to complex human diseases.	Hemoglobin	108,769 Japanese ancestry individuals	NA	22q13.31	22	45629162	LINC01589, ATXN10	RNU6-1161P - ATXN10	ENSG00000251985	ENSG00000130638	NA	4530	42636	rs9614727-?	rs9614727
ATXN10	1	0	0	0	0	0	0	0	0	0	0	0	0	0	0	0	0	0	0	0	1	0	NA	NA	NA	NA	NA	2018-07-28	29403010	Kanai M	2018-02-05	Nat Genet	www.ncbi.nlm.nih.gov/pubmed/29403010	Genetic analysis of quantitative traits in the Japanese population links cell types to complex human diseases.	Hematocrit	108,757 Japanese ancestry individuals	NA	22q13.31	22	45629162	LINC01589, ATXN10	RNU6-1161P - ATXN10	ENSG00000251985	ENSG00000130638	NA	4530	42636	rs9614727-?	rs9614727
ATXN10	1	0	0	0	0	0	0	0	0	0	0	0	0	0	0	0	0	0	0	0	1	0	NA	NA	NA	NA	NA	2019-01-30	30531825	Morgan MD	2018-12-10	Nat Commun	www.ncbi.nlm.nih.gov/pubmed/30531825	Genome-wide study of hair colour in UK Biobank explains most of the SNP heritability.	Blond vs. brown/black hair color	39,397 British ancestry blond hair individuals, 283,920 British ancestry brown or black hair individuals	NA	22q13.31	22	45868501	ATXN10	ATXN10 - WNT7B	ENSG00000130638	ENSG00000188064	NA	23194	51865	rs136047-?	rs136047
ATXN10	1	0	0	0	0	0	0	0	0	0	0	0	0	0	0	0	0	0	0	0	1	0	NA	NA	NA	NA	NA	2021-12-20	32139696	Shu X	2020-03-05	Nat Commun	www.ncbi.nlm.nih.gov/pubmed/32139696	Identification of novel breast cancer susceptibility loci in meta-analyses conducted among Asian and European descendants.	Breast cancer	24,206 East Asian ancestry cases, 24,775 East Asian ancestry controls, 122,977 European ancestry cases, 105,974 European ancestry controls	10,829 East Asian ancestry cases, 10,996 East Asian ancestry controls, 5,958 Asian ancestry cases, 5,684 Asian ancestry controls	22q13.31	22	45887417	NA	ATXN10 - WNT7B	ENSG00000130638	ENSG00000188064	NA	42110	32949	rs28512361-A	rs28512361
ATXN10	1	0	0	0	0	0	0	0	0	0	0	0	0	0	0	0	0	0	0	0	1	0	NA	NA	NA	NA	NA	2019-01-28	30598549	Morris JA	2018-12-31	Nat Genet	www.ncbi.nlm.nih.gov/pubmed/30598549	An atlas of genetic influences on osteoporosis in humans and mice.	Heel bone mineral density	426,824 British ancestry individuals	NA	22q13.31	22	45684371	ATXN10	ATXN10	NA	NA	ENSG00000130638	NA	NA	rs79016257-G	rs79016257
ATXN10	1	0	0	0	0	0	0	0	0	0	0	0	0	0	0	0	0	0	0	0	1	0	NA	NA	NA	NA	NA	2019-01-28	30598549	Morris JA	2018-12-31	Nat Genet	www.ncbi.nlm.nih.gov/pubmed/30598549	An atlas of genetic influences on osteoporosis in humans and mice.	Heel bone mineral density	426,824 British ancestry individuals	NA	22q13.31	22	45755241	ATXN10	ATXN10	NA	NA	ENSG00000130638	NA	NA	rs9626436-C	rs9626436
ATXN10	1	0	0	0	0	0	0	0	0	0	0	0	0	0	0	0	0	0	0	0	1	0	NA	NA	NA	NA	NA	2020-10-23	32665545	van der Meer D	2020-07-14	Nat Commun	www.ncbi.nlm.nih.gov/pubmed/32665545	Understanding the genetic determinants of the brain with MOSTest.	Subcortical volume (min-P)	26,502 European ancestry individuals	NA	22q13.31	22	45818471	NR	ATXN10	NA	NA	ENSG00000130638	NA	NA	rs713978-?	rs713978
ATXN10	1	0	0	0	0	0	0	0	0	0	0	0	0	0	0	0	0	0	0	0	1	0	NA	NA	NA	NA	NA	2018-09-20	30019117	Liu J	2018-07-17	Hum Genet	www.ncbi.nlm.nih.gov/pubmed/30019117	The coexistence of copy number variations (CNVs) and single nucleotide polymorphisms (SNPs) at a locus can result in distorted calculations of the significance in associating SNPs to disease.	Adolescent idiopathic scoliosis	196 cases, 303 controls	NA	22q13.31	22	45803452	NR	ATXN10	NA	NA	ENSG00000130638	NA	NA	rs17653487-?	rs17653487
ATXN10	1	0	0	0	0	0	0	0	0	0	0	0	0	0	0	0	0	0	0	0	1	0	NA	NA	NA	NA	NA	2017-08-30	27863252	Astle WJ	2016-11-17	Cell	www.ncbi.nlm.nih.gov/pubmed/27863252	The Allelic Landscape of Human Blood Cell Trait Variation and Links to Common Complex Disease.	Hematocrit	173,039 European ancestry individuals	NA	22q13.31	22	45914013	intergenic	ATXN10 - WNT7B	ENSG00000130638	ENSG00000188064	NA	68706	6353	rs9697691-G	rs9697691
ATXN10	1	0	0	0	0	0	0	0	0	0	0	0	0	0	0	0	0	0	0	0	1	0	NA	NA	NA	NA	NA	2017-08-04	27989323	Ahola-Olli AV	2016-12-13	Am J Hum Genet	www.ncbi.nlm.nih.gov/pubmed/27989323	Genome-wide Association Study Identifies 27 Loci Influencing Concentrations of Circulating Cytokines and Growth Factors.	RANTES levels	3,421 Finnish ancestry individuals	NA	22q13.31	22	45631590	NR	RNU6-1161P - ATXN10	ENSG00000251985	ENSG00000130638	NA	6958	40208	rs191045977-C	rs191045977
ATXN10	1	0	0	0	0	0	0	0	0	0	0	0	0	0	0	0	0	0	0	0	1	0	NA	NA	NA	NA	NA	2020-09-21	32888493	Chen MH	2020-09-01	Cell	www.ncbi.nlm.nih.gov/pubmed/32888493	Trans-ethnic and Ancestry-Specific Blood-Cell Genetics in 746,667 Individuals from 5 Global Populations.	Hematocrit	142,940 East Asian ancestry individuals	NA	22q13.31	22	45629424	NR	RNU6-1161P - ATXN10	ENSG00000251985	ENSG00000130638	NA	4792	42374	rs9614729-A	rs9614729
ATXN10	1	0	0	0	0	0	0	0	0	0	0	0	0	0	0	0	0	0	0	0	1	0	NA	NA	NA	NA	NA	2020-01-21	31809533	Han X	2019-09-06	Hum Mol Genet	www.ncbi.nlm.nih.gov/pubmed/31809533	Genome-wide association analysis of 95‚Äö√Ñ√¢549 individuals identifies novel loci and genes influencing optic disc morphology.	Optic disc size	67,040 British ancestry individuals	28,509 European ancestry individuals	22q13.31	22	45905488	WNT7B	ATXN10 - WNT7B	ENSG00000130638	ENSG00000188064	NA	60181	14878	rs9330799-A	rs9330799
ATXN10	1	0	0	0	0	0	0	0	0	0	0	0	0	0	0	0	0	0	0	0	1	0	NA	NA	NA	NA	NA	2020-07-06	32499647	Spracklen CN	2020-05-06	Nature	www.ncbi.nlm.nih.gov/pubmed/32499647	Identification of type 2 diabetes loci in 433,540 East Asian individuals.	Type 2 diabetes	77,418 East Asian cases, 356,122 East Asian controls	NA	22q13.31	22	45917738	WNT7B	ATXN10 - WNT7B	ENSG00000130638	ENSG00000188064	NA	72431	2628	rs28637892-T	rs28637892
ATXN10	1	0	0	0	0	0	0	0	0	0	0	0	0	0	0	0	0	0	0	0	1	0	NA	NA	NA	NA	NA	2020-07-28	32450446	Wang H	2020-04-29	Neurobiol Aging	www.ncbi.nlm.nih.gov/pubmed/32450446	Genome-wide interaction analysis of pathological hallmarks in Alzheimer's disease.	Neuritic plaques (SNP x SNP interaction)	1,316 individuals	NA	22q13.31	22	45840545	NR x NR	No mapped genes x ATXN10	NA	NA	NA	NA	NA	rs4644725-? x rs136029-?	rs4644725 x rs136029
ATXN10	1	0	0	0	0	0	0	0	0	0	0	0	0	0	0	0	0	0	0	0	1	0	NA	NA	NA	NA	NA	2018-10-18	30048462	Kim SK	2018-07-26	PLoS One	www.ncbi.nlm.nih.gov/pubmed/30048462	Identification of 613 new loci associated with heel bone mineral density and a polygenic risk score for bone mineral density, osteoporosis and fracture.	Heel bone mineral density	394,929 European ancestry individuals	NA	22q13.31	22	45705926	NA	ATXN10	NA	NA	ENSG00000130638	NA	NA	rs77114534-?	rs77114534
ATXN10	1	0	0	0	0	0	0	0	0	0	0	0	0	0	0	0	0	0	0	0	1	0	NA	NA	NA	NA	NA	2018-10-18	30048462	Kim SK	2018-07-26	PLoS One	www.ncbi.nlm.nih.gov/pubmed/30048462	Identification of 613 new loci associated with heel bone mineral density and a polygenic risk score for bone mineral density, osteoporosis and fracture.	Heel bone mineral density	394,929 European ancestry individuals	NA	22q13.31	22	45755241	NA	ATXN10	NA	NA	ENSG00000130638	NA	NA	rs9626436-?	rs9626436
ATXN10	1	0	0	0	0	0	0	0	0	0	0	0	0	0	0	0	0	0	0	0	1	0	NA	NA	NA	NA	NA	2022-01-11	34620984	Skuladottir AT	2021-10-07	Commun Biol	www.ncbi.nlm.nih.gov/pubmed/34620984	A genome-wide meta-analysis uncovers six sequence variants conferring risk of vertigo.	Vertigo	48,072 European ancestry cases, 894,541 European ancestry controls	NA	22q13.31	22	45658425	NA	RNU6-1161P - ATXN10	ENSG00000251985	ENSG00000130638	NA	33793	13373	rs764821366-T	rs764821366
ATXN10	1	0	0	0	0	0	0	0	0	0	0	0	0	0	0	0	0	0	0	0	1	0	NA	NA	NA	NA	NA	2021-12-14	34594039	Sakaue S	2021-09-30	Nat Genet	www.ncbi.nlm.nih.gov/pubmed/34594039	A cross-population atlas of genetic associations for 220 human phenotypes.	Hemoglobin	152,447 East Asian ancestry individuals	NA	22q13.31	22	45629162	NA	RNU6-1161P - ATXN10	ENSG00000251985	ENSG00000130638	NA	4530	42636	rs9614727-A	rs9614727
ATXN10	1	0	0	0	0	0	0	0	0	0	0	0	0	0	0	0	0	0	0	0	1	0	NA	NA	NA	NA	NA	2022-03-07	34910505	van der Meer D	2021-12-15	Sci Adv	www.ncbi.nlm.nih.gov/pubmed/34910505	The genetic architecture of human cortical folding.	Vertex-wise cortical surface area	33,748 European ancestry individuals	NA	22q13.31	22	45839225	NA	ATXN10	NA	NA	ENSG00000130638	NA	NA	rs763010-T	rs763010
ATXN10	1	0	0	0	0	0	0	0	0	0	0	0	0	0	0	0	0	0	0	0	1	0	NA	NA	NA	NA	NA	2020-09-18	32888494	Vuckovic D	2020-09-01	Cell	www.ncbi.nlm.nih.gov/pubmed/32888494	The Polygenic and Monogenic Basis of Blood Traits and Diseases.	Hematocrit	408,112 British individuals	NA	22q13.31	22	45914013	NA	ATXN10 - WNT7B	ENSG00000130638	ENSG00000188064	NA	68706	6353	rs9697691-G	rs9697691
ATXN10	1	0	0	0	0	0	0	0	0	0	0	0	0	0	0	0	0	0	0	0	1	0	NA	NA	NA	NA	NA	2020-09-18	32888494	Vuckovic D	2020-09-01	Cell	www.ncbi.nlm.nih.gov/pubmed/32888494	The Polygenic and Monogenic Basis of Blood Traits and Diseases.	Hemoglobin	408,112 British individuals	NA	22q13.31	22	45914013	NA	ATXN10 - WNT7B	ENSG00000130638	ENSG00000188064	NA	68706	6353	rs9697691-G	rs9697691
ATXN10	1	0	0	0	0	0	0	0	0	0	0	0	0	0	0	0	0	0	0	0	1	0	NA	NA	NA	NA	NA	2021-12-14	34594039	Sakaue S	2021-09-30	Nat Genet	www.ncbi.nlm.nih.gov/pubmed/34594039	A cross-population atlas of genetic associations for 220 human phenotypes.	Red blood cell count	153,512 East Asian ancestry individuals	NA	22q13.31	22	45629162	NA	RNU6-1161P - ATXN10	ENSG00000251985	ENSG00000130638	NA	4530	42636	rs9614727-A	rs9614727
ATXN10	1	0	0	0	0	0	0	0	0	0	0	0	0	0	0	0	0	0	0	0	1	0	NA	NA	NA	NA	NA	2021-12-14	34594039	Sakaue S	2021-09-30	Nat Genet	www.ncbi.nlm.nih.gov/pubmed/34594039	A cross-population atlas of genetic associations for 220 human phenotypes.	Hematocrit	153,015 East Asian ancestry individuals	NA	22q13.31	22	45629162	NA	RNU6-1161P - ATXN10	ENSG00000251985	ENSG00000130638	NA	4530	42636	rs9614727-A	rs9614727
ATXN10	1	0	0	0	0	0	0	0	0	0	0	0	0	0	0	0	0	0	0	0	1	0	NA	NA	NA	NA	NA	2019-02-08	30595370	Kichaev G	2018-12-27	Am J Hum Genet	www.ncbi.nlm.nih.gov/pubmed/30595370	Leveraging Polygenic Functional Enrichment to Improve GWAS Power.	Heel bone mineral density	approximately 446,000 European ancestry individuals	NA	22q13.31	22	45723553	NA	ATXN10	NA	NA	ENSG00000130638	NA	NA	rs138158-?	rs138158
ATXN10	1	0	0	0	0	0	0	0	0	0	0	0	0	0	0	0	0	0	0	0	1	0	NA	NA	NA	NA	NA	2021-06-29	33462484	Sinnott-Armstrong N	2021-01-18	Nat Genet	www.ncbi.nlm.nih.gov/pubmed/33462484	Genetics of 35 blood and urine biomarkers in the UK Biobank.	Insulin-like growth factor 1 levels	340,567 European ancestry individuals, 5,974 African ancestry individuals, 7,283 South Asian ancestry individuals	NA	22q13.31	22	45842243	NR	ATXN10	NA	NA	ENSG00000130638	NA	NA	rs4823324-C	rs4823324
ATXN10	1	0	0	0	0	0	0	0	0	0	0	0	0	0	0	0	0	0	0	0	1	0	NA	NA	NA	NA	NA	2021-12-15	34560273	Shadrin AA	2021-09-21	Neuroimage	www.ncbi.nlm.nih.gov/pubmed/34560273	Vertex-wise multivariate genome-wide association study identifies 780 unique genetic loci associated with cortical morphology.	Cortical surface area	35,657 White British ancestry individuals	NA	22q13.31	22	45839225	NR	ATXN10	NA	NA	ENSG00000130638	NA	NA	rs763010-T	rs763010
ATXN10	1	0	0	0	0	0	0	0	0	0	0	0	0	0	0	0	0	0	0	0	1	0	NA	NA	NA	NA	NA	2019-05-21	30595370	Kichaev G	2018-12-27	Am J Hum Genet	www.ncbi.nlm.nih.gov/pubmed/30595370	Leveraging Polygenic Functional Enrichment to Improve GWAS Power.	Height	approximately 458,000 European ancestry individuals	NA	22q13.31	22	45840545	NA	ATXN10	NA	NA	ENSG00000130638	NA	NA	rs136029-?	rs136029
ATXN10	1	0	0	0	0	0	0	0	0	0	0	0	0	0	0	0	0	0	0	0	1	0	NA	NA	NA	NA	NA	2020-09-18	32888494	Vuckovic D	2020-09-01	Cell	www.ncbi.nlm.nih.gov/pubmed/32888494	The Polygenic and Monogenic Basis of Blood Traits and Diseases.	Red blood cell count	408,112 British individuals	NA	22q13.31	22	45909421	NA	ATXN10 - WNT7B	ENSG00000130638	ENSG00000188064	NA	64114	10945	rs111798871-AGGAT	rs111798871
ATXN10	1	0	0	0	0	0	0	0	0	0	0	0	0	0	0	0	0	0	0	0	1	0	NA	NA	NA	NA	NA	2019-02-08	30595370	Kichaev G	2018-12-27	Am J Hum Genet	www.ncbi.nlm.nih.gov/pubmed/30595370	Leveraging Polygenic Functional Enrichment to Improve GWAS Power.	Lung function (FEV1/FVC)	approximately 370,000 European ancestry individuals	NA	22q13.31	22	45641168	NA	RNU6-1161P - ATXN10	ENSG00000251985	ENSG00000130638	NA	16536	30630	rs134837-?	rs134837
BAG4	1	0	0	0	0	0	0	0	0	0	0	0	0	0	0	0	0	0	0	0	1	0	NA	NA	NA	NA	NA	2017-08-16	28540026	Anney RJL	2017-05-22	Mol Autism	www.ncbi.nlm.nih.gov/pubmed/28540026	Meta-analysis of GWAS of over 16,000 individuals with autism spectrum disorder highlights a novel locus at 10q24.32 and a significant overlap with schizophrenia.	Autism spectrum disorder or schizophrenia	schizophrenia cases and controls (see Ripke, 2014), up to 6,197 European ancestry ASD cases, up to 7,377 European ancestry controls, up to 1,190 ASD cases, up to 1,190 controls	NA	8p11.23	8	38432906	BAG4, DDHD2, FGFR1, LETM2, LSM1, PLPP5, WHSC1L1	FGFR1	NA	NA	ENSG00000077782	NA	NA	rs57709857-?	rs57709857
BAG4	1	0	0	0	0	0	0	0	0	0	0	0	0	0	0	0	0	0	0	0	1	0	NA	NA	NA	NA	NA	2017-11-10	28991256	Li Z	2017-10-09	Nat Genet	www.ncbi.nlm.nih.gov/pubmed/28991256	Genome-wide association analysis identifies 30 new susceptibility loci for schizophrenia.	Schizophrenia	7,699 Chinese ancestry cases, 35,476 European ancestry cases, 18,327 Chinese ancestry controls, 46,839 European ancestry controls	4,384 Chinese ancestry cases, 5,770 Chinese ancestry controls	8p11.23	8	38390788	BAG4, DDHD2, LETM2, LSM1, WHSC1L1	LETM2	NA	NA	ENSG00000165046	NA	NA	rs112537273-T	rs112537273
BAG4	1	0	0	0	0	0	0	0	0	0	0	0	0	0	0	0	0	0	0	0	1	0	NA	NA	NA	NA	NA	2013-04-09	23251661	Comuzzie AG	2012-12-04	PLoS One	www.ncbi.nlm.nih.gov/pubmed/23251661	Novel genetic loci identified for the pathophysiology of childhood obesity in the Hispanic population.	Obesity-related traits	815 Hispanic children from 263 families	NA	8q12.1	8	59710789	CA8	BAG4 - NA	ENSG00000156735	NA	NA	21497488	NA	rs12541902-A	rs12541902
BAG4	1	0	0	0	0	0	0	0	0	0	0	0	0	0	0	0	0	0	0	0	1	0	NA	NA	NA	NA	NA	2018-12-17	29483656	Pardinas AF	2018-02-26	Nat Genet	www.ncbi.nlm.nih.gov/pubmed/29483656	Common schizophrenia alleles are enriched in mutation-intolerant genes and in regions under strong background selection.	Schizophrenia	40,675 European ancestry cases, 64,643 European ancestry controls	1,651 European ancestry cases, 4,111 cases, 142,717 European ancestry controls, 11,507 controls	8p11.23	8	38351611	ASH2L, BAG4, DDHD2, FGFR1, LETM2, LSM1, PPAPDC1B, STAR, WHSC1L1	NSD3	NA	NA	ENSG00000147548	NA	NA	rs10156310-?	rs10156310
BAG4	1	0	0	0	0	0	0	0	0	0	0	0	0	0	0	0	0	0	0	0	1	0	NA	NA	NA	NA	NA	2022-02-15	35078996	Gudjonsson A	2022-01-25	Nat Commun	www.ncbi.nlm.nih.gov/pubmed/35078996	A genome-wide association study of serum proteins reveals shared loci with common diseases.	Serum levels of protein BAG4	5,368 Icelandic ancestry individuals	NA	19p13.12	19	15868934	NA	CLEC4O - CYP4F36P	ENSG00000267453	ENSG00000273330	NA	4030	2733	rs77420750-A	rs77420750
BAG4	1	0	0	0	0	0	0	0	0	0	0	0	0	0	0	0	0	0	0	0	1	0	NA	NA	NA	NA	NA	2022-02-15	35078996	Gudjonsson A	2022-01-25	Nat Commun	www.ncbi.nlm.nih.gov/pubmed/35078996	A genome-wide association study of serum proteins reveals shared loci with common diseases.	Serum levels of protein BAG4	5,368 Icelandic ancestry individuals	NA	12p12.1	12	21178615	NA	SLCO1B1	NA	NA	ENSG00000134538	NA	NA	rs4149056-C	rs4149056
BAIAP2	1	0	0	0	0	0	0	0	0	0	0	0	0	2	0	0	0	0	0	0	1	1	NA	NA	NA	NA	NA	2017-12-05	29064472	Lencer R	2017-10-24	Transl Psychiatry	www.ncbi.nlm.nih.gov/pubmed/29064472	Genome-wide association studies of smooth pursuit and antisaccade eye movements in psychotic disorders: findings from the B-SNIP study.	Pursuit maintenance gain	114 African ancestry schizophrenia cases, 69 African schizo-affective cases, 41 African ancestry bipolar disorder cases, 76 African ancestry controls, 116 European ancestry schizophrenia cases, 86 European ancestry schizo-affective cases, 165 European ancestry bipolar disorder cases, 182 European ancestry controls	NA	7q22.1	7	98502622	BAIAP2L1	PPIAP82 - NA	ENSG00000213455	NA	NA	48005	NA	rs74299628-C	rs74299628
BAIAP2	1	0	0	0	0	0	0	0	0	0	0	0	0	2	0	0	0	0	0	0	1	1	NA	NA	NA	NA	NA	2017-11-30	29059683	Michailidou K	2017-10-23	Nature	www.ncbi.nlm.nih.gov/pubmed/29059683	Association analysis identifies 65 new breast cancer risk loci.	Breast cancer	76,192 European ancestry cases, 63,082 European ancestry controls	46,785 European ancestry cases, 42,892 European ancestry controls, 14,068 East Asian ancestry cases, 13,104 East Asian ancestry controls	7q21.3	7	98397243	NR	BAIAP2L1	NA	NA	ENSG00000006453	NA	NA	rs79518236-A	rs79518236
BAIAP2	1	0	0	0	0	0	0	0	0	0	0	0	0	2	0	0	0	0	0	0	1	1	NA	NA	NA	NA	NA	2018-02-01	29255261	Luciano M	2017-12-18	Nat Genet	www.ncbi.nlm.nih.gov/pubmed/29255261	Association analysis in over 329,000 individuals identifies 116 independent variants influencing neuroticism.	Neuroticism	329,821 European ancestry individuals	122,867 European ancestry individuals	17q25.3	17	81108281	AATK, BAIAP2	BAIAP2	NA	NA	ENSG00000175866	NA	NA	rs7502590-A	rs7502590
BAIAP2	1	0	0	0	0	0	0	0	0	0	0	0	0	2	0	0	0	0	0	0	1	1	NA	NA	NA	NA	NA	2017-09-18	25676789	Wen CC	2015-05-01	Clin Pharmacol Ther	www.ncbi.nlm.nih.gov/pubmed/25676789	Genome-wide association study identifies ABCG2 (BCRP) as an allopurinol transporter and a determinant of drug response.	Serum uric acid levels in response to allopurinol in gout	1,607 European ancestry individuals, 238 East Asian individuals, 84 African American individuals, 85 Hispanic individuals, 13 individuals	NA	17q25.3	17	81071259	AATK, BAIAP2, BAIAP2-AS1	BAIAP2	NA	NA	ENSG00000175866	NA	NA	rs140721383-?	rs140721383
BAIAP2	1	0	0	0	0	0	0	0	0	0	0	0	0	2	0	0	0	0	0	0	1	1	NA	NA	NA	NA	NA	2019-01-22	29500382	Nagel M	2018-03-02	Nat Commun	www.ncbi.nlm.nih.gov/pubmed/29500382	Item-level analyses reveal genetic heterogeneity in neuroticism.	Feeling tense	371,318 European ancestry individuals	NA	17q25.3	17	81110774	BAIAP2	AATK, BAIAP2	NA	NA	ENSG00000181409, ENSG00000175866	NA	NA	rs56084168-T	rs56084168
BAIAP2	1	0	0	0	0	0	0	0	0	0	0	0	0	2	0	0	0	0	0	0	1	1	NA	NA	NA	NA	NA	2019-01-22	29500382	Nagel M	2018-03-02	Nat Commun	www.ncbi.nlm.nih.gov/pubmed/29500382	Item-level analyses reveal genetic heterogeneity in neuroticism.	Neurociticism	380,506 European ancestry individuals	NA	17q25.3	17	81110774	BAIAP2	AATK, BAIAP2	NA	NA	ENSG00000181409, ENSG00000175866	NA	NA	rs56084168-T	rs56084168
BAIAP2	1	0	0	0	0	0	0	0	0	0	0	0	0	2	0	0	0	0	0	0	1	1	NA	NA	NA	NA	NA	2019-11-05	30239722	Pulit SL	2018-09-14	Hum Mol Genet	www.ncbi.nlm.nih.gov/pubmed/30239722	Meta-analysis of genome-wide association studies for body fat distribution in 694,649 individuals of European ancestry.	Body mass index	806,834 European ancestry individuals	NA	17q25.3	17	81110567	NA	BAIAP2, AATK	NA	NA	ENSG00000175866, ENSG00000181409	NA	NA	rs3935190-A	rs3935190
BAIAP2	1	0	0	0	0	0	0	0	0	0	0	0	0	2	0	0	0	0	0	0	1	1	NA	NA	NA	NA	NA	2019-11-15	30420678	Tasa T	2018-11-12	Eur J Hum Genet	www.ncbi.nlm.nih.gov/pubmed/30420678	Genetic variation in the Estonian population: pharmacogenomics study of adverse drug effects using electronic health records.	Adverse response to drug	16,226 European ancestry individuals	NA	NA	NA	NA	BAIAP2	NA	NA	NA	NA	NA	NA	chr17:79041626-T	chr17:79041626
BAIAP2	1	0	0	0	0	0	0	0	0	0	0	0	0	2	0	0	0	0	0	0	1	1	NA	NA	NA	NA	NA	2019-11-05	30239722	Pulit SL	2018-09-14	Hum Mol Genet	www.ncbi.nlm.nih.gov/pubmed/30239722	Meta-analysis of genome-wide association studies for body fat distribution in 694,649 individuals of European ancestry.	Body mass index	434,794 European ancestry female individuals	NA	17q25.3	17	81113737	NA	AATK, BAIAP2	NA	NA	ENSG00000181409, ENSG00000175866	NA	NA	rs4076427-C	rs4076427
BAIAP2	1	0	0	0	0	0	0	0	0	0	0	0	0	2	0	0	0	0	0	0	1	1	NA	NA	NA	NA	NA	2019-02-08	30593698	Hubel C	2018-12-28	Am J Med Genet B Neuropsychiatr Genet	www.ncbi.nlm.nih.gov/pubmed/30593698	Genomics of body fat percentage may contribute to sex bias in anorexia nervosa.	Fat-free mass	70,700 European ancestry female individuals, 85,261 European ancestry male individuals	NA	17q25.3	17	81116398	NR	BAIAP2, AATK	NA	NA	ENSG00000175866, ENSG00000181409	NA	NA	rs62073016-?	rs62073016
BAIAP2	1	0	0	0	0	0	0	0	0	0	0	0	0	2	0	0	0	0	0	0	1	1	NA	NA	NA	NA	NA	2020-07-08	32066663	Niarchou M	2020-02-03	Transl Psychiatry	www.ncbi.nlm.nih.gov/pubmed/32066663	Genome-wide association study of dietary intake in the UK biobank study and its associations with schizophrenia and other traits.	Beef consumption	335,576 European ancestry individuals	NA	17q25.3	17	81124352	BAIAP2, AATK	AATK	NA	NA	ENSG00000181409	NA	NA	rs9901521-?	rs9901521
BAIAP2	1	0	0	0	0	0	0	0	0	0	0	0	0	2	0	0	0	0	0	0	1	1	NA	NA	NA	NA	NA	2020-07-21	32203549	Richardson TG	2020-03-23	PLoS Med	www.ncbi.nlm.nih.gov/pubmed/32203549	Evaluating the relationship between circulating lipoprotein lipids and apolipoproteins with risk of coronary heart disease: A multivariable Mendelian randomisation analysis.	LDL cholesterol levels	440,546 European ancestry individuals	NA	7q21.3	7	98347956	BAIAP2L1	BAIAP2L1	NA	NA	ENSG00000006453	NA	NA	rs112758337-G	rs112758337
BAIAP2	1	0	0	0	0	0	0	0	0	0	0	0	0	2	0	0	0	0	0	0	1	1	NA	NA	NA	NA	NA	2019-02-08	30593698	Hubel C	2018-12-28	Am J Med Genet B Neuropsychiatr Genet	www.ncbi.nlm.nih.gov/pubmed/30593698	Genomics of body fat percentage may contribute to sex bias in anorexia nervosa.	Fat-free mass	70,700 European ancestry female individuals, 85,261 European ancestry male individuals	NA	17q25.3	17	81116398	NR	BAIAP2, AATK	NA	NA	ENSG00000175866, ENSG00000181409	NA	NA	rs62073016-?	rs62073016
BAIAP2	1	0	0	0	0	0	0	0	0	0	0	0	0	2	0	0	0	0	0	0	1	1	NA	NA	NA	NA	NA	2019-02-08	30593698	Hubel C	2018-12-28	Am J Med Genet B Neuropsychiatr Genet	www.ncbi.nlm.nih.gov/pubmed/30593698	Genomics of body fat percentage may contribute to sex bias in anorexia nervosa.	Fat-free mass	70,700 European ancestry female individuals, 85,261 European ancestry male individuals	NA	17q25.3	17	81116398	NR	BAIAP2, AATK	NA	NA	ENSG00000175866, ENSG00000181409	NA	NA	rs62073016-?	rs62073016
BAIAP2	1	0	0	0	0	0	0	0	0	0	0	0	0	2	0	0	0	0	0	0	1	1	NA	NA	NA	NA	NA	2020-07-23	32341527	Landi MT	2020-04-27	Nat Genet	www.ncbi.nlm.nih.gov/pubmed/32341527	Genome-wide association meta-analyses combining multiple risk phenotypes provide insights into the genetic architecture of cutaneous melanoma susceptibility.	Cutaneous malignant melanoma	36,760 European ancestry cases, 375,188 European ancestry controls	NA	22q13.1	22	38149935	BAIAP2L2	PLA2G6	NA	NA	ENSG00000184381	NA	NA	rs132941-T	rs132941
BAIAP2	1	0	0	0	0	0	0	0	0	0	0	0	0	2	0	0	0	0	0	0	1	1	NA	NA	NA	NA	NA	2020-07-14	32154731	Ripatti P	2020-03-10	Circ Genom Precis Med	www.ncbi.nlm.nih.gov/pubmed/32154731	Polygenic Hyperlipidemias and Coronary Artery Disease Risk.	Low density lipoprotein cholesterol levels	324,708 British ancestry individuals	NA	7q22.1	7	98405352	ATP5J2-PTCD1	BAIAP2L1 - PPIAP82	ENSG00000006453	ENSG00000213455	NA	4262	48767	rs377584195-?	rs377584195
BAIAP2	1	0	0	0	0	0	0	0	0	0	0	0	0	2	0	0	0	0	0	0	1	1	NA	NA	NA	NA	NA	2020-07-21	32203549	Richardson TG	2020-03-23	PLoS Med	www.ncbi.nlm.nih.gov/pubmed/32203549	Evaluating the relationship between circulating lipoprotein lipids and apolipoproteins with risk of coronary heart disease: A multivariable Mendelian randomisation analysis.	Apolipoprotein B levels	439,214 European ancestry individuals	NA	7q21.3	7	98347956	BAIAP2L1	BAIAP2L1	NA	NA	ENSG00000006453	NA	NA	rs112758337-G	rs112758337
BAIAP2	1	0	0	0	0	0	0	0	0	0	0	0	0	2	0	0	0	0	0	0	1	1	NA	NA	NA	NA	NA	2018-10-31	29942085	Nagel M	2018-06-25	Nat Genet	www.ncbi.nlm.nih.gov/pubmed/29942085	Meta-analysis of genome-wide association studies for neuroticism in 449,484 individuals identifies novel genetic loci and pathways.	Depression	688,809 European ancestry individuals	NA	17q25.3	17	81071973	NR	BAIAP2	NA	NA	ENSG00000175866	NA	NA	rs55748329-A	rs55748329
BAIAP2	1	0	0	0	0	0	0	0	0	0	0	0	0	2	0	0	0	0	0	0	1	1	NA	NA	NA	NA	NA	2018-10-31	29942085	Nagel M	2018-06-25	Nat Genet	www.ncbi.nlm.nih.gov/pubmed/29942085	Meta-analysis of genome-wide association studies for neuroticism in 449,484 individuals identifies novel genetic loci and pathways.	Depressed affect	357,957 European ancestry individuals	NA	17q25.3	17	81108281	NR	BAIAP2	NA	NA	ENSG00000175866	NA	NA	rs7502590-G	rs7502590
BAIAP2	1	0	0	0	0	0	0	0	0	0	0	0	0	2	0	0	0	0	0	0	1	1	NA	NA	NA	NA	NA	2018-10-31	29942085	Nagel M	2018-06-25	Nat Genet	www.ncbi.nlm.nih.gov/pubmed/29942085	Meta-analysis of genome-wide association studies for neuroticism in 449,484 individuals identifies novel genetic loci and pathways.	Worry	348,219 European ancestry individuals	NA	17q25.3	17	81110774	NR	AATK, BAIAP2	NA	NA	ENSG00000181409, ENSG00000175866	NA	NA	rs56084168-T	rs56084168
BAIAP2	1	0	0	0	0	0	0	0	0	0	0	0	0	2	0	0	0	0	0	0	1	1	NA	NA	NA	NA	NA	2020-02-05	31666681	Zhao B	2019-10-30	Mol Psychiatry	www.ncbi.nlm.nih.gov/pubmed/31666681	Large-scale GWAS reveals genetic architecture of brain white matter microstructure and genetic overlap with cognitive and mental health traits (n‚Äö√Ñ√¢=‚Äö√Ñ√¢17,706).	White matter microstructure (mean diusivities)	17,706 European ancestry individuals	NA	22q13.1	22	38087149	NR	BAIAP2L2	NA	NA	ENSG00000128298	NA	NA	rs142739979-?	rs142739979
BAIAP2	1	0	0	0	0	0	0	0	0	0	0	0	0	2	0	0	0	0	0	0	1	1	NA	NA	NA	NA	NA	2021-01-26	32376654	Richardson TG	2020-05-06	BMJ	www.ncbi.nlm.nih.gov/pubmed/32376654	Use of genetic variation to separate the effects of early and later life adiposity on disease risk: mendelian randomisation study.	Body size at age 10	453,169 European ancestry individuals	NA	17q25.3	17	81113236	BAIAP2	AATK, BAIAP2	NA	NA	ENSG00000181409, ENSG00000175866	NA	NA	rs7503580-C	rs7503580
BAIAP2	1	0	0	0	0	0	0	0	0	0	0	0	0	2	0	0	0	0	0	0	1	1	NA	NA	NA	NA	NA	2020-12-14	32042192	Ruth KS	2020-02-10	Nat Med	www.ncbi.nlm.nih.gov/pubmed/32042192	Using human genetics to understand the disease impacts of testosterone in men and women.	Sex hormone-binding globulin levels adjusted for BMI	188,908 European ancestry women	NA	7q21.3	7	98355009	NR	BAIAP2L1	NA	NA	ENSG00000006453	NA	NA	rs764029425-TG	rs764029425
BAIAP2	1	0	0	0	0	0	0	0	0	0	0	0	0	2	0	0	0	0	0	0	1	1	NA	NA	NA	NA	NA	2021-01-26	32376654	Richardson TG	2020-05-06	BMJ	www.ncbi.nlm.nih.gov/pubmed/32376654	Use of genetic variation to separate the effects of early and later life adiposity on disease risk: mendelian randomisation study.	Adult body size	453,169 European ancestry individuals	NA	17q25.3	17	81098794	BAIAP2	BAIAP2	NA	NA	ENSG00000175866	NA	NA	rs9319615-A	rs9319615
BAIAP2	1	0	0	0	0	0	0	0	0	0	0	0	0	2	0	0	0	0	0	0	1	1	NA	NA	NA	NA	NA	2019-03-18	30643256	Baselmans BML	2019-01-14	Nat Genet	www.ncbi.nlm.nih.gov/pubmed/30643256	Multivariate genome-wide analyses of the well-being spectrum.	Positive affect	410,603 European ancestry individuals	NA	17q25.3	17	81071973	NR	BAIAP2	NA	NA	ENSG00000175866	NA	NA	rs55748329-G	rs55748329
BAIAP2	1	0	0	0	0	0	0	0	0	0	0	0	0	2	0	0	0	0	0	0	1	1	NA	NA	NA	NA	NA	2020-12-14	32042192	Ruth KS	2020-02-10	Nat Med	www.ncbi.nlm.nih.gov/pubmed/32042192	Using human genetics to understand the disease impacts of testosterone in men and women.	Sex hormone-binding globulin levels	189,473 European ancestry women	NA	7q21.3	7	98355009	NR	BAIAP2L1	NA	NA	ENSG00000006453	NA	NA	rs764029425-TG	rs764029425
BAIAP2	1	0	0	0	0	0	0	0	0	0	0	0	0	2	0	0	0	0	0	0	1	1	NA	NA	NA	NA	NA	2019-03-18	30643256	Baselmans BML	2019-01-14	Nat Genet	www.ncbi.nlm.nih.gov/pubmed/30643256	Multivariate genome-wide analyses of the well-being spectrum.	Well-being spectrum (multivariate analysis)	2,083,151 European ancestry individuals	287,239 European ancestry individuals	17q25.3	17	81071973	NR	BAIAP2	NA	NA	ENSG00000175866	NA	NA	rs55748329-G	rs55748329
BAIAP2	1	0	0	0	0	0	0	0	0	0	0	0	0	2	0	0	0	0	0	0	1	1	NA	NA	NA	NA	NA	2020-10-23	32665545	van der Meer D	2020-07-14	Nat Commun	www.ncbi.nlm.nih.gov/pubmed/32665545	Understanding the genetic determinants of the brain with MOSTest.	Brain morphology (MOSTest)	26,502 European ancestry individuals	NA	22q13.1	22	37770265	NOL12, TRIOBP, H1F0, GCAT, GALR3, ANKRD54, EIF3L, MICALL1, POLR2F, PICK1, SLC16A8, BAIAP2L2, PLA2G6	TRIOBP	NA	NA	ENSG00000100106	NA	NA	rs13058615-?	rs13058615
BAIAP2	1	0	0	0	0	0	0	0	0	0	0	0	0	2	0	0	0	0	0	0	1	1	NA	NA	NA	NA	NA	2014-10-02	24392092	Luksys G	2014-01-02	PLoS One	www.ncbi.nlm.nih.gov/pubmed/24392092	BAIAP2 is related to emotional modulation of human memory strength.	Memory performance	1,241 European ancestry individuals	NA	17q25.3	17	81050837	BAIAP2	BAIAP2	NA	NA	ENSG00000175866	NA	NA	rs8067235-?	rs8067235
BAIAP2	1	0	0	0	0	0	0	0	0	0	0	0	0	2	0	0	0	0	0	0	1	1	NA	NA	NA	NA	NA	2020-07-28	29871690	Bensen JT	2018-06-05	Breast Cancer Res	www.ncbi.nlm.nih.gov/pubmed/29871690	A survey of microRNA single nucleotide polymorphisms identifies novel breast cancer susceptibility loci in a case-control, population-based study of African-American women.	Breast cancer	3,663 African American cases, 4,687 African American controls	NA	17q25.3	17	81041898	BAIAP2	BAIAP2	NA	NA	ENSG00000175866	NA	NA	rs9913477-G	rs9913477
BAIAP2	1	0	0	0	0	0	0	0	0	0	0	0	0	2	0	0	0	0	0	0	1	1	NA	NA	NA	NA	NA	2018-10-31	29942085	Nagel M	2018-06-25	Nat Genet	www.ncbi.nlm.nih.gov/pubmed/29942085	Meta-analysis of genome-wide association studies for neuroticism in 449,484 individuals identifies novel genetic loci and pathways.	Neuroticism	449,484 European ancestry individuals	NA	17q25.3	17	81110774	NR	AATK, BAIAP2	NA	NA	ENSG00000181409, ENSG00000175866	NA	NA	rs56084168-T	rs56084168
BAIAP2	1	0	0	0	0	0	0	0	0	0	0	0	0	2	0	0	0	0	0	0	1	1	NA	NA	NA	NA	NA	2020-09-21	32888493	Chen MH	2020-09-01	Cell	www.ncbi.nlm.nih.gov/pubmed/32888493	Trans-ethnic and Ancestry-Specific Blood-Cell Genetics in 746,667 Individuals from 5 Global Populations.	Lymphocyte counts	524,923 European ancestry individuals	NA	7q21.3	7	98328205	NR	BAIAP2L1	NA	NA	ENSG00000006453	NA	NA	rs7807555-A	rs7807555
BAIAP2	1	0	0	0	0	0	0	0	0	0	0	0	0	2	0	0	0	0	0	0	1	1	NA	NA	NA	NA	NA	2020-12-14	32042192	Ruth KS	2020-02-10	Nat Med	www.ncbi.nlm.nih.gov/pubmed/32042192	Using human genetics to understand the disease impacts of testosterone in men and women.	Bioavailable testosterone levels	188,507 European ancestry women	NA	7q21.3	7	98355009	NR	BAIAP2L1	NA	NA	ENSG00000006453	NA	NA	rs764029425-T	rs764029425
BAIAP2	1	0	0	0	0	0	0	0	0	0	0	0	0	2	0	0	0	0	0	0	1	1	NA	NA	NA	NA	NA	2012-03-31	22219177	Tao S	2012-01-04	Carcinogenesis	www.ncbi.nlm.nih.gov/pubmed/22219177	A genome-wide search for loci interacting with known prostate cancer risk-associated genetic variants.	Prostate cancer (SNP x SNP interaction)	4,723 European ancestry cases, 4,792 European ancestry controls	NA	10q26.13	10	125008303	BAIAP2L1 x CTBP2	No mapped genes x CTBP2	NA	NA	NA	NA	NA	rs9649213-? x rs4962416-?	rs9649213 x rs4962416
BAIAP2	1	0	0	0	0	0	0	0	0	0	0	0	0	2	0	0	0	0	0	0	1	1	NA	NA	NA	NA	NA	2013-04-09	23251661	Comuzzie AG	2012-12-04	PLoS One	www.ncbi.nlm.nih.gov/pubmed/23251661	Novel genetic loci identified for the pathophysiology of childhood obesity in the Hispanic population.	Obesity-related traits	815 Hispanic children from 263 families	NA	7q21.3	7	98295242	BAIAP2L1	BAIAP2L1, BRI3	NA	NA	ENSG00000006453, ENSG00000164713	NA	NA	rs77443149-A	rs77443149
BAIAP2	1	0	0	0	0	0	0	0	0	0	0	0	0	2	0	0	0	0	0	0	1	1	NA	NA	NA	NA	NA	2012-09-25	22829776	Coviello AD	2012-07-19	PLoS Genet	www.ncbi.nlm.nih.gov/pubmed/22829776	A genome-wide association meta-analysis of circulating sex hormone-binding globulin reveals multiple Loci implicated in sex steroid hormone regulation.	Sex hormone-binding globulin levels	21,791 European ancestry individuals	8,175 European ancestry individuals	7q21.3	7	98364050	BAIAP2L1	BAIAP2L1	NA	NA	ENSG00000006453	NA	NA	rs3779195-A	rs3779195
BAIAP2	1	0	0	0	0	0	0	0	0	0	0	0	0	2	0	0	0	0	0	0	1	1	NA	NA	NA	NA	NA	2020-02-05	31666681	Zhao B	2019-10-30	Mol Psychiatry	www.ncbi.nlm.nih.gov/pubmed/31666681	Large-scale GWAS reveals genetic architecture of brain white matter microstructure and genetic overlap with cognitive and mental health traits (n‚Äö√Ñ√¢=‚Äö√Ñ√¢17,706).	White matter microstructure (fractional anisotropy)	17,706 European ancestry individuals	NA	22q13.1	22	38107472	NR	BAIAP2L2	NA	NA	ENSG00000128298	NA	NA	rs12484232-?	rs12484232
BAIAP2	1	0	0	0	0	0	0	0	0	0	0	0	0	2	0	0	0	0	0	0	1	1	NA	NA	NA	NA	NA	2020-10-07	32606422	Wu Y	2020-06-30	Transl Psychiatry	www.ncbi.nlm.nih.gov/pubmed/32606422	Multi-trait analysis for genome-wide association study of five psychiatric disorders.	Depressive symptoms	688,809 individuals	NA	17q25.3	17	81071973	NR	BAIAP2	NA	NA	ENSG00000175866	NA	NA	rs55748329-?	rs55748329
BAIAP2	1	0	0	0	0	0	0	0	0	0	0	0	0	2	0	0	0	0	0	0	1	1	NA	NA	NA	NA	NA	2020-02-05	31666681	Zhao B	2019-10-30	Mol Psychiatry	www.ncbi.nlm.nih.gov/pubmed/31666681	Large-scale GWAS reveals genetic architecture of brain white matter microstructure and genetic overlap with cognitive and mental health traits (n‚Äö√Ñ√¢=‚Äö√Ñ√¢17,706).	White matter microstructure (fractional anisotropy)	17,706 European ancestry individuals	NA	22q13.1	22	38087149	NR	BAIAP2L2	NA	NA	ENSG00000128298	NA	NA	rs142739979-?	rs142739979
BAIAP2	1	0	0	0	0	0	0	0	0	0	0	0	0	2	0	0	0	0	0	0	1	1	NA	NA	NA	NA	NA	2020-02-05	31666681	Zhao B	2019-10-30	Mol Psychiatry	www.ncbi.nlm.nih.gov/pubmed/31666681	Large-scale GWAS reveals genetic architecture of brain white matter microstructure and genetic overlap with cognitive and mental health traits (n‚Äö√Ñ√¢=‚Äö√Ñ√¢17,706).	White matter microstructure (fractional anisotropy)	17,706 European ancestry individuals	NA	22q13.1	22	38091022	NR	BAIAP2L2	NA	NA	ENSG00000128298	NA	NA	rs132930-?	rs132930
BAIAP2	1	0	0	0	0	0	0	0	0	0	0	0	0	2	0	0	0	0	0	0	1	1	NA	NA	NA	NA	NA	2020-02-05	31666681	Zhao B	2019-10-30	Mol Psychiatry	www.ncbi.nlm.nih.gov/pubmed/31666681	Large-scale GWAS reveals genetic architecture of brain white matter microstructure and genetic overlap with cognitive and mental health traits (n‚Äö√Ñ√¢=‚Äö√Ñ√¢17,706).	White matter microstructure (fractional anisotropy)	17,706 European ancestry individuals	NA	22q13.1	22	38107472	NR	BAIAP2L2	NA	NA	ENSG00000128298	NA	NA	rs12484232-?	rs12484232
BAIAP2	1	0	0	0	0	0	0	0	0	0	0	0	0	2	0	0	0	0	0	0	1	1	NA	NA	NA	NA	NA	2018-10-31	29942085	Nagel M	2018-06-25	Nat Genet	www.ncbi.nlm.nih.gov/pubmed/29942085	Meta-analysis of genome-wide association studies for neuroticism in 449,484 individuals identifies novel genetic loci and pathways.	Neuroticism	449,484 European ancestry individuals	NA	17q25.3	17	81116398	NR	BAIAP2, AATK	NA	NA	ENSG00000175866, ENSG00000181409	NA	NA	rs62073016-T	rs62073016
BAIAP2	1	0	0	0	0	0	0	0	0	0	0	0	0	2	0	0	0	0	0	0	1	1	NA	NA	NA	NA	NA	2018-10-31	29942085	Nagel M	2018-06-25	Nat Genet	www.ncbi.nlm.nih.gov/pubmed/29942085	Meta-analysis of genome-wide association studies for neuroticism in 449,484 individuals identifies novel genetic loci and pathways.	Neuroticism	449,484 European ancestry individuals	NA	17q25.3	17	81076673	NR	BAIAP2	NA	NA	ENSG00000175866	NA	NA	rs4969373-A	rs4969373
BAIAP2	1	0	0	0	0	0	0	0	0	0	0	0	0	2	0	0	0	0	0	0	1	1	NA	NA	NA	NA	NA	2020-02-05	31666681	Zhao B	2019-10-30	Mol Psychiatry	www.ncbi.nlm.nih.gov/pubmed/31666681	Large-scale GWAS reveals genetic architecture of brain white matter microstructure and genetic overlap with cognitive and mental health traits (n‚Äö√Ñ√¢=‚Äö√Ñ√¢17,706).	White matter microstructure (fractional anisotropy)	17,706 European ancestry individuals	NA	22q13.1	22	38103863	NR	BAIAP2L2	NA	NA	ENSG00000128298	NA	NA	rs72220602-?	rs72220602
BAIAP2	1	0	0	0	0	0	0	0	0	0	0	0	0	2	0	0	0	0	0	0	1	1	NA	NA	NA	NA	NA	2020-10-07	32606422	Wu Y	2020-06-30	Transl Psychiatry	www.ncbi.nlm.nih.gov/pubmed/32606422	Multi-trait analysis for genome-wide association study of five psychiatric disorders.	Depressive symptoms (MTAG)	955,012 individuals	NA	17q25.3	17	81071973	NR	BAIAP2	NA	NA	ENSG00000175866	NA	NA	rs55748329-?	rs55748329
BAIAP2	1	0	0	0	0	0	0	0	0	0	0	0	0	2	0	0	0	0	0	0	1	1	NA	NA	NA	NA	NA	2020-02-05	31666681	Zhao B	2019-10-30	Mol Psychiatry	www.ncbi.nlm.nih.gov/pubmed/31666681	Large-scale GWAS reveals genetic architecture of brain white matter microstructure and genetic overlap with cognitive and mental health traits (n‚Äö√Ñ√¢=‚Äö√Ñ√¢17,706).	White matter microstructure (radial diusivities)	17,706 European ancestry individuals	NA	22q13.1	22	38087149	NR	BAIAP2L2	NA	NA	ENSG00000128298	NA	NA	rs142739979-?	rs142739979
BAIAP2	1	0	0	0	0	0	0	0	0	0	0	0	0	2	0	0	0	0	0	0	1	1	NA	NA	NA	NA	NA	2020-05-29	32231276	Cai N	2020-03-30	Nat Genet	www.ncbi.nlm.nih.gov/pubmed/32231276	Minimal phenotyping yields genome-wide association signals of low specificity for major depression.	Neuroticism	274,107 British ancestry individuals	NA	17q25.3	17	81110774	NR	AATK, BAIAP2	NA	NA	ENSG00000181409, ENSG00000175866	NA	NA	rs56084168-T	rs56084168
BAIAP2	1	0	0	0	0	0	0	0	0	0	0	0	0	2	0	0	0	0	0	0	1	1	NA	NA	NA	NA	NA	2020-02-05	31666681	Zhao B	2019-10-30	Mol Psychiatry	www.ncbi.nlm.nih.gov/pubmed/31666681	Large-scale GWAS reveals genetic architecture of brain white matter microstructure and genetic overlap with cognitive and mental health traits (n‚Äö√Ñ√¢=‚Äö√Ñ√¢17,706).	White matter microstructure (fractional anisotropy)	17,706 European ancestry individuals	NA	22q13.1	22	38089057	NR	BAIAP2L2	NA	NA	ENSG00000128298	NA	NA	rs62235125-?	rs62235125
BAIAP2	1	0	0	0	0	0	0	0	0	0	0	0	0	2	0	0	0	0	0	0	1	1	NA	NA	NA	NA	NA	2020-02-05	31666681	Zhao B	2019-10-30	Mol Psychiatry	www.ncbi.nlm.nih.gov/pubmed/31666681	Large-scale GWAS reveals genetic architecture of brain white matter microstructure and genetic overlap with cognitive and mental health traits (n‚Äö√Ñ√¢=‚Äö√Ñ√¢17,706).	White matter microstructure (fractional anisotropy)	17,706 European ancestry individuals	NA	22q13.1	22	38105400	NR	BAIAP2L2	NA	NA	ENSG00000128298	NA	NA	rs5750538-?	rs5750538
BAIAP2	1	0	0	0	0	0	0	0	0	0	0	0	0	2	0	0	0	0	0	0	1	1	NA	NA	NA	NA	NA	2020-06-24	32424353	Zhang H	2020-05-18	Nat Genet	www.ncbi.nlm.nih.gov/pubmed/32424353	Genome-wide association study identifies 32 novel breast cancer susceptibility loci from overall and subtype-specific analyses.	Invasive breast cancer	106,278 European ancestry cases, 91,477 European ancestry controls	NA	7q21.3	7	98397243	NR	BAIAP2L1	NA	NA	ENSG00000006453	NA	NA	rs79518236-?	rs79518236
BAIAP2	1	0	0	0	0	0	0	0	0	0	0	0	0	2	0	0	0	0	0	0	1	1	NA	NA	NA	NA	NA	2020-06-24	32424353	Zhang H	2020-05-18	Nat Genet	www.ncbi.nlm.nih.gov/pubmed/32424353	Genome-wide association study identifies 32 novel breast cancer susceptibility loci from overall and subtype-specific analyses.	Breast cancer	133,384 European ancestry cases, 113,789 European ancestry controls	NA	7q21.3	7	98397243	NR	BAIAP2L1	NA	NA	ENSG00000006453	NA	NA	rs79518236-ACT	rs79518236
BAIAP2	1	0	0	0	0	0	0	0	0	0	0	0	0	2	0	0	0	0	0	0	1	1	NA	NA	NA	NA	NA	2020-12-14	32042192	Ruth KS	2020-02-10	Nat Med	www.ncbi.nlm.nih.gov/pubmed/32042192	Using human genetics to understand the disease impacts of testosterone in men and women.	Total testosterone levels	425,097 European ancestry individuals	NA	7q21.3	7	98381929	NR	BAIAP2L1	NA	NA	ENSG00000006453	NA	NA	rs35903783-GT	rs35903783
BAIAP2	1	0	0	0	0	0	0	0	0	0	0	0	0	2	0	0	0	0	0	0	1	1	NA	NA	NA	NA	NA	2018-09-17	29844566	Davies G	2018-05-29	Nat Commun	www.ncbi.nlm.nih.gov/pubmed/29844566	Study of 300,486 individuals identifies 148 independent genetic loci influencing general cognitive function.	General cognitive ability	up to 300,486 European ancestry individuals	NA	17q25.3	17	81077666	NR	BAIAP2	NA	NA	ENSG00000175866	NA	NA	rs4969374-?	rs4969374
BAIAP2	1	0	0	0	0	0	0	0	0	0	0	0	0	2	0	0	0	0	0	0	1	1	NA	NA	NA	NA	NA	2019-05-02	30867560	Hill WD	2019-03-13	Mol Psychiatry	www.ncbi.nlm.nih.gov/pubmed/30867560	Genetic contributions to two special factors of neuroticism are associated with affluence, higher intelligence, better health, and longer life.	General factor of neuroticism	270,059 British ancestry individuals	NA	17q25.3	17	81108281	BAIAP2	BAIAP2	NA	NA	ENSG00000175866	NA	NA	rs7502590-A	rs7502590
BAIAP2	1	0	0	0	0	0	0	0	0	0	0	0	0	2	0	0	0	0	0	0	1	1	NA	NA	NA	NA	NA	2021-11-05	34518561	Urbanek ME	2021-09-13	Sci Rep	www.ncbi.nlm.nih.gov/pubmed/34518561	Genetic predisposition to tinnitus in the UK Biobank population.	Tinnitus (chronic, bothersome)	300 female European ancestry cases, 11,732 female European ancestry controls	NA	22q13.1	22	38085636	NA	BAIAP2L2	NA	NA	ENSG00000128298	NA	NA	rs13058731-?	rs13058731
BAIAP2	1	0	0	0	0	0	0	0	0	0	0	0	0	2	0	0	0	0	0	0	1	1	NA	NA	NA	NA	NA	2020-09-21	32888493	Chen MH	2020-09-01	Cell	www.ncbi.nlm.nih.gov/pubmed/32888493	Trans-ethnic and Ancestry-Specific Blood-Cell Genetics in 746,667 Individuals from 5 Global Populations.	Neutrophil count	627,215 African American or Afro-Caribbean, African ancestry, European ancestry, East Asian ancestry, Hispanic or Latin American and South Asian ancestry individuals	NA	7q21.3	7	98304289	NR	BAIAP2L1, BRI3	NA	NA	ENSG00000006453, ENSG00000164713	NA	NA	rs1045916-T	rs1045916
BAIAP2	1	0	0	0	0	0	0	0	0	0	0	0	0	2	0	0	0	0	0	0	1	1	NA	NA	NA	NA	NA	2020-09-21	32888493	Chen MH	2020-09-01	Cell	www.ncbi.nlm.nih.gov/pubmed/32888493	Trans-ethnic and Ancestry-Specific Blood-Cell Genetics in 746,667 Individuals from 5 Global Populations.	Neutrophil count	519,288 European ancestry individuals	NA	7q21.3	7	98304289	NR	BAIAP2L1, BRI3	NA	NA	ENSG00000006453, ENSG00000164713	NA	NA	rs1045916-T	rs1045916
BAIAP2	1	0	0	0	0	0	0	0	0	0	0	0	0	2	0	0	0	0	0	0	1	1	NA	NA	NA	NA	NA	2020-07-07	31972866	Nagel M	2020-01-23	Acta Psychiatr Scand	www.ncbi.nlm.nih.gov/pubmed/31972866	Genome-wide association study of the sensitivity to environmental stress and adversity (SESA) neuroticism cluster.	Sensitivity to environmental stress and adversity	351,827 European ancestry individuals	NA	17q25.3	17	81110774	NR	AATK, BAIAP2	NA	NA	ENSG00000181409, ENSG00000175866	NA	NA	rs56084168-T	rs56084168
BAIAP2	1	0	0	0	0	0	0	0	0	0	0	0	0	2	0	0	0	0	0	0	1	1	NA	NA	NA	NA	NA	2020-12-08	32986727	Kalra G	2020-09-28	PLoS Genet	www.ncbi.nlm.nih.gov/pubmed/32986727	Biological insights from multi-omic analysis of 31 genomic risk loci for adult hearing difficulty.	Age-related hearing impairment (MTAG)	330,759 European ancestry individuals	NA	22q13.1	22	38090995	NA	BAIAP2L2	NA	NA	ENSG00000128298	NA	NA	rs132929-?	rs132929
BAIAP2	1	0	0	0	0	0	0	0	0	0	0	0	0	2	0	0	0	0	0	0	1	1	NA	NA	NA	NA	NA	2021-04-15	33568662	Dashti HS	2021-02-10	Nat Commun	www.ncbi.nlm.nih.gov/pubmed/33568662	Genetic determinants of daytime napping and effects on cardiometabolic health.	Daytime nap	452,633 European ancestry individuals	541,333 European ancestry individuals	17q25.3	17	81110567	BAIAP2	BAIAP2, AATK	NA	NA	ENSG00000175866, ENSG00000181409	NA	NA	rs3935190-A	rs3935190
BAIAP2	1	0	0	0	0	0	0	0	0	0	0	0	0	2	0	0	0	0	0	0	1	1	NA	NA	NA	NA	NA	2020-04-17	31669095	Zhu Z	2019-10-24	J Allergy Clin Immunol	www.ncbi.nlm.nih.gov/pubmed/31669095	Shared Genetic and Experimental Links between Obesity-Related Traits and Asthma Subtypes in UK Biobank.	Body mass index	457,822 European ancestry individuals	NA	17q25.3	17	81110567	NR	BAIAP2, AATK	NA	NA	ENSG00000175866, ENSG00000181409	NA	NA	rs3935190-?	rs3935190
BAIAP2	1	0	0	0	0	0	0	0	0	0	0	0	0	2	0	0	0	0	0	0	1	1	NA	NA	NA	NA	NA	2020-09-21	32888493	Chen MH	2020-09-01	Cell	www.ncbi.nlm.nih.gov/pubmed/32888493	Trans-ethnic and Ancestry-Specific Blood-Cell Genetics in 746,667 Individuals from 5 Global Populations.	White blood cell count	562,243 European ancestry individuals	NA	7q21.3	7	98304289	NR	BAIAP2L1, BRI3	NA	NA	ENSG00000006453, ENSG00000164713	NA	NA	rs1045916-T	rs1045916
BAIAP2	1	0	0	0	0	0	0	0	0	0	0	0	0	2	0	0	0	0	0	0	1	1	NA	NA	NA	NA	NA	2019-02-06	30595370	Kichaev G	2018-12-27	Am J Hum Genet	www.ncbi.nlm.nih.gov/pubmed/30595370	Leveraging Polygenic Functional Enrichment to Improve GWAS Power.	Body mass index	approximately 458,000 European ancestry individuals	NA	17q25.3	17	81110567	NA	BAIAP2, AATK	NA	NA	ENSG00000175866, ENSG00000181409	NA	NA	rs3935190-?	rs3935190
BAIAP2	1	0	0	0	0	0	0	0	0	0	0	0	0	2	0	0	0	0	0	0	1	1	NA	NA	NA	NA	NA	2021-11-02	34446935	Karlsson Linner R	2021-08-26	Nat Neurosci	www.ncbi.nlm.nih.gov/pubmed/34446935	Multivariate analysis of 1.5 million people identifies genetic associations with traits related to self-regulation and addiction.	Externalizing behaviour (multivariate analysis)	up to 53,293 European ancestry Attention-deficit/hyperactivity disorder individuals, up to 164,684 European ancestry problematic alcohol use individuals, up to 186,875 European ancestry lifetime cannabis use individuals, up to 357,187 European ancestry individuals measuring reverse-coded age at first sexual intercourse, up to 336,121 European ancestry individuals measuring number of sexual partne…	NA	17q25.3	17	81110567	NA	BAIAP2, AATK	NA	NA	ENSG00000175866, ENSG00000181409	NA	NA	rs3935190-G	rs3935190
BAIAP2	1	0	0	0	0	0	0	0	0	0	0	0	0	2	0	0	0	0	0	0	1	1	NA	NA	NA	NA	NA	2021-10-06	34108613	Ivarsdottir EV	2021-06-09	Commun Biol	www.ncbi.nlm.nih.gov/pubmed/34108613	The genetic architecture of age-related hearing impairment revealed by genome-wide association analysis.	Age-related hearing impairment	121,934 European ancestry cases, 591,699 European ancestry controls	NA	22q13.1	22	38087149	BAIAP2L2	BAIAP2L2	NA	NA	ENSG00000128298	NA	NA	rs132924-TTCATGGGTG	rs132924
BAIAP2	1	0	0	0	0	0	0	0	0	0	0	0	0	2	0	0	0	0	0	0	1	1	NA	NA	NA	NA	NA	2021-12-14	34594039	Sakaue S	2021-09-30	Nat Genet	www.ncbi.nlm.nih.gov/pubmed/34594039	A cross-population atlas of genetic associations for 220 human phenotypes.	Weight	165,419 East Asian ancestry individuals	NA	17q25.3	17	81075727	NA	BAIAP2	NA	NA	ENSG00000175866	NA	NA	rs4969243-A	rs4969243
BAIAP2	1	0	0	0	0	0	0	0	0	0	0	0	0	2	0	0	0	0	0	0	1	1	NA	NA	NA	NA	NA	2021-12-14	34594039	Sakaue S	2021-09-30	Nat Genet	www.ncbi.nlm.nih.gov/pubmed/34594039	A cross-population atlas of genetic associations for 220 human phenotypes.	Weight	360,116 European ancestry individuals, 165,419 East Asian ancestry individuals	NA	17q25.3	17	81113737	NA	AATK, BAIAP2	NA	NA	ENSG00000181409, ENSG00000175866	NA	NA	rs4076427-C	rs4076427
BAIAP2	1	0	0	0	0	0	0	0	0	0	0	0	0	2	0	0	0	0	0	0	1	1	NA	NA	NA	NA	NA	2020-09-18	32888494	Vuckovic D	2020-09-01	Cell	www.ncbi.nlm.nih.gov/pubmed/32888494	The Polygenic and Monogenic Basis of Blood Traits and Diseases.	Lymphocyte percentage of white cells	408,112 British individuals	NA	7q21.3	7	98302589	BRI3, BAIAP2L1	BRI3, BAIAP2L1	NA	NA	ENSG00000164713, ENSG00000006453	NA	NA	rs150628574-G	rs150628574
BAIAP2	1	0	0	0	0	0	0	0	0	0	0	0	0	2	0	0	0	0	0	0	1	1	NA	NA	NA	NA	NA	2021-06-29	33462484	Sinnott-Armstrong N	2021-01-18	Nat Genet	www.ncbi.nlm.nih.gov/pubmed/33462484	Genetics of 35 blood and urine biomarkers in the UK Biobank.	Insulin-like growth factor 1 levels	340,567 European ancestry individuals, 5,974 African ancestry individuals, 7,283 South Asian ancestry individuals	NA	17q25.3	17	81072574	NR	BAIAP2	NA	NA	ENSG00000175866	NA	NA	rs12051698-G	rs12051698
BAIAP2	1	0	0	0	0	0	0	0	0	0	0	0	0	2	0	0	0	0	0	0	1	1	NA	NA	NA	NA	NA	2020-11-30	32916098	Verweij N	2020-09-02	Cell Syst	www.ncbi.nlm.nih.gov/pubmed/32916098	The Genetic Makeup of the Electrocardiogram.	Electrocardiogram morphology (amplitude at temporal datapoints)	63,706 European and unknown ancestry individuals	NA	17q25.3	17	81072574	BAIAP2	BAIAP2	NA	NA	ENSG00000175866	NA	NA	rs12051698-C	rs12051698
BAIAP2	1	0	0	0	0	0	0	0	0	0	0	0	0	2	0	0	0	0	0	0	1	1	NA	NA	NA	NA	NA	2021-09-24	33349686	Wendt FR	2020-12-21	Nat Hum Behav	www.ncbi.nlm.nih.gov/pubmed/33349686	Multivariate genome-wide analysis of education, socioeconomic status and brain phenome.	Neuroticism conditioned on cognitive performance (multi-trait conditioning and joint analysis)	170,911 European ancestry individuals	NA	17q25.3	17	81102976	NA	BAIAP2	NA	NA	ENSG00000175866	NA	NA	rs4969386-?	rs4969386
BAIAP2	1	0	0	0	0	0	0	0	0	0	0	0	0	2	0	0	0	0	0	0	1	1	NA	NA	NA	NA	NA	2021-09-24	33349686	Wendt FR	2020-12-21	Nat Hum Behav	www.ncbi.nlm.nih.gov/pubmed/33349686	Multivariate genome-wide analysis of education, socioeconomic status and brain phenome.	Neuroticism conditioned on highest math class (multi-trait conditioning and joint analysis)	170,911 European ancestry individuals	NA	17q25.3	17	81102976	NA	BAIAP2	NA	NA	ENSG00000175866	NA	NA	rs4969386-?	rs4969386
BAIAP2	1	0	0	0	0	0	0	0	0	0	0	0	0	2	0	0	0	0	0	0	1	1	NA	NA	NA	NA	NA	2021-10-18	34337532	Fantus RJ	2021-05-25	Eur Urol Open Sci	www.ncbi.nlm.nih.gov/pubmed/34337532	Genetic Susceptibility for Low Testosterone in Men and Its Implications in Biology and Screening: Data from the UK Biobank.	Low testosterone levels	13,409 European ancestry male cases, 98,267 European ancestry male controls	4,426 European ancestry male cases, 32,800 European ancestry male controls	7q21.3	7	98316988	NR	BAIAP2L1	NA	NA	ENSG00000006453	NA	NA	rs34785619-C	rs34785619
BAIAP2	1	0	0	0	0	0	0	0	0	0	0	0	0	2	0	0	0	0	0	0	1	1	NA	NA	NA	NA	NA	2021-09-24	33349686	Wendt FR	2020-12-21	Nat Hum Behav	www.ncbi.nlm.nih.gov/pubmed/33349686	Multivariate genome-wide analysis of education, socioeconomic status and brain phenome.	Neuroticism conditioned on self-rated math ability (multi-trait conditioning and joint analysis)	170,911 European ancestry individuals	NA	17q25.3	17	81102976	NA	BAIAP2	NA	NA	ENSG00000175866	NA	NA	rs4969386-?	rs4969386
BAIAP2	1	0	0	0	0	0	0	0	0	0	0	0	0	2	0	0	0	0	0	0	1	1	NA	NA	NA	NA	NA	2021-06-09	33972514	Pazoki R	2021-05-10	Nat Commun	www.ncbi.nlm.nih.gov/pubmed/33972514	Genetic analysis in European ancestry individuals identifies 517 loci associated with liver enzymes.	Liver enzyme levels (alkaline phosphatase)	437,438 European ancestry individuals	315,572 European ancestry individuals	7q21.3	7	98376086	BAIAP2L1	BAIAP2L1	NA	NA	ENSG00000006453	NA	NA	rs2107717-T	rs2107717
BAIAP2	1	0	0	0	0	0	0	0	0	0	0	0	0	2	0	0	0	0	0	0	1	1	NA	NA	NA	NA	NA	2021-09-24	33349686	Wendt FR	2020-12-21	Nat Hum Behav	www.ncbi.nlm.nih.gov/pubmed/33349686	Multivariate genome-wide analysis of education, socioeconomic status and brain phenome.	Neuroticism conditioned on average household income before tax (multi-trait conditioning and joint analysis)	170,911 European ancestry individuals	NA	17q25.3	17	81102976	NA	BAIAP2	NA	NA	ENSG00000175866	NA	NA	rs4969386-?	rs4969386
BAIAP2	1	0	0	0	0	0	0	0	0	0	0	0	0	2	0	0	0	0	0	0	1	1	NA	NA	NA	NA	NA	2021-09-24	33349686	Wendt FR	2020-12-21	Nat Hum Behav	www.ncbi.nlm.nih.gov/pubmed/33349686	Multivariate genome-wide analysis of education, socioeconomic status and brain phenome.	Neuroticism conditioned on educational attainment (multi-trait conditioning and joint analysis)	170,911 European ancestry individuals	NA	17q25.3	17	81102976	NA	BAIAP2	NA	NA	ENSG00000175866	NA	NA	rs4969386-?	rs4969386
BAIAP2	1	0	0	0	0	0	0	0	0	0	0	0	0	2	0	0	0	0	0	0	1	1	NA	NA	NA	NA	NA	2021-10-18	33980691	Martin S	2021-05-12	Diabetes	www.ncbi.nlm.nih.gov/pubmed/33980691	Genetic evidence for different adiposity phenotypes and their opposing influence on ectopic fat and risk of cardiometabolic disease.	Body fat percentage	442,278 European ancestry individuals	NA	17q25.3	17	81098794	NA	BAIAP2	NA	NA	ENSG00000175866	NA	NA	rs9319615-A	rs9319615
BAIAP2	1	0	0	0	0	0	0	0	0	0	0	0	0	2	0	0	0	0	0	0	1	1	NA	NA	NA	NA	NA	2021-10-18	33980691	Martin S	2021-05-12	Diabetes	www.ncbi.nlm.nih.gov/pubmed/33980691	Genetic evidence for different adiposity phenotypes and their opposing influence on ectopic fat and risk of cardiometabolic disease.	Metabolic biomarkers (multivariate analysis)	389,354 European ancestry individuals	NA	17q25.3	17	81098794	NA	BAIAP2	NA	NA	ENSG00000175866	NA	NA	rs9319615-A	rs9319615
BAIAP2	1	0	0	0	0	0	0	0	0	0	0	0	0	2	0	0	0	0	0	0	1	1	NA	NA	NA	NA	NA	2021-06-29	33462484	Sinnott-Armstrong N	2021-01-18	Nat Genet	www.ncbi.nlm.nih.gov/pubmed/33462484	Genetics of 35 blood and urine biomarkers in the UK Biobank.	Sex hormone-binding globulin levels	310,323 European ancestry individuals, 5,523 African ancestry individuals, 6,638 South Asian ancestry individuals	NA	7q22.1	7	98410534	NR	BAIAP2L1 - PPIAP82	ENSG00000006453	ENSG00000213455	NA	9444	43585	rs1688605-A	rs1688605
BAIAP2	1	0	0	0	0	0	0	0	0	0	0	0	0	2	0	0	0	0	0	0	1	1	NA	NA	NA	NA	NA	2021-12-14	34594039	Sakaue S	2021-09-30	Nat Genet	www.ncbi.nlm.nih.gov/pubmed/34594039	A cross-population atlas of genetic associations for 220 human phenotypes.	Height	360,388 European ancestry individuals, 165,056 East Asian ancestry individuals	NA	17q25.3	17	81116398	NA	BAIAP2, AATK	NA	NA	ENSG00000175866, ENSG00000181409	NA	NA	rs62073016-T	rs62073016
BAIAP2	1	0	0	0	0	0	0	0	0	0	0	0	0	2	0	0	0	0	0	0	1	1	NA	NA	NA	NA	NA	2021-06-29	33462484	Sinnott-Armstrong N	2021-01-18	Nat Genet	www.ncbi.nlm.nih.gov/pubmed/33462484	Genetics of 35 blood and urine biomarkers in the UK Biobank.	Total bilirubin levels	341,077 European ancestry individuals, 5,978 African ancestry individuals, 7,313 South Asian ancestry individuals	NA	7q22.1	7	98410534	NR	BAIAP2L1 - PPIAP82	ENSG00000006453	ENSG00000213455	NA	9444	43585	rs1688605-A	rs1688605
BAIAP2	1	0	0	0	0	0	0	0	0	0	0	0	0	2	0	0	0	0	0	0	1	1	NA	NA	NA	NA	NA	2020-09-18	32888494	Vuckovic D	2020-09-01	Cell	www.ncbi.nlm.nih.gov/pubmed/32888494	The Polygenic and Monogenic Basis of Blood Traits and Diseases.	Monocyte percentage of white cells	408,112 British individuals	NA	7q22.1	7	98409039	NA	BAIAP2L1 - PPIAP82	ENSG00000006453	ENSG00000213455	NA	7949	45080	rs57098456-G	rs57098456
BAIAP2	1	0	0	0	0	0	0	0	0	0	0	0	0	2	0	0	0	0	0	0	1	1	NA	NA	NA	NA	NA	2018-11-12	30038396	Lee JJ	2018-07-23	Nat Genet	www.ncbi.nlm.nih.gov/pubmed/30038396	Gene discovery and polygenic prediction from a genome-wide association study of educational attainment in 1.1 million individuals.	Self-reported math ability	564,698 European ancestry individuals	NA	17q25.3	17	81099382	Intergenic	BAIAP2	NA	NA	ENSG00000175866	NA	NA	rs7502214-G	rs7502214
BAIAP2	1	0	0	0	0	0	0	0	0	0	0	0	0	2	0	0	0	0	0	0	1	1	NA	NA	NA	NA	NA	2021-12-14	34594039	Sakaue S	2021-09-30	Nat Genet	www.ncbi.nlm.nih.gov/pubmed/34594039	A cross-population atlas of genetic associations for 220 human phenotypes.	White blood cell count	350,470 European ancestry individuals, 154,355 East Asian ancestry individuals	NA	7q21.3	7	98314534	NA	BAIAP2L1	NA	NA	ENSG00000006453	NA	NA	rs35937832-A	rs35937832
BAIAP2	1	0	0	0	0	0	0	0	0	0	0	0	0	2	0	0	0	0	0	0	1	1	NA	NA	NA	NA	NA	2018-11-12	30038396	Lee JJ	2018-07-23	Nat Genet	www.ncbi.nlm.nih.gov/pubmed/30038396	Gene discovery and polygenic prediction from a genome-wide association study of educational attainment in 1.1 million individuals.	Self-reported math ability (MTAG)	670,471 European ancestry individuals	NA	17q25.3	17	81099382	Intergenic	BAIAP2	NA	NA	ENSG00000175866	NA	NA	rs7502214-C	rs7502214
BAIAP2	1	0	0	0	0	0	0	0	0	0	0	0	0	2	0	0	0	0	0	0	1	1	NA	NA	NA	NA	NA	2020-09-18	32888494	Vuckovic D	2020-09-01	Cell	www.ncbi.nlm.nih.gov/pubmed/32888494	The Polygenic and Monogenic Basis of Blood Traits and Diseases.	Neutrophil percentage of white cells	408,112 British individuals	NA	7q21.3	7	98304543	BRI3, BAIAP2L1	BRI3, BAIAP2L1	NA	NA	ENSG00000164713, ENSG00000006453	NA	NA	rs7802541-A	rs7802541
BAIAP2	1	0	0	0	0	0	0	0	0	0	0	0	0	2	0	0	0	0	0	0	1	1	NA	NA	NA	NA	NA	2021-06-29	33462484	Sinnott-Armstrong N	2021-01-18	Nat Genet	www.ncbi.nlm.nih.gov/pubmed/33462484	Genetics of 35 blood and urine biomarkers in the UK Biobank.	Testosterone levels	310,461 European ancestry individuals, 5,453 African ancestry individuals, 6,680 South Asian ancestry individuals	NA	7q22.1	7	98410534	NR	BAIAP2L1 - PPIAP82	ENSG00000006453	ENSG00000213455	NA	9444	43585	rs1688605-A	rs1688605
BAIAP2	1	0	0	0	0	0	0	0	0	0	0	0	0	2	0	0	0	0	0	0	1	1	NA	NA	NA	NA	NA	2021-12-14	34594039	Sakaue S	2021-09-30	Nat Genet	www.ncbi.nlm.nih.gov/pubmed/34594039	A cross-population atlas of genetic associations for 220 human phenotypes.	Neutrophil count	349,856 European ancestry individuals, 82,810 East Asian ancestry individuals	NA	7q21.3	7	98304289	NA	BAIAP2L1, BRI3	NA	NA	ENSG00000006453, ENSG00000164713	NA	NA	rs1045916-T	rs1045916
BAIAP2	1	0	0	0	0	0	0	0	0	0	0	0	0	2	0	0	0	0	0	0	1	1	NA	NA	NA	NA	NA	2021-12-14	34594039	Sakaue S	2021-09-30	Nat Genet	www.ncbi.nlm.nih.gov/pubmed/34594039	A cross-population atlas of genetic associations for 220 human phenotypes.	White blood cell count	350,470 European ancestry individuals, 154,355 East Asian ancestry individuals	NA	17q25.3	17	81072843	NA	BAIAP2	NA	NA	ENSG00000175866	NA	NA	rs8071546-A	rs8071546
BAIAP2	1	0	0	0	0	0	0	0	0	0	0	0	0	2	0	0	0	0	0	0	1	1	NA	NA	NA	NA	NA	2020-09-18	32888494	Vuckovic D	2020-09-01	Cell	www.ncbi.nlm.nih.gov/pubmed/32888494	The Polygenic and Monogenic Basis of Blood Traits and Diseases.	Neutrophil count	408,112 British individuals	NA	7q21.3	7	98304289	BAIAP2L1	BAIAP2L1, BRI3	NA	NA	ENSG00000006453, ENSG00000164713	NA	NA	rs1045916-T	rs1045916
BAIAP2	1	0	0	0	0	0	0	0	0	0	0	0	0	2	0	0	0	0	0	0	1	1	NA	NA	NA	NA	NA	2018-11-12	30038396	Lee JJ	2018-07-23	Nat Genet	www.ncbi.nlm.nih.gov/pubmed/30038396	Gene discovery and polygenic prediction from a genome-wide association study of educational attainment in 1.1 million individuals.	Cognitive performance (MTAG)	402,382 European ancestry individuals	NA	17q25.3	17	81076348	Intergenic	BAIAP2	NA	NA	ENSG00000175866	NA	NA	rs8079781-T	rs8079781
BAIAP2	1	0	0	0	0	0	0	0	0	0	0	0	0	2	0	0	0	0	0	0	1	1	NA	NA	NA	NA	NA	2019-02-08	30595370	Kichaev G	2018-12-27	Am J Hum Genet	www.ncbi.nlm.nih.gov/pubmed/30595370	Leveraging Polygenic Functional Enrichment to Improve GWAS Power.	Neuroticism	approximately 372,000 European ancestry individuals	NA	17q25.3	17	81102976	NA	BAIAP2	NA	NA	ENSG00000175866	NA	NA	rs4969386-?	rs4969386
BAIAP2	1	0	0	0	0	0	0	0	0	0	0	0	0	2	0	0	0	0	0	0	1	1	NA	NA	NA	NA	NA	2020-09-18	32888494	Vuckovic D	2020-09-01	Cell	www.ncbi.nlm.nih.gov/pubmed/32888494	The Polygenic and Monogenic Basis of Blood Traits and Diseases.	White blood cell count	408,112 British individuals	NA	7q21.3	7	98304289	BAIAP2L1	BAIAP2L1, BRI3	NA	NA	ENSG00000006453, ENSG00000164713	NA	NA	rs1045916-T	rs1045916
BAIAP2	1	0	0	0	0	0	0	0	0	0	0	0	0	2	0	0	0	0	0	0	1	1	NA	NA	NA	NA	NA	2019-02-08	30595370	Kichaev G	2018-12-27	Am J Hum Genet	www.ncbi.nlm.nih.gov/pubmed/30595370	Leveraging Polygenic Functional Enrichment to Improve GWAS Power.	White blood cell count	approximately 444,000 European ancestry individuals	NA	7q21.3	7	98304289	NA	BAIAP2L1, BRI3	NA	NA	ENSG00000006453, ENSG00000164713	NA	NA	rs1045916-?	rs1045916
BCL2	1	0	0	0	0	0	0	0	0	0	0	0	0	0	0	0	0	0	0	0	1	0	Tier 1	B-cell CLL/lymphoma 2 [Source:HGNC Symbol;Acc:990]	Y	N	N	2017-08-10	28641921	Li J	2017-05-15	Neurobiol Aging	www.ncbi.nlm.nih.gov/pubmed/28641921	Genome-wide association and interaction studies of CSF T-tau/A≈í‚â§42 ratio in ADNI cohort.	Cerebrospinal fluid t-tau:AB1-42 ratio	113 European ancestry Alzheimer's disease cases, 207 European ancestry individuals with late mild cognitive impairment, 239 European ancestry individuals with early mild cognitive impairment, 85 European ancestry individuals with significant memory concern, 199 European ancestry controls.	NA	12p13.2	12	11956841	LRP6	ETV6 - BCL2L14	ENSG00000139083	ENSG00000121380	NA	61464	93003	rs3020811-?	rs3020811
BCL2	1	0	0	0	0	0	0	0	0	0	0	0	0	0	0	0	0	0	0	0	1	0	Tier 1	B-cell CLL/lymphoma 2 [Source:HGNC Symbol;Acc:990]	Y	N	N	2017-08-30	27863252	Astle WJ	2016-11-17	Cell	www.ncbi.nlm.nih.gov/pubmed/27863252	The Allelic Landscape of Human Blood Cell Trait Variation and Links to Common Complex Disease.	Mean platelet volume	164,454 European ancestry individuals	NA	18q21.33	18	63253621	BCL2	BCL2	NA	NA	ENSG00000171791	NA	NA	rs17758695-T	rs17758695
BCL2	1	0	0	0	0	0	0	0	0	0	0	0	0	0	0	0	0	0	0	0	1	0	Tier 1	B-cell CLL/lymphoma 2 [Source:HGNC Symbol;Acc:990]	Y	N	N	2017-08-30	27863252	Astle WJ	2016-11-17	Cell	www.ncbi.nlm.nih.gov/pubmed/27863252	The Allelic Landscape of Human Blood Cell Trait Variation and Links to Common Complex Disease.	Basophil percentage of white cells	171,996 European ancestry individuals	NA	18q21.33	18	63253621	BCL2	BCL2	NA	NA	ENSG00000171791	NA	NA	rs17758695-T	rs17758695
BCL2	1	0	0	0	0	0	0	0	0	0	0	0	0	0	0	0	0	0	0	0	1	0	Tier 1	B-cell CLL/lymphoma 2 [Source:HGNC Symbol;Acc:990]	Y	N	N	2017-08-30	27863252	Astle WJ	2016-11-17	Cell	www.ncbi.nlm.nih.gov/pubmed/27863252	The Allelic Landscape of Human Blood Cell Trait Variation and Links to Common Complex Disease.	Mean corpuscular hemoglobin	172,332 European ancestry individuals	NA	18q21.33	18	63253621	BCL2	BCL2	NA	NA	ENSG00000171791	NA	NA	rs17758695-T	rs17758695
BCL2	1	0	0	0	0	0	0	0	0	0	0	0	0	0	0	0	0	0	0	0	1	0	Tier 1	B-cell CLL/lymphoma 2 [Source:HGNC Symbol;Acc:990]	Y	N	N	2017-08-30	27863252	Astle WJ	2016-11-17	Cell	www.ncbi.nlm.nih.gov/pubmed/27863252	The Allelic Landscape of Human Blood Cell Trait Variation and Links to Common Complex Disease.	Neutrophil percentage of white cells	171,542 European ancestry individuals	NA	2q13	2	111165510	BCL2L11	MIR4435-2HG, BCL2L11	NA	NA	ENSG00000172965, ENSG00000153094	NA	NA	rs68021656-GT	rs68021656
BCL2	1	0	0	0	0	0	0	0	0	0	0	0	0	0	0	0	0	0	0	0	1	0	Tier 1	B-cell CLL/lymphoma 2 [Source:HGNC Symbol;Acc:990]	Y	N	N	2017-08-30	27863252	Astle WJ	2016-11-17	Cell	www.ncbi.nlm.nih.gov/pubmed/27863252	The Allelic Landscape of Human Blood Cell Trait Variation and Links to Common Complex Disease.	Neutrophil count	170,702 European ancestry individuals	NA	22q11.21	22	17688884	BCL2L13	BCL2L13	NA	NA	ENSG00000099968	NA	NA	rs5013026-T	rs5013026
BCL2	1	0	0	0	0	0	0	0	0	0	0	0	0	0	0	0	0	0	0	0	1	0	Tier 1	B-cell CLL/lymphoma 2 [Source:HGNC Symbol;Acc:990]	Y	N	N	2017-11-30	29059683	Michailidou K	2017-10-23	Nature	www.ncbi.nlm.nih.gov/pubmed/29059683	Association analysis identifies 65 new breast cancer risk loci.	Breast cancer	76,192 European ancestry cases, 63,082 European ancestry controls	46,785 European ancestry cases, 42,892 European ancestry controls, 14,068 East Asian ancestry cases, 13,104 East Asian ancestry controls	2q13	2	111168155	BCL2L11	MIR4435-2HG, BCL2L11	NA	NA	ENSG00000172965, ENSG00000153094	NA	NA	rs71801447-C	rs71801447
BCL2	1	0	0	0	0	0	0	0	0	0	0	0	0	0	0	0	0	0	0	0	1	0	Tier 1	B-cell CLL/lymphoma 2 [Source:HGNC Symbol;Acc:990]	Y	N	N	2017-08-30	27863252	Astle WJ	2016-11-17	Cell	www.ncbi.nlm.nih.gov/pubmed/27863252	The Allelic Landscape of Human Blood Cell Trait Variation and Links to Common Complex Disease.	Basophil percentage of granulocytes	170,223 European ancestry individuals	NA	18q21.33	18	63253621	BCL2	BCL2	NA	NA	ENSG00000171791	NA	NA	rs17758695-T	rs17758695
BCL2	1	0	0	0	0	0	0	0	0	0	0	0	0	0	0	0	0	0	0	0	1	0	Tier 1	B-cell CLL/lymphoma 2 [Source:HGNC Symbol;Acc:990]	Y	N	N	2018-07-24	26426971	Winkler TW	2015-10-01	PLoS Genet	www.ncbi.nlm.nih.gov/pubmed/26426971	The Influence of Age and Sex on Genetic Associations with Adult Body Size and Shape: A Large-Scale Genome-Wide Interaction Study.	Waist-to-hip ratio adjusted for BMI x sex x age interaction (4df test)	up to 43,776 European ancestry men aged <50, up to 50,526 European ancestry women aged <50, up to 69,944 European ancestry men aged >50, up to 88,129 European ancestry women aged >50	NA	18q21.33	18	63178651	NR	BCL2	NA	NA	ENSG00000171791	NA	NA	rs12454712-T	rs12454712
BCL2	1	0	0	0	0	0	0	0	0	0	0	0	0	0	0	0	0	0	0	0	1	0	Tier 1	B-cell CLL/lymphoma 2 [Source:HGNC Symbol;Acc:990]	Y	N	N	2017-08-10	28443625	Justice AE	2017-04-26	Nat Commun	www.ncbi.nlm.nih.gov/pubmed/28443625	Genome-wide meta-analysis of 241,258 adults accounting for smoking behaviour identifies novel loci for obesity traits.	Waist-to-hip ratio adjusted for BMI (adjusted for smoking behaviour)	95,362 European ancestry women, 62,085 European ancestry men, 5,829 European ancestry individuals, 10,500 African American/Afro-Caribbean ancestry women, 2,706 African American/Afro-Caribbean ancestry men, 1,030 Indian Asian ancestry women, 7,648 Indian Asian ancestry men, 1,793 Filipino ancestry women, 2,944 Hispanic/Latino ancestry women, 1,764 Hispanic/Latino ancestry men	21,496 European ancestry women, 24,385 European ancestry men, 118,364 European ancestry individuals, 2,326 African American/Afro-Caribbean ancestry women, 855 African American/Afro-Caribbean ancestry men	18q21.33	18	63178651	BCL2	BCL2	NA	NA	ENSG00000171791	NA	NA	rs12454712-T	rs12454712
BCL2	1	0	0	0	0	0	0	0	0	0	0	0	0	0	0	0	0	0	0	0	1	0	Tier 1	B-cell CLL/lymphoma 2 [Source:HGNC Symbol;Acc:990]	Y	N	N	2017-12-05	29083406	Ferreira MA	2017-10-30	Nat Genet	www.ncbi.nlm.nih.gov/pubmed/29083406	Shared genetic origin of asthma, hay fever and eczema elucidates allergic disease biology.	Allergic disease (asthma, hay fever or eczema)	180,129 European ancestry cases, 180,709 European ancestry controls	NA	2q13	2	111630961	BCL2L11, ANAPC1	ANAPC1	NA	NA	ENSG00000153107	NA	NA	rs4848612-A	rs4848612
BCL2	1	0	0	0	0	0	0	0	0	0	0	0	0	0	0	0	0	0	0	0	1	0	Tier 1	B-cell CLL/lymphoma 2 [Source:HGNC Symbol;Acc:990]	Y	N	N	2017-12-05	29083406	Ferreira MA	2017-10-30	Nat Genet	www.ncbi.nlm.nih.gov/pubmed/29083406	Shared genetic origin of asthma, hay fever and eczema elucidates allergic disease biology.	Allergic disease (asthma, hay fever or eczema)	180,129 European ancestry cases, 180,709 European ancestry controls	NA	2q13	2	111511550	BCL2L11, ANAPC1	SOCAR, MIR4435-2HG	NA	NA	ENSG00000240350, ENSG00000172965	NA	NA	rs13403656-A	rs13403656
BCL2	1	0	0	0	0	0	0	0	0	0	0	0	0	0	0	0	0	0	0	0	1	0	Tier 1	B-cell CLL/lymphoma 2 [Source:HGNC Symbol;Acc:990]	Y	N	N	2016-02-04	25936594	Tomer Y	2015-04-27	J Autoimmun	www.ncbi.nlm.nih.gov/pubmed/25936594	Genome wide identification of new genes and pathways in patients with both autoimmune thyroiditis and type 1 diabetes.	Type 1 diabetes and autoimmune thyroid diseases	346 European ancestry cases, 727 European ancestry controls	185 European ancestry cases, 340 European ancestry controls	1p13.2	1	113886839	BCL2L15	BCL2L15, AP4B1-AS1	NA	NA	ENSG00000188761, ENSG00000226167	NA	NA	rs2358994-A	rs2358994
BCL2	1	0	0	0	0	0	0	0	0	0	0	0	0	0	0	0	0	0	0	0	1	0	Tier 1	B-cell CLL/lymphoma 2 [Source:HGNC Symbol;Acc:990]	Y	N	N	2015-11-03	25607358	Hibar DP	2015-01-21	Nature	www.ncbi.nlm.nih.gov/pubmed/25607358	Common genetic variants influence human subcortical brain structures.	Subcortical brain region volumes	up to 13,171 European ancestry individuals	up to 15,130 European ancestry individuals, 545 Japanese ancestry individuals, 736 Mexican American individuals	20q11.21	20	31718921	BCL2L1	BCL2L1	NA	NA	ENSG00000171552	NA	NA	rs6087771-T	rs6087771
BCL2	1	0	0	0	0	0	0	0	0	0	0	0	0	0	0	0	0	0	0	0	1	0	Tier 1	B-cell CLL/lymphoma 2 [Source:HGNC Symbol;Acc:990]	Y	N	N	2019-07-17	28552196	Tachmazidou I	2017-06-01	Am J Hum Genet	www.ncbi.nlm.nih.gov/pubmed/28552196	Whole-Genome Sequencing Coupled to Imputation Discovers Genetic Signals for Anthropometric Traits.	Trunk fat mass	3,399 whole genome sequenced individuals, 12,838 European ancestry individuals	10,667 European ancestry individuals	15q21.2	15	52087680	CTD-2184D3.5	MAPK6 - BCL2L10	ENSG00000069956	ENSG00000137875	NA	20305	21583	rs190878891-A	rs190878891
BCL2	1	0	0	0	0	0	0	0	0	0	0	0	0	0	0	0	0	0	0	0	1	0	Tier 1	B-cell CLL/lymphoma 2 [Source:HGNC Symbol;Acc:990]	Y	N	N	2019-07-17	28552196	Tachmazidou I	2017-06-01	Am J Hum Genet	www.ncbi.nlm.nih.gov/pubmed/28552196	Whole-Genome Sequencing Coupled to Imputation Discovers Genetic Signals for Anthropometric Traits.	Height	1,249 whole genome sequenced European ancestry individuals, 3,541 whole genome sequenced individuals, 46,910 European ancestry individuals, 471 Carlantino (founder/genetic isolate) individuals, 1,197 Friuli Venezia Giulia (founder/genetic isolate) individuals, 1,043 Mylopotamos (founder/genetic isolate) individuals, 933 Pomak (founder/genetic isolate) individuals, 1,785 Val Borbera (founder/genet…	205,003 European ancestry individuals	14q11.2	14	23310668	BCL2L2, BCL2L2-PABPN1	BCL2L2-PABPN1, BCL2L2	NA	NA	ENSG00000258643, ENSG00000129473	NA	NA	rs3210043-A	rs3210043
BCL2	1	0	0	0	0	0	0	0	0	0	0	0	0	0	0	0	0	0	0	0	1	0	Tier 1	B-cell CLL/lymphoma 2 [Source:HGNC Symbol;Acc:990]	Y	N	N	2019-07-17	28552196	Tachmazidou I	2017-06-01	Am J Hum Genet	www.ncbi.nlm.nih.gov/pubmed/28552196	Whole-Genome Sequencing Coupled to Imputation Discovers Genetic Signals for Anthropometric Traits.	Height	1,249 whole genome sequenced European ancestry individuals, 3,541 whole genome sequenced individuals, 46,910 European ancestry individuals, 471 Carlantino (founder/genetic isolate) individuals, 1,197 Friuli Venezia Giulia (founder/genetic isolate) individuals, 1,043 Mylopotamos (founder/genetic isolate) individuals, 933 Pomak (founder/genetic isolate) individuals, 1,785 Val Borbera (founder/genet…	205,003 European ancestry individuals	14q11.2	14	23307890	BCL2L2, BCL2L2-PABPN1	BCL2L2, BCL2L2-PABPN1	NA	NA	ENSG00000129473, ENSG00000258643	NA	NA	rs2231301-A	rs2231301
BCL2	1	0	0	0	0	0	0	0	0	0	0	0	0	0	0	0	0	0	0	0	1	0	Tier 1	B-cell CLL/lymphoma 2 [Source:HGNC Symbol;Acc:990]	Y	N	N	2017-02-24	27416945	Walford GA	2016-07-14	Diabetes	www.ncbi.nlm.nih.gov/pubmed/27416945	Genome-Wide Association Study of the Modified Stumvoll Insulin Sensitivity Index Identifies BCL2 and FAM19A2 as Novel Insulin Sensitivity Loci.	Modified Stumvoll Insulin Sensitivity Index (BMI interaction)	16,753 European ancestry individuals	13,354 European ancestry individuals	2q36.3	2	226146604	NYAP2	NA	NA	NA	NA	NA	NA	rs13422522-C	rs13422522
BCL2	1	0	0	0	0	0	0	0	0	0	0	0	0	0	0	0	0	0	0	0	1	0	Tier 1	B-cell CLL/lymphoma 2 [Source:HGNC Symbol;Acc:990]	Y	N	N	2017-02-24	27416945	Walford GA	2016-07-14	Diabetes	www.ncbi.nlm.nih.gov/pubmed/27416945	Genome-Wide Association Study of the Modified Stumvoll Insulin Sensitivity Index Identifies BCL2 and FAM19A2 as Novel Insulin Sensitivity Loci.	Modified Stumvoll Insulin Sensitivity Index (BMI interaction)	16,753 European ancestry individuals	13,354 European ancestry individuals	16p12.3	16	20308765	GP2	SNRPEP3 - GP2	ENSG00000227624	ENSG00000169347	NA	69518	809	rs4078023-T	rs4078023
BCL2	1	0	0	0	0	0	0	0	0	0	0	0	0	0	0	0	0	0	0	0	1	0	Tier 1	B-cell CLL/lymphoma 2 [Source:HGNC Symbol;Acc:990]	Y	N	N	2017-02-24	27416945	Walford GA	2016-07-14	Diabetes	www.ncbi.nlm.nih.gov/pubmed/27416945	Genome-Wide Association Study of the Modified Stumvoll Insulin Sensitivity Index Identifies BCL2 and FAM19A2 as Novel Insulin Sensitivity Loci.	Modified Stumvoll Insulin Sensitivity Index (BMI interaction)	16,753 European ancestry individuals	13,354 European ancestry individuals	8q12.1	8	59061616	TOX	TOX	NA	NA	ENSG00000198846	NA	NA	rs16924527-A	rs16924527
BCL2	1	0	0	0	0	0	0	0	0	0	0	0	0	0	0	0	0	0	0	0	1	0	Tier 1	B-cell CLL/lymphoma 2 [Source:HGNC Symbol;Acc:990]	Y	N	N	2017-02-24	27416945	Walford GA	2016-07-14	Diabetes	www.ncbi.nlm.nih.gov/pubmed/27416945	Genome-Wide Association Study of the Modified Stumvoll Insulin Sensitivity Index Identifies BCL2 and FAM19A2 as Novel Insulin Sensitivity Loci.	Modified Stumvoll Insulin Sensitivity Index (BMI interaction)	16,753 European ancestry individuals	13,354 European ancestry individuals	20q11.23	20	38655427	ARHGAP40	ARHGAP40 - Metazoa_SRP	ENSG00000124143	ENSG00000274079	NA	4392	56394	rs6027072-A	rs6027072
BCL2	1	0	0	0	0	0	0	0	0	0	0	0	0	0	0	0	0	0	0	0	1	0	Tier 1	B-cell CLL/lymphoma 2 [Source:HGNC Symbol;Acc:990]	Y	N	N	2017-02-24	27416945	Walford GA	2016-07-14	Diabetes	www.ncbi.nlm.nih.gov/pubmed/27416945	Genome-Wide Association Study of the Modified Stumvoll Insulin Sensitivity Index Identifies BCL2 and FAM19A2 as Novel Insulin Sensitivity Loci.	Modified Stumvoll Insulin Sensitivity Index (BMI interaction)	16,753 European ancestry individuals	13,354 European ancestry individuals	18q21.33	18	63178651	BCL2	BCL2	NA	NA	ENSG00000171791	NA	NA	rs12454712-T	rs12454712
BCL2	1	0	0	0	0	0	0	0	0	0	0	0	0	0	0	0	0	0	0	0	1	0	Tier 1	B-cell CLL/lymphoma 2 [Source:HGNC Symbol;Acc:990]	Y	N	N	2017-02-24	27416945	Walford GA	2016-07-14	Diabetes	www.ncbi.nlm.nih.gov/pubmed/27416945	Genome-Wide Association Study of the Modified Stumvoll Insulin Sensitivity Index Identifies BCL2 and FAM19A2 as Novel Insulin Sensitivity Loci.	Modified Stumvoll Insulin Sensitivity Index (BMI interaction)	16,753 European ancestry individuals	13,354 European ancestry individuals	12q14.1	12	61094991	FAM19A2	NA	NA	NA	NA	NA	NA	rs10506418-A	rs10506418
BCL2	1	0	0	0	0	0	0	0	0	0	0	0	0	0	0	0	0	0	0	0	1	0	Tier 1	B-cell CLL/lymphoma 2 [Source:HGNC Symbol;Acc:990]	Y	N	N	2017-02-24	27416945	Walford GA	2016-07-14	Diabetes	www.ncbi.nlm.nih.gov/pubmed/27416945	Genome-Wide Association Study of the Modified Stumvoll Insulin Sensitivity Index Identifies BCL2 and FAM19A2 as Novel Insulin Sensitivity Loci.	Modified Stumvoll Insulin Sensitivity Index (BMI interaction)	16,753 European ancestry individuals	13,354 European ancestry individuals	1p31.1	1	79780335	ELTD1	NA	NA	NA	NA	NA	NA	rs1857095-T	rs1857095
BCL2	1	0	0	0	0	0	0	0	0	0	0	0	0	0	0	0	0	0	0	0	1	0	Tier 1	B-cell CLL/lymphoma 2 [Source:HGNC Symbol;Acc:990]	Y	N	N	2017-02-24	27416945	Walford GA	2016-07-14	Diabetes	www.ncbi.nlm.nih.gov/pubmed/27416945	Genome-Wide Association Study of the Modified Stumvoll Insulin Sensitivity Index Identifies BCL2 and FAM19A2 as Novel Insulin Sensitivity Loci.	Modified Stumvoll Insulin Sensitivity Index (BMI interaction)	16,753 European ancestry individuals	13,354 European ancestry individuals	13q12.11	13	21758683	FGF9	FGF9 - RN7SL766P	ENSG00000102678	ENSG00000244197	NA	54185	31854	rs12583553-A	rs12583553
BCL2	1	0	0	0	0	0	0	0	0	0	0	0	0	0	0	0	0	0	0	0	1	0	Tier 1	B-cell CLL/lymphoma 2 [Source:HGNC Symbol;Acc:990]	Y	N	N	2017-02-24	27416945	Walford GA	2016-07-14	Diabetes	www.ncbi.nlm.nih.gov/pubmed/27416945	Genome-Wide Association Study of the Modified Stumvoll Insulin Sensitivity Index Identifies BCL2 and FAM19A2 as Novel Insulin Sensitivity Loci.	Modified Stumvoll Insulin Sensitivity Index (BMI interaction)	16,753 European ancestry individuals	13,354 European ancestry individuals	22q12.3	22	34739115	ISX	NA - LINC02885	NA	ENSG00000286592	NA	NA	17561	rs10483182-A	rs10483182
BCL2	1	0	0	0	0	0	0	0	0	0	0	0	0	0	0	0	0	0	0	0	1	0	Tier 1	B-cell CLL/lymphoma 2 [Source:HGNC Symbol;Acc:990]	Y	N	N	2017-02-24	27416945	Walford GA	2016-07-14	Diabetes	www.ncbi.nlm.nih.gov/pubmed/27416945	Genome-Wide Association Study of the Modified Stumvoll Insulin Sensitivity Index Identifies BCL2 and FAM19A2 as Novel Insulin Sensitivity Loci.	Modified Stumvoll Insulin Sensitivity Index (BMI interaction)	16,753 European ancestry individuals	13,354 European ancestry individuals	15q25.3	15	86710303	AGBL1	AGBL1	NA	NA	ENSG00000273540	NA	NA	rs10520638-T	rs10520638
BCL2	1	0	0	0	0	0	0	0	0	0	0	0	0	0	0	0	0	0	0	0	1	0	Tier 1	B-cell CLL/lymphoma 2 [Source:HGNC Symbol;Acc:990]	Y	N	N	2017-02-24	27416945	Walford GA	2016-07-14	Diabetes	www.ncbi.nlm.nih.gov/pubmed/27416945	Genome-Wide Association Study of the Modified Stumvoll Insulin Sensitivity Index Identifies BCL2 and FAM19A2 as Novel Insulin Sensitivity Loci.	Modified Stumvoll Insulin Sensitivity Index (BMI interaction)	16,753 European ancestry individuals	13,354 European ancestry individuals	20q13.2	20	54193838	PFDN4	CYP24A1 - PFDN4	ENSG00000019186	ENSG00000101132	NA	19852	14249	rs6013915-A	rs6013915
BCL2	1	0	0	0	0	0	0	0	0	0	0	0	0	0	0	0	0	0	0	0	1	0	Tier 1	B-cell CLL/lymphoma 2 [Source:HGNC Symbol;Acc:990]	Y	N	N	2017-02-24	27416945	Walford GA	2016-07-14	Diabetes	www.ncbi.nlm.nih.gov/pubmed/27416945	Genome-Wide Association Study of the Modified Stumvoll Insulin Sensitivity Index Identifies BCL2 and FAM19A2 as Novel Insulin Sensitivity Loci.	Modified Stumvoll Insulin Sensitivity Index (BMI interaction)	16,753 European ancestry individuals	13,354 European ancestry individuals	14q13.1	14	33300706	NPAS3	NPAS3	NA	NA	ENSG00000151322	NA	NA	rs11627967-T	rs11627967
BCL2	1	0	0	0	0	0	0	0	0	0	0	0	0	0	0	0	0	0	0	0	1	0	Tier 1	B-cell CLL/lymphoma 2 [Source:HGNC Symbol;Acc:990]	Y	N	N	2018-01-22	27416945	Walford GA	2016-07-14	Diabetes	www.ncbi.nlm.nih.gov/pubmed/27416945	Genome-Wide Association Study of the Modified Stumvoll Insulin Sensitivity Index Identifies BCL2 and FAM19A2 as Novel Insulin Sensitivity Loci.	Modified Stumvoll Insulin Sensitivity Index	16,753 European ancestry individuals	13,354 European ancestry individuals	3q22.3	3	138278900	TXNDC6	ARMC8, NME9	NA	NA	ENSG00000114098, ENSG00000181322	NA	NA	rs13059110-?	rs13059110
BCL2	1	0	0	0	0	0	0	0	0	0	0	0	0	0	0	0	0	0	0	0	1	0	Tier 1	B-cell CLL/lymphoma 2 [Source:HGNC Symbol;Acc:990]	Y	N	N	2017-02-24	27416945	Walford GA	2016-07-14	Diabetes	www.ncbi.nlm.nih.gov/pubmed/27416945	Genome-Wide Association Study of the Modified Stumvoll Insulin Sensitivity Index Identifies BCL2 and FAM19A2 as Novel Insulin Sensitivity Loci.	Modified Stumvoll Insulin Sensitivity Index (model adjusted for BMI)	16,753 European ancestry individuals	13,354 European ancestry individuals	NA	NA	NA	PPARG	NA	NA	NA	NA	NA	NA	rs17036328-T	rs17036328
BCL2	1	0	0	0	0	0	0	0	0	0	0	0	0	0	0	0	0	0	0	0	1	0	Tier 1	B-cell CLL/lymphoma 2 [Source:HGNC Symbol;Acc:990]	Y	N	N	2017-02-24	27416945	Walford GA	2016-07-14	Diabetes	www.ncbi.nlm.nih.gov/pubmed/27416945	Genome-Wide Association Study of the Modified Stumvoll Insulin Sensitivity Index Identifies BCL2 and FAM19A2 as Novel Insulin Sensitivity Loci.	Modified Stumvoll Insulin Sensitivity Index (model adjusted for BMI)	16,753 European ancestry individuals	13,354 European ancestry individuals	2q36.3	2	226146604	NYAP2	NA	NA	NA	NA	NA	NA	rs13422522-C	rs13422522
BCL2	1	0	0	0	0	0	0	0	0	0	0	0	0	0	0	0	0	0	0	0	1	0	Tier 1	B-cell CLL/lymphoma 2 [Source:HGNC Symbol;Acc:990]	Y	N	N	2017-02-24	27416945	Walford GA	2016-07-14	Diabetes	www.ncbi.nlm.nih.gov/pubmed/27416945	Genome-Wide Association Study of the Modified Stumvoll Insulin Sensitivity Index Identifies BCL2 and FAM19A2 as Novel Insulin Sensitivity Loci.	Modified Stumvoll Insulin Sensitivity Index (model adjusted for BMI)	16,753 European ancestry individuals	13,354 European ancestry individuals	18q21.33	18	63178651	BCL2	BCL2	NA	NA	ENSG00000171791	NA	NA	rs12454712-T	rs12454712
BCL2	1	0	0	0	0	0	0	0	0	0	0	0	0	0	0	0	0	0	0	0	1	0	Tier 1	B-cell CLL/lymphoma 2 [Source:HGNC Symbol;Acc:990]	Y	N	N	2017-02-24	27416945	Walford GA	2016-07-14	Diabetes	www.ncbi.nlm.nih.gov/pubmed/27416945	Genome-Wide Association Study of the Modified Stumvoll Insulin Sensitivity Index Identifies BCL2 and FAM19A2 as Novel Insulin Sensitivity Loci.	Modified Stumvoll Insulin Sensitivity Index (model adjusted for BMI)	16,753 European ancestry individuals	13,354 European ancestry individuals	2q36.3	2	226155937	IRS1	NA	NA	NA	NA	NA	NA	rs7578326-A	rs7578326
BCL2	1	0	0	0	0	0	0	0	0	0	0	0	0	0	0	0	0	0	0	0	1	0	Tier 1	B-cell CLL/lymphoma 2 [Source:HGNC Symbol;Acc:990]	Y	N	N	2017-09-26	27723757	Jin Y	2016-11-01	Nat Genet	www.ncbi.nlm.nih.gov/pubmed/27723757	Genome-wide association studies of autoimmune vitiligo identify 23 new risk loci and highlight key pathways and regulatory variants.	Vitiligo	2,853 European ancestry cases and 37,405 European ancestry controls	1,827 European ancestry cases and 2,181 European ancestry controls	2q13	2	111252909	BCL2L11, MIR5535, 2HG	MIR4435-2HG	NA	NA	ENSG00000172965	NA	NA	rs4308124-C	rs4308124
BCL2	1	0	0	0	0	0	0	0	0	0	0	0	0	0	0	0	0	0	0	0	1	0	Tier 1	B-cell CLL/lymphoma 2 [Source:HGNC Symbol;Acc:990]	Y	N	N	2017-09-26	27723757	Jin Y	2016-11-01	Nat Genet	www.ncbi.nlm.nih.gov/pubmed/27723757	Genome-wide association studies of autoimmune vitiligo identify 23 new risk loci and highlight key pathways and regulatory variants.	Vitiligo	2,853 European ancestry cases and 37,405 European ancestry controls	1,827 European ancestry cases and 2,181 European ancestry controls	19q13.33	19	49665614	SCAF1, IRF3, BCL2L12	IRF3, BCL2L12	NA	NA	ENSG00000126456, ENSG00000126453	NA	NA	rs2304206-G	rs2304206
BCL2	1	0	0	0	0	0	0	0	0	0	0	0	0	0	0	0	0	0	0	0	1	0	Tier 1	B-cell CLL/lymphoma 2 [Source:HGNC Symbol;Acc:990]	Y	N	N	2018-08-16	22205395	Tekola Ayele F	2011-12-29	Immunogenetics	www.ncbi.nlm.nih.gov/pubmed/22205395	Genome-wide associated loci influencing interleukin (IL)-10, IL-1Ra, and IL-6 levels in African Americans.	Interleukin-10 levels	704 African American individuals	425 West African individuals	NA	NA	NA	BCL2L13	NA	NA	NA	NA	NA	NA	chr22:18133848-G	chr22:18133848
BCL2	1	0	0	0	0	0	0	0	0	0	0	0	0	0	0	0	0	0	0	0	1	0	Tier 1	B-cell CLL/lymphoma 2 [Source:HGNC Symbol;Acc:990]	Y	N	N	2020-12-01	27432226	Kar SP	2016-07-17	Cancer Discov	www.ncbi.nlm.nih.gov/pubmed/27432226	Genome-Wide Meta-Analyses of Breast, Ovarian, and Prostate Cancer Association Studies Identify Multiple New Susceptibility Loci Shared by at Least Two Cancer Types.	Breast cancer, ovarian cancer or prostate cancer (pleiotropy)	62,533 European ancestry breast cancer female cases, 60,976 European ancestry controls, 15,437 European ancestry invasive epithelial ovarian cancer female cases, 30,845 European ancestry controls, 34,379 European ancestry prostate cancer male cases, 33,164 European ancestry controls	NA	2q13	2	111138666	BCL2L11	MIR4435-2HG, BCL2L11	NA	NA	ENSG00000172965, ENSG00000153094	NA	NA	rs17041869-A	rs17041869
BCL2	1	0	0	0	0	0	0	0	0	0	0	0	0	0	0	0	0	0	0	0	1	0	Tier 1	B-cell CLL/lymphoma 2 [Source:HGNC Symbol;Acc:990]	Y	N	N	2019-07-17	28552196	Tachmazidou I	2017-06-01	Am J Hum Genet	www.ncbi.nlm.nih.gov/pubmed/28552196	Whole-Genome Sequencing Coupled to Imputation Discovers Genetic Signals for Anthropometric Traits.	Body fat mass	3,399 whole genome sequenced individuals, 11,802 European ancestry individuals	10,670 European ancestry individuals	15q21.2	15	52087680	CTD-2184D3.5	MAPK6 - BCL2L10	ENSG00000069956	ENSG00000137875	NA	20305	21583	rs190878891-A	rs190878891
BCL2	1	0	0	0	0	0	0	0	0	0	0	0	0	0	0	0	0	0	0	0	1	0	Tier 1	B-cell CLL/lymphoma 2 [Source:HGNC Symbol;Acc:990]	Y	N	N	2017-10-27	28892062	Akiyama M	2017-09-11	Nat Genet	www.ncbi.nlm.nih.gov/pubmed/28892062	Genome-wide association study identifies 112 new loci for body mass index in the Japanese population.	Body mass index	up to 72,390 Japanese ancestry women, up to 85,894 Japanese ancestry men	up to 10,048 Japanese ancestry women, up to 5,098 Japanese ancestry men, up to 181,999 European ancestry women, up to 140,155 European ancestry controls	18q21.33	18	63178651	BCL2	BCL2	NA	NA	ENSG00000171791	NA	NA	rs12454712-C	rs12454712
BCL2	1	0	0	0	0	0	0	0	0	0	0	0	0	0	0	0	0	0	0	0	1	0	Tier 1	B-cell CLL/lymphoma 2 [Source:HGNC Symbol;Acc:990]	Y	N	N	2017-10-20	28869590	Zhao W	2017-09-04	Nat Genet	www.ncbi.nlm.nih.gov/pubmed/28869590	Identification of new susceptibility loci for type 2 diabetes and shared etiological pathways with coronary heart disease.	Type 2 diabetes	6,353 South Asian ancestry cases, 7,179 South Asian ancestry controls, 3,871 European ancestry cases, 16,427 European ancestry controls, 34,840 cases, 114,981 controls	7,888 South Asian ancestry cases, 20,679 South Asian ancestry controls, 387 European ancestry cases, 2,092 European ancestry controls, 19,998 East Asian ancestry cases, 30,983 East Asian ancestry controls	18q21.33	18	63178651	BCL2	BCL2	NA	NA	ENSG00000171791	NA	NA	rs12454712-C	rs12454712
BCL2	1	0	0	0	0	0	0	0	0	0	0	0	0	0	0	0	0	0	0	0	1	0	Tier 1	B-cell CLL/lymphoma 2 [Source:HGNC Symbol;Acc:990]	Y	N	N	2017-10-20	28869590	Zhao W	2017-09-04	Nat Genet	www.ncbi.nlm.nih.gov/pubmed/28869590	Identification of new susceptibility loci for type 2 diabetes and shared etiological pathways with coronary heart disease.	Type 2 diabetes	6,353 South Asian ancestry cases, 7,179 South Asian ancestry controls, 3,871 European ancestry cases, 16,427 European ancestry controls, 34,840 cases, 114,981 controls	7,888 South Asian ancestry cases, 20,679 South Asian ancestry controls, 387 European ancestry cases, 2,092 European ancestry controls, 19,998 East Asian ancestry cases, 30,983 East Asian ancestry controls	2q13	2	111192964	BCL2L11	MIR4435-2HG	NA	NA	ENSG00000172965	NA	NA	rs11123406-C	rs11123406
BCL2	1	0	0	0	0	0	0	0	0	0	0	0	0	0	0	0	0	0	0	0	1	0	Tier 1	B-cell CLL/lymphoma 2 [Source:HGNC Symbol;Acc:990]	Y	N	N	2017-08-30	27863252	Astle WJ	2016-11-17	Cell	www.ncbi.nlm.nih.gov/pubmed/27863252	The Allelic Landscape of Human Blood Cell Trait Variation and Links to Common Complex Disease.	Red blood cell count	172,952 European ancestry individuals	NA	18q21.33	18	63253621	BCL2	BCL2	NA	NA	ENSG00000171791	NA	NA	rs17758695-T	rs17758695
BCL2	1	0	0	0	0	0	0	0	0	0	0	0	0	0	0	0	0	0	0	0	1	0	Tier 1	B-cell CLL/lymphoma 2 [Source:HGNC Symbol;Acc:990]	Y	N	N	2017-11-30	29059683	Michailidou K	2017-10-23	Nature	www.ncbi.nlm.nih.gov/pubmed/29059683	Association analysis identifies 65 new breast cancer risk loci.	Breast cancer	76,192 European ancestry cases, 63,082 European ancestry controls	46,785 European ancestry cases, 42,892 European ancestry controls, 14,068 East Asian ancestry cases, 13,104 East Asian ancestry controls	18q21.33	18	63178058	NR	BCL2	NA	NA	ENSG00000171791	NA	NA	rs4940575-C	rs4940575
BCL2	1	0	0	0	0	0	0	0	0	0	0	0	0	0	0	0	0	0	0	0	1	0	Tier 1	B-cell CLL/lymphoma 2 [Source:HGNC Symbol;Acc:990]	Y	N	N	2017-10-20	28869590	Zhao W	2017-09-04	Nat Genet	www.ncbi.nlm.nih.gov/pubmed/28869590	Identification of new susceptibility loci for type 2 diabetes and shared etiological pathways with coronary heart disease.	Type 2 diabetes	6,353 South Asian ancestry cases, 7,179 South Asian ancestry controls, 3,871 European ancestry cases, 16,427 European ancestry controls, 34,840 cases, 114,981 controls	7,888 South Asian ancestry cases, 20,679 South Asian ancestry controls, 387 European ancestry cases, 2,092 European ancestry controls, 19,998 East Asian ancestry cases, 30,983 East Asian ancestry controls	2q13	2	111192964	BCL2L11	MIR4435-2HG	NA	NA	ENSG00000172965	NA	NA	rs11123406-T	rs11123406
BCL2	1	0	0	0	0	0	0	0	0	0	0	0	0	0	0	0	0	0	0	0	1	0	Tier 1	B-cell CLL/lymphoma 2 [Source:HGNC Symbol;Acc:990]	Y	N	N	2018-07-28	29403010	Kanai M	2018-02-05	Nat Genet	www.ncbi.nlm.nih.gov/pubmed/29403010	Genetic analysis of quantitative traits in the Japanese population links cell types to complex human diseases.	White blood cell count	107,964 Japanese ancestry individuals	NA	15q25.1	15	79987002	BCL2A1, ZFAND6	BCL2A1 - Metazoa_SRP	ENSG00000140379	ENSG00000274079	NA	15806	70423	rs3915470-?	rs3915470
BCL2	1	0	0	0	0	0	0	0	0	0	0	0	0	0	0	0	0	0	0	0	1	0	Tier 1	B-cell CLL/lymphoma 2 [Source:HGNC Symbol;Acc:990]	Y	N	N	2018-07-28	29403010	Kanai M	2018-02-05	Nat Genet	www.ncbi.nlm.nih.gov/pubmed/29403010	Genetic analysis of quantitative traits in the Japanese population links cell types to complex human diseases.	Eosinophil counts	62,076 Japanese ancestry individuals	NA	15q25.1	15	79975139	BCL2A1, ZFAND6	BCL2A1 - Metazoa_SRP	ENSG00000140379	ENSG00000274079	NA	3943	82286	rs117072053-?	rs117072053
BCL2	1	0	0	0	0	0	0	0	0	0	0	0	0	0	0	0	0	0	0	0	1	0	Tier 1	B-cell CLL/lymphoma 2 [Source:HGNC Symbol;Acc:990]	Y	N	N	2018-07-28	29403010	Kanai M	2018-02-05	Nat Genet	www.ncbi.nlm.nih.gov/pubmed/29403010	Genetic analysis of quantitative traits in the Japanese population links cell types to complex human diseases.	Monocyte count	62,076 Japanese ancestry individuals	NA	15q25.1	15	79975053	BCL2A1, ZFAND6	BCL2A1 - Metazoa_SRP	ENSG00000140379	ENSG00000274079	NA	3857	82372	rs117424492-?	rs117424492
BCL2	1	0	0	0	0	0	0	0	0	0	0	0	0	0	0	0	0	0	0	0	1	0	Tier 1	B-cell CLL/lymphoma 2 [Source:HGNC Symbol;Acc:990]	Y	N	N	2019-11-04	30239722	Pulit SL	2018-09-14	Hum Mol Genet	www.ncbi.nlm.nih.gov/pubmed/30239722	Meta-analysis of genome-wide association studies for body fat distribution in 694,649 individuals of European ancestry.	Waist-to-hip ratio adjusted for BMI	379,501 European ancestry female individuals	NA	2q13	2	111159291	NR	MIR4435-2HG, BCL2L11	NA	NA	ENSG00000172965, ENSG00000153094	NA	NA	rs72837816-A	rs72837816
BCL2	1	0	0	0	0	0	0	0	0	0	0	0	0	0	0	0	0	0	0	0	1	0	Tier 1	B-cell CLL/lymphoma 2 [Source:HGNC Symbol;Acc:990]	Y	N	N	2019-11-04	30239722	Pulit SL	2018-09-14	Hum Mol Genet	www.ncbi.nlm.nih.gov/pubmed/30239722	Meta-analysis of genome-wide association studies for body fat distribution in 694,649 individuals of European ancestry.	Waist-to-hip ratio adjusted for BMI	379,501 European ancestry female individuals	NA	18q21.33	18	63121326	NR	NA - BCL2	NA	ENSG00000171791	NA	NA	2020	rs8086644-A	rs8086644
BCL2	1	0	0	0	0	0	0	0	0	0	0	0	0	0	0	0	0	0	0	0	1	0	Tier 1	B-cell CLL/lymphoma 2 [Source:HGNC Symbol;Acc:990]	Y	N	N	2019-07-05	31152163	Wuttke M	2019-05-31	Nat Genet	www.ncbi.nlm.nih.gov/pubmed/31152163	A catalog of genetic loci associated with kidney function from analyses of a million individuals.	Estimated glomerular filtration rate	567,460 European ancestry individuals, 165,726 East Asian ancestry individuals, 13,842 African American individuals, 13,359 South Asian ancestry individuals, 4,961 Hispanic individuals	216,518 European ancestry individuals, 64,204 non-Hispanic black individuals	12p13.2	12	12056269	BCL2L14	BCL2L14	NA	NA	ENSG00000121380	NA	NA	rs117113238-A	rs117113238
BCL2	1	0	0	0	0	0	0	0	0	0	0	0	0	0	0	0	0	0	0	0	1	0	Tier 1	B-cell CLL/lymphoma 2 [Source:HGNC Symbol;Acc:990]	Y	N	N	2019-11-04	30239722	Pulit SL	2018-09-14	Hum Mol Genet	www.ncbi.nlm.nih.gov/pubmed/30239722	Meta-analysis of genome-wide association studies for body fat distribution in 694,649 individuals of European ancestry.	Waist-to-hip ratio adjusted for BMI	379,501 European ancestry female individuals	NA	18q21.33	18	63178651	NR	BCL2	NA	NA	ENSG00000171791	NA	NA	rs12454712-T	rs12454712
BCL2	1	0	0	0	0	0	0	0	0	0	0	0	0	0	0	0	0	0	0	0	1	0	Tier 1	B-cell CLL/lymphoma 2 [Source:HGNC Symbol;Acc:990]	Y	N	N	2018-07-28	29403010	Kanai M	2018-02-05	Nat Genet	www.ncbi.nlm.nih.gov/pubmed/29403010	Genetic analysis of quantitative traits in the Japanese population links cell types to complex human diseases.	Non-albumin protein levels	98,538 Japanese ancestry individuals	NA	18q21.33	18	63159110	BCL2	BCL2	NA	NA	ENSG00000171791	NA	NA	rs4940572-?	rs4940572
BCL2	1	0	0	0	0	0	0	0	0	0	0	0	0	0	0	0	0	0	0	0	1	0	Tier 1	B-cell CLL/lymphoma 2 [Source:HGNC Symbol;Acc:990]	Y	N	N	2018-07-28	29403010	Kanai M	2018-02-05	Nat Genet	www.ncbi.nlm.nih.gov/pubmed/29403010	Genetic analysis of quantitative traits in the Japanese population links cell types to complex human diseases.	Serum total protein level	113,509 Japanese ancestry individuals	NA	18q21.33	18	63167937	BCL2	BCL2	NA	NA	ENSG00000171791	NA	NA	rs8094630-?	rs8094630
BCL2	1	0	0	0	0	0	0	0	0	0	0	0	0	0	0	0	0	0	0	0	1	0	Tier 1	B-cell CLL/lymphoma 2 [Source:HGNC Symbol;Acc:990]	Y	N	N	2017-12-20	29147026	Chen CH	2017-11-16	Sci Rep	www.ncbi.nlm.nih.gov/pubmed/29147026	Leveraging genome characteristics to improve gene discovery for putamen subcortical brain structure.	Putamen volume	12,596 European ancestry individuals	NA	20q11.21	20	31718921	BCL2L1	BCL2L1	NA	NA	ENSG00000171552	NA	NA	rs6087771-?	rs6087771
BCL2	1	0	0	0	0	0	0	0	0	0	0	0	0	0	0	0	0	0	0	0	1	0	Tier 1	B-cell CLL/lymphoma 2 [Source:HGNC Symbol;Acc:990]	Y	N	N	2018-07-28	29403010	Kanai M	2018-02-05	Nat Genet	www.ncbi.nlm.nih.gov/pubmed/29403010	Genetic analysis of quantitative traits in the Japanese population links cell types to complex human diseases.	Albumin-globulin ratio	98,626 Japanese ancestry individuals	NA	18q21.33	18	63159110	BCL2	BCL2	NA	NA	ENSG00000171791	NA	NA	rs4940572-?	rs4940572
BCL2	1	0	0	0	0	0	0	0	0	0	0	0	0	0	0	0	0	0	0	0	1	0	Tier 1	B-cell CLL/lymphoma 2 [Source:HGNC Symbol;Acc:990]	Y	N	N	2018-07-28	29403010	Kanai M	2018-02-05	Nat Genet	www.ncbi.nlm.nih.gov/pubmed/29403010	Genetic analysis of quantitative traits in the Japanese population links cell types to complex human diseases.	Phosphorus levels	42,793 Japanese ancestry individuals	NA	12p13.2	12	12010749	ETV6, BCL2L14	NA - BCL2L14	NA	ENSG00000121380	NA	NA	39095	rs3903005-?	rs3903005
BCL2	1	0	0	0	0	0	0	0	0	0	0	0	0	0	0	0	0	0	0	0	1	0	Tier 1	B-cell CLL/lymphoma 2 [Source:HGNC Symbol;Acc:990]	Y	N	N	2019-09-22	30575882	Lotta LA	2018-12-01	JAMA	www.ncbi.nlm.nih.gov/pubmed/30575882	Association of Genetic Variants Related to Gluteofemoral vs Abdominal Fat Distribution With Type 2 Diabetes, Coronary Disease, and Cardiovascular Risk Factors.	Waist-to-hip ratio adjusted for BMI	660,648 European ancestry individuals	NA	2q13	2	111137143	NR	BCL2L11, MIR4435-2HG	NA	NA	ENSG00000153094, ENSG00000172965	NA	NA	rs17041868-C	rs17041868
BCL2	1	0	0	0	0	0	0	0	0	0	0	0	0	0	0	0	0	0	0	0	1	0	Tier 1	B-cell CLL/lymphoma 2 [Source:HGNC Symbol;Acc:990]	Y	N	N	2019-11-05	30239722	Pulit SL	2018-09-14	Hum Mol Genet	www.ncbi.nlm.nih.gov/pubmed/30239722	Meta-analysis of genome-wide association studies for body fat distribution in 694,649 individuals of European ancestry.	Body mass index	806,834 European ancestry individuals	NA	18q21.33	18	63056554	NA	PHLPP1 - BCL2	ENSG00000081913	ENSG00000171791	NA	76121	66792	rs1031670-T	rs1031670
BCL2	1	0	0	0	0	0	0	0	0	0	0	0	0	0	0	0	0	0	0	0	1	0	Tier 1	B-cell CLL/lymphoma 2 [Source:HGNC Symbol;Acc:990]	Y	N	N	2019-11-05	30239722	Pulit SL	2018-09-14	Hum Mol Genet	www.ncbi.nlm.nih.gov/pubmed/30239722	Meta-analysis of genome-wide association studies for body fat distribution in 694,649 individuals of European ancestry.	Body mass index	806,834 European ancestry individuals	NA	18q21.33	18	63178651	NA	BCL2	NA	NA	ENSG00000171791	NA	NA	rs12454712-T	rs12454712
BCL2	1	0	0	0	0	0	0	0	0	0	0	0	0	0	0	0	0	0	0	0	1	0	Tier 1	B-cell CLL/lymphoma 2 [Source:HGNC Symbol;Acc:990]	Y	N	N	2019-09-22	30575882	Lotta LA	2018-12-01	JAMA	www.ncbi.nlm.nih.gov/pubmed/30575882	Association of Genetic Variants Related to Gluteofemoral vs Abdominal Fat Distribution With Type 2 Diabetes, Coronary Disease, and Cardiovascular Risk Factors.	Waist-hip ratio	663,598 European ancestry individuals	NA	2q13	2	111137143	NR	BCL2L11, MIR4435-2HG	NA	NA	ENSG00000153094, ENSG00000172965	NA	NA	rs17041868-C	rs17041868
BCL2	1	0	0	0	0	0	0	0	0	0	0	0	0	0	0	0	0	0	0	0	1	0	Tier 1	B-cell CLL/lymphoma 2 [Source:HGNC Symbol;Acc:990]	Y	N	N	2019-07-05	31152163	Wuttke M	2019-05-31	Nat Genet	www.ncbi.nlm.nih.gov/pubmed/31152163	A catalog of genetic loci associated with kidney function from analyses of a million individuals.	Blood urea nitrogen levels	416,178 European and unknown ancestry individuals	NA	12p13.2	12	12056269	BCL2L14	BCL2L14	NA	NA	ENSG00000121380	NA	NA	rs117113238-A	rs117113238
BCL2	1	0	0	0	0	0	0	0	0	0	0	0	0	0	0	0	0	0	0	0	1	0	Tier 1	B-cell CLL/lymphoma 2 [Source:HGNC Symbol;Acc:990]	Y	N	N	2019-07-05	31152163	Wuttke M	2019-05-31	Nat Genet	www.ncbi.nlm.nih.gov/pubmed/31152163	A catalog of genetic loci associated with kidney function from analyses of a million individuals.	Estimated glomerular filtration rate	567,460 European ancestry individuals	216,518 European ancestry individuals	12p13.2	12	12056269	BCL2L14	BCL2L14	NA	NA	ENSG00000121380	NA	NA	rs117113238-A	rs117113238
BCL2	1	0	0	0	0	0	0	0	0	0	0	0	0	0	0	0	0	0	0	0	1	0	Tier 1	B-cell CLL/lymphoma 2 [Source:HGNC Symbol;Acc:990]	Y	N	N	2019-12-06	31530798	Alliey-Rodriguez N	2019-09-17	Transl Psychiatry	www.ncbi.nlm.nih.gov/pubmed/31530798	NRXN1 is associated with enlargement of the temporal horns of the lateral ventricles in psychosis.	Rostral middle frontal gyrus volume	87 European ancestry Schizophrenia cases, 85 African American Schizophrenia cases, 15 Schizophrenia cases, 67 European ancestry Schizoaffective disorder cases, 53 African American Schizoaffective disorder cases, 7 Schizoaffective disorder cases, 130 European ancestry Bipolar disorders cases, 33 African American Bipolar disorders cases, 6 Bipolar disorders cases, 199 European ancestry controls, 79…	NA	15q21.2	15	52079548	NR	MAPK6 - BCL2L10	ENSG00000069956	ENSG00000137875	NA	12173	29715	rs72732980-?	rs72732980
BCL2	1	0	0	0	0	0	0	0	0	0	0	0	0	0	0	0	0	0	0	0	1	0	Tier 1	B-cell CLL/lymphoma 2 [Source:HGNC Symbol;Acc:990]	Y	N	N	2019-11-04	30239722	Pulit SL	2018-09-14	Hum Mol Genet	www.ncbi.nlm.nih.gov/pubmed/30239722	Meta-analysis of genome-wide association studies for body fat distribution in 694,649 individuals of European ancestry.	Waist-hip ratio	381,152 European female individuals	NA	2q13	2	111137143	NR	BCL2L11, MIR4435-2HG	NA	NA	ENSG00000153094, ENSG00000172965	NA	NA	rs17041868-T	rs17041868
BCL2	1	0	0	0	0	0	0	0	0	0	0	0	0	0	0	0	0	0	0	0	1	0	Tier 1	B-cell CLL/lymphoma 2 [Source:HGNC Symbol;Acc:990]	Y	N	N	2019-01-31	29274321	Chung J	2017-12-20	Alzheimers Dement	www.ncbi.nlm.nih.gov/pubmed/29274321	Genome-wide association study of Alzheimer's disease endophenotypes at prediagnosis stages.	Cerebrospinal fluid t-tau levels in normal cognition	305 European ancestry cognitively normal individuals	NA	12p13.2	12	12020777	ETV6, BCL2L14, LRP6	NA - BCL2L14	NA	ENSG00000121380	NA	NA	29067	rs10845450-G	rs10845450
BCL2	1	0	0	0	0	0	0	0	0	0	0	0	0	0	0	0	0	0	0	0	1	0	Tier 1	B-cell CLL/lymphoma 2 [Source:HGNC Symbol;Acc:990]	Y	N	N	2019-01-28	30598549	Morris JA	2018-12-31	Nat Genet	www.ncbi.nlm.nih.gov/pubmed/30598549	An atlas of genetic influences on osteoporosis in humans and mice.	Heel bone mineral density	426,824 British ancestry individuals	NA	2q13	2	111128755	BCL2L11	BCL2L11, MIR4435-2HG	NA	NA	ENSG00000153094, ENSG00000172965	NA	NA	rs13429049-C	rs13429049
BCL2	1	0	0	0	0	0	0	0	0	0	0	0	0	0	0	0	0	0	0	0	1	0	Tier 1	B-cell CLL/lymphoma 2 [Source:HGNC Symbol;Acc:990]	Y	N	N	2019-11-18	31624269	Terao C	2019-10-17	Nat Commun	www.ncbi.nlm.nih.gov/pubmed/31624269	GWAS of mosaic loss of chromosome Y highlights genetic effects on blood cell differentiation.	Mosaic loss of chromosome Y (Y chromosome dosage)	205,011 men	NA	20q11.21	20	31767936	TPX2, BCL2L1, HM13	TPX2	NA	NA	ENSG00000088325	NA	NA	rs60084722 -?	rs60084722
BCL2	1	0	0	0	0	0	0	0	0	0	0	0	0	0	0	0	0	0	0	0	1	0	Tier 1	B-cell CLL/lymphoma 2 [Source:HGNC Symbol;Acc:990]	Y	N	N	2019-11-18	31624269	Terao C	2019-10-17	Nat Commun	www.ncbi.nlm.nih.gov/pubmed/31624269	GWAS of mosaic loss of chromosome Y highlights genetic effects on blood cell differentiation.	Mosaic loss of chromosome Y (Y chromosome dosage)	205,011 men	NA	18q21.33	18	63253621	BCL2	BCL2	NA	NA	ENSG00000171791	NA	NA	rs17758695-?	rs17758695
BCL2	1	0	0	0	0	0	0	0	0	0	0	0	0	0	0	0	0	0	0	0	1	0	Tier 1	B-cell CLL/lymphoma 2 [Source:HGNC Symbol;Acc:990]	Y	N	N	2020-02-11	31465739	Liu M	2019-08-26	J Invest Dermatol	www.ncbi.nlm.nih.gov/pubmed/31465739	A GENETIC VARIANT IN THE BCL2 GENE ASSOCIATES WITH ADALIMUMAB RESPONSE IN HIDRADENITIS SUPPURATIVA CLINICAL TRIALS AND REGULATES EXPRESSION OF BCL2.	Response to adalimumab in hidradenitis suppurativa (abscess and inflammatory nodule count increase)	307 European ancestry individuals	NR	18q21.33	18	63162799	BCL2	BCL2	NA	NA	ENSG00000171791	NA	NA	rs59532114-A	rs59532114
BCL2	1	0	0	0	0	0	0	0	0	0	0	0	0	0	0	0	0	0	0	0	1	0	Tier 1	B-cell CLL/lymphoma 2 [Source:HGNC Symbol;Acc:990]	Y	N	N	2019-11-04	30239722	Pulit SL	2018-09-14	Hum Mol Genet	www.ncbi.nlm.nih.gov/pubmed/30239722	Meta-analysis of genome-wide association studies for body fat distribution in 694,649 individuals of European ancestry.	Body mass index	374,756 European ancestry male individuals	NA	18q21.33	18	63178651	NA	BCL2	NA	NA	ENSG00000171791	NA	NA	rs12454712-T	rs12454712
BCL2	1	0	0	0	0	0	0	0	0	0	0	0	0	0	0	0	0	0	0	0	1	0	Tier 1	B-cell CLL/lymphoma 2 [Source:HGNC Symbol;Acc:990]	Y	N	N	2019-08-23	30584014	Huang M	2018-12-12	Neuroimage Clin	www.ncbi.nlm.nih.gov/pubmed/30584014	Spatial correlations exploitation based on nonlocal voxel-wise GWAS for biomarker detection of AD.	Voxel-wise structural brain imaging measurements in Alzheimer‚Äö√Ñ√¥s disease	708 European ancestry individuals	NA	12p13.2	12	12095165	BCL2L14	BCL2L14	NA	NA	ENSG00000121380	NA	NA	rs885720-?	rs885720
BCL2	1	0	0	0	0	0	0	0	0	0	0	0	0	0	0	0	0	0	0	0	1	0	Tier 1	B-cell CLL/lymphoma 2 [Source:HGNC Symbol;Acc:990]	Y	N	N	2020-01-08	30297969	Mahajan A	2018-10-08	Nat Genet	www.ncbi.nlm.nih.gov/pubmed/30297969	Fine-mapping type 2 diabetes loci to single-variant resolution using high-density imputation and islet-specific epigenome maps.	Type 2 diabetes	74,124 European ancestry cases, 824,006 European ancestry controls	NA	18q21.33	18	63001037	BCL2A	PHLPP1 - NA	ENSG00000081913	NA	NA	20604	NA	rs10469140-G	rs10469140
BCL2	1	0	0	0	0	0	0	0	0	0	0	0	0	0	0	0	0	0	0	0	1	0	Tier 1	B-cell CLL/lymphoma 2 [Source:HGNC Symbol;Acc:990]	Y	N	N	2020-01-08	30297969	Mahajan A	2018-10-08	Nat Genet	www.ncbi.nlm.nih.gov/pubmed/30297969	Fine-mapping type 2 diabetes loci to single-variant resolution using high-density imputation and islet-specific epigenome maps.	Type 2 diabetes	74,124 European ancestry cases, 824,006 European ancestry controls	NA	18q21.33	18	63178651	BCL2A	BCL2	NA	NA	ENSG00000171791	NA	NA	rs12454712-T	rs12454712
BCL2	1	0	0	0	0	0	0	0	0	0	0	0	0	0	0	0	0	0	0	0	1	0	Tier 1	B-cell CLL/lymphoma 2 [Source:HGNC Symbol;Acc:990]	Y	N	N	2020-07-21	32203549	Richardson TG	2020-03-23	PLoS Med	www.ncbi.nlm.nih.gov/pubmed/32203549	Evaluating the relationship between circulating lipoprotein lipids and apolipoproteins with risk of coronary heart disease: A multivariable Mendelian randomisation analysis.	Triglyceride levels	441,016 European ancestry individuals	NA	18q21.33	18	63178651	BCL2	BCL2	NA	NA	ENSG00000171791	NA	NA	rs12454712-T	rs12454712
BCL2	1	0	0	0	0	0	0	0	0	0	0	0	0	0	0	0	0	0	0	0	1	0	Tier 1	B-cell CLL/lymphoma 2 [Source:HGNC Symbol;Acc:990]	Y	N	N	2020-07-21	32203549	Richardson TG	2020-03-23	PLoS Med	www.ncbi.nlm.nih.gov/pubmed/32203549	Evaluating the relationship between circulating lipoprotein lipids and apolipoproteins with risk of coronary heart disease: A multivariable Mendelian randomisation analysis.	Triglyceride levels	441,016 European ancestry individuals	NA	2q13	2	111169802	BCL2L11	MIR4435-2HG	NA	NA	ENSG00000172965	NA	NA	rs6708784-A	rs6708784
BCL2	1	0	0	0	0	0	0	0	0	0	0	0	0	0	0	0	0	0	0	0	1	0	Tier 1	B-cell CLL/lymphoma 2 [Source:HGNC Symbol;Acc:990]	Y	N	N	2019-02-01	30573740	Yap CX	2018-12-20	Nat Commun	www.ncbi.nlm.nih.gov/pubmed/30573740	Dissection of genetic variation and evidence for pleiotropy in male pattern baldness.	Male-pattern baldness	205,327 European ancestry males	NA	12p13.2	12	12056193	NR	BCL2L14	NA	NA	ENSG00000121380	NA	NA	rs10845461-G	rs10845461
BCL2	1	0	0	0	0	0	0	0	0	0	0	0	0	0	0	0	0	0	0	0	1	0	Tier 1	B-cell CLL/lymphoma 2 [Source:HGNC Symbol;Acc:990]	Y	N	N	2020-01-28	31676860	Zhao B	2019-11-01	Nat Genet	www.ncbi.nlm.nih.gov/pubmed/31676860	Genome-wide association analysis of 19,629 individuals identifies variants influencing regional brain volumes and refines their genetic co-architecture with cognitive and mental health traits.	Brain region volumes	19,629 British ancestry individuals	NA	20q11.21	20	31666970	NR	BCL2L1	NA	NA	ENSG00000171552	NA	NA	rs6121038-?	rs6121038
BCL2	1	0	0	0	0	0	0	0	0	0	0	0	0	0	0	0	0	0	0	0	1	0	Tier 1	B-cell CLL/lymphoma 2 [Source:HGNC Symbol;Acc:990]	Y	N	N	2020-02-19	31636452	Satizabal CL	2019-10-21	Nat Genet	www.ncbi.nlm.nih.gov/pubmed/31636452	Genetic architecture of subcortical brain structures in 38,851 individuals.	Pallidum volume	34,413 European ancestry individuals	341 South East and East Asian ancestry individuals, 769 African American individuals	20q11.21	20	31670738	NR	BCL2L1	NA	NA	ENSG00000171552	NA	NA	rs10439607-A	rs10439607
BCL2	1	0	0	0	0	0	0	0	0	0	0	0	0	0	0	0	0	0	0	0	1	0	Tier 1	B-cell CLL/lymphoma 2 [Source:HGNC Symbol;Acc:990]	Y	N	N	2020-02-19	31636452	Satizabal CL	2019-10-21	Nat Genet	www.ncbi.nlm.nih.gov/pubmed/31636452	Genetic architecture of subcortical brain structures in 38,851 individuals.	Pallidum volume	34,413 European ancestry individuals	341 South East and East Asian ancestry individuals, 769 African American individuals	20q11.21	20	31718921	NR	BCL2L1	NA	NA	ENSG00000171552	NA	NA	rs6087771-T	rs6087771
BCL2	1	0	0	0	0	0	0	0	0	0	0	0	0	0	0	0	0	0	0	0	1	0	Tier 1	B-cell CLL/lymphoma 2 [Source:HGNC Symbol;Acc:990]	Y	N	N	2020-02-19	31636452	Satizabal CL	2019-10-21	Nat Genet	www.ncbi.nlm.nih.gov/pubmed/31636452	Genetic architecture of subcortical brain structures in 38,851 individuals.	Putamen volume	37,571 European ancestry individuals	341 South East and East Asian ancestry individuals, 769 African American individuals	20q11.21	20	31670738	NR	BCL2L1	NA	NA	ENSG00000171552	NA	NA	rs10439607-A	rs10439607
BCL2	1	0	0	0	0	0	0	0	0	0	0	0	0	0	0	0	0	0	0	0	1	0	Tier 1	B-cell CLL/lymphoma 2 [Source:HGNC Symbol;Acc:990]	Y	N	N	2020-02-19	31636452	Satizabal CL	2019-10-21	Nat Genet	www.ncbi.nlm.nih.gov/pubmed/31636452	Genetic architecture of subcortical brain structures in 38,851 individuals.	Putamen volume	37,571 European ancestry individuals	341 South East and East Asian ancestry individuals, 769 African American individuals	20q11.21	20	31718921	NR	BCL2L1	NA	NA	ENSG00000171552	NA	NA	rs6087771-T	rs6087771
BCL2	1	0	0	0	0	0	0	0	0	0	0	0	0	0	0	0	0	0	0	0	1	0	Tier 1	B-cell CLL/lymphoma 2 [Source:HGNC Symbol;Acc:990]	Y	N	N	2020-02-19	31636452	Satizabal CL	2019-10-21	Nat Genet	www.ncbi.nlm.nih.gov/pubmed/31636452	Genetic architecture of subcortical brain structures in 38,851 individuals.	Caudate nucleus volume	37,741 European ancestry individuals	341 South East and East Asian ancestry individuals, 769 African American individuals	20q11.21	20	31670738	NR	BCL2L1	NA	NA	ENSG00000171552	NA	NA	rs10439607-A	rs10439607
BCL2	1	0	0	0	0	0	0	0	0	0	0	0	0	0	0	0	0	0	0	0	1	0	Tier 1	B-cell CLL/lymphoma 2 [Source:HGNC Symbol;Acc:990]	Y	N	N	2020-02-19	31636452	Satizabal CL	2019-10-21	Nat Genet	www.ncbi.nlm.nih.gov/pubmed/31636452	Genetic architecture of subcortical brain structures in 38,851 individuals.	Caudate nucleus volume	37,741 European ancestry individuals	341 South East and East Asian ancestry individuals, 769 African American individuals	20q11.21	20	31718921	NR	BCL2L1	NA	NA	ENSG00000171552	NA	NA	rs6087771-T	rs6087771
BCL2	1	0	0	0	0	0	0	0	0	0	0	0	0	0	0	0	0	0	0	0	1	0	Tier 1	B-cell CLL/lymphoma 2 [Source:HGNC Symbol;Acc:990]	Y	N	N	2020-03-10	32060260	Campos AI	2020-02-14	Nat Commun	www.ncbi.nlm.nih.gov/pubmed/32060260	Insights into the aetiology of snoring from observational and genetic investigations in the UK Biobank.	Snoring	151,836 British ancestry cases, 255,230 British ancestry controls	NA	18q21.33	18	63293077	NR	BCL2	NA	NA	ENSG00000171791	NA	NA	rs4987719-C	rs4987719
BCL2	1	0	0	0	0	0	0	0	0	0	0	0	0	0	0	0	0	0	0	0	1	0	Tier 1	B-cell CLL/lymphoma 2 [Source:HGNC Symbol;Acc:990]	Y	N	N	2020-03-10	32060260	Campos AI	2020-02-14	Nat Commun	www.ncbi.nlm.nih.gov/pubmed/32060260	Insights into the aetiology of snoring from observational and genetic investigations in the UK Biobank.	Snoring	61,792 British ancestry female cases, 156,554 British ancestry female controls	NA	18q21.33	18	63293077	NR	BCL2	NA	NA	ENSG00000171791	NA	NA	rs4987719-C	rs4987719
BCL2	1	0	0	0	0	0	0	0	0	0	0	0	0	0	0	0	0	0	0	0	1	0	Tier 1	B-cell CLL/lymphoma 2 [Source:HGNC Symbol;Acc:990]	Y	N	N	2019-02-01	30573740	Yap CX	2018-12-20	Nat Commun	www.ncbi.nlm.nih.gov/pubmed/30573740	Dissection of genetic variation and evidence for pleiotropy in male pattern baldness.	Male-pattern baldness	205,327 European ancestry males	NA	12p13.2	12	12118640	NR	BCL2L14, LRP6, LRP6	NA	NA	ENSG00000121380, ENSG00000281324, ENSG00000070018	NA	NA	rs71457130-T	rs71457130
BCL2	1	0	0	0	0	0	0	0	0	0	0	0	0	0	0	0	0	0	0	0	1	0	Tier 1	B-cell CLL/lymphoma 2 [Source:HGNC Symbol;Acc:990]	Y	N	N	2020-03-10	32060260	Campos AI	2020-02-14	Nat Commun	www.ncbi.nlm.nih.gov/pubmed/32060260	Insights into the aetiology of snoring from observational and genetic investigations in the UK Biobank.	Snoring	152,302 British ancestry cases, 256,015 British ancestry controls	NA	18q21.33	18	63293077	NR	BCL2	NA	NA	ENSG00000171791	NA	NA	rs4987719-C	rs4987719
BCL2	1	0	0	0	0	0	0	0	0	0	0	0	0	0	0	0	0	0	0	0	1	0	Tier 1	B-cell CLL/lymphoma 2 [Source:HGNC Symbol;Acc:990]	Y	N	N	2019-12-11	31719529	Lyons PA	2019-11-12	Nat Commun	www.ncbi.nlm.nih.gov/pubmed/31719529	Genome-wide association study of eosinophilic granulomatosis with polyangiitis reveals genomic loci stratified by ANCA status.	Eosinophilic granulomatosis with polyangiitis	534 European ancestry cases, 6,688 European ancestry controls	142 European and unknown ancestry cases, 121 European and unknown ancestry controls	2q13	2	111104261	BCL2L11	ACOXL-AS1, ACOXL, MIR4435-2HG	NA	NA	ENSG00000204581, ENSG00000153093, ENSG00000172965	NA	NA	rs72946301-?	rs72946301
BCL2	1	0	0	0	0	0	0	0	0	0	0	0	0	0	0	0	0	0	0	0	1	0	Tier 1	B-cell CLL/lymphoma 2 [Source:HGNC Symbol;Acc:990]	Y	N	N	2019-03-07	30578418	Giri A	2018-12-21	Nat Genet	www.ncbi.nlm.nih.gov/pubmed/30578418	Trans-ethnic association study of blood pressure determinants in over 750,000 individuals.	Systolic blood pressure	365,998 European ancestry individuals, 63,490 African ancestry individuals, 22,802 Hispanic individuals, 4,792 Asian ancestry individuals, 2,695 Native American ancestry individuals	299,024 European ancestry individuals, 17,277 individuals	18q21.33	18	63178651	BCL2	BCL2	NA	NA	ENSG00000171791	NA	NA	rs12454712-T	rs12454712
BCL2	1	0	0	0	0	0	0	0	0	0	0	0	0	0	0	0	0	0	0	0	1	0	Tier 1	B-cell CLL/lymphoma 2 [Source:HGNC Symbol;Acc:990]	Y	N	N	2020-01-07	28346444	Wright DJ	2017-03-27	Nat Genet	www.ncbi.nlm.nih.gov/pubmed/28346444	Genetic variants associated with mosaic Y chromosome loss highlight cell cycle genes and overlap with cancer susceptibility.	Mosaic loss of chromosome Y (Y chromosome dosage)	67,034 European ancestry men	8,715 European ancestry men, 9,793 men	18q21.33	18	63253621	BCL2	BCL2	NA	NA	ENSG00000171791	NA	NA	rs17758695-C	rs17758695
BCL2	1	0	0	0	0	0	0	0	0	0	0	0	0	0	0	0	0	0	0	0	1	0	Tier 1	B-cell CLL/lymphoma 2 [Source:HGNC Symbol;Acc:990]	Y	N	N	2019-02-01	30573740	Yap CX	2018-12-20	Nat Commun	www.ncbi.nlm.nih.gov/pubmed/30573740	Dissection of genetic variation and evidence for pleiotropy in male pattern baldness.	Male-pattern baldness	205,327 European ancestry males	NA	18q21.33	18	63186022	NR	BCL2	NA	NA	ENSG00000171791	NA	NA	rs117997962-G	rs117997962
BCL2	1	0	0	0	0	0	0	0	0	0	0	0	0	0	0	0	0	0	0	0	1	0	Tier 1	B-cell CLL/lymphoma 2 [Source:HGNC Symbol;Acc:990]	Y	N	N	2019-02-01	30573740	Yap CX	2018-12-20	Nat Commun	www.ncbi.nlm.nih.gov/pubmed/30573740	Dissection of genetic variation and evidence for pleiotropy in male pattern baldness.	Male-pattern baldness	205,327 European ancestry males	NA	18q21.33	18	63258928	NR	BCL2	NA	NA	ENSG00000171791	NA	NA	rs12457893-C	rs12457893
BCL2	1	0	0	0	0	0	0	0	0	0	0	0	0	0	0	0	0	0	0	0	1	0	Tier 1	B-cell CLL/lymphoma 2 [Source:HGNC Symbol;Acc:990]	Y	N	N	2020-06-17	32327693	Oskarsson GR	2020-04-23	Commun Biol	www.ncbi.nlm.nih.gov/pubmed/32327693	Predicted loss and gain of function mutations in ACO1 are associated with erythropoiesis.	Hemoglobin levels	684,122 European ancestry individuals	NA	22q11.21	22	17683229	BCL2L13	BCL2L13	NA	NA	ENSG00000099968	NA	NA	rs2587070-G	rs2587070
BCL2	1	0	0	0	0	0	0	0	0	0	0	0	0	0	0	0	0	0	0	0	1	0	Tier 1	B-cell CLL/lymphoma 2 [Source:HGNC Symbol;Acc:990]	Y	N	N	2020-07-21	32203549	Richardson TG	2020-03-23	PLoS Med	www.ncbi.nlm.nih.gov/pubmed/32203549	Evaluating the relationship between circulating lipoprotein lipids and apolipoproteins with risk of coronary heart disease: A multivariable Mendelian randomisation analysis.	HDL cholesterol levels	403,943 European ancestry individuals	NA	2q13	2	111137143	BCL2L11	BCL2L11, MIR4435-2HG	NA	NA	ENSG00000153094, ENSG00000172965	NA	NA	rs17041868-T	rs17041868
BCL2	1	0	0	0	0	0	0	0	0	0	0	0	0	0	0	0	0	0	0	0	1	0	Tier 1	B-cell CLL/lymphoma 2 [Source:HGNC Symbol;Acc:990]	Y	N	N	2018-08-14	29892016	Schumacher FR	2018-06-11	Nat Genet	www.ncbi.nlm.nih.gov/pubmed/29892016	Association analyses of more than 140,000 men identify 63 new prostate cancer susceptibility loci.	Prostate cancer (advanced)	15,167 European ancestry cases, 58,308 European ancestry controls	NA	2q13	2	111135519	BCL2L11	MIR4435-2HG, BCL2L11	NA	NA	ENSG00000172965, ENSG00000153094	NA	NA	rs11691517-T	rs11691517
BCL2	1	0	0	0	0	0	0	0	0	0	0	0	0	0	0	0	0	0	0	0	1	0	Tier 1	B-cell CLL/lymphoma 2 [Source:HGNC Symbol;Acc:990]	Y	N	N	2018-08-14	29892016	Schumacher FR	2018-06-11	Nat Genet	www.ncbi.nlm.nih.gov/pubmed/29892016	Association analyses of more than 140,000 men identify 63 new prostate cancer susceptibility loci.	Prostate cancer (advanced)	15,167 European ancestry cases, 58,308 European ancestry controls	NA	2q13	2	111146954	intergenic	MIR4435-2HG, BCL2L11	NA	NA	ENSG00000172965, ENSG00000153094	NA	NA	rs56366063-C	rs56366063
BCL2	1	0	0	0	0	0	0	0	0	0	0	0	0	0	0	0	0	0	0	0	1	0	Tier 1	B-cell CLL/lymphoma 2 [Source:HGNC Symbol;Acc:990]	Y	N	N	2018-08-14	29892016	Schumacher FR	2018-06-11	Nat Genet	www.ncbi.nlm.nih.gov/pubmed/29892016	Association analyses of more than 140,000 men identify 63 new prostate cancer susceptibility loci.	Prostate cancer	79,148 European ancestry cases, 61,106 European ancestry controls	NA	2q13	2	111146954	NR	MIR4435-2HG, BCL2L11	NA	NA	ENSG00000172965, ENSG00000153094	NA	NA	rs56366063-C	rs56366063
BCL2	1	0	0	0	0	0	0	0	0	0	0	0	0	0	0	0	0	0	0	0	1	0	Tier 1	B-cell CLL/lymphoma 2 [Source:HGNC Symbol;Acc:990]	Y	N	N	2018-08-14	29892016	Schumacher FR	2018-06-11	Nat Genet	www.ncbi.nlm.nih.gov/pubmed/29892016	Association analyses of more than 140,000 men identify 63 new prostate cancer susceptibility loci.	Prostate cancer	79,148 European ancestry cases, 61,106 European ancestry controls	NA	2q13	2	111135519	BCL2L11	MIR4435-2HG, BCL2L11	NA	NA	ENSG00000172965, ENSG00000153094	NA	NA	rs11691517-T	rs11691517
BCL2	1	0	0	0	0	0	0	0	0	0	0	0	0	0	0	0	0	0	0	0	1	0	Tier 1	B-cell CLL/lymphoma 2 [Source:HGNC Symbol;Acc:990]	Y	N	N	2020-01-28	31676860	Zhao B	2019-11-01	Nat Genet	www.ncbi.nlm.nih.gov/pubmed/31676860	Genome-wide association analysis of 19,629 individuals identifies variants influencing regional brain volumes and refines their genetic co-architecture with cognitive and mental health traits.	Brain region volumes	19,629 British ancestry individuals	NA	20q11.21	20	31666970	NR	BCL2L1	NA	NA	ENSG00000171552	NA	NA	rs6121038-?	rs6121038
BCL2	1	0	0	0	0	0	0	0	0	0	0	0	0	0	0	0	0	0	0	0	1	0	Tier 1	B-cell CLL/lymphoma 2 [Source:HGNC Symbol;Acc:990]	Y	N	N	2019-01-28	30598549	Morris JA	2018-12-31	Nat Genet	www.ncbi.nlm.nih.gov/pubmed/30598549	An atlas of genetic influences on osteoporosis in humans and mice.	Heel bone mineral density	426,824 British ancestry individuals	NA	18q21.33	18	63136639	BCL2	BCL2	NA	NA	ENSG00000171791	NA	NA	rs56087288-G	rs56087288
BCL2	1	0	0	0	0	0	0	0	0	0	0	0	0	0	0	0	0	0	0	0	1	0	Tier 1	B-cell CLL/lymphoma 2 [Source:HGNC Symbol;Acc:990]	Y	N	N	2019-01-28	30598549	Morris JA	2018-12-31	Nat Genet	www.ncbi.nlm.nih.gov/pubmed/30598549	An atlas of genetic influences on osteoporosis in humans and mice.	Heel bone mineral density	426,824 British ancestry individuals	NA	18q21.33	18	63279878	BCL2	BCL2	NA	NA	ENSG00000171791	NA	NA	rs7236090-T	rs7236090
BCL2	1	0	0	0	0	0	0	0	0	0	0	0	0	0	0	0	0	0	0	0	1	0	Tier 1	B-cell CLL/lymphoma 2 [Source:HGNC Symbol;Acc:990]	Y	N	N	2018-11-16	30072576	Emilsson V	2018-08-02	Science	www.ncbi.nlm.nih.gov/pubmed/30072576	Co-regulatory networks of human serum proteins link genetics to disease.	Blood protein levels	3,200 European ancestry individuals	NA	6p21.33	6	31964400	NR	SKIV2L, SKIV2L, SKIV2L, SKIV2L, SKIV2L, SKIV2L	NA	NA	ENSG00000232616, ENSG00000228896, ENSG00000225737, ENSG00000204351, ENSG00000206353, ENSG00000223493	NA	NA	rs115566560-C	rs115566560
BCL2	1	0	0	0	0	0	0	0	0	0	0	0	0	0	0	0	0	0	0	0	1	0	Tier 1	B-cell CLL/lymphoma 2 [Source:HGNC Symbol;Acc:990]	Y	N	N	2020-07-24	31991592	Coltell O	2020-01-24	Nutrients	www.ncbi.nlm.nih.gov/pubmed/31991592	Genome-Wide Association Study for Serum Omega-3 and Omega-6 Polyunsaturated Fatty Acids: Exploratory Analysis of the Sex-Specific Effects and Dietary Modulation in Mediterranean Subjects with Metabolic Syndrome.	Serum omega-6 polyunsaturated fatty acid concentration in metabolic syndrome	426 Mediterranean individuals	NA	18q21.33	18	63322789	BCL2	BCL2 - KDSR	ENSG00000171791	ENSG00000119537	NA	2661	4937	rs2551402-C	rs2551402
BCL2	1	0	0	0	0	0	0	0	0	0	0	0	0	0	0	0	0	0	0	0	1	0	Tier 1	B-cell CLL/lymphoma 2 [Source:HGNC Symbol;Acc:990]	Y	N	N	2020-01-28	31676860	Zhao B	2019-11-01	Nat Genet	www.ncbi.nlm.nih.gov/pubmed/31676860	Genome-wide association analysis of 19,629 individuals identifies variants influencing regional brain volumes and refines their genetic co-architecture with cognitive and mental health traits.	Brain region volumes	19,629 British ancestry individuals	NA	20q11.21	20	31698388	NR	BCL2L1, BCL2L1-AS1	NA	NA	ENSG00000171552, ENSG00000236559	NA	NA	rs6060775-?	rs6060775
BCL2	1	0	0	0	0	0	0	0	0	0	0	0	0	0	0	0	0	0	0	0	1	0	Tier 1	B-cell CLL/lymphoma 2 [Source:HGNC Symbol;Acc:990]	Y	N	N	2020-01-28	31676860	Zhao B	2019-11-01	Nat Genet	www.ncbi.nlm.nih.gov/pubmed/31676860	Genome-wide association analysis of 19,629 individuals identifies variants influencing regional brain volumes and refines their genetic co-architecture with cognitive and mental health traits.	Brain region volumes	19,629 British ancestry individuals	NA	20q11.21	20	31698388	NR	BCL2L1, BCL2L1-AS1	NA	NA	ENSG00000171552, ENSG00000236559	NA	NA	rs6060775-?	rs6060775
BCL2	1	0	0	0	0	0	0	0	0	0	0	0	0	0	0	0	0	0	0	0	1	0	Tier 1	B-cell CLL/lymphoma 2 [Source:HGNC Symbol;Acc:990]	Y	N	N	2020-01-28	31676860	Zhao B	2019-11-01	Nat Genet	www.ncbi.nlm.nih.gov/pubmed/31676860	Genome-wide association analysis of 19,629 individuals identifies variants influencing regional brain volumes and refines their genetic co-architecture with cognitive and mental health traits.	Brain region volumes	19,629 British ancestry individuals	NA	20q11.21	20	31666970	NR	BCL2L1	NA	NA	ENSG00000171552	NA	NA	rs6121038-?	rs6121038
[truncated: 140,659 more rows]
[truncated: 12 more columns]
